# Supplementary material for: Comparative structural insights and functional analysis for the distinct unbound states of Human AGO proteins
Source: Sci Rep. 2025 Mar 19;15:9432. doi: 10.1038/s41598-025-91849-5 (PMC11923369; doi:10.1038/s41598-025-91849-5)
Supplement: Supplementary file 5 — Supplementary Information 5. [file 41598_2025_91849_MOESM5_ESM.zip › AGO4/r3/weak_contacts.tsv]

# total_frames:12 beg:0 end:11 stride:1 interaction_types:sb,pc,ps,ts,hb
# Columns: frame, interaction_type, atom_1, atom_2[, atom_3[, atom_4]]
0	sb	X:ASP:104:OD2	X:LYS:255:NZ
0	sb	X:GLU:124:OE2	X:HID:129:ND1
0	sb	X:ARG:803:NH1	X:ASP:518:OD1
0	sb	X:ARG:515:NH2	X:GLU:512:OE1
0	sb	X:ARG:690:NH2	X:ASP:688:OD2
0	sb	X:GLU:736:OE2	X:HIE:733:NE2
0	sb	X:ARG:354:NH1	X:ASP:197:OD2
0	sb	X:ARG:444:NH2	X:ASP:446:OD1
0	sb	X:GLU:240:OE2	X:LYS:333:NZ
0	sb	X:ARG:152:NH1	X:ASP:372:OD1
0	sb	X:ARG:69:NH2	X:GLU:377:OE2
0	sb	X:ARG:259:NH2	X:ASP:586:OD1
0	sb	X:ASP:738:OD2	X:HIE:755:NE2
0	sb	X:ARG:6:NH2	X:GLU:736:OE1
0	sb	X:ARG:77:NH2	X:ASP:37:OD1
0	sb	X:ARG:59:NH2	X:ASP:55:OD1
0	sb	X:ARG:186:NH2	X:GLU:664:OE1
0	sb	X:GLU:43:OE1	X:LYS:41:NZ
0	sb	X:ARG:186:NH1	X:GLU:664:OE1
0	sb	X:GLU:618:OE1	X:LYS:588:NZ
0	sb	X:ASP:104:OD1	X:LYS:255:NZ
0	sb	X:ARG:265:NH2	X:ASP:231:OD1
0	sb	X:ASP:453:OD2	X:LYS:449:NZ
0	sb	X:ARG:146:NH1	X:ASP:142:OD1
0	sb	X:ASP:461:OD2	X:LYS:457:NZ
0	sb	X:ARG:77:NH2	X:ASP:39:OD1
0	sb	X:ARG:515:NH2	X:GLU:512:OE2
0	sb	X:ARG:803:NH1	X:ASP:518:OD2
0	sb	X:ASP:842:OD1	X:HID:840:NE2
0	sb	X:GLU:385:OE2	X:LYS:363:NZ
0	sb	X:ARG:392:NH2	X:ASP:728:OD1
0	sb	X:ARG:659:NH2	X:GLU:674:OE1
0	sb	X:ARG:77:NH2	X:ASP:37:OD2
0	sb	X:ARG:7:NH2	X:ASP:738:OD1
0	sb	X:ARG:186:NH2	X:GLU:664:OE2
0	sb	X:ARG:7:NH1	X:ASP:738:OD1
0	sb	X:ARG:152:NH2	X:ASP:372:OD2
0	sb	X:ARG:186:NH1	X:GLU:664:OE2
0	sb	X:ARG:360:NH2	X:GLU:357:OE2
0	sb	X:ASP:337:OD1	X:LYS:506:NZ
0	sb	X:ARG:175:NH2	X:GLU:240:OE1
0	sb	X:ASP:461:OD1	X:LYS:457:NZ
0	sb	X:ARG:798:NH2	X:ASP:578:OD1
0	sb	X:GLU:247:OE1	X:LYS:257:NZ
0	sb	X:GLU:132:OE1	X:LYS:668:NZ
0	sb	X:ARG:146:NH1	X:ASP:142:OD2
0	sb	X:ASP:812:OD1	X:LYS:334:NZ
0	sb	X:ARG:205:NH2	X:GLU:215:OE1
0	sb	X:ASP:39:OD1	X:LYS:41:NZ
0	sb	X:ARG:48:NH2	X:GLU:52:OE2
0	sb	X:ARG:69:NH1	X:ASP:68:OD1
0	sb	X:ASP:842:OD2	X:HID:840:NE2
0	sb	X:ARG:152:NH2	X:ASP:372:OD1
0	sb	X:ARG:18:NH2	X:GLU:388:OE1
0	sb	X:ASP:337:OD2	X:LYS:506:NZ
0	sb	X:ARG:360:NH2	X:GLU:357:OE1
0	sb	X:ARG:392:NH2	X:ASP:728:OD2
0	sb	X:GLU:686:OE1	X:LYS:651:NZ
0	sb	X:ARG:659:NH2	X:GLU:674:OE2
0	sb	X:GLU:385:OE1	X:LYS:363:NZ
0	sb	X:ASP:812:OD2	X:LYS:334:NZ
0	sb	X:ASP:518:OD2	X:HIE:807:NE2
0	sb	X:ARG:175:NH2	X:GLU:240:OE2
0	sb	X:GLU:736:OE2	X:LYS:668:NZ
0	sb	X:ASP:814:OD1	X:LYS:239:NZ
0	sb	X:GLU:713:OE2	X:LYS:15:NZ
0	sb	X:ARG:798:NH2	X:ASP:578:OD2
0	sb	X:GLU:132:OE2	X:LYS:668:NZ
0	sb	X:ARG:392:NH1	X:ASP:768:OD1
0	sb	X:ARG:18:NH1	X:ASP:710:OD2
0	sb	X:ARG:611:NH1	X:ASP:632:OD2
0	sb	X:ARG:690:NH2	X:ASP:688:OD1
0	sb	X:ASP:197:OD2	X:HIE:703:ND1
0	sb	X:ARG:354:NH1	X:ASP:197:OD1
0	sb	X:ASP:39:OD2	X:LYS:41:NZ
0	sb	X:GLU:312:OE1	X:LYS:314:NZ
0	sb	X:GLU:240:OE1	X:LYS:333:NZ
0	sb	X:ARG:69:NH2	X:GLU:377:OE1
0	sb	X:ARG:18:NH2	X:GLU:388:OE2
0	sb	X:ARG:234:NH2	X:ASP:231:OD1
0	sb	X:GLU:713:OE1	X:LYS:15:NZ
0	sb	X:ARG:265:NH2	X:ASP:231:OD2
0	sb	X:ARG:205:NH2	X:GLU:215:OE2
0	sb	X:ARG:705:NH2	X:ASP:197:OD2
0	sb	X:ARG:444:NH2	X:ASP:446:OD2
0	sb	X:ASP:453:OD1	X:LYS:449:NZ
0	sb	X:ASP:814:OD2	X:LYS:239:NZ
0	sb	X:ASP:842:OD2	X:LYS:490:NZ
0	sb	X:ARG:59:NH2	X:ASP:55:OD2
0	sb	X:GLU:628:OE2	X:LYS:700:NZ
0	sb	X:GLU:736:OE1	X:LYS:668:NZ
0	pc	X:HIE:147:NE2	X:TYR:374:CE1
0	pc	X:HIE:488:NE2	X:TYR:493:CE1
0	pc	X:HID:270:NE2	X:HID:303:CD2
0	pc	X:ARG:349:NH2	X:PHE:179:CE1
0	pc	X:HID:602:NE2	X:TYR:424:CE1
0	pc	X:ARG:564:NH1	X:PHE:568:CE1
0	pc	X:HID:182:ND1	X:HIE:703:CD2
0	pc	X:HID:182:NE2	X:HIE:703:CD2
0	pc	X:ARG:564:NH2	X:PHE:568:CE1
0	pc	X:ARG:266:NH1	X:HID:270:CD2
0	pc	X:HIE:755:ND1	X:TYR:740:CE1
0	pc	X:HID:35:NE2	X:TYR:80:CE1
0	pc	X:ARG:6:NH1	X:HIE:733:CD2
0	pc	X:ARG:89:NH1	X:TRP:113:CD2
0	pc	X:LYS:651:NZ	X:TYR:689:CE1
0	pc	X:ARG:752:NH2	X:HIE:703:CD2
0	pc	X:ARG:89:NH2	X:TRP:113:CD2
0	pc	X:LYS:421:NZ	X:TYR:401:CE1
0	pc	X:LYS:651:NZ	X:TYR:645:CE1
0	pc	X:ARG:146:NH2	X:PHE:160:CE1
0	pc	X:HID:35:ND1	X:TYR:80:CE1
0	pc	X:HIE:755:NE2	X:TYR:740:CE1
0	pc	X:HIE:147:ND1	X:TYR:374:CE1
0	pc	X:HIE:779:NE2	X:TYR:775:CE1
0	pc	X:HIE:820:CD2	X:LYS:811:NZ
0	pc	X:HID:182:CD2	X:HIE:703:ND1
0	pc	X:HID:182:CD2	X:HIE:703:NE2
0	ps	X:HID:182:CD2	X:HIE:703:CD2
0	ps	X:HID:35:CD2	X:TYR:80:CE1
0	ps	X:PHE:203:CE1	X:TRP:178:CD2
0	ts	X:PHE:849:CE1	X:TYR:848:CE1
0	ts	X:PHE:273:CE1	X:TYR:290:CE1
0	ts	X:PHE:849:CE1	X:TYR:796:CE1
0	ts	X:HIE:779:CD2	X:TYR:775:CE1
0	hbbb	X:HIE:60:N	X:MET:57:O
0	hbsb	X:ALA:348:N	X:THR:347:OG1
0	hbbb	X:CYS:778:N	X:THR:774:O
0	hbbb	X:ASP:39:N	X:SER:110:O
0	hbbb	X:GLN:844:N	X:HID:840:O
0	hbbb	X:ASP:218:O	X:GLN:220:N
0	hbbb	X:LEU:19:N	X:LEU:389:O
0	hbsb	X:HIE:315:NE2	X:PRO:274:O
0	hbbb	X:PHE:212:N	X:PRO:208:O
0	hbsb	X:THR:843:O	X:THR:846:OG1
0	hbbb	X:ARG:354:N	X:SER:350:O
0	hbbb	X:GLU:124:O	X:LEU:130:N
0	hbbb	X:GLN:643:O	X:SER:647:N
0	hbbb	X:GLN:120:O	X:GLU:124:N
0	hbbb	X:ARG:354:O	X:ILE:358:N
0	hbbb	X:ALA:801:O	X:ARG:805:N
0	hbbb	X:GLU:674:O	X:ILE:678:N
0	hbbb	X:ALA:425:O	X:ILE:555:N
0	hbbb	X:THR:201:N	X:TRP:178:O
0	hbbb	X:ALA:577:N	X:TYR:658:O
0	hbbb	X:PHE:107:O	X:VAL:96:N
0	hbsb	X:ARG:419:N	X:ASP:417:OD1
0	hbbb	X:ASP:632:N	X:LEU:633:N
0	hbbb	X:LEU:640:N	X:VAL:637:O
0	hbbb	X:GLN:563:N	X:VAL:560:O
0	hbbb	X:LEU:122:O	X:LEU:126:N
0	hbbb	X:ARG:805:O	X:LEU:808:N
0	hbbb	X:ARG:152:N	X:PRO:149:O
0	hbbb	X:ARG:456:N	X:THR:452:O
0	hbbb	X:ASN:22:O	X:ILE:196:N
0	hbbb	X:TYR:510:O	X:VAL:513:N
0	hbbb	X:LEU:623:O	X:SER:626:N
0	hbbb	X:GLU:377:N	X:PRO:373:O
0	hbbb	X:LEU:275:N	X:MET:283:O
0	hbbb	X:LYS:363:N	X:SER:359:O
0	hbss	X:GLU:176:OE2	X:TRP:178:NE1
0	hbss	X:GLN:757:NE2	X:GLU:736:OE2
0	hbsb	X:GLN:563:OE1	X:MET:398:N
0	hbbb	X:PHE:107:N	X:VAL:96:O
0	hbbb	X:ARG:146:N	X:HIE:147:N
0	hbbb	X:ALA:794:O	X:ARG:798:N
0	hbsb	X:HIE:733:ND1	X:SER:735:N
0	hbbb	X:LYS:108:O	X:LYS:41:N
0	hbsb	X:LEU:141:O	X:THR:145:OG1
0	hbsb	X:GLU:769:N	X:THR:766:OG1
0	hbsb	X:GLY:88:O	X:TYR:36:OH
0	hbss	X:ARG:701:NH2	X:GLN:666:OE1
0	hbbb	X:HIE:250:O	X:LYS:255:N
0	hbbb	X:ASN:549:N	X:CYS:545:O
0	hbbb	X:ASP:762:N	X:ILE:693:O
0	hbbb	X:LEU:641:N	X:VAL:637:O
0	hbbb	X:CYS:323:N	X:VAL:322:N
0	hbsb	X:ASP:768:OD1	X:VAL:13:N
0	hbsb	X:GLU:674:OE2	X:ILE:630:N
0	hbbb	X:GLN:207:O	X:ILE:325:N
0	hbbb	X:ILE:592:O	X:THR:580:N
0	hbsb	X:ASN:195:ND2	X:HIE:703:O
0	hbss	X:ASP:738:OD2	X:HIE:755:NE2
0	hbsb	X:ASN:720:ND2	X:SER:751:N
0	hbss	X:ASN:338:OD1	X:THR:336:OG1
0	hbbb	X:PRO:302:O	X:SER:269:N
0	hbbb	X:HIE:813:O	X:SER:815:N
0	hbss	X:ARG:45:NH2	X:GLN:105:OE1
0	hbbb	X:LYS:62:N	X:VAL:58:O
0	hbbb	X:ARG:77:O	X:VAL:38:N
0	hbbb	X:GLU:211:O	X:GLU:215:N
0	hbsb	X:GLY:661:O	X:LYS:700:NZ
0	hbsb	X:GLY:402:O	X:THR:407:OG1
0	hbbb	X:TYR:740:O	X:VAL:727:N
0	hbsb	X:ASN:338:OD1	X:GLN:339:N
0	hbbb	X:LEU:244:O	X:VAL:260:N
0	hbbb	X:ARG:803:N	X:LEU:799:O
0	hbbb	X:ALA:435:O	X:ILE:502:N
0	hbsb	X:GLN:477:O	X:SER:481:OG
0	hbss	X:GLU:769:OE1	X:SER:566:OG
0	hbsb	X:ARG:611:NH2	X:VAL:610:O
0	hbbb	X:VAL:111:O	X:VAL:92:N
0	hbbb	X:LEU:773:O	X:LEU:777:N
0	hbbb	X:ALA:425:N	X:ILE:555:O
0	hbsb	X:ARG:659:NH2	X:GLU:628:O
0	hbbb	X:ASN:50:O	X:VAL:54:N
0	hbbb	X:GLN:233:O	X:PHE:237:N
0	hbss	X:ARG:265:NH2	X:ASP:231:OD2
0	hbsb	X:GLN:183:NE2	X:THR:145:O
0	hbss	X:ARG:444:NE	X:ASP:446:OD1
0	hbss	X:HIE:779:NE2	X:TYR:775:OH
0	hbsb	X:ARG:701:N	X:SER:663:OG
0	hbsb	X:LEU:85:N	X:TYR:36:OH
0	hbsb	X:LYS:700:N	X:SER:663:OG
0	hbbb	X:GLN:569:N	X:GLN:570:N
0	hbss	X:GLN:454:OE1	X:THR:536:OG1
0	hbbb	X:PRO:722:O	X:THR:725:N
0	hbbb	X:PRO:134:O	X:VAL:138:N
0	hbsb	X:GLU:736:N	X:HIE:733:ND1
0	hbsb	X:ASP:762:OD2	X:ILE:693:N
0	hbbb	X:ASP:353:O	X:GLU:356:N
0	hbbb	X:TYR:258:O	X:VAL:246:N
0	hbss	X:ARG:18:NH2	X:GLU:388:OE1
0	hbbb	X:GLY:692:O	X:ILE:655:N
0	hbsb	X:SER:115:O	X:TRP:113:NE1
0	hbbb	X:ALA:409:N	X:LEU:399:O
0	hbsb	X:ILE:144:O	X:TYR:374:OH
0	hbsb	X:ARG:798:NH2	X:GLY:661:N
0	hbss	X:ARG:234:NH2	X:ARG:265:NE
0	hbbb	X:GLU:483:O	X:LYS:487:N
0	hbsb	X:GLN:105:O	X:THR:97:OG1
0	hbbb	X:LEU:544:O	X:LYS:547:N
0	hbbb	X:ALA:125:O	X:GLY:128:N
0	hbsb	X:GLU:321:OE2	X:LYS:300:N
0	hbbb	X:VAL:117:O	X:VAL:33:N
0	hbbb	X:CYS:214:N	X:ILE:210:O
0	hbbb	X:ALA:21:N	X:THR:387:O
0	hbsb	X:HIE:488:O	X:THR:492:OG1
0	hbss	X:ARG:59:NE	X:ASP:55:OD2
0	hbbb	X:GLU:52:O	X:THR:56:N
0	hbbb	X:GLU:769:O	X:LEU:773:N
0	hbbb	X:ARG:659:O	X:VAL:698:N
0	hbss	X:ARG:515:NE	X:GLU:512:OE1
0	hbbb	X:ASP:197:O	X:HID:182:N
0	hbsb	X:ARG:701:NH2	X:GLU:664:O
0	hbbb	X:GLN:526:O	X:VAL:501:N
0	hbbb	X:ASP:814:N	X:LYS:811:O
0	hbbb	X:GLU:124:O	X:HID:129:N
0	hbsb	X:LYS:76:O	X:TYR:73:OH
0	hbsb	X:THR:12:OG1	X:VAL:13:N
0	hbbb	X:THR:407:O	X:TYR:401:N
0	hbsb	X:GLU:769:OE2	X:SER:566:N
0	hbbb	X:ILE:429:N	X:PRO:465:O
0	hbss	X:ARG:186:NH1	X:GLU:664:OE1
0	hbbb	X:ARG:654:N	X:PRO:571:O
0	hbbb	X:ASP:810:O	X:ASP:812:N
0	hbbb	X:ALA:804:O	X:LEU:808:N
0	hbbb	X:HIE:488:N	X:PRO:484:O
0	hbbb	X:GLN:497:N	X:VAL:431:O
0	hbss	X:GLU:618:OE1	X:LYS:588:NZ
0	hbbb	X:PHE:849:N	X:TYR:848:N
0	hbbb	X:MET:94:N	X:VAL:109:O
0	hbsb	X:HIE:147:ND1	X:TYR:73:N
0	hbbb	X:ARG:456:N	X:ASP:453:O
0	hbbb	X:LEU:448:O	X:PHE:451:N
0	hbbb	X:PRO:791:O	X:TYR:795:N
0	hbbb	X:GLN:627:N	X:LEU:623:O
0	hbss	X:ASP:600:OD2	X:SER:604:OG
0	hbbb	X:ALA:268:O	X:ALA:288:N
0	hbsb	X:ASP:353:N	X:SER:350:OG
0	hbbb	X:GLU:769:O	X:LEU:772:N
0	hbsb	X:ARG:175:NH1	X:GLY:172:O
0	hbss	X:ARG:6:NH1	X:SER:735:OG
0	hbsb	X:TYR:781:O	X:TYR:796:OH
0	hbbb	X:GLN:289:O	X:GLN:293:N
0	hbss	X:ARG:265:NH2	X:ASP:231:OD1
0	hbss	X:ARG:186:NH2	X:GLU:664:OE2
0	hbss	X:ARG:205:NH2	X:GLU:215:OE2
0	hbsb	X:HIE:23:O	X:THR:387:OG1
0	hbss	X:ARG:654:NH2	X:GLN:570:OE1
0	hbbb	X:ASP:142:N	X:VAL:138:O
0	hbbb	X:ASP:231:O	X:VAL:235:N
0	hbbb	X:PHE:486:N	X:VAL:482:O
0	hbbb	X:CYS:323:O	X:ILE:209:N
0	hbbb	X:ILE:548:N	X:LEU:544:O
0	hbss	X:ARG:360:NE	X:GLU:357:OE2
0	hbsb	X:LEU:448:O	X:THR:452:OG1
0	hbsb	X:ARG:266:O	X:THR:264:OG1
0	hbss	X:ASP:453:OD2	X:LYS:449:NZ
0	hbbb	X:ARG:158:N	X:SER:159:N
0	hbbb	X:ASN:543:O	X:LYS:547:N
0	hbbb	X:HIE:250:N	X:LYS:255:O
0	hbbb	X:HIE:779:O	X:TYR:781:N
0	hbbb	X:PRO:373:N	X:TYR:374:N
0	hbbb	X:ARG:444:O	X:LEU:447:N
0	hbss	X:ARG:48:NH2	X:GLU:52:OE2
0	hbsb	X:ASP:135:O	X:GLN:139:NE2
0	hbbb	X:ASP:218:N	X:LEU:217:N
0	hbbb	X:ARG:714:N	X:LYS:711:O
0	hbss	X:ARG:59:NE	X:ASP:55:OD1
0	hbbb	X:LYS:474:N	X:VAL:434:O
0	hbss	X:GLU:132:OE2	X:LYS:668:NZ
0	hbbb	X:ARG:649:N	X:TYR:645:O
0	hbbb	X:ARG:158:O	X:GLN:183:N
0	hbss	X:ASN:195:ND2	X:ASN:22:ND2
0	hbbb	X:GLY:180:N	X:SER:199:O
0	hbbb	X:ARG:48:O	X:GLU:52:N
0	hbbb	X:PRO:538:O	X:SER:542:N
0	hbbb	X:LEU:759:N	X:TYR:695:O
0	hbbb	X:THR:286:O	X:TYR:290:N
0	hbbb	X:GLY:243:N	X:VAL:260:O
0	hbsb	X:HIE:702:NE2	X:PRO:753:O
0	hbsb	X:GLN:329:NE2	X:LYS:245:O
0	hbsb	X:ARG:349:O	X:THR:750:OG1
0	hbbb	X:ASN:262:O	X:GLN:308:N
0	hbbb	X:ARG:444:O	X:LEU:448:N
0	hbss	X:ARG:798:NH2	X:ASP:578:OD2
0	hbbb	X:THR:201:O	X:TRP:178:N
0	hbbb	X:ARG:679:O	X:ILE:683:N
0	hbss	X:ARG:659:NH2	X:GLU:674:OE2
0	hbsb	X:ARG:714:NE	X:CYS:708:O
0	hbbb	X:ASN:543:O	X:LEU:546:N
0	hbbb	X:LEU:447:O	X:SER:450:N
0	hbbb	X:GLU:176:N	X:PHE:203:O
0	hbbb	X:LEU:447:O	X:PHE:451:N
0	hbsb	X:GLU:321:OE2	X:TYR:301:N
0	hbbb	X:HIE:83:N	X:THR:81:O
0	hbbb	X:HID:35:O	X:SER:115:N
0	hbbb	X:ALA:797:O	X:ALA:801:N
0	hbsb	X:ASN:195:ND2	X:ASN:22:O
0	hbbb	X:GLN:776:O	X:THR:780:N
0	hbsb	X:SER:743:O	X:SER:787:OG
0	hbss	X:ASP:842:OD2	X:LYS:490:NZ
0	hbss	X:ASN:195:ND2	X:HIE:23:ND1
0	hbss	X:GLU:124:OE2	X:HID:129:ND1
0	hbbb	X:ARG:7:N	X:SER:735:O
0	hbss	X:GLU:312:OE1	X:LYS:314:NZ
0	hbsb	X:PHE:644:O	X:THR:648:OG1
0	hbbb	X:PHE:179:O	X:SER:162:N
0	hbbb	X:THR:507:O	X:TYR:510:N
0	hbss	X:ARG:59:NH2	X:ASP:55:OD2
0	hbsb	X:ARG:186:NE	X:VAL:185:O
0	hbbb	X:PHE:737:O	X:VAL:758:N
0	hbbb	X:ASN:324:O	X:GLU:247:N
0	hbbb	X:VAL:49:O	X:VAL:53:N
0	hbss	X:ARG:360:NE	X:GLU:357:OE1
0	hbbb	X:ARG:186:N	X:MET:193:O
0	hbbb	X:CYS:682:N	X:ILE:678:O
0	hbsb	X:GLN:329:OE1	X:LYS:245:N
0	hbbb	X:GLY:157:O	X:SER:159:N
0	hbbb	X:LEU:546:N	X:SER:542:O
0	hbsb	X:ARG:638:NE	X:SER:684:O
0	hbbb	X:MET:57:O	X:PHE:61:N
0	hbsb	X:ARG:7:NH1	X:ASP:738:O
0	hbbb	X:GLY:414:O	X:SER:787:N
0	hbsb	X:ALA:723:N	X:GLN:413:OE1
0	hbss	X:ARG:146:NH1	X:ASP:142:OD2
0	hbbb	X:ASP:337:O	X:THR:340:N
0	hbbb	X:ASP:768:O	X:LEU:772:N
0	hbbb	X:ARG:234:O	X:THR:238:N
0	hbbb	X:LEU:541:N	X:SER:537:O
0	hbbb	X:ASP:197:N	X:HID:182:O
0	hbbb	X:CYS:778:O	X:VAL:788:N
0	hbbb	X:THR:843:O	X:THR:846:N
0	hbss	X:ASN:763:ND2	X:THR:694:OG1
0	hbbb	X:ASN:195:O	X:SER:184:N
0	hbbb	X:ASN:532:N	X:LYS:531:N
0	hbbb	X:CYS:436:N	X:LYS:474:O
0	hbss	X:ARG:152:NH1	X:ASP:372:OD1
0	hbbb	X:LYS:490:N	X:PHE:486:O
0	hbss	X:ASP:104:OD2	X:LYS:255:NZ
0	hbbb	X:MET:79:O	X:TYR:36:N
0	hbsb	X:ASN:556:ND2	X:VAL:782:O
0	hbss	X:ARG:444:NH2	X:ASP:446:OD1
0	hbsb	X:ASN:22:ND2	X:ILE:196:O
0	hbbb	X:CYS:471:N	X:TRP:432:O
0	hbbb	X:GLY:391:N	X:ILE:17:O
0	hbbb	X:ASP:446:O	X:SER:450:N
0	hbbb	X:GLN:339:N	X:THR:336:O
0	hbss	X:ARG:152:NH2	X:ASP:372:OD2
0	hbbb	X:ILE:209:O	X:MET:213:N
0	hbbb	X:GLN:613:N	X:SER:591:O
0	hbbb	X:ALA:594:O	X:ASP:578:N
0	hbbb	X:ARG:654:O	X:ILE:573:N
0	hbss	X:THR:774:OG1	X:TYR:658:OH
0	hbsb	X:ALA:425:O	X:ASN:549:ND2
0	hbbb	X:SER:604:O	X:TYR:606:N
0	hbbb	X:ILE:573:O	X:ILE:656:N
0	hbbb	X:GLU:687:O	X:TYR:689:N
0	hbbb	X:GLY:463:N	X:SER:459:O
0	hbss	X:GLU:628:OE2	X:LYS:700:NZ
0	hbbb	X:ARG:360:N	X:GLU:356:O
0	hbbb	X:GLN:400:O	X:VAL:558:N
0	hbss	X:ARG:360:NH2	X:GLU:357:OE2
0	hbsb	X:ARG:649:NE	X:LYS:646:O
0	hbbb	X:ASP:710:O	X:GLU:713:N
0	hbbb	X:LEU:141:O	X:THR:145:N
0	hbbb	X:ARG:705:O	X:ASN:22:N
0	hbbb	X:GLY:576:N	X:VAL:596:O
0	hbbb	X:ARG:456:O	X:LYS:460:N
0	hbbb	X:GLN:570:N	X:VAL:567:O
0	hbsb	X:ASN:195:ND2	X:ILE:196:N
0	hbss	X:ARG:515:NH2	X:GLU:512:OE1
0	hbbb	X:GLY:818:O	X:SER:822:N
0	hbbb	X:LEU:503:N	X:VAL:528:O
0	hbbb	X:GLN:643:N	X:LEU:640:O
0	hbss	X:ARG:59:NH2	X:ASP:55:OD1
0	hbsb	X:ASP:74:O	X:SER:150:OG
0	hbss	X:ASN:826:ND2	X:SER:822:OG
0	hbsb	X:ARG:266:NH2	X:HID:270:O
0	hbbb	X:ALA:834:N	X:PRO:830:O
0	hbbb	X:ARG:392:O	X:THR:726:N
0	hbbb	X:ASN:412:O	X:VAL:415:N
0	hbss	X:ARG:659:NE	X:GLU:674:OE2
0	hbss	X:ARG:77:NE	X:ASP:37:OD2
0	hbbb	X:ASN:549:O	X:GLY:554:N
0	hbbb	X:ASP:829:O	X:LEU:833:N
0	hbsb	X:ARG:6:NH1	X:ASN:131:O
0	hbsb	X:ASP:104:OD2	X:GLY:252:N
0	hbss	X:ARG:69:NE	X:GLU:377:OE2
0	hbss	X:ARG:146:NH1	X:ASP:142:OD1
0	hbbb	X:LEU:217:N	X:MET:213:O
0	hbbb	X:ASN:384:N	X:VAL:382:O
0	hbbb	X:GLN:613:O	X:SER:591:N
0	hbss	X:ASN:549:ND2	X:ASN:556:OD1
0	hbss	X:GLN:844:OE1	X:HID:841:ND1
0	hbbb	X:GLY:463:N	X:LYS:460:O
0	hbbb	X:GLN:355:O	X:SER:359:N
0	hbbb	X:GLN:422:O	X:GLY:402:N
0	hbss	X:ARG:392:NH2	X:GLN:771:OE1
0	hbss	X:GLN:25:OE1	X:GLN:27:NE2
0	hbbb	X:LYS:294:O	X:SER:296:N
0	hbbb	X:LYS:255:N	X:MET:254:N
0	hbbb	X:ALA:804:N	X:VAL:800:O
0	hbbb	X:LEU:799:N	X:TYR:795:O
0	hbbb	X:GLN:467:N	X:ILE:429:O
0	hbbb	X:LEU:455:O	X:SER:459:N
0	hbsb	X:LEU:521:O	X:LYS:490:NZ
0	hbss	X:ASP:104:OD1	X:LYS:255:NZ
0	hbbb	X:ALA:125:N	X:LEU:122:O
0	hbbb	X:SER:159:O	X:VAL:156:N
0	hbbb	X:HID:35:O	X:VAL:114:N
0	hbss	X:GLU:385:OE2	X:LYS:363:NZ
0	hbbb	X:GLN:271:N	X:PRO:267:O
0	hbsb	X:HID:840:ND1	X:LEU:520:O
0	hbbb	X:LEU:307:O	X:LEU:318:N
0	hbbb	X:TYR:258:N	X:VAL:246:O
0	hbbb	X:ALA:832:O	X:ALA:836:N
0	hbbb	X:CYS:607:O	X:GLY:597:N
0	hbss	X:ARG:152:NH2	X:ASP:372:OD1
0	hbss	X:ARG:705:NE	X:ASP:197:OD2
0	hbsb	X:ASN:720:OD1	X:VAL:721:N
0	hbbb	X:ASN:191:N	X:MET:189:O
0	hbss	X:ARG:47:NH1	X:SER:150:OG
0	hbbb	X:ALA:794:O	X:ALA:797:N
0	hbsb	X:ALA:200:O	X:THR:201:OG1
0	hbbb	X:ARG:146:O	X:SER:150:N
0	hbbb	X:LEU:20:O	X:PHE:707:N
0	hbbb	X:ASN:195:N	X:SER:184:O
0	hbss	X:ARG:360:NH2	X:GLU:357:OE1
0	hbbb	X:GLN:844:N	X:HID:841:O
0	hbbb	X:PHE:291:N	X:VAL:287:O
0	hbsb	X:ARG:256:NE	X:LYS:257:O
0	hbsb	X:ARG:786:O	X:TYR:781:OH
0	hbss	X:ARG:701:NH2	X:GLN:666:NE2
0	hbbb	X:ALA:593:O	X:ARG:611:N
0	hbbb	X:PRO:134:O	X:SER:137:N
0	hbsb	X:ARG:659:NH1	X:GLY:660:O
0	hbbb	X:GLN:643:N	X:GLU:639:O
0	hbbb	X:PHE:212:O	X:VAL:216:N
0	hbss	X:ASP:761:OD1	X:THR:694:OG1
0	hbbb	X:GLN:570:O	X:VAL:572:N
0	hbbb	X:GLY:818:O	X:VAL:821:N
0	hbbb	X:THR:846:O	X:TYR:848:N
0	hbbb	X:ARG:175:O	X:LEU:171:N
0	hbss	X:ASN:557:ND2	X:TYR:401:OH
0	hbsb	X:ARG:6:NH2	X:PRO:4:O
0	hbsb	X:PRO:722:O	X:THR:725:OG1
0	hbbb	X:ALA:351:O	X:GLN:355:N
0	hbbb	X:MET:94:O	X:VAL:109:N
0	hbbb	X:MET:485:N	X:SER:481:O
0	hbbb	X:LYS:345:N	X:SER:341:O
0	hbss	X:ARG:659:NE	X:GLU:674:OE1
0	hbbb	X:ALA:476:N	X:CYS:436:O
0	hbbb	X:ASP:461:N	X:LYS:457:O
0	hbsb	X:ASN:262:OD1	X:VAL:263:N
0	hbss	X:ARG:77:NE	X:ASP:37:OD1
0	hbbb	X:GLN:666:O	X:GLN:669:N
0	hbss	X:ARG:18:NE	X:GLU:388:OE2
0	hbbb	X:ASP:738:N	X:GLU:736:O
0	hbsb	X:SER:118:O	X:SER:137:OG
0	hbss	X:ARG:69:NE	X:GLU:377:OE1
0	hbss	X:GLN:643:NE2	X:HID:845:ND1
0	hbbb	X:ALA:351:N	X:SER:718:O
0	hbbb	X:ALA:794:N	X:PRO:791:O
0	hbbb	X:ASP:39:O	X:SER:110:N
0	hbbb	X:ARG:242:N	X:THR:238:O
0	hbbb	X:ALA:188:N	X:ASN:191:O
0	hbbb	X:ASP:337:O	X:SER:341:N
0	hbbb	X:ALA:140:O	X:ILE:144:N
0	hbbb	X:ALA:577:O	X:GLY:660:N
0	hbbb	X:ALA:435:N	X:VAL:500:O
0	hbss	X:GLU:736:OE2	X:LYS:668:NZ
0	hbbb	X:ASN:50:N	X:PRO:46:O
0	hbbb	X:GLY:379:N	X:PHE:378:N
0	hbbb	X:HIE:488:O	X:THR:492:N
0	hbbb	X:ILE:241:N	X:PHE:237:O
0	hbsb	X:THR:609:OG1	X:VAL:595:O
0	hbbb	X:ALA:125:N	X:LEU:121:O
0	hbbb	X:VAL:530:O	X:VAL:534:N
0	hbbb	X:ARG:392:O	X:LEU:394:N
0	hbbb	X:GLY:72:N	X:TYR:80:O
0	hbss	X:ARG:392:NH2	X:ASP:728:OD1
0	hbbb	X:ALA:462:O	X:PHE:423:N
0	hbbb	X:ARG:783:N	X:CYS:784:N
0	hbsb	X:ARG:354:NH1	X:VAL:198:O
0	hbsb	X:HIE:83:O	X:THR:81:OG1
0	hbbb	X:GLN:831:O	X:LYS:835:N
0	hbbb	X:ALA:433:N	X:LEU:498:O
0	hbsb	X:ASP:728:O	X:THR:732:OG1
0	hbbb	X:GLU:176:O	X:PHE:203:N
0	hbsb	X:PHE:644:O	X:SER:647:OG
0	hbsb	X:LYS:551:NZ	X:THR:525:O
0	hbbb	X:VAL:530:O	X:VAL:533:N
0	hbbb	X:GLU:674:N	X:VAL:670:O
0	hbbb	X:LEU:20:N	X:PHE:707:O
0	hbbb	X:THR:81:N	X:TYR:34:O
0	hbbb	X:ARG:186:O	X:MET:193:N
0	hbbb	X:ALA:797:N	X:PRO:793:O
0	hbsb	X:ARG:705:N	X:ASN:22:OD1
0	hbss	X:ARG:611:NE	X:ASP:632:OD2
0	hbsb	X:CYS:251:O	X:LYS:255:NZ
0	hbbb	X:GLU:769:N	X:THR:766:O
0	hbsb	X:ASN:763:N	X:ASP:761:OD1
0	hbbb	X:LEU:194:O	X:PHE:24:N
0	hbsb	X:GLN:613:OE1	X:GLN:631:N
0	hbss	X:GLU:284:OE1	X:THR:272:OG1
0	hbsb	X:ARG:51:NH1	X:SER:150:O
0	hbbb	X:GLN:454:O	X:ILE:458:N
0	hbss	X:ARG:69:NH2	X:GLU:377:OE2
0	hbbb	X:ILE:31:O	X:VAL:33:N
0	hbss	X:GLU:622:OE1	X:SER:615:OG
0	hbbb	X:ASP:37:O	X:GLN:112:N
0	hbbb	X:THR:609:O	X:VAL:595:N
0	hbbb	X:ARG:47:O	X:ARG:51:N
0	hbbb	X:ARG:354:O	X:GLU:357:N
0	hbsb	X:SER:754:OG	X:SER:789:O
0	hbsb	X:GLU:321:OE1	X:LYS:300:N
0	hbss	X:ARG:690:NH2	X:ASP:688:OD1
0	hbbb	X:CYS:742:O	X:THR:725:N
0	hbsb	X:LEU:361:O	X:SER:364:OG
0	hbbb	X:VAL:54:O	X:VAL:58:N
0	hbsb	X:ASP:578:OD1	X:VAL:579:N
0	hbss	X:ASP:812:OD2	X:LYS:334:NZ
0	hbbb	X:ALA:594:N	X:ASP:578:O
0	hbsb	X:GLN:329:NE2	X:VAL:326:N
0	hbss	X:ARG:175:NH2	X:GLU:240:OE2
0	hbss	X:GLU:176:OE1	X:TYR:168:OH
0	hbbb	X:LEU:496:N	X:TYR:493:O
0	hbbb	X:LEU:641:O	X:PHE:644:N
0	hbbb	X:PHE:291:O	X:TYR:295:N
0	hbbb	X:ARG:69:N	X:ASP:68:N
0	hbbb	X:GLY:517:O	X:MET:523:N
0	hbsb	X:GLU:769:OE1	X:SER:566:N
0	hbss	X:ASP:518:OD2	X:HIE:807:NE2
0	hbsb	X:ARG:259:N	X:GLN:311:OE1
0	hbss	X:GLU:686:OE1	X:LYS:651:NZ
0	hbss	X:ARG:354:NH1	X:ASP:197:OD1
0	hbss	X:ASN:720:ND2	X:SER:751:OG
0	hbbb	X:LEU:640:N	X:MET:636:O
0	hbbb	X:LYS:680:O	X:SER:684:N
0	hbbb	X:LEU:304:N	X:TYR:301:O
0	hbbb	X:ASP:518:O	X:HID:840:N
0	hbss	X:ASN:557:ND2	X:TRP:416:NE1
0	hbbb	X:LEU:489:O	X:TYR:493:N
0	hbbb	X:HIE:488:N	X:MET:485:O
0	hbbb	X:GLU:385:N	X:HID:383:O
0	hbbb	X:ILE:642:O	X:LYS:646:N
0	hbbb	X:GLN:442:N	X:PRO:439:O
0	hbbb	X:ARG:152:N	X:SER:150:O
0	hbbb	X:ASP:37:N	X:GLN:112:O
0	hbbb	X:MET:464:N	X:SER:459:O
0	hbbb	X:ILE:656:O	X:LEU:575:N
0	hbsb	X:THR:336:O	X:THR:340:OG1
0	hbbb	X:GLY:505:N	X:LEU:503:O
0	hbbb	X:LYS:236:N	X:SER:232:O
0	hbbb	X:ARG:783:N	X:TYR:781:O
0	hbss	X:GLU:247:OE1	X:LYS:257:NZ
0	hbbb	X:PHE:739:O	X:TYR:756:N
0	hbbb	X:GLN:105:O	X:LEU:98:N
0	hbbb	X:ALA:593:N	X:ARG:611:O
0	hbbb	X:ARG:649:N	X:LYS:646:O
0	hbsb	X:ASN:78:N	X:ASP:74:OD2
0	hbss	X:ARG:186:NH2	X:GLU:664:OE1
0	hbbb	X:HIE:702:N	X:LYS:700:O
0	hbbb	X:VAL:111:N	X:VAL:92:O
0	hbss	X:GLN:627:OE1	X:LYS:588:NZ
0	hbbb	X:TYR:740:N	X:VAL:727:O
0	hbbb	X:ARG:349:N	X:THR:347:O
0	hbbb	X:ASP:518:N	X:LYS:514:O
0	hbbb	X:GLN:771:O	X:TYR:775:N
0	hbbb	X:GLU:618:N	X:SER:615:O
0	hbbb	X:ILE:502:O	X:PHE:437:N
0	hbsb	X:ARG:256:NH1	X:GLU:312:O
0	hbbb	X:GLY:369:N	X:MET:367:O
0	hbss	X:ASP:337:OD2	X:LYS:506:NZ
0	hbsb	X:ASP:810:OD1	X:LYS:811:N
0	hbss	X:ARG:69:NH2	X:GLU:377:OE1
0	hbbb	X:GLU:512:N	X:PRO:508:O
0	hbbb	X:ASP:142:N	X:GLN:139:O
0	hbsb	X:ARG:515:O	X:THR:519:OG1
0	hbss	X:ASP:600:OD1	X:SER:598:OG
0	hbbb	X:ILE:358:O	X:VAL:362:N
0	hbsb	X:ALA:832:N	X:ASP:829:OD1
0	hbbb	X:LEU:307:N	X:LEU:318:O
0	hbsb	X:CYS:306:N	X:THR:264:OG1
0	hbbb	X:VAL:509:O	X:VAL:513:N
0	hbbb	X:ALA:140:O	X:VAL:143:N
0	hbbb	X:LEU:448:O	X:THR:452:N
0	hbsb	X:LEU:335:O	X:THR:340:OG1
0	hbbb	X:PRO:46:O	X:VAL:49:N
0	hbbb	X:MET:667:N	X:SER:663:O
0	hbbb	X:ILE:655:O	X:THR:694:N
0	hbsb	X:ARG:234:NH1	X:VAL:263:O
0	hbbb	X:HIE:60:N	X:THR:56:O
0	hbbb	X:GLY:692:N	X:THR:653:O
0	hbsb	X:GLY:468:O	X:TRP:432:NE1
0	hbsb	X:ARG:803:NH1	X:TYR:848:O
0	hbbb	X:LEU:640:O	X:PHE:644:N
0	hbss	X:ASP:812:OD1	X:LYS:334:NZ
0	hbbb	X:GLY:379:N	X:LEU:375:O
0	hbbb	X:ALA:348:N	X:ILE:344:O
0	hbsb	X:GLN:329:NE2	X:VAL:326:O
0	hbsb	X:ASP:600:OD2	X:SER:604:N
0	hbsb	X:ARG:605:N	X:ASP:600:OD2
0	hbsb	X:ASN:549:OD1	X:ILE:427:N
0	hbbb	X:ALA:479:O	X:VAL:482:N
0	hbbb	X:GLN:25:O	X:HID:383:N
0	hbss	X:ARG:77:NH2	X:ASP:37:OD2
0	hbss	X:ARG:798:NH2	X:ASP:578:OD1
0	hbbb	X:ALA:681:N	X:ILE:678:O
0	hbsb	X:LEU:121:N	X:SER:118:OG
0	hbbb	X:GLY:724:N	X:THR:725:N
0	hbbb	X:ASP:353:O	X:GLU:357:N
0	hbbb	X:GLY:478:O	X:SER:481:N
0	hbbb	X:LEU:119:O	X:LEU:122:N
0	hbbb	X:GLY:180:O	X:SER:199:N
0	hbbb	X:ALA:767:O	X:GLN:771:N
0	hbss	X:ARG:659:NH2	X:GLU:674:OE1
0	hbsb	X:GLN:643:O	X:SER:647:OG
0	hbbb	X:CYS:306:O	X:THR:264:N
0	hbsb	X:ASP:761:OD2	X:PHE:765:N
0	hbsb	X:CYS:443:O	X:TYR:475:OH
0	hbbb	X:GLN:271:O	X:VAL:287:N
0	hbbb	X:GLN:64:N	X:LYS:62:O
0	hbbb	X:ILE:731:N	X:SER:729:O
0	hbbb	X:ALA:834:O	X:VAL:837:N
0	hbbb	X:GLU:512:O	X:VAL:516:N
0	hbbb	X:ALA:409:O	X:LEU:399:N
0	hbbb	X:GLY:72:O	X:TYR:80:N
0	hbbb	X:CYS:214:O	X:ILE:219:N
0	hbbb	X:ASP:135:N	X:VAL:133:O
0	hbbb	X:GLN:569:N	X:SER:566:O
0	hbbb	X:VAL:117:N	X:VAL:33:O
0	hbsb	X:GLN:627:NE2	X:GLU:622:O
0	hbsb	X:GLN:271:NE2	X:THR:272:N
0	hbsb	X:ASN:78:N	X:ASP:74:OD1
0	hbbb	X:ASN:556:O	X:TYR:424:N
0	hbbb	X:ILE:683:O	X:LEU:685:N
0	hbbb	X:GLN:666:O	X:VAL:670:N
0	hbbb	X:LEU:119:O	X:LEU:123:N
0	hbbb	X:GLY:379:N	X:LYS:376:O
0	hbbb	X:GLN:233:N	X:THR:230:O
0	hbss	X:GLU:240:OE1	X:TYR:204:OH
0	hbbb	X:GLY:468:N	X:ILE:466:O
0	hbbb	X:MET:79:N	X:TYR:36:O
0	hbbb	X:LYS:487:O	X:LYS:490:N
0	hbbb	X:GLU:356:N	X:PRO:352:O
0	hbbb	X:GLN:27:O	X:VAL:381:N
0	hbbb	X:ILE:241:O	X:LEU:244:N
0	hbss	X:ARG:705:NH2	X:ASP:197:OD2
0	hbbb	X:LEU:741:O	X:SER:754:N
0	hbbb	X:LEU:141:N	X:SER:137:O
0	hbss	X:ASP:814:OD2	X:LYS:239:NZ
0	hbbb	X:PHE:802:O	X:TYR:806:N
0	hbsb	X:HIE:702:ND1	X:THR:704:N
0	hbss	X:ASP:728:OD2	X:GLN:771:NE2
0	hbbb	X:ASN:635:N	X:ASP:632:O
0	hbsb	X:HIE:744:O	X:SER:751:OG
0	hbbb	X:GLY:505:O	X:THR:507:N
0	hbss	X:GLU:240:OE2	X:LYS:333:NZ
0	hbbb	X:LYS:245:O	X:VAL:326:N
0	hbbb	X:LYS:531:O	X:LYS:535:N
0	hbbb	X:ASN:543:N	X:GLN:539:O
0	hbsb	X:HIE:744:ND1	X:SER:789:N
0	hbbb	X:LEU:455:N	X:THR:452:O
0	hbsb	X:GLN:271:NE2	X:THR:272:O
0	hbbb	X:ALA:745:N	X:SER:787:O
0	hbsb	X:ASN:221:ND2	X:ILE:222:N
0	hbbb	X:CYS:545:N	X:LEU:541:O
0	hbbb	X:LYS:700:N	X:VAL:662:O
0	hbsb	X:ASP:600:OD1	X:SER:604:N
0	hbsb	X:ARG:605:N	X:ASP:600:OD1
0	hbss	X:ARG:444:NE	X:ASP:446:OD2
0	hbbb	X:LEU:633:O	X:MET:636:N
0	hbsb	X:ALA:681:O	X:SER:684:OG
0	hbbb	X:ALA:677:O	X:ALA:681:N
0	hbbb	X:PHE:739:N	X:TYR:756:O
0	hbss	X:ARG:77:NH2	X:ASP:37:OD1
0	hbbb	X:LEU:122:N	X:SER:118:O
0	hbbb	X:PHE:161:N	X:THR:154:O
0	hbss	X:ARG:18:NH2	X:GLU:388:OE2
0	hbbb	X:GLU:357:O	X:LEU:361:N
0	hbsb	X:ASP:74:OD1	X:LYS:76:N
0	hbsb	X:GLN:563:O	X:GLN:776:NE2
0	hbbb	X:ILE:676:O	X:LYS:680:N
0	hbbb	X:ALA:832:N	X:ASP:829:O
0	hbsb	X:ASP:728:OD2	X:GLY:11:N
0	hbbb	X:GLN:526:N	X:ILE:499:O
0	hbbb	X:THR:785:O	X:TRP:416:N
0	hbsb	X:LEU:770:O	X:THR:774:OG1
0	hbss	X:HIE:488:ND1	X:THR:492:OG1
0	hbbb	X:ASN:720:O	X:VAL:715:N
0	hbbb	X:GLN:339:O	X:MET:343:N
0	hbbb	X:LEU:455:N	X:PHE:451:O
0	hbsb	X:ARG:805:NH2	X:PRO:590:O
0	hbbb	X:ALA:268:N	X:LEU:304:O
0	hbss	X:ARG:515:NE	X:GLU:512:OE2
0	hbbb	X:ALA:550:O	X:GLY:553:N
0	hbbb	X:CYS:682:O	X:LEU:685:N
0	hbbb	X:THR:81:O	X:TYR:34:N
0	hbbb	X:ARG:605:O	X:MET:599:N
0	hbbb	X:ARG:330:O	X:ILE:332:N
0	hbbb	X:ARG:256:O	X:VAL:248:N
0	hbbb	X:ASN:412:N	X:VAL:415:O
0	hbbb	X:GLN:400:N	X:VAL:558:O
0	hbbb	X:THR:609:N	X:VAL:595:O
0	hbbb	X:ASP:453:N	X:LYS:449:O
0	hbss	X:ASP:39:OD2	X:LYS:41:NZ
0	hbbb	X:GLY:576:O	X:VAL:596:N
0	hbsb	X:ASP:197:OD1	X:VAL:198:N
0	hbsb	X:ASP:37:OD1	X:VAL:38:N
0	hbbb	X:LEU:544:N	X:THR:540:O
0	hbbb	X:GLN:329:O	X:TYR:204:N
0	hbss	X:SER:729:OG	X:THR:730:OG1
0	hbbb	X:GLU:445:O	X:LYS:449:N
0	hbsb	X:LYS:811:NZ	X:VAL:821:O
0	hbsb	X:SER:115:OG	X:VAL:116:N
0	hbbb	X:LEU:320:N	X:PRO:305:O
0	hbbb	X:PHE:568:N	X:PRO:565:O
0	hbsb	X:PRO:652:O	X:TYR:689:OH
0	hbbb	X:CYS:682:O	X:GLU:686:N
0	hbss	X:ASP:814:OD1	X:LYS:239:NZ
0	hbbb	X:ALA:550:N	X:LEU:546:O
0	hbss	X:GLU:240:OE1	X:LYS:333:NZ
0	hbbb	X:ILE:548:O	X:LYS:551:N
0	hbsb	X:ASP:446:OD1	X:LEU:447:N
0	hbbb	X:GLY:724:O	X:LEU:394:N
0	hbbb	X:ALA:288:O	X:LYS:292:N
0	hbbb	X:ALA:462:N	X:ILE:458:O
0	hbbb	X:CYS:778:N	X:TYR:775:O
0	hbbb	X:ARG:649:N	X:THR:648:N
0	hbsb	X:ASN:50:ND2	X:GLY:75:O
0	hbbb	X:SER:626:O	X:VAL:629:N
0	hbsb	X:SER:743:OG	X:VAL:788:O
0	hbbb	X:ASP:632:O	X:MET:636:N
0	hbbb	X:MET:57:N	X:VAL:53:O
0	hbsb	X:LYS:680:O	X:SER:684:OG
0	hbss	X:ARG:690:NE	X:ASP:688:OD2
0	hbbb	X:HID:35:N	X:SER:115:O
0	hbbb	X:TYR:796:O	X:VAL:800:N
0	hbbb	X:ARG:659:N	X:ILE:696:O
0	hbbb	X:ALA:346:N	X:THR:342:O
0	hbbb	X:ARG:638:N	X:THR:634:O
0	hbsb	X:GLN:497:OE1	X:LYS:430:N
0	hbbb	X:GLY:818:N	X:SER:822:O
0	hbsb	X:ARG:146:NH2	X:ARG:158:O
0	hbbb	X:LYS:487:O	X:MET:491:N
0	hbbb	X:PRO:319:O	X:VAL:322:N
0	hbbb	X:LYS:15:O	X:VAL:393:N
0	hbbb	X:ASP:135:O	X:GLN:139:N
0	hbsb	X:ARG:7:NH2	X:HIE:733:O
0	hbss	X:ARG:705:NE	X:ASP:197:OD1
0	hbbb	X:ASP:218:N	X:GLU:215:O
0	hbbb	X:MET:192:O	X:VAL:26:N
0	hbbb	X:ARG:205:O	X:GLN:207:N
0	hbbb	X:ALA:202:O	X:CYS:331:N
0	hbbb	X:PHE:161:O	X:THR:154:N
0	hbsb	X:ARG:146:NH1	X:GLN:183:O
0	hbbb	X:ARG:419:O	X:LYS:421:N
0	hbbb	X:LEU:148:O	X:MET:151:N
0	hbbb	X:ALA:792:O	X:TYR:796:N
0	hbsb	X:ALA:745:O	X:ARG:786:NH1
0	hbbb	X:CYS:261:N	X:GLN:308:O
0	hbbb	X:ALA:677:N	X:PRO:673:O
0	hbbb	X:GLN:757:N	X:VAL:697:O
0	hbbb	X:ASN:549:O	X:GLY:553:N
0	hbbb	X:LEU:126:O	X:TRP:190:N
0	hbbb	X:ARG:256:N	X:VAL:248:O
0	hbbb	X:PHE:574:O	X:SER:598:N
0	hbbb	X:ILE:676:N	X:TRP:672:O
0	hbbb	X:LEU:489:N	X:MET:485:O
0	hbsb	X:ASN:50:ND2	X:LYS:76:O
0	hbbb	X:MET:398:O	X:VAL:560:N
0	hbbb	X:LYS:108:N	X:LYS:41:O
0	hbss	X:ASP:461:OD2	X:LYS:457:NZ
0	hbbb	X:CYS:443:N	X:PRO:439:O
0	hbss	X:ASP:39:OD1	X:LYS:41:NZ
0	hbbb	X:LEU:297:N	X:TYR:295:O
0	hbbb	X:LEU:799:N	X:TYR:796:O
0	hbss	X:ARG:265:NE	X:ASP:231:OD2
0	hbsb	X:GLN:313:O	X:TYR:258:OH
0	hbbb	X:ARG:59:N	X:ASP:55:O
0	hbbb	X:ALA:792:N	X:LEU:777:O
0	hbsb	X:ASP:738:OD2	X:HIE:733:N
0	hbbb	X:ILE:344:O	X:THR:347:N
0	hbsb	X:PRO:538:O	X:SER:542:OG
0	hbsb	X:GLN:631:NE2	X:THR:614:O
0	hbbb	X:PHE:160:N	X:PHE:181:O
0	hbbb	X:ARG:51:O	X:ASP:55:N
0	hbbb	X:LEU:575:O	X:TYR:658:N
0	hbbb	X:PHE:472:O	X:VAL:434:N
0	hbbb	X:LEU:520:N	X:VAL:516:O
0	hbsb	X:ASN:365:OD1	X:VAL:368:N
0	hbbb	X:LEU:194:N	X:PHE:24:O
0	hbbb	X:ILE:642:O	X:TYR:645:N
0	hbss	X:ARG:18:NE	X:GLU:388:OE1
0	hbbb	X:HID:840:O	X:THR:843:N
0	hbbb	X:LYS:547:O	X:LYS:551:N
0	hbsb	X:GLU:52:O	X:THR:56:OG1
0	hbbb	X:HIE:250:O	X:MET:254:N
0	hbbb	X:THR:336:O	X:THR:340:N
0	hbbb	X:ILE:380:N	X:LEU:375:O
0	hbss	X:ARG:69:NH1	X:ASP:68:OD1
0	hbbb	X:ARG:798:O	X:PHE:802:N
0	hbbb	X:PRO:149:O	X:TYR:153:N
0	hbsb	X:THR:780:O	X:TYR:606:OH
0	hbss	X:GLU:736:OE1	X:LYS:668:NZ
0	hbsb	X:ASN:22:ND2	X:HIE:703:O
0	hbsb	X:SER:598:OG	X:SER:604:N
0	hbsb	X:ARG:605:N	X:SER:598:OG
0	hbss	X:GLN:207:NE2	X:GLU:211:OE1
0	hbbb	X:ILE:696:N	X:TYR:657:O
0	hbsb	X:GLN:497:NE2	X:GLU:428:O
0	hbbb	X:LYS:62:O	X:PHE:66:N
0	hbbb	X:GLN:838:N	X:LYS:835:O
0	hbbb	X:HID:270:N	X:PRO:267:O
0	hbbb	X:ARG:205:N	X:GLY:174:O
0	hbss	X:ARG:18:NH1	X:ASP:710:OD2
0	hbss	X:ASN:131:ND2	X:GLN:3:OE1
0	hbbb	X:LEU:521:N	X:VAL:516:O
0	hbbb	X:CYS:784:N	X:VAL:782:O
0	hbsb	X:ARG:59:O	X:LYS:62:NZ
0	hbss	X:GLN:27:NE2	X:HID:383:NE2
0	hbbb	X:TRP:760:O	X:TYR:695:N
0	hbbb	X:ARG:515:O	X:THR:519:N
0	hbbb	X:CYS:742:N	X:THR:725:O
0	hbss	X:GLU:674:OE1	X:TYR:695:OH
0	hbbb	X:HIE:147:O	X:MET:151:N
0	hbbb	X:ALA:21:O	X:HIE:23:N
0	hbbb	X:LYS:294:N	X:TYR:290:O
0	hbbb	X:ASN:78:O	X:ASP:74:N
0	hbss	X:ARG:234:NH2	X:ASP:231:OD1
0	hbss	X:LYS:514:NZ	X:THR:525:OG1
0	hbbb	X:LEU:741:N	X:SER:754:O
0	hbbb	X:ALA:433:O	X:VAL:500:N
0	hbsb	X:ASP:768:OD1	X:THR:12:N
0	hbss	X:GLU:713:OE2	X:LYS:15:NZ
0	hbbb	X:ILE:548:O	X:LEU:552:N
0	hbbb	X:ARG:89:O	X:TRP:113:N
0	hbbb	X:ARG:679:N	X:ILE:676:O
0	hbbb	X:LYS:514:N	X:TYR:510:O
0	hbbb	X:ASN:532:N	X:GLN:529:O
0	hbbb	X:CYS:742:O	X:GLY:724:N
0	hbbb	X:ARG:638:O	X:ILE:642:N
0	hbsb	X:ARG:146:NH2	X:GLN:183:O
0	hbbb	X:ASP:600:N	X:SER:598:O
0	hbbb	X:ILE:65:N	X:LYS:62:O
0	hbbb	X:LEU:361:O	X:SER:364:N
0	hbbb	X:ILE:31:N	X:PRO:29:O
0	hbbb	X:MET:343:O	X:THR:347:N
0	hbbb	X:HIE:807:O	X:VAL:809:N
0	hbss	X:ARG:265:NE	X:ASP:231:OD1
0	hbss	X:ARG:205:NE	X:GLU:215:OE2
0	hbss	X:ARG:89:NH2	X:TYR:34:OH
0	hbsb	X:ASP:738:OD1	X:HIE:733:N
0	hbss	X:ARG:444:NH2	X:ASP:446:OD2
0	hbbb	X:ALA:438:N	X:PHE:437:N
0	hbbb	X:LEU:641:O	X:TYR:645:N
0	hbbb	X:LEU:375:O	X:PHE:378:N
0	hbbb	X:CYS:285:O	X:PHE:273:N
0	hbbb	X:GLU:215:N	X:PHE:212:O
0	hbsb	X:GLN:497:OE1	X:VAL:431:N
0	hbss	X:GLN:526:OE1	X:LYS:551:NZ
0	hbbb	X:LYS:421:N	X:MET:418:O
0	hbss	X:ARG:690:NH2	X:ASP:688:OD2
0	hbsb	X:SER:341:OG	X:THR:342:N
0	hbbb	X:LEU:503:O	X:VAL:530:N
0	hbbb	X:ASN:324:N	X:GLU:247:O
0	hbbb	X:PHE:644:O	X:THR:648:N
0	hbbb	X:ARG:234:N	X:THR:230:O
0	hbss	X:ARG:45:NE	X:GLN:105:OE1
0	hbbb	X:ARG:360:O	X:LYS:363:N
0	hbss	X:ARG:175:NH2	X:GLU:240:OE1
0	hbbb	X:GLN:27:N	X:VAL:381:O
0	hbbb	X:GLY:391:O	X:ILE:17:N
0	hbsb	X:HIE:820:NE2	X:SER:815:O
0	hbsb	X:LEU:455:O	X:SER:459:OG
0	hbbb	X:GLN:699:N	X:HIE:755:O
0	hbbb	X:GLN:757:O	X:VAL:697:N
0	hbsb	X:HIE:315:NE2	X:LEU:275:O
0	hbss	X:GLN:233:OE1	X:LYS:236:NZ
0	hbbb	X:ALA:511:N	X:PRO:508:O
0	hbbb	X:LYS:239:N	X:VAL:235:O
0	hbbb	X:GLU:124:N	X:LEU:121:O
0	hbbb	X:ALA:511:O	X:ARG:515:N
0	hbbb	X:GLU:356:O	X:SER:359:N
0	hbss	X:ARG:515:NH2	X:GLU:512:OE2
0	hbbb	X:ILE:678:N	X:LEU:675:O
0	hbsb	X:HID:35:ND1	X:MET:79:O
0	hbbb	X:ARG:146:N	X:ASP:142:O
0	hbbb	X:VAL:501:O	X:VAL:528:N
0	hbbb	X:SER:819:O	X:VAL:821:N
0	hbbb	X:ALA:524:O	X:ILE:499:N
0	hbbb	X:ARG:392:N	X:THR:726:O
0	hbsb	X:GLN:613:NE2	X:VAL:629:O
0	hbss	X:ASP:762:OD1	X:TRP:760:NE1
0	hbbb	X:GLU:240:N	X:PHE:237:O
0	hbss	X:GLU:43:OE1	X:LYS:41:NZ
0	hbbb	X:GLN:776:N	X:LEU:772:O
0	hbbb	X:LEU:123:O	X:LEU:126:N
0	hbbb	X:CYS:285:N	X:PHE:273:O
0	hbbb	X:ILE:344:N	X:THR:340:O
0	hbbb	X:LYS:449:O	X:THR:452:N
0	hbss	X:ARG:798:NE	X:ASP:578:OD2
0	hbbb	X:ARG:803:O	X:HIE:807:N
0	hbbb	X:LEU:633:O	X:VAL:637:N
0	hbbb	X:GLU:628:N	X:LEU:624:O
0	hbbb	X:ASP:55:O	X:VAL:58:N
0	hbbb	X:ALA:671:N	X:MET:667:O
0	hbbb	X:GLY:88:N	X:LEU:85:O
0	hbss	X:GLU:713:OE1	X:LYS:15:NZ
0	hbbb	X:ARG:679:N	X:LEU:675:O
0	hbbb	X:ALA:348:N	X:LYS:345:O
0	hbbb	X:ASP:453:O	X:LYS:457:N
0	hbbb	X:ARG:234:O	X:PHE:237:N
0	hbbb	X:ALA:671:O	X:LEU:675:N
0	hbbb	X:PRO:571:O	X:THR:653:N
0	hbbb	X:THR:694:O	X:TYR:657:N
0	hbss	X:ASP:337:OD1	X:LYS:506:NZ
0	hbbb	X:GLY:517:N	X:VAL:513:O
0	hbbb	X:GLN:776:O	X:HIE:779:N
0	hbbb	X:SER:296:N	X:TYR:295:N
0	hbsb	X:SER:184:OG	X:VAL:185:N
0	hbbb	X:ALA:127:N	X:LEU:123:O
0	hbss	X:ARG:654:NE	X:GLN:570:OE1
0	hbsb	X:ASN:720:ND2	X:SER:751:O
0	hbbb	X:GLY:517:O	X:GLY:522:N
0	hbbb	X:CYS:607:N	X:GLY:597:O
0	hbss	X:GLN:838:OE1	X:LYS:835:NZ
0	hbbb	X:GLN:454:N	X:SER:450:O
0	hbss	X:ARG:654:NH1	X:ASN:763:OD1
0	hbbb	X:PHE:378:N	X:TYR:374:O
0	hbbb	X:GLN:139:O	X:VAL:143:N
0	hbss	X:ARG:205:NE	X:GLU:215:OE1
0	hbsb	X:ARG:392:NH1	X:VAL:13:O
0	hbsb	X:ASN:720:N	X:SER:718:OG
0	hbbb	X:PHE:160:O	X:PHE:181:N
0	hbbb	X:LEU:19:O	X:LEU:389:N
0	hbsb	X:ASN:556:ND2	X:LEU:546:O
0	hbbb	X:ALA:709:N	X:ARG:18:O
0	hbsb	X:GLN:355:O	X:SER:359:OG
0	hbsb	X:ALA:200:N	X:SER:199:OG
0	hbss	X:ARG:803:NH1	X:ASP:518:OD2
0	hbbb	X:GLY:716:O	X:GLY:719:N
0	hbbb	X:LEU:770:N	X:THR:766:O
0	hbss	X:GLU:674:OE1	X:TYR:657:OH
0	hbbb	X:ALA:188:O	X:ASN:191:N
0	hbbb	X:CYS:214:N	X:GLU:211:O
0	hbbb	X:LYS:15:N	X:VAL:393:O
0	hbss	X:ARG:48:NE	X:GLU:52:OE2
0	hbbb	X:LEU:770:O	X:THR:774:N
0	hbsb	X:ARG:234:O	X:THR:238:OG1
0	hbss	X:ARG:7:NH2	X:ASP:738:OD1
0	hbbb	X:ILE:40:N	X:VAL:38:O
1	sb	X:ARG:803:NH1	X:ASP:518:OD1
1	sb	X:ARG:515:NH2	X:GLU:512:OE1
1	sb	X:ARG:690:NH2	X:ASP:688:OD2
1	sb	X:ARG:444:NH2	X:ASP:446:OD1
1	sb	X:ARG:152:NH1	X:ASP:372:OD1
1	sb	X:GLU:428:OE1	X:LYS:430:NZ
1	sb	X:ARG:89:NH2	X:ASP:90:OD1
1	sb	X:ASP:738:OD2	X:HIE:755:NE2
1	sb	X:ARG:77:NH2	X:ASP:37:OD1
1	sb	X:ARG:59:NH2	X:ASP:55:OD1
1	sb	X:ARG:186:NH2	X:GLU:664:OE1
1	sb	X:ARG:186:NH1	X:GLU:664:OE1
1	sb	X:GLU:628:OE1	X:LYS:700:NZ
1	sb	X:GLU:618:OE1	X:LYS:588:NZ
1	sb	X:ARG:828:NH2	X:ASP:810:OD1
1	sb	X:ARG:616:NH2	X:GLU:622:OE1
1	sb	X:ASP:453:OD2	X:LYS:449:NZ
1	sb	X:ARG:146:NH1	X:ASP:142:OD1
1	sb	X:ARG:611:NH2	X:GLU:639:OE2
1	sb	X:ARG:18:NH2	X:ASP:710:OD2
1	sb	X:ASP:461:OD2	X:LYS:457:NZ
1	sb	X:ASP:600:OD2	X:HID:602:ND1
1	sb	X:GLU:43:OE1	X:LYS:44:NZ
1	sb	X:ARG:515:NH2	X:GLU:512:OE2
1	sb	X:ARG:803:NH1	X:ASP:518:OD2
1	sb	X:ASP:842:OD1	X:HID:840:NE2
1	sb	X:GLU:385:OE2	X:LYS:363:NZ
1	sb	X:ARG:234:NH1	X:ASP:231:OD1
1	sb	X:GLU:428:OE2	X:LYS:430:NZ
1	sb	X:ARG:392:NH2	X:ASP:728:OD1
1	sb	X:ARG:659:NH2	X:GLU:674:OE1
1	sb	X:ARG:419:NH2	X:ASP:417:OD1
1	sb	X:ARG:77:NH2	X:ASP:37:OD2
1	sb	X:ARG:7:NH2	X:ASP:738:OD1
1	sb	X:ARG:186:NH2	X:GLU:664:OE2
1	sb	X:ARG:611:NH2	X:GLU:639:OE1
1	sb	X:ARG:7:NH1	X:ASP:738:OD1
1	sb	X:ARG:152:NH2	X:ASP:372:OD2
1	sb	X:ARG:186:NH1	X:GLU:664:OE2
1	sb	X:ARG:360:NH2	X:GLU:357:OE2
1	sb	X:ASP:337:OD1	X:LYS:506:NZ
1	sb	X:ARG:175:NH2	X:GLU:240:OE1
1	sb	X:GLU:618:OE2	X:LYS:588:NZ
1	sb	X:ASP:461:OD1	X:LYS:457:NZ
1	sb	X:ARG:798:NH2	X:ASP:578:OD1
1	sb	X:GLU:132:OE1	X:LYS:668:NZ
1	sb	X:ARG:616:NH2	X:GLU:622:OE2
1	sb	X:ARG:18:NH1	X:ASP:710:OD1
1	sb	X:ARG:146:NH1	X:ASP:142:OD2
1	sb	X:ARG:611:NH1	X:ASP:632:OD1
1	sb	X:ARG:205:NH2	X:GLU:215:OE1
1	sb	X:ASP:39:OD1	X:LYS:41:NZ
1	sb	X:ARG:152:NH2	X:ASP:372:OD1
1	sb	X:ASP:104:OD1	X:LYS:103:NZ
1	sb	X:ASP:337:OD2	X:LYS:506:NZ
1	sb	X:ARG:18:NH2	X:GLU:388:OE1
1	sb	X:ARG:360:NH2	X:GLU:357:OE1
1	sb	X:ARG:392:NH2	X:ASP:728:OD2
1	sb	X:GLU:686:OE1	X:LYS:651:NZ
1	sb	X:GLU:312:OE2	X:LYS:314:NZ
1	sb	X:ARG:705:NH2	X:ASP:197:OD1
1	sb	X:GLU:385:OE1	X:LYS:363:NZ
1	sb	X:ARG:659:NH2	X:GLU:674:OE2
1	sb	X:ARG:419:NH2	X:ASP:417:OD2
1	sb	X:ASP:518:OD2	X:HIE:807:NE2
1	sb	X:GLU:736:OE2	X:LYS:668:NZ
1	sb	X:ASP:814:OD1	X:LYS:239:NZ
1	sb	X:ASP:842:OD1	X:LYS:490:NZ
1	sb	X:ARG:798:NH2	X:ASP:578:OD2
1	sb	X:ARG:611:NH1	X:GLU:639:OE2
1	sb	X:ARG:515:NH2	X:GLU:483:OE1
1	sb	X:ASP:810:OD2	X:LYS:589:NZ
1	sb	X:GLU:132:OE2	X:LYS:668:NZ
1	sb	X:ARG:18:NH1	X:ASP:710:OD2
1	sb	X:ARG:242:NH1	X:ASP:814:OD2
1	sb	X:ASP:39:OD2	X:LYS:41:NZ
1	sb	X:GLU:312:OE1	X:LYS:314:NZ
1	sb	X:ARG:158:NH2	X:ASP:142:OD1
1	sb	X:ARG:89:NH2	X:ASP:90:OD2
1	sb	X:ARG:234:NH2	X:ASP:231:OD1
1	sb	X:GLU:124:OE1	X:HID:129:ND1
1	sb	X:GLU:736:OE1	X:HIE:733:NE2
1	sb	X:ARG:205:NH2	X:GLU:215:OE2
1	sb	X:ARG:611:NH1	X:GLU:639:OE1
1	sb	X:ARG:705:NH2	X:ASP:197:OD2
1	sb	X:ARG:444:NH2	X:ASP:446:OD2
1	sb	X:ARG:152:NH1	X:ASP:372:OD2
1	sb	X:ASP:812:OD2	X:LYS:589:NZ
1	sb	X:ASP:104:OD2	X:LYS:103:NZ
1	sb	X:ASP:453:OD1	X:LYS:449:NZ
1	sb	X:ASP:814:OD2	X:LYS:239:NZ
1	sb	X:ARG:59:NH2	X:ASP:55:OD2
1	sb	X:ARG:18:NH2	X:ASP:710:OD1
1	sb	X:GLU:628:OE2	X:LYS:700:NZ
1	sb	X:GLU:736:OE1	X:LYS:668:NZ
1	pc	X:ARG:752:NH2	X:HIE:702:CD2
1	pc	X:HID:182:CD2	X:HIE:703:ND1
1	pc	X:HIE:147:NE2	X:TYR:374:CE1
1	pc	X:ARG:266:NH2	X:HID:270:CD2
1	pc	X:LYS:314:NZ	X:TYR:317:CE1
1	pc	X:ARG:256:NH2	X:TYR:258:CE1
1	pc	X:HID:182:CD2	X:HIE:703:NE2
1	pc	X:ARG:798:NH1	X:PHE:802:CE1
1	pc	X:LYS:300:NZ	X:TYR:301:CE1
1	pc	X:HID:182:NE2	X:HIE:703:CD2
1	pc	X:HID:182:ND1	X:HIE:703:CD2
1	pc	X:ARG:146:NH2	X:PHE:160:CE1
1	pc	X:HID:845:CD2	X:LYS:646:NZ
1	pc	X:LYS:651:NZ	X:TYR:645:CE1
1	pc	X:ARG:564:NH2	X:PHE:568:CE1
1	pc	X:ARG:266:NH1	X:HID:270:CD2
1	pc	X:HIE:60:ND1	X:PHE:61:CE1
1	pc	X:HIE:813:CD2	X:LYS:239:NZ
1	pc	X:LYS:474:NZ	X:PHE:472:CE1
1	pc	X:HIE:60:NE2	X:PHE:61:CE1
1	pc	X:ARG:6:NH1	X:HIE:733:CD2
1	pc	X:HIE:755:ND1	X:TYR:740:CE1
1	pc	X:HID:35:ND1	X:TYR:80:CE1
1	pc	X:HID:35:NE2	X:TYR:80:CE1
1	pc	X:LYS:651:NZ	X:TYR:689:CE1
1	pc	X:ARG:752:NH2	X:HIE:703:CD2
1	pc	X:ARG:45:NH1	X:PHE:107:CE1
1	pc	X:HIE:147:ND1	X:TYR:374:CE1
1	pc	X:HIE:755:NE2	X:TYR:740:CE1
1	pc	X:ARG:752:NH1	X:HIE:702:CD2
1	ps	X:PHE:739:CE1	X:TYR:756:CE1
1	ps	X:HID:182:CD2	X:HIE:703:CD2
1	ps	X:HID:35:CD2	X:TYR:80:CE1
1	ps	X:PHE:203:CE1	X:TRP:178:CD2
1	ps	X:HIE:147:CD2	X:TYR:374:CE1
1	ts	X:HIE:755:CD2	X:TYR:740:CE1
1	hbbb	X:LYS:103:O	X:THR:106:N
1	hbbb	X:TYR:290:O	X:TYR:295:N
1	hbbb	X:CYS:778:N	X:THR:774:O
1	hbbb	X:GLN:844:N	X:HID:840:O
1	hbbb	X:GLU:124:O	X:LEU:130:N
1	hbbb	X:ASP:39:N	X:SER:110:O
1	hbbb	X:GLY:660:N	X:TYR:658:O
1	hbbb	X:GLN:643:O	X:SER:647:N
1	hbbb	X:LEU:19:N	X:LEU:389:O
1	hbbb	X:PHE:212:N	X:PRO:208:O
1	hbbb	X:ILE:87:N	X:LEU:85:O
1	hbbb	X:ARG:354:N	X:SER:350:O
1	hbsb	X:THR:843:O	X:THR:846:OG1
1	hbsb	X:ARG:752:NH2	X:HIE:702:O
1	hbbb	X:GLN:120:O	X:GLU:124:N
1	hbsb	X:ASN:365:N	X:ASP:372:OD1
1	hbbb	X:ARG:354:O	X:ILE:358:N
1	hbbb	X:ALA:801:O	X:ARG:805:N
1	hbbb	X:GLU:674:O	X:ILE:678:N
1	hbbb	X:ALA:140:N	X:SER:137:O
1	hbbb	X:ALA:425:O	X:ILE:555:N
1	hbbb	X:ILE:630:O	X:LEU:633:N
1	hbbb	X:THR:201:N	X:TRP:178:O
1	hbbb	X:ALA:577:N	X:TYR:658:O
1	hbsb	X:ARG:146:O	X:SER:150:OG
1	hbsb	X:ASP:600:O	X:SER:598:OG
1	hbbb	X:PHE:107:O	X:VAL:96:N
1	hbbb	X:LEU:640:N	X:VAL:637:O
1	hbbb	X:GLN:311:N	X:VAL:309:O
1	hbsb	X:ARG:256:NH1	X:LYS:314:O
1	hbss	X:ARG:18:NH2	X:ASP:710:OD2
1	hbbb	X:LEU:122:O	X:LEU:126:N
1	hbbb	X:LEU:833:O	X:VAL:837:N
1	hbbb	X:ARG:456:N	X:THR:452:O
1	hbbb	X:ASN:22:O	X:ILE:196:N
1	hbsb	X:ASN:338:N	X:THR:336:OG1
1	hbbb	X:GLU:377:N	X:PRO:373:O
1	hbsb	X:CYS:527:O	X:GLN:526:NE2
1	hbbb	X:LEU:275:N	X:MET:283:O
1	hbbb	X:LYS:363:N	X:SER:359:O
1	hbss	X:GLN:757:NE2	X:GLU:736:OE2
1	hbsb	X:ARG:638:NH1	X:LEU:685:N
1	hbbb	X:PHE:107:N	X:VAL:96:O
1	hbsb	X:HIE:733:ND1	X:SER:735:N
1	hbbb	X:ALA:794:O	X:ARG:798:N
1	hbbb	X:LYS:108:O	X:LYS:41:N
1	hbsb	X:LEU:141:O	X:THR:145:OG1
1	hbsb	X:GLU:769:N	X:THR:766:OG1
1	hbss	X:ARG:701:NH2	X:GLN:666:OE1
1	hbbb	X:ASP:762:N	X:ILE:693:O
1	hbbb	X:HIE:250:O	X:LYS:255:N
1	hbbb	X:ASN:549:N	X:CYS:545:O
1	hbbb	X:LEU:641:N	X:VAL:637:O
1	hbss	X:ARG:638:NH1	X:SER:684:OG
1	hbsb	X:ASP:768:OD1	X:VAL:13:N
1	hbsb	X:GLU:674:OE2	X:ILE:630:N
1	hbbb	X:GLN:207:O	X:ILE:325:N
1	hbss	X:ARG:186:NH1	X:GLU:664:OE2
1	hbbb	X:ILE:592:O	X:THR:580:N
1	hbsb	X:ASN:195:ND2	X:HIE:703:O
1	hbss	X:ASP:738:OD2	X:HIE:755:NE2
1	hbbb	X:LEU:121:N	X:SER:118:O
1	hbbb	X:PRO:302:O	X:SER:269:N
1	hbss	X:GLU:618:OE2	X:LYS:588:NZ
1	hbbb	X:ARG:77:O	X:VAL:38:N
1	hbbb	X:ARG:152:N	X:LEU:148:O
1	hbbb	X:GLU:211:O	X:GLU:215:N
1	hbbb	X:ASP:768:O	X:GLN:771:N
1	hbss	X:ARG:158:NE	X:ASP:142:OD1
1	hbbb	X:TYR:740:O	X:VAL:727:N
1	hbbb	X:LEU:244:O	X:VAL:260:N
1	hbbb	X:ARG:803:N	X:LEU:799:O
1	hbbb	X:ALA:435:O	X:ILE:502:N
1	hbsb	X:ARG:611:NH2	X:VAL:610:O
1	hbbb	X:VAL:111:O	X:VAL:92:N
1	hbsb	X:GLN:699:OE1	X:GLU:664:N
1	hbbb	X:LEU:773:O	X:LEU:777:N
1	hbbb	X:ALA:425:N	X:ILE:555:O
1	hbsb	X:ARG:659:NH2	X:GLU:628:O
1	hbbb	X:ASN:50:O	X:VAL:54:N
1	hbbb	X:GLN:233:O	X:PHE:237:N
1	hbbb	X:LEU:275:N	X:PHE:273:O
1	hbss	X:ARG:444:NE	X:ASP:446:OD1
1	hbsb	X:LEU:85:N	X:TYR:36:OH
1	hbss	X:GLN:454:OE1	X:THR:536:OG1
1	hbbb	X:PRO:722:O	X:THR:725:N
1	hbbb	X:PRO:134:O	X:VAL:138:N
1	hbsb	X:GLU:736:N	X:HIE:733:ND1
1	hbbb	X:TYR:258:O	X:VAL:246:N
1	hbss	X:GLN:207:NE2	X:GLU:215:OE2
1	hbss	X:ARG:18:NH2	X:GLU:388:OE1
1	hbbb	X:GLY:692:O	X:ILE:655:N
1	hbsb	X:SER:115:O	X:TRP:113:NE1
1	hbbb	X:ALA:409:N	X:LEU:399:O
1	hbsb	X:ILE:144:O	X:TYR:374:OH
1	hbbb	X:GLU:483:O	X:LYS:487:N
1	hbbb	X:ALA:125:O	X:GLY:128:N
1	hbsb	X:GLU:321:OE2	X:LYS:300:N
1	hbbb	X:CYS:214:N	X:ILE:210:O
1	hbbb	X:ALA:21:N	X:THR:387:O
1	hbsb	X:HIE:488:O	X:THR:492:OG1
1	hbss	X:ARG:59:NE	X:ASP:55:OD2
1	hbbb	X:SER:537:O	X:THR:540:N
1	hbbb	X:GLU:52:O	X:THR:56:N
1	hbbb	X:GLU:769:O	X:LEU:773:N
1	hbbb	X:ARG:659:O	X:VAL:698:N
1	hbss	X:ARG:515:NE	X:GLU:512:OE1
1	hbbb	X:PHE:737:N	X:PRO:5:O
1	hbbb	X:ASP:197:O	X:HID:182:N
1	hbbb	X:GLN:526:O	X:VAL:501:N
1	hbbb	X:HIE:147:N	X:THR:145:O
1	hbbb	X:GLY:370:N	X:MET:367:O
1	hbsb	X:LYS:76:O	X:TYR:73:OH
1	hbss	X:ASP:600:OD2	X:HID:602:ND1
1	hbsb	X:GLU:769:OE2	X:SER:566:N
1	hbbb	X:THR:407:O	X:TYR:401:N
1	hbbb	X:ILE:429:N	X:PRO:465:O
1	hbss	X:ARG:186:NH1	X:GLU:664:OE1
1	hbss	X:ASP:353:OD2	X:SER:350:OG
1	hbbb	X:ARG:654:N	X:PRO:571:O
1	hbss	X:GLU:618:OE1	X:LYS:588:NZ
1	hbbb	X:HIE:488:N	X:PRO:484:O
1	hbbb	X:ALA:804:O	X:LEU:808:N
1	hbbb	X:GLN:497:N	X:VAL:431:O
1	hbbb	X:ASN:338:O	X:THR:342:N
1	hbbb	X:MET:94:N	X:VAL:109:O
1	hbsb	X:HIE:147:ND1	X:TYR:73:N
1	hbbb	X:ARG:456:N	X:ASP:453:O
1	hbss	X:ASN:191:ND2	X:GLN:27:OE1
1	hbbb	X:PRO:791:O	X:TYR:795:N
1	hbbb	X:GLN:627:N	X:LEU:623:O
1	hbsb	X:ARG:175:NH1	X:LYS:333:O
1	hbss	X:ASP:600:OD2	X:SER:604:OG
1	hbsb	X:ARG:6:NE	X:PRO:4:O
1	hbbb	X:ALA:268:O	X:ALA:288:N
1	hbsb	X:ASP:353:N	X:SER:350:OG
1	hbbb	X:GLY:67:N	X:LYS:62:O
1	hbss	X:ARG:6:NH1	X:SER:735:OG
1	hbsb	X:TYR:781:O	X:TYR:796:OH
1	hbbb	X:GLN:289:O	X:GLN:293:N
1	hbsb	X:ASN:223:ND2	X:GLN:225:O
1	hbbb	X:GLN:289:O	X:LYS:292:N
1	hbsb	X:ALA:816:O	X:ASN:826:ND2
1	hbss	X:ARG:205:NH2	X:GLU:215:OE2
1	hbsb	X:HIE:23:O	X:THR:387:OG1
1	hbsb	X:LEU:541:N	X:THR:540:OG1
1	hbbb	X:ASP:142:N	X:VAL:138:O
1	hbbb	X:ASP:231:O	X:VAL:235:N
1	hbbb	X:ALA:140:N	X:ASP:136:O
1	hbbb	X:PHE:486:N	X:VAL:482:O
1	hbbb	X:CYS:323:O	X:ILE:209:N
1	hbbb	X:ILE:548:N	X:LEU:544:O
1	hbbb	X:ALA:346:N	X:MET:343:O
1	hbss	X:ARG:360:NE	X:GLU:357:OE2
1	hbsb	X:ARG:266:O	X:THR:264:OG1
1	hbsb	X:GLN:329:NE2	X:LYS:245:N
1	hbsb	X:GLN:339:N	X:THR:336:OG1
1	hbss	X:ASP:453:OD2	X:LYS:449:NZ
1	hbbb	X:ASN:543:O	X:LYS:547:N
1	hbbb	X:HIE:250:N	X:LYS:255:O
1	hbbb	X:HIE:779:O	X:TYR:781:N
1	hbbb	X:ARG:444:O	X:LEU:447:N
1	hbsb	X:ARG:259:NH1	X:GLY:243:O
1	hbsb	X:ASP:135:O	X:GLN:139:NE2
1	hbbb	X:ARG:714:N	X:LYS:711:O
1	hbbb	X:LYS:474:N	X:VAL:434:O
1	hbbb	X:ARG:649:N	X:TYR:645:O
1	hbbb	X:CYS:214:O	X:LEU:217:N
1	hbbb	X:ARG:158:O	X:GLN:183:N
1	hbbb	X:ALA:681:O	X:LEU:685:N
1	hbbb	X:GLY:180:N	X:SER:199:O
1	hbbb	X:ARG:48:O	X:GLU:52:N
1	hbss	X:ARG:392:NH1	X:GLN:771:OE1
1	hbbb	X:PRO:538:O	X:SER:542:N
1	hbbb	X:LEU:759:N	X:TYR:695:O
1	hbbb	X:THR:286:O	X:TYR:290:N
1	hbbb	X:GLY:243:N	X:VAL:260:O
1	hbsb	X:HIE:702:NE2	X:PRO:753:O
1	hbsb	X:ASP:812:O	X:SER:815:OG
1	hbsb	X:GLN:329:NE2	X:LYS:245:O
1	hbss	X:ASP:461:OD1	X:LYS:457:NZ
1	hbsb	X:GLN:233:N	X:THR:230:OG1
1	hbbb	X:ASN:262:O	X:GLN:308:N
1	hbbb	X:CYS:443:N	X:GLN:440:O
1	hbbb	X:ARG:444:O	X:LEU:448:N
1	hbss	X:ARG:798:NH2	X:ASP:578:OD2
1	hbbb	X:THR:201:O	X:TRP:178:N
1	hbsb	X:ARG:654:NH1	X:SER:566:O
1	hbbb	X:ARG:679:O	X:ILE:683:N
1	hbss	X:ARG:659:NH2	X:GLU:674:OE2
1	hbsb	X:ARG:714:NE	X:CYS:708:O
1	hbsb	X:MET:343:O	X:THR:347:OG1
1	hbbb	X:LEU:447:O	X:PHE:451:N
1	hbbb	X:GLU:176:N	X:PHE:203:O
1	hbsb	X:GLU:321:OE2	X:TYR:301:N
1	hbbb	X:HIE:83:N	X:THR:81:O
1	hbbb	X:ARG:803:O	X:TYR:806:N
1	hbbb	X:HID:35:O	X:SER:115:N
1	hbss	X:HID:35:ND1	X:SER:115:OG
1	hbbb	X:ALA:797:O	X:ALA:801:N
1	hbsb	X:ASN:195:ND2	X:ASN:22:O
1	hbbb	X:GLN:776:O	X:THR:780:N
1	hbsb	X:SER:743:O	X:SER:787:OG
1	hbss	X:ARG:392:NE	X:ASP:728:OD1
1	hbbb	X:ARG:7:N	X:SER:735:O
1	hbbb	X:LEU:297:N	X:PHE:291:O
1	hbss	X:GLU:312:OE1	X:LYS:314:NZ
1	hbbb	X:PHE:179:O	X:SER:162:N
1	hbbb	X:ARG:175:N	X:GLY:172:O
1	hbss	X:ARG:205:NH2	X:GLU:215:OE1
1	hbbb	X:THR:507:O	X:TYR:510:N
1	hbbb	X:MET:57:N	X:VAL:54:O
1	hbss	X:ARG:59:NH2	X:ASP:55:OD2
1	hbbb	X:PHE:737:O	X:VAL:758:N
1	hbbb	X:ASN:324:O	X:GLU:247:N
1	hbbb	X:VAL:49:O	X:VAL:53:N
1	hbss	X:ARG:360:NE	X:GLU:357:OE1
1	hbbb	X:ARG:186:N	X:MET:193:O
1	hbbb	X:CYS:682:N	X:ILE:678:O
1	hbsb	X:GLN:329:OE1	X:LYS:245:N
1	hbbb	X:LEU:546:N	X:SER:542:O
1	hbbb	X:MET:57:O	X:PHE:61:N
1	hbsb	X:ARG:7:NH1	X:ASP:738:O
1	hbbb	X:GLY:414:O	X:SER:787:N
1	hbss	X:ARG:146:NH1	X:ASP:142:OD2
1	hbbb	X:MET:189:N	X:THR:732:O
1	hbbb	X:ASP:768:O	X:LEU:772:N
1	hbbb	X:ARG:234:O	X:THR:238:N
1	hbbb	X:LEU:541:N	X:SER:537:O
1	hbbb	X:ASP:197:N	X:HID:182:O
1	hbbb	X:CYS:778:O	X:VAL:788:N
1	hbbb	X:THR:843:O	X:THR:846:N
1	hbss	X:ASN:763:ND2	X:THR:694:OG1
1	hbbb	X:ASN:195:O	X:SER:184:N
1	hbsb	X:PRO:603:O	X:TYR:606:OH
1	hbbb	X:CYS:436:N	X:LYS:474:O
1	hbss	X:ARG:152:NH1	X:ASP:372:OD1
1	hbbb	X:LYS:490:N	X:PHE:486:O
1	hbbb	X:ALA:801:O	X:ALA:804:N
1	hbbb	X:ARG:752:N	X:THR:750:O
1	hbbb	X:MET:79:O	X:TYR:36:N
1	hbsb	X:ASN:556:ND2	X:VAL:782:O
1	hbss	X:ARG:444:NH2	X:ASP:446:OD1
1	hbsb	X:ASN:22:ND2	X:ILE:196:O
1	hbbb	X:CYS:471:N	X:TRP:432:O
1	hbbb	X:GLY:391:N	X:ILE:17:O
1	hbbb	X:ASP:446:O	X:SER:450:N
1	hbbb	X:GLN:339:N	X:THR:336:O
1	hbss	X:ARG:205:NH2	X:GLN:207:NE2
1	hbss	X:ARG:152:NH2	X:ASP:372:OD2
1	hbbb	X:ILE:209:O	X:MET:213:N
1	hbbb	X:GLN:613:N	X:SER:591:O
1	hbbb	X:ALA:594:O	X:ASP:578:N
1	hbbb	X:ARG:654:O	X:ILE:573:N
1	hbss	X:THR:774:OG1	X:TYR:658:OH
1	hbss	X:GLN:289:NE2	X:GLN:293:OE1
1	hbsb	X:ALA:425:O	X:ASN:549:ND2
1	hbsb	X:ASP:829:OD1	X:GLN:831:N
1	hbbb	X:SER:604:O	X:TYR:606:N
1	hbbb	X:ILE:573:O	X:ILE:656:N
1	hbss	X:GLU:628:OE2	X:LYS:700:NZ
1	hbbb	X:ARG:360:N	X:GLU:356:O
1	hbbb	X:GLN:400:O	X:VAL:558:N
1	hbss	X:ARG:360:NH2	X:GLU:357:OE2
1	hbbb	X:ASP:710:O	X:GLU:713:N
1	hbbb	X:GLN:666:N	X:SER:663:O
1	hbbb	X:LEU:141:O	X:THR:145:N
1	hbbb	X:LYS:589:N	X:PRO:583:O
1	hbbb	X:ARG:705:O	X:ASN:22:N
1	hbbb	X:GLY:576:N	X:VAL:596:O
1	hbbb	X:ARG:456:O	X:LYS:460:N
1	hbbb	X:GLY:818:O	X:SER:822:N
1	hbss	X:ARG:515:NH2	X:GLU:512:OE1
1	hbbb	X:LEU:503:N	X:VAL:528:O
1	hbsb	X:GLN:454:NE2	X:SER:450:O
1	hbbb	X:ALA:282:O	X:ASN:279:N
1	hbsb	X:ASN:384:O	X:LYS:363:NZ
1	hbss	X:ARG:59:NH2	X:ASP:55:OD1
1	hbsb	X:GLY:818:N	X:SER:822:OG
1	hbbb	X:ALA:834:N	X:PRO:830:O
1	hbbb	X:ARG:392:O	X:THR:726:N
1	hbsb	X:ALA:709:O	X:ARG:714:NH2
1	hbbb	X:ASN:412:O	X:VAL:415:N
1	hbbb	X:HIE:60:O	X:LYS:62:N
1	hbss	X:ARG:77:NE	X:ASP:37:OD2
1	hbbb	X:ASN:549:O	X:GLY:554:N
1	hbbb	X:ASP:829:O	X:LEU:833:N
1	hbsb	X:ARG:6:NH1	X:ASN:131:O
1	hbsb	X:ARG:701:N	X:GLN:699:OE1
1	hbss	X:ARG:146:NH1	X:ASP:142:OD1
1	hbbb	X:LEU:217:N	X:MET:213:O
1	hbbb	X:ASN:384:N	X:VAL:382:O
1	hbbb	X:GLN:613:O	X:SER:591:N
1	hbss	X:ASN:549:ND2	X:ASN:556:OD1
1	hbbb	X:GLY:463:N	X:LYS:460:O
1	hbbb	X:PHE:179:N	X:SER:162:O
1	hbsb	X:GLY:746:O	X:HIE:744:NE2
1	hbbb	X:GLN:355:O	X:SER:359:N
1	hbbb	X:GLN:422:O	X:GLY:402:N
1	hbss	X:ARG:392:NH2	X:GLN:771:OE1
1	hbbb	X:ALA:804:N	X:VAL:800:O
1	hbbb	X:LEU:799:N	X:TYR:795:O
1	hbbb	X:LEU:489:O	X:THR:492:N
1	hbss	X:THR:106:OG1	X:THR:97:OG1
1	hbbb	X:LEU:455:O	X:SER:459:N
1	hbbb	X:GLN:467:N	X:ILE:429:O
1	hbsb	X:LEU:521:O	X:LYS:490:NZ
1	hbss	X:ASP:104:OD1	X:LYS:103:NZ
1	hbss	X:ARG:392:NH2	X:ASP:728:OD2
1	hbbb	X:ALA:125:N	X:LEU:122:O
1	hbsb	X:ASN:720:OD1	X:SER:751:N
1	hbbb	X:SER:159:O	X:VAL:156:N
1	hbbb	X:HID:35:O	X:VAL:114:N
1	hbss	X:ARG:616:NE	X:GLU:622:OE1
1	hbss	X:GLU:385:OE2	X:LYS:363:NZ
1	hbbb	X:GLN:271:N	X:PRO:267:O
1	hbbb	X:TYR:258:N	X:VAL:246:O
1	hbbb	X:ALA:832:O	X:ALA:836:N
1	hbbb	X:ALA:832:O	X:LYS:835:N
1	hbbb	X:ARG:48:O	X:ARG:51:N
1	hbsb	X:ARG:701:O	X:GLN:699:NE2
1	hbbb	X:CYS:607:O	X:GLY:597:N
1	hbss	X:ARG:152:NH2	X:ASP:372:OD1
1	hbsb	X:ASN:365:ND2	X:VAL:368:O
1	hbsb	X:GLY:505:O	X:THR:507:OG1
1	hbss	X:ARG:705:NE	X:ASP:197:OD2
1	hbss	X:SER:537:OG	X:THR:540:OG1
1	hbbb	X:GLN:276:O	X:MET:283:N
1	hbsb	X:ASN:405:O	X:THR:407:OG1
1	hbbb	X:ASN:191:N	X:MET:189:O
1	hbsb	X:SER:751:OG	X:VAL:721:N
1	hbbb	X:ARG:146:O	X:SER:150:N
1	hbbb	X:LEU:20:O	X:PHE:707:N
1	hbsb	X:HIE:779:NE2	X:THR:785:O
1	hbbb	X:ASN:195:N	X:SER:184:O
1	hbss	X:ARG:360:NH2	X:GLU:357:OE1
1	hbbb	X:PHE:291:N	X:VAL:287:O
1	hbsb	X:ARG:786:O	X:TYR:781:OH
1	hbbb	X:ALA:593:O	X:ARG:611:N
1	hbbb	X:GLN:643:N	X:GLU:639:O
1	hbsb	X:ARG:659:NH1	X:GLY:660:O
1	hbbb	X:GLN:355:O	X:ILE:358:N
1	hbbb	X:PHE:212:O	X:VAL:216:N
1	hbss	X:ASP:761:OD1	X:THR:694:OG1
1	hbbb	X:ILE:241:N	X:THR:238:O
1	hbss	X:GLU:428:OE2	X:LYS:430:NZ
1	hbbb	X:GLY:818:O	X:VAL:821:N
1	hbbb	X:THR:846:O	X:TYR:848:N
1	hbbb	X:GLU:240:N	X:LYS:236:O
1	hbbb	X:ARG:175:O	X:LEU:171:N
1	hbsb	X:ARG:714:NH2	X:CYS:708:O
1	hbss	X:ASN:557:ND2	X:TYR:401:OH
1	hbsb	X:ARG:6:NH2	X:PRO:4:O
1	hbsb	X:PRO:722:O	X:THR:725:OG1
1	hbbb	X:ALA:351:O	X:GLN:355:N
1	hbbb	X:MET:485:N	X:SER:481:O
1	hbbb	X:MET:94:O	X:VAL:109:N
1	hbbb	X:LYS:345:N	X:SER:341:O
1	hbss	X:ARG:659:NE	X:GLU:674:OE1
1	hbbb	X:ALA:476:N	X:CYS:436:O
1	hbbb	X:ASP:461:N	X:LYS:457:O
1	hbss	X:ARG:77:NE	X:ASP:37:OD1
1	hbss	X:GLU:176:OE1	X:TRP:178:NE1
1	hbbb	X:ASP:738:N	X:GLU:736:O
1	hbbb	X:GLN:666:O	X:GLN:669:N
1	hbsb	X:SER:118:O	X:SER:137:OG
1	hbsb	X:ARG:638:NH1	X:SER:684:O
1	hbbb	X:ALA:794:N	X:PRO:791:O
1	hbbb	X:ASP:39:O	X:SER:110:N
1	hbbb	X:ARG:242:N	X:THR:238:O
1	hbbb	X:ALA:188:N	X:ASN:191:O
1	hbbb	X:ASP:337:O	X:SER:341:N
1	hbbb	X:ALA:140:O	X:ILE:144:N
1	hbss	X:GLU:736:OE2	X:LYS:668:NZ
1	hbbb	X:ALA:435:N	X:VAL:500:O
1	hbss	X:ASN:78:ND2	X:TYR:80:OH
1	hbss	X:ARG:256:NH1	X:TYR:258:OH
1	hbbb	X:ASN:50:N	X:PRO:46:O
1	hbbb	X:HIE:488:O	X:THR:492:N
1	hbbb	X:ILE:241:N	X:PHE:237:O
1	hbbb	X:ARG:515:O	X:ASP:518:N
1	hbbb	X:ALA:125:N	X:LEU:121:O
1	hbbb	X:VAL:530:O	X:VAL:534:N
1	hbbb	X:ASN:763:N	X:CYS:764:N
1	hbbb	X:GLY:72:N	X:TYR:80:O
1	hbss	X:ARG:392:NH2	X:ASP:728:OD1
1	hbbb	X:ALA:462:O	X:PHE:423:N
1	hbss	X:ASN:635:ND2	X:ASP:632:OD2
1	hbsb	X:HIE:83:O	X:THR:81:OG1
1	hbss	X:GLU:385:OE1	X:LYS:363:NZ
1	hbss	X:ASP:768:OD2	X:THR:12:OG1
1	hbbb	X:ALA:433:N	X:LEU:498:O
1	hbsb	X:ASP:728:O	X:THR:732:OG1
1	hbbb	X:GLU:176:O	X:PHE:203:N
1	hbsb	X:LYS:551:NZ	X:THR:525:O
1	hbbb	X:GLU:674:N	X:VAL:670:O
1	hbbb	X:ARG:456:N	X:LEU:455:N
1	hbbb	X:LEU:20:N	X:PHE:707:O
1	hbbb	X:ARG:186:O	X:MET:193:N
1	hbbb	X:THR:81:N	X:TYR:34:O
1	hbsb	X:ASP:453:N	X:THR:452:OG1
1	hbbb	X:ALA:797:N	X:PRO:793:O
1	hbss	X:ARG:611:NH1	X:GLU:639:OE1
1	hbbb	X:ARG:690:N	X:ASP:688:O
1	hbsb	X:ARG:705:N	X:ASN:22:OD1
1	hbsb	X:GLN:233:OE1	X:THR:230:N
1	hbsb	X:ASP:768:OD2	X:THR:12:N
1	hbsb	X:ASN:763:N	X:ASP:761:OD1
1	hbss	X:ARG:783:NE	X:TYR:795:OH
1	hbbb	X:LEU:194:O	X:PHE:24:N
1	hbbb	X:PHE:61:O	X:PHE:66:N
1	hbsb	X:ASN:720:ND2	X:GLY:749:O
1	hbsb	X:GLN:613:OE1	X:GLN:631:N
1	hbbb	X:GLN:454:O	X:ILE:458:N
1	hbbb	X:ASP:37:O	X:GLN:112:N
1	hbbb	X:MET:213:O	X:VAL:216:N
1	hbsb	X:LYS:314:NZ	X:THR:316:O
1	hbbb	X:THR:609:O	X:VAL:595:N
1	hbbb	X:LEU:304:N	X:PRO:302:O
1	hbbb	X:ARG:47:O	X:ARG:51:N
1	hbsb	X:SER:754:OG	X:SER:789:O
1	hbsb	X:GLU:321:OE1	X:LYS:300:N
1	hbss	X:ARG:616:NH2	X:GLU:622:OE2
1	hbbb	X:GLY:719:N	X:VAL:715:O
1	hbss	X:LYS:363:NZ	X:SER:359:OG
1	hbbb	X:SER:718:N	X:VAL:715:O
1	hbbb	X:CYS:742:O	X:THR:725:N
1	hbbb	X:ALA:282:N	X:ASN:279:O
1	hbss	X:ARG:89:NE	X:ASP:90:OD2
1	hbbb	X:VAL:54:O	X:VAL:58:N
1	hbsb	X:ARG:175:NH1	X:LYS:334:O
1	hbbb	X:ALA:594:N	X:ASP:578:O
1	hbbb	X:HIE:23:O	X:THR:387:N
1	hbbb	X:LEU:496:N	X:TYR:493:O
1	hbbb	X:PHE:291:O	X:TYR:295:N
1	hbbb	X:GLY:369:N	X:GLY:370:N
1	hbbb	X:GLY:517:O	X:MET:523:N
1	hbsb	X:GLU:769:OE1	X:SER:566:N
1	hbss	X:ASP:518:OD2	X:HIE:807:NE2
1	hbbb	X:ILE:65:N	X:PHE:61:O
1	hbss	X:GLU:686:OE1	X:LYS:651:NZ
1	hbbb	X:LEU:640:N	X:MET:636:O
1	hbbb	X:LYS:680:O	X:SER:684:N
1	hbbb	X:LEU:304:N	X:TYR:301:O
1	hbbb	X:ASP:518:O	X:HID:840:N
1	hbbb	X:LEU:489:O	X:TYR:493:N
1	hbbb	X:GLU:385:N	X:HID:383:O
1	hbbb	X:ILE:642:O	X:LYS:646:N
1	hbbb	X:GLN:442:N	X:PRO:439:O
1	hbbb	X:GLN:339:O	X:THR:342:N
1	hbbb	X:ASP:37:N	X:GLN:112:O
1	hbbb	X:MET:464:N	X:SER:459:O
1	hbbb	X:ILE:656:O	X:LEU:575:N
1	hbsb	X:THR:336:O	X:THR:340:OG1
1	hbsb	X:GLY:478:O	X:SER:481:OG
1	hbbb	X:LYS:236:N	X:SER:232:O
1	hbbb	X:ARG:783:N	X:TYR:781:O
1	hbbb	X:PHE:739:O	X:TYR:756:N
1	hbbb	X:GLN:105:O	X:LEU:98:N
1	hbbb	X:ALA:593:N	X:ARG:611:O
1	hbss	X:ARG:186:NH2	X:GLU:664:OE1
1	hbbb	X:CYS:323:N	X:LEU:320:O
1	hbbb	X:VAL:111:N	X:VAL:92:O
1	hbbb	X:GLN:771:O	X:TYR:775:N
1	hbbb	X:TYR:740:N	X:VAL:727:O
1	hbbb	X:ARG:349:N	X:THR:347:O
1	hbbb	X:ASP:518:N	X:LYS:514:O
1	hbbb	X:ALA:127:O	X:HID:129:N
1	hbbb	X:GLU:512:N	X:PRO:508:O
1	hbsb	X:ARG:515:O	X:THR:519:OG1
1	hbss	X:ASP:453:OD1	X:LYS:449:NZ
1	hbbb	X:ILE:656:O	X:TYR:658:N
1	hbss	X:ASP:600:OD1	X:SER:598:OG
1	hbbb	X:ILE:358:O	X:VAL:362:N
1	hbsb	X:ALA:832:N	X:ASP:829:OD1
1	hbbb	X:ILE:683:N	X:LYS:680:O
1	hbbb	X:LEU:307:N	X:LEU:318:O
1	hbsb	X:CYS:306:N	X:THR:264:OG1
1	hbbb	X:VAL:509:O	X:VAL:513:N
1	hbbb	X:LEU:448:O	X:THR:452:N
1	hbbb	X:PRO:46:O	X:VAL:49:N
1	hbbb	X:MET:667:N	X:SER:663:O
1	hbsb	X:ARG:360:O	X:SER:364:OG
1	hbss	X:GLU:132:OE1	X:LYS:668:NZ
1	hbbb	X:ILE:655:O	X:THR:694:N
1	hbbb	X:ILE:466:N	X:MET:464:O
1	hbss	X:ARG:89:NE	X:ASP:90:OD1
1	hbbb	X:HIE:60:N	X:THR:56:O
1	hbbb	X:GLY:692:N	X:THR:653:O
1	hbsb	X:GLY:468:O	X:TRP:432:NE1
1	hbsb	X:ARG:803:NH1	X:TYR:848:O
1	hbbb	X:LEU:640:O	X:PHE:644:N
1	hbbb	X:ALA:462:N	X:SER:459:O
1	hbss	X:ARG:564:NH1	X:GLN:776:OE1
1	hbsb	X:ARG:242:NE	X:CYS:261:O
1	hbbb	X:GLY:379:N	X:LEU:375:O
1	hbbb	X:LYS:292:O	X:SER:296:N
1	hbsb	X:GLN:329:NE2	X:VAL:326:O
1	hbbb	X:ARG:7:O	X:GLY:9:N
1	hbsb	X:ASN:549:OD1	X:ILE:427:N
1	hbbb	X:ALA:479:O	X:VAL:482:N
1	hbbb	X:GLN:25:O	X:HID:383:N
1	hbss	X:ARG:798:NH2	X:ASP:578:OD1
1	hbss	X:ARG:77:NH2	X:ASP:37:OD2
1	hbss	X:THR:704:OG1	X:TYR:740:OH
1	hbss	X:GLN:467:OE1	X:LYS:460:NZ
1	hbbb	X:ASP:353:O	X:GLU:357:N
1	hbbb	X:GLY:478:O	X:SER:481:N
1	hbbb	X:GLY:180:O	X:SER:199:N
1	hbbb	X:ALA:767:O	X:GLN:771:N
1	hbss	X:ARG:659:NH2	X:GLU:674:OE1
1	hbsb	X:GLN:643:O	X:SER:647:OG
1	hbbb	X:CYS:306:O	X:THR:264:N
1	hbsb	X:ASP:761:OD2	X:PHE:765:N
1	hbsb	X:CYS:443:O	X:TYR:475:OH
1	hbbb	X:GLN:271:O	X:VAL:287:N
1	hbbb	X:ALA:409:O	X:LEU:399:N
1	hbbb	X:ILE:731:N	X:SER:729:O
1	hbbb	X:ASN:635:O	X:GLU:639:N
1	hbbb	X:GLU:512:O	X:VAL:516:N
1	hbbb	X:GLY:72:O	X:TYR:80:N
1	hbbb	X:CYS:214:O	X:ILE:219:N
1	hbbb	X:GLN:569:N	X:SER:566:O
1	hbbb	X:VAL:117:N	X:VAL:33:O
1	hbss	X:ASP:842:OD1	X:LYS:490:NZ
1	hbsb	X:GLN:627:NE2	X:GLU:622:O
1	hbss	X:GLU:124:OE1	X:HID:129:ND1
1	hbsb	X:ASN:78:N	X:ASP:74:OD1
1	hbbb	X:ASN:556:O	X:TYR:424:N
1	hbbb	X:GLN:666:O	X:VAL:670:N
1	hbbb	X:LEU:119:O	X:LEU:123:N
1	hbbb	X:GLY:379:N	X:LYS:376:O
1	hbbb	X:GLN:233:N	X:THR:230:O
1	hbbb	X:MET:79:N	X:TYR:36:O
1	hbss	X:ARG:91:NH2	X:GLN:112:NE2
1	hbbb	X:GLU:356:N	X:PRO:352:O
1	hbbb	X:ILE:241:O	X:LEU:244:N
1	hbss	X:ARG:705:NH2	X:ASP:197:OD2
1	hbbb	X:GLN:617:O	X:GLU:622:N
1	hbbb	X:LEU:98:N	X:VAL:96:O
1	hbbb	X:LEU:741:O	X:SER:754:N
1	hbbb	X:LEU:541:O	X:LEU:544:N
1	hbbb	X:LEU:141:N	X:SER:137:O
1	hbbb	X:PHE:802:O	X:TYR:806:N
1	hbsb	X:HIE:702:ND1	X:THR:704:N
1	hbss	X:ASP:728:OD2	X:GLN:771:NE2
1	hbbb	X:ASN:635:N	X:ASP:632:O
1	hbsb	X:SER:537:OG	X:THR:540:N
1	hbbb	X:LYS:245:O	X:VAL:326:N
1	hbbb	X:LYS:531:O	X:LYS:535:N
1	hbbb	X:ASN:543:N	X:GLN:539:O
1	hbbb	X:MET:343:N	X:THR:340:O
1	hbbb	X:ASP:810:N	X:LEU:808:O
1	hbsb	X:GLN:271:NE2	X:THR:272:O
1	hbbb	X:ALA:745:N	X:SER:787:O
1	hbbb	X:TYR:290:N	X:VAL:287:O
1	hbsb	X:ALA:202:N	X:THR:201:OG1
1	hbbb	X:CYS:545:N	X:LEU:541:O
1	hbbb	X:LYS:700:N	X:VAL:662:O
1	hbsb	X:ASP:600:OD1	X:SER:604:N
1	hbsb	X:ARG:605:N	X:ASP:600:OD1
1	hbsb	X:ALA:681:O	X:SER:684:OG
1	hbbb	X:LYS:457:O	X:LYS:460:N
1	hbbb	X:ALA:677:O	X:ALA:681:N
1	hbbb	X:PHE:739:N	X:TYR:756:O
1	hbss	X:ARG:77:NH2	X:ASP:37:OD1
1	hbbb	X:LEU:122:N	X:SER:118:O
1	hbbb	X:PHE:161:N	X:THR:154:O
1	hbsb	X:ASP:74:OD1	X:LYS:76:N
1	hbbb	X:GLU:357:O	X:LEU:361:N
1	hbbb	X:ILE:676:O	X:LYS:680:N
1	hbbb	X:CYS:545:O	X:ILE:548:N
1	hbsb	X:ARG:654:NH1	X:VAL:567:O
1	hbss	X:ASN:324:ND2	X:GLU:247:OE2
1	hbbb	X:ALA:832:N	X:ASP:829:O
1	hbsb	X:ASP:728:OD2	X:GLY:11:N
1	hbbb	X:GLN:526:N	X:ILE:499:O
1	hbss	X:ARG:419:NE	X:ASP:417:OD1
1	hbbb	X:THR:785:O	X:TRP:416:N
1	hbss	X:ARG:89:NH2	X:ASP:90:OD2
1	hbss	X:ASP:812:OD2	X:LYS:589:NZ
1	hbsb	X:LEU:770:O	X:THR:774:OG1
1	hbbb	X:ASN:720:O	X:VAL:715:N
1	hbss	X:GLU:628:OE1	X:LYS:700:NZ
1	hbbb	X:GLU:628:N	X:TYR:625:O
1	hbbb	X:GLN:339:O	X:MET:343:N
1	hbbb	X:LEU:455:N	X:PHE:451:O
1	hbsb	X:ARG:805:NH2	X:PRO:590:O
1	hbbb	X:ALA:268:N	X:LEU:304:O
1	hbsb	X:ASN:826:ND2	X:ASP:814:O
1	hbbb	X:CYS:682:O	X:LEU:685:N
1	hbbb	X:THR:81:O	X:TYR:34:N
1	hbbb	X:ARG:605:O	X:MET:599:N
1	hbbb	X:VAL:662:N	X:VAL:698:O
1	hbbb	X:ARG:330:O	X:ILE:332:N
1	hbbb	X:ARG:256:O	X:VAL:248:N
1	hbbb	X:ASN:412:N	X:VAL:415:O
1	hbbb	X:GLN:400:N	X:VAL:558:O
1	hbbb	X:THR:609:N	X:VAL:595:O
1	hbbb	X:ASP:453:N	X:LYS:449:O
1	hbss	X:ASP:39:OD2	X:LYS:41:NZ
1	hbbb	X:GLY:576:O	X:VAL:596:N
1	hbbb	X:LEU:544:N	X:THR:540:O
1	hbbb	X:GLN:329:O	X:TYR:204:N
1	hbbb	X:GLU:445:O	X:LYS:449:N
1	hbsb	X:GLN:339:OE1	X:THR:336:N
1	hbbb	X:LEU:320:N	X:PRO:305:O
1	hbbb	X:PHE:568:N	X:PRO:565:O
1	hbsb	X:PRO:652:O	X:TYR:689:OH
1	hbbb	X:CYS:682:O	X:GLU:686:N
1	hbss	X:ASP:814:OD1	X:LYS:239:NZ
1	hbbb	X:ALA:550:N	X:LEU:546:O
1	hbsb	X:PHE:650:N	X:THR:648:OG1
1	hbbb	X:ILE:548:O	X:LYS:551:N
1	hbsb	X:ASP:446:OD1	X:LEU:447:N
1	hbsb	X:HIE:807:NE2	X:LYS:514:O
1	hbbb	X:GLY:724:O	X:LEU:394:N
1	hbbb	X:ALA:288:O	X:LYS:292:N
1	hbbb	X:ALA:462:N	X:ILE:458:O
1	hbss	X:GLN:570:OE1	X:THR:653:OG1
1	hbsb	X:ASN:50:ND2	X:GLY:75:O
1	hbbb	X:SER:626:O	X:VAL:629:N
1	hbsb	X:HIE:813:O	X:LYS:811:NZ
1	hbss	X:GLN:207:NE2	X:GLU:211:OE2
1	hbsb	X:SER:743:OG	X:VAL:788:O
1	hbbb	X:ASP:632:O	X:MET:636:N
1	hbbb	X:MET:57:N	X:VAL:53:O
1	hbbb	X:ASP:142:O	X:THR:145:N
1	hbbb	X:ILE:676:N	X:PRO:673:O
1	hbbb	X:HID:35:N	X:SER:115:O
1	hbbb	X:TYR:796:O	X:VAL:800:N
1	hbbb	X:ARG:659:N	X:ILE:696:O
1	hbsb	X:ASN:324:ND2	X:ILE:325:O
1	hbbb	X:ALA:346:N	X:THR:342:O
1	hbss	X:ARG:234:NH1	X:ASP:231:OD1
1	hbbb	X:ARG:638:N	X:THR:634:O
1	hbbb	X:GLY:818:N	X:SER:822:O
1	hbsb	X:ARG:146:NH2	X:ARG:158:O
1	hbbb	X:LYS:487:O	X:MET:491:N
1	hbbb	X:ARG:59:N	X:THR:56:O
1	hbbb	X:PRO:319:O	X:VAL:322:N
1	hbbb	X:SER:159:N	X:VAL:156:O
1	hbbb	X:LYS:15:O	X:VAL:393:N
1	hbbb	X:ASP:135:O	X:GLN:139:N
1	hbsb	X:ARG:7:NH2	X:HIE:733:O
1	hbss	X:ARG:705:NE	X:ASP:197:OD1
1	hbsb	X:LYS:589:NZ	X:LYS:811:O
1	hbbb	X:MET:192:O	X:VAL:26:N
1	hbss	X:ARG:89:NH2	X:ASP:90:OD1
1	hbsb	X:ASP:136:N	X:GLN:139:NE2
1	hbbb	X:ARG:205:O	X:GLN:207:N
1	hbbb	X:ALA:202:O	X:CYS:331:N
1	hbbb	X:PHE:161:O	X:THR:154:N
1	hbsb	X:ARG:146:NH1	X:GLN:183:O
1	hbbb	X:ARG:419:O	X:LYS:421:N
1	hbbb	X:LEU:148:O	X:MET:151:N
1	hbsb	X:ARG:45:O	X:ASN:50:ND2
1	hbsb	X:ALA:745:O	X:ARG:786:NH1
1	hbbb	X:ALA:792:O	X:TYR:796:N
1	hbbb	X:CYS:261:N	X:GLN:308:O
1	hbbb	X:ALA:677:N	X:PRO:673:O
1	hbbb	X:GLN:757:N	X:VAL:697:O
1	hbbb	X:ASN:549:O	X:GLY:553:N
1	hbsb	X:GLN:339:NE2	X:GLY:172:O
1	hbbb	X:LEU:126:O	X:TRP:190:N
1	hbbb	X:ARG:256:N	X:VAL:248:O
1	hbbb	X:PHE:574:O	X:SER:598:N
1	hbbb	X:ILE:676:N	X:TRP:672:O
1	hbbb	X:LEU:489:N	X:MET:485:O
1	hbsb	X:THR:507:OG1	X:TYR:510:N
1	hbbb	X:MET:398:O	X:VAL:560:N
1	hbbb	X:LYS:108:N	X:LYS:41:O
1	hbbb	X:ARG:515:N	X:GLU:512:O
1	hbbb	X:CYS:443:N	X:PRO:439:O
1	hbss	X:ASP:39:OD1	X:LYS:41:NZ
1	hbbb	X:ALA:792:N	X:LEU:777:O
1	hbbb	X:ARG:59:N	X:ASP:55:O
1	hbsb	X:ASP:738:OD2	X:HIE:733:N
1	hbbb	X:ILE:344:O	X:THR:347:N
1	hbsb	X:PRO:538:O	X:SER:542:OG
1	hbbb	X:PHE:160:N	X:PHE:181:O
1	hbbb	X:ARG:51:O	X:ASP:55:N
1	hbsb	X:ARG:77:N	X:ASP:74:OD1
1	hbsb	X:GLN:631:NE2	X:VAL:629:O
1	hbsb	X:ALA:82:N	X:HIE:83:ND1
1	hbss	X:ARG:7:NH1	X:ASP:738:OD1
1	hbbb	X:PHE:472:O	X:VAL:434:N
1	hbbb	X:LEU:520:N	X:VAL:516:O
1	hbbb	X:LEU:575:O	X:TYR:658:N
1	hbbb	X:LEU:194:N	X:PHE:24:O
1	hbss	X:ARG:18:NE	X:GLU:388:OE1
1	hbbb	X:HID:840:O	X:THR:843:N
1	hbbb	X:LYS:547:O	X:LYS:551:N
1	hbsb	X:GLU:52:O	X:THR:56:OG1
1	hbbb	X:THR:336:O	X:THR:340:N
1	hbbb	X:ILE:380:N	X:LEU:375:O
1	hbbb	X:ARG:798:O	X:PHE:802:N
1	hbbb	X:PRO:149:O	X:TYR:153:N
1	hbsb	X:ASN:763:ND2	X:GLY:692:O
1	hbsb	X:THR:780:O	X:TYR:606:OH
1	hbss	X:GLU:736:OE1	X:LYS:668:NZ
1	hbsb	X:ASN:22:ND2	X:HIE:703:O
1	hbsb	X:SER:598:OG	X:SER:604:N
1	hbsb	X:ARG:605:N	X:SER:598:OG
1	hbss	X:GLN:207:NE2	X:GLU:211:OE1
1	hbss	X:GLU:312:OE2	X:LYS:314:NZ
1	hbbb	X:ILE:696:N	X:TYR:657:O
1	hbbb	X:GLN:838:N	X:LYS:835:O
1	hbbb	X:HID:270:N	X:PRO:267:O
1	hbbb	X:ARG:205:N	X:GLY:174:O
1	hbss	X:ARG:18:NH1	X:ASP:710:OD2
1	hbsb	X:ASP:136:OD1	X:SER:137:N
1	hbss	X:GLU:639:OE2	X:THR:609:OG1
1	hbbb	X:LEU:521:N	X:VAL:516:O
1	hbbb	X:CYS:784:N	X:VAL:782:O
1	hbss	X:GLN:27:NE2	X:HID:383:NE2
1	hbbb	X:TRP:760:O	X:TYR:695:N
1	hbbb	X:ARG:515:O	X:THR:519:N
1	hbsb	X:ASN:338:O	X:THR:342:OG1
1	hbsb	X:LYS:314:O	X:TYR:258:OH
1	hbbb	X:CYS:742:N	X:THR:725:O
1	hbbb	X:GLN:776:N	X:LEU:773:O
1	hbss	X:ARG:242:NH2	X:ASN:262:OD1
1	hbbb	X:HIE:147:O	X:MET:151:N
1	hbbb	X:ALA:21:O	X:HIE:23:N
1	hbbb	X:LYS:294:N	X:TYR:290:O
1	hbss	X:ARG:234:NH2	X:ASP:231:OD1
1	hbss	X:LYS:514:NZ	X:THR:525:OG1
1	hbbb	X:GLN:105:N	X:LEU:98:O
1	hbbb	X:LEU:741:N	X:SER:754:O
1	hbss	X:ARG:611:NE	X:ASP:632:OD1
1	hbbb	X:ALA:433:O	X:VAL:500:N
1	hbsb	X:CYS:251:N	X:HIE:250:ND1
1	hbbb	X:ILE:548:O	X:LEU:552:N
1	hbsb	X:ASP:768:OD1	X:THR:12:N
1	hbsb	X:GLN:289:N	X:THR:286:OG1
1	hbbb	X:ARG:679:N	X:ILE:676:O
1	hbbb	X:ASN:532:N	X:GLN:529:O
1	hbbb	X:CYS:742:O	X:GLY:724:N
1	hbbb	X:ARG:638:O	X:ILE:642:N
1	hbbb	X:GLN:666:N	X:GLU:664:O
1	hbsb	X:ARG:146:NH2	X:GLN:183:O
1	hbbb	X:ASP:600:N	X:SER:598:O
1	hbss	X:ARG:419:NH2	X:ASP:417:OD2
1	hbbb	X:LEU:361:O	X:SER:364:N
1	hbbb	X:MET:343:O	X:THR:347:N
1	hbbb	X:HIE:807:O	X:VAL:809:N
1	hbss	X:ARG:205:NE	X:GLU:215:OE2
1	hbss	X:ARG:444:NH2	X:ASP:446:OD2
1	hbbb	X:LEU:641:O	X:TYR:645:N
1	hbbb	X:CYS:285:O	X:PHE:273:N
1	hbss	X:ASP:810:OD2	X:LYS:589:NZ
1	hbbb	X:LYS:376:N	X:PRO:373:O
1	hbss	X:GLN:526:OE1	X:LYS:551:NZ
1	hbbb	X:LYS:421:N	X:MET:418:O
1	hbbb	X:LEU:503:O	X:VAL:530:N
1	hbbb	X:ASN:324:N	X:GLU:247:O
1	hbbb	X:ASN:365:O	X:ASP:372:N
1	hbbb	X:PHE:644:O	X:THR:648:N
1	hbbb	X:ARG:234:N	X:THR:230:O
1	hbss	X:ARG:175:NH2	X:GLU:240:OE1
1	hbbb	X:GLN:27:N	X:VAL:381:O
1	hbbb	X:GLY:391:O	X:ILE:17:N
1	hbsb	X:LEU:455:O	X:SER:459:OG
1	hbbb	X:GLN:699:N	X:HIE:755:O
1	hbss	X:GLN:621:NE2	X:GLU:618:OE1
1	hbbb	X:LEU:119:N	X:VAL:117:O
1	hbbb	X:GLN:757:O	X:VAL:697:N
1	hbbb	X:LYS:239:N	X:VAL:235:O
1	hbbb	X:GLU:124:N	X:LEU:121:O
1	hbbb	X:ARG:638:O	X:LEU:641:N
1	hbbb	X:ALA:511:O	X:ARG:515:N
1	hbss	X:ARG:515:NH2	X:GLU:512:OE2
1	hbsb	X:GLN:666:NE2	X:LEU:624:O
1	hbss	X:ARG:18:NH1	X:ASP:710:OD1
1	hbbb	X:ALA:438:N	X:ILE:502:O
1	hbbb	X:ARG:146:N	X:ASP:142:O
1	hbsb	X:ALA:816:N	X:ASN:826:ND2
1	hbbb	X:VAL:501:O	X:VAL:528:N
1	hbbb	X:ARG:392:N	X:THR:726:O
1	hbbb	X:ALA:524:O	X:ILE:499:N
1	hbsb	X:GLN:613:NE2	X:VAL:629:O
1	hbbb	X:ARG:59:O	X:LYS:62:N
1	hbbb	X:GLU:240:N	X:PHE:237:O
1	hbbb	X:GLN:776:N	X:LEU:772:O
1	hbsb	X:GLN:105:NE2	X:THR:106:O
1	hbbb	X:CYS:285:N	X:PHE:273:O
1	hbbb	X:ILE:344:N	X:THR:340:O
1	hbbb	X:LYS:449:O	X:THR:452:N
1	hbss	X:ARG:798:NE	X:ASP:578:OD2
1	hbbb	X:ARG:803:O	X:HIE:807:N
1	hbbb	X:LEU:633:O	X:VAL:637:N
1	hbbb	X:ALA:671:N	X:MET:667:O
1	hbbb	X:ARG:679:N	X:LEU:675:O
1	hbbb	X:ASP:453:O	X:LYS:457:N
1	hbbb	X:ALA:511:N	X:THR:507:O
1	hbbb	X:ALA:816:O	X:GLY:823:N
1	hbbb	X:ALA:671:O	X:LEU:675:N
1	hbbb	X:PRO:571:O	X:THR:653:N
1	hbbb	X:THR:694:O	X:TYR:657:N
1	hbss	X:ASP:337:OD1	X:LYS:506:NZ
1	hbsb	X:ARG:69:NH1	X:GLU:377:O
1	hbbb	X:GLY:517:N	X:VAL:513:O
1	hbbb	X:GLN:776:O	X:HIE:779:N
1	hbbb	X:ALA:127:N	X:LEU:123:O
1	hbss	X:ARG:419:NH2	X:ASP:417:OD1
1	hbbb	X:CYS:607:N	X:GLY:597:O
1	hbbb	X:GLN:454:N	X:SER:450:O
1	hbbb	X:PHE:378:N	X:TYR:374:O
1	hbbb	X:GLN:139:O	X:VAL:143:N
1	hbss	X:ARG:205:NE	X:GLU:215:OE1
1	hbsb	X:ARG:392:NH1	X:VAL:13:O
1	hbss	X:ARG:701:NH1	X:SER:663:OG
1	hbbb	X:PHE:160:O	X:PHE:181:N
1	hbbb	X:LEU:19:O	X:LEU:389:N
1	hbsb	X:ASN:556:ND2	X:LEU:546:O
1	hbbb	X:ALA:709:N	X:ARG:18:O
1	hbss	X:ARG:803:NH1	X:ASP:518:OD2
1	hbbb	X:LEU:770:N	X:THR:766:O
1	hbss	X:ASN:78:ND2	X:HID:35:NE2
1	hbbb	X:GLN:276:N	X:MET:283:O
1	hbss	X:GLU:674:OE1	X:TYR:657:OH
1	hbbb	X:CYS:214:N	X:GLU:211:O
1	hbbb	X:LYS:15:N	X:VAL:393:O
1	hbsb	X:ASP:461:O	X:GLN:422:NE2
1	hbbb	X:LEU:770:O	X:THR:774:N
1	hbss	X:SER:118:OG	X:SER:137:OG
1	hbsb	X:ARG:234:O	X:THR:238:OG1
1	hbss	X:ARG:7:NH2	X:ASP:738:OD1
1	hbss	X:ARG:828:NH2	X:ASP:810:OD1
2	sb	X:ARG:828:NH2	X:ASP:810:OD2
2	sb	X:ARG:515:NH1	X:GLU:483:OE2
2	sb	X:ARG:515:NH2	X:GLU:512:OE1
2	sb	X:ARG:803:NH1	X:ASP:518:OD1
2	sb	X:GLU:736:OE2	X:HIE:733:NE2
2	sb	X:ARG:354:NH1	X:ASP:197:OD2
2	sb	X:ARG:444:NH2	X:ASP:446:OD1
2	sb	X:GLU:428:OE1	X:LYS:430:NZ
2	sb	X:ARG:679:NH2	X:ASP:762:OD1
2	sb	X:ARG:69:NH2	X:GLU:377:OE2
2	sb	X:ASP:738:OD2	X:HIE:755:NE2
2	sb	X:ARG:77:NH2	X:ASP:37:OD1
2	sb	X:ARG:59:NH2	X:ASP:55:OD1
2	sb	X:ARG:186:NH2	X:GLU:664:OE1
2	sb	X:ARG:186:NH1	X:GLU:664:OE1
2	sb	X:GLU:628:OE1	X:LYS:700:NZ
2	sb	X:GLU:618:OE1	X:LYS:588:NZ
2	sb	X:ARG:616:NH2	X:GLU:622:OE1
2	sb	X:ASP:453:OD2	X:LYS:449:NZ
2	sb	X:ASP:218:OD2	X:LYS:236:NZ
2	sb	X:ARG:146:NH1	X:ASP:142:OD1
2	sb	X:ARG:611:NH2	X:GLU:639:OE2
2	sb	X:ASP:461:OD2	X:LYS:457:NZ
2	sb	X:ASP:600:OD2	X:HID:602:ND1
2	sb	X:GLU:43:OE1	X:LYS:44:NZ
2	sb	X:ARG:242:NH2	X:ASP:814:OD2
2	sb	X:ARG:515:NH2	X:GLU:512:OE2
2	sb	X:ARG:803:NH1	X:ASP:518:OD2
2	sb	X:ASP:842:OD1	X:HID:840:NE2
2	sb	X:ARG:392:NH2	X:ASP:728:OD1
2	sb	X:GLU:428:OE2	X:LYS:430:NZ
2	sb	X:ASP:810:OD1	X:LYS:589:NZ
2	sb	X:ARG:659:NH2	X:GLU:674:OE1
2	sb	X:ARG:77:NH2	X:ASP:37:OD2
2	sb	X:ARG:7:NH2	X:ASP:738:OD1
2	sb	X:ARG:186:NH2	X:GLU:664:OE2
2	sb	X:ARG:7:NH1	X:ASP:738:OD1
2	sb	X:ARG:152:NH2	X:ASP:372:OD2
2	sb	X:ARG:186:NH1	X:GLU:664:OE2
2	sb	X:ARG:360:NH2	X:GLU:357:OE2
2	sb	X:GLU:618:OE2	X:LYS:588:NZ
2	sb	X:ASP:461:OD1	X:LYS:457:NZ
2	sb	X:ARG:798:NH2	X:ASP:578:OD1
2	sb	X:GLU:132:OE1	X:LYS:668:NZ
2	sb	X:ARG:616:NH2	X:GLU:622:OE2
2	sb	X:GLU:43:OE1	X:LYS:76:NZ
2	sb	X:ARG:146:NH1	X:ASP:142:OD2
2	sb	X:ASP:814:OD2	X:HIE:813:ND1
2	sb	X:ARG:205:NH2	X:GLU:215:OE1
2	sb	X:ASP:39:OD1	X:LYS:41:NZ
2	sb	X:GLU:43:OE2	X:LYS:44:NZ
2	sb	X:ARG:515:NH2	X:GLU:483:OE2
[truncated: 9,622 more rows]
