# Supplementary material for: Comparative structural insights and functional analysis for the distinct unbound states of Human AGO proteins
Source: Sci Rep. 2025 Mar 19;15:9432. doi: 10.1038/s41598-025-91849-5 (PMC11923369; doi:10.1038/s41598-025-91849-5)
Supplement: Supplementary file 5 — Supplementary Information 5. [file 41598_2025_91849_MOESM5_ESM.zip › ct_unique_contacts/contacts_selected_AGO1.csv]

atom_1_new	atom_2_new	source	target	interaction_type	value
X:ALA:594:O	X:ASP:667:N	594	667	hbbb	1
X:ASP:595:OD2	X:VAL:596:N	595	596	hbsb	1
X:ASP:595:OD2	X:THR:597:OG1	595	597	hbss	1
X:ASP:595:O	X:THR:610:OG1	595	610	hbsb	1
X:ASP:595:OD2	X:LY:707:NZ	595	707	hbss	1
X:ASP:595:OD1	X:LY:707:NZ	595	707	sb	1
X:ASP:595:OD1	X:THR:597:OG1	595	597	hbss	1
X:ASP:595:OD1	X:VAL:596:N	595	596	hbsb	1
X:ASP:595:OD2	X:LY:707:NZ	595	707	sb	1
X:ASP:595:OD1	X:LY:707:NZ	595	707	hbss	1
X:ALA:611:O	X:ASP:595:N	611	595	hbbb	1
X:ALA:611:N	X:ASP:595:O	611	595	hbbb	1
X:GLN:630:NE2	X:GLU:635:O	630	635	hbsb	1
X:ARG:633:NH2	X:GLU:635:OE1	633	635	hbss	1
X:ARG:633:NH2	X:GLU:635:OE2	633	635	hbss	1
X:ARG:633:NH2	X:GLU:635:OE2	633	635	sb	1
X:ARG:633:NH2	X:GLU:635:OE1	633	635	sb	1
X:ARG:633:O	X:GLU:635:N	633	635	hbbb	1
X:ARG:633:NH1	X:GLU:635:OE2	633	635	sb	1
X:ARG:633:NE	X:GLU:635:OE1	633	635	hbss	1
X:ARG:633:NE	X:GLU:635:OE2	633	635	hbss	1
X:ARG:633:NH1	X:GLU:635:OE2	633	635	hbss	1
X:ARG:633:NH1	X:GLU:635:OE1	633	635	sb	1
X:ARG:633:NH1	X:GLU:635:OE1	633	635	hbss	1
X:GLN:634:OE1	X:GLU:635:N	634	635	hbsb	1
X:GLU:635:OE1	X:HI:598:NE2	635	598	sb	1
X:GLU:635:OE2	X:GLU:671:N	635	671	hbsb	1
X:GLU:635:OE2	X:HI:598:ND1	635	598	sb	1
X:GLU:635:OE2	X:HI:598:NE2	635	598	hbss	1
X:GLU:635:OE2	X:HI:598:NE2	635	598	sb	1
X:GLU:635:N	X:ILE:636:N	635	636	hbbb	1
X:GLU:635:OE1	X:HI:598:NE2	635	598	hbss	1
X:ARG:666:NH1	X:ASP:667:O	666	667	hbsb	1
X:ARG:666:NH1	X:GLU:635:O	666	635	hbsb	1
X:ARG:666:NH2	X:GLU:635:O	666	635	hbsb	1
X:ASP:667:O	X:VAL:669:N	667	669	hbbb	1
X:ASP:667:OD2	X:LY:707:NZ	667	707	sb	1
X:ASP:667:OD2	X:LY:707:NZ	667	707	hbss	1
X:ASP:667:OD2	X:GLY:668:N	667	668	hbsb	1
X:ASP:667:OD1	X:LY:707:NZ	667	707	sb	1
X:ASP:667:OD1	X:LY:707:NZ	667	707	hbss	1
X:ASP:667:OD1	X:GLY:668:N	667	668	hbsb	1
X:ASP:667:O	X:VAL:596:N	667	596	hbbb	1
X:GLN:673:NE2	X:GLU:635:OE2	673	635	hbss	1
X:GLN:673:NE2	X:GLU:635:OE1	673	635	hbss	1
X:GLN:673:NE2	X:GLU:635:O	673	635	hbsb	1
X:GLN:676:NE2	X:GLU:635:OE2	676	635	hbss	1
X:GLN:676:NE2	X:GLU:635:OE1	676	635	hbss	1
X:GLN:676:NE2	X:GLU:635:O	676	635	hbsb	1
X:ALA:801:O	X:ARG:805:N	801	805	hbbb	1
X:ARG:805:NE	X:ASP:667:OD1	805	667	hbss	1
X:ARG:805:NH1	X:TYR:802:CE1	805	802	pc	1
X:ARG:805:NH2	X:ASP:595:OD1	805	595	hbss	1
X:ARG:805:NH2	X:ASP:595:OD1	805	595	sb	1
X:ARG:805:NH2	X:ASP:595:OD2	805	595	hbss	1
X:ARG:805:NH2	X:ASP:595:OD2	805	595	sb	1
X:ARG:805:NH2	X:ASP:667:OD1	805	667	hbss	1
X:ARG:805:NH2	X:ASP:667:OD1	805	667	sb	1
X:ARG:805:NH2	X:ASP:667:OD2	805	667	hbss	1
X:ARG:805:NH2	X:ASP:667:OD2	805	667	sb	1
X:ARG:805:NH2	X:LY:707:NZ	805	707	hbss	1
X:ARG:805:NH2	X:PHE:809:CE1	805	809	pc	1
X:ARG:805:NH2	X:TYR:802:CE1	805	802	pc	1
X:ARG:805:NH2	X:TYR:802:OH	805	802	hbss	1
X:ARG:805:NE	X:ASP:595:OD1	805	595	hbss	1
X:ARG:805:O	X:PHE:809:N	805	809	hbbb	1
X:ARG:805:NE	X:ASP:667:OD2	805	667	hbss	1
X:ARG:805:N	X:TYR:802:O	805	802	hbbb	1
X:ARG:805:NH1	X:ASP:667:OD2	805	667	sb	1
X:ARG:805:NE	X:ASP:595:OD2	805	595	hbss	1
X:ARG:805:NH1	X:PHE:809:CE1	805	809	pc	1
X:ALA:808:N	X:ARG:805:O	808	805	hbbb	1
