# Supplementary material for: Comparative structural insights and functional analysis for the distinct unbound states of Human AGO proteins
Source: Sci Rep. 2025 Mar 19;15:9432. doi: 10.1038/s41598-025-91849-5 (PMC11923369; doi:10.1038/s41598-025-91849-5)
Supplement: Supplementary file 5 — Supplementary Information 5. [file 41598_2025_91849_MOESM5_ESM.zip › ct_unique_contacts/contacts_selected_AGO2.csv]

atom_1_new	atom_2_new	source	target	interaction_type	value
X:ALA:596:O	X:ASP:669:N	596	669	hbbb	1
X:ASP:597:OD1	X:THR:599:OG1	597	599	hbss	1
X:ASP:597:OD1	X:VAL:598:N	597	598	hbsb	1
X:ASP:597:OD1	X:LY:709:NZ	597	709	sb	1
X:ASP:597:OD1	X:LY:709:NZ	597	709	hbss	1
X:ASP:597:OD2	X:HI:807:ND1	597	807	hbss	1
X:ASP:597:OD1	X:HI:807:NE2	597	807	sb	1
X:ASP:597:OD2	X:HI:807:NE2	597	807	hbss	1
X:ASP:597:OD2	X:HI:807:NE2	597	807	sb	1
X:ASP:597:OD2	X:LY:709:NZ	597	709	hbss	1
X:ASP:597:OD2	X:LY:709:NZ	597	709	sb	1
X:ASP:597:OD1	X:HI:807:NE2	597	807	hbss	1
X:ASP:597:OD1	X:HI:807:ND1	597	807	sb	1
X:ASP:597:OD1	X:HI:807:ND1	597	807	hbss	1
X:ASP:597:OD2	X:THR:599:OG1	597	599	hbss	1
X:ASP:597:OD2	X:HI:807:ND1	597	807	sb	1
X:ASP:597:OD2	X:VAL:598:N	597	598	hbsb	1
X:ALA:613:O	X:ASP:597:N	613	597	hbbb	1
X:ALA:613:N	X:ASP:597:O	613	597	hbbb	1
X:GLN:632:NE2	X:GLU:637:O	632	637	hbsb	1
X:ARG:635:NH1	X:GLU:637:OE1	635	637	sb	1
X:ARG:635:NH1	X:GLU:637:OE2	635	637	sb	1
X:ARG:635:NH1	X:GLU:637:OE1	635	637	hbss	1
X:ARG:635:NH2	X:GLU:637:OE1	635	637	sb	1
X:ARG:635:O	X:GLU:637:N	635	637	hbbb	1
X:GLN:636:OE1	X:GLU:637:N	636	637	hbsb	1
X:GLU:637:OE1	X:HI:600:NE2	637	600	hbss	1
X:GLU:637:OE1	X:SER:672:OG	637	672	hbss	1
X:GLU:637:OE2	X:HI:600:NE2	637	600	hbss	1
X:GLU:637:N	X:ILE:638:N	637	638	hbbb	1
X:GLU:637:OE2	X:SER:672:N	637	672	hbsb	1
X:GLU:637:OE2	X:SER:672:OG	637	672	hbss	1
X:GLU:637:OE1	X:HI:600:NE2	637	600	sb	1
X:GLU:637:OE2	X:VAL:671:N	637	671	hbsb	1
X:GLU:637:OE2	X:HI:600:NE2	637	600	sb	1
X:GLU:637:OE1	X:SER:672:N	637	672	hbsb	1
X:ARG:668:NH1	X:GLU:637:O	668	637	hbsb	1
X:ARG:668:NH2	X:GLU:637:OE2	668	637	sb	1
X:ARG:668:NH1	X:GLU:637:OE2	668	637	sb	1
X:ARG:668:NH1	X:ASP:597:OD1	668	597	sb	1
X:ARG:668:NH1	X:GLU:637:OE2	668	637	hbss	1
X:ARG:668:NH1	X:ASP:669:O	668	669	hbsb	1
X:ARG:668:NH2	X:GLU:637:O	668	637	hbsb	1
X:ASP:669:OD2	X:GLY:670:N	669	670	hbsb	1
X:ASP:669:OD2	X:LY:709:NZ	669	709	sb	1
X:ASP:669:OD1	X:LY:709:NZ	669	709	sb	1
X:ASP:669:OD1	X:LY:709:NZ	669	709	hbss	1
X:ASP:669:OD1	X:HI:807:NE2	669	807	sb	1
X:ASP:669:OD1	X:HI:807:NE2	669	807	hbss	1
X:ASP:669:OD1	X:GLY:670:N	669	670	hbsb	1
X:ASP:669:OD2	X:LY:709:NZ	669	709	hbss	1
X:ASP:669:OD2	X:HI:807:NE2	669	807	sb	1
X:ASP:669:OD2	X:HI:807:ND1	669	807	sb	1
X:ASP:669:OD2	X:HI:807:NE2	669	807	hbss	1
X:ASP:669:N	X:TYR:667:O	669	667	hbbb	1
X:ASP:669:O	X:VAL:598:N	669	598	hbbb	1
X:ASP:669:O	X:VAL:671:N	669	671	hbbb	1
X:GLN:675:NE2	X:GLU:637:OE2	675	637	hbss	1
X:GLN:675:NE2	X:GLU:637:OE1	675	637	hbss	1
X:ARG:710:NH1	X:GLU:637:OE1	710	637	hbss	1
X:ARG:710:NH1	X:GLU:637:OE1	710	637	sb	1
X:ARG:710:NH1	X:GLU:637:OE2	710	637	hbss	1
X:ARG:710:NH1	X:GLU:637:OE2	710	637	sb	1
X:ARG:710:NH2	X:GLU:637:OE1	710	637	hbss	1
X:ARG:710:NH2	X:GLU:637:OE1	710	637	sb	1
X:ARG:710:NH2	X:GLU:637:OE2	710	637	sb	1
X:ARG:710:NH2	X:GLU:637:OE2	710	637	hbss	1
X:ALA:803:O	X:HI:807:N	803	807	hbbb	1
X:HI:807:NE2	X:LY:709:NZ	807	709	hbss	1
X:HI:807:O	X:PHE:811:N	807	811	hbbb	1
X:HI:807:NE2	X:TYR:804:CE1	807	804	pc	1
X:HI:807:NE2	X:PHE:811:CE1	807	811	pc	1
X:HI:807:ND1	X:TYR:804:CE1	807	804	pc	1
X:HI:807:ND1	X:THR:599:OG1	807	599	hbss	1
X:HI:807:ND1	X:PHE:811:CE1	807	811	pc	1
X:HI:807:N	X:TYR:804:O	807	804	hbbb	1
X:HI:807:CD2	X:TYR:804:CE1	807	804	ts	1
X:HI:807:CD2	X:PHE:811:CE1	807	811	ts	1
X:HI:807:CD2	X:PHE:811:CE1	807	811	ps	1
X:HI:807:CD2	X:LY:709:NZ	807	709	pc	1
X:HI:807:CD2	X:TYR:804:CE1	807	804	ps	1
X:ALA:810:N	X:HI:807:O	810	807	hbbb	1
