# Supplementary material for: Comparative structural insights and functional analysis for the distinct unbound states of Human AGO proteins
Source: Sci Rep. 2025 Mar 19;15:9432. doi: 10.1038/s41598-025-91849-5 (PMC11923369; doi:10.1038/s41598-025-91849-5)
Supplement: Supplementary file 5 — Supplementary Information 5. [file 41598_2025_91849_MOESM5_ESM.zip › ct_unique_contacts/contacts_selected_AGO3.csv]

atom_1_new	atom_2_new	source	target	interaction_type	value
X:ALA:597:O	X:ASP:670:N	597	670	hbbb	1
X:ASP:598:OD1	X:GLY:671:N	598	671	hbsb	1
X:ASP:598:OD1	X:HI:808:ND1	598	808	sb	1
X:ASP:598:OD1	X:LY:710:NZ	598	710	hbss	1
X:ASP:598:OD1	X:LY:710:NZ	598	710	sb	1
X:ASP:598:OD1	X:VAL:599:N	598	599	hbsb	1
X:ASP:598:OD2	X:GLY:671:N	598	671	hbsb	1
X:ASP:598:OD2	X:HI:808:ND1	598	808	hbss	1
X:ASP:598:OD2	X:HI:808:ND1	598	808	sb	1
X:ASP:598:OD2	X:VAL:599:N	598	599	hbsb	1
X:ASP:598:OD1	X:HI:808:ND1	598	808	hbss	1
X:ALA:614:O	X:ASP:598:N	614	598	hbbb	1
X:ALA:614:N	X:ASP:598:O	614	598	hbbb	1
X:GLN:633:NE2	X:GLU:638:O	633	638	hbsb	1
X:ARG:636:NH1	X:GLU:638:OE1	636	638	sb	1
X:ARG:636:O	X:GLU:638:N	636	638	hbbb	1
X:ARG:636:NH2	X:GLU:638:OE2	636	638	hbss	1
X:ARG:636:NH2	X:GLU:638:OE1	636	638	hbss	1
X:ARG:636:NH2	X:GLU:638:OE1	636	638	sb	1
X:ARG:636:NE	X:GLU:638:OE2	636	638	hbss	1
X:ARG:636:NE	X:GLU:638:OE1	636	638	hbss	1
X:ARG:636:NH1	X:GLU:638:OE1	636	638	hbss	1
X:ARG:636:NH2	X:GLU:638:OE2	636	638	sb	1
X:GLU:638:OE1	X:HI:601:NE2	638	601	hbss	1
X:GLU:638:OE1	X:SER:673:N	638	673	hbsb	1
X:GLU:638:OE1	X:SER:673:OG	638	673	hbss	1
X:GLU:638:OE2	X:GLY:675:N	638	675	hbsb	1
X:GLU:638:OE2	X:HI:601:NE2	638	601	hbss	1
X:GLU:638:OE2	X:HI:601:NE2	638	601	sb	1
X:GLU:638:OE2	X:SER:673:OG	638	673	hbss	1
X:GLU:638:OE2	X:SER:673:N	638	673	hbsb	1
X:GLU:638:N	X:ILE:639:N	638	639	hbbb	1
X:GLU:638:OE1	X:HI:601:NE2	638	601	sb	1
X:ARG:669:NH2	X:GLU:638:O	669	638	hbsb	1
X:ARG:669:NH1	X:GLU:638:O	669	638	hbsb	1
X:ARG:669:NH1	X:ASP:670:O	669	670	hbsb	1
X:ARG:669:NE	X:ASP:670:O	669	670	hbsb	1
X:ASP:670:N	X:GLY:671:N	670	671	hbbb	1
X:ASP:670:O	X:LY:710:NZ	670	710	hbsb	1
X:ASP:670:O	X:VAL:599:N	670	599	hbbb	1
X:ASP:670:OD1	X:HI:808:ND1	670	808	hbss	1
X:ASP:670:OD1	X:HI:808:ND1	670	808	sb	1
X:ASP:670:OD1	X:LY:710:NZ	670	710	hbss	1
X:ASP:670:OD1	X:GLY:671:N	670	671	hbsb	1
X:ASP:670:OD2	X:GLY:671:N	670	671	hbsb	1
X:ASP:670:OD2	X:HI:808:ND1	670	808	sb	1
X:ASP:670:OD2	X:HI:808:NE2	670	808	sb	1
X:ASP:670:OD2	X:LY:710:NZ	670	710	hbss	1
X:ASP:670:OD1	X:LY:710:NZ	670	710	sb	1
X:ASP:670:O	X:VAL:672:N	670	672	hbbb	1
X:ASP:670:OD2	X:LY:710:NZ	670	710	sb	1
X:GLN:676:NE2	X:GLU:638:OE2	676	638	hbss	1
X:GLN:676:NE2	X:GLU:638:OE1	676	638	hbss	1
X:ALA:804:O	X:HI:808:N	804	808	hbbb	1
X:ALA:804:O	X:HI:808:ND1	804	808	hbsb	1
X:HI:808:CD2	X:LY:710:NZ	808	710	pc	1
X:HI:808:CD2	X:PHE:812:CE1	808	812	ps	1
X:HI:808:O	X:PHE:812:N	808	812	hbbb	1
X:HI:808:NE2	X:TYR:805:CE1	808	805	pc	1
X:HI:808:NE2	X:PHE:812:CE1	808	812	pc	1
X:HI:808:ND1	X:TYR:805:CE1	808	805	pc	1
X:HI:808:ND1	X:PHE:812:CE1	808	812	pc	1
X:HI:808:N	X:TYR:805:O	808	805	hbbb	1
X:HI:808:CD2	X:TYR:805:CE1	808	805	ts	1
X:HI:808:CD2	X:PHE:812:CE1	808	812	ts	1
X:HI:808:CD2	X:TYR:805:CE1	808	805	ps	1
X:ALA:811:N	X:HI:808:O	811	808	hbbb	1
