# Supplementary material for: Comparative structural insights and functional analysis for the distinct unbound states of Human AGO proteins
Source: Sci Rep. 2025 Mar 19;15:9432. doi: 10.1038/s41598-025-91849-5 (PMC11923369; doi:10.1038/s41598-025-91849-5)
Supplement: Supplementary file 5 — Supplementary Information 5. [file 41598_2025_91849_MOESM5_ESM.zip › ct_unique_contacts/contacts_selected_AGO4.csv]

atom_1_new	atom_2_new	source	target	interaction_type	value
X:ALA:588:O	X:GLY:671:N	588	671	hbbb	1
X:ASP:589:OD1	X:THR:591:OG1	589	591	hbss	1
X:ASP:589:OD1	X:VAL:590:N	589	590	hbsb	1
X:ASP:589:OD2	X:VAL:590:N	589	590	hbsb	1
X:ASP:589:OD2	X:THR:591:OG1	589	591	hbss	1
X:ASP:589:OD2	X:LY:711:NZ	589	711	sb	1
X:ALA:605:O	X:ASP:589:N	605	589	hbbb	1
X:ALA:605:N	X:ASP:589:O	605	589	hbbb	1
X:GLN:638:N	X:GLU:639:N	638	639	hbbb	1
X:GLU:639:N	X:LEU:635:O	639	635	hbbb	1
X:GLU:639:N	X:TYR:636:O	639	636	hbbb	1
X:GLU:639:N	X:VAL:640:N	639	640	hbbb	1
X:GLU:639:OE1	X:HI:592:NE2	639	592	hbss	1
X:GLU:639:OE1	X:HI:592:NE2	639	592	sb	1
X:GLU:639:OE1	X:LY:711:NZ	639	711	sb	1
X:GLU:639:OE1	X:SER:674:N	639	674	hbsb	1
X:GLU:639:OE1	X:SER:674:OG	639	674	hbss	1
X:GLU:639:OE2	X:HI:592:NE2	639	592	hbss	1
X:GLU:639:OE2	X:HI:592:NE2	639	592	sb	1
X:GLU:639:OE2	X:LY:711:NZ	639	711	hbss	1
X:GLU:639:OE2	X:SER:674:N	639	674	hbsb	1
X:GLU:639:OE2	X:SER:674:OG	639	674	hbss	1
X:GLU:639:OE1	X:LY:711:NZ	639	711	hbss	1
X:GLU:639:OE2	X:LY:711:NZ	639	711	sb	1
X:ARG:670:NH2	X:GLU:639:O	670	639	hbsb	1
X:ARG:670:NH1	X:GLY:671:O	670	671	hbsb	1
X:ARG:670:NH1	X:GLU:639:O	670	639	hbsb	1
X:ARG:670:NH1	X:ASP:589:OD1	670	589	sb	1
X:ARG:670:NH1	X:ASP:589:OD1	670	589	hbss	1
X:GLY:671:O	X:VAL:673:N	671	673	hbbb	1
X:GLY:671:N	X:TYR:669:O	671	669	hbbb	1
X:GLY:671:O	X:VAL:590:N	671	590	hbbb	1
X:GLN:677:NE2	X:GLU:639:OE2	677	639	hbss	1
X:GLN:677:NE2	X:GLU:639:OE1	677	639	hbss	1
X:ARG:712:NH2	X:GLU:639:OE1	712	639	sb	1
X:ARG:712:NH2	X:GLU:639:OE1	712	639	hbss	1
X:ARG:712:NH1	X:GLU:639:OE1	712	639	hbss	1
X:ARG:712:NH1	X:GLU:639:OE1	712	639	sb	1
X:ARG:712:NH2	X:GLU:639:OE2	712	639	sb	1
X:ALA:805:O	X:ARG:809:N	805	809	hbbb	1
X:ARG:809:NE	X:ASP:589:OD2	809	589	hbss	1
X:ARG:809:N	X:TYR:806:O	809	806	hbbb	1
X:ARG:809:NH2	X:PHE:813:CE1	809	813	pc	1
X:ARG:809:O	X:PHE:813:N	809	813	hbbb	1
X:ARG:809:NH2	X:TYR:806:CE1	809	806	pc	1
X:ARG:809:NE	X:ASP:589:OD1	809	589	hbss	1
X:ARG:809:NH2	X:VAL:590:O	809	590	hbsb	1
X:ARG:809:NH1	X:ASP:589:OD1	809	589	sb	1
X:ARG:809:NH1	X:ASP:589:OD2	809	589	hbss	1
X:ARG:809:NH1	X:ASP:589:OD2	809	589	sb	1
X:ARG:809:NH1	X:HI:592:ND1	809	592	hbss	1
X:ARG:809:NH1	X:PHE:813:CE1	809	813	pc	1
X:ARG:809:NH1	X:THR:591:OG1	809	591	hbss	1
X:ARG:809:NH2	X:ASP:589:OD1	809	589	hbss	1
X:ARG:809:NH2	X:ASP:589:OD1	809	589	sb	1
X:ARG:809:NH2	X:ASP:589:OD2	809	589	hbss	1
X:ARG:809:NH2	X:ASP:589:OD2	809	589	sb	1
X:ARG:809:NH2	X:LY:711:NZ	809	711	hbss	1
X:ARG:809:NH2	X:GLY:672:N	809	672	hbsb	1
X:ARG:809:NH1	X:ASP:589:OD1	809	589	hbss	1
X:ALA:812:N	X:ARG:809:O	812	809	hbbb	1
