# Supplementary material for: Comparative structural insights and functional analysis for the distinct unbound states of Human AGO proteins
Source: Sci Rep. 2025 Mar 19;15:9432. doi: 10.1038/s41598-025-91849-5 (PMC11923369; doi:10.1038/s41598-025-91849-5)
Supplement: Supplementary file 5 — Supplementary Information 5. [file 41598_2025_91849_MOESM5_ESM.zip › unique_contacts/unique_contacts_AGO1.csv]

atom_1_new	atom_2_new	source	target	interaction_type	value
X:GLN:18:NE2	X:GLN:22:NE2	18	22	hbss	1
X:GLN:18:NE2	X:GLN:22:OE1	18	22	hbss	1
X:GLN:18:O	X:VAL:20:N	18	20	hbbb	1
X:GLN:18:OE1	X:GLN:19:N	18	19	hbsb	1
X:GLN:18:OE1	X:GLN:22:NE2	18	22	hbss	1
X:GLN:18:OE1	X:GLN:676:NE2	18	676	hbss	1
X:GLN:19:O	X:PHE:21:N	19	21	hbbb	1
X:GLN:19:O	X:GLN:22:NE2	19	22	hbsb	1
X:GLN:19:OE1	X:PHE:21:N	19	21	hbsb	1
X:GLN:19:OE1	X:HI:679:NE2	19	679	hbss	1
X:GLN:19:OE1	X:VAL:20:N	19	20	hbsb	1
X:GLN:19:N	X:GLN:22:OE1	19	22	hbsb	1
X:GLN:19:NE2	X:GLN:22:N	19	22	hbsb	1
X:GLN:19:NE2	X:GLN:22:NE2	19	22	hbss	1
X:GLN:19:NE2	X:GLN:22:OE1	19	22	hbss	1
X:GLN:19:NE2	X:GLN:676:OE1	19	676	hbss	1
X:GLN:19:NE2	X:HI:679:ND1	19	679	hbss	1
X:GLN:19:NE2	X:PHE:21:O	19	21	hbsb	1
X:GLN:19:O	X:GLN:22:N	19	22	hbbb	1
X:GLN:19:OE1	X:HI:679:ND1	19	679	hbss	1
X:PHE:21:CE1	X:TRP:767:CD2	21	767	ts	1
X:GLN:22:N	X:VAL:20:O	22	20	hbbb	1
X:ALA:23:O	X:GLN:22:NE2	23	22	hbsb	1
X:ALA:23:O	X:ARG:25:NH1	23	25	hbsb	1
X:ARG:25:NE	X:PHE:742:O	25	742	hbsb	1
X:ARG:25:NE	X:GLN:149:OE1	25	149	hbss	1
X:ARG:25:NH2	X:GLN:149:NE2	25	149	hbss	1
X:ARG:25:NH1	X:GLN:149:OE1	25	149	hbss	1
X:ARG:25:NH2	X:TRP:209:CD2	25	209	pc	1
X:ARG:25:NH2	X:PHE:742:CE1	25	742	pc	1
X:ARG:25:NH2	X:GLY:148:O	25	148	hbsb	1
X:ARG:25:NH2	X:GLN:149:OE1	25	149	hbss	1
X:ARG:25:NH2	X:GLN:149:O	25	149	hbsb	1
X:ARG:25:NH1	X:GLN:149:O	25	149	hbsb	1
X:ARG:25:NH1	X:GLU:743:OE2	25	743	sb	1
X:ARG:25:NH1	X:PHE:742:O	25	742	hbsb	1
X:ARG:25:NH1	X:PHE:742:CE1	25	742	pc	1
X:ARG:25:NH1	X:GLY:148:O	25	148	hbsb	1
X:ARG:26:NH2	X:THR:739:OG1	26	739	hbss	1
X:ARG:26:O	X:GLY:28:N	26	28	hbbb	1
X:ARG:26:NH1	X:PHE:744:CE1	26	744	pc	1
X:ARG:26:NH1	X:ASP:745:OD2	26	745	sb	1
X:ARG:26:N	X:PHE:742:O	26	742	hbbb	1
X:ARG:26:NE	X:HI:740:O	26	740	hbsb	1
X:ARG:26:NH1	X:ASP:735:O	26	735	hbsb	1
X:ARG:26:NH2	X:HI:740:O	26	740	hbsb	1
X:ARG:26:NH2	X:HI:740:N	26	740	hbsb	1
X:ARG:26:NH1	X:ASP:745:N	26	745	hbsb	1
X:ARG:26:NH2	X:ASP:745:N	26	745	hbsb	1
X:ARG:26:NH2	X:ASP:745:O	26	745	hbsb	1
X:ARG:26:NH2	X:ASP:745:OD1	26	745	hbss	1
X:ARG:26:NH2	X:ASP:745:OD1	26	745	sb	1
X:ARG:26:NH2	X:ASP:745:OD2	26	745	hbss	1
X:ARG:26:NH2	X:ASP:745:OD2	26	745	sb	1
X:ARG:26:NH2	X:GLU:743:O	26	743	hbsb	1
X:ARG:26:NE	X:GLU:743:O	26	743	hbsb	1
X:ARG:26:NH1	X:ASP:745:OD1	26	745	sb	1
X:ARG:26:NH1	X:ASP:745:O	26	745	hbsb	1
X:ARG:26:N	X:PRO:741:O	26	741	hbbb	1
X:THR:31:N	X:VAL:32:N	31	32	hbbb	1
X:THR:31:OG1	X:VAL:32:N	31	32	hbsb	1
X:LY:34:O	X:VAL:410:N	34	410	hbbb	1
X:LY:34:NZ	X:PRO:35:O	34	35	hbsb	1
X:LY:34:N	X:VAL:410:O	34	410	hbbb	1
X:LY:34:N	X:VAL:410:N	34	410	hbbb	1
X:LY:37:NZ	X:THR:407:OG1	37	407	hbss	1
X:LEU:38:O	X:VAL:406:N	38	406	hbbb	1
X:LEU:38:N	X:VAL:406:O	38	406	hbbb	1
X:LEU:39:O	X:PHE:714:N	39	714	hbbb	1
X:LEU:39:N	X:PHE:714:O	39	714	hbbb	1
X:ALA:40:N	X:THR:404:O	40	404	hbbb	1
X:ALA:40:O	X:THR:404:N	40	404	hbbb	1
X:ALA:40:O	X:TYR:42:N	40	42	hbbb	1
X:ASN:41:ND2	X:ILE:215:O	41	215	hbsb	1
X:ASN:41:O	X:ILE:215:N	41	215	hbbb	1
X:ASN:41:ND2	X:HI:710:O	41	710	hbsb	1
X:TYR:42:OH	X:TYR:747:OH	42	747	hbss	1
X:GLU:44:OE2	X:LY:400:NZ	44	400	hbss	1
X:GLU:44:OE2	X:LY:210:NZ	44	210	sb	1
X:GLU:44:O	X:LY:400:N	44	400	hbbb	1
X:GLU:44:OE1	X:THR:404:OG1	44	404	hbss	1
X:GLU:44:N	X:LY:400:O	44	400	hbbb	1
X:GLU:44:OE1	X:LY:400:NZ	44	400	hbss	1
X:GLU:44:OE1	X:LY:210:NZ	44	210	sb	1
X:GLU:44:OE1	X:LY:210:NZ	44	210	hbss	1
X:GLU:44:OE2	X:LY:210:NZ	44	210	hbss	1
X:GLU:44:OE1	X:LY:400:NZ	44	400	sb	1
X:GLU:44:OE2	X:THR:404:OG1	44	404	hbss	1
X:GLU:44:OE2	X:LY:400:NZ	44	400	sb	1
X:ASP:46:OD2	X:LY:398:NZ	46	398	sb	1
X:ASP:46:N	X:LY:398:O	46	398	hbbb	1
X:ASP:46:OD2	X:LY:400:NZ	46	400	sb	1
X:ASP:46:OD1	X:ILE:47:N	46	47	hbsb	1
X:ASP:46:OD1	X:LY:210:NZ	46	210	hbss	1
X:ASP:46:O	X:LY:398:N	46	398	hbbb	1
X:ASP:46:OD1	X:LY:398:NZ	46	398	sb	1
X:ASP:46:OD2	X:ILE:47:N	46	47	hbsb	1
X:ASP:46:OD2	X:LY:210:NZ	46	210	hbss	1
X:ASP:46:OD2	X:LY:210:NZ	46	210	sb	1
X:ASP:46:OD1	X:LY:210:NZ	46	210	sb	1
X:ILE:47:N	X:VAL:45:O	47	45	hbbb	1
X:ILE:47:O	X:LY:49:NZ	47	49	hbsb	1
X:ILE:50:O	X:TRP:138:N	50	138	hbbb	1
X:ILE:50:O	X:VAL:52:N	50	52	hbbb	1
X:ILE:50:N	X:PRO:48:O	50	48	hbbb	1
X:ASP:51:OD1	X:SER:137:OG	51	137	hbss	1
X:ASP:51:OD2	X:TRP:138:N	51	138	hbsb	1
X:ASP:51:OD2	X:SER:137:OG	51	137	hbss	1
X:ASP:51:OD1	X:TRP:138:N	51	138	hbsb	1
X:HI:54:ND1	X:TYR:99:CE1	54	99	pc	1
X:HI:54:CD2	X:TYR:99:CE1	54	99	ps	1
X:HI:54:NE2	X:TYR:55:O	54	55	hbsb	1
X:HI:54:NE2	X:TYR:99:CE1	54	99	pc	1
X:HI:54:O	X:LEU:133:N	54	133	hbbb	1
X:GLU:56:N	X:LY:131:O	56	131	hbbb	1
X:GLU:56:O	X:LY:131:N	56	131	hbbb	1
X:GLU:56:OE2	X:LY:96:NZ	56	96	hbss	1
X:GLU:56:OE2	X:LY:131:NZ	56	131	sb	1
X:GLU:56:OE2	X:LY:131:NZ	56	131	hbss	1
X:GLU:56:OE1	X:HI:54:NE2	56	54	sb	1
X:GLU:56:OE1	X:LY:96:NZ	56	96	sb	1
X:GLU:56:OE1	X:LY:96:NZ	56	96	hbss	1
X:GLU:56:OE1	X:LY:131:NZ	56	131	sb	1
X:GLU:56:OE1	X:LY:131:NZ	56	131	hbss	1
X:GLU:56:OE2	X:LY:96:NZ	56	96	sb	1
X:ASP:58:OD1	X:LY:127:NZ	58	127	sb	1
X:ASP:58:OD1	X:LY:127:NZ	58	127	hbss	1
X:ASP:58:N	X:SER:129:O	58	129	hbbb	1
X:ASP:58:O	X:SER:129:N	58	129	hbbb	1
X:ASP:58:O	X:LY:60:N	58	60	hbbb	1
X:ASP:58:OD1	X:LY:60:NZ	58	60	hbss	1
X:ASP:58:OD1	X:ILE:59:N	58	59	hbsb	1
X:ASP:58:OD1	X:LY:60:NZ	58	60	sb	1
X:ASP:58:OD2	X:ILE:59:N	58	59	hbsb	1
X:ASP:58:OD1	X:LY:96:NZ	58	96	sb	1
X:ASP:58:OD2	X:LY:96:NZ	58	96	hbss	1
X:ASP:58:OD2	X:LY:60:NZ	58	60	hbss	1
X:ASP:58:OD2	X:LY:60:NZ	58	60	sb	1
X:ASP:58:OD2	X:LY:96:NZ	58	96	sb	1
X:ASP:58:OD1	X:LY:96:NZ	58	96	hbss	1
X:ILE:59:N	X:VAL:57:O	59	57	hbbb	1
X:ASP:62:OD2	X:LY:63:NZ	62	63	sb	1
X:ASP:62:OD2	X:LY:63:N	62	63	hbsb	1
X:ASP:62:O	X:CY:64:N	62	64	hbbb	1
X:ASP:62:O	X:LY:95:NZ	62	95	hbsb	1
X:ASP:62:OD2	X:LY:95:NZ	62	95	hbss	1
X:ASP:62:OD1	X:LY:60:NZ	62	60	sb	1
X:ASP:62:OD1	X:LY:63:N	62	63	hbsb	1
X:ASP:62:OD1	X:LY:63:NZ	62	63	hbss	1
X:ASP:62:OD1	X:LY:95:NZ	62	95	hbss	1
X:ASP:62:OD1	X:LY:95:NZ	62	95	sb	1
X:ASP:62:OD2	X:LY:60:NZ	62	60	hbss	1
X:ASP:62:OD2	X:LY:60:NZ	62	60	sb	1
X:ASP:62:OD1	X:LY:60:NZ	62	60	hbss	1
X:ASP:62:OD2	X:LY:95:NZ	62	95	sb	1
X:ASP:62:OD2	X:LY:63:NZ	62	63	hbss	1
X:ASP:62:OD1	X:LY:63:NZ	62	63	sb	1
X:LY:63:N	X:PRO:61:O	63	61	hbbb	1
X:CY:64:N	X:PRO:61:O	64	61	hbbb	1
X:PRO:65:O	X:VAL:68:N	65	68	hbbb	1
X:ARG:66:NH1	X:ASP:93:O	66	93	hbsb	1
X:ARG:66:NH1	X:GLY:176:O	66	176	hbsb	1
X:ARG:66:NH2	X:ASP:93:O	66	93	hbsb	1
X:ARG:66:NH2	X:GLY:176:O	66	176	hbsb	1
X:ARG:66:NH2	X:PRO:174:O	66	174	hbsb	1
X:ARG:66:O	X:ARG:70:N	66	70	hbbb	1
X:ARG:66:O	X:ASN:69:N	66	69	hbbb	1
X:ARG:66:O	X:ASN:69:ND2	66	69	hbsb	1
X:ARG:67:NH1	X:GLU:71:OE1	67	71	hbss	1
X:ARG:67:NH1	X:ARG:70:NH1	67	70	hbss	1
X:ARG:67:NE	X:MET:170:O	67	170	hbsb	1
X:ARG:67:NH2	X:SER:169:O	67	169	hbsb	1
X:ARG:67:NE	X:GLU:71:OE1	67	71	hbss	1
X:ARG:67:NH1	X:GLU:71:OE1	67	71	sb	1
X:ARG:67:NE	X:GLU:71:OE2	67	71	hbss	1
X:ARG:67:NH1	X:GLU:71:OE2	67	71	hbss	1
X:ARG:67:NH1	X:GLU:71:OE2	67	71	sb	1
X:ARG:67:NH2	X:GLU:74:OE2	67	74	sb	1
X:ARG:67:NH1	X:MET:170:O	67	170	hbsb	1
X:ARG:67:NH1	X:SER:169:O	67	169	hbsb	1
X:ARG:67:NH1	X:TYR:172:O	67	172	hbsb	1
X:ARG:67:NH2	X:GLU:71:OE1	67	71	hbss	1
X:ARG:67:NH2	X:GLU:71:OE1	67	71	sb	1
X:ARG:67:NH2	X:GLU:71:OE2	67	71	hbss	1
X:ARG:67:NH2	X:GLU:71:OE2	67	71	sb	1
X:ARG:67:NH2	X:GLU:74:OE1	67	74	hbss	1
X:ARG:67:NH2	X:GLU:74:OE1	67	74	sb	1
X:ARG:67:O	X:GLU:71:N	67	71	hbbb	1
X:ARG:67:O	X:ARG:70:N	67	70	hbbb	1
X:ARG:67:NH2	X:TYR:172:O	67	172	hbsb	1
X:ARG:67:NH2	X:THR:173:OG1	67	173	hbss	1
X:ARG:67:NH2	X:MET:170:O	67	170	hbsb	1
X:ARG:67:NH1	X:GLU:74:OE2	67	74	sb	1
X:ARG:67:NH2	X:GLU:74:OE2	67	74	hbss	1
X:VAL:68:O	X:VAL:72:N	68	72	hbbb	1
X:ASN:69:O	X:VAL:72:N	69	72	hbbb	1
X:ASN:69:ND2	X:CY:64:O	69	64	hbsb	1
X:ASN:69:ND2	X:GLY:94:O	69	94	hbsb	1
X:ASN:69:ND2	X:LY:95:O	69	95	hbsb	1
X:ASN:69:ND2	X:PRO:65:O	69	65	hbsb	1
X:ASN:69:ND2	X:TYR:92:OH	69	92	hbss	1
X:ASN:69:O	X:TYR:92:OH	69	92	hbsb	1
X:ASN:69:O	X:VAL:73:N	69	73	hbbb	1
X:ASN:69:OD1	X:TYR:92:OH	69	92	hbss	1
X:ASN:69:N	X:PRO:65:O	69	65	hbbb	1
X:ARG:70:O	X:VAL:73:N	70	73	hbbb	1
X:ARG:70:O	X:GLU:74:N	70	74	hbbb	1
X:ARG:70:NH2	X:TYR:92:O	70	92	hbsb	1
X:ARG:70:NH2	X:TYR:92:CE1	70	92	pc	1
X:ARG:70:NH2	X:HI:166:CD2	70	166	pc	1
X:ARG:70:NH2	X:SER:169:OG	70	169	hbss	1
X:ARG:70:NH2	X:GLU:74:OE2	70	74	sb	1
X:ARG:70:NE	X:GLU:74:OE1	70	74	hbss	1
X:ARG:70:NE	X:GLU:74:OE2	70	74	hbss	1
X:ARG:70:NH1	X:HI:166:CD2	70	166	pc	1
X:ARG:70:NH1	X:HI:166:ND1	70	166	hbss	1
X:ARG:70:NH1	X:HI:166:NE2	70	166	hbss	1
X:ARG:70:NH1	X:SER:169:O	70	169	hbsb	1
X:ARG:70:NH2	X:GLY:94:N	70	94	hbsb	1
X:ARG:70:NH1	X:TYR:92:CE1	70	92	pc	1
X:ARG:70:NH2	X:ASP:93:O	70	93	hbsb	1
X:ARG:70:NH2	X:GLU:74:OE1	70	74	hbss	1
X:ARG:70:NH2	X:GLU:74:OE1	70	74	sb	1
X:ARG:70:NH2	X:GLU:74:OE2	70	74	hbss	1
X:ARG:70:NH1	X:TYR:92:O	70	92	hbsb	1
X:GLU:71:OE2	X:LY:122:NZ	71	122	hbss	1
X:GLU:71:O	X:GLU:74:N	71	74	hbbb	1
X:GLU:71:N	X:VAL:68:O	71	68	hbbb	1
X:GLU:71:OE2	X:LY:122:NZ	71	122	sb	1
X:GLU:71:O	X:TYR:75:N	71	75	hbbb	1
X:VAL:73:O	X:VAL:77:N	73	77	hbbb	1
X:GLU:74:OE2	X:LY:89:NZ	74	89	sb	1
X:GLU:74:OE2	X:TYR:391:OH	74	391	hbss	1
X:GLU:74:OE1	X:TYR:391:OH	74	391	hbss	1
X:GLU:74:OE1	X:LY:89:NZ	74	89	sb	1
X:GLU:74:OE1	X:LY:89:NZ	74	89	hbss	1
X:GLU:74:OE1	X:HI:166:NE2	74	166	sb	1
X:GLU:74:O	X:VAL:77:N	74	77	hbbb	1
X:GLU:74:OE2	X:HI:166:NE2	74	166	hbss	1
X:GLU:74:OE2	X:LY:89:NZ	74	89	hbss	1
X:GLU:74:OE2	X:HI:166:NE2	74	166	sb	1
X:TYR:75:OH	X:VAL:115:O	75	115	hbsb	1
X:TYR:75:N	X:VAL:72:O	75	72	hbbb	1
X:MET:76:N	X:VAL:72:O	76	72	hbbb	1
X:MET:76:N	X:VAL:73:O	76	73	hbbb	1
X:MET:76:O	X:PHE:80:N	76	80	hbbb	1
X:GLN:78:OE1	X:LY:89:NZ	78	89	hbss	1
X:GLN:78:OE1	X:LY:81:NZ	78	81	hbss	1
X:GLN:78:O	X:LY:81:N	78	81	hbbb	1
X:GLN:78:NE2	X:GLU:74:OE2	78	74	hbss	1
X:GLN:78:NE2	X:GLU:74:O	78	74	hbsb	1
X:GLN:78:N	X:TYR:75:O	78	75	hbbb	1
X:GLN:78:N	X:GLU:74:O	78	74	hbbb	1
X:HI:79:ND1	X:TYR:75:O	79	75	hbsb	1
X:HI:79:N	X:TYR:75:O	79	75	hbbb	1
X:HI:79:ND1	X:PHE:80:CE1	79	80	pc	1
X:HI:79:CD2	X:PHE:80:CE1	79	80	ts	1
X:HI:79:ND1	X:TYR:75:CE1	79	75	pc	1
X:HI:79:CD2	X:TYR:75:CE1	79	75	ps	1
X:HI:79:N	X:MET:76:O	79	76	hbbb	1
X:HI:79:O	X:LY:81:N	79	81	hbbb	1
X:HI:79:NE2	X:PHE:80:CE1	79	80	pc	1
X:HI:79:NE2	X:TYR:75:CE1	79	75	pc	1
X:PHE:80:O	X:PHE:85:N	80	85	hbbb	1
X:LY:81:NZ	X:PHE:85:O	81	85	hbsb	1
X:LY:81:NZ	X:VAL:77:O	81	77	hbsb	1
X:LY:81:N	X:VAL:77:O	81	77	hbbb	1
X:LY:81:O	X:PHE:85:N	81	85	hbbb	1
X:LY:81:N	X:PHE:80:N	81	80	hbbb	1
X:GLN:83:N	X:ILE:84:N	83	84	hbbb	1
X:GLN:83:N	X:LY:81:O	83	81	hbbb	1
X:GLN:83:N	X:PHE:80:O	83	80	hbbb	1
X:GLN:83:N	X:PRO:82:N	83	82	hbbb	1
X:GLN:83:NE2	X:HI:79:O	83	79	hbsb	1
X:ILE:84:N	X:PHE:80:O	84	80	hbbb	1
X:ILE:84:N	X:LY:81:O	84	81	hbbb	1
X:GLY:86:N	X:ILE:84:O	86	84	hbbb	1
X:GLY:86:N	X:PHE:85:N	86	85	hbbb	1
X:GLY:86:O	X:LY:81:NZ	86	81	hbsb	1
X:GLY:86:N	X:LY:81:O	86	81	hbbb	1
X:ASP:87:O	X:LY:89:NZ	87	89	hbsb	1
X:ASP:87:OD1	X:LY:81:NZ	87	81	hbss	1
X:ASP:87:OD1	X:LY:81:NZ	87	81	sb	1
X:ASP:87:OD2	X:LY:81:NZ	87	81	hbss	1
X:ASP:87:OD2	X:LY:81:NZ	87	81	sb	1
X:ASP:87:O	X:LY:89:N	87	89	hbbb	1
X:ARG:88:NE	X:GLU:394:OE1	88	394	hbss	1
X:ARG:88:N	X:ASP:87:OD2	88	87	hbsb	1
X:ARG:88:N	X:ASP:87:N	88	87	hbbb	1
X:ARG:88:NH2	X:GLU:394:OE2	88	394	sb	1
X:ARG:88:NH2	X:GLU:394:OE2	88	394	hbss	1
X:ARG:88:NH2	X:GLU:394:OE1	88	394	sb	1
X:ARG:88:NH2	X:GLU:394:OE1	88	394	hbss	1
X:ARG:88:NH2	X:ASP:87:OD2	88	87	sb	1
X:ARG:88:NH2	X:ASP:87:OD1	88	87	sb	1
X:ARG:88:NH2	X:ASP:87:O	88	87	hbsb	1
X:ARG:88:NH1	X:THR:102:OG1	88	102	hbss	1
X:ARG:88:NH1	X:ILE:84:O	88	84	hbsb	1
X:ARG:88:NH1	X:GLU:394:OE2	88	394	hbss	1
X:ARG:88:NH1	X:GLU:394:OE1	88	394	sb	1
X:ARG:88:NH1	X:GLU:394:OE2	88	394	sb	1
X:ARG:88:NH1	X:GLU:394:O	88	394	hbsb	1
X:ARG:88:N	X:GLY:86:O	88	86	hbbb	1
X:ARG:88:N	X:PHE:85:O	88	85	hbbb	1
X:ARG:88:NE	X:ASP:87:OD2	88	87	hbss	1
X:ARG:88:NH1	X:GLU:394:OE1	88	394	hbss	1
X:ARG:88:NE	X:GLU:394:OE2	88	394	hbss	1
X:ARG:88:NE	X:GLU:394:O	88	394	hbsb	1
X:ARG:88:NH1	X:ASP:87:O	88	87	hbsb	1
X:ARG:88:NH1	X:ASP:87:OD1	88	87	hbss	1
X:ARG:88:NH1	X:ASP:87:OD1	88	87	sb	1
X:ARG:88:NH1	X:ASP:87:OD2	88	87	sb	1
X:ARG:88:NE	X:THR:102:OG1	88	102	hbss	1
X:LY:89:NZ	X:TYR:391:CE1	89	391	pc	1
X:LY:89:NZ	X:TYR:391:OH	89	391	hbss	1
X:LY:89:NZ	X:PRO:390:O	89	390	hbsb	1
X:TYR:92:OH	X:VAL:57:O	92	57	hbsb	1
X:ASP:93:N	X:GLY:94:N	93	94	hbbb	1
X:ASP:93:OD1	X:LY:96:N	93	96	hbsb	1
X:ASP:93:OD2	X:LY:95:NZ	93	95	sb	1
X:ASP:93:OD2	X:LY:96:N	93	96	hbsb	1
X:ASP:93:O	X:LY:95:N	93	95	hbbb	1
X:ASP:93:OD1	X:LY:95:N	93	95	hbsb	1
X:GLY:94:O	X:TYR:92:OH	94	92	hbsb	1
X:GLY:94:N	X:TYR:92:O	94	92	hbbb	1
X:GLY:94:N	X:LY:95:N	94	95	hbbb	1
X:LY:95:O	X:TYR:92:OH	95	92	hbsb	1
X:LY:96:NZ	X:VAL:57:O	96	57	hbsb	1
X:LY:96:O	X:VAL:57:N	96	57	hbbb	1
X:ASN:97:O	X:ASP:93:N	97	93	hbbb	1
X:ASN:97:N	X:ASP:93:OD1	97	93	hbsb	1
X:ASN:97:OD1	X:HI:54:NE2	97	54	hbss	1
X:ASN:97:N	X:ASP:93:OD2	97	93	hbsb	1
X:ASN:97:OD1	X:LY:96:NZ	97	96	hbss	1
X:ASN:97:ND2	X:HI:54:NE2	97	54	hbss	1
X:ASN:97:ND2	X:TYR:99:OH	97	99	hbss	1
X:ASN:97:ND2	X:ASP:93:OD2	97	93	hbss	1
X:ILE:98:O	X:TYR:55:N	98	55	hbbb	1
X:ILE:98:N	X:TYR:55:O	98	55	hbbb	1
X:TYR:99:N	X:VAL:91:O	99	91	hbbb	1
X:TYR:99:O	X:VAL:91:N	99	91	hbbb	1
X:THR:100:N	X:TYR:53:O	100	53	hbbb	1
X:THR:100:OG1	X:THR:102:N	100	102	hbsb	1
X:THR:100:OG1	X:THR:102:O	100	102	hbsb	1
X:THR:100:OG1	X:THR:102:OG1	100	102	hbss	1
X:THR:100:O	X:TYR:53:N	100	53	hbbb	1
X:THR:102:N	X:VAL:101:N	102	101	hbbb	1
X:ALA:103:O	X:ARG:88:NE	103	88	hbsb	1
X:ALA:103:O	X:ARG:88:NH2	103	88	hbsb	1
X:LEU:104:N	X:THR:102:O	104	102	hbbb	1
X:LEU:104:N	X:TYR:55:OH	104	55	hbsb	1
X:LEU:104:O	X:TYR:55:OH	104	55	hbsb	1
X:ILE:106:N	X:LEU:104:O	106	104	hbbb	1
X:GLY:107:O	X:TRP:132:N	107	132	hbbb	1
X:ASN:108:ND2	X:GLU:109:O	108	109	hbsb	1
X:ASN:108:OD1	X:LY:131:NZ	108	131	hbss	1
X:ASN:108:OD1	X:GLU:109:N	108	109	hbsb	1
X:ASN:108:O	X:TRP:132:N	108	132	hbbb	1
X:ASN:108:O	X:LY:131:NZ	108	131	hbsb	1
X:ASN:108:ND2	X:TRP:132:O	108	132	hbsb	1
X:ASN:108:N	X:TRP:132:NE1	108	132	hbsb	1
X:ASN:108:N	X:ILE:106:O	108	106	hbbb	1
X:ASN:108:N	X:GLU:109:N	108	109	hbbb	1
X:ASN:108:OD1	X:TRP:132:N	108	132	hbsb	1
X:ASN:108:OD1	X:TRP:132:NE1	108	132	hbss	1
X:GLU:109:OE1	X:SER:129:OG	109	129	hbss	1
X:GLU:109:OE2	X:LY:131:NZ	109	131	hbss	1
X:GLU:109:N	X:GLY:107:O	109	107	hbbb	1
X:GLU:109:OE2	X:SER:129:OG	109	129	hbss	1
X:GLU:109:OE2	X:LY:131:NZ	109	131	sb	1
X:GLU:109:OE1	X:LY:131:NZ	109	131	hbss	1
X:GLU:109:OE1	X:LY:131:NZ	109	131	sb	1
X:ARG:110:NH1	X:PHE:80:CE1	110	80	pc	1
X:ARG:110:NH1	X:GLN:83:OE1	110	83	hbss	1
X:ARG:110:NH1	X:GLN:83:NE2	110	83	hbss	1
X:ARG:110:NE	X:ASP:112:OD2	110	112	hbss	1
X:ARG:110:NE	X:ASP:112:OD1	110	112	hbss	1
X:ARG:110:NH2	X:ASP:112:OD1	110	112	hbss	1
X:ARG:110:NH2	X:ASP:112:OD1	110	112	sb	1
X:ARG:110:N	X:ILE:130:O	110	130	hbbb	1
X:ARG:110:NH2	X:ASP:112:OD2	110	112	sb	1
X:ARG:110:NH2	X:GLN:83:OE1	110	83	hbss	1
X:ARG:110:NH2	X:PHE:80:CE1	110	80	pc	1
X:ARG:110:O	X:ILE:130:N	110	130	hbbb	1
X:ARG:110:O	X:SER:129:OG	110	129	hbsb	1
X:ARG:110:NH2	X:ASP:112:OD2	110	112	hbss	1
X:ARG:110:N	X:GLY:107:O	110	107	hbbb	1
X:ASP:112:N	X:VAL:128:O	112	128	hbbb	1
X:ASP:112:O	X:VAL:128:N	112	128	hbbb	1
X:GLU:114:OE1	X:VAL:115:N	114	115	hbsb	1
X:GLU:114:OE2	X:VAL:115:N	114	115	hbsb	1
X:GLU:114:OE2	X:TYR:75:OH	114	75	hbss	1
X:GLU:114:OE2	X:HI:79:NE2	114	79	sb	1
X:GLU:114:OE2	X:HI:79:NE2	114	79	hbss	1
X:GLU:114:OE2	X:HI:79:ND1	114	79	sb	1
X:GLU:114:OE1	X:TYR:75:OH	114	75	hbss	1
X:GLU:114:OE1	X:HI:79:NE2	114	79	sb	1
X:GLU:114:OE1	X:HI:79:NE2	114	79	hbss	1
X:GLU:114:OE1	X:HI:79:ND1	114	79	sb	1
X:GLU:114:O	X:THR:116:N	114	116	hbbb	1
X:GLU:114:O	X:PHE:126:N	114	126	hbbb	1
X:GLU:114:N	X:PHE:126:O	114	126	hbbb	1
X:ILE:117:N	X:THR:116:OG1	117	116	hbsb	1
X:ILE:117:N	X:THR:116:N	117	116	hbbb	1
X:GLY:119:O	X:GLY:121:N	119	121	hbbb	1
X:GLY:119:N	X:LY:122:O	119	122	hbbb	1
X:GLY:119:O	X:LY:122:N	119	122	hbbb	1
X:GLY:119:N	X:PRO:118:N	119	118	hbbb	1
X:GLY:119:N	X:ILE:117:O	119	117	hbbb	1
X:GLU:120:O	X:LY:122:N	120	122	hbbb	1
X:GLU:120:OE2	X:HI:269:NE2	120	269	hbss	1
X:GLU:120:OE2	X:HI:269:NE2	120	269	sb	1
X:GLY:121:N	X:LY:122:N	121	122	hbbb	1
X:GLY:121:N	X:PRO:118:O	121	118	hbbb	1
X:ASP:123:N	X:GLY:119:O	123	119	hbbb	1
X:ASP:123:N	X:GLY:121:O	123	121	hbbb	1
X:ASP:123:OD2	X:LY:122:NZ	123	122	hbss	1
X:ASP:123:OD2	X:GLY:119:N	123	119	hbsb	1
X:ASP:123:OD1	X:GLY:119:N	123	119	hbsb	1
X:ASP:123:O	X:ILE:125:N	123	125	hbbb	1
X:ASP:123:O	X:LY:122:NZ	123	122	hbsb	1
X:ASP:123:OD2	X:LY:122:NZ	123	122	sb	1
X:ARG:124:NH1	X:GLY:121:O	124	121	hbsb	1
X:ARG:124:NH1	X:LY:122:O	124	122	hbsb	1
X:ARG:124:O	X:THR:116:OG1	124	116	hbsb	1
X:ARG:124:O	X:THR:116:N	124	116	hbbb	1
X:ARG:124:O	X:PHE:126:N	124	126	hbbb	1
X:ARG:124:NH2	X:GLU:120:O	124	120	hbsb	1
X:ARG:124:NH1	X:PHE:126:CE1	124	126	pc	1
X:ARG:124:NH2	X:GLU:120:OE1	124	120	hbss	1
X:ARG:124:NH2	X:PHE:126:CE1	124	126	pc	1
X:ARG:124:NH2	X:GLU:120:OE1	124	120	sb	1
X:ARG:124:NH2	X:GLU:120:OE2	124	120	hbss	1
X:ARG:124:NH2	X:GLU:120:OE2	124	120	sb	1
X:ARG:124:O	X:ILE:117:N	124	117	hbbb	1
X:ARG:124:NH2	X:LY:122:O	124	122	hbsb	1
X:ARG:124:NH2	X:GLU:71:OE1	124	71	sb	1
X:ARG:124:NH1	X:GLU:71:OE1	124	71	hbss	1
X:ARG:124:NH1	X:ASP:123:O	124	123	hbsb	1
X:ARG:124:NE	X:PRO:118:O	124	118	hbsb	1
X:ARG:124:NE	X:LY:122:O	124	122	hbsb	1
X:ARG:124:NE	X:GLU:120:OE2	124	120	hbss	1
X:ARG:124:NH1	X:GLU:71:OE1	124	71	sb	1
X:ARG:124:N	X:LY:122:O	124	122	hbbb	1
X:ARG:124:NE	X:GLU:120:OE1	124	120	hbss	1
X:ARG:124:N	X:GLY:121:O	124	121	hbbb	1
X:ARG:124:NH1	X:GLU:120:O	124	120	hbsb	1
X:ARG:124:NH2	X:GLU:71:OE1	124	71	hbss	1
X:ARG:124:N	X:ILE:117:O	124	117	hbbb	1
X:LY:127:O	X:LY:60:N	127	60	hbbb	1
X:LY:127:NZ	X:PHE:113:CE1	127	113	pc	1
X:LY:127:N	X:LY:60:O	127	60	hbbb	1
X:ILE:130:N	X:SER:129:OG	130	129	hbsb	1
X:LY:131:NZ	X:SER:129:OG	131	129	hbss	1
X:LEU:133:N	X:LY:131:O	133	131	hbbb	1
X:ALA:134:N	X:TRP:132:NE1	134	132	hbsb	1
X:ALA:134:N	X:HI:54:O	134	54	hbbb	1
X:ALA:134:O	X:HI:54:N	134	54	hbbb	1
X:ALA:134:O	X:TRP:132:NE1	134	132	hbsb	1
X:ILE:135:O	X:SER:137:N	135	137	hbbb	1
X:VAL:136:N	X:VAL:52:O	136	52	hbbb	1
X:VAL:136:O	X:VAL:52:N	136	52	hbbb	1
X:SER:137:O	X:SER:156:OG	137	156	hbsb	1
X:TRP:138:N	X:VAL:136:O	138	136	hbbb	1
X:ARG:139:NE	X:ASP:51:OD2	139	51	hbss	1
X:ARG:139:NE	X:GLU:143:OE1	139	143	hbss	1
X:ARG:139:NE	X:GLU:143:OE2	139	143	hbss	1
X:ARG:139:NE	X:LY:49:O	139	49	hbsb	1
X:ARG:139:NH1	X:ASP:51:OD1	139	51	hbss	1
X:ARG:139:NH1	X:ASP:51:OD1	139	51	sb	1
X:ARG:139:NH1	X:ASP:51:OD2	139	51	hbss	1
X:ARG:139:NE	X:ASP:51:OD1	139	51	hbss	1
X:ARG:139:NH1	X:LY:49:O	139	49	hbsb	1
X:ARG:139:NH2	X:ASP:51:OD1	139	51	hbss	1
X:ARG:139:NH1	X:ASP:51:OD2	139	51	sb	1
X:ARG:139:NH2	X:ASP:51:OD2	139	51	hbss	1
X:ARG:139:O	X:HI:142:N	139	142	hbbb	1
X:ARG:139:O	X:GLU:143:N	139	143	hbbb	1
X:ARG:139:N	X:ASP:51:OD1	139	51	hbsb	1
X:ARG:139:N	X:ASP:51:OD2	139	51	hbsb	1
X:ARG:139:NH2	X:ASP:51:OD1	139	51	sb	1
X:ARG:139:N	X:ILE:50:O	139	50	hbbb	1
X:ARG:139:N	X:SER:137:OG	139	137	hbsb	1
X:ARG:139:NH2	X:LY:49:O	139	49	hbsb	1
X:ARG:139:NH2	X:GLU:143:OE2	139	143	sb	1
X:ARG:139:NH2	X:GLU:143:OE2	139	143	hbss	1
X:ARG:139:NH2	X:GLU:143:OE1	139	143	sb	1
X:ARG:139:NH2	X:GLU:143:OE1	139	143	hbss	1
X:ARG:139:NH2	X:ASP:51:OD2	139	51	sb	1
X:MET:140:N	X:SER:137:O	140	137	hbbb	1
X:MET:140:N	X:SER:137:OG	140	137	hbsb	1
X:LEU:141:N	X:SER:137:O	141	137	hbbb	1
X:LEU:141:N	X:TRP:138:O	141	138	hbbb	1
X:LEU:141:O	X:LEU:145:N	141	145	hbbb	1
X:HI:142:O	X:LEU:145:N	142	145	hbbb	1
X:HI:142:O	X:VAL:146:N	142	146	hbbb	1
X:HI:142:N	X:TRP:138:O	142	138	hbbb	1
X:HI:142:NE2	X:LY:49:NZ	142	49	hbss	1
X:HI:142:CD2	X:LY:49:NZ	142	49	pc	1
X:HI:142:NE2	X:ILE:47:O	142	47	hbsb	1
X:HI:142:ND1	X:LY:49:NZ	142	49	hbss	1
X:GLU:143:O	X:SER:147:OG	143	147	hbsb	1
X:GLU:143:OE1	X:SER:147:OG	143	147	hbss	1
X:GLU:143:O	X:SER:147:N	143	147	hbbb	1
X:GLU:143:OE2	X:LY:49:NZ	143	49	hbss	1
X:GLU:143:OE1	X:LY:49:NZ	143	49	sb	1
X:GLU:143:OE2	X:LY:49:NZ	143	49	sb	1
X:GLU:143:OE2	X:SER:147:OG	143	147	hbss	1
X:GLU:143:O	X:GLY:148:N	143	148	hbbb	1
X:GLU:143:N	X:MET:140:O	143	140	hbbb	1
X:GLU:143:N	X:HI:142:N	143	142	hbbb	1
X:GLU:143:O	X:VAL:146:N	143	146	hbbb	1
X:ALA:144:N	X:MET:140:O	144	140	hbbb	1
X:ALA:144:O	X:HI:740:NE2	144	740	hbsb	1
X:ALA:144:O	X:SER:147:N	144	147	hbbb	1
X:ALA:144:O	X:GLY:148:N	144	148	hbbb	1
X:ALA:144:N	X:LEU:141:O	144	141	hbbb	1
X:ALA:144:O	X:SER:147:OG	144	147	hbsb	1
X:LEU:145:O	X:TRP:209:N	145	209	hbbb	1
X:SER:147:O	X:TRP:209:NE1	147	209	hbsb	1
X:SER:147:N	X:VAL:146:N	147	146	hbbb	1
X:GLY:148:N	X:LEU:145:O	148	145	hbbb	1
X:GLY:148:O	X:ILE:150:N	148	150	hbbb	1
X:GLY:148:O	X:PHE:742:N	148	742	hbbb	1
X:GLY:148:N	X:SER:147:OG	148	147	hbsb	1
X:GLN:149:O	X:GLN:18:NE2	149	18	hbsb	1
X:GLN:149:NE2	X:SER:147:O	149	147	hbsb	1
X:GLN:149:NE2	X:GLY:148:O	149	148	hbsb	1
X:GLN:149:NE2	X:GLU:143:OE1	149	143	hbss	1
X:GLN:149:N	X:SER:147:OG	149	147	hbsb	1
X:GLN:149:N	X:SER:147:O	149	147	hbbb	1
X:GLN:149:N	X:GLY:148:N	149	148	hbbb	1
X:ILE:150:N	X:SER:147:OG	150	147	hbsb	1
X:PRO:153:O	X:SER:156:OG	153	156	hbsb	1
X:PRO:153:O	X:VAL:157:N	153	157	hbbb	1
X:PRO:153:O	X:SER:156:N	153	156	hbbb	1
X:LEU:154:N	X:VAL:152:O	154	152	hbbb	1
X:LEU:154:O	X:VAL:157:N	154	157	hbbb	1
X:GLU:155:N	X:SER:156:N	155	156	hbbb	1
X:GLU:155:OE2	X:HI:54:ND1	155	54	sb	1
X:SER:156:O	X:TRP:138:NE1	156	138	hbsb	1
X:GLN:158:N	X:LEU:154:O	158	154	hbbb	1
X:GLN:158:N	X:GLU:155:O	158	155	hbbb	1
X:GLN:158:NE2	X:LEU:154:O	158	154	hbsb	1
X:GLN:158:NE2	X:TYR:99:OH	158	99	hbss	1
X:GLN:158:O	X:VAL:162:N	158	162	hbbb	1
X:ALA:159:N	X:GLU:155:O	159	155	hbbb	1
X:ALA:159:O	X:ALA:163:N	159	163	hbbb	1
X:ALA:159:N	X:SER:156:O	159	156	hbbb	1
X:ALA:159:O	X:VAL:162:N	159	162	hbbb	1
X:LEU:160:N	X:SER:156:O	160	156	hbbb	1
X:LEU:160:O	X:MET:164:N	160	164	hbbb	1
X:LEU:160:N	X:VAL:157:O	160	157	hbbb	1
X:ASP:161:N	X:VAL:157:O	161	157	hbbb	1
X:ASP:161:O	X:MET:164:N	161	164	hbbb	1
X:ASP:161:OD1	X:VAL:204:N	161	204	hbsb	1
X:ASP:161:OD2	X:GLN:158:NE2	161	158	hbss	1
X:ASP:161:OD2	X:VAL:204:N	161	204	hbsb	1
X:ASP:161:OD1	X:GLN:158:NE2	161	158	hbss	1
X:ASP:161:N	X:GLN:158:O	161	158	hbbb	1
X:ALA:163:N	X:LEU:160:O	163	160	hbbb	1
X:ALA:163:O	X:ARG:165:N	163	165	hbbb	1
X:ALA:163:O	X:HI:166:N	163	166	hbbb	1
X:MET:164:O	X:TYR:386:OH	164	386	hbsb	1
X:ARG:165:N	X:HI:166:N	165	166	hbbb	1
X:ARG:165:N	X:VAL:162:O	165	162	hbbb	1
X:ARG:165:NH2	X:HI:201:CD2	165	201	pc	1
X:ARG:165:O	X:SER:169:OG	165	169	hbsb	1
X:ARG:165:O	X:SER:169:N	165	169	hbbb	1
X:ARG:165:NH2	X:PHE:179:CE1	165	179	pc	1
X:ARG:165:NH2	X:GLN:202:O	165	202	hbsb	1
X:ARG:165:NH2	X:ARG:177:O	165	177	hbsb	1
X:ARG:165:NH1	X:GLN:202:O	165	202	hbsb	1
X:ARG:165:NH1	X:ASP:161:OD2	165	161	sb	1
X:ARG:165:NH1	X:PHE:179:CE1	165	179	pc	1
X:ARG:165:NH1	X:ASP:161:OD1	165	161	sb	1
X:ARG:165:NH1	X:ASP:161:OD1	165	161	hbss	1
X:ARG:165:NH1	X:ARG:177:NH2	165	177	hbss	1
X:ARG:165:NH1	X:ARG:177:NH1	165	177	hbss	1
X:ARG:165:N	X:ASP:161:O	165	161	hbbb	1
X:ARG:165:N	X:GLN:202:NE2	165	202	hbsb	1
X:ARG:165:NH1	X:ASP:161:OD2	165	161	hbss	1
X:HI:166:NE2	X:PRO:90:O	166	90	hbsb	1
X:HI:166:N	X:VAL:162:O	166	162	hbbb	1
X:HI:166:CD2	X:TYR:391:CE1	166	391	ts	1
X:HI:166:CD2	X:TYR:391:CE1	166	391	ps	1
X:HI:166:NE2	X:TYR:391:CE1	166	391	pc	1
X:HI:166:ND1	X:TYR:92:N	166	92	hbsb	1
X:HI:166:O	X:MET:170:N	166	170	hbbb	1
X:HI:166:O	X:SER:169:N	166	169	hbbb	1
X:HI:166:O	X:SER:169:OG	166	169	hbsb	1
X:HI:166:ND1	X:TYR:391:CE1	166	391	pc	1
X:HI:166:NE2	X:TYR:391:OH	166	391	hbss	1
X:LEU:167:O	X:MET:170:N	167	170	hbbb	1
X:ALA:168:O	X:TYR:172:N	168	172	hbbb	1
X:ALA:168:N	X:ARG:165:O	168	165	hbbb	1
X:ALA:168:O	X:MET:170:N	168	170	hbbb	1
X:ALA:168:O	X:ARG:171:N	168	171	hbbb	1
X:MET:170:N	X:SER:169:N	170	169	hbbb	1
X:ARG:171:NH1	X:ASP:389:OD2	171	389	hbss	1
X:ARG:171:O	X:ARG:67:NH2	171	67	hbsb	1
X:ARG:171:NH2	X:TYR:172:OH	171	172	hbss	1
X:ARG:171:NH2	X:TYR:172:CE1	171	172	pc	1
X:ARG:171:NH2	X:SER:385:OG	171	385	hbss	1
X:ARG:171:NH2	X:ASP:389:OD2	171	389	sb	1
X:ARG:171:NH2	X:ASP:389:OD2	171	389	hbss	1
X:ARG:171:NH1	X:ASP:389:OD1	171	389	sb	1
X:ARG:171:NH2	X:ASP:389:OD1	171	389	sb	1
X:ARG:171:NH2	X:ASP:389:OD1	171	389	hbss	1
X:ARG:171:NH2	X:ASN:383:O	171	383	hbsb	1
X:ARG:171:NH2	X:ASN:383:ND2	171	383	hbss	1
X:ARG:171:N	X:LEU:167:O	171	167	hbbb	1
X:ARG:171:NH1	X:ASN:383:O	171	383	hbsb	1
X:ARG:171:NH1	X:ASN:383:OD1	171	383	hbss	1
X:ARG:171:NH1	X:ASP:389:OD1	171	389	hbss	1
X:ARG:171:NH1	X:TYR:172:CE1	171	172	pc	1
X:ARG:171:NH1	X:SER:385:OG	171	385	hbss	1
X:ARG:171:NH1	X:ASP:389:OD2	171	389	sb	1
X:ARG:171:NH2	X:ASN:383:OD1	171	383	hbss	1
X:THR:173:O	X:VAL:175:N	173	175	hbbb	1
X:GLY:176:O	X:SER:178:N	176	178	hbbb	1
X:GLY:176:N	X:PRO:174:O	176	174	hbbb	1
X:ARG:177:NH2	X:GLN:158:NE2	177	158	hbss	1
X:ARG:177:O	X:GLN:202:N	177	202	hbbb	1
X:ARG:177:NH2	X:HI:201:NE2	177	201	hbss	1
X:ARG:177:NH2	X:GLU:671:OE2	177	671	sb	1
X:ARG:177:NH2	X:GLU:671:OE2	177	671	hbss	1
X:ARG:177:NH2	X:GLU:671:OE1	177	671	sb	1
X:ARG:177:NH2	X:GLU:671:OE1	177	671	hbss	1
X:ARG:177:NH2	X:GLN:158:OE1	177	158	hbss	1
X:ARG:177:NH2	X:SER:203:OG	177	203	hbss	1
X:ARG:177:NH2	X:ASP:161:OD2	177	161	sb	1
X:ARG:177:NH2	X:ASP:161:OD2	177	161	hbss	1
X:ARG:177:O	X:HI:201:ND1	177	201	hbsb	1
X:ARG:177:NH2	X:ASP:161:OD1	177	161	sb	1
X:ARG:177:NH2	X:ASP:161:OD1	177	161	hbss	1
X:ARG:177:NH2	X:ARG:708:O	177	708	hbsb	1
X:ARG:177:NH2	X:ARG:205:NH2	177	205	hbss	1
X:ARG:177:NH1	X:GLU:671:OE2	177	671	sb	1
X:ARG:177:NH1	X:SER:203:OG	177	203	hbss	1
X:ARG:177:NE	X:SER:203:OG	177	203	hbss	1
X:ARG:177:NH1	X:GLU:671:OE1	177	671	sb	1
X:ARG:177:NH1	X:GLU:671:OE1	177	671	hbss	1
X:ARG:177:NH1	X:GLN:202:O	177	202	hbsb	1
X:ARG:177:NH1	X:ASP:161:OD2	177	161	sb	1
X:ARG:177:NH1	X:ASP:161:OD2	177	161	hbss	1
X:ARG:177:NH1	X:ASP:161:OD1	177	161	sb	1
X:ARG:177:NH1	X:ASP:161:OD1	177	161	hbss	1
X:ARG:177:NH1	X:GLU:671:OE2	177	671	hbss	1
X:ARG:177:NE	X:HI:201:NE2	177	201	hbss	1
X:ARG:177:NE	X:ASP:161:OD2	177	161	hbss	1
X:ARG:177:NE	X:ASP:161:OD1	177	161	hbss	1
X:ARG:177:N	X:SER:178:N	177	178	hbbb	1
X:SER:178:OG	X:SER:218:OG	178	218	hbss	1
X:SER:178:O	X:VAL:175:N	178	175	hbbb	1
X:SER:178:N	X:VAL:175:O	178	175	hbbb	1
X:PHE:179:CE1	X:PHE:200:CE1	179	200	ps	1
X:PHE:179:O	X:PHE:200:N	179	200	hbbb	1
X:PHE:179:N	X:PHE:200:O	179	200	hbbb	1
X:PHE:179:N	X:SER:178:OG	179	178	hbsb	1
X:PHE:180:O	X:SER:181:OG	180	181	hbsb	1
X:PHE:180:N	X:THR:173:O	180	173	hbbb	1
X:PHE:180:N	X:SER:178:O	180	178	hbbb	1
X:PHE:180:CE1	X:TRP:197:CD2	180	197	ts	1
X:PHE:180:CE1	X:PHE:222:CE1	180	222	ts	1
X:PHE:180:O	X:THR:173:OG1	180	173	hbsb	1
X:PHE:180:O	X:THR:173:N	180	173	hbbb	1
X:PHE:180:CE1	X:PHE:222:CE1	180	222	ps	1
X:PRO:183:O	X:TYR:186:N	183	186	hbbb	1
X:PRO:183:O	X:TYR:187:OH	183	187	hbsb	1
X:GLU:184:OE1	X:GLY:185:N	184	185	hbsb	1
X:GLU:184:O	X:TYR:186:N	184	186	hbbb	1
X:GLU:184:N	X:PRO:182:O	184	182	hbbb	1
X:GLY:185:N	X:TYR:186:N	185	186	hbbb	1
X:GLY:185:N	X:PRO:183:O	185	183	hbbb	1
X:GLY:185:N	X:TYR:187:OH	185	187	hbsb	1
X:GLY:185:O	X:TYR:187:N	185	187	hbbb	1
X:TYR:186:CE1	X:TYR:187:CE1	186	187	ps	1
X:TYR:187:OH	X:VAL:196:O	187	196	hbsb	1
X:HI:188:NE2	X:PHE:198:CE1	188	198	pc	1
X:HI:188:NE2	X:TYR:186:CE1	188	186	pc	1
X:HI:188:O	X:VAL:196:N	188	196	hbbb	1
X:HI:188:ND1	X:TYR:186:CE1	188	186	pc	1
X:HI:188:ND1	X:TYR:186:OH	188	186	hbss	1
X:HI:188:ND1	X:TYR:186:O	188	186	hbsb	1
X:HI:188:ND1	X:PRO:189:O	188	189	hbsb	1
X:HI:188:ND1	X:PRO:189:N	188	189	hbsb	1
X:HI:188:ND1	X:PHE:198:CE1	188	198	pc	1
X:HI:188:ND1	X:LY:364:O	188	364	hbsb	1
X:HI:188:CD2	X:TYR:186:CE1	188	186	ts	1
X:HI:188:CD2	X:LY:364:NZ	188	364	pc	1
X:HI:188:ND1	X:TYR:187:O	188	187	hbsb	1
X:HI:188:O	X:LEU:190:N	188	190	hbbb	1
X:LEU:190:O	X:THR:361:OG1	190	361	hbsb	1
X:GLY:193:O	X:LY:224:N	193	224	hbbb	1
X:ARG:194:NH2	X:GLU:259:OE2	194	259	hbss	1
X:ARG:194:NH2	X:GLU:259:OE2	194	259	sb	1
X:ARG:194:NE	X:GLU:259:OE1	194	259	hbss	1
X:ARG:194:NH1	X:GLY:192:O	194	192	hbsb	1
X:ARG:194:NH1	X:GLY:191:O	194	191	hbsb	1
X:ARG:194:NH1	X:GLU:259:OE2	194	259	sb	1
X:ARG:194:NH1	X:GLU:259:OE2	194	259	hbss	1
X:ARG:194:NH1	X:GLU:259:OE1	194	259	sb	1
X:ARG:194:NH1	X:GLU:259:OE1	194	259	hbss	1
X:ARG:194:NH1	X:LY:352:O	194	352	hbsb	1
X:ARG:194:NH1	X:GLN:358:OE1	194	358	hbss	1
X:ARG:194:NE	X:TYR:223:OH	194	223	hbss	1
X:ARG:194:NE	X:GLU:259:OE2	194	259	hbss	1
X:ARG:194:NE	X:GLN:358:OE1	194	358	hbss	1
X:ARG:194:NE	X:GLN:358:NE2	194	358	hbss	1
X:ARG:194:N	X:GLY:193:N	194	193	hbbb	1
X:ARG:194:N	X:GLY:192:O	194	192	hbbb	1
X:ARG:194:NH1	X:GLN:358:NE2	194	358	hbss	1
X:ARG:194:N	X:GLY:191:O	194	191	hbbb	1
X:ARG:194:NH1	X:LY:353:O	194	353	hbsb	1
X:ARG:194:NH1	X:TYR:223:OH	194	223	hbss	1
X:ARG:194:NH2	X:LY:352:O	194	352	hbsb	1
X:ARG:194:NH2	X:LY:353:O	194	353	hbsb	1
X:ARG:194:NH2	X:TYR:223:CE1	194	223	pc	1
X:ARG:194:NH2	X:TYR:223:OH	194	223	hbss	1
X:ARG:194:NH1	X:TYR:223:CE1	194	223	pc	1
X:ARG:194:O	X:GLY:191:N	194	191	hbbb	1
X:ARG:194:O	X:LEU:190:N	194	190	hbbb	1
X:ARG:194:NH2	X:GLU:259:OE1	194	259	sb	1
X:ARG:194:NH2	X:GLU:259:OE1	194	259	hbss	1
X:ARG:194:NH2	X:GLN:358:OE1	194	358	hbss	1
X:ARG:194:NH2	X:GLN:358:NE2	194	358	hbss	1
X:GLU:195:OE1	X:TRP:197:NE1	195	197	hbss	1
X:GLU:195:OE1	X:TYR:187:OH	195	187	hbss	1
X:GLU:195:O	X:PHE:222:N	195	222	hbbb	1
X:GLU:195:OE2	X:TRP:197:NE1	195	197	hbss	1
X:GLU:195:OE2	X:TYR:187:OH	195	187	hbss	1
X:GLU:195:OE1	X:LY:224:NZ	195	224	sb	1
X:GLU:195:N	X:PHE:222:O	195	222	hbbb	1
X:PHE:198:N	X:TYR:186:OH	198	186	hbsb	1
X:PHE:198:O	X:SER:181:N	198	181	hbbb	1
X:PHE:198:N	X:SER:181:O	198	181	hbbb	1
X:GLY:199:O	X:HI:201:N	199	201	hbbb	1
X:GLY:199:N	X:SER:218:O	199	218	hbbb	1
X:GLY:199:N	X:TRP:197:O	199	197	hbbb	1
X:GLY:199:O	X:SER:218:N	199	218	hbbb	1
X:GLY:199:O	X:SER:218:OG	199	218	hbsb	1
X:PHE:200:O	X:SER:218:OG	200	218	hbsb	1
X:PHE:200:O	X:SER:178:OG	200	178	hbsb	1
X:PHE:200:N	X:SER:218:OG	200	218	hbsb	1
X:PHE:200:CE1	X:TYR:172:CE1	200	172	ts	1
X:HI:201:ND1	X:SER:178:OG	201	178	hbss	1
X:HI:201:NE2	X:HI:710:ND1	201	710	hbss	1
X:HI:201:NE2	X:SER:203:OG	201	203	hbss	1
X:HI:201:ND1	X:HI:710:NE2	201	710	hbss	1
X:HI:201:NE2	X:SER:178:OG	201	178	hbss	1
X:HI:201:ND1	X:HI:710:ND1	201	710	hbss	1
X:HI:201:CD2	X:HI:710:CD2	201	710	ps	1
X:HI:201:N	X:SER:218:OG	201	218	hbsb	1
X:HI:201:N	X:SER:178:OG	201	178	hbsb	1
X:HI:201:CD2	X:HI:710:NE2	201	710	pc	1
X:HI:201:CD2	X:HI:710:ND1	201	710	pc	1
X:HI:201:ND1	X:HI:710:CD2	201	710	pc	1
X:HI:201:NE2	X:SER:218:OG	201	218	hbss	1
X:HI:201:NE2	X:HI:710:CD2	201	710	pc	1
X:GLN:202:N	X:HI:201:ND1	202	201	hbsb	1
X:GLN:202:N	X:PHE:200:O	202	200	hbbb	1
X:GLN:202:NE2	X:MET:164:O	202	164	hbsb	1
X:GLN:202:NE2	X:TYR:386:OH	202	386	hbss	1
X:GLN:202:O	X:SER:203:OG	202	203	hbsb	1
X:GLN:202:OE1	X:TYR:386:OH	202	386	hbss	1
X:SER:203:OG	X:VAL:204:O	203	204	hbsb	1
X:SER:203:OG	X:VAL:204:N	203	204	hbsb	1
X:ARG:205:NH2	X:GLU:743:OE1	205	743	sb	1
X:ARG:205:NH1	X:VAL:204:O	205	204	hbsb	1
X:ARG:205:NH2	X:ASP:745:OD2	205	745	sb	1
X:ARG:205:NH2	X:GLU:671:OE1	205	671	sb	1
X:ARG:205:NH2	X:GLU:671:OE2	205	671	hbss	1
X:ARG:205:NH2	X:GLU:671:OE2	205	671	sb	1
X:ARG:205:NH2	X:GLU:743:OE1	205	743	hbss	1
X:ARG:205:NH2	X:TYR:747:OH	205	747	hbss	1
X:ARG:205:NH2	X:HI:740:CD2	205	740	pc	1
X:ARG:205:NH2	X:HI:201:CD2	205	201	pc	1
X:ARG:205:NH2	X:HI:201:NE2	205	201	hbss	1
X:ARG:205:NH2	X:HI:709:CD2	205	709	pc	1
X:ARG:205:NH1	X:TYR:747:OH	205	747	hbss	1
X:ARG:205:NH2	X:HI:762:CD2	205	762	pc	1
X:ARG:205:O	X:MET:212:N	205	212	hbbb	1
X:ARG:205:NH2	X:VAL:204:O	205	204	hbsb	1
X:ARG:205:NH2	X:GLU:743:OE2	205	743	sb	1
X:ARG:205:NH1	X:TYR:42:OH	205	42	hbss	1
X:ARG:205:NH2	X:SER:203:OG	205	203	hbss	1
X:ARG:205:NH1	X:HI:762:CD2	205	762	pc	1
X:ARG:205:N	X:MET:212:O	205	212	hbbb	1
X:ARG:205:NH1	X:SER:203:OG	205	203	hbss	1
X:ARG:205:NE	X:SER:203:OG	205	203	hbss	1
X:ARG:205:NE	X:TYR:42:OH	205	42	hbss	1
X:ARG:205:NE	X:VAL:204:O	205	204	hbsb	1
X:ARG:205:NH1	X:GLU:671:OE1	205	671	hbss	1
X:ARG:205:NE	X:ASN:214:OD1	205	214	hbss	1
X:ARG:205:NH1	X:GLU:671:OE2	205	671	hbss	1
X:ARG:205:NH1	X:GLU:671:OE2	205	671	sb	1
X:ARG:205:NH1	X:GLU:743:OE2	205	743	sb	1
X:ARG:205:NH1	X:GLU:743:OE1	205	743	hbss	1
X:ARG:205:NH1	X:GLU:743:OE1	205	743	sb	1
X:ARG:205:NH1	X:GLU:743:OE2	205	743	hbss	1
X:ARG:205:NH1	X:GLU:671:OE1	205	671	sb	1
X:ALA:207:N	X:ARG:205:O	207	205	hbbb	1
X:ALA:207:N	X:LY:210:O	207	210	hbbb	1
X:ALA:207:O	X:LY:210:N	207	210	hbbb	1
X:ALA:207:O	X:TRP:209:N	207	209	hbbb	1
X:MET:208:N	X:THR:739:O	208	739	hbbb	1
X:TRP:209:NE1	X:VAL:146:O	209	146	hbsb	1
X:LY:210:N	X:TRP:209:N	210	209	hbbb	1
X:LY:210:NZ	X:TRP:209:CD2	210	209	pc	1
X:LY:210:N	X:MET:208:O	210	208	hbbb	1
X:LY:210:NZ	X:VAL:45:O	210	45	hbsb	1
X:MET:211:O	X:VAL:45:N	211	45	hbbb	1
X:MET:211:N	X:VAL:45:O	211	45	hbbb	1
X:LEU:213:O	X:PHE:43:N	213	43	hbbb	1
X:LEU:213:N	X:PHE:43:O	213	43	hbbb	1
X:ASN:214:OD1	X:HI:201:NE2	214	201	hbss	1
X:ASN:214:OD1	X:SER:203:OG	214	203	hbss	1
X:ASN:214:O	X:SER:203:N	214	203	hbbb	1
X:ASN:214:ND2	X:ILE:215:N	214	215	hbsb	1
X:ASN:214:ND2	X:HI:710:O	214	710	hbsb	1
X:ASN:214:ND2	X:ASN:41:OD1	214	41	hbss	1
X:ASN:214:ND2	X:ASN:41:O	214	41	hbsb	1
X:ASN:214:ND2	X:ASN:41:ND2	214	41	hbss	1
X:ASN:214:N	X:SER:203:O	214	203	hbbb	1
X:ASN:214:OD1	X:HI:710:N	214	710	hbsb	1
X:ASP:216:OD2	X:HI:710:ND1	216	710	sb	1
X:ASP:216:OD1	X:VAL:217:N	216	217	hbsb	1
X:ASP:216:O	X:HI:201:N	216	201	hbbb	1
X:ASP:216:N	X:HI:201:O	216	201	hbbb	1
X:ASP:216:OD2	X:HI:710:ND1	216	710	hbss	1
X:ASP:216:OD2	X:VAL:217:N	216	217	hbsb	1
X:SER:218:O	X:THR:220:OG1	218	220	hbsb	1
X:SER:218:OG	X:VAL:217:O	218	217	hbsb	1
X:ALA:219:O	X:THR:220:OG1	219	220	hbsb	1
X:ALA:219:N	X:SER:218:OG	219	218	hbsb	1
X:THR:220:N	X:TRP:197:O	220	197	hbbb	1
X:THR:220:O	X:TRP:197:N	220	197	hbbb	1
X:ALA:221:N	X:THR:220:OG1	221	220	hbsb	1
X:ALA:221:O	X:CY:350:N	221	350	hbbb	1
X:PHE:222:CE1	X:TRP:197:CD2	222	197	ps	1
X:PHE:222:CE1	X:TRP:197:CD2	222	197	ts	1
X:LY:224:N	X:PHE:222:O	224	222	hbbb	1
X:LY:224:NZ	X:TYR:187:CE1	224	187	pc	1
X:LY:224:NZ	X:TYR:187:OH	224	187	hbss	1
X:ALA:225:N	X:GLN:226:N	225	226	hbbb	1
X:ALA:225:O	X:LY:224:NZ	225	224	hbsb	1
X:ALA:225:O	X:ASN:343:ND2	225	343	hbsb	1
X:GLN:226:NE2	X:GLU:230:OE2	226	230	hbss	1
X:GLN:226:NE2	X:GLU:234:OE2	226	234	hbss	1
X:GLN:226:NE2	X:LY:224:NZ	226	224	hbss	1
X:GLN:226:O	X:ILE:344:N	226	344	hbbb	1
X:GLN:226:N	X:LY:224:O	226	224	hbbb	1
X:GLN:226:N	X:ILE:344:O	226	344	hbbb	1
X:GLN:226:OE1	X:LY:224:NZ	226	224	hbss	1
X:GLN:226:NE2	X:GLU:234:OE1	226	234	hbss	1
X:ILE:229:O	X:MET:232:N	229	232	hbbb	1
X:GLU:230:N	X:PRO:227:O	230	227	hbbb	1
X:GLU:230:O	X:GLU:234:N	230	234	hbbb	1
X:PHE:231:N	X:PRO:227:O	231	227	hbbb	1
X:PHE:231:N	X:VAL:228:O	231	228	hbbb	1
X:PHE:231:O	X:VAL:235:N	231	235	hbbb	1
X:MET:232:N	X:VAL:228:O	232	228	hbbb	1
X:MET:232:O	X:VAL:235:N	232	235	hbbb	1
X:CY:233:N	X:GLU:230:O	233	230	hbbb	1
X:CY:233:N	X:ILE:229:O	233	229	hbbb	1
X:CY:233:O	X:ILE:238:N	233	238	hbbb	1
X:CY:233:O	X:LEU:236:N	233	236	hbbb	1
X:GLU:234:OE2	X:GLY:192:N	234	192	hbsb	1
X:GLU:234:OE2	X:LY:224:NZ	234	224	sb	1
X:GLU:234:OE2	X:LY:224:NZ	234	224	hbss	1
X:GLU:234:OE2	X:GLY:193:N	234	193	hbsb	1
X:GLU:234:N	X:PHE:231:O	234	231	hbbb	1
X:GLU:234:OE1	X:LY:224:NZ	234	224	sb	1
X:GLU:234:OE1	X:LY:224:NZ	234	224	hbss	1
X:GLU:234:OE1	X:GLY:193:N	234	193	hbsb	1
X:GLU:234:OE1	X:GLY:192:N	234	192	hbsb	1
X:GLU:234:O	X:GLY:192:N	234	192	hbbb	1
X:LEU:236:N	X:MET:232:O	236	232	hbbb	1
X:ASP:237:N	X:LEU:236:N	237	236	hbbb	1
X:ASP:237:N	X:VAL:235:O	237	235	hbbb	1
X:ASP:237:N	X:GLU:234:O	237	234	hbbb	1
X:ASP:237:N	X:ILE:238:N	237	238	hbbb	1
X:ASP:237:N	X:CY:233:O	237	233	hbbb	1
X:ARG:239:NH2	X:ILE:238:N	239	238	hbsb	1
X:ARG:239:NH2	X:ILE:238:O	239	238	hbsb	1
X:ARG:239:O	X:ASN:240:ND2	239	240	hbsb	1
X:ARG:239:O	X:GLU:243:N	239	243	hbbb	1
X:ARG:239:O	X:ILE:241:N	239	241	hbbb	1
X:ARG:239:N	X:ASN:240:N	239	240	hbbb	1
X:ARG:239:N	X:ASP:237:O	239	237	hbbb	1
X:ARG:239:N	X:CY:233:O	239	233	hbbb	1
X:ARG:239:N	X:GLU:243:OE1	239	243	hbsb	1
X:ARG:239:NH2	X:ASP:237:OD1	239	237	hbss	1
X:ARG:239:N	X:ILE:238:N	239	238	hbbb	1
X:ARG:239:NE	X:ASP:237:OD1	239	237	hbss	1
X:ARG:239:NE	X:ASP:237:OD2	239	237	hbss	1
X:ARG:239:NE	X:ASP:242:OD1	239	242	hbss	1
X:ARG:239:NE	X:GLU:243:OE1	239	243	hbss	1
X:ARG:239:NE	X:GLU:243:OE2	239	243	hbss	1
X:ARG:239:NE	X:ILE:238:O	239	238	hbsb	1
X:ARG:239:NH1	X:ASP:237:O	239	237	hbsb	1
X:ARG:239:NH1	X:ASP:237:OD2	239	237	sb	1
X:ARG:239:NH1	X:ASP:242:OD1	239	242	hbss	1
X:ARG:239:NE	X:ASP:237:O	239	237	hbsb	1
X:ARG:239:NH2	X:GLU:243:OE2	239	243	sb	1
X:ARG:239:NH2	X:ASP:237:OD1	239	237	sb	1
X:ARG:239:NH2	X:GLU:243:OE1	239	243	sb	1
X:ARG:239:NH2	X:GLU:243:OE2	239	243	hbss	1
X:ARG:239:NH1	X:GLU:230:OE1	239	230	hbss	1
X:ARG:239:NH1	X:GLU:230:OE1	239	230	sb	1
X:ARG:239:NH1	X:GLU:230:OE2	239	230	hbss	1
X:ARG:239:NH2	X:GLU:230:OE1	239	230	hbss	1
X:ARG:239:NH2	X:CY:233:O	239	233	hbsb	1
X:ARG:239:NH1	X:GLU:230:OE2	239	230	sb	1
X:ARG:239:NH1	X:GLU:234:OE2	239	234	hbss	1
X:ARG:239:NH1	X:GLU:234:OE2	239	234	sb	1
X:ARG:239:NH1	X:ILE:238:O	239	238	hbsb	1
X:ARG:239:NH2	X:ASP:242:OD2	239	242	sb	1
X:ARG:239:NH2	X:ASP:242:OD2	239	242	hbss	1
X:ARG:239:NH2	X:ASP:242:OD1	239	242	sb	1
X:ARG:239:NH2	X:ASP:237:OD2	239	237	sb	1
X:ARG:239:NH2	X:ASP:237:OD2	239	237	hbss	1
X:ARG:239:NH1	X:ASP:242:OD2	239	242	hbss	1
X:ARG:239:NH1	X:ASP:242:OD1	239	242	sb	1
X:ARG:239:NH1	X:ASP:242:OD2	239	242	sb	1
X:ARG:239:NH2	X:GLU:230:OE2	239	230	sb	1
X:ARG:239:NH2	X:GLU:243:OE1	239	243	hbss	1
X:ARG:239:NH2	X:GLU:234:OE2	239	234	sb	1
X:ARG:239:NH2	X:GLU:234:OE1	239	234	sb	1
X:ARG:239:NH2	X:GLU:234:OE1	239	234	hbss	1
X:ARG:239:NH2	X:GLU:230:OE2	239	230	hbss	1
X:ARG:239:NH2	X:GLU:230:OE1	239	230	sb	1
X:ARG:239:O	X:ASP:242:N	239	242	hbbb	1
X:ASN:240:ND2	X:GLN:244:O	240	244	hbsb	1
X:ASN:240:ND2	X:ASP:242:OD2	240	242	hbss	1
X:ASN:240:N	X:ILE:238:O	240	238	hbbb	1
X:ASN:240:ND2	X:GLU:230:OE2	240	230	hbss	1
X:ASN:240:N	X:GLU:243:OE2	240	243	hbsb	1
X:ASN:240:ND2	X:GLU:243:O	240	243	hbsb	1
X:ASN:240:ND2	X:GLU:243:OE1	240	243	hbss	1
X:ASN:240:ND2	X:GLU:243:OE2	240	243	hbss	1
X:ASN:240:ND2	X:ILE:238:O	240	238	hbsb	1
X:ASN:240:O	X:ASP:242:N	240	242	hbbb	1
X:ASN:240:O	X:GLN:244:N	240	244	hbbb	1
X:ASN:240:ND2	X:GLU:230:OE1	240	230	hbss	1
X:ASN:240:O	X:GLN:244:NE2	240	244	hbsb	1
X:ASN:240:O	X:GLU:243:N	240	243	hbbb	1
X:ASN:240:OD1	X:ASP:242:N	240	242	hbsb	1
X:ASN:240:OD1	X:GLU:243:N	240	243	hbsb	1
X:ASP:242:O	X:GLN:244:N	242	244	hbbb	1
X:ASP:242:OD2	X:GLU:243:N	242	243	hbsb	1
X:ASP:242:N	X:ILE:241:N	242	241	hbbb	1
X:ASP:242:N	X:GLU:243:OE2	242	243	hbsb	1
X:ASP:242:OD1	X:LY:246:NZ	242	246	sb	1
X:ASP:242:N	X:GLU:243:N	242	243	hbbb	1
X:ASP:242:OD1	X:TYR:320:OH	242	320	hbss	1
X:ASP:242:OD2	X:TYR:320:OH	242	320	hbss	1
X:ASP:242:OD2	X:LY:246:NZ	242	246	sb	1
X:ASP:242:OD2	X:LY:246:NZ	242	246	hbss	1
X:ASP:242:OD1	X:GLU:243:N	242	243	hbsb	1
X:ASP:242:OD1	X:LY:246:NZ	242	246	hbss	1
X:GLU:243:OE2	X:ILE:241:N	243	241	hbsb	1
X:GLU:243:OE1	X:LY:246:NZ	243	246	hbss	1
X:GLU:243:OE1	X:LY:246:NZ	243	246	sb	1
X:GLU:243:OE2	X:LY:246:NZ	243	246	hbss	1
X:GLU:243:OE2	X:LY:246:NZ	243	246	sb	1
X:GLU:243:N	X:ILE:241:O	243	241	hbbb	1
X:GLN:244:N	X:GLU:243:OE1	244	243	hbsb	1
X:GLN:244:N	X:ILE:241:O	244	241	hbbb	1
X:GLN:244:NE2	X:GLU:243:O	244	243	hbsb	1
X:GLN:244:NE2	X:LY:246:O	244	246	hbsb	1
X:GLN:244:OE1	X:LY:246:NZ	244	246	hbss	1
X:GLN:244:NE2	X:TYR:320:OH	244	320	hbss	1
X:GLN:244:O	X:LY:246:N	244	246	hbbb	1
X:GLN:244:O	X:LY:246:NZ	244	246	hbsb	1
X:GLN:244:OE1	X:TYR:320:OH	244	320	hbss	1
X:GLN:244:NE2	X:LY:319:O	244	319	hbsb	1
X:LY:246:N	X:PRO:245:N	246	245	hbbb	1
X:ASP:250:N	X:SER:251:N	250	251	hbbb	1
X:ASP:250:OD2	X:SER:251:N	250	251	hbsb	1
X:ASP:250:OD1	X:SER:251:N	250	251	hbsb	1
X:ASP:250:O	X:VAL:254:N	250	254	hbbb	1
X:SER:251:N	X:THR:249:OG1	251	249	hbsb	1
X:SER:251:O	X:VAL:254:N	251	254	hbbb	1
X:SER:251:OG	X:THR:249:OG1	251	249	hbss	1
X:GLN:252:NE2	X:LEU:236:O	252	236	hbsb	1
X:GLN:252:N	X:THR:249:OG1	252	249	hbsb	1
X:GLN:252:N	X:THR:249:O	252	249	hbbb	1
X:GLN:252:OE1	X:THR:249:N	252	249	hbsb	1
X:GLN:252:O	X:PHE:256:N	252	256	hbbb	1
X:GLN:252:NE2	X:THR:249:OG1	252	249	hbss	1
X:GLN:252:NE2	X:PRO:247:O	252	247	hbsb	1
X:GLN:252:N	X:SER:251:OG	252	251	hbsb	1
X:ARG:253:NE	X:THR:283:O	253	283	hbsb	1
X:ARG:253:NH1	X:GLY:823:O	253	823	hbsb	1
X:ARG:253:N	X:THR:249:O	253	249	hbbb	1
X:ARG:253:NE	X:ASP:250:OD1	253	250	hbss	1
X:ARG:253:NE	X:VAL:282:O	253	282	hbsb	1
X:ARG:253:N	X:ASP:250:O	253	250	hbbb	1
X:ARG:253:NH1	X:ASP:250:OD1	253	250	hbss	1
X:ARG:253:NH1	X:ASP:250:OD2	253	250	hbss	1
X:ARG:253:O	X:THR:257:OG1	253	257	hbsb	1
X:ARG:253:O	X:THR:257:N	253	257	hbbb	1
X:ARG:253:O	X:PHE:256:N	253	256	hbbb	1
X:ARG:253:NH2	X:THR:283:O	253	283	hbsb	1
X:ARG:253:NH2	X:ASP:250:OD2	253	250	sb	1
X:ARG:253:NH2	X:ASP:250:OD2	253	250	hbss	1
X:ARG:253:NH2	X:ASP:250:OD1	253	250	sb	1
X:ARG:253:NH2	X:ASP:250:OD1	253	250	hbss	1
X:ARG:253:NH2	X:ASN:281:OD1	253	281	hbss	1
X:ARG:253:NH2	X:ARG:284:O	253	284	hbsb	1
X:ARG:253:NH1	X:VAL:282:O	253	282	hbsb	1
X:ARG:253:NH1	X:THR:283:O	253	283	hbsb	1
X:ARG:253:NH1	X:ARG:284:NH1	253	284	hbss	1
X:ARG:253:NH1	X:ASP:250:OD1	253	250	sb	1
X:ARG:253:NH1	X:ASP:250:OD2	253	250	sb	1
X:ARG:255:NH2	X:SER:822:OG	255	822	hbss	1
X:ARG:255:NH1	X:GLN:252:NE2	255	252	hbss	1
X:ARG:255:NH1	X:GLN:252:OE1	255	252	hbss	1
X:ARG:255:NH1	X:GLU:259:OE1	255	259	hbss	1
X:ARG:255:O	X:LY:258:N	255	258	hbbb	1
X:ARG:255:NH1	X:LEU:236:O	255	236	hbsb	1
X:ARG:255:NH2	X:ASP:237:OD1	255	237	hbss	1
X:ARG:255:NH2	X:ASP:237:OD1	255	237	sb	1
X:ARG:255:NH1	X:ASP:237:OD2	255	237	sb	1
X:ARG:255:NH2	X:ASP:237:OD2	255	237	hbss	1
X:ARG:255:NH2	X:ASP:821:OD2	255	821	sb	1
X:ARG:255:NH2	X:GLU:259:OE1	255	259	hbss	1
X:ARG:255:NH2	X:GLU:259:OE1	255	259	sb	1
X:ARG:255:NH2	X:LEU:236:O	255	236	hbsb	1
X:ARG:255:NH2	X:SER:251:OG	255	251	hbss	1
X:ARG:255:NH2	X:VAL:235:O	255	235	hbsb	1
X:ARG:255:O	X:GLU:259:N	255	259	hbbb	1
X:ARG:255:NH2	X:ASP:237:OD2	255	237	sb	1
X:ARG:255:NH1	X:ASP:237:OD2	255	237	hbss	1
X:ARG:255:NH1	X:GLU:259:OE1	255	259	sb	1
X:ARG:255:NH1	X:ASP:237:OD1	255	237	hbss	1
X:ARG:255:NH1	X:ASP:237:OD1	255	237	sb	1
X:ARG:255:N	X:SER:251:O	255	251	hbbb	1
X:ARG:255:NE	X:SER:822:OG	255	822	hbss	1
X:ARG:255:NE	X:VAL:235:O	255	235	hbsb	1
X:ARG:255:N	X:GLN:252:O	255	252	hbbb	1
X:THR:257:N	X:VAL:254:O	257	254	hbbb	1
X:THR:257:OG1	X:VAL:282:N	257	282	hbsb	1
X:LY:258:O	X:LY:352:NZ	258	352	hbsb	1
X:LY:258:NZ	X:SER:822:O	258	822	hbsb	1
X:LY:258:N	X:VAL:254:O	258	254	hbbb	1
X:GLU:259:OE2	X:LY:352:NZ	259	352	hbss	1
X:GLU:259:N	X:LY:258:N	259	258	hbbb	1
X:GLU:259:O	X:LY:352:NZ	259	352	hbsb	1
X:GLU:259:OE1	X:LY:352:NZ	259	352	hbss	1
X:GLU:259:OE1	X:LY:352:NZ	259	352	sb	1
X:GLU:259:N	X:THR:257:O	259	257	hbbb	1
X:GLU:259:OE2	X:TYR:223:OH	259	223	hbss	1
X:GLU:259:OE2	X:LY:352:NZ	259	352	sb	1
X:GLU:259:N	X:PHE:256:O	259	256	hbbb	1
X:GLU:259:OE1	X:TYR:223:OH	259	223	hbss	1
X:ILE:260:O	X:LEU:263:N	260	263	hbbb	1
X:ILE:260:N	X:THR:257:O	260	257	hbbb	1
X:ILE:260:N	X:PHE:256:O	260	256	hbbb	1
X:LY:261:O	X:SER:826:N	261	826	hbbb	1
X:LY:261:N	X:THR:257:O	261	257	hbbb	1
X:GLY:262:N	X:VAL:279:O	262	279	hbbb	1
X:LEU:263:N	X:LY:261:O	263	261	hbbb	1
X:LEU:263:O	X:VAL:279:N	263	279	hbbb	1
X:LY:264:O	X:VAL:345:N	264	345	hbbb	1
X:GLU:266:OE1	X:LY:276:NZ	266	276	sb	1
X:GLU:266:OE2	X:LY:276:NZ	266	276	sb	1
X:GLU:266:O	X:THR:268:N	266	268	hbbb	1
X:GLU:266:OE1	X:LY:274:NZ	266	274	hbss	1
X:GLU:266:OE1	X:LY:274:NZ	266	274	sb	1
X:GLU:266:OE1	X:LY:276:NZ	266	276	hbss	1
X:GLU:266:OE2	X:LY:276:NZ	266	276	hbss	1
X:GLU:266:OE2	X:LY:274:NZ	266	274	sb	1
X:GLU:266:OE2	X:LY:274:NZ	266	274	hbss	1
X:THR:268:N	X:VAL:341:O	268	341	hbbb	1
X:THR:268:OG1	X:VAL:341:O	268	341	hbsb	1
X:HI:269:NE2	X:TYR:314:OH	269	314	hbss	1
X:HI:269:NE2	X:PHE:310:CE1	269	310	pc	1
X:HI:269:NE2	X:TYR:277:CE1	269	277	pc	1
X:HI:269:CD2	X:PHE:310:CE1	269	310	ps	1
X:HI:269:NE2	X:MET:273:O	269	273	hbsb	1
X:HI:269:ND1	X:TYR:277:OH	269	277	hbss	1
X:HI:269:CD2	X:LY:274:NZ	269	274	pc	1
X:HI:269:NE2	X:TYR:314:CE1	269	314	pc	1
X:HI:269:NE2	X:TYR:277:OH	269	277	hbss	1
X:HI:269:ND1	X:TYR:314:CE1	269	314	pc	1
X:HI:269:ND1	X:PHE:310:CE1	269	310	pc	1
X:HI:269:CD2	X:PHE:310:CE1	269	310	ts	1
X:HI:269:O	X:MET:273:N	269	273	hbbb	1
X:HI:269:O	X:TYR:314:OH	269	314	hbsb	1
X:HI:269:CD2	X:TYR:314:CE1	269	314	ps	1
X:HI:269:CD2	X:TYR:314:CE1	269	314	ts	1
X:HI:269:N	X:MET:273:O	269	273	hbbb	1
X:HI:269:N	X:VAL:267:O	269	267	hbbb	1
X:HI:269:N	X:VAL:341:O	269	341	hbbb	1
X:HI:269:O	X:LY:274:NZ	269	274	hbsb	1
X:CY:270:N	X:HI:269:ND1	270	269	hbsb	1
X:CY:270:N	X:MET:273:O	270	273	hbbb	1
X:CY:270:O	X:LY:274:NZ	270	274	hbsb	1
X:CY:270:N	X:VAL:267:O	270	267	hbbb	1
X:CY:270:O	X:GLN:272:N	270	272	hbbb	1
X:CY:270:O	X:GLY:121:N	270	121	hbbb	1
X:CY:270:O	X:MET:273:N	270	273	hbbb	1
X:CY:270:N	X:THR:268:O	270	268	hbbb	1
X:GLY:271:N	X:HI:269:ND1	271	269	hbsb	1
X:GLY:271:N	X:HI:269:O	271	269	hbbb	1
X:GLY:271:N	X:THR:268:O	271	268	hbbb	1
X:GLY:271:O	X:LY:274:NZ	271	274	hbsb	1
X:GLY:271:O	X:MET:273:N	271	273	hbbb	1
X:GLN:272:OE1	X:LY:274:NZ	272	274	hbss	1
X:GLN:272:N	X:GLU:120:OE1	272	120	hbsb	1
X:GLN:272:OE1	X:LY:122:NZ	272	122	hbss	1
X:GLN:272:N	X:MET:273:N	272	273	hbbb	1
X:GLN:272:NE2	X:GLY:271:O	272	271	hbsb	1
X:GLN:272:N	X:HI:269:O	272	269	hbbb	1
X:GLN:272:O	X:LY:274:N	272	274	hbbb	1
X:GLN:272:N	X:GLU:120:OE2	272	120	hbsb	1
X:LY:274:NZ	X:THR:268:O	274	268	hbsb	1
X:LY:274:NZ	X:THR:268:OG1	274	268	hbss	1
X:LY:274:O	X:LY:276:NZ	274	276	hbsb	1
X:ARG:275:NE	X:GLU:120:OE2	275	120	hbss	1
X:ARG:275:O	X:VAL:267:N	275	267	hbbb	1
X:ARG:275:NE	X:GLU:120:OE1	275	120	hbss	1
X:ARG:275:NH1	X:ASP:123:OD1	275	123	sb	1
X:ARG:275:NH2	X:ASP:123:OD1	275	123	hbss	1
X:ARG:275:NH1	X:TYR:314:CE1	275	314	pc	1
X:ARG:275:NH1	X:TYR:277:OH	275	277	hbss	1
X:ARG:275:NH1	X:TYR:277:CE1	275	277	pc	1
X:ARG:275:NE	X:LY:276:O	275	276	hbsb	1
X:ARG:275:NE	X:TYR:277:OH	275	277	hbss	1
X:ARG:275:NH1	X:ASP:123:OD1	275	123	hbss	1
X:ARG:275:NH1	X:GLU:120:OE1	275	120	hbss	1
X:ARG:275:NH1	X:ASP:123:OD2	275	123	hbss	1
X:ARG:275:NH1	X:ASP:123:OD2	275	123	sb	1
X:ARG:275:NH1	X:MET:273:O	275	273	hbsb	1
X:ARG:275:NH1	X:GLU:120:OE1	275	120	sb	1
X:ARG:275:NH1	X:GLU:120:OE2	275	120	hbss	1
X:ARG:275:NH1	X:GLU:120:OE2	275	120	sb	1
X:ARG:275:NH1	X:HI:269:CD2	275	269	pc	1
X:ARG:275:NH1	X:HI:269:ND1	275	269	hbss	1
X:ARG:275:NH1	X:LY:274:O	275	274	hbsb	1
X:ARG:275:NH2	X:ASP:123:OD2	275	123	hbss	1
X:ARG:275:NH2	X:ASP:123:OD2	275	123	sb	1
X:ARG:275:NH2	X:ASP:123:OD1	275	123	sb	1
X:ARG:275:NE	X:LY:274:O	275	274	hbsb	1
X:ARG:275:NE	X:CY:270:O	275	270	hbsb	1
X:ARG:275:N	X:VAL:267:O	275	267	hbbb	1
X:ARG:275:NH2	X:TYR:314:CE1	275	314	pc	1
X:ARG:275:NH2	X:TYR:277:OH	275	277	hbss	1
X:ARG:275:NH2	X:TYR:277:CE1	275	277	pc	1
X:ARG:275:NH2	X:LY:276:O	275	276	hbsb	1
X:ARG:275:N	X:MET:273:O	275	273	hbbb	1
X:ARG:275:NH2	X:HI:269:CD2	275	269	pc	1
X:ARG:275:NH2	X:GLU:120:OE2	275	120	sb	1
X:ARG:275:NH2	X:HI:269:O	275	269	hbsb	1
X:ARG:275:NH2	X:GLU:120:OE1	275	120	sb	1
X:ARG:275:NH2	X:GLU:120:OE1	275	120	hbss	1
X:ARG:275:NH2	X:CY:270:O	275	270	hbsb	1
X:ARG:275:NE	X:HI:269:NE2	275	269	hbss	1
X:ARG:275:NE	X:HI:269:O	275	269	hbsb	1
X:ARG:275:NH2	X:GLU:120:OE2	275	120	hbss	1
X:TYR:277:N	X:VAL:265:O	277	265	hbbb	1
X:TYR:277:O	X:VAL:265:N	277	265	hbbb	1
X:ARG:278:NH2	X:GLU:120:OE1	278	120	sb	1
X:ARG:278:NH2	X:HI:827:CD2	278	827	pc	1
X:ARG:278:NH2	X:GLU:824:OE1	278	824	sb	1
X:ARG:278:NH2	X:GLU:824:OE1	278	824	hbss	1
X:ARG:278:NH2	X:GLU:824:O	278	824	hbsb	1
X:ARG:278:NH2	X:GLU:120:OE2	278	120	sb	1
X:ARG:278:NH2	X:GLU:120:OE1	278	120	hbss	1
X:ARG:278:NE	X:GLY:262:O	278	262	hbsb	1
X:ARG:278:NH1	X:HI:827:ND1	278	827	hbss	1
X:ARG:278:NH1	X:HI:827:CD2	278	827	pc	1
X:ARG:278:NH1	X:GLY:262:O	278	262	hbsb	1
X:ARG:278:NH1	X:GLU:824:OE2	278	824	sb	1
X:ARG:278:NH1	X:GLU:824:OE2	278	824	hbss	1
X:ARG:278:NH1	X:GLU:824:OE1	278	824	sb	1
X:ARG:278:NH1	X:GLU:824:OE1	278	824	hbss	1
X:ARG:278:O	X:CY:280:N	278	280	hbbb	1
X:ARG:278:NE	X:GLU:824:O	278	824	hbsb	1
X:ARG:278:NE	X:GLU:120:OE2	278	120	hbss	1
X:ARG:278:NE	X:GLU:120:OE1	278	120	hbss	1
X:ARG:278:NH2	X:GLY:262:O	278	262	hbsb	1
X:ARG:278:O	X:GLY:329:N	278	329	hbbb	1
X:ARG:278:NH1	X:VAL:279:O	278	279	hbsb	1
X:ARG:278:NH2	X:GLU:824:OE2	278	824	sb	1
X:CY:280:O	X:HI:827:N	280	827	hbbb	1
X:CY:280:N	X:GLN:327:O	280	327	hbbb	1
X:CY:280:O	X:LY:261:NZ	280	261	hbsb	1
X:ASN:281:N	X:GLN:327:O	281	327	hbbb	1
X:ASN:281:ND2	X:GLU:331:OE1	281	331	hbss	1
X:ASN:281:ND2	X:GLU:331:OE2	281	331	hbss	1
X:ASN:281:ND2	X:GLU:824:O	281	824	hbsb	1
X:ASN:281:O	X:GLN:327:N	281	327	hbbb	1
X:ASN:281:OD1	X:LY:261:NZ	281	261	hbss	1
X:ASN:281:OD1	X:THR:257:OG1	281	257	hbss	1
X:ASN:281:OD1	X:VAL:282:N	281	282	hbsb	1
X:ASN:281:ND2	X:GLN:327:OE1	281	327	hbss	1
X:ARG:284:O	X:ARG:285:NH1	284	285	hbsb	1
X:ARG:284:NH2	X:GLU:824:OE2	284	824	sb	1
X:ARG:284:NH2	X:GLU:824:OE1	284	824	sb	1
X:ARG:284:NH2	X:GLU:824:OE2	284	824	hbss	1
X:ARG:284:NH2	X:ASP:250:OD2	284	250	sb	1
X:ARG:284:NH2	X:GLU:824:OE1	284	824	hbss	1
X:ARG:284:NE	X:ASP:250:OD1	284	250	hbss	1
X:ARG:284:NE	X:ASP:250:OD2	284	250	hbss	1
X:ARG:284:NH1	X:ASP:250:OD1	284	250	hbss	1
X:ARG:284:NH1	X:ASP:250:OD1	284	250	sb	1
X:ARG:284:NH1	X:ASP:250:OD2	284	250	hbss	1
X:ARG:284:NH1	X:ASP:250:OD2	284	250	sb	1
X:ARG:284:NE	X:GLU:824:OE2	284	824	hbss	1
X:ARG:284:NH2	X:ASP:250:OD2	284	250	hbss	1
X:ARG:284:NH2	X:ASP:250:OD1	284	250	hbss	1
X:ARG:284:NH2	X:ASP:250:OD1	284	250	sb	1
X:ARG:285:NH1	X:THR:291:OG1	285	291	hbss	1
X:ARG:285:O	X:THR:283:OG1	285	283	hbsb	1
X:ARG:285:NH2	X:THR:291:N	285	291	hbsb	1
X:ARG:285:NH2	X:HI:289:O	285	289	hbsb	1
X:ARG:285:NH2	X:HI:289:CD2	285	289	pc	1
X:ARG:285:NH2	X:GLN:290:OE1	285	290	hbss	1
X:ARG:285:NH2	X:GLN:290:NE2	285	290	hbss	1
X:ARG:285:NH2	X:THR:291:OG1	285	291	hbss	1
X:ARG:285:N	X:THR:283:O	285	283	hbbb	1
X:ARG:285:NE	X:GLN:290:OE1	285	290	hbss	1
X:ARG:285:NH1	X:HI:289:CD2	285	289	pc	1
X:ARG:285:NH1	X:HI:289:O	285	289	hbsb	1
X:ARG:285:NH1	X:THR:291:N	285	291	hbsb	1
X:ALA:287:N	X:LEU:323:O	287	323	hbbb	1
X:ALA:287:O	X:VAL:306:N	287	306	hbbb	1
X:ALA:287:O	X:GLN:290:N	287	290	hbbb	1
X:ALA:287:N	X:PRO:321:O	287	321	hbbb	1
X:ALA:287:O	X:ALA:307:N	287	307	hbbb	1
X:SER:288:O	X:THR:305:OG1	288	305	hbsb	1
X:HI:289:N	X:PRO:286:O	289	286	hbbb	1
X:HI:289:CD2	X:HI:322:NE2	289	322	pc	1
X:HI:289:CD2	X:HI:322:ND1	289	322	pc	1
X:HI:289:ND1	X:HI:322:CD2	289	322	pc	1
X:HI:289:ND1	X:SER:288:O	289	288	hbsb	1
X:HI:289:ND1	X:SER:288:OG	289	288	hbss	1
X:HI:289:NE2	X:HI:322:CD2	289	322	pc	1
X:HI:289:NE2	X:SER:288:OG	289	288	hbss	1
X:HI:289:N	X:SER:288:OG	289	288	hbsb	1
X:HI:289:N	X:SER:288:N	289	288	hbbb	1
X:HI:289:O	X:THR:291:N	289	291	hbbb	1
X:HI:289:O	X:THR:291:OG1	289	291	hbsb	1
X:GLN:290:OE1	X:THR:291:N	290	291	hbsb	1
X:GLN:290:O	X:VAL:306:N	290	306	hbbb	1
X:GLN:290:NE2	X:TYR:336:OH	290	336	hbss	1
X:GLN:290:N	X:PRO:286:O	290	286	hbbb	1
X:GLN:290:NE2	X:THR:291:N	290	291	hbsb	1
X:GLN:290:N	X:HI:289:N	290	289	hbbb	1
X:GLN:290:NE2	X:THR:291:O	290	291	hbsb	1
X:THR:291:O	X:TYR:336:OH	291	336	hbsb	1
X:PHE:292:CE1	X:TYR:309:CE1	292	309	ps	1
X:PHE:292:N	X:THR:291:OG1	292	291	hbsb	1
X:PHE:292:CE1	X:TYR:309:CE1	292	309	ts	1
X:LEU:294:N	X:VAL:302:O	294	302	hbbb	1
X:LEU:294:O	X:LEU:296:N	294	296	hbbb	1
X:LEU:294:N	X:PHE:292:O	294	292	hbbb	1
X:LEU:294:O	X:VAL:302:N	294	302	hbbb	1
X:GLN:295:NE2	X:THR:301:OG1	295	301	hbss	1
X:GLN:295:OE1	X:THR:301:OG1	295	301	hbss	1
X:GLN:295:NE2	X:LEU:296:O	295	296	hbsb	1
X:GLN:295:NE2	X:LEU:296:N	295	296	hbsb	1
X:GLN:295:NE2	X:GLY:299:O	295	299	hbsb	1
X:GLU:297:O	X:GLY:299:N	297	299	hbbb	1
X:GLU:297:OE1	X:LY:313:NZ	297	313	hbss	1
X:GLU:297:OE1	X:LY:313:NZ	297	313	sb	1
X:GLU:297:OE2	X:LY:313:NZ	297	313	sb	1
X:GLY:299:N	X:SER:298:N	299	298	hbbb	1
X:GLY:299:O	X:THR:301:N	299	301	hbbb	1
X:GLY:299:N	X:LEU:296:O	299	296	hbbb	1
X:GLN:300:N	X:GLY:299:N	300	299	hbbb	1
X:GLN:300:OE1	X:THR:301:N	300	301	hbsb	1
X:GLN:300:OE1	X:SER:298:OG	300	298	hbss	1
X:GLN:300:O	X:VAL:302:N	300	302	hbbb	1
X:GLN:300:N	X:LEU:296:O	300	296	hbbb	1
X:GLN:300:NE2	X:SER:298:OG	300	298	hbss	1
X:GLN:300:N	X:SER:298:OG	300	298	hbsb	1
X:GLN:300:N	X:SER:298:O	300	298	hbbb	1
X:GLN:300:O	X:LEU:296:N	300	296	hbbb	1
X:GLU:303:OE1	X:THR:291:OG1	303	291	hbss	1
X:GLU:303:OE2	X:THR:291:OG1	303	291	hbss	1
X:CY:304:O	X:PHE:292:N	304	292	hbbb	1
X:CY:304:N	X:VAL:302:O	304	302	hbbb	1
X:CY:304:N	X:PHE:292:O	304	292	hbbb	1
X:THR:305:O	X:TYR:309:N	305	309	hbbb	1
X:ALA:307:O	X:LY:311:N	307	311	hbbb	1
X:ALA:307:O	X:PHE:310:N	307	310	hbbb	1
X:GLN:308:N	X:THR:305:OG1	308	305	hbsb	1
X:GLN:308:NE2	X:GLN:312:NE2	308	312	hbss	1
X:GLN:308:NE2	X:GLN:312:OE1	308	312	hbss	1
X:GLN:308:O	X:GLN:312:N	308	312	hbbb	1
X:GLN:308:O	X:GLN:312:NE2	308	312	hbsb	1
X:GLN:308:O	X:LY:311:N	308	311	hbbb	1
X:GLN:308:N	X:THR:305:O	308	305	hbbb	1
X:GLN:308:OE1	X:LY:311:NZ	308	311	hbss	1
X:GLN:308:OE1	X:GLN:312:NE2	308	312	hbss	1
X:GLN:308:OE1	X:THR:305:N	308	305	hbsb	1
X:TYR:309:CE1	X:TYR:314:CE1	309	314	ts	1
X:TYR:309:N	X:VAL:306:O	309	306	hbbb	1
X:TYR:309:O	X:TYR:314:N	309	314	hbbb	1
X:TYR:309:OH	X:TYR:314:OH	309	314	hbss	1
X:PHE:310:CE1	X:TYR:314:CE1	310	314	ts	1
X:PHE:310:CE1	X:TYR:314:CE1	310	314	ps	1
X:PHE:310:O	X:TYR:314:N	310	314	hbbb	1
X:PHE:310:N	X:VAL:306:O	310	306	hbbb	1
X:GLN:312:N	X:TYR:309:O	312	309	hbbb	1
X:LY:313:N	X:TYR:309:O	313	309	hbbb	1
X:LY:313:NZ	X:TYR:309:CE1	313	309	pc	1
X:LY:313:NZ	X:TYR:309:OH	313	309	hbss	1
X:LY:313:NZ	X:TYR:314:CE1	313	314	pc	1
X:ASN:315:OD1	X:LY:311:NZ	315	311	hbss	1
X:ASN:315:O	X:LY:311:NZ	315	311	hbsb	1
X:ASN:315:O	X:GLN:317:N	315	317	hbbb	1
X:ASN:315:N	X:GLN:312:O	315	312	hbbb	1
X:ASN:315:N	X:PHE:310:O	315	310	hbbb	1
X:ASN:315:N	X:LY:313:O	315	313	hbbb	1
X:ASN:315:N	X:TYR:314:N	315	314	hbbb	1
X:ASN:315:N	X:LEU:316:N	315	316	hbbb	1
X:ASN:315:N	X:LY:311:O	315	311	hbbb	1
X:LEU:316:N	X:LY:311:O	316	311	hbbb	1
X:LEU:316:N	X:PHE:310:O	316	310	hbbb	1
X:LEU:316:N	X:TYR:314:O	316	314	hbbb	1
X:LEU:316:O	X:LEU:318:N	316	318	hbbb	1
X:GLN:317:NE2	X:LEU:318:O	317	318	hbsb	1
X:GLN:317:OE1	X:LEU:318:N	317	318	hbsb	1
X:GLN:317:OE1	X:LY:311:NZ	317	311	hbss	1
X:LY:319:NZ	X:TYR:320:CE1	319	320	pc	1
X:PRO:321:O	X:SER:288:N	321	288	hbbb	1
X:HI:322:ND1	X:SER:288:OG	322	288	hbss	1
X:HI:322:NE2	X:SER:288:OG	322	288	hbss	1
X:HI:322:ND1	X:LY:246:O	322	246	hbsb	1
X:HI:322:N	X:PRO:321:N	322	321	hbbb	1
X:HI:322:NE2	X:TYR:320:CE1	322	320	pc	1
X:HI:322:N	X:LEU:323:N	322	323	hbbb	1
X:LEU:323:N	X:TYR:320:O	323	320	hbbb	1
X:LEU:323:N	X:PRO:321:O	323	321	hbbb	1
X:CY:325:O	X:THR:283:N	325	283	hbbb	1
X:CY:325:N	X:THR:283:OG1	325	283	hbsb	1
X:LEU:326:N	X:LEU:337:N	326	337	hbbb	1
X:LEU:326:N	X:LEU:337:O	326	337	hbbb	1
X:LEU:326:O	X:LEU:337:N	326	337	hbbb	1
X:GLN:327:OE1	X:HI:334:ND1	327	334	hbss	1
X:GLN:327:NE2	X:HI:334:ND1	327	334	hbss	1
X:GLN:327:NE2	X:HI:334:NE2	327	334	hbss	1
X:GLN:327:NE2	X:LY:333:O	327	333	hbsb	1
X:GLN:327:NE2	X:GLU:331:OE1	327	331	hbss	1
X:GLN:327:NE2	X:GLU:331:O	327	331	hbsb	1
X:GLN:327:NE2	X:GLN:330:O	327	330	hbsb	1
X:GLN:327:NE2	X:HI:334:N	327	334	hbsb	1
X:GLN:327:NE2	X:GLY:329:O	327	329	hbsb	1
X:GLN:327:NE2	X:VAL:328:O	327	328	hbsb	1
X:GLN:327:OE1	X:TYR:336:OH	327	336	hbss	1
X:GLN:327:NE2	X:TYR:336:OH	327	336	hbss	1
X:GLN:330:OE1	X:GLN:332:N	330	332	hbsb	1
X:GLN:330:O	X:LY:333:N	330	333	hbbb	1
X:GLN:330:OE1	X:GLN:332:NE2	330	332	hbss	1
X:GLN:330:OE1	X:LY:333:NZ	330	333	hbss	1
X:GLN:330:NE2	X:GLU:331:O	330	331	hbsb	1
X:GLU:331:OE1	X:LY:261:NZ	331	261	sb	1
X:GLU:331:O	X:LY:333:N	331	333	hbbb	1
X:GLU:331:O	X:HI:334:ND1	331	334	hbsb	1
X:GLU:331:O	X:HI:334:N	331	334	hbbb	1
X:GLN:332:N	X:LY:333:N	332	333	hbbb	1
X:GLN:332:O	X:HI:334:N	332	334	hbbb	1
X:GLN:332:O	X:HI:334:ND1	332	334	hbsb	1
X:GLN:332:OE1	X:HI:334:N	332	334	hbsb	1
X:LY:333:O	X:THR:335:N	333	335	hbbb	1
X:LY:333:O	X:TYR:336:OH	333	336	hbsb	1
X:LY:333:O	X:THR:335:OG1	333	335	hbsb	1
X:LY:333:NZ	X:TYR:277:CE1	333	277	pc	1
X:HI:334:ND1	X:PHE:292:CE1	334	292	pc	1
X:HI:334:N	X:LY:333:N	334	333	hbbb	1
X:HI:334:O	X:THR:335:OG1	334	335	hbsb	1
X:HI:334:CD2	X:TYR:336:CE1	334	336	ps	1
X:HI:334:O	X:TYR:336:N	334	336	hbbb	1
X:HI:334:NE2	X:TYR:336:OH	334	336	hbss	1
X:HI:334:NE2	X:TYR:336:CE1	334	336	pc	1
X:HI:334:ND1	X:TYR:336:CE1	334	336	pc	1
X:HI:334:ND1	X:TYR:336:OH	334	336	hbss	1
X:THR:335:N	X:VAL:328:O	335	328	hbbb	1
X:THR:335:OG1	X:VAL:328:O	335	328	hbsb	1
X:THR:335:OG1	X:TYR:336:N	335	336	hbsb	1
X:THR:335:O	X:VAL:328:N	335	328	hbbb	1
X:LEU:337:N	X:THR:335:O	337	335	hbbb	1
X:PRO:338:O	X:VAL:341:N	338	341	hbbb	1
X:LEU:339:N	X:PRO:324:O	339	324	hbbb	1
X:GLU:340:OE2	X:TYR:320:N	340	320	hbsb	1
X:GLU:340:OE2	X:LY:319:NZ	340	319	sb	1
X:GLU:340:OE1	X:LY:319:N	340	319	hbsb	1
X:GLU:340:O	X:THR:268:OG1	340	268	hbsb	1
X:GLU:340:N	X:VAL:341:N	340	341	hbbb	1
X:GLU:340:OE2	X:LY:319:NZ	340	319	hbss	1
X:GLU:340:OE2	X:LY:319:N	340	319	hbsb	1
X:GLU:340:OE1	X:TYR:320:N	340	320	hbsb	1
X:CY:342:N	X:GLU:340:O	342	340	hbbb	1
X:CY:342:O	X:VAL:228:N	342	228	hbbb	1
X:CY:342:N	X:LEU:339:O	342	339	hbbb	1
X:CY:342:N	X:VAL:341:N	342	341	hbbb	1
X:ASN:343:ND2	X:GLU:266:O	343	266	hbsb	1
X:ASN:343:ND2	X:GLU:266:OE2	343	266	hbss	1
X:ASN:343:ND2	X:ILE:344:O	343	344	hbsb	1
X:ASN:343:ND2	X:PRO:227:N	343	227	hbsb	1
X:ASN:343:ND2	X:THR:268:OG1	343	268	hbss	1
X:ASN:343:O	X:GLU:266:N	343	266	hbbb	1
X:ASN:343:OD1	X:THR:268:OG1	343	268	hbss	1
X:ASN:343:N	X:GLU:266:O	343	266	hbbb	1
X:GLN:348:OE1	X:LY:264:N	348	264	hbsb	1
X:GLN:348:O	X:TYR:223:N	348	223	hbbb	1
X:GLN:348:NE2	X:VAL:345:O	348	345	hbsb	1
X:GLN:348:NE2	X:LY:264:O	348	264	hbsb	1
X:GLN:348:NE2	X:LY:264:N	348	264	hbsb	1
X:GLN:348:N	X:GLY:347:N	348	347	hbbb	1
X:GLN:348:NE2	X:VAL:345:N	348	345	hbsb	1
X:ARG:349:NH2	X:PHE:180:CE1	349	180	pc	1
X:ARG:349:O	X:ILE:351:N	349	351	hbbb	1
X:ARG:349:NH2	X:THR:220:OG1	349	220	hbss	1
X:ARG:349:NE	X:THR:220:OG1	349	220	hbss	1
X:ARG:349:N	X:GLY:347:O	349	347	hbbb	1
X:ARG:349:NH1	X:PHE:180:CE1	349	180	pc	1
X:ARG:349:NH1	X:CY:350:O	349	350	hbsb	1
X:CY:350:O	X:LY:352:N	350	352	hbbb	1
X:LY:352:NZ	X:TYR:223:OH	352	223	hbss	1
X:LY:353:O	X:SER:822:OG	353	822	hbsb	1
X:LY:353:NZ	X:PRO:600:O	353	600	hbsb	1
X:LEU:354:O	X:SER:822:OG	354	822	hbsb	1
X:LEU:354:O	X:LY:353:NZ	354	353	hbsb	1
X:LEU:354:O	X:THR:359:OG1	354	359	hbsb	1
X:THR:355:O	X:THR:359:N	355	359	hbbb	1
X:THR:355:O	X:THR:359:OG1	355	359	hbsb	1
X:ASP:356:O	X:THR:359:N	356	359	hbbb	1
X:ASP:356:OD2	X:LY:523:NZ	356	523	hbss	1
X:ASP:356:OD2	X:LY:523:NZ	356	523	sb	1
X:ASP:356:OD1	X:LY:523:NZ	356	523	hbss	1
X:ASP:356:O	X:THR:359:OG1	356	359	hbsb	1
X:ASP:356:O	X:SER:360:OG	356	360	hbsb	1
X:ASP:356:OD1	X:LY:523:NZ	356	523	sb	1
X:ASP:356:O	X:SER:360:N	356	360	hbbb	1
X:ASN:357:N	X:GLN:358:N	357	358	hbbb	1
X:ASN:357:OD1	X:THR:355:OG1	357	355	hbss	1
X:ASN:357:OD1	X:GLN:358:N	357	358	hbsb	1
X:ASN:357:O	X:THR:361:OG1	357	361	hbsb	1
X:ASN:357:O	X:THR:361:N	357	361	hbbb	1
X:ASN:357:O	X:SER:360:OG	357	360	hbsb	1
X:ASN:357:O	X:SER:360:N	357	360	hbbb	1
X:ASN:357:ND2	X:THR:355:OG1	357	355	hbss	1
X:ASN:357:ND2	X:GLN:358:N	357	358	hbsb	1
X:ASN:357:N	X:THR:355:OG1	357	355	hbsb	1
X:ASN:357:N	X:ASP:356:OD2	357	356	hbsb	1
X:ASN:357:N	X:ASP:356:OD1	357	356	hbsb	1
X:GLN:358:NE2	X:LEU:190:O	358	190	hbsb	1
X:GLN:358:O	X:THR:361:OG1	358	361	hbsb	1
X:GLN:358:O	X:THR:361:N	358	361	hbbb	1
X:GLN:358:N	X:THR:355:O	358	355	hbbb	1
X:GLN:358:O	X:MET:362:N	358	362	hbbb	1
X:GLN:358:N	X:THR:355:OG1	358	355	hbsb	1
X:GLN:358:NE2	X:THR:355:OG1	358	355	hbss	1
X:GLN:358:OE1	X:THR:355:N	358	355	hbsb	1
X:GLN:358:NE2	X:GLY:191:N	358	191	hbsb	1
X:GLN:358:NE2	X:GLY:191:O	358	191	hbsb	1
X:SER:360:N	X:THR:359:OG1	360	359	hbsb	1
X:SER:360:OG	X:THR:361:N	360	361	hbsb	1
X:MET:362:O	X:THR:366:OG1	362	366	hbsb	1
X:MET:362:O	X:THR:366:N	362	366	hbbb	1
X:MET:362:N	X:THR:359:O	362	359	hbbb	1
X:MET:362:N	X:THR:361:OG1	362	361	hbsb	1
X:ILE:363:O	X:THR:366:N	363	366	hbbb	1
X:ILE:363:O	X:THR:366:OG1	363	366	hbsb	1
X:ILE:363:N	X:MET:362:N	363	362	hbbb	1
X:ILE:363:N	X:SER:360:O	363	360	hbbb	1
X:ILE:363:N	X:THR:359:O	363	359	hbbb	1
X:LY:364:O	X:TYR:186:OH	364	186	hbsb	1
X:LY:364:N	X:THR:361:O	364	361	hbbb	1
X:LY:364:N	X:SER:360:O	364	360	hbbb	1
X:ALA:365:O	X:ARG:368:NH2	365	368	hbsb	1
X:ALA:365:O	X:ARG:368:NH1	365	368	hbsb	1
X:ALA:365:O	X:ARG:368:NE	365	368	hbsb	1
X:ALA:365:O	X:ARG:368:N	365	368	hbbb	1
X:ALA:365:N	X:THR:361:O	365	361	hbbb	1
X:ALA:365:N	X:LY:364:N	365	364	hbbb	1
X:ALA:365:N	X:MET:362:O	365	362	hbbb	1
X:ALA:365:O	X:TYR:186:OH	365	186	hbsb	1
X:ALA:367:O	X:GLY:756:N	367	756	hbbb	1
X:ALA:367:N	X:THR:366:OG1	367	366	hbsb	1
X:ALA:367:O	X:THR:757:N	367	757	hbbb	1
X:ALA:367:N	X:THR:366:N	367	366	hbbb	1
X:ALA:367:N	X:ILE:363:O	367	363	hbbb	1
X:ALA:367:O	X:ARG:368:NH1	367	368	hbsb	1
X:ALA:367:O	X:ARG:373:NH2	367	373	hbsb	1
X:ALA:367:N	X:LY:364:O	367	364	hbbb	1
X:ARG:368:NH2	X:ASP:372:OD2	368	372	sb	1
X:ARG:368:NH2	X:HI:188:NE2	368	188	hbss	1
X:ARG:368:NH2	X:GLU:376:OE2	368	376	sb	1
X:ARG:368:NH2	X:GLU:376:OE2	368	376	hbss	1
X:ARG:368:NH2	X:GLU:376:OE1	368	376	sb	1
X:ARG:368:NH2	X:GLU:376:OE1	368	376	hbss	1
X:ARG:368:NH1	X:LY:364:O	368	364	hbsb	1
X:ARG:368:NH1	X:PHE:198:CE1	368	198	pc	1
X:ARG:368:NH1	X:TYR:186:CE1	368	186	pc	1
X:ARG:368:NH2	X:ASP:372:OD1	368	372	hbss	1
X:ARG:368:NH2	X:ASP:372:OD1	368	372	sb	1
X:ARG:368:NH2	X:ASP:372:OD2	368	372	hbss	1
X:ARG:368:NH2	X:HI:188:CD2	368	188	pc	1
X:ARG:368:NE	X:GLU:376:OE1	368	376	hbss	1
X:ARG:368:NE	X:GLU:376:OE2	368	376	hbss	1
X:ARG:368:NH2	X:TYR:186:CE1	368	186	pc	1
X:ARG:368:NH2	X:PHE:198:CE1	368	198	pc	1
X:ARG:368:NH2	X:LY:364:O	368	364	hbsb	1
X:ARG:368:NH1	X:HI:188:CD2	368	188	pc	1
X:ARG:368:NH1	X:GLU:376:OE2	368	376	sb	1
X:ARG:368:NH1	X:GLU:376:OE2	368	376	hbss	1
X:ARG:368:N	X:ARG:373:NH2	368	373	hbsb	1
X:ARG:368:NH1	X:GLU:376:OE1	368	376	hbss	1
X:ARG:368:NH1	X:GLU:376:OE1	368	376	sb	1
X:ARG:368:NH1	X:ASP:372:OD1	368	372	sb	1
X:ARG:368:O	X:ARG:373:NH2	368	373	hbsb	1
X:ARG:368:O	X:THR:757:N	368	757	hbbb	1
X:ARG:368:O	X:THR:757:OG1	368	757	hbsb	1
X:ARG:368:NH1	X:ASP:372:O	368	372	hbsb	1
X:ARG:368:N	X:THR:366:O	368	366	hbbb	1
X:ARG:368:NE	X:ASP:372:OD1	368	372	hbss	1
X:ARG:368:NE	X:ASP:372:OD2	368	372	hbss	1
X:ARG:368:O	X:ARG:373:NE	368	373	hbsb	1
X:SER:369:N	X:THR:757:OG1	369	757	hbsb	1
X:SER:369:OG	X:SER:725:OG	369	725	hbss	1
X:ALA:370:O	X:ARG:373:N	370	373	hbbb	1
X:ALA:370:O	X:GLN:374:N	370	374	hbbb	1
X:ALA:370:O	X:GLN:374:NE2	370	374	hbsb	1
X:ALA:370:N	X:GLY:756:O	370	756	hbbb	1
X:ALA:370:N	X:SER:725:O	370	725	hbbb	1
X:ALA:370:N	X:THR:757:OG1	370	757	hbsb	1
X:ASP:372:O	X:GLU:375:N	372	375	hbbb	1
X:ASP:372:O	X:GLU:376:N	372	376	hbbb	1
X:ASP:372:N	X:SER:369:OG	372	369	hbsb	1
X:ASP:372:N	X:SER:369:O	372	369	hbbb	1
X:ARG:373:NH1	X:ASP:216:OD1	373	216	sb	1
X:ARG:373:NH1	X:ASP:216:OD1	373	216	hbss	1
X:ARG:373:NH1	X:GLU:376:OE2	373	376	hbss	1
X:ARG:373:NH1	X:GLU:376:OE1	373	376	sb	1
X:ARG:373:NH1	X:GLU:376:OE1	373	376	hbss	1
X:ARG:373:NH1	X:ASP:216:OD2	373	216	sb	1
X:ARG:373:NH1	X:ASP:216:OD2	373	216	hbss	1
X:ARG:373:O	X:GLU:376:N	373	376	hbbb	1
X:ARG:373:NH2	X:THR:366:O	373	366	hbsb	1
X:ARG:373:NH1	X:GLU:376:OE2	373	376	sb	1
X:ARG:373:O	X:ILE:377:N	373	377	hbbb	1
X:ARG:373:N	X:SER:369:O	373	369	hbbb	1
X:ARG:373:NE	X:ARG:712:NH1	373	712	hbss	1
X:ARG:373:NH2	X:PHE:198:CE1	373	198	pc	1
X:ARG:373:NH1	X:ARG:712:NH2	373	712	hbss	1
X:ARG:373:NE	X:ARG:712:NH2	373	712	hbss	1
X:ARG:373:NE	X:THR:757:OG1	373	757	hbss	1
X:ARG:373:NH1	X:VAL:217:O	373	217	hbsb	1
X:ARG:373:NH1	X:THR:757:OG1	373	757	hbss	1
X:ARG:373:NH1	X:PHE:198:CE1	373	198	pc	1
X:GLN:374:O	X:SER:378:N	374	378	hbbb	1
X:GLN:374:O	X:ILE:377:N	374	377	hbbb	1
X:GLN:374:NE2	X:PRO:371:N	374	371	hbsb	1
X:GLN:374:O	X:SER:378:OG	374	378	hbsb	1
X:GLN:374:N	X:PRO:371:O	374	371	hbbb	1
X:GLU:375:O	X:SER:378:OG	375	378	hbsb	1
X:GLU:375:N	X:PRO:371:O	375	371	hbbb	1
X:GLU:375:O	X:SER:378:N	375	378	hbbb	1
X:GLU:376:O	X:LEU:380:N	376	380	hbbb	1
X:ILE:377:O	X:MET:381:N	377	381	hbbb	1
X:ILE:377:O	X:LEU:380:N	377	380	hbbb	1
X:ARG:379:O	X:LY:382:N	379	382	hbbb	1
X:ARG:379:NH1	X:GLU:184:OE2	379	184	sb	1
X:ARG:379:NH1	X:GLU:376:OE2	379	376	sb	1
X:ARG:379:NH2	X:GLU:184:OE1	379	184	sb	1
X:ARG:379:O	X:ASN:383:N	379	383	hbbb	1
X:ARG:379:NH2	X:GLU:376:OE2	379	376	sb	1
X:ARG:379:NH2	X:GLU:376:OE2	379	376	hbss	1
X:ARG:379:NH1	X:GLU:184:OE2	379	184	hbss	1
X:ARG:379:NH1	X:GLU:184:OE1	379	184	sb	1
X:ARG:379:NH1	X:GLU:184:OE1	379	184	hbss	1
X:ARG:379:NH2	X:GLU:184:OE1	379	184	hbss	1
X:ARG:379:O	X:ASN:383:ND2	379	383	hbsb	1
X:ARG:379:NH2	X:GLU:376:OE1	379	376	sb	1
X:ARG:379:NE	X:GLU:376:OE1	379	376	hbss	1
X:ARG:379:NH1	X:ASN:383:ND2	379	383	hbss	1
X:ARG:379:NH2	X:GLU:375:OE2	379	375	hbss	1
X:ARG:379:NH1	X:ASN:383:OD1	379	383	hbss	1
X:ARG:379:N	X:GLU:375:O	379	375	hbbb	1
X:ARG:379:N	X:GLU:376:O	379	376	hbbb	1
X:ARG:379:N	X:SER:378:OG	379	378	hbsb	1
X:ARG:379:NE	X:GLU:184:OE1	379	184	hbss	1
X:ARG:379:NH2	X:GLU:375:OE1	379	375	sb	1
X:ARG:379:NH2	X:GLU:184:OE2	379	184	sb	1
X:ARG:379:NH2	X:GLU:184:OE2	379	184	hbss	1
X:ARG:379:NH2	X:GLU:375:OE1	379	375	hbss	1
X:ARG:379:NE	X:GLU:376:OE2	379	376	hbss	1
X:ARG:379:NH2	X:GLU:376:OE1	379	376	hbss	1
X:ARG:379:NE	X:GLU:184:OE2	379	184	hbss	1
X:ARG:379:NE	X:GLU:375:OE1	379	375	hbss	1
X:ARG:379:NE	X:GLU:375:OE2	379	375	hbss	1
X:ARG:379:NH2	X:GLU:375:OE2	379	375	sb	1
X:MET:381:O	X:SER:385:N	381	385	hbbb	1
X:MET:381:N	X:SER:378:O	381	378	hbbb	1
X:LY:382:N	X:SER:378:O	382	378	hbbb	1
X:LY:382:O	X:SER:385:OG	382	385	hbsb	1
X:LY:382:O	X:SER:385:N	382	385	hbbb	1
X:ASN:383:O	X:SER:385:OG	383	385	hbsb	1
X:ASN:383:O	X:SER:385:N	383	385	hbbb	1
X:ASN:383:N	X:LEU:380:O	383	380	hbbb	1
X:ASN:383:ND2	X:TYR:172:OH	383	172	hbss	1
X:ASN:383:OD1	X:TYR:172:OH	383	172	hbss	1
X:ALA:384:N	X:SER:385:N	384	385	hbbb	1
X:ALA:384:O	X:ARG:171:NH2	384	171	hbsb	1
X:ALA:384:N	X:MET:381:O	384	381	hbbb	1
X:ALA:384:N	X:ASN:383:N	384	383	hbbb	1
X:ALA:384:O	X:SER:385:OG	384	385	hbsb	1
X:ALA:384:O	X:TYR:386:N	384	386	hbbb	1
X:ALA:384:O	X:ARG:171:NH1	384	171	hbsb	1
X:ALA:384:N	X:LEU:380:O	384	380	hbbb	1
X:SER:385:N	X:TYR:386:N	385	386	hbbb	1
X:ASN:387:N	X:LEU:388:N	387	388	hbbb	1
X:ASN:387:N	X:TYR:386:N	387	386	hbbb	1
X:ASN:387:ND2	X:SER:385:OG	387	385	hbss	1
X:ASN:387:ND2	X:VAL:399:O	387	399	hbsb	1
X:ASN:387:O	X:GLN:393:NE2	387	393	hbsb	1
X:ASN:387:OD1	X:GLN:393:NE2	387	393	hbss	1
X:ASN:387:OD1	X:LEU:388:N	387	388	hbsb	1
X:ASN:387:OD1	X:SER:385:OG	387	385	hbss	1
X:ASN:387:OD1	X:VAL:399:N	387	399	hbsb	1
X:LEU:388:N	X:SER:385:O	388	385	hbbb	1
X:ASP:389:O	X:GLN:393:NE2	389	393	hbsb	1
X:ASP:389:O	X:ILE:392:N	389	392	hbbb	1
X:ASP:389:OD2	X:TYR:391:N	389	391	hbsb	1
X:ASP:389:OD2	X:SER:385:OG	389	385	hbss	1
X:ASP:389:OD2	X:ILE:392:N	389	392	hbsb	1
X:ASP:389:OD1	X:TYR:391:N	389	391	hbsb	1
X:ASP:389:OD1	X:SER:385:OG	389	385	hbss	1
X:ASP:389:OD1	X:ILE:392:N	389	392	hbsb	1
X:ASP:389:N	X:GLN:393:NE2	389	393	hbsb	1
X:ASP:389:N	X:LEU:388:N	389	388	hbbb	1
X:ASP:389:N	X:SER:385:O	389	385	hbbb	1
X:ASP:389:N	X:TYR:386:O	389	386	hbbb	1
X:ASP:389:O	X:GLN:393:N	389	393	hbbb	1
X:ASP:389:O	X:TYR:391:N	389	391	hbbb	1
X:PRO:390:N	X:TYR:391:N	390	391	hbbb	1
X:ILE:392:O	X:PHE:395:N	392	395	hbbb	1
X:ILE:392:O	X:ILE:397:N	392	397	hbbb	1
X:GLN:393:NE2	X:PRO:390:N	393	390	hbsb	1
X:GLN:393:N	X:PRO:390:O	393	390	hbbb	1
X:GLN:393:OE1	X:LY:398:NZ	393	398	hbss	1
X:GLN:393:O	X:GLY:396:N	393	396	hbbb	1
X:GLN:393:NE2	X:ILE:397:O	393	397	hbsb	1
X:GLN:393:NE2	X:LEU:388:O	393	388	hbsb	1
X:GLN:393:NE2	X:TYR:386:O	393	386	hbsb	1
X:GLU:394:N	X:TYR:391:O	394	391	hbbb	1
X:GLU:394:OE1	X:LY:89:N	394	89	hbsb	1
X:GLU:394:OE1	X:LY:89:NZ	394	89	hbss	1
X:GLU:394:OE2	X:LY:89:NZ	394	89	sb	1
X:GLU:394:OE2	X:LY:89:NZ	394	89	hbss	1
X:GLU:394:OE2	X:LY:89:N	394	89	hbsb	1
X:GLU:394:OE1	X:LY:89:NZ	394	89	sb	1
X:GLU:394:N	X:PRO:390:O	394	390	hbbb	1
X:PHE:395:N	X:TYR:391:O	395	391	hbbb	1
X:PHE:395:CE1	X:TRP:138:CD2	395	138	ts	1
X:GLY:396:N	X:ILE:392:O	396	392	hbbb	1
X:GLY:396:O	X:LY:398:NZ	396	398	hbsb	1
X:GLY:396:N	X:PHE:395:N	396	395	hbbb	1
X:GLY:396:N	X:ILE:397:N	396	397	hbbb	1
X:ASP:401:N	X:VAL:399:O	401	399	hbbb	1
X:ASP:401:OD1	X:LY:382:NZ	401	382	hbss	1
X:ASP:401:OD1	X:LY:382:NZ	401	382	sb	1
X:ASP:401:OD2	X:LY:382:NZ	401	382	hbss	1
X:ASP:401:OD2	X:LY:382:NZ	401	382	sb	1
X:ASP:401:N	X:ASP:402:N	401	402	hbbb	1
X:ASP:402:OD1	X:LY:400:NZ	402	400	hbss	1
X:ASP:402:OD1	X:LY:382:NZ	402	382	sb	1
X:ASP:402:OD1	X:LY:382:NZ	402	382	hbss	1
X:ASP:402:O	X:LY:400:NZ	402	400	hbsb	1
X:ASP:402:N	X:LY:400:O	402	400	hbbb	1
X:ASP:402:OD1	X:MET:403:N	402	403	hbsb	1
X:ASP:402:OD2	X:LY:382:NZ	402	382	hbss	1
X:ASP:402:OD1	X:LY:400:NZ	402	400	sb	1
X:ASP:402:OD2	X:LY:400:NZ	402	400	hbss	1
X:ASP:402:OD2	X:LY:400:NZ	402	400	sb	1
X:ASP:402:OD2	X:LY:382:NZ	402	382	sb	1
X:THR:404:O	X:VAL:406:N	404	406	hbbb	1
X:THR:404:OG1	X:TYR:42:O	404	42	hbsb	1
X:THR:404:N	X:TYR:42:O	404	42	hbbb	1
X:GLU:405:N	X:MET:403:O	405	403	hbbb	1
X:GLU:405:OE2	X:LY:37:NZ	405	37	hbss	1
X:GLU:405:N	X:THR:404:OG1	405	404	hbsb	1
X:GLU:405:OE1	X:LY:37:NZ	405	37	hbss	1
X:GLU:405:OE2	X:LY:37:NZ	405	37	sb	1
X:GLU:405:OE1	X:LY:37:NZ	405	37	sb	1
X:THR:407:OG1	X:THR:736:OG1	407	736	hbss	1
X:THR:407:O	X:THR:736:OG1	407	736	hbsb	1
X:GLY:408:N	X:VAL:406:O	408	406	hbbb	1
X:GLY:408:N	X:ILE:36:O	408	36	hbbb	1
X:GLY:408:O	X:ILE:36:N	408	36	hbbb	1
X:ARG:409:NE	X:ASP:735:OD2	409	735	hbss	1
X:ARG:409:NH1	X:ASP:775:OD1	409	775	sb	1
X:ARG:409:NH1	X:ASP:775:OD2	409	775	sb	1
X:ARG:409:NH1	X:GLN:778:OE1	409	778	hbss	1
X:ARG:409:NE	X:GLY:30:O	409	30	hbsb	1
X:ARG:409:NH1	X:VAL:32:N	409	32	hbsb	1
X:ARG:409:N	X:THR:733:O	409	733	hbbb	1
X:ARG:409:O	X:LEU:411:N	409	411	hbbb	1
X:ARG:409:NH2	X:GLN:778:NE2	409	778	hbss	1
X:ARG:409:NH2	X:ASP:735:OD1	409	735	sb	1
X:ARG:409:NH2	X:GLN:778:OE1	409	778	hbss	1
X:ARG:409:NH2	X:ASP:735:OD1	409	735	hbss	1
X:ARG:409:O	X:THR:733:N	409	733	hbbb	1
X:ARG:409:NH2	X:ASP:735:OD2	409	735	sb	1
X:ARG:409:NH2	X:ASP:775:OD1	409	775	sb	1
X:ARG:409:NH2	X:ASP:735:OD2	409	735	hbss	1
X:ARG:409:NH1	X:VAL:32:O	409	32	hbsb	1
X:ARG:409:NH2	X:ASP:775:OD2	409	775	sb	1
X:LEU:411:O	X:TYR:782:OH	411	782	hbsb	1
X:ALA:413:O	X:GLN:580:NE2	413	580	hbsb	1
X:ILE:415:O	X:VAL:577:N	415	577	hbbb	1
X:LEU:416:O	X:TYR:418:N	416	418	hbbb	1
X:GLN:417:O	X:ILE:575:N	417	575	hbbb	1
X:GLN:417:NE2	X:TYR:418:O	417	418	hbsb	1
X:GLN:417:OE1	X:TYR:441:OH	417	441	hbss	1
X:GLN:417:N	X:ILE:575:O	417	575	hbbb	1
X:GLN:417:NE2	X:TYR:418:N	417	418	hbsb	1
X:GLY:419:N	X:TYR:441:N	419	441	hbbb	1
X:GLY:420:N	X:PHE:440:O	420	440	hbbb	1
X:ARG:421:N	X:ASN:422:N	421	422	hbbb	1
X:ARG:421:NH2	X:GLN:439:NE2	421	439	hbss	1
X:ARG:421:O	X:ARG:423:NH1	421	423	hbsb	1
X:ARG:421:N	X:GLN:439:OE1	421	439	hbsb	1
X:ASN:422:N	X:GLY:420:O	422	420	hbbb	1
X:ASN:422:ND2	X:GLN:439:NE2	422	439	hbss	1
X:ASN:422:N	X:GLY:419:O	422	419	hbbb	1
X:ASN:422:ND2	X:GLY:437:O	422	437	hbsb	1
X:ASN:422:N	X:GLN:439:OE1	422	439	hbsb	1
X:ARG:423:NE	X:ASN:422:OD1	423	422	hbss	1
X:ARG:423:NE	X:GLN:417:OE1	423	417	hbss	1
X:ARG:423:NH2	X:TYR:441:O	423	441	hbsb	1
X:ARG:423:NH2	X:TYR:441:OH	423	441	hbss	1
X:ARG:423:NE	X:GLN:417:NE2	423	417	hbss	1
X:ARG:423:N	X:GLY:420:O	423	420	hbbb	1
X:ARG:423:N	X:GLY:419:O	423	419	hbbb	1
X:ARG:423:N	X:ASN:422:OD1	423	422	hbsb	1
X:ARG:423:N	X:ASN:422:N	423	422	hbbb	1
X:ARG:423:NE	X:GLY:420:O	423	420	hbsb	1
X:ARG:423:NE	X:TYR:441:O	423	441	hbsb	1
X:ARG:423:NH1	X:ASN:422:O	423	422	hbsb	1
X:ARG:423:NH1	X:GLY:420:O	423	420	hbsb	1
X:ARG:423:NH1	X:HI:579:CD2	423	579	pc	1
X:ARG:423:NH1	X:TYR:418:O	423	418	hbsb	1
X:ARG:423:NH2	X:HI:579:CD2	423	579	pc	1
X:ARG:423:NH1	X:TYR:441:CE1	423	441	pc	1
X:ARG:423:NH1	X:TYR:441:OH	423	441	hbss	1
X:ARG:423:NH1	X:TYR:441:O	423	441	hbsb	1
X:ARG:423:O	X:GLN:417:NE2	423	417	hbsb	1
X:ARG:423:NH2	X:TYR:441:CE1	423	441	pc	1
X:ARG:423:NH2	X:GLN:417:OE1	423	417	hbss	1
X:ARG:423:NH2	X:GLY:420:O	423	420	hbsb	1
X:ALA:424:N	X:ARG:421:O	424	421	hbbb	1
X:ALA:424:N	X:ARG:423:N	424	423	hbbb	1
X:ALA:424:N	X:ASN:422:O	424	422	hbbb	1
X:ALA:424:N	X:TYR:418:O	424	418	hbbb	1
X:ALA:424:O	X:ALA:426:N	424	426	hbbb	1
X:ALA:424:N	X:ASN:422:OD1	424	422	hbsb	1
X:ALA:424:O	X:TYR:418:N	424	418	hbbb	1
X:ALA:424:N	X:GLY:419:O	424	419	hbbb	1
X:ILE:425:O	X:LY:438:NZ	425	438	hbsb	1
X:ALA:426:O	X:THR:427:OG1	426	427	hbsb	1
X:ALA:426:N	X:LEU:416:O	426	416	hbbb	1
X:ALA:426:O	X:LEU:416:N	426	416	hbbb	1
X:PRO:428:O	X:THR:427:OG1	428	427	hbsb	1
X:PRO:428:O	X:VAL:432:N	428	432	hbbb	1
X:PRO:428:N	X:THR:427:OG1	428	427	hbsb	1
X:ASN:429:OD1	X:THR:427:OG1	429	427	hbss	1
X:ASN:429:OD1	X:GLN:430:NE2	429	430	hbss	1
X:ASN:429:OD1	X:GLN:430:N	429	430	hbsb	1
X:ASN:429:O	X:VAL:432:N	429	432	hbbb	1
X:ASN:429:O	X:GLY:431:N	429	431	hbbb	1
X:ASN:429:ND2	X:THR:427:O	429	427	hbsb	1
X:ASN:429:N	X:VAL:432:O	429	432	hbbb	1
X:ASN:429:N	X:THR:427:O	429	427	hbbb	1
X:GLN:430:N	X:GLY:431:N	430	431	hbbb	1
X:GLN:430:O	X:VAL:432:N	430	432	hbbb	1
X:GLY:431:N	X:PRO:428:O	431	428	hbbb	1
X:GLY:431:N	X:VAL:432:N	431	432	hbbb	1
X:GLY:431:O	X:SER:794:OG	431	794	hbsb	1
X:GLY:431:O	X:SER:794:N	431	794	hbbb	1
X:TRP:433:NE1	X:TYR:418:OH	433	418	hbss	1
X:ASP:434:O	X:LY:438:NZ	434	438	hbsb	1
X:ASP:434:OD1	X:LY:438:NZ	434	438	sb	1
X:ASP:434:OD2	X:LY:438:NZ	434	438	sb	1
X:ASP:434:OD2	X:MET:435:N	434	435	hbsb	1
X:ASP:434:OD1	X:GLN:556:NE2	434	556	hbss	1
X:MET:435:N	X:TRP:433:O	435	433	hbbb	1
X:ARG:436:NH1	X:ASP:434:OD2	436	434	sb	1
X:ARG:436:NH2	X:ASP:434:OD1	436	434	sb	1
X:ARG:436:NH2	X:ASP:434:OD2	436	434	hbss	1
X:ARG:436:N	X:ASP:434:OD2	436	434	hbsb	1
X:ARG:436:N	X:MET:435:N	436	435	hbbb	1
X:ARG:436:NE	X:ASP:434:OD1	436	434	hbss	1
X:ARG:436:NE	X:ASP:434:OD2	436	434	hbss	1
X:ARG:436:NH1	X:ASP:434:OD1	436	434	sb	1
X:ARG:436:NH1	X:ASP:478:OD2	436	478	sb	1
X:ARG:436:NH1	X:ASP:434:OD2	436	434	hbss	1
X:ARG:436:N	X:ASP:434:OD1	436	434	hbsb	1
X:ARG:436:NE	X:GLN:556:OE1	436	556	hbss	1
X:ARG:436:NH2	X:ASP:434:OD2	436	434	sb	1
X:ARG:436:NH1	X:ASP:478:OD1	436	478	sb	1
X:ARG:436:NH1	X:ASP:478:OD1	436	478	hbss	1
X:ARG:436:NH1	X:ASP:434:OD1	436	434	hbss	1
X:ARG:436:NH1	X:GLY:437:N	436	437	hbsb	1
X:ARG:436:O	X:LY:438:N	436	438	hbbb	1
X:ARG:436:NH2	X:GLN:556:OE1	436	556	hbss	1
X:ARG:436:O	X:LY:438:NZ	436	438	hbsb	1
X:ARG:436:N	X:ASP:434:O	436	434	hbbb	1
X:ARG:436:NH2	X:ASP:434:OD1	436	434	hbss	1
X:ARG:436:NH2	X:ASP:478:OD1	436	478	sb	1
X:GLY:437:N	X:LY:438:N	437	438	hbbb	1
X:LY:438:NZ	X:TYR:418:CE1	438	418	pc	1
X:LY:438:NZ	X:MET:435:O	438	435	hbsb	1
X:LY:438:N	X:MET:435:O	438	435	hbbb	1
X:GLN:439:O	X:GLY:419:N	439	419	hbbb	1
X:GLN:439:NE2	X:LY:477:O	439	477	hbsb	1
X:GLN:439:NE2	X:LY:438:O	439	438	hbsb	1
X:GLN:439:NE2	X:GLY:480:N	439	480	hbsb	1
X:GLN:439:NE2	X:GLY:437:O	439	437	hbsb	1
X:GLN:439:NE2	X:GLY:480:O	439	480	hbsb	1
X:ASN:442:ND2	X:ILE:572:N	442	572	hbsb	1
X:ASN:442:O	X:ASN:566:ND2	442	566	hbsb	1
X:ASN:442:O	X:ILE:572:N	442	572	hbbb	1
X:ASN:442:OD1	X:ILE:572:N	442	572	hbsb	1
X:ASN:442:N	X:ILE:572:O	442	572	hbbb	1
X:ILE:444:O	X:ILE:446:N	444	446	hbbb	1
X:GLU:445:O	X:LY:447:N	445	447	hbbb	1
X:GLU:445:OE2	X:LY:447:NZ	445	447	sb	1
X:GLU:445:OE2	X:LY:447:NZ	445	447	hbss	1
X:GLU:445:OE1	X:LY:447:NZ	445	447	sb	1
X:GLU:445:OE1	X:LY:447:NZ	445	447	hbss	1
X:ILE:446:N	X:PRO:482:O	446	482	hbbb	1
X:LY:447:N	X:VAL:448:N	447	448	hbbb	1
X:ALA:450:N	X:LEU:515:O	450	515	hbbb	1
X:ALA:450:O	X:ILE:517:N	450	517	hbbb	1
X:ILE:451:O	X:LY:491:N	451	491	hbbb	1
X:ILE:451:N	X:PHE:489:O	451	489	hbbb	1
X:ALA:452:O	X:PHE:454:N	452	454	hbbb	1
X:ALA:452:O	X:ILE:519:N	452	519	hbbb	1
X:ALA:452:N	X:ILE:517:O	452	517	hbbb	1
X:CY:453:N	X:LY:491:O	453	491	hbbb	1
X:ALA:455:N	X:CY:453:O	455	453	hbbb	1
X:ALA:455:N	X:PHE:454:N	455	454	hbbb	1
X:ALA:455:N	X:ILE:519:O	455	519	hbbb	1
X:GLN:457:NE2	X:GLU:462:OE1	457	462	hbss	1
X:GLN:457:NE2	X:GLU:462:OE2	457	462	hbss	1
X:GLN:457:NE2	X:TYR:492:OH	457	492	hbss	1
X:GLN:457:O	X:GLN:459:N	457	459	hbbb	1
X:GLN:457:OE1	X:GLU:462:N	457	462	hbsb	1
X:GLN:459:N	X:PRO:456:O	459	456	hbbb	1
X:GLN:459:N	X:LY:458:N	459	458	hbbb	1
X:GLN:459:OE1	X:GLY:522:N	459	522	hbsb	1
X:CY:460:N	X:GLN:459:N	460	459	hbbb	1
X:CY:460:N	X:PRO:456:O	460	456	hbbb	1
X:CY:460:O	X:TYR:492:OH	460	492	hbsb	1
X:CY:460:N	X:GLN:457:O	460	457	hbbb	1
X:ARG:461:NE	X:GLU:463:OE1	461	463	hbss	1
X:ARG:461:NE	X:GLU:463:OE2	461	463	hbss	1
X:ARG:461:NE	X:LY:458:O	461	458	hbsb	1
X:ARG:461:NH1	X:GLN:457:NE2	461	457	hbss	1
X:ARG:461:N	X:GLN:459:O	461	459	hbbb	1
X:ARG:461:O	X:VAL:464:N	461	464	hbbb	1
X:ARG:461:O	X:LEU:465:N	461	465	hbbb	1
X:ARG:461:NH2	X:LY:458:O	461	458	hbsb	1
X:ARG:461:N	X:LY:458:O	461	458	hbbb	1
X:ARG:461:NH2	X:GLU:463:OE2	461	463	hbss	1
X:ARG:461:NH1	X:GLU:463:OE2	461	463	sb	1
X:ARG:461:NH1	X:GLU:463:OE1	461	463	hbss	1
X:ARG:461:NH2	X:GLU:463:OE2	461	463	sb	1
X:ARG:461:NH1	X:GLU:463:OE1	461	463	sb	1
X:ARG:461:NH1	X:GLU:463:OE2	461	463	hbss	1
X:ARG:461:NH1	X:GLN:457:OE1	461	457	hbss	1
X:ARG:461:NH2	X:GLU:463:OE1	461	463	sb	1
X:ARG:461:NH2	X:GLU:463:OE1	461	463	hbss	1
X:GLU:462:OE2	X:LY:466:NZ	462	466	sb	1
X:GLU:462:OE2	X:LY:466:NZ	462	466	hbss	1
X:GLU:462:OE1	X:LY:466:NZ	462	466	hbss	1
X:GLU:462:O	X:LY:466:N	462	466	hbbb	1
X:GLU:462:O	X:LEU:465:N	462	465	hbbb	1
X:GLU:462:OE1	X:LY:466:NZ	462	466	sb	1
X:GLU:463:OE2	X:LY:466:NZ	463	466	hbss	1
X:GLU:463:OE2	X:LY:466:NZ	463	466	sb	1
X:GLU:463:N	X:VAL:464:N	463	464	hbbb	1
X:GLU:463:O	X:LY:466:N	463	466	hbbb	1
X:GLU:463:OE1	X:LY:466:NZ	463	466	hbss	1
X:GLU:463:OE1	X:LY:466:NZ	463	466	sb	1
X:LEU:465:O	X:THR:469:N	465	469	hbbb	1
X:LEU:465:O	X:THR:469:OG1	465	469	hbsb	1
X:LEU:465:O	X:PHE:468:N	465	468	hbbb	1
X:LY:466:O	X:THR:469:N	466	469	hbbb	1
X:LY:466:O	X:THR:469:OG1	466	469	hbsb	1
X:ASN:467:OD1	X:GLN:471:NE2	467	471	hbss	1
X:ASN:467:O	X:GLN:471:NE2	467	471	hbsb	1
X:ASN:467:OD1	X:THR:553:OG1	467	553	hbss	1
X:ASN:467:N	X:GLU:463:O	467	463	hbbb	1
X:ASN:467:ND2	X:GLN:471:NE2	467	471	hbss	1
X:ASN:467:ND2	X:GLN:471:OE1	467	471	hbss	1
X:ASN:467:N	X:VAL:464:O	467	464	hbbb	1
X:ASN:467:ND2	X:GLU:463:O	467	463	hbsb	1
X:ASN:467:O	X:ASP:470:N	467	470	hbbb	1
X:ASN:467:O	X:GLN:471:N	467	471	hbbb	1
X:PHE:468:N	X:VAL:464:O	468	464	hbbb	1
X:ASP:470:OD1	X:LY:466:NZ	470	466	sb	1
X:ASP:470:OD1	X:GLN:486:NE2	470	486	hbss	1
X:ASP:470:OD2	X:LY:466:NZ	470	466	sb	1
X:ASP:470:OD1	X:LY:474:NZ	470	474	hbss	1
X:ASP:470:OD1	X:LY:474:NZ	470	474	sb	1
X:ASP:470:OD2	X:GLN:471:NE2	470	471	hbss	1
X:ASP:470:OD2	X:GLN:486:NE2	470	486	hbss	1
X:ASP:470:OD2	X:LY:466:NZ	470	466	hbss	1
X:ASP:470:OD1	X:LY:466:NZ	470	466	hbss	1
X:ASP:470:OD2	X:LY:474:NZ	470	474	hbss	1
X:ASP:470:O	X:LY:474:N	470	474	hbbb	1
X:ASP:470:N	X:LY:466:O	470	466	hbbb	1
X:ASP:470:N	X:THR:469:OG1	470	469	hbsb	1
X:ASP:470:OD2	X:LY:474:NZ	470	474	sb	1
X:GLN:471:N	X:PHE:468:O	471	468	hbbb	1
X:GLN:471:NE2	X:THR:553:OG1	471	553	hbss	1
X:GLN:471:O	X:ILE:475:N	471	475	hbbb	1
X:GLN:471:O	X:LY:474:N	471	474	hbbb	1
X:GLN:471:OE1	X:THR:553:OG1	471	553	hbss	1
X:LEU:472:O	X:SER:476:N	472	476	hbbb	1
X:LEU:472:N	X:THR:469:O	472	469	hbbb	1
X:LEU:472:N	X:PHE:468:O	472	468	hbbb	1
X:LEU:472:O	X:SER:476:OG	472	476	hbsb	1
X:ARG:473:O	X:SER:476:N	473	476	hbbb	1
X:ARG:473:NH1	X:GLN:486:NE2	473	486	hbss	1
X:ARG:473:NE	X:GLY:485:O	473	485	hbsb	1
X:ARG:473:NH1	X:ASP:470:OD1	473	470	hbss	1
X:ARG:473:NH1	X:ASP:470:OD1	473	470	sb	1
X:ARG:473:NH1	X:ASP:470:OD2	473	470	sb	1
X:ARG:473:NH1	X:GLN:486:OE1	473	486	hbss	1
X:ARG:473:NH1	X:GLY:485:O	473	485	hbsb	1
X:ARG:473:NH2	X:ASP:470:OD1	473	470	hbss	1
X:ARG:473:NH2	X:ASP:470:OD1	473	470	sb	1
X:ARG:473:NH2	X:ASP:470:OD2	473	470	hbss	1
X:ARG:473:NH2	X:ASP:470:OD2	473	470	sb	1
X:ARG:473:NH2	X:GLN:484:O	473	484	hbsb	1
X:ARG:473:NH2	X:GLN:486:NE2	473	486	hbss	1
X:ARG:473:NH2	X:GLN:486:OE1	473	486	hbss	1
X:ARG:473:NH2	X:GLY:485:N	473	485	hbsb	1
X:ARG:473:NH2	X:GLY:485:O	473	485	hbsb	1
X:ARG:473:NH2	X:ILE:483:O	473	483	hbsb	1
X:ARG:473:O	X:LY:477:N	473	477	hbbb	1
X:ARG:473:NE	X:GLY:485:N	473	485	hbsb	1
X:ARG:473:N	X:THR:469:O	473	469	hbbb	1
X:ARG:473:NE	X:ILE:483:O	473	483	hbsb	1
X:ARG:473:O	X:SER:476:OG	473	476	hbsb	1
X:ARG:473:N	X:ASP:470:O	473	470	hbbb	1
X:LY:474:O	X:LY:477:N	474	477	hbbb	1
X:LY:477:N	X:SER:476:OG	477	476	hbsb	1
X:ASP:478:OD2	X:LY:474:NZ	478	474	sb	1
X:ASP:478:OD2	X:LY:474:NZ	478	474	hbss	1
X:ASP:478:OD1	X:LY:474:NZ	478	474	hbss	1
X:ASP:478:O	X:GLY:480:N	478	480	hbbb	1
X:ASP:478:O	X:GLN:439:NE2	478	439	hbsb	1
X:ASP:478:OD1	X:LY:474:NZ	478	474	sb	1
X:ASP:478:N	X:ILE:475:O	478	475	hbbb	1
X:ASP:478:N	X:LY:474:O	478	474	hbbb	1
X:ALA:479:O	X:PHE:440:N	479	440	hbbb	1
X:ALA:479:N	X:SER:476:O	479	476	hbbb	1
X:ALA:479:N	X:ILE:475:O	479	475	hbbb	1
X:ALA:479:N	X:GLY:480:N	479	480	hbbb	1
X:GLY:480:N	X:LY:477:O	480	477	hbbb	1
X:GLY:480:N	X:SER:476:O	480	476	hbbb	1
X:MET:481:N	X:SER:476:O	481	476	hbbb	1
X:MET:481:O	X:SER:476:OG	481	476	hbsb	1
X:ILE:483:N	X:MET:481:O	483	481	hbbb	1
X:GLN:484:NE2	X:GLU:445:OE2	484	445	hbss	1
X:GLN:484:NE2	X:GLU:445:OE1	484	445	hbss	1
X:GLN:484:OE1	X:LY:447:NZ	484	447	hbss	1
X:GLN:484:OE1	X:LY:477:NZ	484	477	hbss	1
X:GLN:484:N	X:PRO:482:O	484	482	hbbb	1
X:GLN:484:O	X:TRP:449:NE1	484	449	hbsb	1
X:GLN:484:OE1	X:GLN:486:N	484	486	hbsb	1
X:GLN:484:N	X:ILE:446:O	484	446	hbbb	1
X:GLY:485:N	X:ILE:483:O	485	483	hbbb	1
X:GLY:485:O	X:TRP:449:NE1	485	449	hbsb	1
X:GLN:486:OE1	X:LY:466:NZ	486	466	hbss	1
X:PRO:487:N	X:TRP:449:NE1	487	449	hbsb	1
X:CY:488:O	X:TYR:510:OH	488	510	hbsb	1
X:CY:488:N	X:TRP:449:O	488	449	hbbb	1
X:CY:488:N	X:PHE:489:N	488	489	hbbb	1
X:LY:491:NZ	X:PHE:489:CE1	491	489	pc	1
X:LY:491:NZ	X:TYR:492:O	491	492	hbsb	1
X:ALA:493:O	X:GLN:494:NE2	493	494	hbsb	1
X:ALA:493:O	X:GLY:495:N	493	495	hbbb	1
X:ALA:493:N	X:CY:453:O	493	453	hbbb	1
X:GLN:494:N	X:SER:498:OG	494	498	hbsb	1
X:GLN:494:NE2	X:TYR:492:O	494	492	hbsb	1
X:GLN:494:NE2	X:PHE:454:O	494	454	hbsb	1
[truncated: 1,727 more rows]
