# Supplementary material for: Comparative structural insights and functional analysis for the distinct unbound states of Human AGO proteins
Source: Sci Rep. 2025 Mar 19;15:9432. doi: 10.1038/s41598-025-91849-5 (PMC11923369; doi:10.1038/s41598-025-91849-5)
Supplement: Supplementary file 5 — Supplementary Information 5. [file 41598_2025_91849_MOESM5_ESM.zip › unique_contacts/unique_contacts_AGO2.csv]

atom_1_new	atom_2_new	source	target	interaction_type	value
X:PHE:23:CE1	X:TRP:769:CD2	23	769	ts	1
X:LY:24:NZ	X:SER:153:OG	24	153	hbss	1
X:LY:24:NZ	X:PRO:152:O	24	152	hbsb	1
X:LY:24:NZ	X:PRO:25:O	24	25	hbsb	1
X:ARG:28:NE	X:GLU:745:O	28	745	hbsb	1
X:ARG:28:O	X:ASP:30:N	28	30	hbbb	1
X:ARG:28:NH2	X:PHE:31:CE1	28	31	pc	1
X:ARG:28:NH2	X:HI:742:O	28	742	hbsb	1
X:ARG:28:NH2	X:HI:742:N	28	742	hbsb	1
X:ARG:28:NH2	X:GLU:745:O	28	745	hbsb	1
X:ARG:28:NH2	X:ASP:747:OD2	28	747	sb	1
X:ARG:28:NH2	X:ASP:747:OD2	28	747	hbss	1
X:ARG:28:N	X:THR:744:O	28	744	hbbb	1
X:ARG:28:NH2	X:ASP:747:O	28	747	hbsb	1
X:ARG:28:NH2	X:ASP:747:N	28	747	hbsb	1
X:ARG:28:NH1	X:PHE:31:CE1	28	31	pc	1
X:ARG:28:NH1	X:ASP:747:OD2	28	747	sb	1
X:ARG:28:NH1	X:ASP:747:OD1	28	747	sb	1
X:ARG:28:NH1	X:ASP:747:OD1	28	747	hbss	1
X:ARG:28:NH1	X:ASP:747:O	28	747	hbsb	1
X:ARG:28:NH1	X:ASP:747:N	28	747	hbsb	1
X:ARG:28:NH1	X:ASP:737:O	28	737	hbsb	1
X:ARG:28:NE	X:HI:742:O	28	742	hbsb	1
X:ARG:28:NH2	X:ASP:747:OD1	28	747	hbss	1
X:ARG:28:NH2	X:ASP:747:OD1	28	747	sb	1
X:PRO:29:O	X:SER:776:N	29	776	hbbb	1
X:PRO:29:O	X:SER:776:OG	29	776	hbsb	1
X:ASP:30:OD2	X:SER:775:OG	30	775	hbss	1
X:ASP:30:OD2	X:PHE:31:N	30	31	hbsb	1
X:ASP:30:OD1	X:SER:776:OG	30	776	hbss	1
X:ASP:30:OD2	X:SER:776:N	30	776	hbsb	1
X:ASP:30:OD1	X:SER:775:OG	30	775	hbss	1
X:ASP:30:OD1	X:PHE:31:N	30	31	hbsb	1
X:ASP:30:OD1	X:SER:776:N	30	776	hbsb	1
X:ASP:30:N	X:PRO:29:N	30	29	hbbb	1
X:ASP:30:O	X:SER:776:OG	30	776	hbsb	1
X:ASP:30:OD2	X:SER:776:OG	30	776	hbss	1
X:PHE:31:O	X:SER:776:OG	31	776	hbsb	1
X:PHE:31:N	X:SER:776:OG	31	776	hbsb	1
X:SER:34:N	X:THR:33:N	34	33	hbbb	1
X:SER:34:N	X:THR:33:OG1	34	33	hbsb	1
X:GLY:35:N	X:SER:34:OG	35	34	hbsb	1
X:ARG:36:NH1	X:GLU:722:OE2	36	722	sb	1
X:ARG:36:NH1	X:GLU:722:OE2	36	722	hbss	1
X:ARG:36:NH1	X:GLU:722:OE1	36	722	sb	1
X:ARG:36:NH2	X:GLU:722:OE1	36	722	hbss	1
X:ARG:36:NH2	X:GLU:722:OE1	36	722	sb	1
X:ARG:36:NH2	X:GLU:722:OE2	36	722	hbss	1
X:ARG:36:NH1	X:GLU:722:OE1	36	722	hbss	1
X:ARG:36:N	X:VAL:412:O	36	412	hbbb	1
X:ARG:36:NH1	X:THR:37:O	36	37	hbsb	1
X:ARG:36:O	X:VAL:412:N	36	412	hbbb	1
X:ARG:36:O	X:ILE:38:N	36	38	hbbb	1
X:ARG:36:NH2	X:GLU:722:OE2	36	722	sb	1
X:ILE:38:O	X:LEU:40:N	38	40	hbbb	1
X:LY:39:NZ	X:THR:409:OG1	39	409	hbss	1
X:LY:39:NZ	X:THR:718:OG1	39	718	hbss	1
X:LY:39:O	X:THR:718:N	39	718	hbbb	1
X:LY:39:O	X:THR:718:OG1	39	718	hbsb	1
X:LEU:40:N	X:THR:718:OG1	40	718	hbsb	1
X:LEU:40:O	X:VAL:408:N	40	408	hbbb	1
X:LEU:40:O	X:THR:718:OG1	40	718	hbsb	1
X:LEU:40:N	X:VAL:408:O	40	408	hbbb	1
X:GLN:41:OE1	X:GLN:376:NE2	41	376	hbss	1
X:GLN:41:OE1	X:THR:718:OG1	41	718	hbss	1
X:GLN:41:O	X:PHE:716:N	41	716	hbbb	1
X:GLN:41:NE2	X:GLU:404:OE1	41	404	hbss	1
X:GLN:41:NE2	X:MET:405:O	41	405	hbsb	1
X:GLN:41:NE2	X:GLU:404:OE2	41	404	hbss	1
X:GLN:41:NE2	X:GLN:376:NE2	41	376	hbss	1
X:GLN:41:NE2	X:THR:718:OG1	41	718	hbss	1
X:GLN:41:N	X:PHE:716:O	41	716	hbbb	1
X:ALA:42:N	X:THR:406:O	42	406	hbbb	1
X:ALA:42:O	X:PHE:44:N	42	44	hbbb	1
X:ALA:42:O	X:THR:406:N	42	406	hbbb	1
X:ASN:43:ND2	X:HI:712:O	43	712	hbsb	1
X:ASN:43:ND2	X:ILE:217:O	43	217	hbsb	1
X:ASN:43:O	X:ILE:217:N	43	217	hbbb	1
X:PHE:44:O	X:THR:406:OG1	44	406	hbsb	1
X:PHE:44:O	X:THR:406:N	44	406	hbbb	1
X:GLU:46:OE2	X:LY:212:NZ	46	212	hbss	1
X:GLU:46:OE1	X:THR:406:OG1	46	406	hbss	1
X:GLU:46:OE2	X:THR:406:OG1	46	406	hbss	1
X:GLU:46:OE1	X:TRP:211:NE1	46	211	hbss	1
X:GLU:46:OE2	X:LY:402:NZ	46	402	sb	1
X:GLU:46:O	X:LY:402:N	46	402	hbbb	1
X:GLU:46:OE1	X:LY:212:NZ	46	212	hbss	1
X:GLU:46:OE1	X:LY:212:NZ	46	212	sb	1
X:GLU:46:OE2	X:LY:212:NZ	46	212	sb	1
X:GLU:46:OE2	X:LY:402:NZ	46	402	hbss	1
X:GLU:46:OE1	X:LY:402:NZ	46	402	sb	1
X:GLU:46:OE1	X:LY:739:NZ	46	739	sb	1
X:GLU:46:OE2	X:TRP:211:NE1	46	211	hbss	1
X:GLU:46:OE1	X:LY:402:NZ	46	402	hbss	1
X:ASP:48:OD2	X:LY:212:NZ	48	212	hbss	1
X:ASP:48:OD1	X:LY:212:NZ	48	212	sb	1
X:ASP:48:OD1	X:ILE:49:N	48	49	hbsb	1
X:ASP:48:OD2	X:LY:212:NZ	48	212	sb	1
X:ASP:48:O	X:MET:400:N	48	400	hbbb	1
X:ASP:48:N	X:MET:400:O	48	400	hbbb	1
X:ASP:48:OD1	X:LY:212:NZ	48	212	hbss	1
X:ILE:49:O	X:LY:51:NZ	49	51	hbsb	1
X:ILE:49:N	X:MET:47:O	49	47	hbbb	1
X:ILE:52:O	X:LEU:140:N	52	140	hbbb	1
X:ILE:52:O	X:ILE:54:N	52	54	hbbb	1
X:ILE:52:N	X:PRO:50:O	52	50	hbbb	1
X:ASP:53:OD1	X:SER:139:OG	53	139	hbss	1
X:ASP:53:OD2	X:SER:139:OG	53	139	hbss	1
X:ILE:54:N	X:VAL:138:O	54	138	hbbb	1
X:ILE:54:O	X:VAL:138:N	54	138	hbbb	1
X:HI:56:N	X:SER:136:O	56	136	hbbb	1
X:HI:56:O	X:VAL:135:N	56	135	hbbb	1
X:HI:56:O	X:SER:136:N	56	136	hbbb	1
X:HI:56:NE2	X:TYR:101:CE1	56	101	pc	1
X:HI:56:ND1	X:TYR:101:CE1	56	101	pc	1
X:HI:56:ND1	X:SER:136:OG	56	136	hbss	1
X:HI:56:ND1	X:SER:136:N	56	136	hbsb	1
X:HI:56:CD2	X:TYR:101:CE1	56	101	ps	1
X:GLU:58:O	X:LY:133:N	58	133	hbbb	1
X:GLU:58:OE2	X:LY:98:NZ	58	98	sb	1
X:GLU:58:OE2	X:LY:98:NZ	58	98	hbss	1
X:GLU:58:OE2	X:LY:133:NZ	58	133	sb	1
X:GLU:58:OE2	X:HI:56:NE2	58	56	sb	1
X:GLU:58:OE1	X:LY:98:NZ	58	98	sb	1
X:GLU:58:OE1	X:LY:98:NZ	58	98	hbss	1
X:GLU:58:OE1	X:LY:133:NZ	58	133	sb	1
X:GLU:58:N	X:LY:133:O	58	133	hbbb	1
X:GLU:58:OE1	X:LY:133:NZ	58	133	hbss	1
X:GLU:58:OE2	X:LY:133:NZ	58	133	hbss	1
X:LEU:59:N	X:LY:98:O	59	98	hbbb	1
X:LEU:59:O	X:LY:98:NZ	59	98	hbsb	1
X:ASP:60:OD1	X:LY:62:NZ	60	62	hbss	1
X:ASP:60:OD1	X:LY:62:NZ	60	62	sb	1
X:ASP:60:OD1	X:LY:98:NZ	60	98	hbss	1
X:ASP:60:OD1	X:LY:98:NZ	60	98	sb	1
X:ASP:60:OD1	X:SER:131:OG	60	131	hbss	1
X:ASP:60:OD2	X:LY:112:NZ	60	112	hbss	1
X:ASP:60:OD2	X:LY:112:NZ	60	112	sb	1
X:ASP:60:OD2	X:LY:133:NZ	60	133	hbss	1
X:ASP:60:OD2	X:LY:133:NZ	60	133	sb	1
X:ASP:60:OD2	X:LY:62:NZ	60	62	hbss	1
X:ASP:60:OD1	X:LY:112:NZ	60	112	sb	1
X:ASP:60:OD2	X:LY:98:NZ	60	98	hbss	1
X:ASP:60:OD1	X:LY:133:NZ	60	133	hbss	1
X:ASP:60:OD2	X:LY:98:NZ	60	98	sb	1
X:ASP:60:OD1	X:LY:112:NZ	60	112	hbss	1
X:ASP:60:OD1	X:ILE:61:N	60	61	hbsb	1
X:ASP:60:O	X:SER:131:OG	60	131	hbsb	1
X:ASP:60:O	X:SER:131:N	60	131	hbbb	1
X:ASP:60:O	X:LY:62:N	60	62	hbbb	1
X:ASP:60:N	X:SER:131:O	60	131	hbbb	1
X:ASP:60:OD2	X:LY:62:NZ	60	62	sb	1
X:ASP:60:OD1	X:LY:133:NZ	60	133	sb	1
X:ILE:61:N	X:LEU:59:O	61	59	hbbb	1
X:GLU:64:OE1	X:LY:98:NZ	64	98	sb	1
X:GLU:64:OE2	X:LY:62:NZ	64	62	hbss	1
X:GLU:64:OE1	X:LY:65:NZ	64	65	sb	1
X:GLU:64:N	X:LY:65:N	64	65	hbbb	1
X:GLU:64:OE2	X:LY:98:NZ	64	98	sb	1
X:GLU:64:OE2	X:LY:98:NZ	64	98	hbss	1
X:GLU:64:OE2	X:LY:65:NZ	64	65	sb	1
X:GLU:64:OE2	X:LY:62:NZ	64	62	sb	1
X:GLU:64:OE1	X:LY:62:NZ	64	62	hbss	1
X:GLU:64:OE1	X:LY:62:NZ	64	62	sb	1
X:GLU:64:OE1	X:LY:65:NZ	64	65	hbss	1
X:LY:65:N	X:PRO:63:O	65	63	hbbb	1
X:LY:65:NZ	X:PHE:128:CE1	65	128	pc	1
X:CY:66:N	X:GLU:64:O	66	64	hbbb	1
X:CY:66:N	X:LY:65:N	66	65	hbbb	1
X:CY:66:N	X:PRO:63:O	66	63	hbbb	1
X:PRO:67:O	X:VAL:70:N	67	70	hbbb	1
X:ARG:68:NH2	X:SER:171:O	68	171	hbsb	1
X:ARG:68:NH2	X:TYR:174:O	68	174	hbsb	1
X:ARG:68:O	X:ARG:72:N	68	72	hbbb	1
X:ARG:68:O	X:ASN:71:N	68	71	hbbb	1
X:ARG:68:O	X:ASN:71:ND2	68	71	hbsb	1
X:ARG:68:O	X:VAL:70:N	68	70	hbbb	1
X:ARG:68:NH2	X:GLY:96:O	68	96	hbsb	1
X:ARG:68:NH1	X:SER:171:O	68	171	hbsb	1
X:ARG:68:NH2	X:ASP:95:O	68	95	hbsb	1
X:ARG:68:NH2	X:ASN:71:OD1	68	71	hbss	1
X:ARG:68:NH1	X:GLY:96:O	68	96	hbsb	1
X:ARG:68:NH1	X:ASP:95:OD2	68	95	sb	1
X:ARG:68:NH1	X:ASP:95:O	68	95	hbsb	1
X:ARG:68:NH1	X:ASN:71:OD1	68	71	hbss	1
X:ARG:68:NE	X:SER:171:O	68	171	hbsb	1
X:ARG:68:NE	X:GLY:96:O	68	96	hbsb	1
X:ARG:68:NH2	X:CY:66:O	68	66	hbsb	1
X:ARG:69:NH1	X:MET:172:O	69	172	hbsb	1
X:ARG:69:NH1	X:THR:175:OG1	69	175	hbss	1
X:ARG:69:NH1	X:GLU:73:OE2	69	73	sb	1
X:ARG:69:NH1	X:SER:171:O	69	171	hbsb	1
X:ARG:69:NH2	X:GLU:122:OE2	69	122	hbss	1
X:ARG:69:NH1	X:GLU:73:OE2	69	73	hbss	1
X:ARG:69:NH2	X:GLU:73:OE1	69	73	hbss	1
X:ARG:69:NH2	X:GLU:73:OE1	69	73	sb	1
X:ARG:69:NH2	X:GLU:73:OE2	69	73	hbss	1
X:ARG:69:O	X:GLU:73:N	69	73	hbbb	1
X:ARG:69:NH2	X:GLU:73:OE2	69	73	sb	1
X:ARG:69:NH2	X:GLU:122:OE2	69	122	sb	1
X:ARG:69:NH1	X:GLU:73:OE1	69	73	sb	1
X:ARG:69:NE	X:GLU:73:OE1	69	73	hbss	1
X:ARG:69:NH2	X:TYR:174:O	69	174	hbsb	1
X:ARG:69:O	X:ARG:72:N	69	72	hbbb	1
X:ARG:69:NH2	X:SER:171:O	69	171	hbsb	1
X:ARG:69:NH1	X:GLU:73:OE1	69	73	hbss	1
X:ARG:69:NH1	X:GLU:122:OE2	69	122	sb	1
X:ARG:69:NH1	X:GLU:122:OE2	69	122	hbss	1
X:ARG:69:NH1	X:GLN:274:OE1	69	274	hbss	1
X:ARG:69:NH2	X:MET:172:O	69	172	hbsb	1
X:ARG:69:N	X:ASN:71:OD1	69	71	hbsb	1
X:ARG:69:NE	X:SER:171:O	69	171	hbsb	1
X:ARG:69:NE	X:MET:172:O	69	172	hbsb	1
X:ARG:69:NE	X:GLU:73:OE2	69	73	hbss	1
X:ASN:71:O	X:VAL:75:N	71	75	hbbb	1
X:ASN:71:O	X:ILE:74:N	71	74	hbbb	1
X:ASN:71:ND2	X:CY:66:O	71	66	hbsb	1
X:ASN:71:ND2	X:GLY:96:O	71	96	hbsb	1
X:ASN:71:N	X:PRO:67:O	71	67	hbbb	1
X:ARG:72:NH2	X:GLU:76:OE1	72	76	sb	1
X:ARG:72:NH2	X:GLU:76:OE2	72	76	hbss	1
X:ARG:72:NH2	X:GLU:76:OE2	72	76	sb	1
X:ARG:72:NH2	X:HI:168:CD2	72	168	pc	1
X:ARG:72:NH2	X:HI:168:ND1	72	168	hbss	1
X:ARG:72:NH1	X:HI:168:ND1	72	168	hbss	1
X:ARG:72:NH2	X:HI:168:NE2	72	168	hbss	1
X:ARG:72:O	X:VAL:75:N	72	75	hbbb	1
X:ARG:72:O	X:GLU:76:N	72	76	hbbb	1
X:ARG:72:NH2	X:TYR:393:CE1	72	393	pc	1
X:ARG:72:NH2	X:SER:171:OG	72	171	hbss	1
X:ARG:72:NH2	X:PHE:94:O	72	94	hbsb	1
X:ARG:72:NH2	X:GLU:76:OE1	72	76	hbss	1
X:ARG:72:NH2	X:ASP:95:O	72	95	hbsb	1
X:ARG:72:NH1	X:SER:171:OG	72	171	hbss	1
X:ARG:72:NH2	X:PHE:94:CE1	72	94	pc	1
X:ARG:72:NH1	X:PHE:94:O	72	94	hbsb	1
X:ARG:72:NH1	X:PHE:94:CE1	72	94	pc	1
X:ARG:72:NH1	X:MET:172:N	72	172	hbsb	1
X:ARG:72:NH1	X:HI:168:O	72	168	hbsb	1
X:ARG:72:NH1	X:HI:168:NE2	72	168	hbss	1
X:ARG:72:NH1	X:HI:168:CD2	72	168	pc	1
X:ARG:72:N	X:ASN:71:OD1	72	71	hbsb	1
X:ARG:72:NE	X:GLU:76:OE1	72	76	hbss	1
X:ARG:72:NE	X:GLU:76:OE2	72	76	hbss	1
X:ARG:72:NE	X:PHE:94:O	72	94	hbsb	1
X:ARG:72:NH1	X:ASP:95:O	72	95	hbsb	1
X:ARG:72:NH1	X:TYR:393:CE1	72	393	pc	1
X:ARG:72:NH2	X:HI:168:O	72	168	hbsb	1
X:GLU:73:O	X:GLU:76:N	73	76	hbbb	1
X:GLU:73:N	X:ILE:74:N	73	74	hbbb	1
X:GLU:73:OE2	X:LY:276:NZ	73	276	sb	1
X:GLU:73:OE2	X:LY:276:NZ	73	276	hbss	1
X:GLU:73:OE2	X:HI:77:NE2	73	77	sb	1
X:GLU:73:OE1	X:LY:276:NZ	73	276	sb	1
X:GLU:73:OE1	X:LY:276:NZ	73	276	hbss	1
X:GLU:73:OE1	X:HI:77:NE2	73	77	sb	1
X:GLU:73:O	X:HI:77:N	73	77	hbbb	1
X:GLU:73:N	X:VAL:70:O	73	70	hbbb	1
X:ILE:74:O	X:MET:78:N	74	78	hbbb	1
X:ILE:74:N	X:VAL:70:O	74	70	hbbb	1
X:VAL:75:O	X:VAL:79:N	75	79	hbbb	1
X:GLU:76:OE2	X:LY:91:NZ	76	91	sb	1
X:GLU:76:OE2	X:LY:91:NZ	76	91	hbss	1
X:GLU:76:OE1	X:LY:91:NZ	76	91	hbss	1
X:GLU:76:OE1	X:LY:91:NZ	76	91	sb	1
X:GLU:76:OE1	X:TYR:393:OH	76	393	hbss	1
X:GLU:76:O	X:VAL:79:N	76	79	hbbb	1
X:HI:77:N	X:ILE:74:O	77	74	hbbb	1
X:HI:77:NE2	X:THR:118:O	77	118	hbsb	1
X:MET:78:N	X:VAL:75:O	78	75	hbbb	1
X:MET:78:O	X:PHE:82:N	78	82	hbbb	1
X:GLN:80:NE2	X:GLU:76:O	80	76	hbsb	1
X:GLN:80:O	X:LY:83:N	80	83	hbbb	1
X:GLN:80:NE2	X:LY:83:NZ	80	83	hbss	1
X:GLN:80:NE2	X:HI:77:O	80	77	hbsb	1
X:GLN:80:N	X:VAL:79:N	80	79	hbbb	1
X:GLN:80:NE2	X:GLU:76:OE2	80	76	hbss	1
X:GLN:80:N	X:HI:77:O	80	77	hbbb	1
X:GLN:80:N	X:GLU:76:O	80	76	hbbb	1
X:GLN:80:O	X:LY:83:NZ	80	83	hbsb	1
X:GLN:80:NE2	X:HI:77:NE2	80	77	hbss	1
X:GLN:80:OE1	X:LY:83:NZ	80	83	hbss	1
X:GLN:80:OE1	X:LY:91:NZ	80	91	hbss	1
X:HI:81:CD2	X:PHE:82:CE1	81	82	ts	1
X:HI:81:N	X:HI:77:O	81	77	hbbb	1
X:HI:81:N	X:MET:78:O	81	78	hbbb	1
X:HI:81:ND1	X:HI:77:ND1	81	77	hbss	1
X:HI:81:ND1	X:HI:77:NE2	81	77	hbss	1
X:HI:81:NE2	X:HI:77:CD2	81	77	pc	1
X:HI:81:ND1	X:PHE:82:CE1	81	82	pc	1
X:HI:81:CD2	X:PHE:82:CE1	81	82	ps	1
X:HI:81:NE2	X:PHE:82:CE1	81	82	pc	1
X:HI:81:NE2	X:THR:118:N	81	118	hbsb	1
X:HI:81:O	X:LY:83:N	81	83	hbbb	1
X:HI:81:ND1	X:HI:77:O	81	77	hbsb	1
X:HI:81:CD2	X:HI:77:NE2	81	77	pc	1
X:HI:81:ND1	X:HI:77:CD2	81	77	pc	1
X:HI:81:CD2	X:HI:77:CD2	81	77	ts	1
X:HI:81:CD2	X:HI:77:CD2	81	77	ps	1
X:HI:81:CD2	X:HI:77:ND1	81	77	pc	1
X:PHE:82:O	X:PHE:87:N	82	87	hbbb	1
X:PHE:82:N	X:VAL:79:O	82	79	hbbb	1
X:LY:83:O	X:PHE:87:N	83	87	hbbb	1
X:LY:83:NZ	X:VAL:79:O	83	79	hbsb	1
X:LY:83:NZ	X:PHE:87:O	83	87	hbsb	1
X:GLN:85:OE1	X:THR:84:N	85	84	hbsb	1
X:GLN:85:NE2	X:HI:81:O	85	81	hbsb	1
X:GLN:85:N	X:THR:84:OG1	85	84	hbsb	1
X:GLN:85:N	X:THR:84:N	85	84	hbbb	1
X:GLN:85:N	X:PHE:82:O	85	82	hbbb	1
X:GLN:85:N	X:LY:83:O	85	83	hbbb	1
X:GLN:85:N	X:ILE:86:N	85	86	hbbb	1
X:ILE:86:O	X:ILE:108:N	86	108	hbbb	1
X:ILE:86:N	X:LY:83:O	86	83	hbbb	1
X:ILE:86:N	X:PHE:82:O	86	82	hbbb	1
X:GLY:88:N	X:THR:84:O	88	84	hbbb	1
X:GLY:88:N	X:PHE:87:N	88	87	hbbb	1
X:GLY:88:N	X:LY:83:O	88	83	hbbb	1
X:GLY:88:N	X:ILE:86:O	88	86	hbbb	1
X:GLY:88:O	X:LY:91:NZ	88	91	hbsb	1
X:GLY:88:O	X:LY:83:NZ	88	83	hbsb	1
X:ASP:89:OD2	X:LY:83:NZ	89	83	sb	1
X:ASP:89:OD2	X:LY:83:NZ	89	83	hbss	1
X:ASP:89:OD1	X:LY:83:NZ	89	83	sb	1
X:ASP:89:OD1	X:LY:83:NZ	89	83	hbss	1
X:ASP:89:N	X:LY:83:O	89	83	hbbb	1
X:ASP:89:N	X:PHE:87:O	89	87	hbbb	1
X:ASP:89:O	X:LY:91:N	89	91	hbbb	1
X:ASP:89:O	X:LY:83:NZ	89	83	hbsb	1
X:ARG:90:NH1	X:GLU:396:OE1	90	396	hbss	1
X:ARG:90:NE	X:ASP:89:OD2	90	89	hbss	1
X:ARG:90:NE	X:GLU:396:OE1	90	396	hbss	1
X:ARG:90:NH2	X:ASP:89:OD1	90	89	sb	1
X:ARG:90:NH2	X:ASP:89:OD1	90	89	hbss	1
X:ARG:90:NH1	X:PHE:397:CE1	90	397	pc	1
X:ARG:90:NH1	X:GLY:88:O	90	88	hbsb	1
X:ARG:90:NE	X:GLU:396:OE2	90	396	hbss	1
X:ARG:90:NH1	X:ASP:89:O	90	89	hbsb	1
X:ARG:90:NH1	X:ASP:89:OD1	90	89	sb	1
X:ARG:90:NH1	X:ASP:89:OD2	90	89	hbss	1
X:ARG:90:NH1	X:ASP:89:OD2	90	89	sb	1
X:ARG:90:NH1	X:GLU:396:OE2	90	396	sb	1
X:ARG:90:NH1	X:GLU:396:OE2	90	396	hbss	1
X:ARG:90:NH1	X:GLU:396:OE1	90	396	sb	1
X:ARG:90:NH1	X:ASP:89:OD1	90	89	hbss	1
X:ARG:90:N	X:PHE:87:O	90	87	hbbb	1
X:ARG:90:NE	X:ASP:89:OD1	90	89	hbss	1
X:ARG:90:N	X:ASP:89:OD1	90	89	hbsb	1
X:ARG:90:O	X:THR:102:OG1	90	102	hbsb	1
X:ARG:90:O	X:LY:83:NZ	90	83	hbsb	1
X:ARG:90:NH2	X:PHE:397:CE1	90	397	pc	1
X:ARG:90:NH2	X:GLU:396:OE2	90	396	sb	1
X:ARG:90:N	X:GLY:88:O	90	88	hbbb	1
X:ARG:90:NH2	X:GLU:396:OE1	90	396	sb	1
X:ARG:90:NH2	X:GLU:396:OE1	90	396	hbss	1
X:ARG:90:NH2	X:GLU:396:OE2	90	396	hbss	1
X:ARG:90:NH2	X:ASP:89:OD2	90	89	sb	1
X:ARG:90:NH2	X:ASP:89:OD2	90	89	hbss	1
X:ARG:90:N	X:ASP:89:N	90	89	hbbb	1
X:ARG:90:NH2	X:GLU:396:O	90	396	hbsb	1
X:ARG:90:NH1	X:GLU:396:O	90	396	hbsb	1
X:LY:91:NZ	X:PRO:392:O	91	392	hbsb	1
X:LY:91:NZ	X:TYR:393:CE1	91	393	pc	1
X:LY:91:NZ	X:TYR:393:OH	91	393	hbss	1
X:ASP:95:OD2	X:LY:98:N	95	98	hbsb	1
X:ASP:95:OD1	X:LY:98:N	95	98	hbsb	1
X:ASP:95:OD1	X:GLY:96:N	95	96	hbsb	1
X:ASP:95:N	X:GLY:96:N	95	96	hbbb	1
X:GLY:96:N	X:PHE:94:O	96	94	hbbb	1
X:ARG:97:NH2	X:ILE:61:N	97	61	hbsb	1
X:ARG:97:NH2	X:ILE:61:O	97	61	hbsb	1
X:ARG:97:NH1	X:GLU:64:OE2	97	64	sb	1
X:ARG:97:NH1	X:GLU:64:OE2	97	64	hbss	1
X:ARG:97:O	X:ASN:71:ND2	97	71	hbsb	1
X:ARG:97:N	X:ASP:95:O	97	95	hbbb	1
X:ARG:97:N	X:ASP:95:OD1	97	95	hbsb	1
X:ARG:97:N	X:GLY:96:N	97	96	hbbb	1
X:ARG:97:NE	X:ASP:95:O	97	95	hbsb	1
X:ARG:97:NE	X:GLU:64:OE1	97	64	hbss	1
X:ARG:97:NH2	X:GLU:64:OE2	97	64	sb	1
X:ARG:97:NE	X:GLU:64:OE2	97	64	hbss	1
X:ARG:97:NH1	X:ASN:71:OD1	97	71	hbss	1
X:ARG:97:NH1	X:GLU:64:OE1	97	64	sb	1
X:ARG:97:NH1	X:ASP:60:OD1	97	60	hbss	1
X:ARG:97:NH1	X:ASP:60:OD1	97	60	sb	1
X:ARG:97:NH1	X:ASP:60:OD2	97	60	hbss	1
X:ARG:97:NH1	X:ASP:60:OD2	97	60	sb	1
X:ARG:97:NH1	X:ASP:95:OD2	97	95	sb	1
X:ARG:97:NH1	X:CY:66:O	97	66	hbsb	1
X:ARG:97:NH1	X:GLU:64:O	97	64	hbsb	1
X:ARG:97:NH1	X:ASN:71:ND2	97	71	hbss	1
X:ARG:97:NH2	X:GLU:64:OE2	97	64	hbss	1
X:ARG:97:NH1	X:GLU:64:OE1	97	64	hbss	1
X:ARG:97:NH2	X:GLU:64:OE1	97	64	hbss	1
X:ARG:97:NH2	X:GLU:64:O	97	64	hbsb	1
X:ARG:97:NH2	X:ASP:95:OD2	97	95	sb	1
X:ARG:97:NH2	X:GLU:64:OE1	97	64	sb	1
X:ARG:97:NH2	X:ASP:60:OD1	97	60	sb	1
X:ARG:97:NH2	X:ASP:95:O	97	95	hbsb	1
X:ARG:97:NH2	X:ASP:60:OD1	97	60	hbss	1
X:ASN:99:N	X:ASP:95:OD1	99	95	hbsb	1
X:ASN:99:ND2	X:TYR:101:OH	99	101	hbss	1
X:ASN:99:OD1	X:HI:56:NE2	99	56	hbss	1
X:ASN:99:OD1	X:LY:98:NZ	99	98	hbss	1
X:ASN:99:ND2	X:LY:98:NZ	99	98	hbss	1
X:ASN:99:ND2	X:TYR:57:O	99	57	hbsb	1
X:ASN:99:O	X:ASP:95:N	99	95	hbbb	1
X:ASN:99:ND2	X:GLU:58:OE2	99	58	hbss	1
X:ASN:99:ND2	X:GLU:58:OE1	99	58	hbss	1
X:ASN:99:ND2	X:ASP:95:OD2	99	95	hbss	1
X:ASN:99:N	X:LY:98:N	99	98	hbbb	1
X:ASN:99:N	X:ASP:95:OD2	99	95	hbsb	1
X:ASN:99:ND2	X:HI:56:NE2	99	56	hbss	1
X:LEU:100:N	X:LY:98:O	100	98	hbbb	1
X:LEU:100:N	X:TYR:57:O	100	57	hbbb	1
X:LEU:100:O	X:TYR:57:N	100	57	hbbb	1
X:TYR:101:N	X:VAL:93:O	101	93	hbbb	1
X:TYR:101:O	X:VAL:93:N	101	93	hbbb	1
X:THR:102:O	X:TYR:55:N	102	55	hbbb	1
X:THR:102:OG1	X:TYR:57:OH	102	57	hbss	1
X:THR:102:N	X:TYR:55:O	102	55	hbbb	1
X:THR:102:OG1	X:TYR:55:O	102	55	hbsb	1
X:ALA:103:N	X:MET:104:N	103	104	hbbb	1
X:ALA:103:N	X:THR:102:OG1	103	102	hbsb	1
X:ALA:103:O	X:ARG:90:NH1	103	90	hbsb	1
X:MET:104:O	X:THR:102:OG1	104	102	hbsb	1
X:MET:104:N	X:THR:102:OG1	104	102	hbsb	1
X:MET:104:N	X:THR:102:O	104	102	hbbb	1
X:LEU:106:N	X:MET:104:O	106	104	hbbb	1
X:LEU:106:N	X:TYR:57:OH	106	57	hbsb	1
X:LEU:106:O	X:TYR:57:OH	106	57	hbsb	1
X:ILE:108:N	X:LEU:106:O	108	106	hbbb	1
X:GLY:109:N	X:LEU:106:O	109	106	hbbb	1
X:GLY:109:O	X:TRP:134:N	109	134	hbbb	1
X:ARG:110:NH2	X:TYR:55:OH	110	55	hbss	1
X:ARG:110:NH1	X:TRP:134:O	110	134	hbsb	1
X:ARG:110:O	X:LY:112:N	110	112	hbbb	1
X:ARG:110:NH2	X:TRP:134:CD2	110	134	pc	1
X:ARG:110:NH2	X:ASP:111:OD2	110	111	sb	1
X:ARG:110:O	X:LY:133:NZ	110	133	hbsb	1
X:ARG:110:O	X:TRP:134:N	110	134	hbbb	1
X:ARG:110:NE	X:ASP:111:OD1	110	111	hbss	1
X:ARG:110:NH2	X:ASP:111:OD2	110	111	hbss	1
X:ARG:110:NH2	X:ASP:111:OD1	110	111	sb	1
X:ARG:110:NH2	X:ASP:111:OD1	110	111	hbss	1
X:ARG:110:NH1	X:VAL:135:O	110	135	hbsb	1
X:ARG:110:NH2	X:VAL:135:O	110	135	hbsb	1
X:ARG:110:NH2	X:TYR:55:CE1	110	55	pc	1
X:ARG:110:N	X:ASP:111:N	110	111	hbbb	1
X:ARG:110:NH1	X:ASP:111:OD2	110	111	hbss	1
X:ARG:110:NH1	X:ASP:111:OD2	110	111	sb	1
X:ARG:110:NE	X:ASP:111:OD2	110	111	hbss	1
X:ARG:110:NH1	X:TRP:134:CD2	110	134	pc	1
X:ARG:110:NH1	X:ASP:111:OD1	110	111	hbss	1
X:ARG:110:NE	X:TYR:55:OH	110	55	hbss	1
X:ARG:110:NH1	X:ASP:111:OD1	110	111	sb	1
X:ASP:111:O	X:TRP:134:N	111	134	hbbb	1
X:ASP:111:OD1	X:LY:112:N	111	112	hbsb	1
X:ASP:111:OD2	X:LY:112:N	111	112	hbsb	1
X:ASP:111:N	X:GLY:109:O	111	109	hbbb	1
X:ASP:111:O	X:VAL:113:N	111	113	hbbb	1
X:LY:112:NZ	X:SER:131:OG	112	131	hbss	1
X:GLU:114:OE1	X:LY:129:NZ	114	129	hbss	1
X:GLU:114:OE1	X:LY:129:NZ	114	129	sb	1
X:GLU:114:OE1	X:LY:62:NZ	114	62	hbss	1
X:GLU:114:OE1	X:LY:62:NZ	114	62	sb	1
X:GLU:114:OE1	X:SER:131:OG	114	131	hbss	1
X:GLU:114:OE2	X:LY:112:NZ	114	112	hbss	1
X:GLU:114:OE2	X:LY:112:NZ	114	112	sb	1
X:GLU:114:OE2	X:LY:129:NZ	114	129	hbss	1
X:GLU:114:OE2	X:LY:129:NZ	114	129	sb	1
X:GLU:114:OE2	X:LY:62:NZ	114	62	hbss	1
X:GLU:114:OE2	X:LY:62:NZ	114	62	sb	1
X:GLU:114:OE2	X:SER:131:OG	114	131	hbss	1
X:GLU:114:OE1	X:LY:112:NZ	114	112	sb	1
X:GLU:114:OE1	X:LY:112:NZ	114	112	hbss	1
X:LEU:115:N	X:SER:131:OG	115	131	hbsb	1
X:LEU:115:N	X:VAL:113:O	115	113	hbbb	1
X:LEU:115:N	X:VAL:130:O	115	130	hbbb	1
X:LEU:115:O	X:VAL:117:N	115	117	hbbb	1
X:LEU:115:O	X:VAL:130:N	115	130	hbbb	1
X:GLU:116:OE2	X:THR:118:OG1	116	118	hbss	1
X:GLU:116:OE2	X:LY:129:NZ	116	129	sb	1
X:GLU:116:OE2	X:LY:129:NZ	116	129	hbss	1
X:GLU:116:OE1	X:LY:129:NZ	116	129	sb	1
X:GLU:116:OE1	X:LY:129:NZ	116	129	hbss	1
X:LEU:119:N	X:THR:118:OG1	119	118	hbsb	1
X:LEU:119:O	X:THR:118:OG1	119	118	hbsb	1
X:GLY:121:O	X:LY:124:N	121	124	hbbb	1
X:GLY:121:O	X:LY:276:NZ	121	276	hbsb	1
X:GLU:122:N	X:PRO:120:O	122	120	hbbb	1
X:GLU:122:OE2	X:LY:276:NZ	122	276	sb	1
X:GLU:122:O	X:LY:276:NZ	122	276	hbsb	1
X:GLU:122:OE1	X:LY:276:NZ	122	276	sb	1
X:GLU:122:OE1	X:LY:276:NZ	122	276	hbss	1
X:GLU:122:O	X:LY:124:N	122	124	hbbb	1
X:GLU:122:N	X:GLY:123:N	122	123	hbbb	1
X:GLU:122:N	X:LEU:119:O	122	119	hbbb	1
X:GLU:122:OE2	X:GLY:123:N	122	123	hbsb	1
X:GLU:122:OE2	X:LY:276:NZ	122	276	hbss	1
X:GLY:123:O	X:THR:118:OG1	123	118	hbsb	1
X:GLY:123:N	X:THR:118:OG1	123	118	hbsb	1
X:GLY:123:N	X:LEU:119:O	123	119	hbbb	1
X:LY:124:O	X:LY:65:NZ	124	65	hbsb	1
X:ASP:125:O	X:LY:124:NZ	125	124	hbsb	1
X:ASP:125:OD2	X:LY:65:NZ	125	65	hbss	1
X:ASP:125:N	X:GLU:122:O	125	122	hbbb	1
X:ASP:125:N	X:GLY:123:O	125	123	hbbb	1
X:ASP:125:N	X:LY:124:N	125	124	hbbb	1
X:ASP:125:O	X:ILE:127:N	125	127	hbbb	1
X:ASP:125:O	X:LY:65:NZ	125	65	hbsb	1
X:ASP:125:OD1	X:LY:124:NZ	125	124	hbss	1
X:ASP:125:OD1	X:LY:124:NZ	125	124	sb	1
X:ASP:125:OD2	X:GLY:121:N	125	121	hbsb	1
X:ASP:125:OD2	X:LY:124:NZ	125	124	hbss	1
X:ASP:125:OD2	X:LY:124:NZ	125	124	sb	1
X:ASP:125:OD2	X:LY:65:NZ	125	65	sb	1
X:ARG:126:NH2	X:GLU:73:OE1	126	73	sb	1
X:ARG:126:NH2	X:GLU:122:OE1	126	122	sb	1
X:ARG:126:NH2	X:GLU:122:OE1	126	122	hbss	1
X:ARG:126:NH2	X:GLU:122:O	126	122	hbsb	1
X:ARG:126:NE	X:ILE:127:O	126	127	hbsb	1
X:ARG:126:NH2	X:ASP:125:O	126	125	hbsb	1
X:ARG:126:NH1	X:VAL:117:O	126	117	hbsb	1
X:ARG:126:NH1	X:THR:118:N	126	118	hbsb	1
X:ARG:126:NH2	X:GLU:73:OE2	126	73	sb	1
X:ARG:126:NH2	X:ASP:125:OD1	126	125	sb	1
X:ARG:126:NH2	X:GLY:121:N	126	121	hbsb	1
X:ARG:126:NH2	X:PHE:128:CE1	126	128	pc	1
X:ARG:126:NH2	X:HI:77:CD2	126	77	pc	1
X:ARG:126:NH2	X:ILE:127:O	126	127	hbsb	1
X:ARG:126:NH2	X:LEU:119:O	126	119	hbsb	1
X:ARG:126:NH2	X:LY:65:O	126	65	hbsb	1
X:ARG:126:N	X:ASP:125:N	126	125	hbbb	1
X:ARG:126:NH2	X:PRO:120:O	126	120	hbsb	1
X:ARG:126:O	X:LEU:119:N	126	119	hbbb	1
X:ARG:126:O	X:PHE:128:N	126	128	hbbb	1
X:ARG:126:O	X:THR:118:OG1	126	118	hbsb	1
X:ARG:126:NH2	X:GLY:121:O	126	121	hbsb	1
X:ARG:126:N	X:ASP:125:OD1	126	125	hbsb	1
X:ARG:126:NE	X:GLU:122:OE1	126	122	hbss	1
X:ARG:126:N	X:GLY:123:O	126	123	hbbb	1
X:ARG:126:NH1	X:ASP:125:O	126	125	hbsb	1
X:ARG:126:NH1	X:GLU:122:O	126	122	hbsb	1
X:ARG:126:NH1	X:GLU:122:OE1	126	122	hbss	1
X:ARG:126:NH1	X:GLU:122:OE2	126	122	hbss	1
X:ARG:126:NH1	X:GLU:122:OE2	126	122	sb	1
X:ARG:126:NH1	X:GLU:73:OE1	126	73	hbss	1
X:ARG:126:NH1	X:GLU:73:OE1	126	73	sb	1
X:ARG:126:NH1	X:GLU:73:OE2	126	73	sb	1
X:ARG:126:NH1	X:GLY:121:O	126	121	hbsb	1
X:ARG:126:NH1	X:HI:77:CD2	126	77	pc	1
X:ARG:126:NH1	X:LEU:119:O	126	119	hbsb	1
X:ARG:126:NH1	X:LY:62:O	126	62	hbsb	1
X:ARG:126:NH1	X:LY:65:O	126	65	hbsb	1
X:ARG:126:NH1	X:PHE:128:CE1	126	128	pc	1
X:ARG:126:NH1	X:PRO:120:O	126	120	hbsb	1
X:ARG:126:NH1	X:PRO:63:O	126	63	hbsb	1
X:ARG:126:NE	X:GLU:122:OE2	126	122	hbss	1
X:ARG:126:NE	X:GLU:122:O	126	122	hbsb	1
X:ARG:126:NE	X:ASP:125:O	126	125	hbsb	1
X:ARG:126:N	X:LY:124:O	126	124	hbbb	1
X:ARG:126:N	X:LEU:119:O	126	119	hbbb	1
X:ARG:126:N	X:GLU:122:O	126	122	hbbb	1
X:ARG:126:NH1	X:GLU:122:OE1	126	122	sb	1
X:ARG:126:NH1	X:GLU:73:OE2	126	73	hbss	1
X:ILE:127:O	X:LY:129:N	127	129	hbbb	1
X:ILE:127:N	X:LY:124:O	127	124	hbbb	1
X:PHE:128:O	X:VAL:130:N	128	130	hbbb	1
X:PHE:128:O	X:VAL:117:N	128	117	hbbb	1
X:PHE:128:N	X:VAL:117:O	128	117	hbbb	1
X:LY:129:N	X:LY:62:O	129	62	hbbb	1
X:LY:129:O	X:LY:62:N	129	62	hbbb	1
X:LY:129:O	X:SER:131:N	129	131	hbbb	1
X:SER:131:OG	X:VAL:113:O	131	113	hbsb	1
X:SER:131:OG	X:VAL:130:O	131	130	hbsb	1
X:ILE:132:N	X:VAL:113:O	132	113	hbbb	1
X:ILE:132:O	X:VAL:113:N	132	113	hbbb	1
X:LY:133:NZ	X:TRP:134:O	133	134	hbsb	1
X:TRP:134:CD2	X:TYR:55:CE1	134	55	ps	1
X:SER:136:N	X:TRP:134:NE1	136	134	hbsb	1
X:SER:136:O	X:TRP:134:NE1	136	134	hbsb	1
X:SER:136:OG	X:VAL:135:O	136	135	hbsb	1
X:CY:137:O	X:SER:139:N	137	139	hbbb	1
X:CY:137:N	X:SER:136:OG	137	136	hbsb	1
X:SER:139:N	X:THR:158:OG1	139	158	hbsb	1
X:SER:139:O	X:THR:158:OG1	139	158	hbsb	1
X:LEU:140:O	X:LEU:143:N	140	143	hbbb	1
X:LEU:140:N	X:VAL:138:O	140	138	hbbb	1
X:GLN:141:OE1	X:LY:51:NZ	141	51	hbss	1
X:GLN:141:O	X:HI:144:N	141	144	hbbb	1
X:GLN:141:OE1	X:ILE:52:N	141	52	hbsb	1
X:GLN:141:N	X:LEU:140:N	141	140	hbbb	1
X:GLN:141:NE2	X:SER:139:OG	141	139	hbss	1
X:GLN:141:NE2	X:HI:144:ND1	141	144	hbss	1
X:GLN:141:N	X:SER:139:OG	141	139	hbsb	1
X:ALA:142:N	X:SER:139:OG	142	139	hbsb	1
X:ALA:142:N	X:SER:139:O	142	139	hbbb	1
X:ALA:142:O	X:ASP:145:N	142	145	hbbb	1
X:ALA:142:O	X:ALA:146:N	142	146	hbbb	1
X:LEU:143:O	X:LEU:147:N	143	147	hbbb	1
X:LEU:143:N	X:SER:139:O	143	139	hbbb	1
X:HI:144:N	X:LEU:140:O	144	140	hbbb	1
X:HI:144:O	X:SER:148:OG	144	148	hbsb	1
X:HI:144:O	X:SER:148:N	144	148	hbbb	1
X:HI:144:O	X:LEU:147:N	144	147	hbbb	1
X:HI:144:ND1	X:LY:51:NZ	144	51	hbss	1
X:HI:144:ND1	X:LEU:140:O	144	140	hbsb	1
X:HI:144:CD2	X:LY:51:NZ	144	51	pc	1
X:HI:144:NE2	X:ILE:49:O	144	49	hbsb	1
X:HI:144:CD2	X:LY:212:NZ	144	212	pc	1
X:ASP:145:N	X:HI:144:N	145	144	hbbb	1
X:ASP:145:N	X:GLN:141:O	145	141	hbbb	1
X:ASP:145:O	X:LEU:151:N	145	151	hbbb	1
X:ASP:145:O	X:SER:148:OG	145	148	hbsb	1
X:ASP:145:OD1	X:GLN:141:NE2	145	141	hbss	1
X:ASP:145:OD2	X:HI:144:ND1	145	144	sb	1
X:ASP:145:OD2	X:LY:51:NZ	145	51	hbss	1
X:ASP:145:OD2	X:LY:51:NZ	145	51	sb	1
X:ASP:145:O	X:GLY:149:N	145	149	hbbb	1
X:ASP:145:OD2	X:GLN:141:NE2	145	141	hbss	1
X:ASP:145:O	X:SER:148:N	145	148	hbbb	1
X:ALA:146:N	X:LEU:143:O	146	143	hbbb	1
X:ALA:146:O	X:GLY:149:N	146	149	hbbb	1
X:ALA:146:N	X:LEU:147:N	146	147	hbbb	1
X:GLY:149:N	X:LEU:147:O	149	147	hbbb	1
X:GLY:149:N	X:SER:148:N	149	148	hbbb	1
X:GLY:149:N	X:SER:148:OG	149	148	hbsb	1
X:GLY:149:O	X:LEU:151:N	149	151	hbbb	1
X:ARG:150:NH2	X:HI:144:CD2	150	144	pc	1
X:ARG:150:N	X:ASP:145:O	150	145	hbbb	1
X:ARG:150:N	X:GLY:149:N	150	149	hbbb	1
X:ARG:150:N	X:LEU:151:N	150	151	hbbb	1
X:ARG:150:N	X:SER:148:O	150	148	hbbb	1
X:ARG:150:N	X:SER:148:OG	150	148	hbsb	1
X:ARG:150:NE	X:ASP:145:OD1	150	145	hbss	1
X:ARG:150:NE	X:ASP:145:OD2	150	145	hbss	1
X:ARG:150:NH2	X:HI:144:ND1	150	144	hbss	1
X:ARG:150:NE	X:SER:148:OG	150	148	hbss	1
X:ARG:150:NH2	X:GLY:149:O	150	149	hbsb	1
X:ARG:150:NH2	X:GLN:141:NE2	150	141	hbss	1
X:ARG:150:NH2	X:ASP:145:OD2	150	145	hbss	1
X:ARG:150:NH2	X:ASP:145:OD1	150	145	sb	1
X:ARG:150:NH2	X:ASP:145:OD1	150	145	hbss	1
X:ARG:150:NH1	X:SER:148:OG	150	148	hbss	1
X:ARG:150:NH2	X:ASP:145:OD2	150	145	sb	1
X:ARG:150:NH1	X:HI:144:CD2	150	144	pc	1
X:ARG:150:NH1	X:ASP:145:OD2	150	145	sb	1
X:ARG:150:NH1	X:ASP:145:OD1	150	145	hbss	1
X:ARG:150:NH1	X:ASP:145:OD1	150	145	sb	1
X:ARG:150:NH1	X:ASP:145:OD2	150	145	hbss	1
X:ARG:150:NH2	X:SER:148:OG	150	148	hbss	1
X:LEU:151:O	X:SER:153:N	151	153	hbbb	1
X:PRO:152:O	X:THR:744:OG1	152	744	hbsb	1
X:PRO:152:N	X:SER:153:N	152	153	hbbb	1
X:PRO:152:O	X:SER:153:OG	152	153	hbsb	1
X:SER:153:OG	X:THR:744:OG1	153	744	hbss	1
X:SER:153:OG	X:VAL:154:N	153	154	hbsb	1
X:PRO:155:O	X:THR:158:OG1	155	158	hbsb	1
X:PRO:155:O	X:THR:158:N	155	158	hbbb	1
X:PHE:156:N	X:VAL:154:O	156	154	hbbb	1
X:GLU:157:OE1	X:HI:56:ND1	157	56	sb	1
X:GLU:157:OE2	X:THR:158:N	157	158	hbsb	1
X:GLU:157:OE2	X:THR:158:OG1	157	158	hbss	1
X:GLU:157:N	X:PHE:156:N	157	156	hbbb	1
X:GLU:157:OE1	X:HI:56:ND1	157	56	hbss	1
X:GLU:157:N	X:THR:158:N	157	158	hbbb	1
X:GLU:157:OE2	X:SER:136:OG	157	136	hbss	1
X:GLU:157:OE1	X:SER:136:OG	157	136	hbss	1
X:ILE:159:N	X:PHE:156:O	159	156	hbbb	1
X:ILE:159:N	X:PRO:155:O	159	155	hbbb	1
X:ILE:159:N	X:THR:158:N	159	158	hbbb	1
X:ILE:159:N	X:THR:158:OG1	159	158	hbsb	1
X:ILE:159:O	X:LEU:162:N	159	162	hbbb	1
X:GLN:160:NE2	X:PHE:156:O	160	156	hbsb	1
X:GLN:160:O	X:VAL:164:N	160	164	hbbb	1
X:GLN:160:NE2	X:TYR:101:OH	160	101	hbss	1
X:GLN:160:NE2	X:GLU:157:N	160	157	hbsb	1
X:GLN:160:N	X:PHE:156:O	160	156	hbbb	1
X:GLN:160:N	X:GLU:157:O	160	157	hbbb	1
X:ALA:161:O	X:VAL:165:N	161	165	hbbb	1
X:ALA:161:N	X:GLU:157:O	161	157	hbbb	1
X:ALA:161:O	X:VAL:164:N	161	164	hbbb	1
X:ALA:161:N	X:THR:158:O	161	158	hbbb	1
X:LEU:162:O	X:VAL:165:N	162	165	hbbb	1
X:LEU:162:O	X:MET:166:N	162	166	hbbb	1
X:LEU:162:N	X:THR:158:O	162	158	hbbb	1
X:ASP:163:OD1	X:GLN:160:NE2	163	160	hbss	1
X:ASP:163:OD1	X:VAL:206:N	163	206	hbsb	1
X:ASP:163:OD2	X:VAL:206:N	163	206	hbsb	1
X:ASP:163:N	X:VAL:164:N	163	164	hbbb	1
X:ASP:163:N	X:ILE:159:O	163	159	hbbb	1
X:ASP:163:N	X:GLN:160:O	163	160	hbbb	1
X:ASP:163:O	X:MET:166:N	163	166	hbbb	1
X:ARG:167:NH1	X:ASP:163:OD2	167	163	sb	1
X:ARG:167:NH1	X:ASP:163:OD2	167	163	hbss	1
X:ARG:167:NH1	X:ASP:163:OD1	167	163	sb	1
X:ARG:167:NH1	X:ASP:163:OD1	167	163	hbss	1
X:ARG:167:NH1	X:ARG:179:O	167	179	hbsb	1
X:ARG:167:NE	X:ASP:163:OD2	167	163	hbss	1
X:ARG:167:NH1	X:GLN:204:O	167	204	hbsb	1
X:ARG:167:N	X:GLN:204:NE2	167	204	hbsb	1
X:ARG:167:N	X:VAL:164:O	167	164	hbbb	1
X:ARG:167:N	X:VAL:165:O	167	165	hbbb	1
X:ARG:167:NE	X:ARG:179:NH2	167	179	hbss	1
X:ARG:167:NE	X:ASP:163:O	167	163	hbsb	1
X:ARG:167:NE	X:ASP:163:OD1	167	163	hbss	1
X:ARG:167:N	X:ASP:163:O	167	163	hbbb	1
X:ARG:167:N	X:HI:168:N	167	168	hbbb	1
X:ARG:167:NH2	X:ASP:163:OD1	167	163	hbss	1
X:ARG:167:NH1	X:PHE:181:CE1	167	181	pc	1
X:ARG:167:O	X:SER:171:OG	167	171	hbsb	1
X:ARG:167:O	X:SER:171:N	167	171	hbbb	1
X:ARG:167:NH2	X:PHE:181:CE1	167	181	pc	1
X:ARG:167:NH2	X:HI:203:ND1	167	203	hbss	1
X:ARG:167:NH2	X:HI:203:CD2	167	203	pc	1
X:ARG:167:NH2	X:GLN:204:O	167	204	hbsb	1
X:ARG:167:NH2	X:ASP:163:OD2	167	163	sb	1
X:ARG:167:NH1	X:HI:203:CD2	167	203	pc	1
X:ARG:167:NH2	X:ASP:163:OD1	167	163	sb	1
X:ARG:167:NH2	X:ARG:179:NH1	167	179	hbss	1
X:ARG:167:NH2	X:ARG:179:O	167	179	hbsb	1
X:ARG:167:NH2	X:ASP:163:OD2	167	163	hbss	1
X:HI:168:CD2	X:TYR:393:CE1	168	393	ps	1
X:HI:168:CD2	X:TYR:393:CE1	168	393	ts	1
X:HI:168:N	X:VAL:164:O	168	164	hbbb	1
X:HI:168:N	X:VAL:165:O	168	165	hbbb	1
X:HI:168:ND1	X:PHE:94:N	168	94	hbsb	1
X:HI:168:NE2	X:PRO:92:O	168	92	hbsb	1
X:HI:168:ND1	X:TYR:393:CE1	168	393	pc	1
X:HI:168:NE2	X:TYR:393:CE1	168	393	pc	1
X:HI:168:NE2	X:TYR:393:OH	168	393	hbss	1
X:HI:168:O	X:SER:171:N	168	171	hbbb	1
X:HI:168:O	X:SER:171:OG	168	171	hbsb	1
X:HI:168:O	X:MET:172:N	168	172	hbbb	1
X:LEU:169:O	X:MET:172:N	169	172	hbbb	1
X:PRO:170:O	X:TYR:174:N	170	174	hbbb	1
X:MET:172:N	X:SER:171:N	172	171	hbbb	1
X:ARG:173:N	X:PRO:170:O	173	170	hbbb	1
X:ARG:173:NH1	X:ASP:391:OD2	173	391	hbss	1
X:ARG:173:NH1	X:ASP:391:OD1	173	391	hbss	1
X:ARG:173:NE	X:TYR:174:OH	173	174	hbss	1
X:ARG:173:NH2	X:ASP:391:OD2	173	391	sb	1
X:ARG:173:NH1	X:ASP:391:OD2	173	391	sb	1
X:ARG:173:NH1	X:SER:385:O	173	385	hbsb	1
X:ARG:173:NH1	X:PHE:388:CE1	173	388	pc	1
X:ARG:173:NH2	X:TYR:174:OH	173	174	hbss	1
X:ARG:173:N	X:MET:172:N	173	172	hbbb	1
X:ARG:173:NH2	X:ASP:391:OD1	173	391	sb	1
X:ARG:173:NH2	X:ASP:391:OD2	173	391	hbss	1
X:ARG:173:N	X:LEU:169:O	173	169	hbbb	1
X:ARG:173:NH1	X:SER:387:OG	173	387	hbss	1
X:ARG:173:NH2	X:PHE:388:CE1	173	388	pc	1
X:ARG:173:NH2	X:TYR:174:CE1	173	174	pc	1
X:ARG:173:NH2	X:ASP:391:OD1	173	391	hbss	1
X:ARG:173:NH1	X:TYR:174:CE1	173	174	pc	1
X:ARG:173:NH1	X:TYR:174:OH	173	174	hbss	1
X:ARG:173:NH1	X:ASP:391:OD1	173	391	sb	1
X:THR:175:N	X:THR:183:OG1	175	183	hbsb	1
X:THR:175:O	X:VAL:177:N	175	177	hbbb	1
X:GLY:178:N	X:PRO:176:O	178	176	hbbb	1
X:GLY:178:O	X:SER:180:N	178	180	hbbb	1
X:ARG:179:NH1	X:GLU:673:OE1	179	673	sb	1
X:ARG:179:NH1	X:ASP:163:OD1	179	163	sb	1
X:ARG:179:NH1	X:ASP:163:OD2	179	163	hbss	1
X:ARG:179:NH1	X:ASP:163:OD2	179	163	sb	1
X:ARG:179:NH1	X:GLN:204:O	179	204	hbsb	1
X:ARG:179:NH1	X:GLU:673:OE1	179	673	hbss	1
X:ARG:179:NH1	X:GLU:673:OE2	179	673	hbss	1
X:ARG:179:NH2	X:ASP:163:OD1	179	163	sb	1
X:ARG:179:NH2	X:HI:203:CD2	179	203	pc	1
X:ARG:179:NH2	X:ASP:163:OD2	179	163	sb	1
X:ARG:179:NH1	X:HI:203:CD2	179	203	pc	1
X:ARG:179:NH2	X:SER:205:OG	179	205	hbss	1
X:ARG:179:NH1	X:GLU:673:OE2	179	673	sb	1
X:ARG:179:O	X:GLN:204:N	179	204	hbbb	1
X:ARG:179:N	X:SER:180:N	179	180	hbbb	1
X:ARG:179:NE	X:SER:205:OG	179	205	hbss	1
X:ARG:179:NH2	X:ASP:163:OD2	179	163	hbss	1
X:ARG:179:NH1	X:ASP:163:OD1	179	163	hbss	1
X:ARG:179:NH2	X:HI:203:NE2	179	203	hbss	1
X:ARG:179:NH2	X:GLU:673:OE2	179	673	sb	1
X:ARG:179:NH2	X:GLU:673:OE2	179	673	hbss	1
X:ARG:179:NH2	X:GLU:673:OE1	179	673	sb	1
X:ARG:179:NH2	X:GLU:673:OE1	179	673	hbss	1
X:ARG:179:NH2	X:GLN:204:O	179	204	hbsb	1
X:ARG:179:NH2	X:HI:712:CD2	179	712	pc	1
X:ARG:179:NH1	X:HI:203:NE2	179	203	hbss	1
X:ARG:179:NH1	X:SER:205:OG	179	205	hbss	1
X:ARG:179:NH2	X:ASP:163:OD1	179	163	hbss	1
X:SER:180:OG	X:SER:220:OG	180	220	hbss	1
X:SER:180:N	X:VAL:177:O	180	177	hbbb	1
X:SER:180:O	X:VAL:177:N	180	177	hbbb	1
X:SER:180:OG	X:VAL:177:O	180	177	hbsb	1
X:PHE:181:O	X:PHE:202:N	181	202	hbbb	1
X:PHE:181:N	X:SER:180:OG	181	180	hbsb	1
X:PHE:181:N	X:PHE:202:O	181	202	hbbb	1
X:PHE:181:N	X:PHE:202:N	181	202	hbbb	1
X:PHE:181:CE1	X:PHE:202:CE1	181	202	ps	1
X:PHE:182:N	X:THR:175:O	182	175	hbbb	1
X:PHE:182:O	X:THR:175:OG1	182	175	hbsb	1
X:PHE:182:O	X:THR:183:OG1	182	183	hbsb	1
X:PHE:182:N	X:SER:180:O	182	180	hbbb	1
X:PHE:182:O	X:THR:175:N	182	175	hbbb	1
X:PHE:182:CE1	X:PHE:224:CE1	182	224	ps	1
X:ALA:184:O	X:GLU:186:N	184	186	hbbb	1
X:ALA:184:O	X:SER:189:OG	184	189	hbsb	1
X:ALA:184:N	X:PHE:200:O	184	200	hbbb	1
X:ALA:184:N	X:THR:183:OG1	184	183	hbsb	1
X:ALA:184:N	X:PHE:182:O	184	182	hbbb	1
X:SER:185:OG	X:THR:183:O	185	183	hbsb	1
X:SER:185:O	X:SER:189:OG	185	189	hbsb	1
X:SER:185:O	X:SER:189:N	185	189	hbbb	1
X:SER:185:N	X:TRP:199:NE1	185	199	hbsb	1
X:SER:185:N	X:THR:183:OG1	185	183	hbsb	1
X:SER:185:OG	X:SER:189:OG	185	189	hbss	1
X:SER:185:N	X:THR:183:O	185	183	hbbb	1
X:SER:185:N	X:SER:189:OG	185	189	hbsb	1
X:SER:185:OG	X:VAL:198:O	185	198	hbsb	1
X:SER:185:OG	X:TRP:199:NE1	185	199	hbss	1
X:SER:185:OG	X:THR:183:OG1	185	183	hbss	1
X:GLU:186:OE1	X:LY:381:NZ	186	381	hbss	1
X:GLU:186:O	X:THR:183:OG1	186	183	hbsb	1
X:GLU:186:N	X:SER:185:OG	186	185	hbsb	1
X:GLU:186:OE1	X:LY:381:NZ	186	381	sb	1
X:GLU:186:O	X:SER:189:N	186	189	hbbb	1
X:GLU:186:O	X:SER:189:OG	186	189	hbsb	1
X:GLU:186:OE2	X:LY:381:NZ	186	381	sb	1
X:GLU:186:OE2	X:LY:381:NZ	186	381	hbss	1
X:GLU:186:N	X:THR:183:O	186	183	hbbb	1
X:GLY:187:N	X:SER:185:O	187	185	hbbb	1
X:GLY:187:N	X:SER:185:OG	187	185	hbsb	1
X:GLY:187:N	X:THR:183:O	187	183	hbbb	1
X:GLY:187:O	X:SER:185:OG	187	185	hbsb	1
X:GLY:187:O	X:SER:189:N	187	189	hbbb	1
X:GLY:187:O	X:SER:189:OG	187	189	hbsb	1
X:CY:188:N	X:SER:185:O	188	185	hbbb	1
X:CY:188:O	X:PHE:200:N	188	200	hbbb	1
X:CY:188:O	X:SER:185:OG	188	185	hbsb	1
X:CY:188:N	X:GLU:186:O	188	186	hbbb	1
X:SER:189:OG	X:VAL:198:O	189	198	hbsb	1
X:ASN:190:OD1	X:VAL:198:N	190	198	hbsb	1
X:ASN:190:OD1	X:LEU:192:N	190	192	hbsb	1
X:ASN:190:O	X:LEU:192:N	190	192	hbbb	1
X:ASN:190:ND2	X:SER:185:OG	190	185	hbss	1
X:ASN:190:ND2	X:PRO:191:O	190	191	hbsb	1
X:ASN:190:ND2	X:SER:189:O	190	189	hbsb	1
X:ASN:190:ND2	X:SER:189:OG	190	189	hbss	1
X:ASN:190:ND2	X:VAL:198:O	190	198	hbsb	1
X:ASN:190:ND2	X:PRO:191:N	190	191	hbsb	1
X:ASN:190:N	X:VAL:198:O	190	198	hbbb	1
X:ASN:190:O	X:VAL:198:N	190	198	hbbb	1
X:ASN:190:N	X:SER:189:OG	190	189	hbsb	1
X:ASN:190:N	X:CY:188:O	190	188	hbbb	1
X:LEU:192:O	X:THR:363:OG1	192	363	hbsb	1
X:GLY:193:N	X:LEU:192:N	193	192	hbbb	1
X:GLY:195:O	X:LY:226:N	195	226	hbbb	1
X:ARG:196:NH2	X:LY:355:O	196	355	hbsb	1
X:ARG:196:NH1	X:TYR:225:CE1	196	225	pc	1
X:ARG:196:N	X:GLY:193:O	196	193	hbbb	1
X:ARG:196:NH2	X:LY:354:O	196	354	hbsb	1
X:ARG:196:O	X:LEU:192:N	196	192	hbbb	1
X:ARG:196:NH2	X:GLN:360:NE2	196	360	hbss	1
X:ARG:196:NH2	X:GLN:360:OE1	196	360	hbss	1
X:ARG:196:NH2	X:GLU:261:OE1	196	261	hbss	1
X:ARG:196:NH2	X:GLU:261:OE1	196	261	sb	1
X:ARG:196:NH2	X:GLU:261:OE2	196	261	hbss	1
X:ARG:196:NH2	X:GLU:261:OE2	196	261	sb	1
X:ARG:196:NH2	X:GLY:193:O	196	193	hbsb	1
X:ARG:196:N	X:GLY:194:O	196	194	hbbb	1
X:ARG:196:N	X:GLY:195:N	196	195	hbbb	1
X:ARG:196:NE	X:GLN:360:OE1	196	360	hbss	1
X:ARG:196:NH1	X:LY:355:O	196	355	hbsb	1
X:ARG:196:O	X:GLY:193:N	196	193	hbbb	1
X:ARG:196:NH2	X:TYR:225:OH	196	225	hbss	1
X:ARG:196:NE	X:GLY:194:O	196	194	hbsb	1
X:ARG:196:NE	X:GLY:193:O	196	193	hbsb	1
X:ARG:196:NE	X:GLU:261:OE2	196	261	hbss	1
X:ARG:196:NE	X:GLU:261:OE1	196	261	hbss	1
X:ARG:196:NE	X:LEU:192:O	196	192	hbsb	1
X:ARG:196:NH1	X:GLN:360:NE2	196	360	hbss	1
X:ARG:196:NH1	X:GLN:360:OE1	196	360	hbss	1
X:ARG:196:NH1	X:GLU:261:OE1	196	261	hbss	1
X:ARG:196:NH1	X:GLU:261:OE1	196	261	sb	1
X:ARG:196:NH1	X:GLU:261:OE2	196	261	hbss	1
X:ARG:196:NH1	X:GLU:261:OE2	196	261	sb	1
X:ARG:196:NH1	X:GLY:193:O	196	193	hbsb	1
X:ARG:196:NH1	X:GLY:194:O	196	194	hbsb	1
X:ARG:196:NH1	X:LEU:356:N	196	356	hbsb	1
X:ARG:196:NH1	X:LY:354:O	196	354	hbsb	1
X:ARG:196:NH2	X:GLY:194:O	196	194	hbsb	1
X:ARG:196:NE	X:GLN:360:NE2	196	360	hbss	1
X:ARG:196:NH2	X:TYR:225:CE1	196	225	pc	1
X:ARG:196:NH2	X:LEU:192:O	196	192	hbsb	1
X:GLU:197:O	X:PHE:224:N	197	224	hbbb	1
X:GLU:197:OE2	X:SER:189:OG	197	189	hbss	1
X:GLU:197:OE1	X:SER:185:OG	197	185	hbss	1
X:GLU:197:OE1	X:SER:189:N	197	189	hbsb	1
X:GLU:197:N	X:PHE:224:O	197	224	hbbb	1
X:GLU:197:OE1	X:TRP:199:NE1	197	199	hbss	1
X:GLU:197:OE2	X:SER:185:OG	197	185	hbss	1
X:GLU:197:OE1	X:SER:189:OG	197	189	hbss	1
X:GLU:197:OE2	X:TRP:199:NE1	197	199	hbss	1
X:PHE:200:N	X:SER:185:OG	200	185	hbsb	1
X:PHE:200:N	X:THR:183:O	200	183	hbbb	1
X:PHE:200:O	X:THR:183:N	200	183	hbbb	1
X:PHE:200:O	X:THR:183:OG1	200	183	hbsb	1
X:GLY:201:O	X:SER:220:N	201	220	hbbb	1
X:GLY:201:N	X:SER:220:O	201	220	hbbb	1
X:GLY:201:O	X:HI:203:N	201	203	hbbb	1
X:GLY:201:O	X:SER:220:OG	201	220	hbsb	1
X:GLY:201:N	X:SER:220:OG	201	220	hbsb	1
X:PHE:202:O	X:SER:220:OG	202	220	hbsb	1
X:PHE:202:O	X:SER:180:OG	202	180	hbsb	1
X:HI:203:CD2	X:HI:712:ND1	203	712	pc	1
X:HI:203:CD2	X:HI:712:CD2	203	712	ts	1
X:HI:203:N	X:SER:180:OG	203	180	hbsb	1
X:HI:203:ND1	X:HI:712:CD2	203	712	pc	1
X:HI:203:ND1	X:HI:712:NE2	203	712	hbss	1
X:HI:203:ND1	X:SER:180:OG	203	180	hbss	1
X:HI:203:CD2	X:HI:712:NE2	203	712	pc	1
X:HI:203:CD2	X:HI:712:CD2	203	712	ps	1
X:HI:203:NE2	X:HI:712:CD2	203	712	pc	1
X:HI:203:NE2	X:HI:712:NE2	203	712	hbss	1
X:HI:203:NE2	X:PHE:182:CE1	203	182	pc	1
X:HI:203:NE2	X:SER:180:OG	203	180	hbss	1
X:HI:203:NE2	X:SER:205:OG	203	205	hbss	1
X:HI:203:NE2	X:SER:220:OG	203	220	hbss	1
X:HI:203:O	X:SER:205:N	203	205	hbbb	1
X:HI:203:NE2	X:HI:712:ND1	203	712	hbss	1
X:GLN:204:NE2	X:MET:166:O	204	166	hbsb	1
X:GLN:204:N	X:PHE:202:O	204	202	hbbb	1
X:GLN:204:N	X:HI:203:ND1	204	203	hbsb	1
X:GLN:204:O	X:SER:205:OG	204	205	hbsb	1
X:GLN:204:NE2	X:SER:205:O	204	205	hbsb	1
X:SER:205:OG	X:VAL:206:N	205	206	hbsb	1
X:ARG:207:NH2	X:PHE:44:CE1	207	44	pc	1
X:ARG:207:NH2	X:SER:205:OG	207	205	hbss	1
X:ARG:207:NH1	X:GLU:673:OE1	207	673	hbss	1
X:ARG:207:NH2	X:GLU:673:OE2	207	673	sb	1
X:ARG:207:NH2	X:GLU:673:OE2	207	673	hbss	1
X:ARG:207:NH2	X:GLU:673:OE1	207	673	sb	1
X:ARG:207:NH2	X:GLU:673:OE1	207	673	hbss	1
X:ARG:207:NH2	X:ASN:216:OD1	207	216	hbss	1
X:ARG:207:NH1	X:THR:713:OG1	207	713	hbss	1
X:ARG:207:NH1	X:PHE:44:CE1	207	44	pc	1
X:ARG:207:NH1	X:HI:764:CD2	207	764	pc	1
X:ARG:207:NH1	X:GLU:673:OE2	207	673	sb	1
X:ARG:207:NH1	X:GLU:673:OE2	207	673	hbss	1
X:ARG:207:NH1	X:GLU:673:OE1	207	673	sb	1
X:ARG:207:NH2	X:HI:712:CD2	207	712	pc	1
X:ARG:207:NH2	X:HI:764:CD2	207	764	pc	1
X:ARG:207:NE	X:VAL:206:O	207	206	hbsb	1
X:ARG:207:NE	X:SER:205:OG	207	205	hbss	1
X:ARG:207:N	X:MET:214:O	207	214	hbbb	1
X:ARG:207:O	X:SER:209:OG	207	209	hbsb	1
X:ARG:207:O	X:SER:209:N	207	209	hbbb	1
X:ARG:207:O	X:MET:214:N	207	214	hbbb	1
X:ARG:207:NH2	X:VAL:206:O	207	206	hbsb	1
X:ARG:207:NH2	X:TYR:749:OH	207	749	hbss	1
X:ARG:207:NH2	X:THR:713:OG1	207	713	hbss	1
X:ARG:207:NH1	X:ASN:216:OD1	207	216	hbss	1
X:SER:209:O	X:TRP:211:N	209	211	hbbb	1
X:SER:209:OG	X:TRP:211:N	209	211	hbsb	1
X:LEU:210:N	X:THR:741:O	210	741	hbbb	1
X:LEU:210:N	X:LY:739:O	210	739	hbbb	1
X:LEU:210:N	X:TRP:211:N	210	211	hbbb	1
X:LY:212:NZ	X:MET:47:O	212	47	hbsb	1
X:LY:212:N	X:SER:209:O	212	209	hbbb	1
X:LY:212:N	X:SER:209:OG	212	209	hbsb	1
X:LY:212:NZ	X:TRP:211:CD2	212	211	pc	1
X:LY:212:O	X:SER:209:N	212	209	hbbb	1
X:LY:212:O	X:SER:209:OG	212	209	hbsb	1
X:MET:213:O	X:MET:47:N	213	47	hbbb	1
X:LEU:215:O	X:PHE:45:N	215	45	hbbb	1
X:LEU:215:N	X:PHE:45:O	215	45	hbbb	1
X:ASN:216:O	X:SER:205:OG	216	205	hbsb	1
X:ASN:216:ND2	X:ASN:43:ND2	216	43	hbss	1
X:ASN:216:OD1	X:SER:205:OG	216	205	hbss	1
X:ASN:216:OD1	X:HI:203:NE2	216	203	hbss	1
X:ASN:216:ND2	X:ASN:43:O	216	43	hbsb	1
X:ASN:216:ND2	X:ASN:43:OD1	216	43	hbss	1
X:ASN:216:ND2	X:HI:712:O	216	712	hbsb	1
X:ASN:216:ND2	X:ILE:217:N	216	217	hbsb	1
X:ASN:216:O	X:SER:205:N	216	205	hbbb	1
X:ASN:216:N	X:SER:205:O	216	205	hbbb	1
X:ASN:216:N	X:MET:214:O	216	214	hbbb	1
X:ASN:216:OD1	X:ASN:43:ND2	216	43	hbss	1
X:ASP:218:N	X:HI:203:O	218	203	hbbb	1
X:ASP:218:OD2	X:VAL:219:N	218	219	hbsb	1
X:ASP:218:OD2	X:HI:712:NE2	218	712	sb	1
X:ASP:218:OD2	X:HI:712:ND1	218	712	sb	1
X:ASP:218:OD1	X:VAL:219:N	218	219	hbsb	1
X:ASP:218:OD1	X:HI:712:ND1	218	712	sb	1
X:ASP:218:O	X:HI:203:N	218	203	hbbb	1
X:SER:220:OG	X:VAL:219:O	220	219	hbsb	1
X:ALA:221:O	X:THR:222:OG1	221	222	hbsb	1
X:ALA:221:N	X:THR:368:OG1	221	368	hbsb	1
X:ALA:221:N	X:SER:220:OG	221	220	hbsb	1
X:THR:222:N	X:TRP:199:O	222	199	hbbb	1
X:THR:222:O	X:TRP:199:N	222	199	hbbb	1
X:ALA:223:N	X:THR:222:OG1	223	222	hbsb	1
X:ALA:223:O	X:CY:352:N	223	352	hbbb	1
X:PHE:224:CE1	X:TRP:199:CD2	224	199	ps	1
X:ALA:227:O	X:GLN:228:NE2	227	228	hbsb	1
X:ALA:227:O	X:ASN:345:ND2	227	345	hbsb	1
X:ALA:227:N	X:TYR:225:O	227	225	hbbb	1
X:GLN:228:N	X:ILE:346:O	228	346	hbbb	1
X:GLN:228:OE1	X:GLY:195:N	228	195	hbsb	1
X:GLN:228:NE2	X:GLU:232:O	228	232	hbsb	1
X:GLN:228:OE1	X:LY:226:NZ	228	226	hbss	1
X:GLN:228:NE2	X:GLU:232:OE1	228	232	hbss	1
X:GLN:228:NE2	X:GLU:232:OE2	228	232	hbss	1
X:GLN:228:NE2	X:GLU:236:OE1	228	236	hbss	1
X:GLN:228:NE2	X:GLU:236:OE2	228	236	hbss	1
X:GLN:228:NE2	X:LY:226:NZ	228	226	hbss	1
X:GLN:228:N	X:LY:226:O	228	226	hbbb	1
X:GLN:228:O	X:ILE:346:N	228	346	hbbb	1
X:GLN:228:NE2	X:LY:226:O	228	226	hbsb	1
X:VAL:230:O	X:VAL:234:N	230	234	hbbb	1
X:ILE:231:O	X:VAL:234:N	231	234	hbbb	1
X:GLU:232:N	X:PRO:229:O	232	229	hbbb	1
X:GLU:232:O	X:GLU:236:N	232	236	hbbb	1
X:PHE:233:N	X:PRO:229:O	233	229	hbbb	1
X:PHE:233:N	X:VAL:230:O	233	230	hbbb	1
X:PHE:233:O	X:VAL:237:N	233	237	hbbb	1
X:VAL:234:O	X:VAL:237:N	234	237	hbbb	1
X:CY:235:N	X:GLU:232:O	235	232	hbbb	1
X:CY:235:N	X:ILE:231:O	235	231	hbbb	1
X:CY:235:O	X:PHE:240:N	235	240	hbbb	1
X:CY:235:O	X:LEU:238:N	235	238	hbbb	1
X:GLU:236:OE2	X:LY:226:NZ	236	226	sb	1
X:GLU:236:OE2	X:GLY:195:N	236	195	hbsb	1
X:GLU:236:OE2	X:GLY:194:N	236	194	hbsb	1
X:GLU:236:OE1	X:LY:226:NZ	236	226	sb	1
X:GLU:236:OE1	X:LY:226:NZ	236	226	hbss	1
X:GLU:236:OE1	X:GLY:195:N	236	195	hbsb	1
X:GLU:236:O	X:GLY:195:N	236	195	hbbb	1
X:GLU:236:O	X:GLY:194:N	236	194	hbbb	1
X:GLU:236:N	X:PHE:233:O	236	233	hbbb	1
X:GLU:236:OE2	X:LY:226:NZ	236	226	hbss	1
X:LEU:238:N	X:VAL:234:O	238	234	hbbb	1
X:LEU:238:O	X:LY:257:NZ	238	257	hbsb	1
X:LEU:238:O	X:PHE:240:N	238	240	hbbb	1
X:ASP:239:OD1	X:LY:257:NZ	239	257	hbss	1
X:ASP:239:OD1	X:LY:257:NZ	239	257	sb	1
X:ASP:239:N	X:CY:235:O	239	235	hbbb	1
X:ASP:239:N	X:GLU:236:O	239	236	hbbb	1
X:ASP:239:N	X:LEU:238:N	239	238	hbbb	1
X:ASP:239:N	X:PHE:240:N	239	240	hbbb	1
X:ASP:239:N	X:VAL:237:O	239	237	hbbb	1
X:ASP:239:O	X:LY:241:NZ	239	241	hbsb	1
X:ASP:239:O	X:LY:241:N	239	241	hbbb	1
X:ASP:239:OD1	X:LY:241:NZ	239	241	hbss	1
X:ASP:239:OD1	X:LY:241:NZ	239	241	sb	1
X:ASP:239:OD2	X:LY:257:NZ	239	257	sb	1
X:ASP:239:OD2	X:LY:257:NZ	239	257	hbss	1
X:ASP:239:OD2	X:LY:241:NZ	239	241	sb	1
X:ASP:239:OD2	X:LY:241:NZ	239	241	hbss	1
X:ASP:239:OD2	X:GLY:194:N	239	194	hbsb	1
X:ASP:239:OD1	X:GLY:194:N	239	194	hbsb	1
X:LY:241:N	X:SER:242:N	241	242	hbbb	1
X:LY:241:O	X:SER:242:OG	241	242	hbsb	1
X:ILE:243:N	X:SER:242:OG	243	242	hbsb	1
X:ILE:243:O	X:TYR:322:OH	243	322	hbsb	1
X:GLU:244:OE1	X:TYR:322:OH	244	322	hbss	1
X:GLU:244:OE2	X:TYR:322:OH	244	322	hbss	1
X:GLU:244:O	X:HI:324:NE2	244	324	hbsb	1
X:GLU:244:O	X:TYR:322:OH	244	322	hbsb	1
X:GLU:244:N	X:GLU:245:N	244	245	hbbb	1
X:GLU:244:N	X:SER:242:OG	244	242	hbsb	1
X:GLU:244:OE1	X:ILE:243:N	244	243	hbsb	1
X:GLU:244:N	X:ILE:243:N	244	243	hbbb	1
X:GLU:245:OE2	X:SER:242:OG	245	242	hbss	1
X:GLU:245:OE2	X:LY:241:NZ	245	241	sb	1
X:GLU:245:OE2	X:LY:241:NZ	245	241	hbss	1
X:GLU:245:OE1	X:SER:242:OG	245	242	hbss	1
X:GLU:245:OE1	X:LY:241:NZ	245	241	sb	1
X:GLU:245:OE1	X:LY:241:NZ	245	241	hbss	1
X:GLU:245:O	X:LY:241:NZ	245	241	hbsb	1
X:GLU:245:N	X:SER:242:OG	245	242	hbsb	1
X:GLU:245:N	X:SER:242:O	245	242	hbbb	1
X:GLU:245:N	X:ILE:243:O	245	243	hbbb	1
X:GLU:245:O	X:LY:248:N	245	248	hbbb	1
X:GLN:246:N	X:ILE:243:O	246	243	hbbb	1
X:GLN:246:N	X:GLU:245:N	246	245	hbbb	1
X:GLN:246:NE2	X:ILE:243:O	246	243	hbsb	1
X:GLN:246:N	X:GLU:244:O	246	244	hbbb	1
X:GLN:246:NE2	X:GLU:245:O	246	245	hbsb	1
X:GLN:246:NE2	X:GLN:254:OE1	246	254	hbss	1
X:GLN:246:OE1	X:SER:242:N	246	242	hbsb	1
X:GLN:246:OE1	X:LY:241:N	246	241	hbsb	1
X:GLN:246:OE1	X:HI:324:NE2	246	324	hbss	1
X:GLN:246:O	X:LY:248:N	246	248	hbbb	1
X:GLN:246:O	X:HI:324:NE2	246	324	hbsb	1
X:GLN:246:O	X:GLN:247:NE2	246	247	hbsb	1
X:GLN:246:NE2	X:SER:242:OG	246	242	hbss	1
X:GLN:246:NE2	X:SER:242:O	246	242	hbsb	1
X:GLN:246:NE2	X:LY:248:O	246	248	hbsb	1
X:GLN:246:NE2	X:LY:248:N	246	248	hbsb	1
X:GLN:246:NE2	X:LY:241:O	246	241	hbsb	1
X:GLN:246:N	X:SER:242:O	246	242	hbbb	1
X:GLN:247:OE1	X:LY:248:N	247	248	hbsb	1
X:GLN:247:OE1	X:LY:241:NZ	247	241	hbss	1
X:GLN:247:N	X:LY:248:N	247	248	hbbb	1
X:GLN:247:NE2	X:GLU:245:O	247	245	hbsb	1
X:GLN:247:NE2	X:GLU:244:O	247	244	hbsb	1
X:GLN:247:N	X:HI:324:NE2	247	324	hbsb	1
X:GLN:247:N	X:GLU:245:O	247	245	hbbb	1
X:GLN:247:N	X:GLU:244:O	247	244	hbbb	1
X:GLN:247:NE2	X:HI:324:ND1	247	324	hbss	1
X:LY:248:NZ	X:PRO:249:O	248	249	hbsb	1
X:PRO:249:O	X:THR:251:N	249	251	hbbb	1
X:ASP:252:OD2	X:SER:253:N	252	253	hbsb	1
X:ASP:252:OD1	X:SER:253:N	252	253	hbsb	1
X:ASP:252:O	X:VAL:256:N	252	256	hbbb	1
X:SER:253:N	X:THR:251:OG1	253	251	hbsb	1
X:SER:253:OG	X:THR:251:OG1	253	251	hbss	1
X:SER:253:O	X:VAL:256:N	253	256	hbbb	1
X:GLN:254:O	X:PHE:258:N	254	258	hbbb	1
X:GLN:254:OE1	X:THR:251:N	254	251	hbsb	1
X:GLN:254:N	X:SER:253:OG	254	253	hbsb	1
X:GLN:254:N	X:THR:251:O	254	251	hbbb	1
X:GLN:254:N	X:THR:251:OG1	254	251	hbsb	1
X:GLN:254:NE2	X:PRO:249:O	254	249	hbsb	1
X:GLN:254:OE1	X:THR:251:OG1	254	251	hbss	1
X:GLN:254:NE2	X:THR:251:OG1	254	251	hbss	1
X:GLN:254:O	X:LY:257:N	254	257	hbbb	1
X:GLN:254:OE1	X:LY:257:NZ	254	257	hbss	1
X:ARG:255:NH2	X:ASP:252:OD1	255	252	sb	1
X:ARG:255:NH2	X:ASP:252:OD2	255	252	hbss	1
X:ARG:255:NH2	X:ASP:252:OD2	255	252	sb	1
X:ARG:255:NH2	X:VAL:284:O	255	284	hbsb	1
X:ARG:255:NH2	X:ARG:286:NH1	255	286	hbss	1
X:ARG:255:NH2	X:ARG:286:NE	255	286	hbss	1
X:ARG:255:O	X:THR:259:N	255	259	hbbb	1
X:ARG:255:NH1	X:ASP:252:OD1	255	252	sb	1
X:ARG:255:NH1	X:ASP:252:OD2	255	252	hbss	1
X:ARG:255:NH1	X:ASP:252:OD2	255	252	sb	1
X:ARG:255:NH1	X:LEU:250:O	255	250	hbsb	1
X:ARG:255:O	X:THR:259:OG1	255	259	hbsb	1
X:ARG:255:NH2	X:ASP:252:OD1	255	252	hbss	1
X:ARG:255:N	X:ASP:252:O	255	252	hbbb	1
X:ARG:255:O	X:PHE:258:N	255	258	hbbb	1
X:ARG:255:NE	X:ASP:252:OD1	255	252	hbss	1
X:ARG:255:NE	X:THR:285:O	255	285	hbsb	1
X:ARG:255:NE	X:VAL:284:O	255	284	hbsb	1
X:ARG:255:NH1	X:ASP:252:N	255	252	hbsb	1
X:ARG:255:NH1	X:ASP:252:OD1	255	252	hbss	1
X:ARG:255:NE	X:ARG:286:N	255	286	hbsb	1
X:ARG:255:N	X:THR:251:O	255	251	hbbb	1
X:LY:257:N	X:SER:253:O	257	253	hbbb	1
X:LY:257:NZ	X:VAL:237:O	257	237	hbsb	1
X:LY:257:O	X:LY:260:N	257	260	hbbb	1
X:THR:259:N	X:VAL:256:O	259	256	hbbb	1
X:LY:260:N	X:VAL:256:O	260	256	hbbb	1
X:LY:260:O	X:LY:354:NZ	260	354	hbsb	1
X:GLU:261:OE2	X:LY:260:NZ	261	260	hbss	1
X:GLU:261:OE2	X:TYR:225:OH	261	225	hbss	1
X:GLU:261:OE2	X:LY:355:NZ	261	355	hbss	1
X:GLU:261:OE2	X:LY:354:NZ	261	354	sb	1
X:GLU:261:OE2	X:LY:354:NZ	261	354	hbss	1
X:GLU:261:OE2	X:LY:260:NZ	261	260	sb	1
X:GLU:261:OE1	X:TYR:225:OH	261	225	hbss	1
X:GLU:261:OE1	X:LY:355:NZ	261	355	sb	1
X:GLU:261:OE1	X:LY:355:NZ	261	355	hbss	1
X:GLU:261:OE1	X:LY:354:NZ	261	354	sb	1
X:GLU:261:OE2	X:LY:355:NZ	261	355	sb	1
X:GLU:261:N	X:ILE:262:N	261	262	hbbb	1
X:GLU:261:OE1	X:LY:354:NZ	261	354	hbss	1
X:GLU:261:O	X:LY:354:NZ	261	354	hbsb	1
X:GLU:261:N	X:PHE:258:O	261	258	hbbb	1
X:GLU:261:N	X:LY:260:N	261	260	hbbb	1
X:GLU:261:N	X:LY:257:O	261	257	hbbb	1
X:ILE:262:O	X:LEU:265:N	262	265	hbbb	1
X:ILE:262:N	X:THR:259:O	262	259	hbbb	1
X:ILE:262:N	X:PHE:258:O	262	258	hbbb	1
X:LY:263:N	X:THR:259:O	263	259	hbbb	1
X:LY:263:O	X:LY:354:NZ	263	354	hbsb	1
X:GLY:264:N	X:VAL:281:O	264	281	hbbb	1
X:GLY:264:N	X:LEU:265:N	264	265	hbbb	1
X:GLY:264:O	X:LY:266:NZ	264	266	hbsb	1
X:LEU:265:O	X:VAL:281:N	265	281	hbbb	1
X:LEU:265:N	X:LY:263:O	265	263	hbbb	1
X:LY:266:O	X:VAL:347:N	266	347	hbbb	1
X:GLU:268:OE2	X:HI:271:ND1	268	271	sb	1
X:GLU:268:OE2	X:LY:278:NZ	268	278	hbss	1
X:GLU:268:OE1	X:LY:278:NZ	268	278	sb	1
X:GLU:268:OE1	X:LY:278:NZ	268	278	hbss	1
X:GLU:268:OE1	X:HI:271:ND1	268	271	sb	1
X:GLU:268:O	X:THR:270:OG1	268	270	hbsb	1
X:GLU:268:O	X:THR:270:N	268	270	hbbb	1
X:GLU:268:OE2	X:LY:278:NZ	268	278	sb	1
X:ILE:269:O	X:THR:270:OG1	269	270	hbsb	1
X:ILE:269:O	X:LY:276:NZ	269	276	hbsb	1
X:ILE:269:N	X:LY:276:O	269	276	hbbb	1
X:THR:270:N	X:VAL:343:O	270	343	hbbb	1
X:HI:271:O	X:LY:278:NZ	271	278	hbsb	1
X:HI:271:O	X:LY:276:NZ	271	276	hbsb	1
X:HI:271:NE2	X:PHE:312:CE1	271	312	pc	1
X:HI:271:CD2	X:PHE:312:CE1	271	312	ps	1
X:HI:271:N	X:VAL:343:O	271	343	hbbb	1
X:HI:271:ND1	X:LY:278:NZ	271	278	hbss	1
X:HI:271:CD2	X:LY:278:NZ	271	278	pc	1
X:HI:271:N	X:THR:270:OG1	271	270	hbsb	1
X:HI:271:CD2	X:LY:276:NZ	271	276	pc	1
X:HI:271:N	X:ILE:269:O	271	269	hbbb	1
X:HI:271:CD2	X:PHE:312:CE1	271	312	ts	1
X:HI:271:N	X:THR:270:N	271	270	hbbb	1
X:CY:272:N	X:ILE:269:O	272	269	hbbb	1
X:CY:272:N	X:THR:270:O	272	270	hbbb	1
X:CY:272:O	X:GLN:274:N	272	274	hbbb	1
X:CY:272:N	X:HI:271:N	272	271	hbbb	1
X:CY:272:O	X:MET:275:N	272	275	hbbb	1
X:CY:272:N	X:HI:271:ND1	272	271	hbsb	1
X:CY:272:O	X:LY:276:NZ	272	276	hbsb	1
X:CY:272:O	X:LY:276:N	272	276	hbbb	1
X:CY:272:N	X:GLY:273:N	272	273	hbbb	1
X:CY:272:O	X:LY:278:NZ	272	278	hbsb	1
X:GLY:273:N	X:ILE:269:O	273	269	hbbb	1
X:GLY:273:N	X:HI:271:NE2	273	271	hbsb	1
X:GLY:273:N	X:HI:271:O	273	271	hbbb	1
X:GLY:273:N	X:THR:270:O	273	270	hbbb	1
X:GLY:273:O	X:HI:271:NE2	273	271	hbsb	1
X:GLY:273:O	X:LY:276:N	273	276	hbbb	1
X:GLY:273:O	X:LY:278:NZ	273	278	hbsb	1
X:GLY:273:O	X:MET:275:N	273	275	hbbb	1
X:GLY:273:N	X:HI:271:ND1	273	271	hbsb	1
X:GLN:274:O	X:ILE:269:N	274	269	hbbb	1
X:GLN:274:N	X:MET:275:N	274	275	hbbb	1
X:GLN:274:O	X:HI:271:NE2	274	271	hbsb	1
X:GLN:274:NE2	X:GLU:122:OE1	274	122	hbss	1
X:GLN:274:OE1	X:MET:275:N	274	275	hbsb	1
X:GLN:274:OE1	X:LY:276:NZ	274	276	hbss	1
X:GLN:274:O	X:LY:276:N	274	276	hbbb	1
X:GLN:274:NE2	X:GLY:121:O	274	121	hbsb	1
X:GLN:274:N	X:ILE:269:O	274	269	hbbb	1
X:GLN:274:N	X:GLY:273:N	274	273	hbbb	1
X:LY:276:O	X:LY:278:N	276	278	hbbb	1
X:LY:276:O	X:LY:278:NZ	276	278	hbsb	1
X:LY:276:NZ	X:PRO:120:O	276	120	hbsb	1
X:ARG:277:O	X:TYR:279:N	277	279	hbbb	1
X:ARG:277:O	X:ILE:269:N	277	269	hbbb	1
X:ARG:277:NH2	X:TYR:279:CE1	277	279	pc	1
X:ARG:277:NH2	X:THR:270:OG1	277	270	hbss	1
X:ARG:277:NH2	X:LY:276:O	277	276	hbsb	1
X:ARG:277:NH2	X:GLU:122:OE2	277	122	sb	1
X:ARG:277:NH2	X:GLU:122:OE2	277	122	hbss	1
X:ARG:277:NH1	X:HI:316:CD2	277	316	pc	1
X:ARG:277:NH2	X:GLU:122:OE1	277	122	hbss	1
X:ARG:277:NH2	X:GLN:274:OE1	277	274	hbss	1
X:ARG:277:NH2	X:ASP:125:OD2	277	125	sb	1
X:ARG:277:NH2	X:ASP:125:OD1	277	125	sb	1
X:ARG:277:NH1	X:TYR:279:OH	277	279	hbss	1
X:ARG:277:NH1	X:TYR:279:CE1	277	279	pc	1
X:ARG:277:NH1	X:THR:270:OG1	277	270	hbss	1
X:ARG:277:NH1	X:LY:278:O	277	278	hbsb	1
X:ARG:277:NH1	X:GLU:122:OE2	277	122	sb	1
X:ARG:277:NH2	X:GLU:122:OE1	277	122	sb	1
X:ARG:277:NH1	X:ASP:125:OD2	277	125	hbss	1
X:ARG:277:NH1	X:ASP:125:OD2	277	125	sb	1
X:ARG:277:NH1	X:ASP:125:OD1	277	125	sb	1
X:ARG:277:N	X:GLN:274:O	277	274	hbbb	1
X:ARG:277:NE	X:GLN:274:OE1	277	274	hbss	1
X:ARG:277:NE	X:GLU:122:OE1	277	122	hbss	1
X:ARG:277:NE	X:GLU:122:OE2	277	122	hbss	1
X:ARG:277:NE	X:LY:276:O	277	276	hbsb	1
X:ARG:277:NE	X:LY:278:O	277	278	hbsb	1
X:ARG:277:NE	X:TYR:279:OH	277	279	hbss	1
X:ARG:277:NH1	X:GLU:122:OE2	277	122	hbss	1
X:ARG:277:NH1	X:GLU:122:OE1	277	122	sb	1
X:ARG:277:N	X:MET:275:O	277	275	hbbb	1
X:ARG:277:NH1	X:GLN:274:OE1	277	274	hbss	1
X:ARG:277:NH1	X:GLU:122:OE1	277	122	hbss	1
X:LY:278:N	X:MET:275:O	278	275	hbbb	1
X:LY:278:NZ	X:MET:275:O	278	275	hbsb	1
X:LY:278:NZ	X:THR:270:O	278	270	hbsb	1
X:TYR:279:O	X:VAL:267:N	279	267	hbbb	1
X:TYR:279:N	X:VAL:267:O	279	267	hbbb	1
X:ARG:280:O	X:GLY:331:N	280	331	hbbb	1
X:ARG:280:O	X:CY:282:N	280	282	hbbb	1
X:ARG:280:NH2	X:LY:266:NZ	280	266	hbss	1
X:ARG:280:NH1	X:GLY:264:O	280	264	hbsb	1
X:ARG:280:NH1	X:GLN:350:OE1	280	350	hbss	1
X:ARG:280:NE	X:GLY:264:O	280	264	hbsb	1
X:CY:282:O	X:LY:263:NZ	282	263	hbsb	1
X:CY:282:N	X:GLN:329:O	282	329	hbbb	1
X:ASN:283:N	X:CY:282:N	283	282	hbbb	1
X:ASN:283:N	X:GLN:329:O	283	329	hbbb	1
X:ASN:283:ND2	X:GLN:329:NE2	283	329	hbss	1
X:ASN:283:ND2	X:GLN:329:OE1	283	329	hbss	1
X:ASN:283:ND2	X:GLU:333:OE1	283	333	hbss	1
X:ASN:283:OD1	X:VAL:284:N	283	284	hbsb	1
X:ASN:283:ND2	X:GLU:333:OE2	283	333	hbss	1
X:ASN:283:O	X:GLN:329:N	283	329	hbbb	1
X:ASN:283:OD1	X:LY:263:NZ	283	263	hbss	1
X:ARG:286:NH2	X:ASP:252:OD2	286	252	hbss	1
X:ARG:286:NH2	X:ASP:252:OD1	286	252	sb	1
X:ARG:286:NH2	X:ASP:252:OD1	286	252	hbss	1
X:ARG:286:NH1	X:ASP:252:OD2	286	252	sb	1
X:ARG:286:NH1	X:ASP:252:OD2	286	252	hbss	1
X:ARG:286:NH1	X:ASP:252:OD1	286	252	sb	1
X:ARG:286:O	X:ARG:287:NH1	286	287	hbsb	1
X:ARG:286:NE	X:ASP:252:OD1	286	252	hbss	1
X:ARG:286:N	X:ARG:287:N	286	287	hbbb	1
X:ARG:286:NH2	X:ASP:252:OD2	286	252	sb	1
X:ARG:286:NE	X:ASP:252:OD2	286	252	hbss	1
X:ARG:287:NH2	X:HI:291:CD2	287	291	pc	1
X:ARG:287:NH2	X:GLN:292:NE2	287	292	hbss	1
X:ARG:287:NH1	X:THR:293:N	287	293	hbsb	1
X:ARG:287:NH1	X:THR:293:OG1	287	293	hbss	1
X:ARG:287:O	X:CY:327:N	287	327	hbbb	1
X:ARG:287:NH2	X:HI:291:O	287	291	hbsb	1
X:ARG:287:NH2	X:THR:293:N	287	293	hbsb	1
X:ARG:287:NH2	X:THR:293:O	287	293	hbsb	1
X:ARG:287:NH2	X:THR:293:OG1	287	293	hbss	1
X:ARG:287:NH1	X:HI:291:O	287	291	hbsb	1
X:ARG:287:O	X:THR:285:OG1	287	285	hbsb	1
X:ARG:287:NH2	X:HI:291:ND1	287	291	hbss	1
X:ARG:287:NH1	X:HI:291:CD2	287	291	pc	1
X:ARG:287:NH2	X:GLN:292:OE1	287	292	hbss	1
X:ARG:287:NE	X:GLN:292:OE1	287	292	hbss	1
X:ARG:287:NE	X:HI:291:ND1	287	291	hbss	1
X:ARG:287:N	X:THR:285:O	287	285	hbbb	1
X:ALA:289:O	X:GLN:292:N	289	292	hbbb	1
X:ALA:289:O	X:HI:291:N	289	291	hbbb	1
X:ALA:289:N	X:LEU:325:O	289	325	hbbb	1
X:ALA:289:O	X:VAL:308:N	289	308	hbbb	1
X:ALA:289:N	X:PRO:323:O	289	323	hbbb	1
X:ALA:289:O	X:ALA:309:N	289	309	hbbb	1
X:SER:290:O	X:THR:307:OG1	290	307	hbsb	1
X:HI:291:CD2	X:HI:324:ND1	291	324	pc	1
X:HI:291:O	X:THR:293:N	291	293	hbbb	1
X:HI:291:N	X:PRO:288:O	291	288	hbbb	1
X:HI:291:CD2	X:HI:324:NE2	291	324	pc	1
X:HI:291:NE2	X:HI:324:CD2	291	324	pc	1
X:HI:291:ND1	X:SER:290:OG	291	290	hbss	1
X:HI:291:N	X:SER:290:N	291	290	hbbb	1
X:HI:291:NE2	X:SER:290:OG	291	290	hbss	1
X:HI:291:N	X:SER:290:OG	291	290	hbsb	1
X:HI:291:ND1	X:SER:290:O	291	290	hbsb	1
X:GLN:292:O	X:VAL:308:N	292	308	hbbb	1
X:GLN:292:NE2	X:TYR:338:OH	292	338	hbss	1
X:GLN:292:NE2	X:THR:293:O	292	293	hbsb	1
X:GLN:292:NE2	X:THR:293:N	292	293	hbsb	1
X:GLN:292:NE2	X:THR:285:OG1	292	285	hbss	1
X:GLN:292:N	X:HI:291:N	292	291	hbbb	1
X:GLN:292:N	X:PRO:288:O	292	288	hbbb	1
X:GLN:292:OE1	X:THR:293:N	292	293	hbsb	1
X:GLN:292:OE1	X:THR:285:OG1	292	285	hbss	1
X:PHE:294:CE1	X:TYR:311:CE1	294	311	ps	1
X:PHE:294:CE1	X:TYR:311:CE1	294	311	ts	1
X:PHE:294:CE1	X:TYR:338:CE1	294	338	ps	1
X:LEU:296:N	X:PHE:294:O	296	294	hbbb	1
X:LEU:296:N	X:PRO:295:N	296	295	hbbb	1
X:GLN:297:OE1	X:GLN:302:NE2	297	302	hbss	1
X:GLN:297:OE1	X:GLU:299:N	297	299	hbsb	1
X:GLN:297:OE1	X:GLU:305:N	297	305	hbsb	1
X:GLN:297:OE1	X:GLY:301:N	297	301	hbsb	1
X:GLN:297:O	X:LEU:296:N	297	296	hbbb	1
X:GLN:297:O	X:GLN:298:NE2	297	298	hbsb	1
X:GLN:297:NE2	X:TYR:311:OH	297	311	hbss	1
X:GLN:297:NE2	X:THR:303:O	297	303	hbsb	1
X:GLN:297:NE2	X:PHE:294:O	297	294	hbsb	1
X:GLN:297:NE2	X:GLU:299:OE2	297	299	hbss	1
X:GLN:297:NE2	X:GLU:299:OE1	297	299	hbss	1
X:GLN:297:NE2	X:GLU:299:O	297	299	hbsb	1
X:GLN:297:NE2	X:GLN:302:O	297	302	hbsb	1
X:GLN:297:N	X:GLU:305:OE1	297	305	hbsb	1
X:GLN:297:N	X:GLN:298:OE1	297	298	hbsb	1
X:GLN:297:O	X:GLU:299:N	297	299	hbbb	1
X:GLN:298:NE2	X:LY:335:O	298	335	hbsb	1
X:GLN:298:NE2	X:LEU:296:O	298	296	hbsb	1
X:GLN:298:NE2	X:HI:336:O	298	336	hbsb	1
X:GLN:298:N	X:LEU:296:O	298	296	hbbb	1
X:GLN:298:NE2	X:GLN:334:O	298	334	hbsb	1
X:GLN:298:NE2	X:GLN:302:OE1	298	302	hbss	1
X:GLN:298:NE2	X:PHE:294:O	298	294	hbsb	1
X:GLN:298:NE2	X:HI:336:NE2	298	336	hbss	1
X:GLN:298:NE2	X:THR:303:O	298	303	hbsb	1
X:GLN:298:O	X:LY:335:NZ	298	335	hbsb	1
X:GLN:298:NE2	X:VAL:304:O	298	304	hbsb	1
X:GLN:298:O	X:GLN:302:N	298	302	hbbb	1
X:GLN:298:O	X:GLN:302:NE2	298	302	hbsb	1
X:GLN:298:OE1	X:GLU:299:N	298	299	hbsb	1
X:GLN:298:OE1	X:HI:336:N	298	336	hbsb	1
X:GLN:298:OE1	X:HI:336:ND1	298	336	hbss	1
X:GLN:298:OE1	X:LY:335:NZ	298	335	hbss	1
X:GLN:298:N	X:GLU:299:N	298	299	hbbb	1
X:GLN:298:NE2	X:THR:337:OG1	298	337	hbss	1
X:GLN:298:N	X:GLN:302:OE1	298	302	hbsb	1
X:GLU:299:OE2	X:LY:335:NZ	299	335	hbss	1
X:GLU:299:OE2	X:LY:335:NZ	299	335	sb	1
X:GLU:299:OE2	X:TYR:311:OH	299	311	hbss	1
X:GLU:299:OE2	X:SER:300:N	299	300	hbsb	1
X:GLU:299:OE1	X:SER:300:N	299	300	hbsb	1
X:GLU:299:OE1	X:LY:335:NZ	299	335	sb	1
X:GLU:299:O	X:THR:303:OG1	299	303	hbsb	1
X:GLU:299:OE1	X:LY:335:NZ	299	335	hbss	1
X:GLU:299:O	X:SER:300:OG	299	300	hbsb	1
X:GLU:299:N	X:TYR:311:OH	299	311	hbsb	1
X:GLU:299:O	X:THR:303:N	299	303	hbbb	1
X:SER:300:O	X:TYR:311:OH	300	311	hbsb	1
X:GLY:301:O	X:THR:303:N	301	303	hbbb	1
X:GLN:302:NE2	X:VAL:304:O	302	304	hbsb	1
X:GLN:302:NE2	X:TYR:311:OH	302	311	hbss	1
X:GLN:302:NE2	X:LEU:296:O	302	296	hbsb	1
X:GLN:302:NE2	X:GLU:305:OE1	302	305	hbss	1
X:GLN:302:O	X:SER:300:OG	302	300	hbsb	1
X:GLN:302:N	X:GLY:301:N	302	301	hbbb	1
X:GLN:302:O	X:VAL:304:N	302	304	hbbb	1
X:GLN:302:NE2	X:GLU:299:OE1	302	299	hbss	1
X:GLN:302:OE1	X:GLN:310:NE2	302	310	hbss	1
X:GLN:302:OE1	X:GLU:299:N	302	299	hbsb	1
X:GLN:302:OE1	X:THR:303:N	302	303	hbsb	1
X:GLN:302:O	X:THR:303:OG1	302	303	hbsb	1
X:GLN:302:NE2	X:GLU:299:O	302	299	hbsb	1
X:GLN:302:NE2	X:SER:300:OG	302	300	hbss	1
X:GLN:302:N	X:GLU:299:O	302	299	hbbb	1
X:GLN:302:N	X:SER:300:O	302	300	hbbb	1
X:GLN:302:NE2	X:GLN:310:OE1	302	310	hbss	1
X:GLN:302:NE2	X:GLN:310:O	302	310	hbsb	1
X:THR:303:OG1	X:VAL:304:N	303	304	hbsb	1
X:GLU:305:OE2	X:THR:293:OG1	305	293	hbss	1
X:GLU:305:OE1	X:THR:293:OG1	305	293	hbss	1
X:GLU:305:N	X:PRO:295:O	305	295	hbbb	1
X:GLU:305:N	X:PHE:294:O	305	294	hbbb	1
X:CY:306:O	X:GLN:298:NE2	306	298	hbsb	1
X:CY:306:N	X:VAL:304:O	306	304	hbbb	1
X:CY:306:N	X:THR:303:O	306	303	hbbb	1
X:CY:306:N	X:PHE:294:O	306	294	hbbb	1
X:CY:306:N	X:GLU:305:N	306	305	hbbb	1
X:CY:306:N	X:GLN:298:NE2	306	298	hbsb	1
X:CY:306:O	X:PHE:294:N	306	294	hbbb	1
X:CY:306:N	X:GLN:298:OE1	306	298	hbsb	1
X:THR:307:O	X:TYR:311:N	307	311	hbbb	1
X:ALA:309:N	X:THR:307:OG1	309	307	hbsb	1
X:ALA:309:O	X:PHE:312:N	309	312	hbbb	1
X:ALA:309:O	X:LY:313:N	309	313	hbbb	1
X:GLN:310:N	X:THR:307:O	310	307	hbbb	1
X:GLN:310:N	X:THR:307:OG1	310	307	hbsb	1
X:GLN:310:NE2	X:GLU:305:O	310	305	hbsb	1
X:GLN:310:NE2	X:THR:303:OG1	310	303	hbss	1
X:GLN:310:NE2	X:THR:307:OG1	310	307	hbss	1
X:GLN:310:O	X:LY:313:N	310	313	hbbb	1
X:GLN:310:OE1	X:LY:313:NZ	310	313	hbss	1
X:GLN:310:OE1	X:THR:307:N	310	307	hbsb	1
X:TYR:311:N	X:VAL:308:O	311	308	hbbb	1
X:TYR:311:OH	X:TYR:338:O	311	338	hbsb	1
X:PHE:312:CE1	X:TYR:311:CE1	312	311	ts	1
X:PHE:312:N	X:VAL:308:O	312	308	hbbb	1
X:LY:313:O	X:LY:317:N	313	317	hbbb	1
X:ASP:314:O	X:LY:317:N	314	317	hbbb	1
X:ASP:314:N	X:TYR:311:O	314	311	hbbb	1
X:ASP:314:OD1	X:LY:317:NZ	314	317	sb	1
X:ASP:314:N	X:GLN:310:O	314	310	hbbb	1
X:ASP:314:O	X:LY:317:NZ	314	317	hbsb	1
X:ASP:314:N	X:LY:313:N	314	313	hbbb	1
X:ASP:314:OD1	X:GLN:302:NE2	314	302	hbss	1
X:ASP:314:OD1	X:LY:313:NZ	314	313	hbss	1
X:ASP:314:OD1	X:LY:313:NZ	314	313	sb	1
X:ASP:314:OD1	X:LY:317:NZ	314	317	hbss	1
X:ASP:314:OD2	X:GLN:302:NE2	314	302	hbss	1
X:ASP:314:OD2	X:GLN:310:NE2	314	310	hbss	1
X:ASP:314:OD2	X:LY:313:NZ	314	313	hbss	1
X:ASP:314:OD2	X:LY:313:NZ	314	313	sb	1
X:ASP:314:OD2	X:LY:317:NZ	314	317	hbss	1
X:ASP:314:OD2	X:LY:317:NZ	314	317	sb	1
X:ASP:314:OD1	X:GLN:310:NE2	314	310	hbss	1
X:ARG:315:NH2	X:GLN:297:O	315	297	hbsb	1
X:ARG:315:N	X:PHE:312:O	315	312	hbbb	1
X:ARG:315:NH2	X:ASP:314:OD1	315	314	hbss	1
X:ARG:315:NH2	X:ASP:314:OD1	315	314	sb	1
X:ARG:315:NH2	X:ASP:314:OD2	315	314	hbss	1
X:ARG:315:NH2	X:ASP:314:OD2	315	314	sb	1
X:ARG:315:NH2	X:GLN:298:OE1	315	298	hbss	1
X:ARG:315:NH1	X:HI:316:ND1	315	316	hbss	1
X:ARG:315:NH2	X:GLU:299:O	315	299	hbsb	1
X:ARG:315:NH1	X:HI:316:NE2	315	316	hbss	1
X:ARG:315:NH1	X:SER:300:O	315	300	hbsb	1
X:ARG:315:NH1	X:SER:300:OG	315	300	hbss	1
X:ARG:315:NH1	X:TYR:311:CE1	315	311	pc	1
X:ARG:315:NH1	X:TYR:311:OH	315	311	hbss	1
X:ARG:315:NH1	X:GLU:299:OE2	315	299	sb	1
X:ARG:315:NH1	X:GLU:299:OE2	315	299	hbss	1
X:ARG:315:NH1	X:GLU:299:OE1	315	299	sb	1
X:ARG:315:NH1	X:GLU:299:OE1	315	299	hbss	1
X:ARG:315:NH1	X:GLU:299:O	315	299	hbsb	1
X:ARG:315:NH1	X:GLN:297:O	315	297	hbsb	1
X:ARG:315:NH1	X:ASP:314:OD2	315	314	sb	1
X:ARG:315:NH1	X:ASP:314:OD2	315	314	hbss	1
X:ARG:315:NE	X:TYR:311:OH	315	311	hbss	1
X:ARG:315:NE	X:SER:300:O	315	300	hbsb	1
X:ARG:315:NE	X:GLU:299:OE2	315	299	hbss	1
X:ARG:315:NE	X:GLU:299:OE1	315	299	hbss	1
X:ARG:315:NH2	X:GLU:299:OE1	315	299	hbss	1
X:ARG:315:NH2	X:GLU:299:OE1	315	299	sb	1
X:ARG:315:NH2	X:GLU:299:OE2	315	299	hbss	1
X:ARG:315:NH2	X:GLU:299:OE2	315	299	sb	1
X:ARG:315:NH2	X:HI:316:CD2	315	316	pc	1
X:ARG:315:N	X:TYR:311:O	315	311	hbbb	1
X:ARG:315:NH1	X:HI:316:CD2	315	316	pc	1
X:ARG:315:NH2	X:SER:300:O	315	300	hbsb	1
X:ARG:315:NH2	X:TYR:311:CE1	315	311	pc	1
X:ARG:315:O	X:HI:316:ND1	315	316	hbsb	1
X:ARG:315:O	X:LY:317:N	315	317	hbbb	1
X:ARG:315:O	X:LY:317:NZ	315	317	hbsb	1
X:ARG:315:NE	X:ASP:314:OD1	315	314	hbss	1
X:ARG:315:NE	X:ASP:314:OD2	315	314	hbss	1
X:ARG:315:NH2	X:SER:300:OG	315	300	hbss	1
X:ARG:315:NH2	X:GLN:302:OE1	315	302	hbss	1
X:HI:316:N	X:LY:313:O	316	313	hbbb	1
X:HI:316:N	X:TYR:311:O	316	311	hbbb	1
X:HI:316:NE2	X:TYR:311:CE1	316	311	pc	1
X:HI:316:NE2	X:PHE:312:CE1	316	312	pc	1
X:HI:316:NE2	X:PHE:294:CE1	316	294	pc	1
X:HI:316:NE2	X:HI:271:NE2	316	271	hbss	1
X:HI:316:NE2	X:HI:271:CD2	316	271	pc	1
X:HI:316:ND1	X:TYR:311:CE1	316	311	pc	1
X:HI:316:ND1	X:TYR:311:O	316	311	hbsb	1
X:HI:316:ND1	X:PHE:312:CE1	316	312	pc	1
X:HI:316:ND1	X:HI:271:NE2	316	271	hbss	1
X:HI:316:ND1	X:HI:271:CD2	316	271	pc	1
X:HI:316:O	X:HI:271:NE2	316	271	hbsb	1
X:HI:316:N	X:PHE:312:O	316	312	hbbb	1
X:HI:316:CD2	X:TYR:311:CE1	316	311	ts	1
X:HI:316:CD2	X:PHE:312:CE1	316	312	ts	1
X:HI:316:CD2	X:PHE:312:CE1	316	312	ps	1
X:HI:316:CD2	X:LY:276:NZ	316	276	pc	1
X:HI:316:CD2	X:HI:271:NE2	316	271	pc	1
X:HI:316:CD2	X:HI:271:ND1	316	271	pc	1
X:HI:316:CD2	X:HI:271:CD2	316	271	ts	1
X:HI:316:N	X:LY:317:N	316	317	hbbb	1
X:HI:316:O	X:LEU:318:N	316	318	hbbb	1
X:LY:317:N	X:PHE:312:O	317	312	hbbb	1
X:LEU:318:O	X:LEU:320:N	318	320	hbbb	1
X:LEU:318:N	X:PHE:312:O	318	312	hbbb	1
X:LEU:318:N	X:LY:313:O	318	313	hbbb	1
X:ARG:321:NE	X:TYR:322:OH	321	322	hbss	1
X:ARG:321:NH2	X:HI:271:CD2	321	271	pc	1
X:ARG:321:NH1	X:GLU:244:OE1	321	244	hbss	1
X:ARG:321:NH1	X:GLU:244:OE1	321	244	sb	1
X:ARG:321:NH2	X:TYR:322:CE1	321	322	pc	1
X:ARG:321:NH1	X:TYR:322:CE1	321	322	pc	1
X:ARG:321:NH1	X:TYR:322:OH	321	322	hbss	1
X:ARG:321:NH1	X:VAL:319:O	321	319	hbsb	1
X:ARG:321:NH2	X:GLU:244:O	321	244	hbsb	1
X:ARG:321:NH2	X:GLU:244:OE1	321	244	hbss	1
X:ARG:321:NH2	X:GLU:244:OE1	321	244	sb	1
X:ARG:321:NH2	X:GLU:244:OE2	321	244	hbss	1
X:ARG:321:NH2	X:GLU:244:OE2	321	244	sb	1
X:ARG:321:NE	X:GLU:244:OE2	321	244	hbss	1
X:ARG:321:NH2	X:TYR:322:OH	321	322	hbss	1
X:ARG:321:O	X:GLN:247:NE2	321	247	hbsb	1
X:ARG:321:NH1	X:GLU:244:OE2	321	244	hbss	1
X:ARG:321:NE	X:GLU:244:OE1	321	244	hbss	1
X:ARG:321:NH1	X:GLU:244:OE2	321	244	sb	1
X:ARG:321:N	X:GLU:342:OE1	321	342	hbsb	1
X:ARG:321:N	X:GLU:342:OE2	321	342	hbsb	1
X:PRO:323:O	X:SER:290:N	323	290	hbbb	1
X:PRO:323:O	X:SER:290:OG	323	290	hbsb	1
X:HI:324:N	X:LEU:325:N	324	325	hbbb	1
X:HI:324:N	X:PRO:323:N	324	323	hbbb	1
X:HI:324:ND1	X:LEU:325:N	324	325	hbsb	1
X:HI:324:ND1	X:LY:248:O	324	248	hbsb	1
X:HI:324:ND1	X:SER:290:OG	324	290	hbss	1
X:HI:324:ND1	X:TYR:322:CE1	324	322	pc	1
X:HI:324:NE2	X:ILE:243:O	324	243	hbsb	1
X:HI:324:NE2	X:SER:290:OG	324	290	hbss	1
X:HI:324:NE2	X:TYR:322:CE1	324	322	pc	1
X:LEU:325:N	X:PRO:323:O	325	323	hbbb	1
X:LEU:325:N	X:TYR:322:O	325	322	hbbb	1
X:CY:327:O	X:THR:285:N	327	285	hbbb	1
X:CY:327:N	X:THR:285:OG1	327	285	hbsb	1
X:LEU:328:O	X:VAL:330:N	328	330	hbbb	1
X:LEU:328:N	X:LEU:339:O	328	339	hbbb	1
X:LEU:328:O	X:LEU:339:N	328	339	hbbb	1
X:GLN:329:NE2	X:LY:335:O	329	335	hbsb	1
X:GLN:329:NE2	X:HI:336:ND1	329	336	hbss	1
X:GLN:329:NE2	X:HI:336:N	329	336	hbsb	1
X:GLN:329:NE2	X:GLU:333:OE2	329	333	hbss	1
X:GLN:329:NE2	X:GLU:333:OE1	329	333	hbss	1
X:GLN:329:NE2	X:GLU:333:O	329	333	hbsb	1
X:GLN:329:NE2	X:GLN:332:O	329	332	hbsb	1
X:GLN:329:OE1	X:HI:336:ND1	329	336	hbss	1
X:GLN:329:NE2	X:TYR:338:OH	329	338	hbss	1
X:GLN:332:O	X:LY:335:N	332	335	hbbb	1
X:GLN:332:OE1	X:GLN:334:N	332	334	hbsb	1
X:GLN:332:OE1	X:GLN:334:NE2	332	334	hbss	1
X:GLN:332:OE1	X:LY:335:NZ	332	335	hbss	1
X:GLN:332:NE2	X:GLN:334:NE2	332	334	hbss	1
X:GLN:332:NE2	X:GLN:334:OE1	332	334	hbss	1
X:GLU:333:O	X:HI:336:N	333	336	hbbb	1
X:GLU:333:OE1	X:LY:263:NZ	333	263	sb	1
X:GLU:333:OE2	X:LY:263:NZ	333	263	hbss	1
X:GLU:333:OE1	X:LY:263:NZ	333	263	hbss	1
X:GLU:333:OE2	X:LY:263:NZ	333	263	sb	1
X:GLU:333:O	X:LY:335:N	333	335	hbbb	1
X:GLU:333:O	X:HI:336:ND1	333	336	hbsb	1
X:GLN:334:OE1	X:LY:335:NZ	334	335	hbss	1
X:GLN:334:N	X:LY:335:N	334	335	hbbb	1
X:GLN:334:O	X:HI:336:N	334	336	hbbb	1
X:GLN:334:O	X:HI:336:ND1	334	336	hbsb	1
X:GLN:334:N	X:GLU:333:N	334	333	hbbb	1
X:LY:335:O	X:THR:337:N	335	337	hbbb	1
X:LY:335:O	X:THR:337:OG1	335	337	hbsb	1
X:HI:336:ND1	X:TYR:338:OH	336	338	hbss	1
X:HI:336:CD2	X:TYR:338:CE1	336	338	ps	1
X:HI:336:N	X:LY:335:N	336	335	hbbb	1
X:HI:336:ND1	X:PHE:294:CE1	336	294	pc	1
X:HI:336:O	X:TYR:338:N	336	338	hbbb	1
X:HI:336:NE2	X:TYR:338:CE1	336	338	pc	1
X:HI:336:ND1	X:TYR:338:CE1	336	338	pc	1
X:HI:336:NE2	X:LEU:296:N	336	296	hbsb	1
X:THR:337:O	X:VAL:330:N	337	330	hbbb	1
X:THR:337:OG1	X:VAL:330:O	337	330	hbsb	1
X:PRO:340:O	X:VAL:343:N	340	343	hbbb	1
X:LEU:341:N	X:PRO:326:O	341	326	hbbb	1
X:LEU:341:O	X:VAL:343:N	341	343	hbbb	1
X:GLU:342:O	X:HI:271:NE2	342	271	hbsb	1
X:GLU:342:O	X:THR:270:OG1	342	270	hbsb	1
X:GLU:342:OE1	X:TYR:322:N	342	322	hbsb	1
X:GLU:342:OE2	X:HI:271:NE2	342	271	sb	1
X:GLU:342:OE2	X:TYR:322:N	342	322	hbsb	1
X:GLU:342:N	X:LEU:341:N	342	341	hbbb	1
X:GLU:342:N	X:VAL:343:N	342	343	hbbb	1
X:CY:344:O	X:VAL:230:N	344	230	hbbb	1
X:CY:344:N	X:LEU:341:O	344	341	hbbb	1
X:CY:344:N	X:VAL:343:N	344	343	hbbb	1
X:CY:344:N	X:GLU:342:O	344	342	hbbb	1
X:ASN:345:O	X:GLU:268:N	345	268	hbbb	1
X:ASN:345:O	X:VAL:347:N	345	347	hbbb	1
X:ASN:345:OD1	X:THR:270:OG1	345	270	hbss	1
X:ASN:345:ND2	X:GLU:268:OE2	345	268	hbss	1
X:ASN:345:ND2	X:ILE:269:O	345	269	hbsb	1
X:ASN:345:ND2	X:ILE:346:O	345	346	hbsb	1
X:ASN:345:N	X:THR:270:OG1	345	270	hbsb	1
X:ASN:345:N	X:GLU:268:O	345	268	hbbb	1
X:ASN:345:ND2	X:GLU:268:OE1	345	268	hbss	1
X:ASN:345:ND2	X:THR:270:OG1	345	270	hbss	1
X:ASN:345:ND2	X:GLU:268:O	345	268	hbsb	1
X:GLN:350:NE2	X:LY:266:O	350	266	hbsb	1
X:GLN:350:OE1	X:LY:266:N	350	266	hbsb	1
X:GLN:350:N	X:GLY:349:N	350	349	hbbb	1
X:GLN:350:NE2	X:LY:266:N	350	266	hbsb	1
X:GLN:350:O	X:TYR:225:N	350	225	hbbb	1
X:GLN:350:NE2	X:VAL:347:O	350	347	hbsb	1
X:GLN:350:NE2	X:VAL:347:N	350	347	hbsb	1
X:ARG:351:N	X:GLY:349:O	351	349	hbbb	1
X:ARG:351:NE	X:THR:222:OG1	351	222	hbss	1
X:ARG:351:NH2	X:THR:222:OG1	351	222	hbss	1
X:ARG:351:NH2	X:PHE:182:CE1	351	182	pc	1
X:ARG:351:O	X:ILE:353:N	351	353	hbbb	1
X:ARG:351:NH1	X:PHE:182:CE1	351	182	pc	1
X:ARG:351:NH1	X:CY:352:O	351	352	hbsb	1
X:CY:352:O	X:LY:354:N	352	354	hbbb	1
X:ILE:353:N	X:LY:354:N	353	354	hbbb	1
X:LY:354:NZ	X:TYR:225:OH	354	225	hbss	1
X:LY:354:NZ	X:TYR:225:CE1	354	225	pc	1
X:LY:355:O	X:THR:357:N	355	357	hbbb	1
X:LEU:356:O	X:LY:355:NZ	356	355	hbsb	1
X:LEU:356:O	X:THR:361:OG1	356	361	hbsb	1
X:THR:357:O	X:THR:361:N	357	361	hbbb	1
X:THR:357:O	X:THR:361:OG1	357	361	hbsb	1
X:ASP:358:O	X:THR:361:N	358	361	hbbb	1
X:ASP:358:OD1	X:LY:525:NZ	358	525	sb	1
X:ASP:358:OD2	X:LY:525:NZ	358	525	hbss	1
X:ASP:358:OD2	X:LY:525:NZ	358	525	sb	1
X:ASP:358:O	X:SER:362:OG	358	362	hbsb	1
X:ASP:358:O	X:SER:362:N	358	362	hbbb	1
X:ASP:358:OD1	X:LY:525:NZ	358	525	hbss	1
X:ASN:359:OD1	X:THR:357:OG1	359	357	hbss	1
X:ASN:359:OD1	X:GLN:360:N	359	360	hbsb	1
X:ASN:359:N	X:ASP:358:OD1	359	358	hbsb	1
X:ASN:359:N	X:ASP:358:OD2	359	358	hbsb	1
X:ASN:359:N	X:THR:357:OG1	359	357	hbsb	1
X:ASN:359:ND2	X:GLN:360:NE2	359	360	hbss	1
X:ASN:359:ND2	X:LEU:192:O	359	192	hbsb	1
X:ASN:359:ND2	X:THR:357:OG1	359	357	hbss	1
X:ASN:359:O	X:SER:362:N	359	362	hbbb	1
X:ASN:359:O	X:THR:363:OG1	359	363	hbsb	1
X:ASN:359:O	X:THR:363:N	359	363	hbbb	1
X:GLN:360:N	X:THR:357:OG1	360	357	hbsb	1
X:GLN:360:NE2	X:LY:355:O	360	355	hbsb	1
X:GLN:360:NE2	X:LEU:192:O	360	192	hbsb	1
X:GLN:360:NE2	X:GLY:193:O	360	193	hbsb	1
X:GLN:360:O	X:MET:364:N	360	364	hbbb	1
X:GLN:360:N	X:THR:357:O	360	357	hbbb	1
X:GLN:360:OE1	X:THR:363:OG1	360	363	hbss	1
X:GLN:360:OE1	X:THR:357:N	360	357	hbsb	1
X:GLN:360:O	X:THR:363:OG1	360	363	hbsb	1
X:GLN:360:NE2	X:THR:357:N	360	357	hbsb	1
X:GLN:360:NE2	X:THR:357:OG1	360	357	hbss	1
X:GLN:360:O	X:THR:363:N	360	363	hbbb	1
X:SER:362:N	X:THR:361:OG1	362	361	hbsb	1
X:SER:362:OG	X:THR:363:N	362	363	hbsb	1
X:MET:364:N	X:THR:361:O	364	361	hbbb	1
X:MET:364:O	X:THR:368:OG1	364	368	hbsb	1
X:MET:364:O	X:THR:368:N	364	368	hbbb	1
X:ILE:365:N	X:SER:362:O	365	362	hbbb	1
X:ILE:365:N	X:THR:361:O	365	361	hbbb	1
X:ILE:365:O	X:THR:368:N	365	368	hbbb	1
X:ILE:365:O	X:THR:368:OG1	365	368	hbsb	1
X:ARG:366:NH1	X:SER:362:OG	366	362	hbss	1
X:ARG:366:N	X:THR:363:O	366	363	hbbb	1
X:ARG:366:NH1	X:THR:363:OG1	366	363	hbss	1
X:ARG:366:N	X:SER:362:O	366	362	hbbb	1
X:ARG:366:O	X:ARG:370:NH2	366	370	hbsb	1
X:ARG:366:NH2	X:SER:362:OG	366	362	hbss	1
X:ARG:366:NH2	X:THR:363:OG1	366	363	hbss	1
X:ARG:366:O	X:ARG:370:NH1	366	370	hbsb	1
X:ARG:366:O	X:THR:368:N	366	368	hbbb	1
X:ALA:367:O	X:ARG:370:NH1	367	370	hbsb	1
X:ALA:367:N	X:MET:364:O	367	364	hbbb	1
X:ALA:367:N	X:THR:363:O	367	363	hbbb	1
X:ALA:367:O	X:ALA:369:N	367	369	hbbb	1
X:ALA:367:O	X:ARG:370:NE	367	370	hbsb	1
X:ALA:367:O	X:ARG:370:NH2	367	370	hbsb	1
X:ALA:367:O	X:ASN:190:ND2	367	190	hbsb	1
X:ALA:369:O	X:ARG:370:NH1	369	370	hbsb	1
X:ALA:369:N	X:ILE:365:O	369	365	hbbb	1
X:ALA:369:N	X:ARG:370:N	369	370	hbbb	1
X:ALA:369:O	X:GLN:757:NE2	369	757	hbsb	1
X:ALA:369:N	X:THR:368:N	369	368	hbbb	1
X:ALA:369:N	X:THR:368:OG1	369	368	hbsb	1
X:ALA:369:O	X:ARG:366:NH2	369	366	hbsb	1
X:ALA:369:N	X:ARG:366:O	369	366	hbbb	1
X:ARG:370:NE	X:ARG:375:NH1	370	375	hbss	1
X:ARG:370:N	X:ARG:375:NH2	370	375	hbsb	1
X:ARG:370:N	X:THR:368:O	370	368	hbbb	1
X:ARG:370:NE	X:GLU:378:OE1	370	378	hbss	1
X:ARG:370:NE	X:GLU:378:OE2	370	378	hbss	1
X:ARG:370:O	X:THR:759:N	370	759	hbbb	1
X:ARG:370:NH1	X:ASP:374:OD1	370	374	sb	1
X:ARG:370:NH1	X:ASP:374:OD2	370	374	sb	1
X:ARG:370:NH1	X:GLU:378:OE1	370	378	hbss	1
X:ARG:370:NH1	X:GLU:378:OE1	370	378	sb	1
X:ARG:370:NH1	X:GLU:378:OE2	370	378	hbss	1
X:ARG:370:NH1	X:GLU:378:OE2	370	378	sb	1
X:ARG:370:NH1	X:PHE:200:CE1	370	200	pc	1
X:ARG:370:NH1	X:THR:368:N	370	368	hbsb	1
X:ARG:370:NH2	X:ASN:190:OD1	370	190	hbss	1
X:ARG:370:O	X:THR:759:OG1	370	759	hbsb	1
X:ARG:370:NH2	X:ASP:374:O	370	374	hbsb	1
X:ARG:370:NH2	X:ASP:374:OD1	370	374	sb	1
X:ARG:370:NH2	X:ASP:374:OD2	370	374	sb	1
X:ARG:370:NH2	X:CY:188:O	370	188	hbsb	1
X:ARG:370:NH2	X:GLU:378:OE1	370	378	hbss	1
X:ARG:370:NH2	X:GLU:378:OE1	370	378	sb	1
X:ARG:370:NH2	X:GLU:378:OE2	370	378	hbss	1
X:ARG:370:NH2	X:GLU:378:OE2	370	378	sb	1
X:ARG:370:NH2	X:PHE:200:CE1	370	200	pc	1
X:ARG:370:O	X:ARG:375:NE	370	375	hbsb	1
X:ARG:370:O	X:ARG:375:NH1	370	375	hbsb	1
X:ARG:370:NH2	X:ASP:374:OD1	370	374	hbss	1
X:ARG:370:NE	X:ASP:374:OD2	370	374	hbss	1
X:SER:371:OG	X:SER:727:OG	371	727	hbss	1
X:ALA:372:N	X:SER:727:O	372	727	hbbb	1
X:ALA:372:N	X:GLY:758:O	372	758	hbbb	1
X:ALA:372:N	X:SER:727:OG	372	727	hbsb	1
X:ALA:372:N	X:THR:759:OG1	372	759	hbsb	1
X:ALA:372:O	X:ARG:375:N	372	375	hbbb	1
X:ALA:372:O	X:ASP:374:N	372	374	hbbb	1
X:ALA:372:O	X:GLN:376:N	372	376	hbbb	1
X:ASP:374:N	X:SER:371:O	374	371	hbbb	1
X:ASP:374:N	X:SER:371:OG	374	371	hbsb	1
X:ASP:374:O	X:GLU:377:N	374	377	hbbb	1
X:ASP:374:O	X:GLU:378:N	374	378	hbbb	1
X:ASP:374:OD1	X:SER:371:OG	374	371	hbss	1
X:ASP:374:OD2	X:SER:371:N	374	371	hbsb	1
X:ASP:374:N	X:PRO:373:N	374	373	hbbb	1
X:ARG:375:NH1	X:THR:368:O	375	368	hbsb	1
X:ARG:375:NH1	X:GLU:378:OE2	375	378	sb	1
X:ARG:375:NH1	X:ASP:218:OD2	375	218	sb	1
X:ARG:375:NH1	X:GLU:378:OE1	375	378	sb	1
X:ARG:375:NH1	X:GLU:378:OE1	375	378	hbss	1
X:ARG:375:NH1	X:ARG:714:NH2	375	714	hbss	1
X:ARG:375:NH1	X:ARG:714:NH1	375	714	hbss	1
X:ARG:375:NE	X:GLU:378:OE2	375	378	hbss	1
X:ARG:375:NE	X:ASP:218:OD2	375	218	hbss	1
X:ARG:375:NE	X:ASP:218:OD1	375	218	hbss	1
X:ARG:375:N	X:SER:371:O	375	371	hbbb	1
X:ARG:375:NH1	X:GLU:378:OE2	375	378	hbss	1
X:ARG:375:NH1	X:THR:759:OG1	375	759	hbss	1
X:ARG:375:NE	X:GLU:378:OE1	375	378	hbss	1
X:ARG:375:O	X:GLU:378:N	375	378	hbbb	1
X:ARG:375:NH2	X:GLU:378:OE1	375	378	hbss	1
X:ARG:375:NH2	X:GLU:378:OE1	375	378	sb	1
X:ARG:375:NH2	X:GLU:378:OE2	375	378	hbss	1
X:ARG:375:NH2	X:GLU:378:OE2	375	378	sb	1
X:ARG:375:NH2	X:PHE:200:CE1	375	200	pc	1
X:ARG:375:NH2	X:THR:368:O	375	368	hbsb	1
X:ARG:375:NH2	X:THR:368:OG1	375	368	hbss	1
X:ARG:375:NH2	X:VAL:219:O	375	219	hbsb	1
X:ARG:375:NH2	X:ARG:714:NH2	375	714	hbss	1
X:ARG:375:O	X:ILE:379:N	375	379	hbbb	1
X:ARG:375:NH2	X:ARG:714:NE	375	714	hbss	1
X:ARG:375:NH2	X:ASP:218:OD1	375	218	hbss	1
X:ARG:375:NH2	X:ASP:218:OD1	375	218	sb	1
X:ARG:375:NH2	X:ASP:218:OD2	375	218	hbss	1
X:ARG:375:NH2	X:ASP:218:OD2	375	218	sb	1
X:GLN:376:N	X:PRO:373:O	376	373	hbbb	1
X:GLN:376:O	X:ILE:379:N	376	379	hbbb	1
X:GLN:376:O	X:SER:380:OG	376	380	hbsb	1
X:GLN:376:NE2	X:THR:718:OG1	376	718	hbss	1
X:GLN:376:O	X:SER:380:N	376	380	hbbb	1
X:GLU:377:O	X:SER:380:OG	377	380	hbsb	1
X:GLU:377:OE1	X:LY:381:NZ	377	381	hbss	1
X:GLU:377:N	X:PRO:373:O	377	373	hbbb	1
X:GLU:377:O	X:LY:381:N	377	381	hbbb	1
X:GLU:377:OE2	X:LY:381:NZ	377	381	hbss	1
X:GLU:377:OE1	X:LY:381:NZ	377	381	sb	1
X:GLU:377:N	X:GLU:378:N	377	378	hbbb	1
X:GLU:377:OE2	X:LY:381:NZ	377	381	sb	1
X:GLU:377:O	X:SER:380:N	377	380	hbbb	1
X:GLU:378:O	X:LEU:382:N	378	382	hbbb	1
X:GLU:378:OE2	X:LY:381:NZ	378	381	sb	1
X:GLU:378:OE2	X:LY:381:NZ	378	381	hbss	1
X:GLU:378:OE1	X:LY:381:NZ	378	381	sb	1
X:GLU:378:N	X:ILE:379:N	378	379	hbbb	1
X:GLU:378:OE1	X:LY:381:NZ	378	381	hbss	1
X:GLU:378:O	X:LY:381:N	378	381	hbbb	1
X:ILE:379:O	X:MET:383:N	379	383	hbbb	1
X:ILE:379:O	X:LEU:382:N	379	382	hbbb	1
X:LY:381:N	X:SER:380:OG	381	380	hbsb	1
X:LY:381:O	X:SER:385:N	381	385	hbbb	1
X:LY:381:O	X:SER:385:OG	381	385	hbsb	1
X:LEU:382:N	X:LY:381:N	382	381	hbbb	1
X:LEU:382:O	X:SER:385:OG	382	385	hbsb	1
X:LEU:382:O	X:SER:385:N	382	385	hbbb	1
X:MET:383:N	X:SER:380:O	383	380	hbbb	1
X:MET:383:O	X:SER:387:N	383	387	hbbb	1
X:ARG:384:NH1	X:GLU:404:OE1	384	404	sb	1
X:ARG:384:NH1	X:GLU:404:OE2	384	404	sb	1
X:ARG:384:NH1	X:GLU:377:OE2	384	377	sb	1
X:ARG:384:NH1	X:SER:380:OG	384	380	hbss	1
X:ARG:384:NH2	X:ASP:403:O	384	403	hbsb	1
X:ARG:384:NH1	X:GLU:404:OE2	384	404	hbss	1
X:ARG:384:NH1	X:GLU:377:OE2	384	377	hbss	1
X:ARG:384:NH1	X:ASP:403:OD1	384	403	sb	1
X:ARG:384:NH1	X:GLU:377:OE1	384	377	hbss	1
X:ARG:384:NH1	X:ASP:403:OD2	384	403	hbss	1
X:ARG:384:NH2	X:GLU:377:OE1	384	377	sb	1
X:ARG:384:NH2	X:GLU:377:OE1	384	377	hbss	1
X:ARG:384:NH2	X:ASP:403:OD2	384	403	sb	1
X:ARG:384:NH2	X:ASP:403:OD2	384	403	hbss	1
X:ARG:384:NH1	X:ASP:403:OD2	384	403	sb	1
X:ARG:384:NH1	X:ASP:403:O	384	403	hbsb	1
X:ARG:384:NH1	X:ASP:403:OD1	384	403	hbss	1
X:ARG:384:NH1	X:GLU:377:OE1	384	377	sb	1
X:ARG:384:NH2	X:ASP:403:OD1	384	403	hbss	1
X:ARG:384:NH2	X:GLU:404:OE1	384	404	sb	1
X:ARG:384:NH2	X:SER:380:OG	384	380	hbss	1
X:ARG:384:N	X:LY:381:O	384	381	hbbb	1
X:ARG:384:N	X:SER:380:O	384	380	hbbb	1
X:ARG:384:NE	X:ASP:403:O	384	403	hbsb	1
X:ARG:384:NE	X:ASP:403:OD1	384	403	hbss	1
X:ARG:384:NE	X:ASP:403:OD2	384	403	hbss	1
X:ARG:384:NE	X:GLU:404:OE1	384	404	hbss	1
X:ARG:384:NE	X:GLU:404:OE2	384	404	hbss	1
X:ARG:384:NE	X:SER:380:O	384	380	hbsb	1
X:ARG:384:O	X:SER:387:OG	384	387	hbsb	1
X:ARG:384:O	X:SER:387:N	384	387	hbbb	1
X:ARG:384:NH2	X:SER:387:OG	384	387	hbss	1
X:ARG:384:NH2	X:GLU:404:OE2	384	404	sb	1
X:ARG:384:NH2	X:ASP:403:OD1	384	403	sb	1
X:ARG:384:NH2	X:GLU:404:OE1	384	404	hbss	1
X:ARG:384:NH2	X:GLU:377:OE2	384	377	sb	1
X:ARG:384:NH2	X:GLU:377:OE2	384	377	hbss	1
X:ARG:384:NH2	X:GLU:404:OE2	384	404	hbss	1
X:SER:385:O	X:SER:387:N	385	387	hbbb	1
X:SER:385:O	X:SER:387:OG	385	387	hbsb	1
X:SER:385:O	X:TYR:174:OH	385	174	hbsb	1
X:ALA:386:N	X:LEU:382:O	386	382	hbbb	1
X:ALA:386:N	X:MET:383:O	386	383	hbbb	1
X:ALA:386:N	X:SER:385:N	386	385	hbbb	1
X:ALA:386:N	X:SER:387:N	386	387	hbbb	1
X:ALA:386:O	X:ARG:173:NH1	386	173	hbsb	1
X:ALA:386:O	X:ARG:173:NH2	386	173	hbsb	1
X:ALA:386:O	X:PHE:388:N	386	388	hbbb	1
X:ALA:386:O	X:SER:387:OG	386	387	hbsb	1
X:SER:387:OG	X:THR:390:OG1	387	390	hbss	1
X:SER:387:O	X:THR:390:OG1	387	390	hbsb	1
X:SER:387:O	X:THR:390:N	387	390	hbbb	1
X:PHE:388:N	X:SER:387:N	388	387	hbbb	1
X:PHE:388:O	X:THR:390:N	388	390	hbbb	1
X:ASN:389:OD1	X:THR:390:N	389	390	hbsb	1
X:ASN:389:OD1	X:SER:387:OG	389	387	hbss	1
X:ASN:389:O	X:ASP:391:N	389	391	hbbb	1
X:ASN:389:OD1	X:VAL:401:N	389	401	hbsb	1
X:ASN:389:ND2	X:ASP:403:OD2	389	403	hbss	1
X:ASN:389:ND2	X:ASP:403:OD1	389	403	hbss	1
X:ASN:389:N	X:THR:390:N	389	390	hbbb	1
X:ASN:389:N	X:PHE:388:N	389	388	hbbb	1
X:ASN:389:ND2	X:VAL:401:O	389	401	hbsb	1
X:ASP:391:OD2	X:TYR:393:N	391	393	hbsb	1
X:ASP:391:N	X:PHE:388:O	391	388	hbbb	1
X:ASP:391:N	X:SER:387:O	391	387	hbbb	1
X:ASP:391:N	X:THR:390:N	391	390	hbbb	1
X:ASP:391:O	X:VAL:394:N	391	394	hbbb	1
X:ASP:391:OD1	X:SER:387:OG	391	387	hbss	1
X:ASP:391:OD1	X:TYR:393:N	391	393	hbsb	1
X:ASP:391:OD2	X:SER:387:OG	391	387	hbss	1
X:ASP:391:OD2	X:VAL:394:N	391	394	hbsb	1
X:ASP:391:OD1	X:VAL:394:N	391	394	hbsb	1
X:ARG:395:NH1	X:PHE:388:O	395	388	hbsb	1
X:ARG:395:N	X:ASP:391:O	395	391	hbbb	1
X:ARG:395:N	X:PHE:388:O	395	388	hbbb	1
X:ARG:395:N	X:PRO:392:O	395	392	hbbb	1
X:ARG:395:NE	X:ASN:389:O	395	389	hbsb	1
X:ARG:395:NH1	X:ILE:399:O	395	399	hbsb	1
X:ARG:395:NH1	X:ASN:389:ND2	395	389	hbss	1
X:ARG:395:NH1	X:ASN:389:O	395	389	hbsb	1
X:ARG:395:NH1	X:ASN:389:OD1	395	389	hbss	1
X:ARG:395:O	X:GLY:398:N	395	398	hbbb	1
X:ARG:395:NH2	X:THR:390:O	395	390	hbsb	1
X:ARG:395:NH2	X:ILE:399:O	395	399	hbsb	1
X:ARG:395:NH2	X:ILE:399:N	395	399	hbsb	1
X:ARG:395:NH2	X:GLY:398:O	395	398	hbsb	1
X:ARG:395:NE	X:THR:390:O	395	390	hbsb	1
X:ARG:395:NH1	X:THR:390:O	395	390	hbsb	1
X:GLU:396:N	X:TYR:393:O	396	393	hbbb	1
X:GLU:396:N	X:PRO:392:O	396	392	hbbb	1
X:GLU:396:O	X:GLY:398:N	396	398	hbbb	1
X:GLU:396:OE1	X:LY:91:N	396	91	hbsb	1
X:GLU:396:OE1	X:LY:91:NZ	396	91	hbss	1
X:GLU:396:OE1	X:LY:91:NZ	396	91	sb	1
X:GLU:396:OE2	X:LY:91:N	396	91	hbsb	1
X:GLU:396:OE2	X:LY:91:NZ	396	91	hbss	1
X:GLU:396:OE2	X:LY:91:NZ	396	91	sb	1
X:PHE:397:N	X:TYR:393:O	397	393	hbbb	1
X:PHE:397:N	X:VAL:394:O	397	394	hbbb	1
X:GLY:398:N	X:VAL:394:O	398	394	hbbb	1
X:GLY:398:N	X:PHE:397:N	398	397	hbbb	1
X:GLY:398:N	X:ILE:399:N	398	399	hbbb	1
X:ILE:399:N	X:VAL:394:O	399	394	hbbb	1
X:ILE:399:N	X:PHE:397:O	399	397	hbbb	1
X:LY:402:NZ	X:THR:406:OG1	402	406	hbss	1
X:ASP:403:N	X:GLU:404:N	403	404	hbbb	1
X:ASP:403:N	X:VAL:401:O	403	401	hbbb	1
X:ASP:403:O	X:SER:380:OG	403	380	hbsb	1
X:GLU:404:N	X:LY:402:O	404	402	hbbb	1
X:GLU:404:OE1	X:LY:402:NZ	404	402	hbss	1
X:GLU:404:OE1	X:LY:402:NZ	404	402	sb	1
X:GLU:404:OE2	X:LY:402:NZ	404	402	sb	1
X:THR:406:O	X:VAL:408:N	406	408	hbbb	1
X:ASP:407:OD1	X:LY:39:NZ	407	39	hbss	1
X:ASP:407:OD1	X:LY:39:NZ	407	39	sb	1
X:ASP:407:OD1	X:LY:739:NZ	407	739	hbss	1
X:ASP:407:N	X:THR:406:OG1	407	406	hbsb	1
X:ASP:407:OD1	X:GLN:41:NE2	407	41	hbss	1
X:ASP:407:O	X:LY:739:NZ	407	739	hbsb	1
X:ASP:407:OD1	X:LY:739:NZ	407	739	sb	1
X:ASP:407:OD2	X:GLN:41:NE2	407	41	hbss	1
X:ASP:407:OD2	X:LY:39:NZ	407	39	hbss	1
X:ASP:407:OD2	X:LY:39:NZ	407	39	sb	1
X:ASP:407:OD2	X:LY:739:NZ	407	739	hbss	1
X:ASP:407:OD2	X:LY:739:NZ	407	739	sb	1
X:THR:409:OG1	X:THR:738:OG1	409	738	hbss	1
X:THR:409:O	X:THR:738:OG1	409	738	hbsb	1
X:GLY:410:N	X:VAL:408:O	410	408	hbbb	1
X:GLY:410:O	X:ILE:38:N	410	38	hbbb	1
X:GLY:410:N	X:ILE:38:O	410	38	hbbb	1
X:ARG:411:NE	X:ASP:737:OD1	411	737	hbss	1
X:ARG:411:NH1	X:ASP:777:OD1	411	777	sb	1
X:ARG:411:N	X:THR:735:O	411	735	hbbb	1
X:ARG:411:NH1	X:ASP:777:OD2	411	777	hbss	1
X:ARG:411:NH2	X:GLN:780:OE1	411	780	hbss	1
X:ARG:411:NH1	X:ASP:777:OD2	411	777	sb	1
X:ARG:411:NH1	X:GLN:780:OE1	411	780	hbss	1
X:ARG:411:NH1	X:SER:34:N	411	34	hbsb	1
X:ARG:411:NH1	X:SER:34:O	411	34	hbsb	1
X:ARG:411:NH2	X:ASP:737:OD1	411	737	hbss	1
X:ARG:411:NH2	X:ASP:737:OD1	411	737	sb	1
X:ARG:411:NH2	X:ASP:737:OD2	411	737	hbss	1
X:ARG:411:NH2	X:ASP:737:OD2	411	737	sb	1
X:ARG:411:NH2	X:GLN:780:NE2	411	780	hbss	1
X:ARG:411:O	X:LEU:413:N	411	413	hbbb	1
X:ARG:411:O	X:THR:735:N	411	735	hbbb	1
X:LEU:413:O	X:TYR:784:OH	413	784	hbsb	1
X:GLN:414:NE2	X:GLN:581:NE2	414	581	hbss	1
X:GLN:414:NE2	X:LEU:413:O	414	413	hbsb	1
X:GLN:414:O	X:GLN:581:NE2	414	581	hbsb	1
X:GLN:414:NE2	X:VAL:412:O	414	412	hbsb	1
X:PRO:415:N	X:TYR:784:OH	415	784	hbsb	1
X:SER:417:OG	X:THR:429:OG1	417	429	hbss	1
X:ILE:418:N	X:PRO:416:O	418	416	hbbb	1
X:ILE:418:N	X:SER:417:OG	418	417	hbsb	1
X:ILE:418:O	X:TYR:420:N	418	420	hbbb	1
X:LEU:419:N	X:SER:417:O	419	417	hbbb	1
X:GLY:421:O	X:LY:425:N	421	425	hbbb	1
X:GLY:421:N	X:PHE:442:O	421	442	hbbb	1
X:GLY:421:N	X:HI:443:N	421	443	hbbb	1
X:GLY:422:O	X:LY:425:N	422	425	hbbb	1
X:GLY:422:N	X:PHE:442:O	422	442	hbbb	1
X:GLY:422:N	X:LY:425:NZ	422	425	hbsb	1
X:GLY:422:O	X:LY:425:NZ	422	425	hbsb	1
X:ARG:423:NH2	X:ASP:480:OD2	423	480	sb	1
X:ARG:423:N	X:ASN:424:N	423	424	hbbb	1
[truncated: 2,168 more rows]
