# Supplementary material for: Comparative structural insights and functional analysis for the distinct unbound states of Human AGO proteins
Source: Sci Rep. 2025 Mar 19;15:9432. doi: 10.1038/s41598-025-91849-5 (PMC11923369; doi:10.1038/s41598-025-91849-5)
Supplement: Supplementary file 5 — Supplementary Information 5. [file 41598_2025_91849_MOESM5_ESM.zip › unique_contacts/unique_contacts_AGO3.csv]

atom_1_new	atom_2_new	source	target	interaction_type	value
X:MET:16:N	X:TRP:770:NE1	16	770	hbsb	1
X:ARG:19:NH1	X:LEU:769:O	19	769	hbsb	1
X:ARG:19:NH1	X:PRO:18:O	19	18	hbsb	1
X:ARG:19:NH1	X:TRP:770:CD2	19	770	pc	1
X:ARG:19:NH1	X:TYR:745:CE1	19	745	pc	1
X:ARG:19:NH1	X:VAL:17:O	19	17	hbsb	1
X:ARG:19:NH2	X:GLU:147:OE1	19	147	hbss	1
X:ARG:19:NH2	X:GLU:147:OE1	19	147	sb	1
X:ARG:19:NH2	X:GLU:147:OE2	19	147	hbss	1
X:ARG:19:NH1	X:GLY:142:O	19	142	hbsb	1
X:ARG:19:N	X:GLU:150:OE1	19	150	hbsb	1
X:ARG:19:NH2	X:GLU:150:OE1	19	150	sb	1
X:ARG:19:NH2	X:GLU:150:OE2	19	150	hbss	1
X:ARG:19:NH2	X:GLU:150:OE2	19	150	sb	1
X:ARG:19:NH2	X:GLY:142:O	19	142	hbsb	1
X:ARG:19:NH2	X:LEU:149:O	19	149	hbsb	1
X:ARG:19:NH2	X:TYR:745:CE1	19	745	pc	1
X:ARG:19:O	X:PHE:747:N	19	747	hbbb	1
X:ARG:19:N	X:TYR:745:O	19	745	hbbb	1
X:ARG:19:NH2	X:GLU:147:OE2	19	147	sb	1
X:ARG:19:NH1	X:GLU:746:OE2	19	746	sb	1
X:ARG:19:NH2	X:GLU:150:OE1	19	150	hbss	1
X:ARG:19:NH1	X:GLU:746:OE1	19	746	hbss	1
X:ARG:19:NH1	X:GLU:147:OE2	19	147	sb	1
X:ARG:19:NH1	X:GLU:147:OE1	19	147	hbss	1
X:ARG:19:NH1	X:GLU:147:OE1	19	147	sb	1
X:ARG:19:NE	X:GLU:150:OE1	19	150	hbss	1
X:ARG:19:NE	X:GLU:147:OE2	19	147	hbss	1
X:ARG:19:NE	X:GLU:150:OE2	19	150	hbss	1
X:ARG:19:NH1	X:GLU:746:OE1	19	746	sb	1
X:ARG:19:NE	X:ARG:20:O	19	20	hbsb	1
X:ARG:19:NH1	X:GLU:150:O	19	150	hbsb	1
X:ARG:19:NH1	X:GLU:147:OE2	19	147	hbss	1
X:ARG:20:NH1	X:ASP:748:OD2	20	748	hbss	1
X:ARG:20:NH1	X:ASP:748:OD1	20	748	sb	1
X:ARG:20:NH1	X:GLU:746:O	20	746	hbsb	1
X:ARG:20:NH1	X:HI:743:CD2	20	743	pc	1
X:ARG:20:NH1	X:HI:743:N	20	743	hbsb	1
X:ARG:20:NH1	X:HI:743:O	20	743	hbsb	1
X:ARG:20:NH1	X:PHE:747:CE1	20	747	pc	1
X:ARG:20:NH1	X:ASP:748:OD2	20	748	sb	1
X:ARG:20:NH1	X:THR:742:OG1	20	742	hbss	1
X:ARG:20:NH1	X:TYR:23:CE1	20	23	pc	1
X:ARG:20:NH2	X:ASP:738:O	20	738	hbsb	1
X:ARG:20:NH2	X:ASP:738:OD1	20	738	hbss	1
X:ARG:20:NH2	X:ASP:738:OD1	20	738	sb	1
X:ARG:20:NH2	X:ASP:748:N	20	748	hbsb	1
X:ARG:20:NH2	X:ASP:748:O	20	748	hbsb	1
X:ARG:20:NH2	X:ASP:748:OD1	20	748	hbss	1
X:ARG:20:NH2	X:ASP:748:OD1	20	748	sb	1
X:ARG:20:NH2	X:ASP:748:OD2	20	748	sb	1
X:ARG:20:NH2	X:PHE:747:CE1	20	747	pc	1
X:ARG:20:NH2	X:THR:742:OG1	20	742	hbss	1
X:ARG:20:NH2	X:TYR:23:CE1	20	23	pc	1
X:ARG:20:O	X:GLY:22:N	20	22	hbbb	1
X:ARG:20:NH1	X:ASP:748:OD1	20	748	hbss	1
X:ARG:20:NH1	X:ASP:748:O	20	748	hbsb	1
X:ARG:20:NE	X:ASP:738:O	20	738	hbsb	1
X:ARG:20:NE	X:THR:742:OG1	20	742	hbss	1
X:ARG:20:NE	X:GLY:22:O	20	22	hbsb	1
X:ARG:20:N	X:TYR:745:O	20	745	hbbb	1
X:ARG:20:N	X:PRO:744:O	20	744	hbbb	1
X:ARG:20:N	X:PRO:18:O	20	18	hbbb	1
X:ARG:20:NH1	X:ASP:748:N	20	748	hbsb	1
X:PRO:21:O	X:TYR:23:N	21	23	hbbb	1
X:THR:25:N	X:TYR:23:O	25	23	hbbb	1
X:MET:26:N	X:THR:25:OG1	26	25	hbsb	1
X:MET:26:N	X:THR:25:N	26	25	hbbb	1
X:GLY:27:N	X:THR:25:O	27	25	hbbb	1
X:LY:28:N	X:VAL:413:O	28	413	hbbb	1
X:LY:28:N	X:VAL:413:N	28	413	hbbb	1
X:LY:28:O	X:VAL:413:N	28	413	hbbb	1
X:LY:28:NZ	X:PRO:29:O	28	29	hbsb	1
X:ILE:30:N	X:LY:28:O	30	28	hbbb	1
X:ILE:30:O	X:LEU:32:N	30	32	hbbb	1
X:LY:31:NZ	X:THR:410:OG1	31	410	hbss	1
X:LEU:32:N	X:VAL:409:O	32	409	hbbb	1
X:LEU:32:O	X:VAL:409:N	32	409	hbbb	1
X:LEU:33:O	X:PHE:717:N	33	717	hbbb	1
X:LEU:33:N	X:PHE:717:O	33	717	hbbb	1
X:ALA:34:O	X:ALA:407:N	34	407	hbbb	1
X:ALA:34:O	X:CY:36:N	34	36	hbbb	1
X:ALA:34:N	X:ALA:407:O	34	407	hbbb	1
X:ASN:35:N	X:CY:36:N	35	36	hbbb	1
X:ASN:35:O	X:ILE:218:N	35	218	hbbb	1
X:ASN:35:ND2	X:ILE:218:O	35	218	hbsb	1
X:ASN:35:O	X:PHE:37:N	35	37	hbbb	1
X:ASN:35:ND2	X:HI:713:O	35	713	hbsb	1
X:GLN:38:NE2	X:GLU:405:O	38	405	hbsb	1
X:GLN:38:NE2	X:GLU:405:OE2	38	405	hbss	1
X:GLN:38:NE2	X:GLU:40:OE1	38	40	hbss	1
X:GLN:38:NE2	X:GLU:40:OE2	38	40	hbss	1
X:GLN:38:NE2	X:MET:406:O	38	406	hbsb	1
X:GLN:38:O	X:GLU:40:N	38	40	hbbb	1
X:GLN:38:OE1	X:LY:213:NZ	38	213	hbss	1
X:GLN:38:N	X:GLU:405:O	38	405	hbbb	1
X:GLU:40:OE2	X:LY:213:NZ	40	213	sb	1
X:GLU:40:OE2	X:LY:213:NZ	40	213	hbss	1
X:GLU:40:OE2	X:ILE:41:N	40	41	hbsb	1
X:GLU:40:OE1	X:LY:213:NZ	40	213	sb	1
X:GLU:40:OE1	X:LY:213:NZ	40	213	hbss	1
X:GLU:40:N	X:LY:401:O	40	401	hbbb	1
X:GLU:40:O	X:LY:401:N	40	401	hbbb	1
X:ILE:41:N	X:VAL:39:O	41	39	hbbb	1
X:LY:43:NZ	X:TRP:212:CD2	43	212	pc	1
X:ILE:44:N	X:PRO:42:O	44	42	hbbb	1
X:ILE:44:O	X:VAL:46:N	44	46	hbbb	1
X:ASP:45:OD1	X:LY:43:NZ	45	43	sb	1
X:ASP:45:OD1	X:LY:43:NZ	45	43	hbss	1
X:ASP:45:OD1	X:LEU:136:N	45	136	hbsb	1
X:ASP:45:OD1	X:LEU:135:N	45	135	hbsb	1
X:ASP:45:OD1	X:HI:137:NE2	45	137	sb	1
X:ASP:45:O	X:TYR:47:N	45	47	hbbb	1
X:ASP:45:OD1	X:HI:134:ND1	45	134	sb	1
X:ASP:45:OD1	X:HI:134:N	45	134	hbsb	1
X:ASP:45:N	X:LY:43:O	45	43	hbbb	1
X:ASP:45:N	X:HI:134:NE2	45	134	hbsb	1
X:ASP:45:OD1	X:TRP:133:N	45	133	hbsb	1
X:ASP:45:OD1	X:HI:137:ND1	45	137	sb	1
X:ASP:45:OD2	X:HI:134:N	45	134	hbsb	1
X:ASP:45:OD1	X:HI:134:ND1	45	134	hbss	1
X:ASP:45:OD2	X:HI:134:ND1	45	134	sb	1
X:ASP:45:OD2	X:HI:134:NE2	45	134	sb	1
X:ASP:45:OD2	X:HI:137:N	45	137	hbsb	1
X:ASP:45:OD2	X:HI:137:ND1	45	137	sb	1
X:ASP:45:OD2	X:HI:137:NE2	45	137	sb	1
X:ASP:45:OD2	X:LEU:135:N	45	135	hbsb	1
X:ASP:45:OD2	X:LEU:136:N	45	136	hbsb	1
X:ASP:45:OD2	X:LY:43:NZ	45	43	hbss	1
X:ASP:45:OD2	X:LY:43:NZ	45	43	sb	1
X:ASP:45:OD2	X:TRP:133:N	45	133	hbsb	1
X:ASP:45:OD2	X:HI:134:ND1	45	134	hbss	1
X:TYR:47:O	X:TYR:49:N	47	49	hbbb	1
X:TYR:47:CE1	X:TYR:49:CE1	47	49	ps	1
X:LEU:48:N	X:SER:129:O	48	129	hbbb	1
X:LEU:48:N	X:SER:129:OG	48	129	hbsb	1
X:LEU:48:O	X:SER:129:N	48	129	hbbb	1
X:LEU:48:O	X:VAL:128:N	48	128	hbbb	1
X:LEU:48:O	X:SER:132:OG	48	132	hbsb	1
X:LEU:48:O	X:SER:91:OG	48	91	hbsb	1
X:LEU:48:O	X:SER:129:OG	48	129	hbsb	1
X:TYR:49:O	X:VAL:51:N	49	51	hbbb	1
X:GLU:50:O	X:PHE:127:N	50	127	hbbb	1
X:GLU:50:N	X:LEU:48:O	50	48	hbbb	1
X:GLU:50:N	X:LY:126:O	50	126	hbbb	1
X:GLU:50:N	X:PHE:127:O	50	127	hbbb	1
X:GLU:50:N	X:VAL:128:O	50	128	hbbb	1
X:GLU:50:O	X:LY:126:N	50	126	hbbb	1
X:GLU:50:OE1	X:LY:126:NZ	50	126	hbss	1
X:GLU:50:OE2	X:LY:126:NZ	50	126	sb	1
X:GLU:50:OE2	X:LY:126:NZ	50	126	hbss	1
X:GLU:50:OE2	X:SER:129:OG	50	129	hbss	1
X:GLU:50:OE1	X:LY:126:NZ	50	126	sb	1
X:ASP:52:N	X:GLU:50:O	52	50	hbbb	1
X:ASP:52:N	X:SER:124:O	52	124	hbbb	1
X:ASP:52:OD2	X:LY:54:NZ	52	54	sb	1
X:ASP:52:OD2	X:LY:54:NZ	52	54	hbss	1
X:ASP:52:OD2	X:LY:126:NZ	52	126	sb	1
X:ASP:52:OD2	X:LY:126:NZ	52	126	hbss	1
X:ASP:52:OD2	X:ILE:53:N	52	53	hbsb	1
X:ASP:52:OD1	X:LY:54:NZ	52	54	sb	1
X:ASP:52:OD1	X:LY:126:NZ	52	126	sb	1
X:ASP:52:OD1	X:LY:126:NZ	52	126	hbss	1
X:ASP:52:OD1	X:ILE:53:N	52	53	hbsb	1
X:ASP:52:O	X:LY:54:N	52	54	hbbb	1
X:ASP:52:O	X:SER:124:N	52	124	hbbb	1
X:ASP:52:O	X:SER:124:OG	52	124	hbsb	1
X:ASP:52:OD1	X:LY:54:NZ	52	54	hbss	1
X:ILE:53:O	X:LY:54:NZ	53	54	hbsb	1
X:LY:54:NZ	X:SER:124:OG	54	124	hbss	1
X:ASP:56:OD2	X:LY:57:NZ	56	57	sb	1
X:ASP:56:OD2	X:LY:89:NZ	56	89	hbss	1
X:ASP:56:OD1	X:LY:57:N	56	57	hbsb	1
X:ASP:56:OD2	X:LY:57:NZ	56	57	hbss	1
X:ASP:56:OD2	X:LY:89:NZ	56	89	sb	1
X:ASP:56:OD1	X:LY:57:NZ	56	57	hbss	1
X:ASP:56:OD1	X:LY:57:NZ	56	57	sb	1
X:ASP:56:OD1	X:LY:89:NZ	56	89	hbss	1
X:ASP:56:OD1	X:LY:89:NZ	56	89	sb	1
X:ASP:56:OD2	X:LY:54:NZ	56	54	hbss	1
X:ASP:56:N	X:LY:57:N	56	57	hbbb	1
X:ASP:56:O	X:CY:58:N	56	58	hbbb	1
X:ASP:56:OD2	X:LY:54:NZ	56	54	sb	1
X:ASP:56:O	X:LY:89:NZ	56	89	hbsb	1
X:ASP:56:OD1	X:LY:54:NZ	56	54	hbss	1
X:ASP:56:OD1	X:LY:54:NZ	56	54	sb	1
X:ASP:56:OD2	X:LY:57:N	56	57	hbsb	1
X:LY:57:N	X:PRO:55:O	57	55	hbbb	1
X:CY:58:O	X:LY:89:NZ	58	89	hbsb	1
X:CY:58:N	X:PRO:55:O	58	55	hbbb	1
X:CY:58:N	X:LY:57:N	58	57	hbbb	1
X:PRO:59:O	X:VAL:62:N	59	62	hbbb	1
X:ARG:60:NH2	X:GLY:88:O	60	88	hbsb	1
X:ARG:60:NH2	X:ASP:87:O	60	87	hbsb	1
X:ARG:60:NH2	X:CY:58:O	60	58	hbsb	1
X:ARG:60:NH2	X:PHE:182:CE1	60	182	pc	1
X:ARG:60:NH2	X:TYR:86:CE1	60	86	pc	1
X:ARG:60:O	X:ARG:64:N	60	64	hbbb	1
X:ARG:60:O	X:ARG:64:NE	60	64	hbsb	1
X:ARG:60:NH2	X:ASN:63:OD1	60	63	hbss	1
X:ARG:60:NH2	X:SER:172:OG	60	172	hbss	1
X:ARG:60:NH2	X:ASN:63:ND2	60	63	hbss	1
X:ARG:60:NE	X:ASP:87:O	60	87	hbsb	1
X:ARG:60:NH1	X:GLY:88:O	60	88	hbsb	1
X:ARG:60:NH1	X:GLY:179:O	60	179	hbsb	1
X:ARG:60:NH1	X:ASP:87:O	60	87	hbsb	1
X:ARG:60:NH1	X:ASN:63:OD1	60	63	hbss	1
X:ARG:60:NH1	X:ASN:63:ND2	60	63	hbss	1
X:ARG:60:NE	X:GLY:88:O	60	88	hbsb	1
X:ARG:60:O	X:ASN:63:N	60	63	hbbb	1
X:ARG:60:NE	X:ASN:63:OD1	60	63	hbss	1
X:ARG:60:NH1	X:TYR:86:CE1	60	86	pc	1
X:ARG:60:O	X:VAL:62:N	60	62	hbbb	1
X:ARG:61:NH2	X:GLU:65:OE1	61	65	hbss	1
X:ARG:61:N	X:VAL:62:N	61	62	hbbb	1
X:ARG:61:NH2	X:GLU:65:OE1	61	65	sb	1
X:ARG:61:NH2	X:GLU:65:OE2	61	65	hbss	1
X:ARG:61:NH2	X:GLU:114:OE2	61	114	sb	1
X:ARG:61:NH2	X:GLU:65:OE2	61	65	sb	1
X:ARG:61:O	X:ARG:64:N	61	64	hbbb	1
X:ARG:61:N	X:ASN:63:OD1	61	63	hbsb	1
X:ARG:61:O	X:GLU:65:N	61	65	hbbb	1
X:ARG:61:NH2	X:GLU:114:OE2	61	114	hbss	1
X:ARG:61:NH2	X:GLU:114:OE1	61	114	sb	1
X:ARG:61:NH2	X:GLU:114:OE1	61	114	hbss	1
X:ARG:61:NH1	X:MET:173:O	61	173	hbsb	1
X:ARG:61:NH1	X:GLY:113:O	61	113	hbsb	1
X:ARG:61:NH1	X:GLU:65:OE2	61	65	sb	1
X:ARG:61:NH1	X:GLU:65:OE2	61	65	hbss	1
X:ARG:61:NH1	X:GLU:65:OE1	61	65	sb	1
X:ARG:61:NH1	X:GLU:65:OE1	61	65	hbss	1
X:ARG:61:NH1	X:GLU:114:OE2	61	114	sb	1
X:ARG:61:NH1	X:GLU:114:OE2	61	114	hbss	1
X:ARG:61:NH1	X:GLU:114:OE1	61	114	sb	1
X:ARG:61:NH1	X:GLU:114:OE1	61	114	hbss	1
X:ARG:61:NE	X:GLU:65:OE2	61	65	hbss	1
X:ARG:61:NE	X:GLU:65:OE1	61	65	hbss	1
X:ARG:61:NE	X:GLU:114:OE2	61	114	hbss	1
X:ARG:61:NE	X:GLU:114:OE1	61	114	hbss	1
X:VAL:62:O	X:VAL:66:N	62	66	hbbb	1
X:ASN:63:N	X:PRO:59:O	63	59	hbbb	1
X:ASN:63:ND2	X:CY:58:O	63	58	hbsb	1
X:ASN:63:O	X:VAL:66:N	63	66	hbbb	1
X:ASN:63:ND2	X:LY:89:O	63	89	hbsb	1
X:ASN:63:ND2	X:PRO:59:O	63	59	hbsb	1
X:ASN:63:OD1	X:TYR:86:OH	63	86	hbss	1
X:ASN:63:ND2	X:TYR:86:OH	63	86	hbss	1
X:ASN:63:O	X:TYR:86:OH	63	86	hbsb	1
X:ASN:63:O	X:VAL:67:N	63	67	hbbb	1
X:ASN:63:ND2	X:GLY:88:O	63	88	hbsb	1
X:ARG:64:NH2	X:SER:172:OG	64	172	hbss	1
X:ARG:64:O	X:VAL:67:N	64	67	hbbb	1
X:ARG:64:O	X:ASP:68:N	64	68	hbbb	1
X:ARG:64:NH2	X:TYR:86:O	64	86	hbsb	1
X:ARG:64:NH2	X:TYR:86:CE1	64	86	pc	1
X:ARG:64:NH2	X:HI:169:NE2	64	169	hbss	1
X:ARG:64:NH1	X:ASP:68:OD2	64	68	hbss	1
X:ARG:64:NH2	X:GLY:88:N	64	88	hbsb	1
X:ARG:64:NH1	X:TYR:86:CE1	64	86	pc	1
X:ARG:64:NH1	X:SER:172:O	64	172	hbsb	1
X:ARG:64:NH1	X:HI:169:NE2	64	169	hbss	1
X:ARG:64:NH1	X:ASP:68:OD2	64	68	sb	1
X:ARG:64:NH1	X:GLU:65:OE2	64	65	sb	1
X:ARG:64:NH1	X:GLU:65:OE2	64	65	hbss	1
X:ARG:64:NH1	X:GLU:65:OE1	64	65	sb	1
X:ARG:64:NH1	X:TYR:86:O	64	86	hbsb	1
X:ARG:64:NH1	X:GLU:65:OE1	64	65	hbss	1
X:ARG:64:NE	X:ASP:68:OD1	64	68	hbss	1
X:ARG:64:NE	X:ASP:68:OD2	64	68	hbss	1
X:ARG:64:NE	X:GLU:65:OE1	64	65	hbss	1
X:ARG:64:NE	X:GLU:65:OE2	64	65	hbss	1
X:ARG:64:NE	X:TYR:86:O	64	86	hbsb	1
X:ARG:64:NH1	X:ASP:68:OD1	64	68	hbss	1
X:ARG:64:NH1	X:ASP:68:OD1	64	68	sb	1
X:ARG:64:N	X:ASN:63:OD1	64	63	hbsb	1
X:ARG:64:NH2	X:HI:169:CD2	64	169	pc	1
X:ARG:64:NH2	X:ASN:63:O	64	63	hbsb	1
X:ARG:64:NH2	X:ASP:68:OD1	64	68	sb	1
X:ARG:64:NH2	X:GLU:65:OE2	64	65	sb	1
X:ARG:64:NH2	X:GLU:65:OE2	64	65	hbss	1
X:ARG:64:NH2	X:GLU:65:OE1	64	65	sb	1
X:ARG:64:NH2	X:GLU:65:OE1	64	65	hbss	1
X:ARG:64:NH2	X:ASP:87:O	64	87	hbsb	1
X:ARG:64:NH2	X:ASP:68:OD2	64	68	sb	1
X:ARG:64:NH2	X:ASP:68:OD2	64	68	hbss	1
X:ARG:64:NH2	X:ASP:68:OD1	64	68	hbss	1
X:ARG:64:NH1	X:HI:169:CD2	64	169	pc	1
X:GLU:65:O	X:SER:69:N	65	69	hbbb	1
X:GLU:65:O	X:SER:69:OG	65	69	hbsb	1
X:GLU:65:OE1	X:GLY:113:N	65	113	hbsb	1
X:GLU:65:OE1	X:LY:117:NZ	65	117	hbss	1
X:GLU:65:OE1	X:LY:117:NZ	65	117	sb	1
X:GLU:65:OE2	X:GLY:113:N	65	113	hbsb	1
X:GLU:65:OE2	X:LY:117:NZ	65	117	hbss	1
X:GLU:65:N	X:VAL:62:O	65	62	hbbb	1
X:GLU:65:OE2	X:LY:117:NZ	65	117	sb	1
X:VAL:67:O	X:VAL:71:N	67	71	hbbb	1
X:ASP:68:N	X:GLU:65:O	68	65	hbbb	1
X:ASP:68:N	X:SER:69:N	68	69	hbbb	1
X:ASP:68:O	X:GLN:72:NE2	68	72	hbsb	1
X:ASP:68:O	X:VAL:71:N	68	71	hbbb	1
X:ASP:68:OD1	X:GLN:72:NE2	68	72	hbss	1
X:ASP:68:OD1	X:LY:117:NZ	68	117	hbss	1
X:ASP:68:OD1	X:LY:117:NZ	68	117	sb	1
X:ASP:68:OD2	X:GLN:72:NE2	68	72	hbss	1
X:ASP:68:O	X:GLN:72:N	68	72	hbbb	1
X:SER:69:N	X:VAL:66:O	69	66	hbbb	1
X:SER:69:OG	X:THR:110:O	69	110	hbsb	1
X:SER:69:OG	X:THR:110:OG1	69	110	hbss	1
X:SER:69:OG	X:VAL:66:O	69	66	hbsb	1
X:MET:70:O	X:PHE:74:N	70	74	hbbb	1
X:MET:70:N	X:VAL:67:O	70	67	hbbb	1
X:MET:70:N	X:VAL:66:O	70	66	hbbb	1
X:MET:70:N	X:SER:69:OG	70	69	hbsb	1
X:GLN:72:NE2	X:SER:69:O	72	69	hbsb	1
X:GLN:72:O	X:LY:75:NZ	72	75	hbsb	1
X:GLN:72:OE1	X:LY:117:NZ	72	117	hbss	1
X:GLN:72:O	X:LY:75:N	72	75	hbbb	1
X:GLN:72:N	X:SER:69:O	72	69	hbbb	1
X:GLN:72:N	X:HI:73:N	72	73	hbbb	1
X:GLN:72:OE1	X:LY:75:NZ	72	75	hbss	1
X:HI:73:NE2	X:THR:110:N	73	110	hbsb	1
X:HI:73:NE2	X:LY:117:NZ	73	117	hbss	1
X:HI:73:N	X:SER:69:O	73	69	hbbb	1
X:HI:73:NE2	X:THR:110:OG1	73	110	hbss	1
X:HI:73:ND1	X:SER:69:O	73	69	hbsb	1
X:HI:73:ND1	X:THR:110:O	73	110	hbsb	1
X:HI:73:ND1	X:PRO:112:O	73	112	hbsb	1
X:HI:73:NE2	X:PHE:74:CE1	73	74	pc	1
X:HI:73:ND1	X:PHE:74:CE1	73	74	pc	1
X:HI:73:ND1	X:VAL:109:O	73	109	hbsb	1
X:HI:73:O	X:LY:75:N	73	75	hbbb	1
X:HI:73:NE2	X:SER:69:OG	73	69	hbss	1
X:HI:73:CD2	X:PHE:74:CE1	73	74	ts	1
X:HI:73:CD2	X:PHE:74:CE1	73	74	ps	1
X:HI:73:N	X:MET:70:O	73	70	hbbb	1
X:HI:73:ND1	X:SER:69:OG	73	69	hbss	1
X:PHE:74:N	X:VAL:71:O	74	71	hbbb	1
X:PHE:74:O	X:VAL:76:N	74	76	hbbb	1
X:PHE:74:O	X:THR:77:N	74	77	hbbb	1
X:PHE:74:O	X:PHE:79:N	74	79	hbbb	1
X:LY:75:O	X:THR:77:OG1	75	77	hbsb	1
X:LY:75:O	X:THR:77:N	75	77	hbbb	1
X:LY:75:O	X:PHE:79:N	75	79	hbbb	1
X:LY:75:NZ	X:VAL:71:O	75	71	hbsb	1
X:LY:75:NZ	X:PHE:79:O	75	79	hbsb	1
X:LY:75:N	X:VAL:71:O	75	71	hbbb	1
X:LY:75:N	X:PHE:74:N	75	74	hbbb	1
X:THR:77:N	X:VAL:76:N	77	76	hbbb	1
X:ILE:78:O	X:LEU:98:N	78	98	hbbb	1
X:ILE:78:N	X:LY:75:O	78	75	hbbb	1
X:ILE:78:N	X:PHE:74:O	78	74	hbbb	1
X:ILE:78:O	X:VAL:100:N	78	100	hbbb	1
X:ILE:78:N	X:THR:77:OG1	78	77	hbsb	1
X:ILE:78:N	X:THR:77:N	78	77	hbbb	1
X:PHE:79:O	X:VAL:76:N	79	76	hbbb	1
X:GLY:80:O	X:LY:75:NZ	80	75	hbsb	1
X:GLY:80:N	X:ILE:78:O	80	78	hbbb	1
X:GLY:80:N	X:LY:75:O	80	75	hbbb	1
X:GLY:80:N	X:PHE:79:N	80	79	hbbb	1
X:GLY:80:N	X:VAL:76:O	80	76	hbbb	1
X:ASP:81:N	X:LY:75:O	81	75	hbbb	1
X:ASP:81:O	X:LY:75:NZ	81	75	hbsb	1
X:ASP:81:OD1	X:LY:75:NZ	81	75	hbss	1
X:ASP:81:OD1	X:LY:75:NZ	81	75	sb	1
X:ASP:81:OD2	X:LY:75:NZ	81	75	hbss	1
X:ASP:81:OD2	X:LY:75:NZ	81	75	sb	1
X:ARG:82:NH2	X:GLU:397:OE2	82	397	hbss	1
X:ARG:82:NH2	X:GLU:397:OE1	82	397	sb	1
X:ARG:82:NH2	X:PHE:398:CE1	82	398	pc	1
X:ARG:82:O	X:LY:75:NZ	82	75	hbsb	1
X:ARG:82:O	X:THR:94:OG1	82	94	hbsb	1
X:ARG:82:NH2	X:GLU:397:O	82	397	hbsb	1
X:ARG:82:NH2	X:GLU:397:OE1	82	397	hbss	1
X:ARG:82:NH2	X:GLU:397:OE2	82	397	sb	1
X:ARG:82:NH2	X:ASP:81:OD2	82	81	sb	1
X:ARG:82:NH1	X:PHE:394:CE1	82	394	pc	1
X:ARG:82:NH2	X:ASP:81:OD1	82	81	sb	1
X:ARG:82:NH1	X:GLN:399:NE2	82	399	hbss	1
X:ARG:82:NH1	X:GLN:396:OE1	82	396	hbss	1
X:ARG:82:NH1	X:ASP:81:OD1	82	81	sb	1
X:ARG:82:NH1	X:ASP:81:OD1	82	81	hbss	1
X:ARG:82:NH1	X:ASN:96:OD1	82	96	hbss	1
X:ARG:82:NH1	X:ASN:96:O	82	96	hbsb	1
X:ARG:82:NH1	X:ASN:96:ND2	82	96	hbss	1
X:ARG:82:NE	X:GLY:80:O	82	80	hbsb	1
X:ARG:82:NH1	X:GLU:397:O	82	397	hbsb	1
X:ARG:82:NE	X:GLU:397:OE2	82	397	hbss	1
X:ARG:82:NE	X:GLU:397:O	82	397	hbsb	1
X:ARG:82:NE	X:ASP:81:OD1	82	81	hbss	1
X:ARG:82:NE	X:ASN:96:O	82	96	hbsb	1
X:ARG:82:N	X:PHE:79:O	82	79	hbbb	1
X:ARG:82:N	X:GLY:80:O	82	80	hbbb	1
X:ARG:82:N	X:ASP:81:OD2	82	81	hbsb	1
X:ARG:82:N	X:ASP:81:N	82	81	hbbb	1
X:ARG:82:N	X:ASN:96:OD1	82	96	hbsb	1
X:ARG:82:NE	X:GLU:397:OE1	82	397	hbss	1
X:ARG:82:NH2	X:ASP:81:OD2	82	81	hbss	1
X:ARG:82:NH1	X:GLU:397:OE1	82	397	hbss	1
X:ARG:82:NH2	X:ASP:81:OD1	82	81	hbss	1
X:ARG:82:NH2	X:ASN:96:O	82	96	hbsb	1
X:ARG:82:NH2	X:ASN:96:ND2	82	96	hbss	1
X:ARG:82:NH1	X:PHE:398:CE1	82	398	pc	1
X:ARG:82:NH1	X:GLU:397:OE2	82	397	sb	1
X:ARG:82:NH1	X:GLU:397:OE2	82	397	hbss	1
X:ARG:82:NH1	X:GLU:397:OE1	82	397	sb	1
X:ARG:83:NH2	X:ASP:68:OD2	83	68	sb	1
X:ARG:83:O	X:HI:169:NE2	83	169	hbsb	1
X:ARG:83:NH2	X:ASP:68:OD2	83	68	hbss	1
X:ARG:83:NH2	X:ASP:68:OD1	83	68	sb	1
X:ARG:83:NH2	X:PHE:79:O	83	79	hbsb	1
X:ARG:83:NH2	X:HI:169:CD2	83	169	pc	1
X:ARG:83:NH2	X:GLY:80:O	83	80	hbsb	1
X:ARG:83:NH2	X:GLU:397:OE2	83	397	sb	1
X:ARG:83:NH2	X:GLU:397:OE2	83	397	hbss	1
X:ARG:83:NH2	X:GLU:397:OE1	83	397	sb	1
X:ARG:83:NH2	X:GLU:397:OE1	83	397	hbss	1
X:ARG:83:NH2	X:GLN:72:OE1	83	72	hbss	1
X:ARG:83:NH2	X:GLN:72:NE2	83	72	hbss	1
X:ARG:83:NH2	X:PHE:394:CE1	83	394	pc	1
X:ARG:83:NH1	X:PHE:79:O	83	79	hbsb	1
X:ARG:83:NH2	X:ASP:68:OD1	83	68	hbss	1
X:ARG:83:NE	X:GLU:397:OE2	83	397	hbss	1
X:ARG:83:NH1	X:PHE:394:CE1	83	394	pc	1
X:ARG:83:N	X:GLU:397:OE2	83	397	hbsb	1
X:ARG:83:NE	X:ASP:68:OD1	83	68	hbss	1
X:ARG:83:NE	X:ASP:68:OD2	83	68	hbss	1
X:ARG:83:NE	X:GLU:397:OE1	83	397	hbss	1
X:ARG:83:N	X:GLU:397:OE1	83	397	hbsb	1
X:ARG:83:NE	X:GLY:80:O	83	80	hbsb	1
X:ARG:83:NE	X:PRO:84:O	83	84	hbsb	1
X:ARG:83:NH1	X:ASP:68:O	83	68	hbsb	1
X:ARG:83:N	X:ASP:81:O	83	81	hbbb	1
X:ARG:83:NH1	X:ASP:68:OD1	83	68	sb	1
X:ARG:83:NH1	X:ASP:68:OD2	83	68	hbss	1
X:ARG:83:NH1	X:ASP:68:OD2	83	68	sb	1
X:ARG:83:NH1	X:ASP:81:O	83	81	hbsb	1
X:ARG:83:NH1	X:GLN:72:NE2	83	72	hbss	1
X:ARG:83:NH1	X:GLN:72:OE1	83	72	hbss	1
X:ARG:83:NH1	X:GLY:80:O	83	80	hbsb	1
X:ARG:83:NH1	X:HI:169:CD2	83	169	pc	1
X:ARG:83:NH1	X:ASP:68:OD1	83	68	hbss	1
X:PRO:84:O	X:TYR:86:N	84	86	hbbb	1
X:TYR:86:OH	X:VAL:51:O	86	51	hbsb	1
X:ASP:87:OD2	X:SER:91:N	87	91	hbsb	1
X:ASP:87:OD2	X:SER:91:OG	87	91	hbss	1
X:ASP:87:O	X:LY:89:N	87	89	hbbb	1
X:ASP:87:N	X:SER:91:O	87	91	hbbb	1
X:ASP:87:OD1	X:GLY:88:N	87	88	hbsb	1
X:ASP:87:OD1	X:LY:89:N	87	89	hbsb	1
X:ASP:87:N	X:GLY:88:N	87	88	hbbb	1
X:ASP:87:OD2	X:LY:89:NZ	87	89	sb	1
X:ASP:87:OD2	X:LY:89:NZ	87	89	hbss	1
X:ASP:87:OD1	X:SER:91:N	87	91	hbsb	1
X:GLY:88:N	X:LY:89:N	88	89	hbbb	1
X:GLY:88:N	X:TYR:86:O	88	86	hbbb	1
X:GLY:88:O	X:TYR:86:OH	88	86	hbsb	1
X:LY:89:O	X:TYR:86:OH	89	86	hbsb	1
X:ARG:90:N	X:ASP:87:OD1	90	87	hbsb	1
X:ARG:90:NH2	X:ASP:52:OD1	90	52	hbss	1
X:ARG:90:NH2	X:ASP:52:OD2	90	52	hbss	1
X:ARG:90:NH2	X:ASP:52:OD2	90	52	sb	1
X:ARG:90:NH2	X:ASP:56:OD1	90	56	sb	1
X:ARG:90:NH2	X:GLU:50:OE1	90	50	hbss	1
X:ARG:90:NH2	X:GLU:50:OE1	90	50	sb	1
X:ARG:90:NH2	X:LY:89:O	90	89	hbsb	1
X:ARG:90:NH2	X:GLU:50:OE2	90	50	sb	1
X:ARG:90:NH1	X:VAL:51:O	90	51	hbsb	1
X:ARG:90:O	X:LEU:92:N	90	92	hbbb	1
X:ARG:90:O	X:SER:91:OG	90	91	hbsb	1
X:ARG:90:O	X:VAL:51:N	90	51	hbbb	1
X:ARG:90:NH2	X:GLU:50:OE2	90	50	hbss	1
X:ARG:90:NH1	X:LY:89:O	90	89	hbsb	1
X:ARG:90:NH2	X:ASP:52:OD1	90	52	sb	1
X:ARG:90:NH1	X:GLU:50:OE2	90	50	hbss	1
X:ARG:90:N	X:ASP:87:OD2	90	87	hbsb	1
X:ARG:90:N	X:SER:91:N	90	91	hbbb	1
X:ARG:90:NH1	X:GLU:50:OE2	90	50	sb	1
X:ARG:90:NE	X:ASP:52:OD2	90	52	hbss	1
X:ARG:90:NE	X:GLU:50:OE1	90	50	hbss	1
X:ARG:90:NE	X:GLU:50:OE2	90	50	hbss	1
X:ARG:90:NE	X:LY:89:O	90	89	hbsb	1
X:ARG:90:NE	X:VAL:51:O	90	51	hbsb	1
X:ARG:90:NH1	X:ASP:52:OD1	90	52	hbss	1
X:ARG:90:NE	X:ASP:52:OD1	90	52	hbss	1
X:ARG:90:NH1	X:ASP:52:OD2	90	52	hbss	1
X:ARG:90:NH1	X:ASP:52:OD2	90	52	sb	1
X:ARG:90:NH1	X:ASP:56:OD1	90	56	hbss	1
X:ARG:90:NH1	X:ASP:56:OD1	90	56	sb	1
X:ARG:90:NH1	X:GLU:50:OE1	90	50	sb	1
X:ARG:90:NH1	X:ASP:52:OD1	90	52	sb	1
X:ARG:90:NH1	X:ASP:56:OD2	90	56	hbss	1
X:ARG:90:NH1	X:GLU:50:OE1	90	50	hbss	1
X:ARG:90:NH1	X:ASP:56:OD2	90	56	sb	1
X:SER:91:OG	X:TYR:93:OH	91	93	hbss	1
X:SER:91:O	X:TYR:93:N	91	93	hbbb	1
X:SER:91:OG	X:TYR:49:O	91	49	hbsb	1
X:LEU:92:N	X:SER:91:OG	92	91	hbsb	1
X:LEU:92:N	X:TYR:49:O	92	49	hbbb	1
X:LEU:92:O	X:SER:91:OG	92	91	hbsb	1
X:LEU:92:O	X:THR:94:N	92	94	hbbb	1
X:LEU:92:O	X:THR:94:OG1	92	94	hbsb	1
X:LEU:92:O	X:TYR:49:N	92	49	hbbb	1
X:TYR:93:O	X:VAL:85:N	93	85	hbbb	1
X:TYR:93:N	X:VAL:85:O	93	85	hbbb	1
X:THR:94:OG1	X:TYR:47:O	94	47	hbsb	1
X:THR:94:O	X:TYR:47:N	94	47	hbbb	1
X:THR:94:N	X:TYR:47:O	94	47	hbbb	1
X:ALA:95:N	X:THR:94:OG1	95	94	hbsb	1
X:ALA:95:N	X:ASN:96:N	95	96	hbbb	1
X:ALA:95:O	X:ARG:82:NH2	95	82	hbsb	1
X:ALA:95:O	X:THR:94:OG1	95	94	hbsb	1
X:ALA:95:O	X:ARG:82:NH1	95	82	hbsb	1
X:ALA:95:O	X:GLN:399:NE2	95	399	hbsb	1
X:ALA:95:O	X:ARG:82:NE	95	82	hbsb	1
X:ASN:96:N	X:THR:94:O	96	94	hbbb	1
X:ASN:96:ND2	X:PRO:97:O	96	97	hbsb	1
X:ASN:96:OD1	X:GLN:399:NE2	96	399	hbss	1
X:ASN:96:N	X:THR:94:OG1	96	94	hbsb	1
X:ASN:96:ND2	X:GLN:399:NE2	96	399	hbss	1
X:ASN:96:ND2	X:GLU:397:O	96	397	hbsb	1
X:ASN:96:ND2	X:GLU:397:OE1	96	397	hbss	1
X:ASN:96:ND2	X:GLY:80:O	96	80	hbsb	1
X:ASN:96:O	X:TYR:49:OH	96	49	hbsb	1
X:ASN:96:O	X:THR:94:OG1	96	94	hbsb	1
X:ASN:96:O	X:LEU:98:N	96	98	hbbb	1
X:ASN:96:ND2	X:THR:94:OG1	96	94	hbss	1
X:ASN:96:ND2	X:PHE:79:O	96	79	hbsb	1
X:ASN:96:ND2	X:GLN:399:OE1	96	399	hbss	1
X:LEU:98:N	X:TYR:49:OH	98	49	hbsb	1
X:LEU:98:O	X:TYR:49:OH	98	49	hbsb	1
X:LEU:98:O	X:VAL:100:N	98	100	hbbb	1
X:PRO:99:N	X:VAL:100:N	99	100	hbbb	1
X:ALA:101:N	X:PRO:99:O	101	99	hbbb	1
X:ALA:101:O	X:VAL:105:N	101	105	hbbb	1
X:ALA:101:O	X:THR:103:N	101	103	hbbb	1
X:ALA:101:O	X:GLY:104:N	101	104	hbbb	1
X:THR:102:N	X:THR:103:N	102	103	hbbb	1
X:THR:102:N	X:VAL:100:O	102	100	hbbb	1
X:THR:102:O	X:THR:103:OG1	102	103	hbsb	1
X:THR:102:O	X:VAL:105:N	102	105	hbbb	1
X:THR:102:OG1	X:THR:103:N	102	103	hbsb	1
X:THR:103:O	X:VAL:105:N	103	105	hbbb	1
X:GLY:104:N	X:THR:102:O	104	102	hbbb	1
X:GLY:104:N	X:THR:103:OG1	104	103	hbsb	1
X:GLY:104:N	X:VAL:105:N	104	105	hbbb	1
X:GLY:104:O	X:LY:126:NZ	104	126	hbsb	1
X:GLY:104:O	X:SER:124:OG	104	124	hbsb	1
X:GLY:104:N	X:THR:103:N	104	103	hbbb	1
X:GLY:104:O	X:THR:102:OG1	104	102	hbsb	1
X:ASP:106:OD1	X:LY:122:NZ	106	122	hbss	1
X:ASP:106:OD1	X:LY:54:NZ	106	54	sb	1
X:ASP:106:OD1	X:SER:124:OG	106	124	hbss	1
X:ASP:106:OD2	X:ASP:108:N	106	108	hbsb	1
X:ASP:106:OD2	X:LY:122:NZ	106	122	hbss	1
X:ASP:106:OD2	X:LY:122:NZ	106	122	sb	1
X:ASP:106:OD2	X:LY:54:NZ	106	54	hbss	1
X:ASP:106:OD2	X:LY:54:NZ	106	54	sb	1
X:ASP:106:OD2	X:SER:124:OG	106	124	hbss	1
X:ASP:106:OD1	X:LY:54:NZ	106	54	hbss	1
X:ASP:106:OD1	X:LY:122:NZ	106	122	sb	1
X:ASP:106:N	X:GLY:104:O	106	104	hbbb	1
X:ASP:106:N	X:SER:124:OG	106	124	hbsb	1
X:ASP:106:N	X:VAL:105:N	106	105	hbbb	1
X:ASP:106:O	X:ASP:108:N	106	108	hbbb	1
X:ASP:106:O	X:LY:122:NZ	106	122	hbsb	1
X:ASP:106:OD1	X:ASP:108:N	106	108	hbsb	1
X:LEU:107:O	X:VAL:123:N	107	123	hbbb	1
X:LEU:107:O	X:VAL:109:N	107	109	hbbb	1
X:LEU:107:N	X:VAL:123:O	107	123	hbbb	1
X:LEU:107:N	X:VAL:105:O	107	105	hbbb	1
X:ASP:108:O	X:THR:110:N	108	110	hbbb	1
X:ASP:108:O	X:LY:122:NZ	108	122	hbsb	1
X:ASP:108:OD1	X:LY:122:NZ	108	122	sb	1
X:ASP:108:OD2	X:THR:110:N	108	110	hbsb	1
X:ASP:108:OD1	X:THR:110:OG1	108	110	hbss	1
X:ASP:108:OD1	X:THR:110:N	108	110	hbsb	1
X:ASP:108:OD2	X:THR:110:OG1	108	110	hbss	1
X:ASP:108:OD2	X:LY:122:NZ	108	122	sb	1
X:ASP:108:OD2	X:LY:122:NZ	108	122	hbss	1
X:ASP:108:O	X:HI:73:ND1	108	73	hbsb	1
X:ASP:108:N	X:SER:124:OG	108	124	hbsb	1
X:ASP:108:OD1	X:LY:122:NZ	108	122	hbss	1
X:ASP:108:O	X:THR:110:OG1	108	110	hbsb	1
X:THR:110:OG1	X:VAL:109:O	110	109	hbsb	1
X:THR:110:N	X:VAL:109:N	110	109	hbbb	1
X:LEU:111:O	X:LY:117:N	111	117	hbbb	1
X:LEU:111:N	X:VAL:109:O	111	109	hbbb	1
X:LEU:111:N	X:LY:117:O	111	117	hbbb	1
X:LEU:111:N	X:THR:110:OG1	111	110	hbsb	1
X:PRO:112:O	X:SER:69:OG	112	69	hbsb	1
X:GLY:113:N	X:LY:117:O	113	117	hbbb	1
X:GLY:113:O	X:LY:117:N	113	117	hbbb	1
X:GLY:113:N	X:LEU:111:O	113	111	hbbb	1
X:GLU:114:O	X:GLY:116:N	114	116	hbbb	1
X:GLU:114:N	X:PRO:112:O	114	112	hbbb	1
X:GLU:114:N	X:GLY:115:N	114	115	hbbb	1
X:GLU:114:OE1	X:LY:117:NZ	114	117	hbss	1
X:GLU:114:O	X:LY:117:N	114	117	hbbb	1
X:GLU:114:OE1	X:GLY:115:N	114	115	hbsb	1
X:GLU:114:OE1	X:LY:117:NZ	114	117	sb	1
X:GLU:114:N	X:LEU:111:O	114	111	hbbb	1
X:GLU:114:OE2	X:LY:117:NZ	114	117	hbss	1
X:GLU:114:OE2	X:LY:117:NZ	114	117	sb	1
X:GLU:114:OE2	X:LY:336:NZ	114	336	hbss	1
X:GLU:114:OE2	X:LY:336:NZ	114	336	sb	1
X:GLU:114:OE2	X:GLY:115:N	114	115	hbsb	1
X:GLY:115:O	X:LY:117:NZ	115	117	hbsb	1
X:GLY:115:O	X:LEU:111:N	115	111	hbbb	1
X:GLY:115:N	X:PRO:112:O	115	112	hbbb	1
X:GLY:115:N	X:HI:73:NE2	115	73	hbsb	1
X:GLY:115:N	X:GLY:116:N	115	116	hbbb	1
X:GLY:115:N	X:GLY:113:O	115	113	hbbb	1
X:GLY:115:O	X:LY:117:N	115	117	hbbb	1
X:GLY:116:N	X:SER:69:OG	116	69	hbsb	1
X:GLY:116:N	X:THR:275:O	116	275	hbbb	1
X:GLY:116:N	X:PRO:112:O	116	112	hbbb	1
X:GLY:116:N	X:LY:117:N	116	117	hbbb	1
X:GLY:116:N	X:HI:73:NE2	116	73	hbsb	1
X:GLY:116:N	X:GLY:113:O	116	113	hbbb	1
X:GLY:116:O	X:LEU:111:N	116	111	hbbb	1
X:LY:117:NZ	X:SER:69:OG	117	69	hbss	1
X:LY:117:O	X:SER:69:OG	117	69	hbsb	1
X:LY:117:O	X:THR:110:OG1	117	110	hbsb	1
X:ASP:118:OD1	X:LY:122:NZ	118	122	hbss	1
X:ASP:118:OD1	X:LY:117:NZ	118	117	sb	1
X:ASP:118:OD1	X:LY:122:NZ	118	122	sb	1
X:ASP:118:OD1	X:LY:57:NZ	118	57	hbss	1
X:ASP:118:OD1	X:LY:57:NZ	118	57	sb	1
X:ASP:118:OD2	X:LY:57:NZ	118	57	sb	1
X:ASP:118:OD2	X:LY:57:NZ	118	57	hbss	1
X:ASP:118:OD1	X:LY:117:NZ	118	117	hbss	1
X:ASP:118:OD2	X:LY:117:NZ	118	117	sb	1
X:ASP:118:O	X:LY:117:NZ	118	117	hbsb	1
X:ASP:118:OD2	X:GLY:116:N	118	116	hbsb	1
X:ASP:118:N	X:GLY:116:O	118	116	hbbb	1
X:ASP:118:OD2	X:LY:117:NZ	118	117	hbss	1
X:ASP:118:N	X:GLY:115:O	118	115	hbbb	1
X:ASP:118:N	X:LY:117:N	118	117	hbbb	1
X:ARG:119:NH1	X:GLU:65:OE2	119	65	hbss	1
X:ARG:119:NH1	X:GLU:114:OE1	119	114	sb	1
X:ARG:119:NH1	X:GLU:65:OE1	119	65	sb	1
X:ARG:119:NH1	X:GLU:65:OE1	119	65	hbss	1
X:ARG:119:NH1	X:GLU:114:OE2	119	114	sb	1
X:ARG:119:NH1	X:ASP:118:O	119	118	hbsb	1
X:ARG:119:NH1	X:ASP:118:OD1	119	118	hbss	1
X:ARG:119:NH1	X:ASP:118:OD1	119	118	sb	1
X:ARG:119:NH1	X:ASP:118:OD2	119	118	sb	1
X:ARG:119:NE	X:GLU:65:OE2	119	65	hbss	1
X:ARG:119:NE	X:THR:110:O	119	110	hbsb	1
X:ARG:119:O	X:GLY:113:N	119	113	hbbb	1
X:ARG:119:N	X:ASP:108:OD1	119	108	hbsb	1
X:ARG:119:N	X:ASP:118:N	119	118	hbbb	1
X:ARG:119:N	X:ASP:118:OD1	119	118	hbsb	1
X:ARG:119:N	X:ASP:118:OD2	119	118	hbsb	1
X:ARG:119:N	X:GLY:116:O	119	116	hbbb	1
X:ARG:119:N	X:LEU:111:O	119	111	hbbb	1
X:ARG:119:N	X:LY:117:O	119	117	hbbb	1
X:ARG:119:N	X:THR:110:OG1	119	110	hbsb	1
X:ARG:119:N	X:VAL:109:O	119	109	hbbb	1
X:ARG:119:NE	X:GLU:114:O	119	114	hbsb	1
X:ARG:119:NE	X:GLU:65:OE1	119	65	hbss	1
X:ARG:119:NE	X:GLY:116:O	119	116	hbsb	1
X:ARG:119:NE	X:LEU:111:O	119	111	hbsb	1
X:ARG:119:NE	X:LY:117:O	119	117	hbsb	1
X:ARG:119:NE	X:PHE:121:O	119	121	hbsb	1
X:ARG:119:NE	X:PRO:120:O	119	120	hbsb	1
X:ARG:119:NE	X:THR:110:OG1	119	110	hbss	1
X:ARG:119:NH2	X:VAL:66:O	119	66	hbsb	1
X:ARG:119:NH1	X:GLY:115:O	119	115	hbsb	1
X:ARG:119:NH1	X:PRO:120:O	119	120	hbsb	1
X:ARG:119:NH1	X:THR:110:O	119	110	hbsb	1
X:ARG:119:NH1	X:GLU:65:OE2	119	65	sb	1
X:ARG:119:NH1	X:SER:69:OG	119	69	hbss	1
X:ARG:119:NH1	X:PHE:121:CE1	119	121	pc	1
X:ARG:119:NH2	X:ASP:108:O	119	108	hbsb	1
X:ARG:119:NH2	X:GLU:114:OE1	119	114	sb	1
X:ARG:119:NH2	X:GLU:65:O	119	65	hbsb	1
X:ARG:119:NH2	X:ARG:61:NH1	119	61	hbss	1
X:ARG:119:NH2	X:GLU:65:OE1	119	65	sb	1
X:ARG:119:O	X:PHE:121:N	119	121	hbbb	1
X:ARG:119:NH2	X:GLU:65:OE1	119	65	hbss	1
X:ARG:119:O	X:LEU:111:N	119	111	hbbb	1
X:ARG:119:NH2	X:VAL:109:O	119	109	hbsb	1
X:ARG:119:NH1	X:GLY:116:O	119	116	hbsb	1
X:ARG:119:NH2	X:GLU:65:OE2	119	65	hbss	1
X:ARG:119:NH2	X:GLU:65:OE2	119	65	sb	1
X:ARG:119:NH2	X:GLY:115:O	119	115	hbsb	1
X:ARG:119:NH2	X:GLY:116:O	119	116	hbsb	1
X:ARG:119:NH2	X:THR:110:O	119	110	hbsb	1
X:ARG:119:NH2	X:SER:69:OG	119	69	hbss	1
X:ARG:119:O	X:LY:122:NZ	119	122	hbsb	1
X:ARG:119:NH2	X:LEU:111:O	119	111	hbsb	1
X:PHE:121:N	X:VAL:109:O	121	109	hbbb	1
X:PHE:121:O	X:THR:110:OG1	121	110	hbsb	1
X:PHE:121:O	X:VAL:109:N	121	109	hbbb	1
X:PHE:121:O	X:VAL:123:N	121	123	hbbb	1
X:PHE:121:N	X:PRO:120:N	121	120	hbbb	1
X:LY:122:N	X:LY:54:O	122	54	hbbb	1
X:LY:122:N	X:PRO:120:O	122	120	hbbb	1
X:LY:122:NZ	X:VAL:109:O	122	109	hbsb	1
X:LY:122:O	X:LY:54:N	122	54	hbbb	1
X:SER:124:OG	X:THR:103:OG1	124	103	hbss	1
X:SER:124:OG	X:VAL:105:O	124	105	hbsb	1
X:ILE:125:O	X:SER:124:OG	125	124	hbsb	1
X:ILE:125:O	X:THR:103:OG1	125	103	hbsb	1
X:ILE:125:O	X:VAL:105:N	125	105	hbbb	1
X:ILE:125:N	X:VAL:105:O	125	105	hbbb	1
X:ILE:125:N	X:SER:124:OG	125	124	hbsb	1
X:ILE:125:O	X:PHE:127:N	125	127	hbbb	1
X:LY:126:N	X:PHE:127:N	126	127	hbbb	1
X:LY:126:N	X:SER:124:O	126	124	hbbb	1
X:LY:126:NZ	X:PHE:127:CE1	126	127	pc	1
X:LY:126:NZ	X:SER:124:OG	126	124	hbss	1
X:LY:126:NZ	X:SER:129:OG	126	129	hbss	1
X:LY:126:O	X:SER:129:OG	126	129	hbsb	1
X:LY:126:O	X:VAL:128:N	126	128	hbbb	1
X:PHE:127:N	X:VAL:128:N	127	128	hbbb	1
X:PHE:127:O	X:SER:132:OG	127	132	hbsb	1
X:PHE:127:O	X:SER:129:OG	127	129	hbsb	1
X:PHE:127:O	X:SER:129:N	127	129	hbbb	1
X:PHE:127:CE1	X:PHE:74:CE1	127	74	ts	1
X:PHE:127:CE1	X:TYR:49:CE1	127	49	ps	1
X:PHE:127:CE1	X:TYR:49:CE1	127	49	ts	1
X:PHE:127:N	X:THR:103:O	127	103	hbbb	1
X:PHE:127:N	X:THR:103:OG1	127	103	hbsb	1
X:SER:129:OG	X:VAL:131:N	129	131	hbsb	1
X:SER:129:N	X:SER:132:OG	129	132	hbsb	1
X:SER:129:O	X:SER:132:N	129	132	hbbb	1
X:SER:129:O	X:VAL:131:N	129	131	hbbb	1
X:SER:129:OG	X:SER:132:N	129	132	hbsb	1
X:ARG:130:N	X:SER:129:N	130	129	hbbb	1
X:ARG:130:N	X:LEU:48:O	130	48	hbbb	1
X:ARG:130:NH1	X:GLU:147:O	130	147	hbsb	1
X:ARG:130:NH2	X:GLU:50:OE2	130	50	sb	1
X:ARG:130:NH2	X:GLU:50:OE1	130	50	hbss	1
X:ARG:130:NH2	X:GLU:150:OE1	130	150	sb	1
X:ARG:130:NH2	X:GLU:147:O	130	147	hbsb	1
X:ARG:130:NH2	X:ASP:152:OD2	130	152	sb	1
X:ARG:130:NH2	X:ARG:90:NE	130	90	hbss	1
X:ARG:130:NE	X:ASP:152:OD1	130	152	hbss	1
X:ARG:130:NE	X:ASP:152:OD2	130	152	hbss	1
X:ARG:130:NE	X:GLU:50:OE1	130	50	hbss	1
X:ARG:130:NE	X:GLU:50:OE2	130	50	hbss	1
X:ARG:130:NH1	X:ASN:158:ND2	130	158	hbss	1
X:ARG:130:NH1	X:TRP:133:NE1	130	133	hbss	1
X:ARG:130:NH1	X:TRP:133:CD2	130	133	pc	1
X:ARG:130:NH1	X:SER:132:O	130	132	hbsb	1
X:ARG:130:NH1	X:SER:129:OG	130	129	hbss	1
X:ARG:130:NH1	X:SER:129:O	130	129	hbsb	1
X:ARG:130:NH1	X:GLU:50:OE2	130	50	sb	1
X:ARG:130:NH1	X:GLU:50:OE2	130	50	hbss	1
X:ARG:130:NH1	X:GLU:150:OE2	130	150	sb	1
X:ARG:130:NH1	X:GLU:150:OE2	130	150	hbss	1
X:ARG:130:NH2	X:GLU:50:OE1	130	50	sb	1
X:ARG:130:NH2	X:GLU:50:OE2	130	50	hbss	1
X:ARG:130:NH1	X:GLU:150:OE1	130	150	hbss	1
X:ARG:130:NH2	X:HI:134:CD2	130	134	pc	1
X:ARG:130:N	X:SER:129:OG	130	129	hbsb	1
X:ARG:130:N	X:VAL:128:O	130	128	hbbb	1
X:ARG:130:NH1	X:GLU:150:OE1	130	150	sb	1
X:ARG:130:N	X:VAL:131:N	130	131	hbbb	1
X:ARG:130:N	X:VAL:131:O	130	131	hbbb	1
X:ARG:130:O	X:TRP:133:NE1	130	133	hbsb	1
X:ARG:130:N	X:VAL:46:O	130	46	hbbb	1
X:ARG:130:O	X:TRP:133:N	130	133	hbbb	1
X:ARG:130:O	X:SER:132:N	130	132	hbbb	1
X:ARG:130:O	X:LEU:48:N	130	48	hbbb	1
X:ARG:130:NH2	X:TRP:133:CD2	130	133	pc	1
X:ARG:130:NH2	X:SER:132:O	130	132	hbsb	1
X:SER:132:OG	X:VAL:46:O	132	46	hbsb	1
X:SER:132:N	X:TRP:133:N	132	133	hbbb	1
X:SER:132:OG	X:TRP:133:N	132	133	hbsb	1
X:TRP:133:N	X:VAL:131:O	133	131	hbbb	1
X:HI:134:CD2	X:HI:137:ND1	134	137	pc	1
X:HI:134:CD2	X:HI:137:NE2	134	137	pc	1
X:HI:134:CD2	X:LY:43:NZ	134	43	pc	1
X:HI:134:CD2	X:TRP:133:CD2	134	133	ps	1
X:HI:134:CD2	X:HI:137:CD2	134	137	ts	1
X:HI:134:NE2	X:HI:137:CD2	134	137	pc	1
X:HI:134:ND1	X:VAL:131:O	134	131	hbsb	1
X:HI:134:ND1	X:TRP:133:NE1	134	133	hbss	1
X:HI:134:CD2	X:TRP:133:CD2	134	133	ts	1
X:HI:134:N	X:LEU:135:N	134	135	hbbb	1
X:HI:134:N	X:SER:132:O	134	132	hbbb	1
X:HI:134:ND1	X:HI:137:ND1	134	137	hbss	1
X:HI:134:ND1	X:SER:132:O	134	132	hbsb	1
X:HI:134:ND1	X:TRP:133:CD2	134	133	pc	1
X:HI:134:O	X:VAL:139:N	134	139	hbbb	1
X:HI:134:O	X:HI:137:N	134	137	hbbb	1
X:HI:134:NE2	X:TRP:133:NE1	134	133	hbss	1
X:HI:134:NE2	X:TRP:133:CD2	134	133	pc	1
X:LEU:135:O	X:VAL:139:N	135	139	hbbb	1
X:LEU:135:N	X:TRP:133:O	135	133	hbbb	1
X:LEU:135:O	X:LEU:140:N	135	140	hbbb	1
X:LEU:136:O	X:LEU:140:N	136	140	hbbb	1
X:LEU:136:O	X:VAL:139:N	136	139	hbbb	1
X:HI:137:ND1	X:PRO:42:O	137	42	hbsb	1
X:HI:137:O	X:THR:144:N	137	144	hbbb	1
X:HI:137:O	X:THR:141:OG1	137	141	hbsb	1
X:HI:137:O	X:THR:141:N	137	141	hbbb	1
X:HI:137:O	X:LEU:140:N	137	140	hbbb	1
X:HI:137:NE2	X:TRP:212:CD2	137	212	pc	1
X:HI:137:NE2	X:PRO:42:O	137	42	hbsb	1
X:HI:137:NE2	X:LY:43:O	137	43	hbsb	1
X:HI:137:ND1	X:TRP:212:CD2	137	212	pc	1
X:HI:137:ND1	X:THR:141:OG1	137	141	hbss	1
X:HI:137:CD2	X:LY:43:NZ	137	43	pc	1
X:GLU:138:OE2	X:THR:144:OG1	138	144	hbss	1
X:GLU:138:OE2	X:TRP:133:NE1	138	133	hbss	1
X:GLU:138:OE2	X:LY:153:NZ	138	153	sb	1
X:GLU:138:OE2	X:LY:153:NZ	138	153	hbss	1
X:GLU:138:O	X:THR:144:OG1	138	144	hbsb	1
X:GLU:138:O	X:THR:141:OG1	138	141	hbsb	1
X:GLU:138:O	X:LY:153:NZ	138	153	hbsb	1
X:GLU:138:OE1	X:HI:134:ND1	138	134	hbss	1
X:GLU:138:OE1	X:HI:134:ND1	138	134	sb	1
X:GLU:138:OE1	X:HI:137:NE2	138	137	sb	1
X:GLU:138:OE1	X:LY:153:NZ	138	153	hbss	1
X:GLU:138:OE2	X:HI:134:ND1	138	134	sb	1
X:GLU:138:OE1	X:THR:144:OG1	138	144	hbss	1
X:GLU:138:OE1	X:LY:153:NZ	138	153	sb	1
X:GLU:138:OE2	X:HI:134:ND1	138	134	hbss	1
X:GLU:138:N	X:LEU:136:O	138	136	hbbb	1
X:GLU:138:N	X:LEU:135:O	138	135	hbbb	1
X:GLU:138:N	X:HI:137:ND1	138	137	hbsb	1
X:GLU:138:N	X:HI:137:N	138	137	hbbb	1
X:GLU:138:N	X:HI:134:O	138	134	hbbb	1
X:GLU:138:OE1	X:TRP:133:NE1	138	133	hbss	1
X:GLU:138:O	X:THR:141:N	138	141	hbbb	1
X:LEU:140:O	X:TRP:212:N	140	212	hbbb	1
X:LEU:140:N	X:VAL:139:N	140	139	hbbb	1
X:LEU:140:N	X:THR:141:N	140	141	hbbb	1
X:THR:141:N	X:VAL:139:O	141	139	hbbb	1
X:THR:141:OG1	X:TRP:212:NE1	141	212	hbss	1
X:THR:141:OG1	X:TRP:212:N	141	212	hbsb	1
X:THR:141:O	X:TYR:745:OH	141	745	hbsb	1
X:THR:141:O	X:TRP:212:NE1	141	212	hbsb	1
X:THR:141:O	X:TRP:212:N	141	212	hbbb	1
X:GLY:142:O	X:TRP:212:NE1	142	212	hbsb	1
X:GLY:142:N	X:HI:137:O	142	137	hbbb	1
X:GLY:142:N	X:LEU:140:O	142	140	hbbb	1
X:GLY:142:N	X:THR:141:N	142	141	hbbb	1
X:GLY:142:N	X:THR:141:OG1	142	141	hbsb	1
X:GLY:142:N	X:THR:144:OG1	142	144	hbsb	1
X:GLY:142:N	X:TRP:212:NE1	142	212	hbsb	1
X:GLY:142:O	X:LY:153:NZ	142	153	hbsb	1
X:GLY:142:O	X:THR:144:OG1	142	144	hbsb	1
X:GLY:142:O	X:THR:144:N	142	144	hbbb	1
X:ARG:143:N	X:GLU:138:O	143	138	hbbb	1
X:ARG:143:N	X:GLY:142:N	143	142	hbbb	1
X:ARG:143:NH2	X:GLU:746:OE1	143	746	hbss	1
X:ARG:143:NH2	X:ASP:152:OD1	143	152	sb	1
X:ARG:143:NH2	X:ASP:152:OD1	143	152	hbss	1
X:ARG:143:NH1	X:TYR:745:CE1	143	745	pc	1
X:ARG:143:NH1	X:THR:144:O	143	144	hbsb	1
X:ARG:143:NH2	X:LEU:149:O	143	149	hbsb	1
X:ARG:143:NH2	X:PRO:146:O	143	146	hbsb	1
X:ARG:143:NE	X:LEU:145:O	143	145	hbsb	1
X:ARG:143:NE	X:THR:141:OG1	143	141	hbss	1
X:ARG:143:NE	X:THR:144:O	143	144	hbsb	1
X:ARG:143:NH1	X:ASP:152:O	143	152	hbsb	1
X:ARG:143:NH1	X:GLU:138:OE2	143	138	sb	1
X:ARG:143:NH1	X:GLU:147:O	143	147	hbsb	1
X:ARG:143:NH1	X:GLU:150:OE1	143	150	sb	1
X:ARG:143:NH1	X:GLU:150:OE2	143	150	hbss	1
X:ARG:143:NH2	X:ASP:152:OD2	143	152	hbss	1
X:ARG:143:NH1	X:GLU:150:OE2	143	150	sb	1
X:ARG:143:NH1	X:GLU:746:OE1	143	746	sb	1
X:ARG:143:NH1	X:GLU:746:OE2	143	746	sb	1
X:ARG:143:NH1	X:HI:134:CD2	143	134	pc	1
X:ARG:143:NH1	X:HI:137:CD2	143	137	pc	1
X:ARG:143:NH1	X:HI:137:O	143	137	hbsb	1
X:ARG:143:NH1	X:LEU:145:O	143	145	hbsb	1
X:ARG:143:NH1	X:LEU:149:N	143	149	hbsb	1
X:ARG:143:NH1	X:LEU:149:O	143	149	hbsb	1
X:ARG:143:NH1	X:LEU:151:O	143	151	hbsb	1
X:ARG:143:NH1	X:PRO:146:O	143	146	hbsb	1
X:ARG:143:NH1	X:PRO:148:O	143	148	hbsb	1
X:ARG:143:NH2	X:THR:141:N	143	141	hbsb	1
X:ARG:143:NH2	X:TYR:745:CE1	143	745	pc	1
X:ARG:143:NH2	X:VAL:139:O	143	139	hbsb	1
X:ARG:143:NH1	X:GLU:746:OE1	143	746	hbss	1
X:ARG:143:O	X:ARG:19:NH1	143	19	hbsb	1
X:ARG:143:O	X:ARG:19:NH2	143	19	hbsb	1
X:ARG:143:NE	X:GLU:138:OE2	143	138	hbss	1
X:ARG:143:NE	X:ASP:152:OD1	143	152	hbss	1
X:ARG:143:NE	X:ASP:152:OD2	143	152	hbss	1
X:ARG:143:NH2	X:GLU:150:OE2	143	150	hbss	1
X:ARG:143:NH2	X:GLU:150:OE1	143	150	sb	1
X:ARG:143:NH2	X:GLU:150:OE1	143	150	hbss	1
X:ARG:143:N	X:THR:141:O	143	141	hbbb	1
X:ARG:143:NH2	X:GLU:746:OE2	143	746	hbss	1
X:ARG:143:NE	X:GLU:138:O	143	138	hbsb	1
X:ARG:143:NH2	X:GLU:150:OE2	143	150	sb	1
X:ARG:143:NE	X:GLU:746:OE1	143	746	hbss	1
X:ARG:143:NE	X:GLU:746:OE2	143	746	hbss	1
X:ARG:143:N	X:VAL:139:O	143	139	hbbb	1
X:ARG:143:NE	X:LEU:140:O	143	140	hbsb	1
X:ARG:143:NH2	X:LEU:140:O	143	140	hbsb	1
X:ARG:143:NH2	X:LEU:145:O	143	145	hbsb	1
X:ARG:143:NH2	X:GLU:147:O	143	147	hbsb	1
X:ARG:143:NH2	X:GLU:138:OE2	143	138	sb	1
X:ARG:143:NH2	X:GLU:138:OE2	143	138	hbss	1
X:ARG:143:NH2	X:GLU:138:OE1	143	138	sb	1
X:ARG:143:NH2	X:GLU:138:OE1	143	138	hbss	1
X:ARG:143:NH2	X:GLU:138:O	143	138	hbsb	1
X:ARG:143:NH2	X:ASP:152:OD2	143	152	sb	1
X:ARG:143:NH2	X:GLU:746:OE1	143	746	sb	1
X:ARG:143:N	X:LEU:140:O	143	140	hbbb	1
X:ARG:143:NH2	X:GLU:746:OE2	143	746	sb	1
X:ARG:143:N	X:THR:144:OG1	143	144	hbsb	1
X:THR:144:O	X:TRP:212:NE1	144	212	hbsb	1
X:LEU:145:O	X:LEU:149:N	145	149	hbbb	1
X:LEU:145:N	X:THR:144:OG1	145	144	hbsb	1
X:GLU:147:OE1	X:MET:16:N	147	16	hbsb	1
X:GLU:147:OE1	X:VAL:17:N	147	17	hbsb	1
X:GLU:147:O	X:LEU:149:N	147	149	hbbb	1
X:GLU:147:OE2	X:TYR:745:OH	147	745	hbss	1
X:GLU:147:OE2	X:MET:16:N	147	16	hbsb	1
X:LEU:149:O	X:LEU:151:N	149	151	hbbb	1
X:GLU:150:O	X:TYR:745:OH	150	745	hbsb	1
X:GLU:150:OE2	X:MET:16:N	150	16	hbsb	1
X:GLU:150:OE1	X:MET:16:N	150	16	hbsb	1
X:GLU:150:OE1	X:LEU:151:N	150	151	hbsb	1
X:GLU:150:N	X:LEU:149:N	150	149	hbbb	1
X:GLU:150:N	X:MET:16:O	150	16	hbbb	1
X:LEU:151:O	X:LY:153:N	151	153	hbbb	1
X:ASP:152:OD1	X:LY:153:NZ	152	153	hbss	1
X:ASP:152:OD1	X:LY:153:NZ	152	153	sb	1
X:ASP:152:OD1	X:THR:141:OG1	152	141	hbss	1
X:ASP:152:OD2	X:THR:157:OG1	152	157	hbss	1
X:ASP:152:OD1	X:LY:153:N	152	153	hbsb	1
X:ASP:152:OD2	X:THR:141:OG1	152	141	hbss	1
X:ASP:152:OD2	X:LY:153:NZ	152	153	sb	1
X:ASP:152:OD2	X:LY:153:NZ	152	153	hbss	1
X:ASP:152:OD2	X:LY:153:N	152	153	hbsb	1
X:ASP:152:OD2	X:TYR:745:OH	152	745	hbss	1
X:ASP:152:OD1	X:LEU:149:N	152	149	hbsb	1
X:ASP:152:OD1	X:THR:157:OG1	152	157	hbss	1
X:ASP:152:N	X:LEU:151:N	152	151	hbbb	1
X:ASP:152:OD1	X:TYR:745:OH	152	745	hbss	1
X:ASP:152:OD1	X:GLN:676:NE2	152	676	hbss	1
X:ASP:152:N	X:GLU:150:O	152	150	hbbb	1
X:ASP:152:N	X:LEU:149:O	152	149	hbbb	1
X:LY:153:NZ	X:VAL:139:O	153	139	hbsb	1
X:LY:153:NZ	X:THR:141:O	153	141	hbsb	1
X:PRO:154:O	X:SER:156:N	154	156	hbbb	1
X:PRO:154:O	X:THR:157:OG1	154	157	hbsb	1
X:PRO:154:O	X:THR:157:N	154	157	hbbb	1
X:ILE:155:N	X:LY:153:O	155	153	hbbb	1
X:ILE:155:O	X:THR:157:OG1	155	157	hbsb	1
X:ILE:155:O	X:THR:157:N	155	157	hbbb	1
X:ILE:155:O	X:SER:156:OG	155	156	hbsb	1
X:SER:156:OG	X:THR:157:N	156	157	hbsb	1
X:SER:156:N	X:THR:157:N	156	157	hbbb	1
X:SER:156:O	X:THR:157:OG1	156	157	hbsb	1
X:THR:157:OG1	X:VAL:160:N	157	160	hbsb	1
X:THR:157:O	X:VAL:160:N	157	160	hbbb	1
X:ASN:158:OD1	X:SER:91:OG	158	91	hbss	1
X:ASN:158:OD1	X:HI:161:ND1	158	161	hbss	1
X:ASN:158:O	X:VAL:160:N	158	160	hbbb	1
X:ASN:158:N	X:THR:157:OG1	158	157	hbsb	1
X:ASN:158:O	X:TYR:93:OH	158	93	hbsb	1
X:ASN:158:OD1	X:TYR:93:OH	158	93	hbss	1
X:ASN:158:OD1	X:LY:153:NZ	158	153	hbss	1
X:ASN:158:OD1	X:LY:89:NZ	158	89	hbss	1
X:ASN:158:ND2	X:TYR:93:OH	158	93	hbss	1
X:ASN:158:ND2	X:SER:91:OG	158	91	hbss	1
X:ASN:158:ND2	X:LEU:135:O	158	135	hbsb	1
X:ASN:158:N	X:SER:156:O	158	156	hbbb	1
X:ASN:158:ND2	X:ASP:87:OD2	158	87	hbss	1
X:ASN:158:O	X:HI:161:N	158	161	hbbb	1
X:PRO:159:N	X:VAL:160:N	159	160	hbbb	1
X:PRO:159:O	X:VAL:163:N	159	163	hbbb	1
X:VAL:160:O	X:VAL:163:N	160	163	hbbb	1
X:HI:161:N	X:THR:157:O	161	157	hbbb	1
X:HI:161:ND1	X:SER:156:OG	161	156	hbss	1
X:HI:161:CD2	X:LY:89:NZ	161	89	pc	1
X:HI:161:NE2	X:TYR:93:OH	161	93	hbss	1
X:HI:161:ND1	X:THR:157:O	161	157	hbsb	1
X:HI:161:NE2	X:SER:156:OG	161	156	hbss	1
X:HI:161:O	X:VAL:165:N	161	165	hbbb	1
X:HI:161:ND1	X:TYR:93:CE1	161	93	pc	1
X:HI:161:ND1	X:TYR:93:OH	161	93	hbss	1
X:HI:161:NE2	X:TYR:93:CE1	161	93	pc	1
X:HI:161:NE2	X:THR:157:N	161	157	hbsb	1
X:ALA:162:O	X:VAL:165:N	162	165	hbbb	1
X:ALA:162:N	X:PRO:159:O	162	159	hbbb	1
X:ALA:162:N	X:ASN:158:O	162	158	hbbb	1
X:ALA:162:N	X:VAL:163:N	162	163	hbbb	1
X:ALA:162:O	X:VAL:166:N	162	166	hbbb	1
X:VAL:163:O	X:VAL:166:N	163	166	hbbb	1
X:ASP:164:OD2	X:VAL:207:N	164	207	hbsb	1
X:ASP:164:OD2	X:HI:161:NE2	164	161	sb	1
X:ASP:164:OD2	X:HI:161:ND1	164	161	sb	1
X:ASP:164:OD2	X:HI:161:ND1	164	161	hbss	1
X:ASP:164:OD1	X:VAL:207:N	164	207	hbsb	1
X:ASP:164:OD1	X:HI:161:NE2	164	161	sb	1
X:ASP:164:O	X:LEU:167:N	164	167	hbbb	1
X:ASP:164:N	X:VAL:163:N	164	163	hbbb	1
X:ASP:164:N	X:VAL:160:O	164	160	hbbb	1
X:ASP:164:N	X:HI:161:O	164	161	hbbb	1
X:LEU:167:N	X:VAL:163:O	167	163	hbbb	1
X:LEU:167:O	X:TYR:389:OH	167	389	hbsb	1
X:ARG:168:NH2	X:GLY:179:O	168	179	hbsb	1
X:ARG:168:NH1	X:ASP:164:OD2	168	164	sb	1
X:ARG:168:NH1	X:ARG:180:O	168	180	hbsb	1
X:ARG:168:NH1	X:ASP:164:OD1	168	164	sb	1
X:ARG:168:NH1	X:ASP:164:OD1	168	164	hbss	1
X:ARG:168:NH2	X:GLN:205:O	168	205	hbsb	1
X:ARG:168:NH1	X:ASP:164:OD2	168	164	hbss	1
X:ARG:168:NH2	X:ASP:164:OD2	168	164	sb	1
X:ARG:168:NH1	X:GLN:205:O	168	205	hbsb	1
X:ARG:168:NH2	X:ASP:164:OD1	168	164	sb	1
X:ARG:168:NH2	X:ASP:164:OD1	168	164	hbss	1
X:ARG:168:NH1	X:SER:172:OG	168	172	hbss	1
X:ARG:168:NH1	X:PHE:182:CE1	168	182	pc	1
X:ARG:168:NH1	X:HI:161:NE2	168	161	hbss	1
X:ARG:168:NH1	X:HI:161:CD2	168	161	pc	1
X:ARG:168:NH1	X:GLY:179:O	168	179	hbsb	1
X:ARG:168:NE	X:ASP:164:OD2	168	164	hbss	1
X:ARG:168:NH2	X:ASP:164:OD2	168	164	hbss	1
X:ARG:168:NE	X:ASP:164:OD1	168	164	hbss	1
X:ARG:168:N	X:GLN:205:NE2	168	205	hbsb	1
X:ARG:168:NH2	X:HI:161:CD2	168	161	pc	1
X:ARG:168:N	X:ASP:164:O	168	164	hbbb	1
X:ARG:168:N	X:HI:169:N	168	169	hbbb	1
X:ARG:168:NE	X:ASP:164:O	168	164	hbsb	1
X:ARG:168:N	X:VAL:165:O	168	165	hbbb	1
X:ARG:168:N	X:VAL:166:O	168	166	hbbb	1
X:ARG:168:NE	X:ARG:180:NH1	168	180	hbss	1
X:ARG:168:N	X:LEU:167:N	168	167	hbbb	1
X:ARG:168:NH2	X:SER:206:OG	168	206	hbss	1
X:ARG:168:O	X:SER:172:OG	168	172	hbsb	1
X:ARG:168:NH2	X:HI:161:NE2	168	161	hbss	1
X:ARG:168:NH2	X:HI:204:CD2	168	204	pc	1
X:ARG:168:O	X:SER:172:N	168	172	hbbb	1
X:ARG:168:NH2	X:PHE:182:CE1	168	182	pc	1
X:HI:169:O	X:MET:173:N	169	173	hbbb	1
X:HI:169:NE2	X:TYR:86:N	169	86	hbsb	1
X:HI:169:NE2	X:PHE:394:CE1	169	394	pc	1
X:HI:169:ND1	X:VAL:166:O	169	166	hbsb	1
X:HI:169:ND1	X:VAL:165:O	169	165	hbsb	1
X:HI:169:O	X:SER:172:N	169	172	hbbb	1
X:HI:169:ND1	X:PHE:394:CE1	169	394	pc	1
X:HI:169:CD2	X:PHE:394:CE1	169	394	ts	1
X:HI:169:CD2	X:PHE:394:CE1	169	394	ps	1
X:HI:169:N	X:VAL:165:O	169	165	hbbb	1
X:HI:169:N	X:VAL:166:O	169	166	hbbb	1
X:HI:169:O	X:SER:172:OG	169	172	hbsb	1
X:LEU:170:O	X:LY:174:N	170	174	hbbb	1
X:LEU:170:O	X:MET:173:N	170	173	hbbb	1
X:PRO:171:O	X:TYR:175:N	171	175	hbbb	1
X:MET:173:N	X:SER:172:N	173	172	hbbb	1
X:LY:174:NZ	X:SER:386:OG	174	386	hbss	1
X:LY:174:NZ	X:TYR:175:CE1	174	175	pc	1
X:LY:174:NZ	X:TYR:175:OH	174	175	hbss	1
X:LY:174:N	X:PRO:171:O	174	171	hbbb	1
X:LY:174:NZ	X:SER:386:O	174	386	hbsb	1
X:THR:176:O	X:VAL:178:N	176	178	hbbb	1
X:GLY:179:N	X:PRO:177:O	179	177	hbbb	1
X:GLY:179:O	X:SER:181:N	179	181	hbbb	1
X:ARG:180:NE	X:GLN:205:O	180	205	hbsb	1
X:ARG:180:NE	X:ASP:164:OD2	180	164	hbss	1
X:ARG:180:NE	X:HI:204:NE2	180	204	hbss	1
X:ARG:180:NE	X:SER:206:OG	180	206	hbss	1
X:ARG:180:NE	X:ASP:164:OD1	180	164	hbss	1
X:ARG:180:N	X:SER:181:N	180	181	hbbb	1
X:ARG:180:NH2	X:SER:156:OG	180	156	hbss	1
X:ARG:180:NH2	X:HI:161:CD2	180	161	pc	1
X:ARG:180:NH1	X:SER:206:OG	180	206	hbss	1
X:ARG:180:NH2	X:ASP:164:OD1	180	164	hbss	1
X:ARG:180:NH2	X:ASP:164:OD1	180	164	sb	1
X:ARG:180:NH2	X:ASP:164:OD2	180	164	hbss	1
X:ARG:180:NH2	X:ASP:164:OD2	180	164	sb	1
X:ARG:180:NH2	X:GLN:205:O	180	205	hbsb	1
X:ARG:180:NH2	X:GLU:674:OE1	180	674	hbss	1
X:ARG:180:NH2	X:GLU:674:OE1	180	674	sb	1
X:ARG:180:NH2	X:GLU:674:OE2	180	674	hbss	1
X:ARG:180:NH2	X:GLU:674:OE2	180	674	sb	1
X:ARG:180:NH1	X:ASP:164:OD1	180	164	hbss	1
X:ARG:180:NH2	X:HI:713:CD2	180	713	pc	1
X:ARG:180:NH2	X:ILE:155:O	180	155	hbsb	1
X:ARG:180:NH2	X:SER:206:OG	180	206	hbss	1
X:ARG:180:O	X:GLN:205:N	180	205	hbbb	1
X:ARG:180:O	X:HI:204:ND1	180	204	hbsb	1
X:ARG:180:O	X:SER:181:OG	180	181	hbsb	1
X:ARG:180:NH1	X:HI:161:CD2	180	161	pc	1
X:ARG:180:NH1	X:GLU:674:OE2	180	674	sb	1
X:ARG:180:NH1	X:ASP:164:OD1	180	164	sb	1
X:ARG:180:NH1	X:GLU:674:OE1	180	674	sb	1
X:ARG:180:NH1	X:GLU:674:OE1	180	674	hbss	1
X:ARG:180:NH1	X:GLN:205:O	180	205	hbsb	1
X:ARG:180:NH1	X:ASP:164:OD2	180	164	sb	1
X:ARG:180:NH1	X:ASP:164:OD2	180	164	hbss	1
X:ARG:180:NH1	X:GLU:674:OE2	180	674	hbss	1
X:SER:181:OG	X:VAL:178:O	181	178	hbsb	1
X:SER:181:O	X:VAL:178:N	181	178	hbbb	1
X:SER:181:N	X:VAL:178:O	181	178	hbbb	1
X:SER:181:OG	X:SER:221:OG	181	221	hbss	1
X:PHE:182:CE1	X:PHE:203:CE1	182	203	ps	1
X:PHE:182:N	X:PHE:203:O	182	203	hbbb	1
X:PHE:182:O	X:PHE:203:N	182	203	hbbb	1
X:PHE:183:O	X:THR:176:OG1	183	176	hbsb	1
X:PHE:183:O	X:THR:176:N	183	176	hbbb	1
X:PHE:183:O	X:SER:184:OG	183	184	hbsb	1
X:PHE:183:N	X:THR:176:O	183	176	hbbb	1
X:ALA:185:N	X:SER:184:OG	185	184	hbsb	1
X:GLU:187:OE2	X:GLY:188:N	187	188	hbsb	1
X:GLU:187:O	X:TYR:189:N	187	189	hbbb	1
X:GLY:188:N	X:PRO:186:O	188	186	hbbb	1
X:GLY:188:N	X:TYR:189:N	188	189	hbbb	1
X:ASP:190:OD2	X:HI:191:NE2	190	191	sb	1
X:ASP:190:OD2	X:HI:191:N	190	191	hbsb	1
X:ASP:190:OD1	X:LY:227:NZ	190	227	sb	1
X:ASP:190:OD1	X:HI:191:N	190	191	hbsb	1
X:ASP:190:O	X:LY:367:NZ	190	367	hbsb	1
X:ASP:190:N	X:HI:191:N	190	191	hbbb	1
X:ASP:190:N	X:GLY:188:O	190	188	hbbb	1
X:ASP:190:OD2	X:LY:227:NZ	190	227	sb	1
X:ASP:190:OD2	X:LY:227:NZ	190	227	hbss	1
X:HI:191:O	X:VAL:199:N	191	199	hbbb	1
X:HI:191:NE2	X:LY:367:O	191	367	hbsb	1
X:HI:191:ND1	X:TYR:189:CE1	191	189	pc	1
X:HI:191:O	X:LEU:193:N	191	193	hbbb	1
X:HI:191:ND1	X:PHE:201:CE1	191	201	pc	1
X:HI:191:ND1	X:LY:367:NZ	191	367	hbss	1
X:HI:191:N	X:TYR:189:O	191	189	hbbb	1
X:HI:191:NE2	X:PHE:201:CE1	191	201	pc	1
X:HI:191:CD2	X:TYR:189:CE1	191	189	ps	1
X:HI:191:NE2	X:THR:364:OG1	191	364	hbss	1
X:HI:191:CD2	X:LY:367:NZ	191	367	pc	1
X:HI:191:CD2	X:TYR:189:CE1	191	189	ts	1
X:HI:191:NE2	X:TYR:189:CE1	191	189	pc	1
X:PRO:192:O	X:THR:364:OG1	192	364	hbsb	1
X:LEU:193:N	X:TYR:189:OH	193	189	hbsb	1
X:GLY:194:O	X:LY:227:NZ	194	227	hbsb	1
X:GLY:194:N	X:TYR:189:OH	194	189	hbsb	1
X:GLY:195:N	X:GLY:196:N	195	196	hbbb	1
X:GLY:196:O	X:LY:227:N	196	227	hbbb	1
X:ARG:197:N	X:GLY:194:O	197	194	hbbb	1
X:ARG:197:N	X:GLY:195:O	197	195	hbbb	1
X:ARG:197:NE	X:GLN:361:NE2	197	361	hbss	1
X:ARG:197:NE	X:GLN:361:OE1	197	361	hbss	1
X:ARG:197:NE	X:GLU:262:OE1	197	262	hbss	1
X:ARG:197:NE	X:GLU:262:OE2	197	262	hbss	1
X:ARG:197:NE	X:GLY:194:O	197	194	hbsb	1
X:ARG:197:NE	X:GLY:195:O	197	195	hbsb	1
X:ARG:197:NE	X:LEU:193:O	197	193	hbsb	1
X:ARG:197:NH1	X:GLN:361:NE2	197	361	hbss	1
X:ARG:197:NH1	X:GLN:361:OE1	197	361	hbss	1
X:ARG:197:N	X:GLY:196:N	197	196	hbbb	1
X:ARG:197:NH2	X:GLN:361:OE1	197	361	hbss	1
X:ARG:197:NH1	X:GLU:262:OE2	197	262	sb	1
X:ARG:197:NH1	X:GLU:262:OE2	197	262	hbss	1
X:ARG:197:O	X:TYR:189:OH	197	189	hbsb	1
X:ARG:197:O	X:LY:227:NZ	197	227	hbsb	1
X:ARG:197:O	X:LEU:193:N	197	193	hbbb	1
X:ARG:197:O	X:GLY:194:N	197	194	hbbb	1
X:ARG:197:NH2	X:TYR:226:OH	197	226	hbss	1
X:ARG:197:NH2	X:TYR:226:CE1	197	226	pc	1
X:ARG:197:NH2	X:PHE:234:CE1	197	234	pc	1
X:ARG:197:NH2	X:LY:356:O	197	356	hbsb	1
X:ARG:197:NH2	X:LY:355:O	197	355	hbsb	1
X:ARG:197:NH2	X:LEU:193:O	197	193	hbsb	1
X:ARG:197:NH1	X:GLU:262:OE1	197	262	sb	1
X:ARG:197:NH2	X:GLY:194:O	197	194	hbsb	1
X:ARG:197:NH2	X:GLY:195:O	197	195	hbsb	1
X:ARG:197:NH1	X:LEU:357:N	197	357	hbsb	1
X:ARG:197:NH1	X:LY:356:O	197	356	hbsb	1
X:ARG:197:NH1	X:TYR:226:CE1	197	226	pc	1
X:ARG:197:NH2	X:GLN:361:NE2	197	361	hbss	1
X:ARG:197:NH1	X:GLU:262:OE1	197	262	hbss	1
X:ARG:197:NH2	X:GLU:262:OE1	197	262	hbss	1
X:ARG:197:NH2	X:GLU:262:OE1	197	262	sb	1
X:ARG:197:NH2	X:GLU:262:OE2	197	262	hbss	1
X:ARG:197:NH1	X:LY:355:O	197	355	hbsb	1
X:ARG:197:NH2	X:GLU:262:OE2	197	262	sb	1
X:GLU:198:N	X:PHE:225:O	198	225	hbbb	1
X:GLU:198:OE1	X:TYR:189:OH	198	189	hbss	1
X:GLU:198:OE1	X:TRP:200:NE1	198	200	hbss	1
X:GLU:198:O	X:TRP:200:N	198	200	hbbb	1
X:GLU:198:OE2	X:TYR:189:OH	198	189	hbss	1
X:GLU:198:O	X:PHE:225:N	198	225	hbbb	1
X:GLU:198:OE2	X:TRP:200:NE1	198	200	hbss	1
X:PHE:201:O	X:SER:184:N	201	184	hbbb	1
X:PHE:201:N	X:SER:184:O	201	184	hbbb	1
X:PHE:201:CE1	X:TYR:189:CE1	201	189	ts	1
X:PHE:201:CE1	X:TYR:189:CE1	201	189	ps	1
X:GLY:202:O	X:SER:221:N	202	221	hbbb	1
X:GLY:202:O	X:SER:221:OG	202	221	hbsb	1
X:GLY:202:N	X:SER:221:O	202	221	hbbb	1
X:PHE:203:CE1	X:TYR:175:CE1	203	175	ts	1
X:PHE:203:N	X:SER:221:OG	203	221	hbsb	1
X:PHE:203:O	X:SER:181:OG	203	181	hbsb	1
X:HI:204:CD2	X:HI:713:CD2	204	713	ps	1
X:HI:204:NE2	X:HI:713:CD2	204	713	pc	1
X:HI:204:NE2	X:HI:713:NE2	204	713	hbss	1
X:HI:204:N	X:SER:181:OG	204	181	hbsb	1
X:HI:204:NE2	X:SER:206:N	204	206	hbsb	1
X:HI:204:NE2	X:SER:206:OG	204	206	hbss	1
X:HI:204:NE2	X:SER:221:OG	204	221	hbss	1
X:HI:204:CD2	X:HI:713:NE2	204	713	pc	1
X:HI:204:CD2	X:HI:713:ND1	204	713	pc	1
X:HI:204:ND1	X:SER:206:OG	204	206	hbss	1
X:HI:204:ND1	X:SER:181:OG	204	181	hbss	1
X:HI:204:ND1	X:HI:713:CD2	204	713	pc	1
X:HI:204:N	X:SER:221:OG	204	221	hbsb	1
X:GLN:205:NE2	X:TYR:389:OH	205	389	hbss	1
X:GLN:205:N	X:PHE:203:O	205	203	hbbb	1
X:GLN:205:OE1	X:TYR:389:OH	205	389	hbss	1
X:GLN:205:NE2	X:LEU:167:O	205	167	hbsb	1
X:GLN:205:O	X:SER:206:OG	205	206	hbsb	1
X:SER:206:OG	X:VAL:207:N	206	207	hbsb	1
X:ARG:208:NH2	X:GLU:674:OE2	208	674	hbss	1
X:ARG:208:NH1	X:HI:765:CD2	208	765	pc	1
X:ARG:208:NH1	X:HI:765:NE2	208	765	hbss	1
X:ARG:208:NH1	X:ILE:741:O	208	741	hbsb	1
X:ARG:208:NH1	X:PRO:209:O	208	209	hbsb	1
X:ARG:208:NH1	X:THR:714:OG1	208	714	hbss	1
X:ARG:208:NH2	X:GLU:674:OE2	208	674	sb	1
X:ARG:208:NH1	X:THR:742:O	208	742	hbsb	1
X:ARG:208:NH1	X:TYR:750:CE1	208	750	pc	1
X:ARG:208:NH1	X:TYR:750:OH	208	750	hbss	1
X:ARG:208:NH2	X:ASN:217:ND2	208	217	hbss	1
X:ARG:208:NH1	X:HI:743:CD2	208	743	pc	1
X:ARG:208:NH2	X:HI:712:O	208	712	hbsb	1
X:ARG:208:NH2	X:THR:714:OG1	208	714	hbss	1
X:ARG:208:NH2	X:HI:743:NE2	208	743	hbss	1
X:ARG:208:NH2	X:HI:765:NE2	208	765	hbss	1
X:ARG:208:NH2	X:ILE:741:O	208	741	hbsb	1
X:ARG:208:NH2	X:PRO:209:O	208	209	hbsb	1
X:ARG:208:NH2	X:SER:206:OG	208	206	hbss	1
X:ARG:208:N	X:MET:215:O	208	215	hbbb	1
X:ARG:208:NE	X:HI:743:NE2	208	743	hbss	1
X:ARG:208:NE	X:PRO:209:O	208	209	hbsb	1
X:ARG:208:NE	X:SER:206:O	208	206	hbsb	1
X:ARG:208:NE	X:SER:206:OG	208	206	hbss	1
X:ARG:208:NH1	X:ASP:740:O	208	740	hbsb	1
X:ARG:208:NH2	X:HI:743:CD2	208	743	pc	1
X:ARG:208:NH1	X:GLU:674:OE1	208	674	hbss	1
X:ARG:208:NH1	X:GLU:674:OE2	208	674	sb	1
X:ARG:208:NH2	X:THR:714:N	208	714	hbsb	1
X:ARG:208:NH2	X:THR:742:O	208	742	hbsb	1
X:ARG:208:NH2	X:TYR:750:CE1	208	750	pc	1
X:ARG:208:NH1	X:HI:712:O	208	712	hbsb	1
X:ARG:208:NH1	X:HI:713:CD2	208	713	pc	1
X:ARG:208:NH1	X:HI:713:NE2	208	713	hbss	1
X:ARG:208:NH2	X:HI:765:CD2	208	765	pc	1
X:ARG:208:NH2	X:TYR:750:OH	208	750	hbss	1
X:ARG:208:O	X:MET:215:N	208	215	hbbb	1
X:ARG:208:NH1	X:GLU:674:OE1	208	674	sb	1
X:ARG:208:NH1	X:ASN:217:OD1	208	217	hbss	1
X:ARG:208:NH2	X:GLU:674:OE1	208	674	sb	1
X:ARG:208:NH2	X:ASP:740:O	208	740	hbsb	1
X:ALA:210:N	X:ARG:208:O	210	208	hbbb	1
X:ALA:210:N	X:LY:213:O	210	213	hbbb	1
X:ALA:210:O	X:LY:213:N	210	213	hbbb	1
X:ALA:210:O	X:TRP:212:N	210	212	hbbb	1
X:MET:211:N	X:THR:742:O	211	742	hbbb	1
X:LY:213:N	X:MET:211:O	213	211	hbbb	1
X:LY:213:N	X:TRP:212:N	213	212	hbbb	1
X:LY:213:NZ	X:MET:211:O	213	211	hbsb	1
X:LY:213:NZ	X:TRP:212:CD2	213	212	pc	1
X:MET:214:N	X:VAL:39:O	214	39	hbbb	1
X:MET:214:O	X:VAL:39:N	214	39	hbbb	1
X:LEU:216:O	X:PHE:37:N	216	37	hbbb	1
X:LEU:216:N	X:PHE:37:O	216	37	hbbb	1
X:LEU:216:N	X:MET:214:O	216	214	hbbb	1
X:ASN:217:O	X:SER:206:N	217	206	hbbb	1
X:ASN:217:ND2	X:ILE:218:N	217	218	hbsb	1
X:ASN:217:OD1	X:ASN:35:ND2	217	35	hbss	1
X:ASN:217:ND2	X:THR:714:OG1	217	714	hbss	1
X:ASN:217:OD1	X:THR:714:OG1	217	714	hbss	1
X:ASN:217:OD1	X:SER:206:OG	217	206	hbss	1
X:ASN:217:N	X:MET:215:O	217	215	hbbb	1
X:ASN:217:N	X:SER:206:O	217	206	hbbb	1
X:ASN:217:ND2	X:ASN:35:ND2	217	35	hbss	1
X:ASN:217:ND2	X:ASN:35:O	217	35	hbsb	1
X:ASN:217:ND2	X:ASN:35:OD1	217	35	hbss	1
X:ASN:217:ND2	X:HI:204:NE2	217	204	hbss	1
X:ASN:217:ND2	X:HI:713:O	217	713	hbsb	1
X:ASP:219:OD1	X:VAL:220:N	219	220	hbsb	1
X:ASP:219:O	X:HI:204:N	219	204	hbbb	1
X:ASP:219:N	X:HI:204:O	219	204	hbbb	1
X:ASP:219:OD2	X:HI:713:ND1	219	713	sb	1
X:ASP:219:OD2	X:HI:713:ND1	219	713	hbss	1
X:SER:221:OG	X:VAL:220:O	221	220	hbsb	1
X:ALA:222:N	X:SER:221:OG	222	221	hbsb	1
X:ALA:222:N	X:THR:369:OG1	222	369	hbsb	1
X:ALA:222:O	X:THR:223:OG1	222	223	hbsb	1
X:THR:223:O	X:TRP:200:N	223	200	hbbb	1
X:THR:223:N	X:TRP:200:O	223	200	hbbb	1
X:ALA:224:O	X:CY:353:N	224	353	hbbb	1
X:ALA:224:N	X:THR:223:OG1	224	223	hbsb	1
X:PHE:225:CE1	X:TRP:200:CD2	225	200	ts	1
X:PHE:225:CE1	X:TRP:200:CD2	225	200	ps	1
X:LY:227:NZ	X:TYR:189:CE1	227	189	pc	1
X:ALA:228:O	X:ASN:346:ND2	228	346	hbsb	1
X:ALA:228:N	X:GLU:198:OE1	228	198	hbsb	1
X:ALA:228:N	X:GLU:198:OE2	228	198	hbsb	1
X:ALA:228:O	X:GLN:229:NE2	228	229	hbsb	1
X:GLN:229:OE1	X:GLN:233:NE2	229	233	hbss	1
X:GLN:229:NE2	X:GLU:237:OE1	229	237	hbss	1
X:GLN:229:OE1	X:LY:227:NZ	229	227	hbss	1
X:GLN:229:NE2	X:GLY:196:O	229	196	hbsb	1
X:GLN:229:NE2	X:LY:227:NZ	229	227	hbss	1
X:GLN:229:NE2	X:LY:227:O	229	227	hbsb	1
X:GLN:229:O	X:ILE:347:N	229	347	hbbb	1
X:GLN:229:NE2	X:GLN:233:NE2	229	233	hbss	1
X:GLN:229:NE2	X:GLU:237:OE2	229	237	hbss	1
X:GLN:229:NE2	X:GLN:233:OE1	229	233	hbss	1
X:GLN:229:N	X:LY:227:O	229	227	hbbb	1
X:ILE:232:O	X:MET:235:N	232	235	hbbb	1
X:GLN:233:O	X:GLU:237:N	233	237	hbbb	1
X:GLN:233:NE2	X:GLU:237:OE2	233	237	hbss	1
X:GLN:233:NE2	X:GLU:237:OE1	233	237	hbss	1
X:GLN:233:N	X:PRO:230:O	233	230	hbbb	1
X:GLN:233:N	X:PHE:234:N	233	234	hbbb	1
X:PHE:234:O	X:VAL:238:N	234	238	hbbb	1
X:PHE:234:N	X:VAL:231:O	234	231	hbbb	1
X:PHE:234:N	X:PRO:230:O	234	230	hbbb	1
X:PHE:234:CE1	X:PHE:259:CE1	234	259	ts	1
X:MET:235:O	X:VAL:238:N	235	238	hbbb	1
X:MET:235:N	X:VAL:231:O	235	231	hbbb	1
X:CY:236:N	X:ILE:232:O	236	232	hbbb	1
X:CY:236:N	X:GLN:233:O	236	233	hbbb	1
X:CY:236:O	X:LEU:239:N	236	239	hbbb	1
X:CY:236:O	X:ILE:241:N	236	241	hbbb	1
X:GLU:237:OE2	X:LY:227:NZ	237	227	sb	1
X:GLU:237:OE2	X:LY:227:NZ	237	227	hbss	1
X:GLU:237:OE2	X:HI:242:NE2	237	242	hbss	1
X:GLU:237:OE2	X:HI:242:NE2	237	242	sb	1
X:GLU:237:OE2	X:GLY:195:N	237	195	hbsb	1
X:GLU:237:OE1	X:LY:227:NZ	237	227	sb	1
X:GLU:237:OE1	X:LY:227:NZ	237	227	hbss	1
X:GLU:237:OE1	X:HI:242:NE2	237	242	hbss	1
X:GLU:237:OE1	X:GLY:196:N	237	196	hbsb	1
X:GLU:237:O	X:GLY:196:N	237	196	hbbb	1
X:GLU:237:O	X:GLY:195:N	237	195	hbbb	1
X:GLU:237:N	X:PHE:234:O	237	234	hbbb	1
X:GLU:237:OE2	X:GLY:196:N	237	196	hbsb	1
X:GLU:237:OE1	X:HI:242:NE2	237	242	sb	1
X:LEU:239:N	X:MET:235:O	239	235	hbbb	1
X:ASP:240:OD1	X:HI:242:NE2	240	242	hbss	1
X:ASP:240:OD1	X:GLY:195:N	240	195	hbsb	1
X:ASP:240:N	X:GLU:237:O	240	237	hbbb	1
X:ASP:240:O	X:HI:242:N	240	242	hbbb	1
X:ASP:240:N	X:VAL:238:O	240	238	hbbb	1
X:ASP:240:N	X:LEU:239:N	240	239	hbbb	1
X:ASP:240:N	X:ILE:241:N	240	241	hbbb	1
X:ASP:240:OD2	X:LY:258:NZ	240	258	sb	1
X:ASP:240:OD2	X:HI:242:NE2	240	242	sb	1
X:ASP:240:OD1	X:HI:242:NE2	240	242	sb	1
X:ASP:240:N	X:CY:236:O	240	236	hbbb	1
X:ILE:241:N	X:LEU:239:O	241	239	hbbb	1
X:ILE:241:O	X:ILE:244:N	241	244	hbbb	1
X:HI:242:N	X:ILE:241:N	242	241	hbbb	1
X:HI:242:O	X:ILE:244:N	242	244	hbbb	1
X:ASN:243:ND2	X:PRO:248:O	243	248	hbsb	1
X:ASN:243:O	X:GLN:247:NE2	243	247	hbsb	1
X:ASN:243:O	X:GLU:246:N	243	246	hbbb	1
X:ASN:243:N	X:GLN:247:NE2	243	247	hbsb	1
X:ASN:243:O	X:ASP:245:N	243	245	hbbb	1
X:ASN:243:N	X:ILE:241:O	243	241	hbbb	1
X:ASN:243:ND2	X:TYR:323:OH	243	323	hbss	1
X:ASN:243:O	X:GLN:247:N	243	247	hbbb	1
X:ASN:243:ND2	X:HI:242:NE2	243	242	hbss	1
X:ASN:243:ND2	X:GLU:246:N	243	246	hbsb	1
X:ASN:243:ND2	X:GLU:246:OE1	243	246	hbss	1
X:ASN:243:ND2	X:ASP:245:O	243	245	hbsb	1
X:ASN:243:ND2	X:ASP:245:OD1	243	245	hbss	1
X:ASN:243:ND2	X:ASP:245:OD2	243	245	hbss	1
X:ASN:243:ND2	X:GLN:247:NE2	243	247	hbss	1
X:ASN:243:OD1	X:ILE:244:N	243	244	hbsb	1
X:ASN:243:ND2	X:GLU:246:OE2	243	246	hbss	1
X:ASN:243:OD1	X:GLU:246:N	243	246	hbsb	1
X:ASN:243:OD1	X:GLN:247:N	243	247	hbsb	1
X:ASN:243:OD1	X:ASP:245:N	243	245	hbsb	1
X:ASN:243:N	X:HI:242:ND1	243	242	hbsb	1
X:ASN:243:ND2	X:GLU:246:O	243	246	hbsb	1
X:ASN:243:N	X:HI:242:N	243	242	hbbb	1
X:ILE:244:O	X:TYR:323:OH	244	323	hbsb	1
X:ASP:245:N	X:GLU:246:N	245	246	hbbb	1
X:ASP:245:N	X:GLN:247:OE1	245	247	hbsb	1
X:ASP:245:O	X:GLN:247:N	245	247	hbbb	1
X:ASP:245:O	X:GLN:247:NE2	245	247	hbsb	1
X:ASP:245:OD1	X:GLN:247:NE2	245	247	hbss	1
X:ASP:245:OD1	X:LY:322:NZ	245	322	hbss	1
X:ASP:245:OD1	X:LY:322:NZ	245	322	sb	1
X:ASP:245:OD1	X:TYR:323:OH	245	323	hbss	1
X:ASP:245:OD2	X:GLU:246:N	245	246	hbsb	1
X:ASP:245:OD2	X:HI:325:NE2	245	325	sb	1
X:ASP:245:OD2	X:LY:322:NZ	245	322	hbss	1
X:ASP:245:OD2	X:LY:322:NZ	245	322	sb	1
X:ASP:245:OD2	X:TYR:323:OH	245	323	hbss	1
X:ASP:245:O	X:HI:325:NE2	245	325	hbsb	1
X:GLU:246:OE2	X:HI:325:ND1	246	325	sb	1
X:GLU:246:OE2	X:HI:325:ND1	246	325	hbss	1
X:GLU:246:OE2	X:HI:242:NE2	246	242	sb	1
X:GLU:246:OE1	X:LEU:251:N	246	251	hbsb	1
X:GLU:246:OE2	X:HI:242:NE2	246	242	hbss	1
X:GLU:246:OE1	X:HI:242:NE2	246	242	sb	1
X:GLU:246:OE1	X:HI:242:NE2	246	242	hbss	1
X:GLU:246:O	X:ILE:244:N	246	244	hbbb	1
X:GLU:246:N	X:ILE:244:O	246	244	hbbb	1
X:GLU:246:OE1	X:HI:325:ND1	246	325	sb	1
X:GLU:246:OE2	X:LEU:251:N	246	251	hbsb	1
X:GLN:247:N	X:GLU:246:N	247	246	hbbb	1
X:GLN:247:N	X:GLU:246:OE1	247	246	hbsb	1
X:GLN:247:N	X:GLU:246:OE2	247	246	hbsb	1
X:GLN:247:N	X:ILE:244:O	247	244	hbbb	1
X:GLN:247:NE2	X:GLU:246:O	247	246	hbsb	1
X:GLN:247:NE2	X:HI:242:ND1	247	242	hbss	1
X:GLN:247:NE2	X:HI:242:NE2	247	242	hbss	1
X:GLN:247:NE2	X:HI:242:O	247	242	hbsb	1
X:GLN:247:NE2	X:ILE:244:O	247	244	hbsb	1
X:GLN:247:O	X:HI:325:NE2	247	325	hbsb	1
X:GLN:247:OE1	X:ILE:244:N	247	244	hbsb	1
X:GLN:247:OE1	X:HI:242:N	247	242	hbsb	1
X:ARG:249:NH1	X:PRO:250:O	249	250	hbsb	1
X:ARG:249:NH1	X:PRO:248:O	249	248	hbsb	1
X:ARG:249:NH1	X:GLU:246:OE1	249	246	hbss	1
X:ARG:249:NE	X:PRO:248:O	249	248	hbsb	1
X:ARG:249:NE	X:GLN:247:OE1	249	247	hbss	1
X:ARG:249:N	X:PRO:248:N	249	248	hbbb	1
X:ARG:249:N	X:GLN:247:OE1	249	247	hbsb	1
X:ARG:249:N	X:GLN:247:O	249	247	hbbb	1
X:ARG:249:NH2	X:GLN:247:O	249	247	hbsb	1
X:ARG:249:NH2	X:GLU:246:OE1	249	246	hbss	1
X:ARG:249:NH2	X:GLN:247:OE1	249	247	hbss	1
X:ARG:249:NH2	X:GLU:246:OE2	249	246	hbss	1
X:ARG:249:NH2	X:GLU:246:OE2	249	246	sb	1
X:ARG:249:NH2	X:PRO:248:O	249	248	hbsb	1
X:ARG:249:O	X:GLN:247:NE2	249	247	hbsb	1
X:ARG:249:NH1	X:LEU:251:O	249	251	hbsb	1
X:ARG:249:NH1	X:GLU:246:OE2	249	246	sb	1
X:ARG:249:NH1	X:GLU:246:OE2	249	246	hbss	1
X:ARG:249:NH1	X:GLU:246:OE1	249	246	sb	1
X:ARG:249:NH2	X:GLU:246:OE1	249	246	sb	1
X:LEU:251:O	X:THR:252:OG1	251	252	hbsb	1
X:ASP:253:OD1	X:SER:254:N	253	254	hbsb	1
X:ASP:253:OD2	X:THR:252:OG1	253	252	hbss	1
X:ASP:253:O	X:VAL:257:N	253	257	hbbb	1
X:ASP:253:OD2	X:SER:254:N	253	254	hbsb	1
X:SER:254:OG	X:THR:252:OG1	254	252	hbss	1
X:SER:254:O	X:VAL:257:N	254	257	hbbb	1
X:HI:255:O	X:PHE:259:N	255	259	hbbb	1
X:HI:255:CD2	X:LY:258:NZ	255	258	pc	1
X:HI:255:N	X:SER:254:OG	255	254	hbsb	1
X:HI:255:N	X:THR:252:O	255	252	hbbb	1
X:HI:255:N	X:THR:252:OG1	255	252	hbsb	1
X:HI:255:N	X:SER:254:N	255	254	hbbb	1
X:HI:255:ND1	X:THR:252:OG1	255	252	hbss	1
X:HI:255:NE2	X:LEU:239:O	255	239	hbsb	1
X:HI:255:O	X:LY:258:N	255	258	hbbb	1
X:HI:255:ND1	X:SER:254:OG	255	254	hbss	1
X:ARG:256:O	X:PHE:259:N	256	259	hbbb	1
X:ARG:256:N	X:ASP:253:O	256	253	hbbb	1
X:ARG:256:N	X:THR:252:O	256	252	hbbb	1
X:ARG:256:NE	X:ARG:287:NH1	256	287	hbss	1
X:ARG:256:NE	X:ASP:253:OD2	256	253	hbss	1
X:ARG:256:NH2	X:THR:286:O	256	286	hbsb	1
X:ARG:256:NH2	X:VAL:285:O	256	285	hbsb	1
X:ARG:256:O	X:THR:260:N	256	260	hbbb	1
X:ARG:256:NE	X:LEU:251:O	256	251	hbsb	1
X:ARG:256:NE	X:THR:286:O	256	286	hbsb	1
X:ARG:256:NH2	X:GLU:246:OE2	256	246	hbss	1
X:ARG:256:NH2	X:GLU:246:OE1	256	246	sb	1
X:ARG:256:NE	X:THR:252:O	256	252	hbsb	1
X:ARG:256:NH2	X:GLU:246:OE1	256	246	hbss	1
X:ARG:256:NH2	X:ASP:253:OD2	256	253	sb	1
X:ARG:256:NH2	X:ASP:253:OD2	256	253	hbss	1
X:ARG:256:NH2	X:ASP:253:OD1	256	253	sb	1
X:ARG:256:O	X:THR:260:OG1	256	260	hbsb	1
X:ARG:256:NH2	X:ASP:253:OD1	256	253	hbss	1
X:ARG:256:NH2	X:ASP:253:N	256	253	hbsb	1
X:ARG:256:NH2	X:GLU:246:OE2	256	246	sb	1
X:ARG:256:NH1	X:THR:286:O	256	286	hbsb	1
X:ARG:256:NH1	X:VAL:285:O	256	285	hbsb	1
X:ARG:256:NH1	X:GLU:246:OE2	256	246	sb	1
X:ARG:256:NE	X:VAL:285:O	256	285	hbsb	1
X:ARG:256:NH1	X:ARG:287:O	256	287	hbsb	1
X:ARG:256:NH1	X:ASP:253:N	256	253	hbsb	1
X:ARG:256:NH1	X:LEU:251:O	256	251	hbsb	1
X:ARG:256:NH1	X:ASP:253:OD1	256	253	sb	1
X:ARG:256:NH1	X:ASP:253:OD1	256	253	hbss	1
X:ARG:256:NH1	X:ASP:253:OD2	256	253	hbss	1
X:ARG:256:NH1	X:ASP:253:OD2	256	253	sb	1
X:ARG:256:NH2	X:LEU:251:O	256	251	hbsb	1
X:LY:258:N	X:SER:254:O	258	254	hbbb	1
X:LY:258:NZ	X:VAL:238:O	258	238	hbsb	1
X:LY:258:O	X:LY:261:N	258	261	hbbb	1
X:THR:260:N	X:VAL:257:O	260	257	hbbb	1
X:THR:260:OG1	X:VAL:285:N	260	285	hbsb	1
X:LY:261:O	X:LY:264:NZ	261	264	hbsb	1
X:LY:261:NZ	X:SER:829:O	261	829	hbsb	1
X:LY:261:O	X:LY:355:NZ	261	355	hbsb	1
X:LY:261:N	X:VAL:257:O	261	257	hbbb	1
X:LY:261:NZ	X:SER:825:OG	261	825	hbss	1
X:GLU:262:OE1	X:LY:258:NZ	262	258	hbss	1
X:GLU:262:N	X:LY:258:O	262	258	hbbb	1
X:GLU:262:N	X:LY:261:N	262	261	hbbb	1
X:GLU:262:N	X:PHE:259:O	262	259	hbbb	1
X:GLU:262:O	X:LY:355:NZ	262	355	hbsb	1
X:GLU:262:OE1	X:LY:258:NZ	262	258	sb	1
X:GLU:262:OE1	X:LY:355:NZ	262	355	hbss	1
X:GLU:262:OE2	X:TYR:226:OH	262	226	hbss	1
X:GLU:262:OE1	X:TYR:226:OH	262	226	hbss	1
X:GLU:262:OE2	X:LY:261:NZ	262	261	hbss	1
X:GLU:262:OE2	X:LY:261:NZ	262	261	sb	1
X:GLU:262:OE2	X:LY:355:NZ	262	355	hbss	1
X:GLU:262:OE2	X:LY:355:NZ	262	355	sb	1
X:GLU:262:OE1	X:LY:355:NZ	262	355	sb	1
X:ILE:263:N	X:PHE:259:O	263	259	hbbb	1
X:ILE:263:N	X:THR:260:O	263	260	hbbb	1
X:ILE:263:O	X:LEU:266:N	263	266	hbbb	1
X:ILE:263:N	X:LY:264:N	263	264	hbbb	1
X:LY:264:N	X:THR:260:O	264	260	hbbb	1
X:LY:264:O	X:LY:355:NZ	264	355	hbsb	1
X:GLY:265:N	X:VAL:282:O	265	282	hbbb	1
X:GLY:265:N	X:LEU:266:N	265	266	hbbb	1
X:LEU:266:O	X:VAL:282:N	266	282	hbbb	1
X:LEU:266:N	X:LY:264:O	266	264	hbbb	1
X:LY:267:O	X:VAL:348:N	267	348	hbbb	1
X:GLU:269:OE1	X:LY:279:NZ	269	279	hbss	1
X:GLU:269:OE1	X:LY:279:NZ	269	279	sb	1
X:GLU:269:OE2	X:HI:272:NE2	269	272	sb	1
X:GLU:269:OE2	X:LY:279:NZ	269	279	hbss	1
X:GLU:269:O	X:THR:271:N	269	271	hbbb	1
X:GLU:269:OE2	X:LY:279:NZ	269	279	sb	1
X:THR:271:N	X:VAL:344:O	271	344	hbbb	1
X:THR:271:OG1	X:VAL:270:O	271	270	hbsb	1
X:THR:271:OG1	X:VAL:344:O	271	344	hbsb	1
X:HI:272:NE2	X:THR:275:O	272	275	hbsb	1
X:HI:272:NE2	X:TYR:317:CE1	272	317	pc	1
X:HI:272:ND1	X:THR:271:OG1	272	271	hbss	1
X:HI:272:N	X:THR:271:N	272	271	hbbb	1
X:CY:273:O	X:MET:276:N	273	276	hbbb	1
X:CY:273:N	X:VAL:270:O	273	270	hbbb	1
X:CY:273:N	X:MET:276:O	273	276	hbbb	1
X:CY:273:N	X:HI:272:ND1	273	272	hbsb	1
X:CY:273:N	X:HI:272:N	273	272	hbbb	1
X:CY:273:N	X:GLY:274:N	273	274	hbbb	1
X:CY:273:N	X:THR:271:O	273	271	hbbb	1
X:GLY:274:N	X:HI:272:O	274	272	hbbb	1
X:GLY:274:N	X:THR:271:O	274	271	hbbb	1
X:GLY:274:O	X:HI:272:NE2	274	272	hbsb	1
X:GLY:274:O	X:MET:276:N	274	276	hbbb	1
X:MET:276:N	X:THR:275:N	276	275	hbbb	1
X:MET:276:N	X:THR:275:OG1	276	275	hbsb	1
X:MET:276:O	X:THR:271:OG1	276	271	hbsb	1
X:MET:276:O	X:TYR:317:OH	276	317	hbsb	1
X:ARG:277:NH1	X:GLU:269:OE1	277	269	sb	1
X:ARG:277:NH1	X:HI:272:CD2	277	272	pc	1
X:ARG:277:NH1	X:GLY:274:O	277	274	hbsb	1
X:ARG:277:NH1	X:GLU:269:OE2	277	269	sb	1
X:ARG:277:NH1	X:GLU:269:OE2	277	269	hbss	1
X:ARG:277:NH1	X:GLU:269:OE1	277	269	hbss	1
X:ARG:277:NH1	X:ASN:346:OD1	277	346	hbss	1
X:ARG:277:NH1	X:ASN:346:ND2	277	346	hbss	1
X:ARG:277:NE	X:THR:271:OG1	277	271	hbss	1
X:ARG:277:NE	X:VAL:270:O	277	270	hbsb	1
X:ARG:277:NH1	X:HI:272:ND1	277	272	hbss	1
X:ARG:277:NE	X:GLY:274:O	277	274	hbsb	1
X:ARG:277:NE	X:GLU:269:OE2	277	269	hbss	1
X:ARG:277:NE	X:GLU:269:OE1	277	269	hbss	1
X:ARG:277:N	X:THR:275:O	277	275	hbbb	1
X:ARG:277:N	X:GLY:274:O	277	274	hbbb	1
X:ARG:277:NH2	X:HI:272:O	277	272	hbsb	1
X:ARG:277:NH2	X:HI:272:CD2	277	272	pc	1
X:ARG:277:NH2	X:GLY:274:O	277	274	hbsb	1
X:ARG:277:NH2	X:GLU:269:OE2	277	269	sb	1
X:ARG:277:NH1	X:ARG:60:NH2	277	60	hbss	1
X:ARG:277:NH1	X:HI:272:O	277	272	hbsb	1
X:ARG:277:NH2	X:GLU:269:OE2	277	269	hbss	1
X:ARG:277:NH2	X:THR:271:OG1	277	271	hbss	1
X:ARG:277:NH1	X:THR:271:OG1	277	271	hbss	1
X:ARG:277:O	X:LY:279:NZ	277	279	hbsb	1
X:ARG:277:O	X:ARG:278:NH1	277	278	hbsb	1
X:ARG:277:NH2	X:VAL:344:O	277	344	hbsb	1
X:ARG:277:NH2	X:GLU:269:OE1	277	269	hbss	1
X:ARG:277:NH2	X:GLU:269:O	277	269	hbsb	1
X:ARG:277:NH1	X:THR:275:O	277	275	hbsb	1
X:ARG:277:NH2	X:GLU:269:OE1	277	269	sb	1
X:ARG:277:NH2	X:VAL:270:O	277	270	hbsb	1
X:ARG:278:NH1	X:TYR:280:OH	278	280	hbss	1
X:ARG:278:O	X:VAL:270:N	278	270	hbbb	1
X:ARG:278:NH2	X:TYR:317:CE1	278	317	pc	1
X:ARG:278:NH2	X:TYR:280:OH	278	280	hbss	1
X:ARG:278:NH2	X:TYR:280:CE1	278	280	pc	1
X:ARG:278:NH2	X:THR:271:OG1	278	271	hbss	1
X:ARG:278:NH2	X:MET:276:O	278	276	hbsb	1
X:ARG:278:NH2	X:GLU:114:OE2	278	114	sb	1
X:ARG:278:NH2	X:GLU:114:OE2	278	114	hbss	1
X:ARG:278:NH1	X:TYR:280:CE1	278	280	pc	1
X:ARG:278:NH2	X:GLU:114:OE1	278	114	hbss	1
X:ARG:278:NH2	X:CY:273:O	278	273	hbsb	1
X:ARG:278:NH2	X:ASP:118:OD2	278	118	sb	1
X:ARG:278:NH2	X:ASP:118:OD2	278	118	hbss	1
X:ARG:278:NH2	X:GLU:114:OE1	278	114	sb	1
X:ARG:278:NH1	X:GLU:114:OE1	278	114	sb	1
X:ARG:278:NE	X:MET:276:O	278	276	hbsb	1
X:ARG:278:NE	X:THR:271:OG1	278	271	hbss	1
X:ARG:278:N	X:MET:276:O	278	276	hbbb	1
X:ARG:278:N	X:THR:271:O	278	271	hbbb	1
X:ARG:278:N	X:VAL:270:O	278	270	hbbb	1
X:ARG:278:NH1	X:MET:276:O	278	276	hbsb	1
X:ARG:278:NE	X:ASP:118:OD1	278	118	hbss	1
X:ARG:278:NH1	X:THR:275:O	278	275	hbsb	1
X:ARG:278:NE	X:ASP:118:OD2	278	118	hbss	1
X:ARG:278:NE	X:GLU:114:OE1	278	114	hbss	1
X:ARG:278:NE	X:GLU:114:OE2	278	114	hbss	1
X:ARG:278:NH1	X:LY:279:O	278	279	hbsb	1
X:ARG:278:NH1	X:GLU:114:OE2	278	114	sb	1
X:ARG:278:NH1	X:GLU:114:OE2	278	114	hbss	1
X:ARG:278:NH1	X:GLU:114:OE1	278	114	hbss	1
X:ARG:278:NE	X:CY:273:O	278	273	hbsb	1
X:ARG:278:NH1	X:CY:273:O	278	273	hbsb	1
X:ARG:278:NH1	X:TYR:317:CE1	278	317	pc	1
X:ARG:278:NH2	X:ASP:118:OD1	278	118	sb	1
X:TYR:280:N	X:VAL:268:O	280	268	hbbb	1
X:TYR:280:O	X:VAL:268:N	280	268	hbbb	1
X:ARG:281:N	X:GLY:332:O	281	332	hbbb	1
X:ARG:281:NE	X:GLU:334:OE1	281	334	hbss	1
X:ARG:281:NE	X:GLU:334:OE2	281	334	hbss	1
X:ARG:281:NE	X:GLY:265:O	281	265	hbsb	1
X:ARG:281:NH1	X:GLN:351:OE1	281	351	hbss	1
X:ARG:281:NH1	X:GLU:827:OE1	281	827	hbss	1
X:ARG:281:NH1	X:GLU:827:OE1	281	827	sb	1
X:ARG:281:NH1	X:GLU:827:OE2	281	827	hbss	1
X:ARG:281:NH1	X:GLU:827:OE2	281	827	sb	1
X:ARG:281:NH1	X:GLY:265:O	281	265	hbsb	1
X:ARG:281:NH2	X:GLN:351:OE1	281	351	hbss	1
X:ARG:281:NH2	X:GLU:334:OE2	281	334	hbss	1
X:ARG:281:O	X:GLY:332:N	281	332	hbbb	1
X:ARG:281:NH2	X:GLU:334:OE1	281	334	sb	1
X:ARG:281:NH2	X:GLU:334:OE2	281	334	sb	1
X:ARG:281:NH2	X:GLU:827:OE1	281	827	hbss	1
X:ARG:281:NH2	X:GLU:827:OE1	281	827	sb	1
X:ARG:281:NH2	X:GLU:827:OE2	281	827	hbss	1
X:ARG:281:NH2	X:GLU:827:OE2	281	827	sb	1
X:ARG:281:NH2	X:GLY:265:O	281	265	hbsb	1
X:ARG:281:O	X:CY:283:N	281	283	hbbb	1
X:ARG:281:NH2	X:GLU:334:OE1	281	334	hbss	1
X:CY:283:O	X:LY:264:NZ	283	264	hbsb	1
X:CY:283:N	X:GLN:330:O	283	330	hbbb	1
X:ASN:284:OD1	X:LY:264:NZ	284	264	hbss	1
X:ASN:284:O	X:GLN:330:N	284	330	hbbb	1
X:ASN:284:ND2	X:VAL:285:N	284	285	hbsb	1
X:ASN:284:ND2	X:GLU:334:OE2	284	334	hbss	1
X:ASN:284:ND2	X:GLU:334:OE1	284	334	hbss	1
X:ASN:284:ND2	X:GLN:330:OE1	284	330	hbss	1
X:ASN:284:N	X:GLN:330:OE1	284	330	hbsb	1
X:ASN:284:N	X:GLN:330:O	284	330	hbbb	1
X:ASN:284:N	X:CY:283:N	284	283	hbbb	1
X:ASN:284:OD1	X:VAL:285:N	284	285	hbsb	1
X:ASN:284:OD1	X:THR:260:OG1	284	260	hbss	1
X:ARG:287:NH2	X:ASP:253:OD1	287	253	hbss	1
X:ARG:287:NH1	X:GLU:246:OE2	287	246	sb	1
X:ARG:287:NH1	X:GLU:246:OE2	287	246	hbss	1
X:ARG:287:NE	X:ASP:253:OD1	287	253	hbss	1
X:ARG:287:NH1	X:ASP:253:OD2	287	253	sb	1
X:ARG:287:NE	X:GLU:246:OE2	287	246	hbss	1
X:ARG:287:NE	X:GLU:246:OE1	287	246	hbss	1
X:ARG:287:NH1	X:ASP:253:OD2	287	253	hbss	1
X:ARG:287:NH1	X:ASP:253:OD1	287	253	hbss	1
X:ARG:287:NH2	X:ASP:253:OD1	287	253	sb	1
X:ARG:287:NE	X:ASP:253:OD2	287	253	hbss	1
X:ARG:287:NH2	X:ASP:253:OD2	287	253	hbss	1
X:ARG:287:NH1	X:ASP:253:OD1	287	253	sb	1
X:ARG:287:NH2	X:GLU:246:OE1	287	246	hbss	1
X:ARG:287:NH2	X:ASP:253:OD2	287	253	sb	1
X:ARG:287:NH2	X:GLU:246:OE2	287	246	sb	1
X:ARG:287:N	X:THR:286:OG1	287	286	hbsb	1
X:ARG:287:NH2	X:GLU:246:OE1	287	246	sb	1
X:ARG:287:NH2	X:GLU:246:OE2	287	246	hbss	1
X:ARG:288:N	X:THR:286:OG1	288	286	hbsb	1
X:ARG:288:O	X:CY:328:N	288	328	hbbb	1
X:ARG:288:NH2	X:THR:294:OG1	288	294	hbss	1
X:ARG:288:NH2	X:THR:294:O	288	294	hbsb	1
X:ARG:288:NH2	X:HI:292:O	288	292	hbsb	1
X:ARG:288:NH2	X:HI:292:CD2	288	292	pc	1
X:ARG:288:NH2	X:GLN:293:OE1	288	293	hbss	1
X:ARG:288:NH2	X:GLN:293:NE2	288	293	hbss	1
X:ARG:288:NH1	X:THR:294:OG1	288	294	hbss	1
X:ARG:288:NH1	X:THR:294:N	288	294	hbsb	1
X:ARG:288:NH1	X:HI:292:CD2	288	292	pc	1
X:ARG:288:NH1	X:GLN:293:OE1	288	293	hbss	1
X:ARG:288:O	X:GLN:293:NE2	288	293	hbsb	1
X:ARG:288:NE	X:HI:292:O	288	292	hbsb	1
X:ARG:288:NE	X:HI:292:NE2	288	292	hbss	1
X:ARG:288:NE	X:HI:292:ND1	288	292	hbss	1
X:ARG:288:NE	X:GLN:293:OE1	288	293	hbss	1
X:ARG:288:NH1	X:HI:292:O	288	292	hbsb	1
X:ARG:288:NH1	X:HI:292:NE2	288	292	hbss	1
X:ARG:288:NH2	X:THR:294:N	288	294	hbsb	1
X:ARG:288:O	X:THR:286:OG1	288	286	hbsb	1
X:ALA:290:O	X:VAL:309:N	290	309	hbbb	1
X:ALA:290:O	X:HI:292:N	290	292	hbbb	1
X:ALA:290:O	X:GLN:293:N	290	293	hbbb	1
X:ALA:290:N	X:PRO:324:O	290	324	hbbb	1
X:ALA:290:N	X:LEU:326:O	290	326	hbbb	1
X:ALA:290:O	X:ALA:310:N	290	310	hbbb	1
X:SER:291:O	X:THR:308:OG1	291	308	hbsb	1
X:HI:292:NE2	X:SER:291:OG	292	291	hbss	1
X:HI:292:ND1	X:SER:291:O	292	291	hbsb	1
X:HI:292:N	X:SER:291:OG	292	291	hbsb	1
X:HI:292:N	X:SER:291:N	292	291	hbbb	1
X:HI:292:ND1	X:SER:291:OG	292	291	hbss	1
X:HI:292:N	X:PRO:289:O	292	289	hbbb	1
X:HI:292:O	X:THR:294:N	292	294	hbbb	1
X:HI:292:O	X:THR:294:OG1	292	294	hbsb	1
X:GLN:293:OE1	X:THR:286:OG1	293	286	hbss	1
X:GLN:293:N	X:HI:292:N	293	292	hbbb	1
X:GLN:293:N	X:PRO:289:O	293	289	hbbb	1
X:GLN:293:NE2	X:THR:294:N	293	294	hbsb	1
X:GLN:293:NE2	X:THR:294:O	293	294	hbsb	1
X:GLN:293:OE1	X:THR:294:N	293	294	hbsb	1
X:GLN:293:NE2	X:TYR:339:OH	293	339	hbss	1
X:GLN:293:OE1	X:TYR:339:OH	293	339	hbss	1
X:GLN:293:O	X:VAL:309:N	293	309	hbbb	1
X:PHE:295:CE1	X:TYR:339:CE1	295	339	ps	1
X:PHE:295:CE1	X:TYR:312:CE1	295	312	ts	1
X:PHE:295:CE1	X:TYR:312:CE1	295	312	ps	1
X:LEU:297:O	X:VAL:305:N	297	305	hbbb	1
X:LEU:297:O	X:THR:304:OG1	297	304	hbsb	1
X:LEU:297:O	X:LEU:299:N	297	299	hbbb	1
X:LEU:297:N	X:VAL:305:O	297	305	hbbb	1
X:LEU:297:N	X:THR:304:O	297	304	hbbb	1
X:LEU:297:N	X:PHE:295:O	297	295	hbbb	1
X:GLN:298:O	X:GLU:300:N	298	300	hbbb	1
X:GLN:298:O	X:VAL:305:N	298	305	hbbb	1
X:GLN:298:OE1	X:HI:337:N	298	337	hbsb	1
X:GLN:298:O	X:LY:336:NZ	298	336	hbsb	1
X:GLN:298:OE1	X:THR:304:OG1	298	304	hbss	1
X:GLN:298:NE2	X:TYR:312:OH	298	312	hbss	1
X:GLN:298:OE1	X:LY:316:NZ	298	316	hbss	1
X:GLN:298:N	X:VAL:305:O	298	305	hbbb	1
X:GLN:298:N	X:PRO:296:O	298	296	hbbb	1
X:GLN:298:NE2	X:THR:304:OG1	298	304	hbss	1
X:GLN:298:NE2	X:PRO:296:O	298	296	hbsb	1
X:GLN:298:NE2	X:LEU:299:O	298	299	hbsb	1
X:GLN:298:NE2	X:LEU:297:O	298	297	hbsb	1
X:GLN:298:NE2	X:PHE:295:O	298	295	hbsb	1
X:GLN:298:NE2	X:GLU:300:OE2	298	300	hbss	1
X:GLN:298:NE2	X:GLU:300:OE1	298	300	hbss	1
X:GLN:298:NE2	X:GLU:300:O	298	300	hbsb	1
X:GLN:298:NE2	X:GLN:335:O	298	335	hbsb	1
X:GLN:298:NE2	X:GLU:306:OE2	298	306	hbss	1
X:LEU:299:N	X:THR:304:OG1	299	304	hbsb	1
X:GLU:300:N	X:LEU:299:N	300	299	hbbb	1
X:GLU:300:OE1	X:LY:316:NZ	300	316	hbss	1
X:GLU:300:O	X:GLY:302:N	300	302	hbbb	1
X:GLU:300:OE1	X:GLY:302:N	300	302	hbsb	1
X:GLU:300:OE2	X:LY:316:NZ	300	316	hbss	1
X:GLU:300:OE1	X:LY:316:NZ	300	316	sb	1
X:GLU:300:OE2	X:LY:336:NZ	300	336	sb	1
X:GLU:300:OE1	X:LY:336:NZ	300	336	sb	1
X:GLU:300:OE2	X:GLY:302:N	300	302	hbsb	1
X:GLU:300:OE2	X:LY:336:NZ	300	336	hbss	1
X:GLU:300:OE2	X:LY:316:NZ	300	316	sb	1
X:GLU:300:OE1	X:LY:336:NZ	300	336	hbss	1
X:GLU:300:N	X:LEU:297:O	300	297	hbbb	1
X:ASN:301:OD1	X:VAL:305:N	301	305	hbsb	1
X:ASN:301:ND2	X:GLY:302:N	301	302	hbsb	1
X:ASN:301:OD1	X:GLY:302:N	301	302	hbsb	1
X:ASN:301:N	X:GLU:300:OE1	301	300	hbsb	1
X:ASN:301:N	X:GLU:300:OE2	301	300	hbsb	1
X:ASN:301:N	X:LEU:299:O	301	299	hbbb	1
X:ASN:301:N	X:VAL:305:O	301	305	hbbb	1
X:ASN:301:ND2	X:GLU:315:OE2	301	315	hbss	1
X:ASN:301:OD1	X:THR:304:N	301	304	hbsb	1
X:ASN:301:ND2	X:GLY:302:O	301	302	hbsb	1
X:ASN:301:ND2	X:VAL:305:O	301	305	hbsb	1
X:ASN:301:O	X:GLN:303:N	301	303	hbbb	1
X:ASN:301:O	X:GLN:303:NE2	301	303	hbsb	1
X:ASN:301:O	X:THR:304:N	301	304	hbbb	1
X:ASN:301:O	X:VAL:305:N	301	305	hbbb	1
X:ASN:301:OD1	X:GLN:303:N	301	303	hbsb	1
X:ASN:301:ND2	X:THR:304:OG1	301	304	hbss	1
X:GLY:302:O	X:VAL:305:N	302	305	hbbb	1
X:GLY:302:N	X:LEU:299:O	302	299	hbbb	1
X:GLY:302:O	X:THR:304:N	302	304	hbbb	1
X:GLN:303:NE2	X:GLY:302:O	303	302	hbsb	1
X:GLN:303:O	X:GLU:300:N	303	300	hbbb	1
X:GLN:303:OE1	X:THR:304:N	303	304	hbsb	1
X:GLN:303:O	X:VAL:305:N	303	305	hbbb	1
X:GLN:303:O	X:LEU:299:N	303	299	hbbb	1
X:GLN:303:N	X:THR:304:N	303	304	hbbb	1
X:GLN:303:N	X:GLY:302:N	303	302	hbbb	1
X:GLN:303:N	X:GLU:300:O	303	300	hbbb	1
X:THR:304:OG1	X:VAL:305:N	304	305	hbsb	1
X:THR:304:N	X:VAL:305:N	304	305	hbbb	1
X:GLU:306:OE1	X:THR:294:OG1	306	294	hbss	1
X:GLU:306:OE2	X:THR:294:OG1	306	294	hbss	1
X:GLU:306:O	X:THR:308:N	306	308	hbbb	1
X:ARG:307:NH2	X:PHE:295:CE1	307	295	pc	1
X:ARG:307:NH2	X:GLN:298:OE1	307	298	hbss	1
X:ARG:307:NH1	X:GLN:311:OE1	307	311	hbss	1
X:ARG:307:O	X:THR:294:OG1	307	294	hbsb	1
X:ARG:307:NH2	X:GLN:311:NE2	307	311	hbss	1
X:ARG:307:O	X:PHE:295:N	307	295	hbbb	1
X:ARG:307:NH2	X:TYR:312:CE1	307	312	pc	1
X:ARG:307:NH2	X:GLN:311:OE1	307	311	hbss	1
X:ARG:307:NH2	X:GLU:300:OE1	307	300	hbss	1
X:ARG:307:NH2	X:GLU:300:OE1	307	300	sb	1
X:ARG:307:NH2	X:GLU:300:OE2	307	300	hbss	1
X:ARG:307:NH2	X:GLU:300:OE2	307	300	sb	1
X:ARG:307:NH2	X:GLU:315:OE1	307	315	hbss	1
X:ARG:307:NH2	X:GLU:315:OE1	307	315	sb	1
X:ARG:307:NH2	X:ASN:301:ND2	307	301	hbss	1
X:ARG:307:NH2	X:GLU:315:OE2	307	315	sb	1
X:ARG:307:NH2	X:THR:304:OG1	307	304	hbss	1
X:ARG:307:NH2	X:GLU:315:OE2	307	315	hbss	1
X:ARG:307:NH1	X:GLN:311:NE2	307	311	hbss	1
X:ARG:307:NE	X:GLU:300:OE2	307	300	hbss	1
X:ARG:307:NH1	X:THR:304:OG1	307	304	hbss	1
X:ARG:307:NH1	X:GLU:315:OE1	307	315	sb	1
X:ARG:307:NH1	X:GLU:315:OE1	307	315	hbss	1
X:ARG:307:NE	X:GLN:311:OE1	307	311	hbss	1
X:ARG:307:NE	X:GLU:300:OE1	307	300	hbss	1
X:ARG:307:NH1	X:GLU:306:O	307	306	hbsb	1
X:ARG:307:NH1	X:GLU:300:OE2	307	300	sb	1
X:ARG:307:NH1	X:GLU:300:OE2	307	300	hbss	1
X:ARG:307:NH1	X:GLU:300:OE1	307	300	sb	1
X:ARG:307:NH1	X:GLU:315:OE2	307	315	sb	1
X:ARG:307:NE	X:GLU:315:OE1	307	315	hbss	1
X:ARG:307:NH1	X:GLU:315:OE2	307	315	hbss	1
X:ARG:307:NH1	X:GLU:300:OE1	307	300	hbss	1
X:ARG:307:N	X:PHE:295:O	307	295	hbbb	1
X:ARG:307:NH1	X:TYR:312:CE1	307	312	pc	1
X:ARG:307:NH1	X:VAL:305:O	307	305	hbsb	1
X:ARG:307:N	X:VAL:305:O	307	305	hbbb	1
X:ARG:307:NE	X:GLN:298:OE1	307	298	hbss	1
X:ARG:307:NH1	X:ASN:301:ND2	307	301	hbss	1
X:ARG:307:NH1	X:GLN:298:OE1	307	298	hbss	1
X:ARG:307:NE	X:GLU:315:OE2	307	315	hbss	1
X:THR:308:O	X:TYR:312:N	308	312	hbbb	1
X:ALA:310:N	X:THR:308:OG1	310	308	hbsb	1
X:ALA:310:O	X:ARG:314:N	310	314	hbbb	1
X:ALA:310:O	X:PHE:313:N	310	313	hbbb	1
X:GLN:311:OE1	X:THR:308:N	311	308	hbsb	1
X:GLN:311:O	X:GLU:315:N	311	315	hbbb	1
X:GLN:311:N	X:THR:308:O	311	308	hbbb	1
X:GLN:311:OE1	X:THR:308:OG1	311	308	hbss	1
X:GLN:311:NE2	X:THR:308:OG1	311	308	hbss	1
X:GLN:311:NE2	X:SER:291:O	311	291	hbsb	1
X:GLN:311:NE2	X:GLU:315:OE2	311	315	hbss	1
X:GLN:311:NE2	X:GLU:315:OE1	311	315	hbss	1
X:GLN:311:N	X:THR:308:OG1	311	308	hbsb	1
X:TYR:312:OH	X:TYR:317:OH	312	317	hbss	1
X:TYR:312:CE1	X:TYR:317:CE1	312	317	ts	1
X:TYR:312:N	X:VAL:309:O	312	309	hbbb	1
X:TYR:312:O	X:TYR:317:N	312	317	hbbb	1
X:PHE:313:CE1	X:TYR:317:CE1	313	317	ts	1
X:PHE:313:N	X:VAL:309:O	313	309	hbbb	1
X:PHE:313:O	X:THR:318:N	313	318	hbbb	1
X:PHE:313:O	X:TYR:317:N	313	317	hbbb	1
X:PHE:313:CE1	X:TYR:317:CE1	313	317	ps	1
X:ARG:314:NH2	X:GLU:315:OE2	314	315	sb	1
X:ARG:314:O	X:TYR:317:N	314	317	hbbb	1
X:ARG:314:O	X:THR:318:N	314	318	hbbb	1
X:ARG:314:NH2	X:LEU:321:O	314	321	hbsb	1
X:ARG:314:NH2	X:GLN:320:OE1	314	320	hbss	1
X:ARG:314:N	X:GLN:311:O	314	311	hbbb	1
X:ARG:314:NH2	X:GLN:320:NE2	314	320	hbss	1
X:ARG:314:NH2	X:GLN:311:OE1	314	311	hbss	1
X:ARG:314:NH1	X:THR:318:O	314	318	hbsb	1
X:ARG:314:NH1	X:GLN:320:OE1	314	320	hbss	1
X:ARG:314:NH1	X:GLN:320:NE2	314	320	hbss	1
X:ARG:314:NH1	X:GLN:311:OE1	314	311	hbss	1
X:ARG:314:NE	X:GLN:320:OE1	314	320	hbss	1
X:ARG:314:NE	X:GLN:320:O	314	320	hbsb	1
X:ARG:314:NH2	X:GLN:320:O	314	320	hbsb	1
X:GLU:315:N	X:TYR:312:O	315	312	hbbb	1
X:GLU:315:O	X:THR:318:N	315	318	hbbb	1
X:GLU:315:OE1	X:LY:316:NZ	315	316	sb	1
X:GLU:315:OE2	X:LY:316:NZ	315	316	sb	1
X:GLU:315:OE2	X:LY:316:NZ	315	316	hbss	1
X:LY:316:N	X:TYR:312:O	316	312	hbbb	1
X:LY:316:N	X:PHE:313:O	316	313	hbbb	1
X:LY:316:NZ	X:TYR:312:CE1	316	312	pc	1
X:LY:316:NZ	X:TYR:317:CE1	316	317	pc	1
X:LY:316:O	X:THR:318:N	316	318	hbbb	1
X:THR:318:N	X:TYR:317:N	318	317	hbbb	1
X:THR:318:OG1	X:TYR:317:O	318	317	hbsb	1
X:LEU:319:N	X:PHE:313:O	319	313	hbbb	1
X:LEU:319:N	X:THR:318:N	319	318	hbbb	1
X:LEU:319:N	X:TYR:317:O	319	317	hbbb	1
X:LEU:319:O	X:LEU:321:N	319	321	hbbb	1
X:GLN:320:OE1	X:LEU:321:N	320	321	hbsb	1
X:GLN:320:N	X:LEU:321:N	320	321	hbbb	1
X:GLN:320:N	X:THR:318:O	320	318	hbbb	1
X:GLN:320:NE2	X:LEU:321:N	320	321	hbsb	1
X:GLN:320:NE2	X:LEU:321:O	320	321	hbsb	1
X:LY:322:NZ	X:TYR:323:CE1	322	323	pc	1
X:LY:322:NZ	X:TYR:323:OH	322	323	hbss	1
X:PRO:324:O	X:SER:291:N	324	291	hbbb	1
X:HI:325:NE2	X:ILE:244:O	325	244	hbsb	1
X:HI:325:NE2	X:HI:292:NE2	325	292	hbss	1
X:HI:325:NE2	X:HI:292:CD2	325	292	pc	1
X:HI:325:ND1	X:TYR:323:CE1	325	323	pc	1
X:HI:325:ND1	X:SER:291:OG	325	291	hbss	1
X:HI:325:NE2	X:TYR:323:CE1	325	323	pc	1
X:HI:325:ND1	X:HI:292:CD2	325	292	pc	1
X:HI:325:N	X:TYR:323:O	325	323	hbbb	1
X:HI:325:NE2	X:SER:291:OG	325	291	hbss	1
X:HI:325:N	X:PRO:324:N	325	324	hbbb	1
X:HI:325:N	X:LEU:326:N	325	326	hbbb	1
X:HI:325:CD2	X:HI:292:NE2	325	292	pc	1
X:HI:325:CD2	X:HI:292:ND1	325	292	pc	1
X:LEU:326:N	X:PRO:324:O	326	324	hbbb	1
X:LEU:326:N	X:TYR:323:O	326	323	hbbb	1
X:CY:328:N	X:THR:286:OG1	328	286	hbsb	1
X:CY:328:N	X:THR:286:O	328	286	hbbb	1
X:CY:328:O	X:THR:286:OG1	328	286	hbsb	1
X:CY:328:O	X:THR:286:N	328	286	hbbb	1
X:LEU:329:O	X:VAL:331:N	329	331	hbbb	1
X:LEU:329:O	X:LEU:340:N	329	340	hbbb	1
X:LEU:329:N	X:LEU:340:O	329	340	hbbb	1
X:GLN:330:NE2	X:HI:337:N	330	337	hbsb	1
X:GLN:330:NE2	X:LY:336:O	330	336	hbsb	1
X:GLN:330:O	X:GLY:332:N	330	332	hbbb	1
X:GLN:330:O	X:THR:338:OG1	330	338	hbsb	1
X:GLN:330:OE1	X:GLY:332:N	330	332	hbsb	1
X:GLN:330:OE1	X:THR:338:N	330	338	hbsb	1
X:GLN:330:OE1	X:TYR:339:OH	330	339	hbss	1
X:GLN:330:NE2	X:HI:337:NE2	330	337	hbss	1
X:GLN:330:NE2	X:TYR:339:OH	330	339	hbss	1
X:GLN:330:NE2	X:VAL:331:O	330	331	hbsb	1
X:GLN:330:NE2	X:GLU:334:N	330	334	hbsb	1
X:GLN:330:NE2	X:GLU:334:O	330	334	hbsb	1
X:GLN:330:NE2	X:GLY:332:O	330	332	hbsb	1
X:GLN:330:NE2	X:GLN:333:O	330	333	hbsb	1
X:GLY:332:N	X:THR:338:N	332	338	hbbb	1
X:GLY:332:N	X:THR:338:OG1	332	338	hbsb	1
X:GLN:333:O	X:LY:336:N	333	336	hbbb	1
X:GLN:333:OE1	X:LY:336:NZ	333	336	hbss	1
X:GLN:333:OE1	X:LY:336:N	333	336	hbsb	1
X:GLN:333:OE1	X:GLN:335:NE2	333	335	hbss	1
X:GLN:333:OE1	X:GLN:335:N	333	335	hbsb	1
X:GLN:333:O	X:HI:337:ND1	333	337	hbsb	1
X:GLN:333:NE2	X:LY:336:NZ	333	336	hbss	1
X:GLN:333:O	X:GLN:335:N	333	335	hbbb	1
X:GLN:333:NE2	X:GLN:335:NE2	333	335	hbss	1
X:GLN:333:N	X:VAL:331:O	333	331	hbbb	1
X:GLN:333:N	X:LY:336:O	333	336	hbbb	1
X:GLN:333:NE2	X:GLN:335:OE1	333	335	hbss	1
X:GLU:334:O	X:HI:337:ND1	334	337	hbsb	1
X:GLU:334:OE2	X:LY:264:NZ	334	264	hbss	1
X:GLU:334:OE1	X:LY:57:NZ	334	57	sb	1
X:GLU:334:OE1	X:LY:57:NZ	334	57	hbss	1
X:GLU:334:OE1	X:LY:264:NZ	334	264	sb	1
X:GLU:334:OE2	X:LY:264:NZ	334	264	sb	1
X:GLU:334:N	X:GLY:332:O	334	332	hbbb	1
X:GLU:334:O	X:HI:337:N	334	337	hbbb	1
X:GLU:334:OE2	X:LY:57:NZ	334	57	hbss	1
X:GLU:334:OE2	X:LY:57:NZ	334	57	sb	1
X:GLU:334:OE1	X:LY:264:NZ	334	264	hbss	1
X:GLN:335:OE1	X:HI:337:NE2	335	337	hbss	1
X:GLN:335:O	X:HI:337:N	335	337	hbbb	1
X:GLN:335:NE2	X:GLU:334:O	335	334	hbsb	1
X:GLN:335:N	X:LY:336:N	335	336	hbbb	1
X:GLN:335:O	X:HI:337:ND1	335	337	hbsb	1
X:GLN:335:NE2	X:GLU:334:OE2	335	334	hbss	1
X:LY:336:O	X:THR:338:OG1	336	338	hbsb	1
X:LY:336:O	X:THR:338:N	336	338	hbbb	1
X:LY:336:NZ	X:THR:338:OG1	336	338	hbss	1
X:HI:337:NE2	X:TYR:339:CE1	337	339	pc	1
X:HI:337:O	X:TYR:339:N	337	339	hbbb	1
X:HI:337:ND1	X:TYR:339:OH	337	339	hbss	1
X:HI:337:N	X:LY:336:N	337	336	hbbb	1
X:HI:337:CD2	X:LY:336:NZ	337	336	pc	1
X:HI:337:ND1	X:VAL:331:O	337	331	hbsb	1
X:HI:337:ND1	X:TYR:339:CE1	337	339	pc	1
X:THR:338:OG1	X:VAL:331:O	338	331	hbsb	1
X:THR:338:OG1	X:TYR:339:N	338	339	hbsb	1
X:THR:338:O	X:VAL:331:N	338	331	hbbb	1
X:THR:338:N	X:VAL:331:O	338	331	hbbb	1
X:PRO:341:O	X:VAL:344:N	341	344	hbbb	1
X:LEU:342:O	X:VAL:344:N	342	344	hbbb	1
X:LEU:342:N	X:PRO:327:O	342	327	hbbb	1
X:GLU:343:OE2	X:LY:322:N	343	322	hbsb	1
X:GLU:343:OE2	X:LY:322:NZ	343	322	hbss	1
X:GLU:343:OE1	X:TYR:323:N	343	323	hbsb	1
X:GLU:343:OE1	X:LY:322:NZ	343	322	sb	1
X:GLU:343:OE2	X:TYR:323:N	343	323	hbsb	1
X:GLU:343:OE1	X:LY:322:NZ	343	322	hbss	1
X:GLU:343:OE1	X:LY:322:N	343	322	hbsb	1
X:GLU:343:N	X:VAL:344:N	343	344	hbbb	1
X:GLU:343:OE2	X:LY:322:NZ	343	322	sb	1
X:CY:345:N	X:GLU:343:O	345	343	hbbb	1
X:CY:345:N	X:LEU:342:O	345	342	hbbb	1
X:CY:345:N	X:VAL:344:N	345	344	hbbb	1
X:CY:345:O	X:VAL:231:N	345	231	hbbb	1
X:ASN:346:N	X:GLU:269:O	346	269	hbbb	1
X:ASN:346:ND2	X:GLU:269:OE1	346	269	hbss	1
[truncated: 2,781 more rows]
