# Supplementary material for: Comparative structural insights and functional analysis for the distinct unbound states of Human AGO proteins
Source: Sci Rep. 2025 Mar 19;15:9432. doi: 10.1038/s41598-025-91849-5 (PMC11923369; doi:10.1038/s41598-025-91849-5)
Supplement: Supplementary file 5 — Supplementary Information 5. [file 41598_2025_91849_MOESM5_ESM.zip › unique_contacts/unique_contacts_AGO4.csv]

atom_1_new	atom_2_new	source	target	interaction_type	value
X:PHE:13:CE1	X:TRP:683:CD2	13	683	ps	1
X:GLN:14:NE2	X:GLU:143:OE1	14	143	hbss	1
X:GLN:14:NE2	X:GLU:747:OE2	14	747	hbss	1
X:GLN:14:NE2	X:PHE:13:O	14	13	hbsb	1
X:ARG:17:NH2	X:PRO:16:O	17	16	hbsb	1
X:ARG:17:NH2	X:PRO:15:O	17	15	hbsb	1
X:ARG:17:NH2	X:HI:140:O	17	140	hbsb	1
X:ARG:17:NH2	X:GLU:747:OE1	17	747	sb	1
X:ARG:17:NH1	X:SER:746:OG	17	746	hbss	1
X:ARG:17:NH1	X:HI:744:CD2	17	744	pc	1
X:ARG:17:NH1	X:GLY:139:O	17	139	hbsb	1
X:ARG:17:NH1	X:GLU:747:OE2	17	747	sb	1
X:ARG:17:NH2	X:ASN:142:OD1	17	142	hbss	1
X:ARG:17:NH1	X:ASN:142:O	17	142	hbsb	1
X:ARG:17:NE	X:PRO:15:O	17	15	hbsb	1
X:ARG:17:NH1	X:ASN:142:OD1	17	142	hbss	1
X:ARG:18:NE	X:HI:744:O	18	744	hbsb	1
X:ARG:18:NH1	X:ASP:749:O	18	749	hbsb	1
X:ARG:18:NH1	X:ASP:749:OD1	18	749	hbss	1
X:ARG:18:NH2	X:GLU:747:O	18	747	hbsb	1
X:ARG:18:NH2	X:HI:744:N	18	744	hbsb	1
X:ARG:18:NH2	X:HI:744:O	18	744	hbsb	1
X:ARG:18:NH1	X:ASP:749:OD1	18	749	sb	1
X:ARG:18:NH1	X:ASP:749:OD2	18	749	sb	1
X:ARG:18:NH1	X:THR:743:OG1	18	743	hbss	1
X:ARG:18:NH2	X:ASP:749:OD1	18	749	hbss	1
X:ARG:18:NH2	X:THR:743:OG1	18	743	hbss	1
X:ARG:18:O	X:GLY:20:N	18	20	hbbb	1
X:ARG:18:NH2	X:ASP:749:OD2	18	749	sb	1
X:ARG:18:NH2	X:ASP:749:OD2	18	749	hbss	1
X:ARG:18:NE	X:GLU:747:O	18	747	hbsb	1
X:ARG:18:NH2	X:ASP:749:OD1	18	749	sb	1
X:ARG:18:NH2	X:ASP:749:N	18	749	hbsb	1
X:ARG:18:N	X:SER:746:O	18	746	hbbb	1
X:ARG:18:NH2	X:ASP:749:O	18	749	hbsb	1
X:THR:23:OG1	X:VAL:24:N	23	24	hbsb	1
X:LY:26:N	X:VAL:404:N	26	404	hbbb	1
X:LY:26:N	X:VAL:404:O	26	404	hbbb	1
X:LY:26:O	X:VAL:404:N	26	404	hbbb	1
X:ILE:28:N	X:LY:26:O	28	26	hbbb	1
X:ARG:29:NH1	X:ASP:721:OD2	29	721	sb	1
X:ARG:29:NE	X:GLU:399:OE1	29	399	hbss	1
X:ARG:29:NH2	X:GLU:399:OE2	29	399	sb	1
X:ARG:29:NH2	X:GLU:399:OE2	29	399	hbss	1
X:ARG:29:NH2	X:GLU:399:OE1	29	399	sb	1
X:ARG:29:NH2	X:GLU:399:OE1	29	399	hbss	1
X:ARG:29:NH2	X:ASP:721:OD2	29	721	sb	1
X:ARG:29:NH1	X:ASP:721:OD2	29	721	hbss	1
X:ARG:29:NH2	X:ASP:721:OD1	29	721	sb	1
X:ARG:29:NH2	X:ASP:721:OD2	29	721	hbss	1
X:ARG:29:NH1	X:ASP:721:OD1	29	721	sb	1
X:ARG:29:NH1	X:ASP:721:OD1	29	721	hbss	1
X:ARG:29:NE	X:GLU:399:OE2	29	399	hbss	1
X:ARG:29:NH1	X:THR:401:N	29	401	hbsb	1
X:ARG:29:NH1	X:THR:401:OG1	29	401	hbss	1
X:ARG:29:NH1	X:GLU:399:OE1	29	399	sb	1
X:ARG:29:NH1	X:GLU:399:OE1	29	399	hbss	1
X:LEU:30:N	X:LEU:400:O	30	400	hbbb	1
X:LEU:30:O	X:LEU:400:N	30	400	hbbb	1
X:LEU:31:O	X:PHE:718:N	31	718	hbbb	1
X:LEU:31:N	X:PHE:718:O	31	718	hbbb	1
X:ALA:32:O	X:THR:398:N	32	398	hbbb	1
X:ALA:32:O	X:HI:34:N	32	34	hbbb	1
X:ALA:32:N	X:THR:398:O	32	398	hbbb	1
X:ASN:33:ND2	X:ILE:207:O	33	207	hbsb	1
X:ASN:33:ND2	X:HI:714:O	33	714	hbsb	1
X:ASN:33:O	X:ILE:207:N	33	207	hbbb	1
X:HI:34:O	X:THR:398:OG1	34	398	hbsb	1
X:HI:34:NE2	X:THR:715:OG1	34	715	hbss	1
X:HI:34:O	X:THR:398:N	34	398	hbbb	1
X:HI:34:NE2	X:TYR:751:CE1	34	751	pc	1
X:GLN:36:OE1	X:GLN:38:NE2	36	38	hbss	1
X:GLN:36:O	X:HI:394:ND1	36	394	hbsb	1
X:GLN:36:O	X:HI:394:N	36	394	hbbb	1
X:GLN:36:NE2	X:THR:398:OG1	36	398	hbss	1
X:GLN:36:NE2	X:GLN:38:NE2	36	38	hbss	1
X:GLN:36:N	X:HI:394:O	36	394	hbbb	1
X:GLN:38:NE2	X:GLY:390:O	38	390	hbsb	1
X:GLN:38:O	X:VAL:392:N	38	392	hbbb	1
X:GLN:38:N	X:VAL:392:O	38	392	hbbb	1
X:GLN:38:NE2	X:HI:394:ND1	38	394	hbss	1
X:GLN:38:NE2	X:HI:394:NE2	38	394	hbss	1
X:GLN:38:NE2	X:ILE:39:O	38	39	hbsb	1
X:ILE:42:O	X:VAL:44:N	42	44	hbbb	1
X:ILE:42:O	X:LEU:130:N	42	130	hbbb	1
X:ILE:42:N	X:PRO:40:O	42	40	hbbb	1
X:ASP:43:OD1	X:HI:94:ND1	43	94	sb	1
X:ASP:43:OD1	X:HI:94:ND1	43	94	hbss	1
X:ASP:43:OD2	X:TYR:45:OH	43	45	hbss	1
X:ASP:43:OD1	X:SER:129:OG	43	129	hbss	1
X:ASP:43:OD2	X:GLN:131:NE2	43	131	hbss	1
X:ASP:43:OD2	X:HI:94:ND1	43	94	hbss	1
X:ASP:43:OD2	X:HI:94:ND1	43	94	sb	1
X:ASP:43:OD2	X:SER:129:OG	43	129	hbss	1
X:ASP:43:O	X:HI:94:N	43	94	hbbb	1
X:HI:46:ND1	X:TYR:47:N	46	47	hbsb	1
X:HI:46:ND1	X:SER:126:OG	46	126	hbss	1
X:HI:46:CD2	X:TYR:91:CE1	46	91	ps	1
X:HI:46:ND1	X:MET:90:O	46	90	hbsb	1
X:HI:46:O	X:VAL:125:N	46	125	hbbb	1
X:HI:46:O	X:SER:126:N	46	126	hbbb	1
X:HI:46:NE2	X:TYR:91:OH	46	91	hbss	1
X:HI:46:NE2	X:TYR:91:CE1	46	91	pc	1
X:HI:46:N	X:SER:126:O	46	126	hbbb	1
X:HI:46:ND1	X:TYR:91:CE1	46	91	pc	1
X:ASP:48:OD2	X:GLN:123:NE2	48	123	hbss	1
X:ASP:48:OD1	X:GLN:123:NE2	48	123	hbss	1
X:ASP:48:O	X:GLN:123:N	48	123	hbbb	1
X:ASP:48:N	X:GLN:123:O	48	123	hbbb	1
X:ASP:48:OD1	X:VAL:49:N	48	49	hbsb	1
X:ASP:48:OD2	X:VAL:49:N	48	49	hbsb	1
X:ASP:50:O	X:SER:121:N	50	121	hbbb	1
X:ASP:50:OD1	X:ILE:51:N	50	51	hbsb	1
X:ASP:50:OD1	X:LY:52:NZ	50	52	hbss	1
X:ASP:50:OD1	X:LY:52:NZ	50	52	sb	1
X:ASP:50:OD2	X:ILE:51:N	50	51	hbsb	1
X:ASP:50:OD2	X:LY:52:NZ	50	52	hbss	1
X:ASP:50:N	X:SER:121:O	50	121	hbbb	1
X:ASP:50:OD2	X:LY:52:NZ	50	52	sb	1
X:ILE:51:N	X:VAL:49:O	51	49	hbbb	1
X:ILE:51:O	X:LY:52:NZ	51	52	hbsb	1
X:GLU:54:O	X:LY:87:NZ	54	87	hbsb	1
X:GLU:54:OE1	X:LY:52:NZ	54	52	hbss	1
X:GLU:54:OE1	X:LY:55:NZ	54	55	sb	1
X:GLU:54:OE1	X:LY:87:NZ	54	87	hbss	1
X:GLU:54:OE1	X:LY:87:NZ	54	87	sb	1
X:GLU:54:OE1	X:LY:52:NZ	54	52	sb	1
X:GLU:54:OE2	X:LY:52:NZ	54	52	sb	1
X:GLU:54:OE2	X:LY:55:NZ	54	55	hbss	1
X:GLU:54:OE2	X:LY:55:NZ	54	55	sb	1
X:GLU:54:OE2	X:LY:87:NZ	54	87	hbss	1
X:GLU:54:OE2	X:LY:87:NZ	54	87	sb	1
X:GLU:54:OE2	X:LY:52:NZ	54	52	hbss	1
X:ARG:56:NE	X:GLN:116:OE1	56	116	hbss	1
X:ARG:56:NE	X:GLU:54:O	56	54	hbsb	1
X:ARG:56:NE	X:LY:55:O	56	55	hbsb	1
X:ARG:56:NE	X:PRO:53:O	56	53	hbsb	1
X:ARG:56:NH1	X:GLU:54:O	56	54	hbsb	1
X:ARG:56:NH1	X:LY:55:O	56	55	hbsb	1
X:ARG:56:NH1	X:PHE:118:CE1	56	118	pc	1
X:ARG:56:NH2	X:GLN:116:NE2	56	116	hbss	1
X:ARG:56:NH2	X:GLN:116:OE1	56	116	hbss	1
X:ARG:56:NH2	X:GLU:54:O	56	54	hbsb	1
X:ARG:56:NH2	X:LY:55:O	56	55	hbsb	1
X:ARG:56:NH2	X:PHE:118:CE1	56	118	pc	1
X:ARG:56:O	X:ASN:61:ND2	56	61	hbsb	1
X:ARG:56:N	X:GLU:54:O	56	54	hbbb	1
X:ARG:56:NH1	X:VAL:60:O	56	60	hbsb	1
X:ARG:56:NE	X:GLN:116:NE2	56	116	hbss	1
X:PRO:57:O	X:VAL:60:N	57	60	hbbb	1
X:ARG:58:NE	X:ASP:85:O	58	85	hbsb	1
X:ARG:58:O	X:ASN:61:N	58	61	hbbb	1
X:ARG:58:NH1	X:ASP:85:O	58	85	hbsb	1
X:ARG:58:NH1	X:ASP:85:OD2	58	85	sb	1
X:ARG:58:NH1	X:GLY:86:O	58	86	hbsb	1
X:ARG:58:NH1	X:SER:161:OG	58	161	hbss	1
X:ARG:58:NH2	X:ASP:85:O	58	85	hbsb	1
X:ARG:58:O	X:ARG:62:N	58	62	hbbb	1
X:ARG:59:NE	X:GLU:63:OE1	59	63	hbss	1
X:ARG:59:NE	X:GLU:63:OE2	59	63	hbss	1
X:ARG:59:NH1	X:ASP:66:OD2	59	66	sb	1
X:ARG:59:NH1	X:GLU:63:OE2	59	63	hbss	1
X:ARG:59:NH2	X:MET:162:O	59	162	hbsb	1
X:ARG:59:NH1	X:MET:162:O	59	162	hbsb	1
X:ARG:59:NH1	X:SER:161:O	59	161	hbsb	1
X:ARG:59:NH2	X:SER:161:O	59	161	hbsb	1
X:ARG:59:NH1	X:TYR:164:O	59	164	hbsb	1
X:ARG:59:NH2	X:THR:165:OG1	59	165	hbss	1
X:ARG:59:NH2	X:GLU:63:OE2	59	63	sb	1
X:ARG:59:NH2	X:TYR:164:O	59	164	hbsb	1
X:ARG:59:O	X:ARG:62:N	59	62	hbbb	1
X:ARG:59:O	X:GLU:63:N	59	63	hbbb	1
X:ARG:59:NH2	X:GLU:63:OE2	59	63	hbss	1
X:ARG:59:NH1	X:THR:165:OG1	59	165	hbss	1
X:ARG:59:NH1	X:GLU:63:OE2	59	63	sb	1
X:ARG:59:NH2	X:GLU:63:OE1	59	63	sb	1
X:ARG:59:NH2	X:GLU:63:OE1	59	63	hbss	1
X:ARG:59:NH2	X:ASP:66:OD2	59	66	sb	1
X:ARG:59:NH2	X:ASP:66:OD2	59	66	hbss	1
X:VAL:60:O	X:VAL:64:N	60	64	hbbb	1
X:ASN:61:ND2	X:LY:87:O	61	87	hbsb	1
X:ASN:61:ND2	X:GLY:86:O	61	86	hbsb	1
X:ASN:61:N	X:PRO:57:O	61	57	hbbb	1
X:ASN:61:O	X:VAL:64:N	61	64	hbbb	1
X:ASN:61:O	X:VAL:65:N	61	65	hbbb	1
X:ARG:62:NH1	X:ASP:85:O	62	85	hbsb	1
X:ARG:62:NH2	X:HI:158:CD2	62	158	pc	1
X:ARG:62:NH1	X:HI:158:ND1	62	158	hbss	1
X:ARG:62:NH1	X:SER:161:O	62	161	hbsb	1
X:ARG:62:NH1	X:HI:158:CD2	62	158	pc	1
X:ARG:62:O	X:VAL:65:N	62	65	hbbb	1
X:ARG:62:NH1	X:TYR:84:CE1	62	84	pc	1
X:ARG:62:NH1	X:TYR:84:O	62	84	hbsb	1
X:ARG:62:NH2	X:ASP:85:O	62	85	hbsb	1
X:ARG:62:NH2	X:GLY:86:N	62	86	hbsb	1
X:ARG:62:O	X:ASP:66:N	62	66	hbbb	1
X:ARG:62:NH2	X:TYR:84:CE1	62	84	pc	1
X:ARG:62:NH2	X:TYR:84:O	62	84	hbsb	1
X:GLU:63:O	X:THR:67:OG1	63	67	hbsb	1
X:GLU:63:O	X:THR:67:N	63	67	hbbb	1
X:GLU:63:N	X:VAL:60:O	63	60	hbbb	1
X:VAL:65:O	X:VAL:69:N	65	69	hbbb	1
X:ASP:66:OD2	X:GLN:81:NE2	66	81	hbss	1
X:ASP:66:O	X:VAL:69:N	66	69	hbbb	1
X:ASP:66:N	X:GLU:63:O	66	63	hbbb	1
X:THR:67:OG1	X:VAL:64:O	67	64	hbsb	1
X:THR:67:N	X:VAL:64:O	67	64	hbbb	1
X:MET:68:N	X:VAL:65:O	68	65	hbbb	1
X:MET:68:N	X:VAL:64:O	68	64	hbbb	1
X:MET:68:O	X:PHE:72:N	68	72	hbbb	1
X:ARG:70:NH2	X:ASP:66:OD2	70	66	sb	1
X:ARG:70:O	X:LY:73:N	70	73	hbbb	1
X:ARG:70:NH2	X:ASP:66:OD2	70	66	hbss	1
X:ARG:70:NH2	X:ASP:66:OD1	70	66	sb	1
X:ARG:70:NH2	X:ASP:66:OD1	70	66	hbss	1
X:ARG:70:NH1	X:THR:67:OG1	70	67	hbss	1
X:ARG:70:NH1	X:HI:71:CD2	70	71	pc	1
X:ARG:70:NH1	X:ASP:66:OD2	70	66	sb	1
X:ARG:70:NH1	X:ASP:66:OD2	70	66	hbss	1
X:ARG:70:NH1	X:ASP:66:OD1	70	66	hbss	1
X:ARG:70:NE	X:HI:71:NE2	70	71	hbss	1
X:ARG:70:NE	X:ASP:66:OD2	70	66	hbss	1
X:ARG:70:NE	X:ASP:66:OD1	70	66	hbss	1
X:ARG:70:NE	X:ASP:66:O	70	66	hbsb	1
X:ARG:70:O	X:LY:73:NZ	70	73	hbsb	1
X:ARG:70:N	X:THR:67:O	70	67	hbbb	1
X:ARG:70:N	X:ASP:66:O	70	66	hbbb	1
X:ARG:70:NH2	X:HI:71:CD2	70	71	pc	1
X:ARG:70:NH1	X:ASP:66:OD1	70	66	sb	1
X:ARG:70:NH2	X:THR:67:OG1	70	67	hbss	1
X:HI:71:CD2	X:PHE:72:CE1	71	72	ts	1
X:HI:71:O	X:LY:73:N	71	73	hbbb	1
X:HI:71:CD2	X:PHE:72:CE1	71	72	ps	1
X:HI:71:N	X:MET:68:O	71	68	hbbb	1
X:HI:71:N	X:THR:67:O	71	67	hbbb	1
X:HI:71:ND1	X:PHE:72:CE1	71	72	pc	1
X:HI:71:NE2	X:THR:108:N	71	108	hbsb	1
X:HI:71:NE2	X:PHE:72:CE1	71	72	pc	1
X:HI:71:ND1	X:THR:67:O	71	67	hbsb	1
X:PHE:72:N	X:VAL:69:O	72	69	hbbb	1
X:PHE:72:O	X:PHE:77:N	72	77	hbbb	1
X:LY:73:N	X:PHE:72:N	73	72	hbbb	1
X:LY:73:N	X:VAL:69:O	73	69	hbbb	1
X:LY:73:O	X:PHE:77:N	73	77	hbbb	1
X:GLN:75:N	X:ILE:76:N	75	76	hbbb	1
X:GLN:75:N	X:LY:73:O	75	73	hbbb	1
X:GLN:75:N	X:PHE:72:O	75	72	hbbb	1
X:ILE:76:N	X:LY:73:O	76	73	hbbb	1
X:ILE:76:N	X:PHE:72:O	76	72	hbbb	1
X:ILE:76:O	X:ILE:98:N	76	98	hbbb	1
X:GLY:78:O	X:LY:73:NZ	78	73	hbsb	1
X:GLY:78:N	X:PHE:77:N	78	77	hbbb	1
X:GLY:78:N	X:LY:73:O	78	73	hbbb	1
X:GLY:78:N	X:MET:74:O	78	74	hbbb	1
X:GLY:78:N	X:ILE:76:O	78	76	hbbb	1
X:ASP:79:OD2	X:LY:73:NZ	79	73	hbss	1
X:ASP:79:OD1	X:LY:73:NZ	79	73	sb	1
X:ASP:79:OD1	X:LY:73:NZ	79	73	hbss	1
X:ASP:79:O	X:LY:73:NZ	79	73	hbsb	1
X:ASP:79:N	X:HI:94:ND1	79	94	hbsb	1
X:ASP:79:OD2	X:LY:73:NZ	79	73	sb	1
X:ARG:80:NH2	X:GLU:388:OE2	80	388	sb	1
X:ARG:80:NH1	X:ASP:79:O	80	79	hbsb	1
X:ARG:80:O	X:GLN:81:NE2	80	81	hbsb	1
X:ARG:80:NH2	X:HI:94:ND1	80	94	hbss	1
X:ARG:80:NH2	X:HI:94:CD2	80	94	pc	1
X:ARG:80:NH2	X:GLU:388:OE2	80	388	hbss	1
X:ARG:80:NH2	X:GLU:388:OE1	80	388	sb	1
X:ARG:80:N	X:PHE:77:O	80	77	hbbb	1
X:ARG:80:NE	X:GLU:388:OE1	80	388	hbss	1
X:ARG:80:NE	X:GLU:388:OE2	80	388	hbss	1
X:ARG:80:N	X:GLY:78:O	80	78	hbbb	1
X:ARG:80:NH1	X:ASP:79:OD1	80	79	hbss	1
X:ARG:80:NH1	X:ASP:79:OD1	80	79	sb	1
X:ARG:80:NH1	X:GLU:388:O	80	388	hbsb	1
X:ARG:80:NH1	X:GLU:388:OE1	80	388	hbss	1
X:ARG:80:NH1	X:GLU:388:OE1	80	388	sb	1
X:ARG:80:NH1	X:HI:94:CD2	80	94	pc	1
X:ARG:80:NH1	X:ASP:79:OD2	80	79	sb	1
X:ARG:80:O	X:LY:73:NZ	80	73	hbsb	1
X:ARG:80:NH2	X:ASP:79:O	80	79	hbsb	1
X:ARG:80:NH2	X:ASP:79:OD2	80	79	hbss	1
X:ARG:80:NH2	X:ASP:79:OD2	80	79	sb	1
X:ARG:80:N	X:ASP:79:N	80	79	hbbb	1
X:ARG:80:NH2	X:GLU:388:O	80	388	hbsb	1
X:ARG:80:NH2	X:GLU:388:OE1	80	388	hbss	1
X:GLN:81:N	X:GLU:388:OE1	81	388	hbsb	1
X:GLN:81:N	X:GLU:388:OE2	81	388	hbsb	1
X:GLN:81:N	X:TYR:385:OH	81	385	hbsb	1
X:GLN:81:OE1	X:TYR:385:OH	81	385	hbss	1
X:GLN:81:NE2	X:PRO:384:O	81	384	hbsb	1
X:GLN:81:O	X:HI:158:NE2	81	158	hbsb	1
X:GLN:81:OE1	X:HI:158:NE2	81	158	hbss	1
X:GLN:81:NE2	X:GLU:388:OE2	81	388	hbss	1
X:GLY:83:N	X:TYR:91:O	83	91	hbbb	1
X:GLY:83:O	X:TYR:91:N	83	91	hbbb	1
X:TYR:84:OH	X:VAL:49:O	84	49	hbsb	1
X:ASP:85:OD2	X:LY:87:NZ	85	87	sb	1
X:ASP:85:OD1	X:LY:87:N	85	87	hbsb	1
X:ASP:85:OD1	X:GLY:86:N	85	86	hbsb	1
X:ASP:85:O	X:SER:161:OG	85	161	hbsb	1
X:ASP:85:O	X:LY:87:N	85	87	hbbb	1
X:ASP:85:N	X:GLY:86:N	85	86	hbbb	1
X:ASP:85:OD2	X:LY:87:NZ	85	87	hbss	1
X:GLY:86:N	X:LY:87:N	86	87	hbbb	1
X:GLY:86:N	X:TYR:84:O	86	84	hbbb	1
X:LY:87:O	X:TYR:84:OH	87	84	hbsb	1
X:ARG:88:N	X:ASP:85:OD1	88	85	hbsb	1
X:ARG:88:N	X:ASP:85:OD2	88	85	hbsb	1
X:ARG:88:N	X:TYR:84:OH	88	84	hbsb	1
X:ARG:88:NE	X:ASP:48:OD1	88	48	hbss	1
X:ARG:88:O	X:VAL:49:N	88	49	hbbb	1
X:ARG:88:O	X:MET:90:N	88	90	hbbb	1
X:ARG:88:NH2	X:ASP:50:OD2	88	50	sb	1
X:ARG:88:NH2	X:ASP:50:OD1	88	50	sb	1
X:ARG:88:NH2	X:ASP:48:OD2	88	48	sb	1
X:ARG:88:NH2	X:ASP:48:OD2	88	48	hbss	1
X:ARG:88:NH2	X:ASP:48:OD1	88	48	hbss	1
X:ARG:88:NH1	X:GLU:54:OE1	88	54	sb	1
X:ARG:88:NH1	X:GLU:54:OE1	88	54	hbss	1
X:ARG:88:NH1	X:ASP:50:OD2	88	50	sb	1
X:ARG:88:NH1	X:ASP:50:OD2	88	50	hbss	1
X:ARG:88:NH2	X:ASP:48:OD1	88	48	sb	1
X:ARG:88:NE	X:ASP:48:OD2	88	48	hbss	1
X:ARG:88:NH1	X:ASN:89:OD1	88	89	hbss	1
X:ARG:88:NH1	X:ASP:50:OD1	88	50	sb	1
X:ARG:88:NH1	X:ASP:50:OD1	88	50	hbss	1
X:ASN:89:N	X:ASP:85:OD1	89	85	hbsb	1
X:ASN:89:N	X:ASP:85:OD2	89	85	hbsb	1
X:ASN:89:ND2	X:ASP:85:OD2	89	85	hbss	1
X:ASN:89:ND2	X:GLN:150:NE2	89	150	hbss	1
X:ASN:89:ND2	X:HI:46:NE2	89	46	hbss	1
X:ASN:89:ND2	X:TYR:91:OH	89	91	hbss	1
X:ASN:89:O	X:ASP:85:N	89	85	hbbb	1
X:ASN:89:OD1	X:HI:46:NE2	89	46	hbss	1
X:MET:90:O	X:TYR:47:N	90	47	hbbb	1
X:MET:90:N	X:TYR:47:O	90	47	hbbb	1
X:THR:92:O	X:TYR:45:N	92	45	hbbb	1
X:THR:92:N	X:TYR:45:O	92	45	hbbb	1
X:ALA:93:N	X:GLU:388:OE2	93	388	hbsb	1
X:ALA:93:N	X:HI:94:N	93	94	hbbb	1
X:ALA:93:N	X:HI:94:ND1	93	94	hbsb	1
X:ALA:93:O	X:HI:94:ND1	93	94	hbsb	1
X:HI:94:O	X:THR:92:OG1	94	92	hbsb	1
X:HI:94:O	X:LEU:96:N	94	96	hbbb	1
X:HI:94:ND1	X:TYR:45:CE1	94	45	pc	1
X:HI:94:N	X:THR:92:OG1	94	92	hbsb	1
X:HI:94:N	X:THR:92:O	94	92	hbbb	1
X:LEU:96:N	X:TYR:47:OH	96	47	hbsb	1
X:LEU:96:O	X:TYR:47:OH	96	47	hbsb	1
X:ILE:98:N	X:LEU:96:O	98	96	hbbb	1
X:GLY:99:O	X:TYR:47:OH	99	47	hbsb	1
X:GLY:99:N	X:LEU:96:O	99	96	hbbb	1
X:GLY:99:N	X:PRO:97:O	99	97	hbbb	1
X:ARG:100:N	X:ASP:101:N	100	101	hbbb	1
X:ARG:100:N	X:ILE:98:O	100	98	hbbb	1
X:ARG:100:NH2	X:ASP:101:OD1	100	101	sb	1
X:ARG:100:NE	X:ASP:101:OD2	100	101	hbss	1
X:ARG:100:NE	X:ASP:101:OD1	100	101	hbss	1
X:ARG:100:O	X:GLN:123:NE2	100	123	hbsb	1
X:ARG:100:NH2	X:VAL:125:O	100	125	hbsb	1
X:ARG:100:NH2	X:TYR:45:OH	100	45	hbss	1
X:ARG:100:NH2	X:TRP:124:CD2	100	124	pc	1
X:ARG:100:O	X:TRP:124:N	100	124	hbbb	1
X:ARG:100:NH2	X:ASP:101:OD2	100	101	hbss	1
X:ARG:100:NH2	X:ASP:101:OD1	100	101	hbss	1
X:ARG:100:NH1	X:VAL:125:O	100	125	hbsb	1
X:ARG:100:NH1	X:TRP:124:O	100	124	hbsb	1
X:ARG:100:NH1	X:TRP:124:CD2	100	124	pc	1
X:ARG:100:NH2	X:ASP:101:OD2	100	101	sb	1
X:ASP:101:N	X:GLY:99:O	101	99	hbbb	1
X:ARG:102:NH1	X:SER:121:OG	102	121	hbss	1
X:ARG:102:NH2	X:GLN:123:OE1	102	123	hbss	1
X:ARG:102:NH2	X:ASP:104:OD2	102	104	sb	1
X:ARG:102:NH2	X:ASP:104:OD2	102	104	hbss	1
X:ARG:102:NH2	X:ASP:104:OD1	102	104	sb	1
X:ARG:102:NH2	X:ASP:104:OD1	102	104	hbss	1
X:ARG:102:NH2	X:ASP:101:OD2	102	101	sb	1
X:ARG:102:NH2	X:ASP:101:OD2	102	101	hbss	1
X:ARG:102:NH1	X:GLN:123:OE1	102	123	hbss	1
X:ARG:102:NH2	X:GLN:123:NE2	102	123	hbss	1
X:ARG:102:NH1	X:ASP:50:OD1	102	50	hbss	1
X:ARG:102:N	X:ASP:101:OD2	102	101	hbsb	1
X:ARG:102:NH1	X:ASP:50:OD1	102	50	sb	1
X:ARG:102:NE	X:ASP:101:OD2	102	101	hbss	1
X:ARG:102:NE	X:ASP:104:OD1	102	104	hbss	1
X:ARG:102:NE	X:ASP:104:OD2	102	104	hbss	1
X:ARG:102:N	X:ASP:101:OD1	102	101	hbsb	1
X:ARG:102:NH1	X:ASP:104:OD1	102	104	hbss	1
X:ARG:102:NH1	X:ASP:104:OD1	102	104	sb	1
X:ARG:102:NE	X:GLN:123:OE1	102	123	hbss	1
X:ARG:102:NH1	X:ASP:104:OD2	102	104	hbss	1
X:ARG:102:NH1	X:ASP:104:OD2	102	104	sb	1
X:ASP:104:OD2	X:SER:121:OG	104	121	hbss	1
X:ASP:104:OD1	X:SER:121:OG	104	121	hbss	1
X:ASP:104:OD1	X:LY:119:NZ	104	119	hbss	1
X:ASP:104:OD1	X:LY:119:NZ	104	119	sb	1
X:MET:105:N	X:VAL:120:O	105	120	hbbb	1
X:MET:105:O	X:VAL:120:N	105	120	hbbb	1
X:GLU:106:OE2	X:LY:119:NZ	106	119	hbss	1
X:GLU:106:OE1	X:LY:119:NZ	106	119	sb	1
X:GLU:106:OE1	X:LY:119:NZ	106	119	hbss	1
X:GLU:106:OE2	X:LY:119:NZ	106	119	sb	1
X:LEU:109:N	X:VAL:107:O	109	107	hbbb	1
X:GLY:111:N	X:GLY:263:O	111	263	hbbb	1
X:GLY:111:N	X:LY:114:O	111	114	hbbb	1
X:GLY:111:O	X:GLY:113:N	111	113	hbbb	1
X:GLY:111:O	X:LY:266:NZ	111	266	hbsb	1
X:GLY:111:O	X:LY:114:N	111	114	hbbb	1
X:GLU:112:OE2	X:LY:268:NZ	112	268	sb	1
X:GLU:112:OE2	X:LY:268:NZ	112	268	hbss	1
X:GLU:112:OE1	X:LY:268:NZ	112	268	sb	1
X:GLU:112:OE2	X:LY:266:NZ	112	266	sb	1
X:GLU:112:OE2	X:LY:266:N	112	266	hbsb	1
X:GLU:112:OE2	X:LY:114:NZ	112	114	sb	1
X:GLU:112:OE2	X:LY:114:NZ	112	114	hbss	1
X:GLU:112:OE1	X:LY:268:N	112	268	hbsb	1
X:GLU:112:OE1	X:LY:266:NZ	112	266	sb	1
X:GLU:112:OE1	X:LY:266:NZ	112	266	hbss	1
X:GLU:112:O	X:LY:114:N	112	114	hbbb	1
X:GLU:112:OE2	X:LY:268:N	112	268	hbsb	1
X:GLU:112:OE1	X:LY:268:NZ	112	268	hbss	1
X:GLY:113:N	X:LY:114:N	113	114	hbbb	1
X:LY:114:O	X:THR:117:N	114	117	hbbb	1
X:LY:114:O	X:THR:117:OG1	114	117	hbsb	1
X:ASP:115:OD2	X:LY:266:NZ	115	266	sb	1
X:ASP:115:OD2	X:LY:266:NZ	115	266	hbss	1
X:ASP:115:OD2	X:LY:114:NZ	115	114	sb	1
X:ASP:115:OD2	X:LY:114:NZ	115	114	hbss	1
X:ASP:115:OD2	X:GLY:263:N	115	263	hbsb	1
X:ASP:115:OD2	X:GLY:111:N	115	111	hbsb	1
X:ASP:115:OD1	X:LY:266:NZ	115	266	sb	1
X:ASP:115:OD1	X:LY:266:NZ	115	266	hbss	1
X:ASP:115:OD1	X:LY:114:NZ	115	114	sb	1
X:ASP:115:OD1	X:LY:114:NZ	115	114	hbss	1
X:ASP:115:OD1	X:GLY:111:N	115	111	hbsb	1
X:ASP:115:O	X:LY:114:NZ	115	114	hbsb	1
X:ASP:115:O	X:GLY:111:N	115	111	hbbb	1
X:GLN:116:N	X:LEU:109:O	116	109	hbbb	1
X:GLN:116:N	X:LY:114:O	116	114	hbbb	1
X:GLN:116:O	X:PHE:118:N	116	118	hbbb	1
X:GLN:116:NE2	X:GLU:112:OE1	116	112	hbss	1
X:GLN:116:NE2	X:LY:114:O	116	114	hbsb	1
X:GLN:116:NE2	X:GLN:264:OE1	116	264	hbss	1
X:GLN:116:NE2	X:PRO:110:O	116	110	hbsb	1
X:GLN:116:NE2	X:THR:117:O	116	117	hbsb	1
X:GLN:116:O	X:LEU:109:N	116	109	hbbb	1
X:GLN:116:O	X:THR:108:OG1	116	108	hbsb	1
X:THR:117:OG1	X:THR:108:OG1	117	108	hbss	1
X:PHE:118:N	X:VAL:107:O	118	107	hbbb	1
X:PHE:118:O	X:VAL:107:N	118	107	hbbb	1
X:LY:119:O	X:LY:52:N	119	52	hbbb	1
X:LY:119:N	X:LY:52:O	119	52	hbbb	1
X:SER:121:OG	X:VAL:103:O	121	103	hbsb	1
X:SER:121:OG	X:VAL:120:O	121	120	hbsb	1
X:VAL:122:N	X:VAL:103:O	122	103	hbbb	1
X:VAL:122:O	X:VAL:103:N	122	103	hbbb	1
X:GLN:123:NE2	X:TRP:124:O	123	124	hbsb	1
X:SER:126:O	X:TRP:124:NE1	126	124	hbsb	1
X:SER:126:OG	X:VAL:125:O	126	125	hbsb	1
X:SER:126:OG	X:VAL:127:N	126	127	hbsb	1
X:SER:126:OG	X:VAL:127:O	126	127	hbsb	1
X:VAL:128:O	X:VAL:44:N	128	44	hbbb	1
X:VAL:128:N	X:VAL:44:O	128	44	hbbb	1
X:SER:129:O	X:SER:148:OG	129	148	hbsb	1
X:SER:129:OG	X:SER:148:OG	129	148	hbss	1
X:SER:129:N	X:SER:148:OG	129	148	hbsb	1
X:LEU:130:N	X:VAL:128:O	130	128	hbbb	1
X:LEU:130:N	X:SER:148:OG	130	148	hbsb	1
X:LEU:130:O	X:LEU:133:N	130	133	hbbb	1
X:LEU:130:O	X:LEU:134:N	130	134	hbbb	1
X:GLN:131:N	X:ILE:42:O	131	42	hbbb	1
X:GLN:131:N	X:LEU:130:N	131	130	hbbb	1
X:GLN:131:OE1	X:LY:41:NZ	131	41	hbss	1
X:GLN:131:OE1	X:ILE:42:N	131	42	hbsb	1
X:GLN:131:O	X:LEU:134:N	131	134	hbbb	1
X:GLN:131:O	X:GLU:135:N	131	135	hbbb	1
X:GLN:131:NE2	X:LY:41:O	131	41	hbsb	1
X:GLN:131:N	X:SER:129:OG	131	129	hbsb	1
X:LEU:132:N	X:SER:129:OG	132	129	hbsb	1
X:LEU:132:N	X:SER:129:O	132	129	hbbb	1
X:LEU:133:N	X:SER:129:O	133	129	hbbb	1
X:LEU:133:O	X:LEU:137:N	133	137	hbbb	1
X:LEU:134:O	X:LEU:137:N	134	137	hbbb	1
X:GLU:135:O	X:LEU:141:N	135	141	hbbb	1
X:GLU:135:N	X:LEU:132:O	135	132	hbbb	1
X:GLU:135:O	X:GLY:139:N	135	139	hbbb	1
X:GLU:135:O	X:HI:140:N	135	140	hbbb	1
X:GLU:135:OE1	X:HI:140:ND1	135	140	hbss	1
X:GLU:135:OE1	X:HI:140:ND1	135	140	sb	1
X:GLU:135:OE2	X:HI:140:ND1	135	140	hbss	1
X:GLU:135:OE2	X:HI:140:ND1	135	140	sb	1
X:GLU:135:OE2	X:LY:41:NZ	135	41	hbss	1
X:GLU:135:OE2	X:LY:41:NZ	135	41	sb	1
X:ALA:136:N	X:LEU:133:O	136	133	hbbb	1
X:ALA:136:N	X:LEU:132:O	136	132	hbbb	1
X:ALA:136:O	X:GLY:139:N	136	139	hbbb	1
X:ALA:136:N	X:GLU:135:N	136	135	hbbb	1
X:LEU:137:O	X:TRP:201:N	137	201	hbbb	1
X:ALA:138:N	X:GLU:135:O	138	135	hbbb	1
X:ALA:138:N	X:GLY:139:N	138	139	hbbb	1
X:ALA:138:N	X:LEU:134:O	138	134	hbbb	1
X:ALA:138:O	X:HI:140:N	138	140	hbbb	1
X:GLY:139:O	X:LEU:141:N	139	141	hbbb	1
X:GLY:139:N	X:LEU:137:O	139	137	hbbb	1
X:GLY:139:N	X:HI:140:N	139	140	hbbb	1
X:HI:140:ND1	X:TRP:201:CD2	140	201	pc	1
X:HI:140:N	X:LEU:141:N	140	141	hbbb	1
X:LEU:141:O	X:SER:746:OG	141	746	hbsb	1
X:ASN:142:ND2	X:GLN:14:NE2	142	14	hbss	1
X:ASN:142:O	X:VAL:144:N	142	144	hbbb	1
X:ASN:142:ND2	X:GLN:14:OE1	142	14	hbss	1
X:ASN:142:O	X:SER:746:OG	142	746	hbsb	1
X:GLU:143:N	X:LEU:141:O	143	141	hbbb	1
X:GLU:143:OE1	X:LY:679:NZ	143	679	hbss	1
X:GLU:143:OE1	X:LY:679:NZ	143	679	sb	1
X:GLU:143:OE2	X:LY:679:NZ	143	679	sb	1
X:GLU:143:OE2	X:LY:679:NZ	143	679	hbss	1
X:PRO:145:O	X:SER:148:OG	145	148	hbsb	1
X:PRO:145:O	X:VAL:149:N	145	149	hbbb	1
X:PRO:145:O	X:SER:148:N	145	148	hbbb	1
X:ASP:146:O	X:GLN:150:N	146	150	hbbb	1
X:ASP:146:OD2	X:GLN:150:NE2	146	150	hbss	1
X:ASP:146:OD2	X:ASP:147:N	146	147	hbsb	1
X:ASP:146:OD1	X:GLN:150:NE2	146	150	hbss	1
X:ASP:146:OD1	X:ASP:147:N	146	147	hbsb	1
X:ASP:146:N	X:VAL:144:O	146	144	hbbb	1
X:ASP:146:O	X:GLN:150:NE2	146	150	hbsb	1
X:ASP:146:O	X:VAL:149:N	146	149	hbbb	1
X:ASP:147:O	X:GLN:150:N	147	150	hbbb	1
X:ASP:147:N	X:GLN:150:NE2	147	150	hbsb	1
X:ASP:147:OD1	X:SER:148:N	147	148	hbsb	1
X:ASP:147:OD2	X:SER:148:N	147	148	hbsb	1
X:GLN:150:NE2	X:TYR:91:OH	150	91	hbss	1
X:GLN:150:O	X:VAL:154:N	150	154	hbbb	1
X:ALA:151:N	X:SER:148:O	151	148	hbbb	1
X:ALA:151:O	X:ILE:155:N	151	155	hbbb	1
X:ALA:151:O	X:VAL:154:N	151	154	hbbb	1
X:ALA:151:N	X:ASP:147:O	151	147	hbbb	1
X:LEU:152:N	X:SER:148:O	152	148	hbbb	1
X:LEU:152:N	X:VAL:149:O	152	149	hbbb	1
X:LEU:152:O	X:THR:156:N	152	156	hbbb	1
X:LEU:152:O	X:THR:156:OG1	152	156	hbsb	1
X:ASP:153:N	X:GLN:150:O	153	150	hbbb	1
X:ASP:153:N	X:VAL:149:O	153	149	hbbb	1
X:ASP:153:O	X:THR:156:N	153	156	hbbb	1
X:ASP:153:O	X:THR:156:OG1	153	156	hbsb	1
X:ASP:153:OD1	X:GLN:150:NE2	153	150	hbss	1
X:ASP:153:OD1	X:VAL:196:N	153	196	hbsb	1
X:ASP:153:OD2	X:VAL:196:N	153	196	hbsb	1
X:ILE:155:O	X:TYR:385:OH	155	385	hbsb	1
X:ILE:155:N	X:LEU:152:O	155	152	hbbb	1
X:ARG:157:NH1	X:ASP:153:OD1	157	153	hbss	1
X:ARG:157:N	X:ASP:153:O	157	153	hbbb	1
X:ARG:157:N	X:GLN:194:NE2	157	194	hbsb	1
X:ARG:157:N	X:HI:158:N	157	158	hbbb	1
X:ARG:157:NH1	X:ASP:153:OD1	157	153	sb	1
X:ARG:157:O	X:SER:161:N	157	161	hbbb	1
X:ARG:157:N	X:VAL:154:O	157	154	hbbb	1
X:ARG:157:N	X:THR:156:OG1	157	156	hbsb	1
X:ARG:157:NH1	X:ASP:153:OD2	157	153	hbss	1
X:ARG:157:NH1	X:ASP:153:OD2	157	153	sb	1
X:ARG:157:O	X:SER:161:OG	157	161	hbsb	1
X:ARG:157:NH1	X:PHE:171:CE1	157	171	pc	1
X:ARG:157:NH2	X:ARG:169:O	157	169	hbsb	1
X:ARG:157:NH2	X:GLN:194:O	157	194	hbsb	1
X:ARG:157:NH2	X:PHE:171:CE1	157	171	pc	1
X:ARG:157:NH1	X:GLN:194:O	157	194	hbsb	1
X:HI:158:NE2	X:TYR:84:N	158	84	hbsb	1
X:HI:158:CD2	X:TYR:385:CE1	158	385	ps	1
X:HI:158:CD2	X:TYR:385:CE1	158	385	ts	1
X:HI:158:NE2	X:TYR:385:OH	158	385	hbss	1
X:HI:158:NE2	X:TYR:385:CE1	158	385	pc	1
X:HI:158:NE2	X:PRO:82:O	158	82	hbsb	1
X:HI:158:O	X:MET:162:N	158	162	hbbb	1
X:HI:158:ND1	X:TYR:84:N	158	84	hbsb	1
X:HI:158:ND1	X:TYR:385:CE1	158	385	pc	1
X:HI:158:N	X:VAL:154:O	158	154	hbbb	1
X:HI:158:N	X:THR:156:O	158	156	hbbb	1
X:HI:158:N	X:ILE:155:O	158	155	hbbb	1
X:HI:158:O	X:SER:161:N	158	161	hbbb	1
X:LEU:159:O	X:MET:162:N	159	162	hbbb	1
X:PRO:160:N	X:SER:161:N	160	161	hbbb	1
X:PRO:160:O	X:TYR:164:N	160	164	hbbb	1
X:MET:162:N	X:SER:161:N	162	161	hbbb	1
X:ARG:163:NH2	X:ASP:383:OD1	163	383	hbss	1
X:ARG:163:N	X:PRO:160:O	163	160	hbbb	1
X:ARG:163:N	X:SER:161:O	163	161	hbbb	1
X:ARG:163:NH1	X:ASN:376:O	163	376	hbsb	1
X:ARG:163:NH1	X:ASP:383:OD1	163	383	hbss	1
X:ARG:163:NH1	X:ASP:383:OD1	163	383	sb	1
X:ARG:163:NH1	X:ASP:383:OD2	163	383	hbss	1
X:ARG:163:NH1	X:ASP:383:OD2	163	383	sb	1
X:ARG:163:NH1	X:SER:377:O	163	377	hbsb	1
X:ARG:163:NH2	X:ASP:383:OD2	163	383	sb	1
X:ARG:163:NH2	X:ASP:383:OD2	163	383	hbss	1
X:ARG:163:NH1	X:TYR:164:CE1	163	164	pc	1
X:ARG:163:NH2	X:ASN:376:O	163	376	hbsb	1
X:ARG:163:NH2	X:ASP:383:OD1	163	383	sb	1
X:ARG:163:N	X:LEU:159:O	163	159	hbbb	1
X:THR:165:O	X:VAL:167:N	165	167	hbbb	1
X:GLY:168:N	X:PRO:166:O	168	166	hbbb	1
X:GLY:168:O	X:SER:170:N	168	170	hbbb	1
X:ARG:169:NH1	X:GLU:675:OE2	169	675	sb	1
X:ARG:169:NH2	X:ASP:153:OD1	169	153	sb	1
X:ARG:169:NH2	X:ASP:153:OD1	169	153	hbss	1
X:ARG:169:NH1	X:SER:195:OG	169	195	hbss	1
X:ARG:169:NH1	X:HI:714:NE2	169	714	hbss	1
X:ARG:169:NH1	X:GLY:168:O	169	168	hbsb	1
X:ARG:169:NH1	X:GLU:675:OE2	169	675	hbss	1
X:ARG:169:NH1	X:GLU:675:OE1	169	675	sb	1
X:ARG:169:NH1	X:ASP:153:OD2	169	153	sb	1
X:ARG:169:NH2	X:ASP:153:OD2	169	153	hbss	1
X:ARG:169:NH1	X:ASP:153:OD2	169	153	hbss	1
X:ARG:169:NH1	X:ASP:153:OD1	169	153	hbss	1
X:ARG:169:N	X:SER:170:N	169	170	hbbb	1
X:ARG:169:NE	X:ASP:153:OD1	169	153	hbss	1
X:ARG:169:NE	X:ASP:153:OD2	169	153	hbss	1
X:ARG:169:NH1	X:GLU:675:OE1	169	675	hbss	1
X:ARG:169:NH2	X:ASP:153:OD2	169	153	sb	1
X:ARG:169:NH1	X:ASP:153:OD1	169	153	sb	1
X:ARG:169:NH2	X:GLU:675:OE1	169	675	hbss	1
X:ARG:169:NH2	X:GLU:675:OE1	169	675	sb	1
X:ARG:169:NH2	X:GLU:675:OE2	169	675	hbss	1
X:ARG:169:NH2	X:GLU:675:OE2	169	675	sb	1
X:ARG:169:NH2	X:GLN:150:OE1	169	150	hbss	1
X:ARG:169:NH2	X:GLY:168:O	169	168	hbsb	1
X:ARG:169:O	X:GLN:194:N	169	194	hbbb	1
X:SER:170:OG	X:SER:210:OG	170	210	hbss	1
X:SER:170:O	X:VAL:167:N	170	167	hbbb	1
X:SER:170:N	X:VAL:167:O	170	167	hbbb	1
X:PHE:171:O	X:SER:170:OG	171	170	hbsb	1
X:PHE:171:N	X:PHE:192:O	171	192	hbbb	1
X:PHE:171:O	X:PHE:192:N	171	192	hbbb	1
X:PHE:171:N	X:SER:170:OG	171	170	hbsb	1
X:PHE:172:O	X:THR:165:OG1	172	165	hbsb	1
X:PHE:172:O	X:THR:165:N	172	165	hbbb	1
X:PHE:172:N	X:THR:165:O	172	165	hbbb	1
X:PHE:172:O	X:SER:173:OG	172	173	hbsb	1
X:GLU:176:O	X:TYR:178:N	176	178	hbbb	1
X:GLY:177:O	X:TYR:179:N	177	179	hbbb	1
X:TYR:178:CE1	X:TYR:179:CE1	178	179	ps	1
X:HI:180:CD2	X:TYR:178:CE1	180	178	ts	1
X:HI:180:O	X:LEU:182:N	180	182	hbbb	1
X:HI:180:O	X:VAL:188:N	180	188	hbbb	1
X:HI:180:ND1	X:PHE:190:CE1	180	190	pc	1
X:HI:180:ND1	X:PRO:181:N	180	181	hbsb	1
X:HI:180:ND1	X:PRO:181:O	180	181	hbsb	1
X:HI:180:ND1	X:TYR:178:O	180	178	hbsb	1
X:HI:180:CD2	X:PHE:190:CE1	180	190	ts	1
X:HI:180:NE2	X:TYR:178:CE1	180	178	pc	1
X:HI:180:NE2	X:PHE:190:CE1	180	190	pc	1
X:HI:180:ND1	X:TYR:178:OH	180	178	hbss	1
X:PRO:181:O	X:THR:353:OG1	181	353	hbsb	1
X:LEU:182:N	X:TYR:179:OH	182	179	hbsb	1
X:GLY:183:N	X:TYR:179:OH	183	179	hbsb	1
X:ARG:186:NH2	X:GLU:251:OE2	186	251	hbss	1
X:ARG:186:NH2	X:GLU:251:OE1	186	251	sb	1
X:ARG:186:NH2	X:GLU:251:OE2	186	251	sb	1
X:ARG:186:NH2	X:GLY:183:O	186	183	hbsb	1
X:ARG:186:NH2	X:LEU:182:O	186	182	hbsb	1
X:ARG:186:NH2	X:LY:344:O	186	344	hbsb	1
X:ARG:186:NH2	X:LY:345:O	186	345	hbsb	1
X:ARG:186:O	X:LEU:182:N	186	182	hbbb	1
X:ARG:186:NH2	X:TYR:215:CE1	186	215	pc	1
X:ARG:186:NH2	X:GLU:251:OE1	186	251	hbss	1
X:ARG:186:O	X:TYR:179:OH	186	179	hbsb	1
X:ARG:186:NH2	X:GLN:350:OE1	186	350	hbss	1
X:ARG:186:NH2	X:TYR:215:OH	186	215	hbss	1
X:ARG:186:O	X:ARG:216:NE	186	216	hbsb	1
X:ARG:186:O	X:ARG:216:NH2	186	216	hbsb	1
X:ARG:186:O	X:GLY:183:N	186	183	hbbb	1
X:ARG:186:NH1	X:GLY:183:O	186	183	hbsb	1
X:ARG:186:NH1	X:TYR:215:CE1	186	215	pc	1
X:ARG:186:N	X:GLY:183:O	186	183	hbbb	1
X:ARG:186:N	X:GLY:184:O	186	184	hbbb	1
X:ARG:186:N	X:GLY:185:N	186	185	hbbb	1
X:ARG:186:NH1	X:LY:345:O	186	345	hbsb	1
X:ARG:186:NH2	X:GLN:350:NE2	186	350	hbss	1
X:ARG:186:NE	X:GLU:251:OE1	186	251	hbss	1
X:ARG:186:NE	X:GLU:251:OE2	186	251	hbss	1
X:ARG:186:NH1	X:LY:344:O	186	344	hbsb	1
X:ARG:186:NE	X:TYR:215:OH	186	215	hbss	1
X:ARG:186:NH1	X:GLN:350:NE2	186	350	hbss	1
X:ARG:186:NH1	X:GLN:350:OE1	186	350	hbss	1
X:ARG:186:NH1	X:LEU:346:N	186	346	hbsb	1
X:ARG:186:NH1	X:GLU:251:OE1	186	251	sb	1
X:ARG:186:NH1	X:GLU:251:OE2	186	251	hbss	1
X:ARG:186:NH1	X:GLU:251:OE2	186	251	sb	1
X:ARG:186:NE	X:GLY:183:O	186	183	hbsb	1
X:GLU:187:OE1	X:TYR:179:OH	187	179	hbss	1
X:GLU:187:OE1	X:TRP:189:NE1	187	189	hbss	1
X:GLU:187:OE2	X:TYR:179:OH	187	179	hbss	1
X:GLU:187:O	X:TRP:189:N	187	189	hbbb	1
X:GLU:187:N	X:PHE:214:O	187	214	hbbb	1
X:GLU:187:OE2	X:TRP:189:NE1	187	189	hbss	1
X:GLU:187:O	X:PHE:214:N	187	214	hbbb	1
X:PHE:190:N	X:SER:173:O	190	173	hbbb	1
X:PHE:190:O	X:SER:173:N	190	173	hbbb	1
X:PHE:190:O	X:SER:173:OG	190	173	hbsb	1
X:GLY:191:O	X:SER:170:OG	191	170	hbsb	1
X:GLY:191:O	X:SER:210:N	191	210	hbbb	1
X:GLY:191:O	X:SER:210:OG	191	210	hbsb	1
X:GLY:191:N	X:SER:210:O	191	210	hbbb	1
X:PHE:192:O	X:SER:210:OG	192	210	hbsb	1
X:PHE:192:O	X:SER:170:OG	192	170	hbsb	1
X:HI:193:NE2	X:SER:195:OG	193	195	hbss	1
X:HI:193:NE2	X:HI:714:CD2	193	714	pc	1
X:HI:193:ND1	X:SER:170:OG	193	170	hbss	1
X:HI:193:ND1	X:HI:714:NE2	193	714	hbss	1
X:HI:193:ND1	X:HI:714:CD2	193	714	pc	1
X:HI:193:CD2	X:HI:714:NE2	193	714	pc	1
X:HI:193:CD2	X:HI:714:ND1	193	714	pc	1
X:HI:193:CD2	X:HI:714:CD2	193	714	ts	1
X:HI:193:CD2	X:HI:714:CD2	193	714	ps	1
X:GLN:194:NE2	X:THR:156:O	194	156	hbsb	1
X:SER:195:OG	X:VAL:196:N	195	196	hbsb	1
X:SER:195:OG	X:VAL:196:O	195	196	hbsb	1
X:ARG:197:O	X:MET:204:N	197	204	hbbb	1
X:ARG:197:NE	X:TYR:751:OH	197	751	hbss	1
X:ARG:197:NH2	X:GLU:675:OE2	197	675	sb	1
X:ARG:197:NE	X:GLU:675:OE2	197	675	hbss	1
X:ARG:197:NE	X:GLU:675:OE1	197	675	hbss	1
X:ARG:197:N	X:MET:204:O	197	204	hbbb	1
X:ARG:197:NH1	X:GLU:675:OE1	197	675	sb	1
X:ARG:197:NH1	X:GLU:675:OE2	197	675	hbss	1
X:ARG:197:NH1	X:GLU:675:OE2	197	675	sb	1
X:ARG:197:NH1	X:HI:766:CD2	197	766	pc	1
X:ARG:197:NH1	X:SER:195:OG	197	195	hbss	1
X:ARG:197:NH2	X:GLU:675:OE1	197	675	hbss	1
X:ARG:197:NH2	X:GLU:675:OE1	197	675	sb	1
X:ARG:197:NH2	X:GLU:675:OE2	197	675	hbss	1
X:ARG:197:NH1	X:GLU:675:OE1	197	675	hbss	1
X:ARG:197:NH2	X:HI:193:NE2	197	193	hbss	1
X:ARG:197:NH2	X:HI:714:CD2	197	714	pc	1
X:ARG:197:NH2	X:SER:195:OG	197	195	hbss	1
X:ARG:197:NH2	X:HI:766:CD2	197	766	pc	1
X:ARG:197:NH2	X:TYR:751:CE1	197	751	pc	1
X:ARG:197:NH2	X:TYR:751:OH	197	751	hbss	1
X:ARG:197:NH2	X:VAL:196:O	197	196	hbsb	1
X:ARG:197:NE	X:VAL:196:O	197	196	hbsb	1
X:ARG:197:NE	X:SER:195:OG	197	195	hbss	1
X:ALA:199:N	X:ARG:197:O	199	197	hbbb	1
X:ALA:199:N	X:ASN:202:O	199	202	hbbb	1
X:ALA:199:O	X:ASN:202:N	199	202	hbbb	1
X:MET:200:N	X:THR:743:O	200	743	hbbb	1
X:MET:200:N	X:THR:741:O	200	741	hbbb	1
X:ASN:202:N	X:MET:200:O	202	200	hbbb	1
X:ASN:202:ND2	X:GLN:36:NE2	202	36	hbss	1
X:ASN:202:ND2	X:GLN:36:OE1	202	36	hbss	1
X:ASN:202:ND2	X:GLN:38:OE1	202	38	hbss	1
X:ASN:202:ND2	X:MET:200:O	202	200	hbsb	1
X:ASN:202:ND2	X:THR:741:O	202	741	hbsb	1
X:ASN:202:OD1	X:GLN:36:NE2	202	36	hbss	1
X:MET:203:O	X:VAL:37:N	203	37	hbbb	1
X:LEU:205:O	X:PHE:35:N	205	35	hbbb	1
X:LEU:205:N	X:PHE:35:O	205	35	hbbb	1
X:ASN:206:N	X:MET:204:O	206	204	hbbb	1
X:ASN:206:N	X:SER:195:O	206	195	hbbb	1
X:ASN:206:O	X:SER:195:N	206	195	hbbb	1
X:ASN:206:O	X:SER:195:OG	206	195	hbsb	1
X:ASN:206:ND2	X:ASN:33:O	206	33	hbsb	1
X:ASN:206:ND2	X:ASN:33:OD1	206	33	hbss	1
X:ASN:206:ND2	X:HI:34:ND1	206	34	hbss	1
X:ASN:206:ND2	X:HI:34:NE2	206	34	hbss	1
X:ASN:206:ND2	X:HI:714:O	206	714	hbsb	1
X:ASN:206:ND2	X:ILE:207:N	206	207	hbsb	1
X:ASN:206:ND2	X:THR:715:OG1	206	715	hbss	1
X:ASN:206:ND2	X:ASN:33:ND2	206	33	hbss	1
X:ASN:206:OD1	X:HI:193:NE2	206	193	hbss	1
X:ASP:208:N	X:HI:193:O	208	193	hbbb	1
X:ASP:208:O	X:HI:193:N	208	193	hbbb	1
X:ASP:208:OD1	X:VAL:209:N	208	209	hbsb	1
X:ASP:208:OD2	X:HI:714:ND1	208	714	hbss	1
X:ASP:208:OD2	X:HI:714:ND1	208	714	sb	1
X:SER:210:OG	X:VAL:209:O	210	209	hbsb	1
X:ALA:211:O	X:THR:212:OG1	211	212	hbsb	1
X:ALA:211:N	X:SER:210:OG	211	210	hbsb	1
X:THR:212:O	X:TRP:189:N	212	189	hbbb	1
X:THR:212:N	X:TRP:189:O	212	189	hbbb	1
X:ALA:213:O	X:CY:342:N	213	342	hbbb	1
X:ALA:213:N	X:THR:212:OG1	213	212	hbsb	1
X:PHE:214:CE1	X:TRP:189:CD2	214	189	ps	1
X:ARG:216:NH2	X:GLN:218:OE1	216	218	hbss	1
X:ARG:216:NH2	X:GLU:226:OE1	216	226	hbss	1
X:ARG:216:NH1	X:GLU:226:OE1	216	226	hbss	1
X:ARG:216:NH2	X:GLU:222:OE1	216	222	sb	1
X:ARG:216:NH1	X:GLU:226:OE1	216	226	sb	1
X:ARG:216:NH2	X:GLU:226:OE1	216	226	sb	1
X:ARG:216:NH2	X:GLU:226:OE2	216	226	hbss	1
X:ARG:216:NH2	X:GLU:226:OE2	216	226	sb	1
X:ARG:216:NH2	X:GLY:185:N	216	185	hbsb	1
X:ARG:216:NH2	X:TYR:179:CE1	216	179	pc	1
X:ARG:216:O	X:GLN:218:N	216	218	hbbb	1
X:ARG:216:NH1	X:GLU:226:OE2	216	226	hbss	1
X:ARG:216:NH1	X:GLU:226:OE2	216	226	sb	1
X:ARG:216:NH1	X:GLU:187:OE2	216	187	sb	1
X:ARG:216:NH2	X:GLU:222:OE1	216	222	hbss	1
X:ARG:216:N	X:GLY:185:O	216	185	hbbb	1
X:ARG:216:NE	X:GLU:226:OE1	216	226	hbss	1
X:ARG:216:NE	X:GLU:226:OE2	216	226	hbss	1
X:ARG:216:NH1	X:GLU:187:OE2	216	187	hbss	1
X:ARG:216:NH2	X:GLN:218:NE2	216	218	hbss	1
X:ARG:216:NH1	X:GLU:222:OE1	216	222	sb	1
X:ARG:216:NH2	X:GLU:222:OE2	216	222	sb	1
X:ARG:216:NH1	X:TYR:179:CE1	216	179	pc	1
X:ARG:216:O	X:GLN:218:NE2	216	218	hbsb	1
X:ALA:217:O	X:ASN:335:ND2	217	335	hbsb	1
X:GLN:218:NE2	X:GLU:226:OE2	218	226	hbss	1
X:GLN:218:NE2	X:GLU:226:OE1	218	226	hbss	1
X:GLN:218:NE2	X:GLU:222:OE2	218	222	hbss	1
X:GLN:218:O	X:ILE:336:N	218	336	hbbb	1
X:GLN:218:NE2	X:GLY:185:O	218	185	hbsb	1
X:GLN:218:NE2	X:GLU:222:OE1	218	222	hbss	1
X:ILE:220:O	X:PHE:223:N	220	223	hbbb	1
X:ILE:220:O	X:MET:224:N	220	224	hbbb	1
X:ILE:221:O	X:MET:224:N	221	224	hbbb	1
X:GLU:222:O	X:GLU:226:N	222	226	hbbb	1
X:GLU:222:N	X:PRO:219:O	222	219	hbbb	1
X:PHE:223:O	X:VAL:227:N	223	227	hbbb	1
X:PHE:223:N	X:PRO:219:O	223	219	hbbb	1
X:MET:224:O	X:VAL:227:N	224	227	hbbb	1
X:CY:225:N	X:ILE:221:O	225	221	hbbb	1
X:CY:225:N	X:GLU:222:O	225	222	hbbb	1
X:CY:225:O	X:ILE:230:N	225	230	hbbb	1
X:CY:225:O	X:LEU:228:N	225	228	hbbb	1
X:GLU:226:O	X:GLY:184:N	226	184	hbbb	1
X:GLU:226:OE2	X:GLY:185:N	226	185	hbsb	1
X:GLU:226:N	X:PHE:223:O	226	223	hbbb	1
X:GLU:226:OE1	X:GLY:185:N	226	185	hbsb	1
X:LEU:228:N	X:MET:224:O	228	224	hbbb	1
X:LEU:228:O	X:LY:247:NZ	228	247	hbsb	1
X:ASP:229:N	X:GLU:226:O	229	226	hbbb	1
X:ASP:229:N	X:CY:225:O	229	225	hbbb	1
X:ASP:229:N	X:LEU:228:N	229	228	hbbb	1
X:ASP:229:OD1	X:LY:247:NZ	229	247	sb	1
X:ASP:229:O	X:GLN:231:NE2	229	231	hbsb	1
X:ASP:229:O	X:GLN:231:N	229	231	hbbb	1
X:ASP:229:OD2	X:LY:247:NZ	229	247	sb	1
X:ASP:229:OD2	X:LY:247:NZ	229	247	hbss	1
X:ASP:229:OD1	X:LY:247:NZ	229	247	hbss	1
X:ASP:229:N	X:VAL:227:O	229	227	hbbb	1
X:ILE:230:N	X:LEU:228:O	230	228	hbbb	1
X:ASN:232:O	X:ASN:234:ND2	232	234	hbsb	1
X:ASN:232:N	X:ILE:230:O	232	230	hbbb	1
X:ASN:232:ND2	X:ASN:234:O	232	234	hbsb	1
X:ASN:232:ND2	X:ASN:234:OD1	232	234	hbss	1
X:ASN:232:ND2	X:GLU:235:OE1	232	235	hbss	1
X:ASN:232:ND2	X:ILE:233:N	232	233	hbsb	1
X:ASN:232:ND2	X:ILE:233:O	232	233	hbsb	1
X:ASN:232:O	X:ASN:234:N	232	234	hbbb	1
X:ASN:232:O	X:THR:237:OG1	232	237	hbsb	1
X:ASN:232:OD1	X:ASN:234:ND2	232	234	hbss	1
X:ASN:232:OD1	X:ILE:233:N	232	233	hbsb	1
X:ILE:233:O	X:TYR:312:OH	233	312	hbsb	1
X:ASN:234:OD1	X:GLN:236:N	234	236	hbsb	1
X:ASN:234:N	X:GLU:235:N	234	235	hbbb	1
X:ASN:234:N	X:GLU:235:O	234	235	hbbb	1
X:ASN:234:N	X:THR:237:OG1	234	237	hbsb	1
X:ASN:234:ND2	X:GLN:236:N	234	236	hbsb	1
X:ASN:234:ND2	X:GLN:236:O	234	236	hbsb	1
X:ASN:234:ND2	X:GLU:235:O	234	235	hbsb	1
X:ASN:234:ND2	X:LY:238:O	234	238	hbsb	1
X:ASN:234:O	X:GLN:236:N	234	236	hbbb	1
X:ASN:234:O	X:LY:238:NZ	234	238	hbsb	1
X:ASN:234:O	X:THR:237:N	234	237	hbbb	1
X:ASN:234:O	X:THR:237:OG1	234	237	hbsb	1
X:ASN:234:O	X:TYR:312:OH	234	312	hbsb	1
X:ASN:234:OD1	X:LY:238:N	234	238	hbsb	1
X:ASN:234:OD1	X:LY:238:NZ	234	238	hbss	1
X:ASN:234:ND2	X:GLN:231:O	234	231	hbsb	1
X:GLU:235:OE2	X:LY:311:NZ	235	311	sb	1
X:GLU:235:OE2	X:LY:311:NZ	235	311	hbss	1
X:GLU:235:OE1	X:LY:311:NZ	235	311	sb	1
X:GLU:235:OE1	X:LY:311:NZ	235	311	hbss	1
X:GLU:235:O	X:THR:237:N	235	237	hbbb	1
X:GLN:236:O	X:HI:314:ND1	236	314	hbsb	1
X:GLN:236:O	X:THR:237:OG1	236	237	hbsb	1
X:GLN:236:N	X:GLU:235:N	236	235	hbbb	1
X:GLN:236:O	X:GLU:235:N	236	235	hbbb	1
X:GLN:236:O	X:LY:238:N	236	238	hbbb	1
X:LEU:240:O	X:THR:241:OG1	240	241	hbsb	1
X:ASP:242:O	X:VAL:246:N	242	246	hbbb	1
X:ASP:242:OD1	X:SER:243:N	242	243	hbsb	1
X:SER:243:OG	X:THR:241:OG1	243	241	hbss	1
X:SER:243:N	X:THR:241:OG1	243	241	hbsb	1
X:SER:243:O	X:VAL:246:N	243	246	hbbb	1
X:GLN:244:N	X:SER:243:N	244	243	hbbb	1
X:GLN:244:N	X:SER:243:OG	244	243	hbsb	1
X:GLN:244:N	X:THR:241:O	244	241	hbbb	1
X:GLN:244:N	X:THR:241:OG1	244	241	hbsb	1
X:GLN:244:NE2	X:SER:243:OG	244	243	hbss	1
X:GLN:244:O	X:LY:247:N	244	247	hbbb	1
X:GLN:244:O	X:PHE:248:N	244	248	hbbb	1
X:GLN:244:OE1	X:LY:247:NZ	244	247	hbss	1
X:GLN:244:OE1	X:THR:241:N	244	241	hbsb	1
X:ARG:245:O	X:THR:249:OG1	245	249	hbsb	1
X:ARG:245:O	X:PHE:248:N	245	248	hbbb	1
X:ARG:245:NH1	X:ASN:273:OD1	245	273	hbss	1
X:ARG:245:NE	X:ASP:242:OD2	245	242	hbss	1
X:ARG:245:NE	X:ASP:242:OD1	245	242	hbss	1
X:ARG:245:N	X:THR:241:O	245	241	hbbb	1
X:ARG:245:N	X:ASP:242:O	245	242	hbbb	1
X:ARG:245:NH1	X:ASP:242:OD1	245	242	hbss	1
X:ARG:245:NH1	X:ASP:242:OD1	245	242	sb	1
X:ARG:245:NH1	X:ASP:242:OD2	245	242	hbss	1
X:ARG:245:NH1	X:ASP:242:OD2	245	242	sb	1
X:ARG:245:O	X:THR:249:N	245	249	hbbb	1
X:ARG:245:NH1	X:THR:275:O	245	275	hbsb	1
X:ARG:245:NH2	X:ARG:276:NE	245	276	hbss	1
X:ARG:245:NH2	X:ARG:276:NH2	245	276	hbss	1
X:ARG:245:NH2	X:ARG:276:O	245	276	hbsb	1
X:ARG:245:NH2	X:ASP:242:OD1	245	242	hbss	1
X:ARG:245:NH2	X:ASP:242:OD1	245	242	sb	1
X:ARG:245:NH2	X:ASP:242:OD2	245	242	hbss	1
X:ARG:245:NH2	X:ASP:242:OD2	245	242	sb	1
X:ARG:245:NH2	X:LEU:240:O	245	240	hbsb	1
X:ARG:245:NH2	X:THR:241:N	245	241	hbsb	1
X:ARG:245:NH1	X:VAL:274:O	245	274	hbsb	1
X:ARG:245:NE	X:LEU:240:O	245	240	hbsb	1
X:ARG:245:NE	X:THR:275:O	245	275	hbsb	1
X:LY:247:O	X:LY:250:N	247	250	hbbb	1
X:LY:247:N	X:PHE:248:N	247	248	hbbb	1
X:LY:247:N	X:SER:243:O	247	243	hbbb	1
X:LY:247:NZ	X:VAL:227:O	247	227	hbsb	1
X:THR:249:OG1	X:VAL:274:N	249	274	hbsb	1
X:THR:249:N	X:VAL:246:O	249	246	hbbb	1
X:LY:250:NZ	X:SER:830:OG	250	830	hbss	1
X:LY:250:O	X:LY:344:NZ	250	344	hbsb	1
X:LY:250:NZ	X:SER:830:O	250	830	hbsb	1
X:LY:250:NZ	X:SER:826:OG	250	826	hbss	1
X:LY:250:N	X:VAL:246:O	250	246	hbbb	1
X:GLU:251:N	X:LY:247:O	251	247	hbbb	1
X:GLU:251:OE2	X:LY:344:NZ	251	344	sb	1
X:GLU:251:OE2	X:TYR:215:OH	251	215	hbss	1
X:GLU:251:OE1	X:TYR:215:OH	251	215	hbss	1
X:GLU:251:OE1	X:LY:344:NZ	251	344	sb	1
X:GLU:251:OE1	X:LY:344:NZ	251	344	hbss	1
X:GLU:251:O	X:LY:344:NZ	251	344	hbsb	1
X:GLU:251:N	X:PHE:248:O	251	248	hbbb	1
X:GLU:251:N	X:LY:250:N	251	250	hbbb	1
X:GLU:251:OE2	X:LY:344:NZ	251	344	hbss	1
X:ILE:252:N	X:THR:249:O	252	249	hbbb	1
X:ILE:252:O	X:LEU:255:N	252	255	hbbb	1
X:ILE:252:N	X:PHE:248:O	252	248	hbbb	1
X:ARG:253:NE	X:LY:250:O	253	250	hbsb	1
X:ARG:253:NH2	X:ASP:825:OD2	253	825	hbss	1
X:ARG:253:NH2	X:ASP:825:OD2	253	825	sb	1
X:ARG:253:NH2	X:ASP:825:OD1	253	825	sb	1
X:ARG:253:NH2	X:ASN:273:ND2	253	273	hbss	1
X:ARG:253:NH1	X:GLU:828:OE1	253	828	hbss	1
X:ARG:253:NH1	X:HI:824:CD2	253	824	pc	1
X:ARG:253:N	X:THR:249:O	253	249	hbbb	1
X:ARG:253:NE	X:ASN:273:OD1	253	273	hbss	1
X:ARG:253:NE	X:CY:272:O	253	272	hbsb	1
X:ARG:253:NE	X:GLU:323:OE2	253	323	hbss	1
X:ARG:253:NH1	X:ASP:825:O	253	825	hbsb	1
X:ARG:253:NH1	X:ASP:825:OD1	253	825	hbss	1
X:ARG:253:NH1	X:ASP:825:OD1	253	825	sb	1
X:ARG:253:NH1	X:ASP:825:OD2	253	825	hbss	1
X:ARG:253:NH1	X:ASP:825:OD2	253	825	sb	1
X:ARG:253:NH1	X:CY:272:O	253	272	hbsb	1
X:ARG:253:NH1	X:GLU:323:OE1	253	323	hbss	1
X:ARG:253:NH1	X:GLU:323:OE1	253	323	sb	1
X:ARG:253:NH1	X:GLU:323:OE2	253	323	hbss	1
X:ARG:253:NH1	X:GLU:323:OE2	253	323	sb	1
X:ARG:253:NH2	X:CY:272:O	253	272	hbsb	1
X:ARG:253:NH1	X:GLU:828:OE1	253	828	sb	1
X:ARG:253:NH1	X:GLU:828:OE2	253	828	sb	1
X:ARG:253:NH1	X:HI:831:O	253	831	hbsb	1
X:ARG:253:NH2	X:GLU:323:OE1	253	323	hbss	1
X:ARG:253:NH2	X:ASN:273:OD1	253	273	hbss	1
X:ARG:253:NH2	X:GLU:323:OE2	253	323	hbss	1
X:ARG:253:NH2	X:HI:824:CD2	253	824	pc	1
X:ARG:253:O	X:LEU:255:N	253	255	hbbb	1
X:ARG:253:N	X:LY:250:O	253	250	hbbb	1
X:ARG:253:NH2	X:GLU:828:OE1	253	828	sb	1
X:ARG:253:NH2	X:GLU:323:OE1	253	323	sb	1
X:ARG:253:NH2	X:GLU:828:OE1	253	828	hbss	1
X:ARG:253:N	X:ILE:252:N	253	252	hbbb	1
X:ARG:253:NH2	X:GLU:323:OE2	253	323	sb	1
X:GLY:254:N	X:VAL:271:O	254	271	hbbb	1
X:LEU:255:O	X:VAL:271:N	255	271	hbbb	1
X:LY:256:O	X:VAL:337:N	256	337	hbbb	1
X:GLU:258:OE2	X:LY:268:NZ	258	268	hbss	1
X:GLU:258:OE2	X:LY:266:NZ	258	266	sb	1
X:GLU:258:OE1	X:LY:268:NZ	258	268	sb	1
X:GLU:258:OE1	X:LY:268:NZ	258	268	hbss	1
X:GLU:258:OE1	X:LY:266:NZ	258	266	sb	1
X:GLU:258:OE1	X:LY:266:NZ	258	266	hbss	1
X:GLU:258:O	X:THR:260:N	258	260	hbbb	1
X:GLU:258:OE2	X:LY:268:NZ	258	268	sb	1
X:GLU:258:OE2	X:LY:266:NZ	258	266	hbss	1
X:THR:260:N	X:VAL:333:O	260	333	hbbb	1
X:THR:260:OG1	X:VAL:259:O	260	259	hbsb	1
X:HI:261:NE2	X:TYR:306:OH	261	306	hbss	1
X:HI:261:O	X:LY:266:N	261	266	hbbb	1
X:HI:261:NE2	X:PHE:302:CE1	261	302	pc	1
X:HI:261:O	X:MET:265:N	261	265	hbbb	1
X:HI:261:CD2	X:PHE:302:CE1	261	302	ts	1
X:HI:261:NE2	X:THR:260:OG1	261	260	hbss	1
X:HI:261:CD2	X:TYR:306:CE1	261	306	ts	1
X:HI:261:N	X:LY:266:O	261	266	hbbb	1
X:HI:261:NE2	X:TYR:306:CE1	261	306	pc	1
X:HI:261:ND1	X:TYR:306:CE1	261	306	pc	1
X:HI:261:N	X:THR:260:OG1	261	260	hbsb	1
X:HI:261:N	X:VAL:333:O	261	333	hbbb	1
X:CY:262:N	X:HI:261:ND1	262	261	hbsb	1
X:CY:262:N	X:THR:260:O	262	260	hbbb	1
X:CY:262:O	X:MET:265:N	262	265	hbbb	1
X:CY:262:O	X:GLN:264:N	262	264	hbbb	1
X:CY:262:N	X:VAL:259:O	262	259	hbbb	1
X:CY:262:O	X:LY:266:NZ	262	266	hbsb	1
X:GLY:263:N	X:THR:260:O	263	260	hbbb	1
X:GLY:263:O	X:LY:266:NZ	263	266	hbsb	1
X:GLY:263:N	X:HI:261:O	263	261	hbbb	1
X:GLN:264:NE2	X:GLU:112:O	264	112	hbsb	1
X:GLN:264:O	X:LY:266:N	264	266	hbbb	1
X:LY:266:N	X:MET:265:N	266	265	hbbb	1
X:LY:266:O	X:LY:268:NZ	266	268	hbsb	1
X:LY:266:NZ	X:THR:260:OG1	266	260	hbss	1
X:ARG:267:O	X:VAL:259:N	267	259	hbbb	1
X:ARG:267:NH2	X:TYR:306:CE1	267	306	pc	1
X:ARG:267:NH2	X:TYR:269:CE1	267	269	pc	1
X:ARG:267:NH2	X:MET:265:O	267	265	hbsb	1
X:ARG:267:NH2	X:LY:268:O	267	268	hbsb	1
X:ARG:267:NH2	X:HI:326:O	267	326	hbsb	1
X:ARG:267:NH2	X:HI:326:NE2	267	326	hbss	1
X:ARG:267:NH2	X:HI:326:ND1	267	326	hbss	1
X:ARG:267:NH2	X:HI:326:N	267	326	hbsb	1
X:ARG:267:NH2	X:HI:326:CD2	267	326	pc	1
X:ARG:267:NH2	X:HI:261:CD2	267	261	pc	1
X:ARG:267:NH2	X:ASP:115:OD2	267	115	hbss	1
X:ARG:267:NH1	X:LY:325:O	267	325	hbsb	1
X:ARG:267:NH2	X:ASP:115:OD1	267	115	sb	1
X:ARG:267:NH2	X:ASP:115:OD1	267	115	hbss	1
X:ARG:267:NH1	X:TYR:269:OH	267	269	hbss	1
X:ARG:267:NH1	X:TYR:269:CE1	267	269	pc	1
X:ARG:267:NH1	X:MET:265:O	267	265	hbsb	1
X:ARG:267:NH1	X:HI:326:ND1	267	326	hbss	1
X:ARG:267:NH1	X:HI:326:N	267	326	hbsb	1
X:ARG:267:NH1	X:HI:326:CD2	267	326	pc	1
X:ARG:267:NH1	X:GLU:323:O	267	323	hbsb	1
X:ARG:267:NH1	X:GLU:112:OE2	267	112	sb	1
X:ARG:267:NH1	X:GLU:112:OE1	267	112	sb	1
X:ARG:267:NH1	X:GLU:112:OE1	267	112	hbss	1
X:ARG:267:NE	X:MET:265:O	267	265	hbsb	1
X:ARG:267:NH2	X:GLY:113:N	267	113	hbsb	1
X:ARG:267:NE	X:GLY:113:O	267	113	hbsb	1
X:ARG:267:NH2	X:ASP:115:OD2	267	115	sb	1
X:ARG:267:NH2	X:GLU:112:OE2	267	112	sb	1
X:ARG:267:NH2	X:GLU:112:OE2	267	112	hbss	1
X:ARG:267:NE	X:LY:268:O	267	268	hbsb	1
X:ARG:267:NH2	X:GLU:112:OE1	267	112	hbss	1
X:ARG:267:N	X:CY:262:O	267	262	hbbb	1
X:ARG:267:N	X:MET:265:O	267	265	hbbb	1
X:ARG:267:NH2	X:GLU:112:OE1	267	112	sb	1
X:ARG:267:NE	X:GLU:112:OE2	267	112	hbss	1
X:ARG:267:N	X:VAL:259:O	267	259	hbbb	1
X:ARG:267:NE	X:ASP:115:OD2	267	115	hbss	1
X:ARG:267:NE	X:GLU:112:OE1	267	112	hbss	1
X:TYR:269:O	X:VAL:257:N	269	257	hbbb	1
X:TYR:269:N	X:VAL:257:O	269	257	hbbb	1
X:ARG:270:O	X:GLY:321:N	270	321	hbbb	1
X:ARG:270:NH2	X:GLY:254:O	270	254	hbsb	1
X:ARG:270:NH2	X:GLU:828:OE2	270	828	sb	1
X:ARG:270:NH2	X:GLU:828:OE2	270	828	hbss	1
X:ARG:270:NH2	X:GLU:828:OE1	270	828	sb	1
X:ARG:270:NH2	X:GLU:828:OE1	270	828	hbss	1
X:ARG:270:NH2	X:GLU:112:OE2	270	112	sb	1
X:ARG:270:NH2	X:GLU:112:OE2	270	112	hbss	1
X:ARG:270:NH2	X:GLU:112:OE1	270	112	sb	1
X:ARG:270:NE	X:ASP:597:OD2	270	597	hbss	1
X:ARG:270:NE	X:GLU:112:OE2	270	112	hbss	1
X:ARG:270:NH2	X:ASP:597:OD2	270	597	sb	1
X:ARG:270:NH2	X:ASP:597:OD2	270	597	hbss	1
X:ARG:270:N	X:GLN:322:OE1	270	322	hbsb	1
X:ARG:270:NH1	X:GLY:254:O	270	254	hbsb	1
X:ARG:270:NH1	X:GLU:828:OE2	270	828	sb	1
X:ARG:270:NH1	X:GLU:828:OE1	270	828	sb	1
X:ARG:270:NH1	X:GLU:828:OE1	270	828	hbss	1
X:ARG:270:NE	X:GLY:254:O	270	254	hbsb	1
X:ARG:270:NH2	X:GLU:112:OE1	270	112	hbss	1
X:ARG:270:NH2	X:GLN:322:OE1	270	322	hbss	1
X:ARG:270:NH2	X:ASP:597:OD1	270	597	sb	1
X:CY:272:N	X:GLN:319:O	272	319	hbbb	1
X:ASN:273:ND2	X:VAL:274:O	273	274	hbsb	1
X:ASN:273:ND2	X:SER:830:O	273	830	hbsb	1
X:ASN:273:ND2	X:GLU:828:O	273	828	hbsb	1
X:ASN:273:O	X:GLN:319:N	273	319	hbbb	1
X:ASN:273:OD1	X:VAL:274:N	273	274	hbsb	1
X:ASN:273:ND2	X:GLU:323:OE2	273	323	hbss	1
X:ASN:273:ND2	X:GLU:323:OE1	273	323	hbss	1
X:ASN:273:ND2	X:GLN:319:OE1	273	319	hbss	1
X:ASN:273:N	X:GLN:319:O	273	319	hbbb	1
X:ARG:276:NH2	X:GLU:828:OE2	276	828	sb	1
X:ARG:276:NH2	X:GLU:828:OE2	276	828	hbss	1
X:ARG:276:NH2	X:GLU:828:OE1	276	828	sb	1
X:ARG:276:NH2	X:ASP:242:OD2	276	242	sb	1
X:ARG:276:NH2	X:ASP:242:OD2	276	242	hbss	1
X:ARG:276:NH2	X:ASP:242:OD1	276	242	sb	1
X:ARG:276:NH1	X:LEU:240:O	276	240	hbsb	1
X:ARG:276:NH1	X:ASP:242:OD2	276	242	sb	1
X:ARG:276:NE	X:ASP:242:OD1	276	242	hbss	1
X:ARG:276:NE	X:ASP:242:OD2	276	242	hbss	1
X:ARG:276:NE	X:GLU:828:OE1	276	828	hbss	1
X:ARG:276:NE	X:GLU:828:OE2	276	828	hbss	1
X:ARG:276:NH1	X:ASP:242:OD2	276	242	hbss	1
X:ARG:276:NH1	X:ASP:242:OD1	276	242	hbss	1
X:ARG:276:NH1	X:ASP:242:OD1	276	242	sb	1
X:ARG:276:N	X:THR:275:OG1	276	275	hbsb	1
X:ARG:276:NH2	X:ASP:242:OD1	276	242	hbss	1
X:ARG:277:NH2	X:THR:283:O	277	283	hbsb	1
X:ARG:277:NH1	X:HI:281:CD2	277	281	pc	1
X:ARG:277:NH2	X:GLN:282:OE1	277	282	hbss	1
X:ARG:277:NH1	X:HI:281:O	277	281	hbsb	1
X:ARG:277:NH2	X:HI:281:O	277	281	hbsb	1
X:ARG:277:NH1	X:THR:283:N	277	283	hbsb	1
X:ARG:277:NH1	X:THR:283:OG1	277	283	hbss	1
X:ARG:277:NH2	X:THR:283:N	277	283	hbsb	1
X:ARG:277:NH1	X:GLN:282:NE2	277	282	hbss	1
X:ARG:277:O	X:THR:275:OG1	277	275	hbsb	1
X:ARG:277:NH2	X:THR:283:OG1	277	283	hbss	1
X:ARG:277:NH2	X:HI:281:CD2	277	281	pc	1
X:ARG:277:NE	X:HI:281:O	277	281	hbsb	1
X:ARG:277:O	X:CY:317:N	277	317	hbbb	1
X:ARG:277:NE	X:GLN:292:NE2	277	292	hbss	1
X:ARG:277:NE	X:GLN:282:OE1	277	282	hbss	1
X:ARG:277:NE	X:HI:281:ND1	277	281	hbss	1
X:ALA:279:N	X:PRO:313:O	279	313	hbbb	1
X:ALA:279:O	X:ALA:299:N	279	299	hbbb	1
X:ALA:279:O	X:GLN:282:N	279	282	hbbb	1
X:ALA:279:O	X:HI:281:N	279	281	hbbb	1
X:ALA:279:O	X:VAL:298:N	279	298	hbbb	1
X:ALA:279:N	X:LEU:315:O	279	315	hbbb	1
X:SER:280:O	X:THR:297:OG1	280	297	hbsb	1
X:HI:281:O	X:THR:283:OG1	281	283	hbsb	1
X:HI:281:NE2	X:HI:314:CD2	281	314	pc	1
X:HI:281:ND1	X:SER:280:O	281	280	hbsb	1
X:HI:281:ND1	X:HI:314:CD2	281	314	pc	1
X:HI:281:N	X:SER:280:OG	281	280	hbsb	1
X:HI:281:N	X:SER:280:N	281	280	hbbb	1
X:HI:281:N	X:PRO:278:O	281	278	hbbb	1
X:HI:281:ND1	X:SER:280:OG	281	280	hbss	1
X:GLN:282:OE1	X:THR:275:OG1	282	275	hbss	1
X:GLN:282:O	X:VAL:298:N	282	298	hbbb	1
X:GLN:282:NE2	X:THR:283:O	282	283	hbsb	1
X:GLN:282:NE2	X:THR:283:N	282	283	hbsb	1
X:GLN:282:NE2	X:THR:275:OG1	282	275	hbss	1
X:GLN:282:NE2	X:HI:281:O	282	281	hbsb	1
X:GLN:282:OE1	X:THR:283:N	282	283	hbsb	1
X:GLN:282:N	X:HI:281:N	282	281	hbbb	1
X:GLN:282:N	X:PRO:278:O	282	278	hbbb	1
X:THR:283:O	X:TYR:328:OH	283	328	hbsb	1
X:PHE:284:CE1	X:TYR:328:CE1	284	328	ts	1
X:PHE:284:CE1	X:TYR:328:CE1	284	328	ps	1
X:PHE:284:CE1	X:TYR:301:CE1	284	301	ts	1
X:PHE:284:CE1	X:TYR:301:CE1	284	301	ps	1
X:LEU:286:N	X:PHE:284:O	286	284	hbbb	1
X:LEU:286:N	X:MET:294:O	286	294	hbbb	1
X:LEU:286:O	X:MET:294:N	286	294	hbbb	1
X:LEU:286:O	X:LEU:288:N	286	288	hbbb	1
X:GLN:287:NE2	X:GLY:291:O	287	291	hbsb	1
X:GLN:287:O	X:MET:294:N	287	294	hbbb	1
X:GLN:287:O	X:LY:305:NZ	287	305	hbsb	1
X:GLN:287:NE2	X:LEU:286:O	287	286	hbsb	1
X:GLN:287:NE2	X:HI:326:NE2	287	326	hbss	1
X:GLN:287:N	X:MET:294:O	287	294	hbbb	1
X:GLN:287:NE2	X:GLN:324:O	287	324	hbsb	1
X:GLN:287:N	X:PRO:285:O	287	285	hbbb	1
X:GLN:287:N	X:GLN:292:O	287	292	hbbb	1
X:GLU:289:OE1	X:LY:305:NZ	289	305	hbss	1
X:GLU:289:OE1	X:LEU:286:N	289	286	hbsb	1
X:GLU:289:OE2	X:LY:305:NZ	289	305	sb	1
X:GLU:289:OE2	X:LY:305:NZ	289	305	hbss	1
X:GLU:289:OE1	X:LY:305:NZ	289	305	sb	1
X:GLU:289:O	X:GLY:291:N	289	291	hbbb	1
X:ASN:290:OD1	X:GLN:292:N	290	292	hbsb	1
X:ASN:290:N	X:GLY:291:N	290	291	hbbb	1
X:ASN:290:N	X:GLU:289:OE1	290	289	hbsb	1
X:ASN:290:OD1	X:GLY:291:N	290	291	hbsb	1
X:ASN:290:ND2	X:GLN:292:OE1	290	292	hbss	1
X:ASN:290:O	X:GLN:292:N	290	292	hbbb	1
X:GLY:291:N	X:LEU:288:O	291	288	hbbb	1
X:GLN:292:OE1	X:GLU:289:N	292	289	hbsb	1
X:GLN:292:OE1	X:LEU:288:N	292	288	hbsb	1
X:GLN:292:O	X:LEU:288:N	292	288	hbbb	1
X:GLN:292:NE2	X:GLY:291:O	292	291	hbsb	1
X:GLN:292:N	X:LEU:288:O	292	288	hbbb	1
X:GLN:292:N	X:GLY:291:N	292	291	hbbb	1
X:GLN:292:N	X:GLU:289:O	292	289	hbbb	1
X:ALA:293:N	X:ASN:290:O	293	290	hbbb	1
X:ALA:293:N	X:GLY:291:O	293	291	hbbb	1
X:ALA:293:N	X:GLN:292:OE1	293	292	hbsb	1
X:ALA:293:N	X:ASN:290:OD1	293	290	hbsb	1
X:ALA:293:O	X:ASN:290:N	293	290	hbbb	1
X:ALA:293:O	X:GLN:287:N	293	287	hbbb	1
X:ALA:293:O	X:GLN:292:NE2	293	292	hbsb	1
X:ALA:293:O	X:LEU:286:N	293	286	hbbb	1
X:GLU:295:OE2	X:THR:283:OG1	295	283	hbss	1
X:GLU:295:OE1	X:THR:283:OG1	295	283	hbss	1
X:CY:296:N	X:PHE:284:O	296	284	hbbb	1
X:CY:296:O	X:PHE:284:N	296	284	hbbb	1
X:THR:297:O	X:TYR:301:N	297	301	hbbb	1
X:ALA:299:O	X:LY:303:N	299	303	hbbb	1
X:ALA:299:O	X:PHE:302:N	299	302	hbbb	1
X:GLN:300:N	X:THR:297:O	300	297	hbbb	1
X:GLN:300:N	X:THR:297:OG1	300	297	hbsb	1
X:GLN:300:NE2	X:GLN:304:NE2	300	304	hbss	1
X:GLN:300:NE2	X:GLN:304:OE1	300	304	hbss	1
X:GLN:300:O	X:GLN:304:N	300	304	hbbb	1
X:GLN:300:O	X:LY:303:N	300	303	hbbb	1
X:GLN:300:OE1	X:GLN:304:NE2	300	304	hbss	1
X:GLN:300:OE1	X:THR:297:N	300	297	hbsb	1
X:GLN:300:NE2	X:THR:297:OG1	300	297	hbss	1
X:TYR:301:OH	X:TYR:306:OH	301	306	hbss	1
X:TYR:301:O	X:TYR:306:N	301	306	hbbb	1
X:TYR:301:CE1	X:TYR:328:CE1	301	328	ts	1
X:TYR:301:N	X:VAL:298:O	301	298	hbbb	1
X:PHE:302:N	X:VAL:298:O	302	298	hbbb	1
X:PHE:302:O	X:SER:307:N	302	307	hbbb	1
X:PHE:302:O	X:TYR:306:N	302	306	hbbb	1
X:PHE:302:CE1	X:TYR:306:CE1	302	306	ts	1
X:PHE:302:CE1	X:TYR:306:CE1	302	306	ps	1
X:LY:303:NZ	X:SER:307:O	303	307	hbsb	1
X:LY:303:O	X:SER:307:N	303	307	hbbb	1
X:LY:303:O	X:TYR:306:N	303	306	hbbb	1
X:GLN:304:N	X:TYR:301:O	304	301	hbbb	1
X:GLN:304:O	X:SER:307:N	304	307	hbbb	1
X:GLN:304:O	X:SER:307:OG	304	307	hbsb	1
X:LY:305:N	X:TYR:301:O	305	301	hbbb	1
X:LY:305:NZ	X:TYR:306:CE1	305	306	pc	1
X:LY:305:O	X:SER:307:N	305	307	hbbb	1
X:LY:305:NZ	X:TYR:301:CE1	305	301	pc	1
X:LY:305:NZ	X:TYR:301:OH	305	301	hbss	1
X:SER:307:OG	X:TYR:306:O	307	306	hbsb	1
X:SER:307:N	X:TYR:306:N	307	306	hbbb	1
X:LEU:308:N	X:TYR:306:O	308	306	hbbb	1
X:LEU:308:N	X:PHE:302:O	308	302	hbbb	1
X:LEU:308:O	X:LEU:310:N	308	310	hbbb	1
X:GLN:309:OE1	X:LY:303:NZ	309	303	hbss	1
X:GLN:309:OE1	X:LEU:310:N	309	310	hbsb	1
X:GLN:309:NE2	X:LEU:310:O	309	310	hbsb	1
X:LY:311:NZ	X:TYR:312:CE1	311	312	pc	1
X:PRO:313:O	X:SER:280:N	313	280	hbbb	1
X:HI:314:N	X:LEU:315:N	314	315	hbbb	1
X:HI:314:NE2	X:THR:237:OG1	314	237	hbss	1
X:HI:314:NE2	X:SER:280:OG	314	280	hbss	1
X:HI:314:NE2	X:HI:281:CD2	314	281	pc	1
X:HI:314:ND1	X:THR:237:O	314	237	hbsb	1
X:HI:314:ND1	X:SER:280:OG	314	280	hbss	1
X:HI:314:N	X:PRO:313:N	314	313	hbbb	1
X:HI:314:ND1	X:LY:238:O	314	238	hbsb	1
X:HI:314:ND1	X:HI:281:CD2	314	281	pc	1
X:LEU:315:N	X:PRO:313:O	315	313	hbbb	1
X:LEU:315:N	X:TYR:312:O	315	312	hbbb	1
X:CY:317:N	X:GLN:282:OE1	317	282	hbsb	1
X:CY:317:N	X:THR:275:OG1	317	275	hbsb	1
X:CY:317:N	X:THR:275:O	317	275	hbbb	1
X:CY:317:O	X:THR:275:N	317	275	hbbb	1
X:LEU:318:N	X:LEU:329:O	318	329	hbbb	1
X:LEU:318:O	X:LEU:329:N	318	329	hbbb	1
X:GLN:319:OE1	X:HI:326:ND1	319	326	hbss	1
X:GLN:319:OE1	X:VAL:320:N	319	320	hbsb	1
X:GLN:319:NE2	X:LY:325:O	319	325	hbsb	1
X:GLN:319:NE2	X:GLN:322:O	319	322	hbsb	1
X:GLN:319:NE2	X:GLU:323:O	319	323	hbsb	1
X:GLN:319:NE2	X:GLU:323:OE1	319	323	hbss	1
X:GLN:319:NE2	X:GLU:323:OE2	319	323	hbss	1
X:GLN:319:NE2	X:GLY:321:N	319	321	hbsb	1
X:GLN:319:NE2	X:TYR:328:OH	319	328	hbss	1
X:GLN:319:NE2	X:HI:326:N	319	326	hbsb	1
X:GLY:321:O	X:LY:325:NZ	321	325	hbsb	1
X:GLN:322:N	X:LY:325:O	322	325	hbbb	1
X:GLN:322:N	X:VAL:320:O	322	320	hbbb	1
X:GLN:322:NE2	X:GLU:323:O	322	323	hbsb	1
X:GLN:322:O	X:LY:325:N	322	325	hbbb	1
X:GLN:322:OE1	X:GLN:324:NE2	322	324	hbss	1
X:GLU:323:OE2	X:LY:325:NZ	323	325	sb	1
X:GLU:323:OE2	X:LY:114:NZ	323	114	hbss	1
X:GLU:323:OE2	X:LY:114:NZ	323	114	sb	1
X:GLU:323:OE1	X:LY:325:NZ	323	325	sb	1
X:GLU:323:OE1	X:LY:325:NZ	323	325	hbss	1
X:GLU:323:OE1	X:LY:114:NZ	323	114	hbss	1
X:GLU:323:O	X:LY:325:N	323	325	hbbb	1
X:GLU:323:O	X:HI:326:N	323	326	hbbb	1
X:GLU:323:OE2	X:LY:325:NZ	323	325	hbss	1
X:GLU:323:OE1	X:LY:114:NZ	323	114	sb	1
X:GLN:324:N	X:TYR:269:OH	324	269	hbsb	1
X:GLN:324:OE1	X:LY:325:NZ	324	325	hbss	1
X:GLN:324:O	X:TYR:269:OH	324	269	hbsb	1
X:GLN:324:O	X:HI:326:ND1	324	326	hbsb	1
X:GLN:324:O	X:HI:326:N	324	326	hbbb	1
X:GLN:324:NE2	X:GLU:323:OE2	324	323	hbss	1
X:LY:325:O	X:TYR:269:OH	325	269	hbsb	1
X:LY:325:NZ	X:THR:327:O	325	327	hbsb	1
X:LY:325:NZ	X:TYR:328:CE1	325	328	pc	1
X:LY:325:N	X:TYR:269:OH	325	269	hbsb	1
X:LY:325:O	X:THR:327:N	325	327	hbbb	1
X:HI:326:O	X:TYR:328:N	326	328	hbbb	1
X:HI:326:NE2	X:PRO:285:O	326	285	hbsb	1
X:HI:326:NE2	X:LEU:286:O	326	286	hbsb	1
X:HI:326:ND1	X:VAL:320:O	326	320	hbsb	1
X:HI:326:ND1	X:TYR:328:OH	326	328	hbss	1
X:HI:326:ND1	X:TYR:328:CE1	326	328	pc	1
X:HI:326:ND1	X:THR:327:OG1	326	327	hbss	1
X:HI:326:N	X:TYR:269:OH	326	269	hbsb	1
X:HI:326:CD2	X:LY:325:NZ	326	325	pc	1
X:THR:327:OG1	X:VAL:320:O	327	320	hbsb	1
X:THR:327:OG1	X:TYR:306:OH	327	306	hbss	1
X:THR:327:OG1	X:TYR:301:OH	327	301	hbss	1
X:THR:327:O	X:VAL:320:N	327	320	hbbb	1
X:THR:327:N	X:VAL:320:O	327	320	hbbb	1
X:THR:327:OG1	X:TYR:328:N	327	328	hbsb	1
X:PRO:330:O	X:VAL:333:N	330	333	hbbb	1
X:LEU:331:N	X:PRO:316:O	331	316	hbbb	1
X:GLU:332:OE2	X:TYR:312:N	332	312	hbsb	1
X:GLU:332:OE2	X:HI:261:NE2	332	261	sb	1
X:GLU:332:OE1	X:TYR:312:N	332	312	hbsb	1
X:GLU:332:OE1	X:LY:311:N	332	311	hbsb	1
X:GLU:332:N	X:LEU:331:N	332	331	hbbb	1
X:GLU:332:OE2	X:LY:311:N	332	311	hbsb	1
X:CY:334:O	X:ILE:220:N	334	220	hbbb	1
X:CY:334:N	X:VAL:333:N	334	333	hbbb	1
X:CY:334:N	X:LEU:331:O	334	331	hbbb	1
X:CY:334:N	X:GLU:332:O	334	332	hbbb	1
X:ASN:335:ND2	X:THR:260:OG1	335	260	hbss	1
X:ASN:335:ND2	X:GLU:258:OE2	335	258	hbss	1
X:ASN:335:ND2	X:GLU:258:OE1	335	258	hbss	1
X:ASN:335:N	X:GLU:258:O	335	258	hbbb	1
X:ASN:335:OD1	X:THR:260:OG1	335	260	hbss	1
X:ASN:335:OD1	X:LY:266:NZ	335	266	hbss	1
X:ASN:335:OD1	X:HI:261:NE2	335	261	hbss	1
X:ASN:335:O	X:GLU:258:N	335	258	hbbb	1
X:ASN:335:ND2	X:ILE:336:O	335	336	hbsb	1
X:GLN:340:OE1	X:LY:256:N	340	256	hbsb	1
X:GLN:340:O	X:TYR:215:N	340	215	hbbb	1
X:GLN:340:NE2	X:LY:256:N	340	256	hbsb	1
X:GLN:340:NE2	X:LY:256:O	340	256	hbsb	1
X:GLN:340:NE2	X:VAL:337:O	340	337	hbsb	1
X:GLN:340:NE2	X:VAL:337:N	340	337	hbsb	1
X:ARG:341:NH1	X:GLN:632:OE1	341	632	hbss	1
X:ARG:341:O	X:ILE:343:N	341	343	hbbb	1
X:ARG:341:N	X:GLY:339:O	341	339	hbbb	1
X:CY:342:O	X:LY:344:N	342	344	hbbb	1
X:ILE:343:N	X:LY:344:N	343	344	hbbb	1
X:LEU:346:O	X:THR:351:OG1	346	351	hbsb	1
X:THR:347:O	X:THR:351:OG1	347	351	hbsb	1
X:THR:347:O	X:THR:351:N	347	351	hbbb	1
X:ASP:348:O	X:SER:352:N	348	352	hbbb	1
X:ASP:348:O	X:SER:352:OG	348	352	hbsb	1
X:ASP:348:O	X:THR:351:N	348	351	hbbb	1
X:ASP:348:O	X:THR:351:OG1	348	351	hbsb	1
X:ASP:348:OD1	X:LY:517:NZ	348	517	hbss	1
X:ASP:348:OD1	X:LY:517:NZ	348	517	sb	1
X:ASP:348:OD2	X:LY:517:NZ	348	517	hbss	1
X:ASP:348:OD2	X:LY:517:NZ	348	517	sb	1
X:ASN:349:N	X:ASP:348:OD1	349	348	hbsb	1
X:ASN:349:N	X:ASP:348:OD2	349	348	hbsb	1
X:ASN:349:N	X:THR:347:OG1	349	347	hbsb	1
X:ASN:349:ND2	X:THR:347:OG1	349	347	hbss	1
X:ASN:349:O	X:SER:352:N	349	352	hbbb	1
X:ASN:349:O	X:THR:353:N	349	353	hbbb	1
X:ASN:349:O	X:THR:353:OG1	349	353	hbsb	1
X:ASN:349:OD1	X:GLN:350:N	349	350	hbsb	1
X:ASN:349:OD1	X:THR:347:OG1	349	347	hbss	1
X:GLN:350:OE1	X:THR:353:OG1	350	353	hbss	1
X:GLN:350:N	X:THR:347:O	350	347	hbbb	1
X:GLN:350:N	X:THR:347:OG1	350	347	hbsb	1
X:GLN:350:NE2	X:GLY:183:O	350	183	hbsb	1
X:GLN:350:NE2	X:LEU:182:O	350	182	hbsb	1
X:GLN:350:O	X:MET:354:N	350	354	hbbb	1
X:GLN:350:OE1	X:THR:347:N	350	347	hbsb	1
X:GLN:350:O	X:THR:353:N	350	353	hbbb	1
X:SER:352:OG	X:THR:353:N	352	353	hbsb	1
X:MET:354:N	X:THR:351:O	354	351	hbbb	1
X:MET:354:N	X:THR:353:OG1	354	353	hbsb	1
X:MET:354:O	X:THR:358:N	354	358	hbbb	1
X:MET:354:O	X:THR:358:OG1	354	358	hbsb	1
X:ILE:355:N	X:THR:351:O	355	351	hbbb	1
X:ILE:355:O	X:THR:358:N	355	358	hbbb	1
X:ILE:355:N	X:SER:352:O	355	352	hbbb	1
X:LY:356:N	X:THR:353:O	356	353	hbbb	1
X:LY:356:N	X:SER:352:O	356	352	hbbb	1
X:ALA:357:O	X:HI:180:ND1	357	180	hbsb	1
X:ALA:357:N	X:THR:353:O	357	353	hbbb	1
X:ALA:357:N	X:THR:358:N	357	358	hbbb	1
X:ALA:357:N	X:MET:354:O	357	354	hbbb	1
X:ALA:357:O	X:ARG:360:NH1	357	360	hbsb	1
X:ALA:359:N	X:ILE:355:O	359	355	hbbb	1
X:ALA:359:N	X:LY:356:O	359	356	hbbb	1
X:ALA:359:N	X:THR:358:N	359	358	hbbb	1
X:ALA:359:N	X:THR:358:OG1	359	358	hbsb	1
X:ALA:359:O	X:ARG:360:NH1	359	360	hbsb	1
X:ALA:359:O	X:GLN:759:NE2	359	759	hbsb	1
X:ARG:360:NH2	X:HI:180:NE2	360	180	hbss	1
X:ARG:360:NH2	X:LY:356:O	360	356	hbsb	1
X:ARG:360:NH2	X:PHE:190:CE1	360	190	pc	1
X:ARG:360:NH2	X:TYR:178:CE1	360	178	pc	1
X:ARG:360:O	X:THR:761:N	360	761	hbbb	1
X:ARG:360:O	X:ARG:365:NE	360	365	hbsb	1
X:ARG:360:O	X:ARG:365:NH1	360	365	hbsb	1
X:ARG:360:O	X:ARG:365:NH2	360	365	hbsb	1
X:ARG:360:NH2	X:HI:180:CD2	360	180	pc	1
X:ARG:360:NH2	X:VAL:209:O	360	209	hbsb	1
X:ARG:360:NH2	X:GLU:368:OE2	360	368	sb	1
X:ARG:360:NE	X:GLU:368:OE2	360	368	hbss	1
X:ARG:360:NH2	X:GLU:368:OE1	360	368	sb	1
X:ARG:360:N	X:THR:358:O	360	358	hbbb	1
X:ARG:360:NE	X:ARG:365:NH1	360	365	hbss	1
X:ARG:360:NE	X:GLU:368:OE1	360	368	hbss	1
X:ARG:360:NH1	X:ARG:365:NH2	360	365	hbss	1
X:ARG:360:NH1	X:ASP:364:O	360	364	hbsb	1
X:ARG:360:NH1	X:GLU:368:OE1	360	368	sb	1
X:ARG:360:NH1	X:GLU:368:OE2	360	368	hbss	1
X:ARG:360:NH1	X:GLU:368:OE2	360	368	sb	1
X:ARG:360:NH1	X:HI:180:CD2	360	180	pc	1
X:ARG:360:NH1	X:LY:356:O	360	356	hbsb	1
X:ARG:360:NH1	X:PHE:190:CE1	360	190	pc	1
X:ARG:360:NH1	X:THR:358:O	360	358	hbsb	1
X:ARG:360:NH2	X:ARG:365:NH1	360	365	hbss	1
X:ARG:360:NH2	X:ARG:365:NH2	360	365	hbss	1
X:ARG:360:NH2	X:ASP:364:OD1	360	364	sb	1
X:ARG:360:NH2	X:ASP:364:OD2	360	364	sb	1
X:ARG:360:NH2	X:GLU:368:OE1	360	368	hbss	1
X:ARG:360:NH2	X:GLU:368:OE2	360	368	hbss	1
X:ARG:360:NH1	X:GLU:368:OE1	360	368	hbss	1
X:ARG:360:O	X:THR:761:OG1	360	761	hbsb	1
X:SER:361:OG	X:SER:729:OG	361	729	hbss	1
X:ALA:362:O	X:GLN:366:N	362	366	hbbb	1
X:ALA:362:N	X:GLY:760:O	362	760	hbbb	1
X:ALA:362:N	X:SER:729:O	362	729	hbbb	1
X:ALA:362:O	X:ARG:365:N	362	365	hbbb	1
X:ALA:362:N	X:THR:761:OG1	362	761	hbsb	1
X:ASP:364:O	X:GLU:367:N	364	367	hbbb	1
X:ASP:364:OD1	X:SER:361:N	364	361	hbsb	1
X:ASP:364:OD2	X:SER:361:N	364	361	hbsb	1
X:ASP:364:N	X:SER:361:OG	364	361	hbsb	1
X:ASP:364:N	X:SER:361:O	364	361	hbbb	1
X:ASP:364:OD2	X:SER:361:OG	364	361	hbss	1
X:ASP:364:O	X:GLU:368:N	364	368	hbbb	1
X:ARG:365:NH1	X:ASP:208:OD1	365	208	hbss	1
X:ARG:365:N	X:SER:361:O	365	361	hbbb	1
X:ARG:365:NE	X:GLU:368:OE1	365	368	hbss	1
X:ARG:365:NE	X:THR:761:OG1	365	761	hbss	1
X:ARG:365:NH1	X:ASP:208:OD1	365	208	sb	1
X:ARG:365:NH1	X:ARG:716:NH2	365	716	hbss	1
X:ARG:365:NH1	X:ASP:208:OD2	365	208	sb	1
X:ARG:365:O	X:ILE:369:N	365	369	hbbb	1
X:ARG:365:O	X:GLU:368:N	365	368	hbbb	1
X:ARG:365:NH2	X:THR:358:O	365	358	hbsb	1
X:ARG:365:NH1	X:ASP:208:OD2	365	208	hbss	1
X:ARG:365:NH2	X:GLU:368:OE1	365	368	sb	1
X:ARG:365:NH2	X:GLU:368:OE1	365	368	hbss	1
X:ARG:365:NH1	X:VAL:209:O	365	209	hbsb	1
X:ARG:365:NH2	X:GLU:368:OE2	365	368	sb	1
X:ARG:365:NH1	X:THR:358:O	365	358	hbsb	1
X:ARG:365:NH1	X:PHE:190:CE1	365	190	pc	1
X:ARG:365:NH1	X:GLU:368:OE2	365	368	sb	1
X:ARG:365:NH1	X:GLU:368:OE2	365	368	hbss	1
X:ARG:365:NH1	X:GLU:368:OE1	365	368	sb	1
X:ARG:365:NH1	X:GLU:368:OE1	365	368	hbss	1
X:ARG:365:NH1	X:THR:761:OG1	365	761	hbss	1
X:GLN:366:O	X:SER:370:OG	366	370	hbsb	1
X:GLN:366:O	X:SER:370:N	366	370	hbbb	1
X:GLN:366:O	X:ILE:369:N	366	369	hbbb	1
X:GLN:366:N	X:PRO:363:O	366	363	hbbb	1
X:GLU:367:N	X:PRO:363:O	367	363	hbbb	1
X:GLU:367:O	X:SER:370:N	367	370	hbbb	1
X:GLU:368:O	X:LEU:372:N	368	372	hbbb	1
X:ILE:369:O	X:VAL:373:N	369	373	hbbb	1
X:ILE:369:O	X:LEU:372:N	369	372	hbbb	1
X:SER:370:O	X:VAL:373:N	370	373	hbbb	1
X:ARG:371:NH1	X:GLU:368:OE2	371	368	sb	1
X:ARG:371:NH2	X:GLU:367:OE1	371	367	sb	1
X:ARG:371:NH2	X:GLU:176:OE2	371	176	sb	1
X:ARG:371:NH2	X:GLU:368:OE1	371	368	sb	1
X:ARG:371:NH2	X:GLU:368:OE2	371	368	hbss	1
X:ARG:371:NH2	X:GLU:367:OE2	371	367	hbss	1
X:ARG:371:NH2	X:GLU:368:OE2	371	368	sb	1
X:ARG:371:O	X:LY:374:N	371	374	hbbb	1
X:ARG:371:O	X:SER:375:N	371	375	hbbb	1
X:ARG:371:O	X:SER:375:OG	371	375	hbsb	1
X:ARG:371:NH2	X:GLU:176:OE2	371	176	hbss	1
X:ARG:371:NH2	X:GLU:176:OE1	371	176	sb	1
X:ARG:371:NH2	X:GLU:176:OE1	371	176	hbss	1
X:ARG:371:NH2	X:GLU:368:OE1	371	368	hbss	1
X:ARG:371:NH1	X:GLU:368:OE2	371	368	hbss	1
X:ARG:371:NH2	X:GLU:367:OE2	371	367	sb	1
X:ARG:371:N	X:LEU:372:N	371	372	hbbb	1
X:ARG:371:NE	X:GLU:176:OE2	371	176	hbss	1
X:ARG:371:NE	X:GLU:368:OE2	371	368	hbss	1
X:ARG:371:NE	X:GLU:368:OE1	371	368	hbss	1
X:ARG:371:N	X:GLU:368:O	371	368	hbbb	1
X:ARG:371:N	X:GLU:367:O	371	367	hbbb	1
X:ARG:371:NE	X:GLU:367:OE2	371	367	hbss	1
X:ARG:371:NH1	X:GLU:367:OE1	371	367	sb	1
X:ARG:371:NH1	X:GLU:367:OE1	371	367	hbss	1
X:ARG:371:NE	X:GLU:367:OE1	371	367	hbss	1
X:ARG:371:N	X:SER:370:N	371	370	hbbb	1
X:LEU:372:O	X:SER:375:OG	372	375	hbsb	1
X:LEU:372:O	X:SER:375:N	372	375	hbbb	1
X:VAL:373:O	X:VAL:379:N	373	379	hbbb	1
X:LY:374:N	X:SER:370:O	374	370	hbbb	1
X:LY:374:N	X:SER:375:N	374	375	hbbb	1
X:LY:374:N	X:VAL:373:N	374	373	hbbb	1
X:LY:374:NZ	X:SER:370:OG	374	370	hbss	1
X:LY:374:O	X:VAL:379:N	374	379	hbbb	1
X:SER:375:N	X:VAL:373:O	375	373	hbbb	1
X:SER:375:OG	X:SER:377:N	375	377	hbsb	1
X:SER:375:OG	X:VAL:379:O	375	379	hbsb	1
X:SER:375:O	X:TYR:164:OH	375	164	hbsb	1
X:ASN:376:ND2	X:GLY:380:N	376	380	hbsb	1
X:ASN:376:ND2	X:VAL:379:O	376	379	hbsb	1
X:ASN:376:N	X:SER:377:N	376	377	hbbb	1
X:ASN:376:ND2	X:MET:378:O	376	378	hbsb	1
X:ASN:376:ND2	X:GLY:381:O	376	381	hbsb	1
X:ASN:376:ND2	X:GLY:380:O	376	380	hbsb	1
X:ASN:376:N	X:ASP:383:OD1	376	383	hbsb	1
X:ASN:376:OD1	X:GLY:380:N	376	380	hbsb	1
X:ASN:376:O	X:MET:378:N	376	378	hbbb	1
X:ASN:376:OD1	X:VAL:379:N	376	379	hbsb	1
X:ASN:376:O	X:ASP:383:N	376	383	hbbb	1
X:SER:377:OG	X:VAL:373:O	377	373	hbsb	1
X:SER:377:O	X:TYR:164:OH	377	164	hbsb	1
X:MET:378:N	X:SER:375:O	378	375	hbbb	1
X:GLY:380:N	X:MET:378:O	380	378	hbbb	1
X:GLY:380:N	X:GLY:381:N	380	381	hbbb	1
X:GLY:380:N	X:SER:375:O	380	375	hbbb	1
X:GLY:380:N	X:VAL:379:N	380	379	hbbb	1
X:GLY:380:N	X:VAL:373:O	380	373	hbbb	1
X:GLY:381:N	X:SER:375:O	381	375	hbbb	1
X:GLY:381:N	X:MET:378:O	381	378	hbbb	1
X:GLY:381:N	X:VAL:379:O	381	379	hbbb	1
X:ASP:383:N	X:SER:377:O	383	377	hbbb	1
X:ASP:383:OD2	X:SER:377:N	383	377	hbsb	1
X:ASP:383:N	X:PRO:382:N	383	382	hbbb	1
X:ASP:383:O	X:LEU:386:N	383	386	hbbb	1
X:ASP:383:O	X:LY:387:N	383	387	hbbb	1
X:ASP:383:O	X:TYR:385:N	383	385	hbbb	1
X:ASP:383:N	X:GLY:381:O	383	381	hbbb	1
X:ASP:383:OD1	X:TYR:385:N	383	385	hbsb	1
X:ASP:383:OD2	X:LEU:386:N	383	386	hbsb	1
X:ASP:383:OD2	X:TYR:385:N	383	385	hbsb	1
X:ASP:383:OD1	X:LEU:386:N	383	386	hbsb	1
X:PRO:384:N	X:TYR:385:N	384	385	hbbb	1
X:LEU:386:O	X:PHE:389:N	386	389	hbbb	1
X:LY:387:N	X:PRO:384:O	387	384	hbbb	1
X:GLU:388:N	X:TYR:385:O	388	385	hbbb	1
X:GLU:388:OE2	X:THR:92:OG1	388	92	hbss	1
X:GLU:388:N	X:PRO:384:O	388	384	hbbb	1
X:PHE:389:N	X:TYR:385:O	389	385	hbbb	1
X:GLY:390:N	X:LEU:386:O	390	386	hbbb	1
X:GLY:390:N	X:LY:387:O	390	387	hbbb	1
X:GLY:390:N	X:PHE:389:N	390	389	hbbb	1
X:ILE:391:N	X:LEU:386:O	391	386	hbbb	1
X:HI:394:N	X:VAL:392:O	394	392	hbbb	1
X:ASN:395:OD1	X:SER:377:OG	395	377	hbss	1
X:ASN:395:ND2	X:VAL:373:O	395	373	hbsb	1
X:ASN:395:ND2	X:VAL:379:O	395	379	hbsb	1
X:ASN:395:O	X:LY:374:NZ	395	374	hbsb	1
X:ASN:395:OD1	X:LY:374:NZ	395	374	hbss	1
X:ASN:395:N	X:GLU:396:N	395	396	hbbb	1
X:ASN:395:ND2	X:SER:377:OG	395	377	hbss	1
X:ASN:395:N	X:VAL:393:O	395	393	hbbb	1
X:ASN:395:ND2	X:GLY:380:N	395	380	hbsb	1
X:GLU:396:O	X:HI:394:ND1	396	394	hbsb	1
X:GLU:396:N	X:HI:394:O	396	394	hbbb	1
X:GLU:396:OE1	X:LY:374:NZ	396	374	hbss	1
X:GLU:396:N	X:HI:394:ND1	396	394	hbsb	1
X:GLU:396:OE2	X:LY:374:NZ	396	374	sb	1
X:GLU:396:OE2	X:HI:394:NE2	396	394	sb	1
X:GLU:396:OE2	X:LY:374:NZ	396	374	hbss	1
X:GLU:396:OE1	X:LY:374:NZ	396	374	sb	1
X:GLY:402:O	X:ILE:28:N	402	28	hbbb	1
X:GLY:402:N	X:ILE:28:O	402	28	hbbb	1
X:ARG:403:NH1	X:ASP:779:OD1	403	779	sb	1
X:ARG:403:NE	X:ASP:739:OD1	403	739	hbss	1
X:ARG:403:N	X:THR:737:O	403	737	hbbb	1
X:ARG:403:NH1	X:ASP:779:OD2	403	779	sb	1
X:ARG:403:O	X:LEU:405:N	403	405	hbbb	1
X:ARG:403:NH2	X:ASP:739:OD2	403	739	sb	1
X:ARG:403:O	X:THR:737:N	403	737	hbbb	1
X:ARG:403:NH2	X:GLN:782:OE1	403	782	hbss	1
X:ARG:403:NH2	X:GLN:782:NE2	403	782	hbss	1
X:ARG:403:NH2	X:ASP:779:OD1	403	779	sb	1
X:ARG:403:NH2	X:ASP:739:OD2	403	739	hbss	1
X:ARG:403:NH2	X:ASP:739:OD1	403	739	sb	1
X:ARG:403:NH1	X:GLN:782:OE1	403	782	hbss	1
X:ARG:403:NH2	X:GLY:22:N	403	22	hbsb	1
X:ARG:403:NH1	X:VAL:24:N	403	24	hbsb	1
X:ARG:403:NH2	X:ASP:739:OD1	403	739	hbss	1
X:ARG:403:NH1	X:VAL:24:O	403	24	hbsb	1
X:LEU:405:O	X:TYR:786:OH	405	786	hbsb	1
X:PRO:406:O	X:TYR:786:OH	406	786	hbsb	1
X:ALA:407:N	X:TYR:786:OH	407	786	hbsb	1
X:ALA:407:O	X:GLN:574:NE2	407	574	hbsb	1
X:PRO:408:O	X:THR:421:OG1	408	421	hbsb	1
X:MET:409:O	X:VAL:571:N	409	571	hbbb	1
X:LEU:410:N	X:PRO:408:O	410	408	hbbb	1
X:GLN:411:NE2	X:LY:417:O	411	417	hbsb	1
X:GLN:411:OE1	X:TYR:435:OH	411	435	hbss	1
X:GLN:411:O	X:VAL:569:N	411	569	hbbb	1
X:GLN:411:NE2	X:TYR:435:OH	411	435	hbss	1
X:GLN:411:NE2	X:LEU:570:O	411	570	hbsb	1
X:GLN:411:N	X:VAL:569:O	411	569	hbbb	1
X:GLY:413:O	X:THR:418:OG1	413	418	hbsb	1
X:GLY:413:N	X:TYR:435:N	413	435	hbbb	1
X:GLY:413:N	X:PHE:434:O	413	434	hbbb	1
X:GLY:414:O	X:LY:417:NZ	414	417	hbsb	1
X:GLY:414:N	X:PHE:434:O	414	434	hbbb	1
X:GLY:414:O	X:LY:417:N	414	417	hbbb	1
X:ARG:415:NH1	X:ASN:416:OD1	415	416	hbss	1
X:ARG:415:NH1	X:GLN:433:OE1	415	433	hbss	1
X:ARG:415:O	X:LY:417:N	415	417	hbbb	1
X:ARG:415:N	X:GLN:433:OE1	415	433	hbsb	1
X:ARG:415:N	X:GLN:433:NE2	415	433	hbsb	1
X:ARG:415:N	X:ASN:416:N	415	416	hbbb	1
X:ARG:415:NH1	X:GLN:433:NE2	415	433	hbss	1
X:ASN:416:OD1	X:THR:418:N	416	418	hbsb	1
X:ASN:416:OD1	X:LY:432:NZ	416	432	hbss	1
X:ASN:416:O	X:THR:418:OG1	416	418	hbsb	1
X:ASN:416:O	X:THR:418:N	416	418	hbbb	1
X:ASN:416:ND2	X:GLY:414:O	416	414	hbsb	1
X:ASN:416:ND2	X:LY:417:O	416	417	hbsb	1
X:ASN:416:ND2	X:GLY:413:O	416	413	hbsb	1
X:ASN:416:N	X:GLY:414:O	416	414	hbbb	1
X:ASN:416:ND2	X:THR:418:OG1	416	418	hbss	1
X:LY:417:NZ	X:TYR:435:CE1	417	435	pc	1
X:LY:417:NZ	X:TYR:435:OH	417	435	hbss	1
X:THR:418:OG1	X:TYR:412:O	418	412	hbsb	1
X:THR:418:N	X:TYR:412:O	418	412	hbbb	1
X:THR:418:OG1	X:VAL:419:N	418	419	hbsb	1
X:THR:418:O	X:TYR:412:N	418	412	hbbb	1
X:ALA:420:O	X:THR:421:OG1	420	421	hbsb	1
X:ALA:420:O	X:LEU:410:N	420	410	hbbb	1
X:ALA:420:N	X:LEU:410:O	420	410	hbbb	1
X:ASN:423:N	X:THR:421:O	423	421	hbbb	1
X:ASN:423:O	X:VAL:426:N	423	426	hbbb	1
X:ASN:423:N	X:VAL:426:O	423	426	hbbb	1
X:ASN:423:ND2	X:GLN:424:OE1	423	424	hbss	1
X:ASN:423:OD1	X:GLN:424:N	423	424	hbsb	1
X:ASN:423:ND2	X:THR:421:O	423	421	hbsb	1
X:GLN:424:NE2	X:VAL:732:O	424	732	hbsb	1
X:GLN:424:O	X:VAL:426:N	424	426	hbbb	1
X:GLY:425:N	X:VAL:426:N	425	426	hbbb	1
X:GLY:425:N	X:PRO:422:O	425	422	hbbb	1
X:GLY:425:O	X:SER:798:N	425	798	hbbb	1
X:TRP:427:NE1	X:TYR:412:OH	427	412	hbss	1
X:ASP:428:O	X:LY:432:NZ	428	432	hbsb	1
X:ASP:428:O	X:TYR:412:OH	428	412	hbsb	1
X:MET:429:N	X:TRP:427:O	429	427	hbbb	1
X:ARG:430:O	X:LY:432:NZ	430	432	hbsb	1
X:ARG:430:NH2	X:ASP:428:OD2	430	428	sb	1
X:ARG:430:NH2	X:ASP:428:OD2	430	428	hbss	1
X:ARG:430:N	X:ASP:428:O	430	428	hbbb	1
X:ARG:430:N	X:ASP:428:OD1	430	428	hbsb	1
X:ARG:430:N	X:ASP:428:OD2	430	428	hbsb	1
X:ARG:430:N	X:MET:429:N	430	429	hbbb	1
X:ARG:430:O	X:LY:432:N	430	432	hbbb	1
X:ARG:430:NE	X:ASP:428:OD2	430	428	hbss	1
X:ARG:430:NE	X:ASP:428:OD1	430	428	hbss	1
X:ARG:430:NH2	X:ASP:428:OD1	430	428	hbss	1
X:ARG:430:NH2	X:ASP:428:OD1	430	428	sb	1
X:ARG:430:NH1	X:GLN:550:NE2	430	550	hbss	1
X:LY:432:NZ	X:TYR:412:CE1	432	412	pc	1
X:LY:432:NZ	X:THR:418:OG1	432	418	hbss	1
X:LY:432:N	X:MET:429:O	432	429	hbbb	1
X:GLN:433:NE2	X:GLY:431:O	433	431	hbsb	1
X:GLN:433:NE2	X:LY:432:O	433	432	hbsb	1
X:GLN:433:NE2	X:LY:471:O	433	471	hbsb	1
X:GLN:433:O	X:GLY:413:N	433	413	hbbb	1
X:ALA:436:N	X:TYR:435:N	436	435	hbbb	1
X:ALA:436:O	X:ILE:566:N	436	566	hbbb	1
X:ALA:436:N	X:ILE:566:O	436	566	hbbb	1
X:ALA:436:O	X:ASN:560:ND2	436	560	hbsb	1
X:ILE:438:O	X:ILE:440:N	438	440	hbbb	1
X:GLU:439:OE1	X:LY:441:NZ	439	441	hbss	1
X:GLU:439:OE1	X:LY:441:NZ	439	441	sb	1
X:GLU:439:OE2	X:LY:441:NZ	439	441	hbss	1
X:GLU:439:OE2	X:LY:441:NZ	439	441	sb	1
X:GLU:439:O	X:LY:441:N	439	441	hbbb	1
X:ILE:440:N	X:PRO:476:O	440	476	hbbb	1
X:ALA:444:O	X:VAL:511:N	444	511	hbbb	1
X:ALA:444:N	X:LEU:509:O	444	509	hbbb	1
X:ALA:446:O	X:PHE:448:N	446	448	hbbb	1
X:ALA:446:O	X:ILE:513:N	446	513	hbbb	1
X:ALA:446:N	X:VAL:511:O	446	511	hbbb	1
X:CY:447:N	X:LY:485:O	447	485	hbbb	1
X:ALA:449:N	X:ILE:513:O	449	513	hbbb	1
X:ALA:449:N	X:PHE:448:N	449	448	hbbb	1
X:ALA:449:N	X:ALA:487:O	449	487	hbbb	1
X:ALA:449:N	X:CY:447:O	449	447	hbbb	1
X:GLN:451:NE2	X:GLU:456:OE1	451	456	hbss	1
X:GLN:451:N	X:GLN:488:OE1	451	488	hbsb	1
X:GLN:451:OE1	X:GLU:456:N	451	456	hbsb	1
X:GLN:451:OE1	X:LY:452:NZ	451	452	hbss	1
X:GLN:451:NE2	X:TYR:486:OH	451	486	hbss	1
X:GLN:451:NE2	X:GLU:456:OE2	451	456	hbss	1
X:GLN:453:N	X:PRO:450:O	453	450	hbbb	1
X:GLN:453:NE2	X:PRO:515:O	453	515	hbsb	1
X:GLN:453:OE1	X:GLY:516:N	453	516	hbsb	1
X:GLN:453:OE1	X:LY:452:NZ	453	452	hbss	1
X:CY:454:N	X:GLN:451:O	454	451	hbbb	1
X:CY:454:N	X:PRO:450:O	454	450	hbbb	1
X:CY:454:O	X:TYR:486:OH	454	486	hbsb	1
X:ARG:455:O	X:LEU:459:N	455	459	hbbb	1
X:ARG:455:N	X:LY:452:O	455	452	hbbb	1
X:ARG:455:N	X:GLN:453:O	455	453	hbbb	1
X:ARG:455:O	X:LEU:458:N	455	458	hbbb	1
X:ARG:455:NH2	X:ASP:457:OD2	455	457	sb	1
X:ARG:455:NH2	X:ASP:457:OD2	455	457	hbss	1
X:ARG:455:NH2	X:ASP:457:OD1	455	457	sb	1
X:ARG:455:NH2	X:ASP:457:OD1	455	457	hbss	1
X:ARG:455:NH1	X:LY:452:O	455	452	hbsb	1
X:ARG:455:NH1	X:GLN:453:NE2	455	453	hbss	1
X:ARG:455:NH1	X:ASP:457:OD2	455	457	hbss	1
X:ARG:455:NH1	X:ASP:457:OD1	455	457	sb	1
X:ARG:455:NH1	X:ASP:457:OD1	455	457	hbss	1
X:ARG:455:NE	X:GLN:451:OE1	455	451	hbss	1
X:ARG:455:NE	X:ASP:457:OD2	455	457	hbss	1
X:ARG:455:NE	X:ASP:457:OD1	455	457	hbss	1
X:ARG:455:N	X:TYR:486:OH	455	486	hbsb	1
X:ARG:455:NH1	X:ASP:457:OD2	455	457	sb	1
X:GLU:456:OE2	X:LY:460:NZ	456	460	sb	1
X:GLU:456:O	X:LY:460:N	456	460	hbbb	1
X:GLU:456:O	X:LEU:459:N	456	459	hbbb	1
X:GLU:456:O	X:LEU:458:N	456	458	hbbb	1
X:GLU:456:OE2	X:LY:460:NZ	456	460	hbss	1
X:ASP:457:N	X:GLU:456:N	457	456	hbbb	1
X:ASP:457:N	X:LEU:458:N	457	458	hbbb	1
X:ASP:457:O	X:LY:460:N	457	460	hbbb	1
X:ASP:457:O	X:SER:461:N	457	461	hbbb	1
X:ASP:457:OD1	X:LEU:458:N	457	458	hbsb	1
X:ASP:457:OD2	X:LEU:458:N	457	458	hbsb	1
X:ASP:457:O	X:SER:461:OG	457	461	hbsb	1
X:LEU:458:O	X:SER:461:N	458	461	hbbb	1
X:LEU:458:O	X:PHE:462:N	458	462	hbbb	1
X:LEU:458:O	X:LY:460:N	458	460	hbbb	1
X:LEU:458:N	X:LEU:459:N	458	459	hbbb	1
X:LEU:458:O	X:SER:461:OG	458	461	hbsb	1
X:LEU:459:O	X:PHE:462:N	459	462	hbbb	1
X:LEU:459:O	X:THR:463:N	459	463	hbbb	1
X:LEU:459:O	X:THR:463:OG1	459	463	hbsb	1
X:LY:460:O	X:THR:463:OG1	460	463	hbsb	1
X:LY:460:O	X:THR:463:N	460	463	hbbb	1
X:PHE:462:N	X:SER:461:OG	462	461	hbsb	1
X:PHE:462:N	X:SER:461:N	462	461	hbbb	1
X:ASP:464:OD1	X:LY:460:NZ	464	460	hbss	1
X:ASP:464:N	X:LY:460:O	464	460	hbbb	1
X:ASP:464:N	X:SER:461:O	464	461	hbbb	1
X:ASP:464:N	X:THR:463:OG1	464	463	hbsb	1
X:ASP:464:O	X:LY:468:N	464	468	hbbb	1
X:ASP:464:OD1	X:GLN:480:NE2	464	480	hbss	1
X:ASP:464:OD2	X:LY:460:NZ	464	460	sb	1
X:ASP:464:OD1	X:LY:460:NZ	464	460	sb	1
X:ASP:464:OD2	X:GLN:480:NE2	464	480	hbss	1
X:ASP:464:OD2	X:LY:460:NZ	464	460	hbss	1
X:GLN:465:N	X:PHE:462:O	465	462	hbbb	1
X:GLN:465:N	X:SER:461:O	465	461	hbbb	1
X:GLN:465:NE2	X:SER:461:O	465	461	hbsb	1
X:GLN:465:OE1	X:THR:547:OG1	465	547	hbss	1
X:GLN:465:NE2	X:SER:461:OG	465	461	hbss	1
X:GLN:465:NE2	X:THR:547:OG1	465	547	hbss	1
X:GLN:465:O	X:ILE:469:N	465	469	hbbb	1
X:GLN:465:O	X:LY:468:N	465	468	hbbb	1
X:LEU:466:O	X:SER:470:OG	466	470	hbsb	1
X:LEU:466:O	X:SER:470:N	466	470	hbbb	1
X:LEU:466:N	X:THR:463:O	466	463	hbbb	1
X:LEU:466:N	X:PHE:462:O	466	462	hbbb	1
X:ARG:467:N	X:ASP:464:O	467	464	hbbb	1
X:ARG:467:NH2	X:ASP:464:OD1	467	464	hbss	1
X:ARG:467:NH2	X:ASP:464:OD1	467	464	sb	1
X:ARG:467:NH2	X:ASP:464:OD2	467	464	hbss	1
X:ARG:467:NH2	X:ASP:464:OD2	467	464	sb	1
X:ARG:467:NH2	X:GLN:480:NE2	467	480	hbss	1
X:ARG:467:NH2	X:GLN:480:OE1	467	480	hbss	1
X:ARG:467:O	X:LY:471:N	467	471	hbbb	1
X:ARG:467:O	X:SER:470:N	467	470	hbbb	1
X:ARG:467:NH1	X:GLN:480:OE1	467	480	hbss	1
X:ARG:467:NH1	X:ASP:464:OD2	467	464	sb	1
X:ARG:467:NH1	X:ASP:464:OD1	467	464	sb	1
X:ARG:467:NH1	X:ASP:464:OD1	467	464	hbss	1
X:ARG:467:NE	X:ILE:477:O	467	477	hbsb	1
X:ARG:467:N	X:THR:463:O	467	463	hbbb	1
X:ARG:467:N	X:LEU:466:N	467	466	hbbb	1
X:ARG:467:O	X:SER:470:OG	467	470	hbsb	1
X:ARG:467:NH1	X:GLY:479:O	467	479	hbsb	1
X:ARG:467:NH2	X:ASP:464:N	467	464	hbsb	1
X:LY:468:O	X:LY:471:N	468	471	hbbb	1
X:ILE:469:N	X:LEU:466:O	469	466	hbbb	1
X:LY:471:N	X:SER:470:OG	471	470	hbsb	1
X:ASP:472:O	X:GLN:433:NE2	472	433	hbsb	1
X:ASP:472:N	X:ILE:469:O	472	469	hbbb	1
X:ASP:472:N	X:LY:468:O	472	468	hbbb	1
X:ASP:472:O	X:GLY:474:N	472	474	hbbb	1
X:ASP:472:OD1	X:LY:468:NZ	472	468	hbss	1
X:ASP:472:OD1	X:LY:468:NZ	472	468	sb	1
X:ASP:472:OD2	X:LY:468:NZ	472	468	hbss	1
X:ASP:472:OD2	X:LY:468:NZ	472	468	sb	1
X:ALA:473:N	X:GLY:474:N	473	474	hbbb	1
X:ALA:473:N	X:ILE:469:O	473	469	hbbb	1
X:ALA:473:N	X:SER:470:O	473	470	hbbb	1
X:ALA:473:O	X:PHE:434:N	473	434	hbbb	1
X:GLY:474:N	X:SER:470:O	474	470	hbbb	1
X:GLY:474:N	X:LY:471:O	474	471	hbbb	1
X:MET:475:N	X:SER:470:O	475	470	hbbb	1
X:ILE:477:N	X:MET:475:O	477	475	hbbb	1
X:ILE:477:O	X:LY:471:NZ	477	471	hbsb	1
X:GLN:478:NE2	X:GLU:439:OE2	478	439	hbss	1
X:GLN:478:NE2	X:GLU:439:OE1	478	439	hbss	1
X:GLN:478:N	X:PRO:476:O	478	476	hbbb	1
X:GLN:478:N	X:ILE:440:O	478	440	hbbb	1
X:GLN:478:NE2	X:PRO:476:O	478	476	hbsb	1
X:GLN:478:OE1	X:LY:471:NZ	478	471	hbss	1
X:GLY:479:N	X:ILE:477:O	479	477	hbbb	1
X:GLY:479:O	X:TRP:443:NE1	479	443	hbsb	1
X:GLN:480:OE1	X:THR:463:OG1	480	463	hbss	1
X:GLN:480:NE2	X:THR:463:OG1	480	463	hbss	1
X:GLN:480:NE2	X:LY:460:NZ	480	460	hbss	1
X:CY:482:N	X:TRP:443:O	482	443	hbbb	1
X:CY:482:O	X:TYR:504:OH	482	504	hbsb	1
X:PHE:483:O	X:VAL:445:N	483	445	hbbb	1
X:LY:485:N	X:VAL:445:O	485	445	hbbb	1
X:LY:485:NZ	X:PHE:483:CE1	485	483	pc	1
X:ALA:487:O	X:GLY:489:N	487	489	hbbb	1
X:ALA:487:O	X:GLN:488:NE2	487	488	hbsb	1
X:ALA:487:N	X:CY:447:O	487	447	hbbb	1
X:GLN:488:NE2	X:PHE:448:O	488	448	hbsb	1
X:GLN:488:N	X:SER:492:OG	488	492	hbsb	1
X:GLN:488:O	X:SER:492:N	488	492	hbbb	1
X:GLN:488:O	X:SER:492:OG	488	492	hbsb	1
X:GLY:489:N	X:SER:492:OG	489	492	hbsb	1
X:GLY:489:O	X:SER:492:N	489	492	hbbb	1
X:GLY:489:O	X:VAL:493:N	489	493	hbbb	1
X:GLY:489:O	X:SER:492:OG	489	492	hbsb	1
X:GLY:489:N	X:PHE:448:O	489	448	hbbb	1
X:ALA:490:O	X:SER:492:N	490	492	hbbb	1
X:ALA:490:O	X:VAL:493:N	490	493	hbbb	1
X:ASP:491:O	X:VAL:493:N	491	493	hbbb	1
X:ASP:491:OD1	X:LY:822:NZ	491	822	hbss	1
X:ASP:491:OD1	X:LY:822:NZ	491	822	sb	1
X:ASP:491:OD2	X:LY:822:NZ	491	822	sb	1
X:ASP:491:OD2	X:SER:492:N	491	492	hbsb	1
X:ASP:491:N	X:SER:492:N	491	492	hbbb	1
X:SER:492:N	X:VAL:493:N	492	493	hbbb	1
X:SER:492:OG	X:VAL:493:N	492	493	hbsb	1
X:GLU:494:OE1	X:LY:498:NZ	494	498	hbss	1
X:GLU:494:O	X:PHE:497:N	494	497	hbbb	1
X:GLU:494:O	X:LY:498:N	494	498	hbbb	1
X:GLU:494:OE2	X:LY:498:NZ	494	498	sb	1
X:GLU:494:OE2	X:LY:498:NZ	494	498	hbss	1
X:GLU:494:OE1	X:LY:498:NZ	494	498	sb	1
X:MET:496:N	X:PRO:495:N	496	495	hbbb	1
X:MET:496:N	X:SER:492:O	496	492	hbbb	1
X:MET:496:N	X:VAL:493:O	496	493	hbbb	1
X:PHE:497:N	X:VAL:493:O	497	493	hbbb	1
X:LY:498:N	X:PRO:495:O	498	495	hbbb	1
X:LY:498:O	X:LY:501:N	498	501	hbbb	1
X:LY:498:O	X:MET:502:N	498	502	hbbb	1
X:HI:499:CD2	X:LY:485:NZ	499	485	pc	1
X:HI:499:N	X:MET:496:O	499	496	hbbb	1
X:HI:499:N	X:PRO:495:O	499	495	hbbb	1
X:HI:499:ND1	X:LY:485:NZ	499	485	hbss	1
X:HI:499:ND1	X:THR:503:OG1	499	503	hbss	1
X:HI:499:ND1	X:PHE:483:CE1	499	483	pc	1
X:HI:499:NE2	X:THR:503:OG1	499	503	hbss	1
X:HI:499:NE2	X:PHE:483:CE1	499	483	pc	1
X:HI:499:NE2	X:TYR:504:CE1	499	504	pc	1
X:HI:499:O	X:MET:502:N	499	502	hbbb	1
X:HI:499:O	X:THR:503:N	499	503	hbbb	1
X:HI:499:O	X:THR:503:OG1	499	503	hbsb	1
X:LEU:500:O	X:THR:503:N	500	503	hbbb	1
X:LEU:500:O	X:TYR:504:N	500	504	hbbb	1
X:LEU:500:O	X:THR:503:OG1	500	503	hbsb	1
X:LEU:500:N	X:MET:496:O	500	496	hbbb	1
X:LEU:500:N	X:PHE:497:O	500	497	hbbb	1
X:LY:501:N	X:PHE:497:O	501	497	hbbb	1
X:THR:503:O	X:VAL:505:N	503	505	hbbb	1
X:GLY:506:N	X:LEU:507:N	506	507	hbbb	1
X:LEU:507:N	X:TYR:504:O	507	504	hbbb	1
X:LEU:507:N	X:VAL:505:O	507	505	hbbb	1
X:GLN:508:N	X:GLY:506:O	508	506	hbbb	1
X:GLN:508:N	X:VAL:442:O	508	442	hbbb	1
X:GLN:508:NE2	X:GLU:439:O	508	439	hbsb	1
X:GLN:508:OE1	X:LY:441:N	508	441	hbsb	1
X:GLN:508:OE1	X:VAL:442:N	508	442	hbsb	1
X:LEU:509:N	X:VAL:442:O	509	442	hbbb	1
X:VAL:512:O	X:VAL:539:N	512	539	hbbb	1
X:ILE:513:O	X:PHE:448:N	513	448	hbbb	1
X:LEU:514:O	X:VAL:541:N	514	541	hbbb	1
X:LEU:514:N	X:VAL:539:O	514	539	hbbb	1
X:PRO:515:O	X:THR:518:N	515	518	hbbb	1
X:GLY:516:N	X:LEU:514:O	516	514	hbbb	1
X:GLY:516:N	X:PRO:515:N	516	515	hbbb	1
X:GLY:516:O	X:THR:518:N	516	518	hbbb	1
X:GLY:516:O	X:THR:518:OG1	516	518	hbsb	1
X:LY:517:NZ	X:TYR:521:CE1	517	521	pc	1
X:LY:517:NZ	X:TYR:817:CE1	517	817	pc	1
X:THR:518:O	X:TYR:521:N	518	521	hbbb	1
X:THR:518:OG1	X:VAL:520:N	518	520	hbsb	1
X:THR:518:OG1	X:TYR:521:N	518	521	hbsb	1
X:THR:518:O	X:VAL:520:N	518	520	hbbb	1
X:VAL:520:O	X:VAL:524:N	520	524	hbbb	1
X:TYR:521:O	X:VAL:524:N	521	524	hbbb	1
X:TYR:521:CE1	X:TYR:817:CE1	521	817	ts	1
X:ALA:522:O	X:ARG:526:N	522	526	hbbb	1
X:ALA:522:O	X:LY:525:N	522	525	hbbb	1
X:ALA:522:N	X:THR:518:O	522	518	hbbb	1
X:ALA:522:N	X:PRO:519:O	522	519	hbbb	1
X:GLU:523:N	X:PRO:519:O	523	519	hbbb	1
X:GLU:523:OE2	X:LY:822:NZ	523	822	sb	1
X:GLU:523:OE2	X:LY:822:NZ	523	822	hbss	1
X:GLU:523:N	X:VAL:520:O	523	520	hbbb	1
X:GLU:523:O	X:VAL:527:N	523	527	hbbb	1
X:GLU:523:OE1	X:LY:822:NZ	523	822	hbss	1
X:GLU:523:OE1	X:LY:822:NZ	523	822	sb	1
X:LY:525:N	X:TYR:521:O	525	521	hbbb	1
X:LY:525:NZ	X:THR:536:O	525	536	hbsb	1
X:LY:525:NZ	X:THR:536:OG1	525	536	hbss	1
X:LY:525:NZ	X:TYR:521:CE1	525	521	pc	1
X:LY:525:NZ	X:TYR:817:CE1	525	817	pc	1
X:ARG:526:N	X:GLU:523:O	526	523	hbbb	1
X:ARG:526:NE	X:GLU:523:OE1	526	523	hbss	1
X:ARG:526:NE	X:GLU:523:OE2	526	523	hbss	1
X:ARG:526:NH2	X:GLU:523:OE2	526	523	hbss	1
X:ARG:526:NH1	X:GLU:494:OE1	526	494	sb	1
X:ARG:526:NH1	X:GLU:494:OE2	526	494	hbss	1
X:ARG:526:NH1	X:GLU:494:OE2	526	494	sb	1
X:ARG:526:NH2	X:GLU:494:OE1	526	494	hbss	1
X:ARG:526:NH2	X:GLU:494:OE1	526	494	sb	1
X:ARG:526:NH2	X:GLU:494:OE2	526	494	hbss	1
X:ARG:526:NH2	X:GLU:523:OE1	526	523	hbss	1
X:ARG:526:NH2	X:GLU:523:OE1	526	523	sb	1
X:ARG:526:NH2	X:GLU:523:OE2	526	523	sb	1
X:ARG:526:O	X:ASP:529:N	526	529	hbbb	1
X:ARG:526:O	X:LEU:531:N	526	531	hbbb	1
X:ARG:526:O	X:THR:530:N	526	530	hbbb	1
X:ARG:526:NH1	X:GLU:494:OE1	526	494	hbss	1
X:ARG:526:O	X:THR:530:OG1	526	530	hbsb	1
X:ARG:526:NH2	X:GLU:494:OE2	526	494	sb	1
X:GLY:528:N	X:VAL:524:O	528	524	hbbb	1
X:GLY:528:O	X:GLY:533:N	528	533	hbbb	1
X:GLY:528:O	X:LEU:532:N	528	532	hbbb	1
X:GLY:528:O	X:MET:534:N	528	534	hbbb	1
X:GLY:528:O	X:THR:854:OG1	528	854	hbsb	1
X:ASP:529:OD1	X:HI:818:NE2	529	818	sb	1
X:ASP:529:OD2	X:HI:818:NE2	529	818	sb	1
X:ASP:529:OD2	X:HI:818:NE2	529	818	hbss	1
X:ASP:529:OD1	X:HI:818:NE2	529	818	hbss	1
X:ASP:529:O	X:THR:854:OG1	529	854	hbsb	1
X:ASP:529:O	X:HI:851:N	529	851	hbbb	1
X:ASP:529:N	X:LY:525:O	529	525	hbbb	1
X:LEU:531:N	X:THR:530:OG1	531	530	hbsb	1
X:LEU:531:N	X:VAL:527:O	531	527	hbbb	1
X:LEU:532:O	X:LY:501:NZ	532	501	hbsb	1
X:LEU:532:N	X:VAL:527:O	532	527	hbbb	1
X:GLY:533:N	X:LEU:532:N	533	532	hbbb	1
X:GLY:533:O	X:LY:501:NZ	533	501	hbsb	1
X:MET:534:O	X:THR:536:N	534	536	hbbb	1
X:ALA:535:O	X:ILE:510:N	535	510	hbbb	1
X:ALA:535:N	X:GLN:508:O	535	508	hbbb	1
X:GLN:537:N	X:ILE:510:O	537	510	hbbb	1
X:GLN:537:O	X:VAL:512:N	537	512	hbbb	1
X:GLN:537:O	X:VAL:539:N	537	539	hbbb	1
X:GLN:537:OE1	X:LY:562:NZ	537	562	hbss	1
X:GLN:537:NE2	X:LY:558:O	537	558	hbsb	1
X:CY:538:O	X:GLN:537:NE2	538	537	hbsb	1
X:CY:538:O	X:LY:558:NZ	538	558	hbsb	1
X:CY:538:N	X:GLN:537:OE1	538	537	hbsb	1
X:CY:538:N	X:GLN:537:NE2	538	537	hbsb	1
X:GLN:540:NE2	X:GLY:516:O	540	516	hbsb	1
X:GLN:540:NE2	X:PRO:515:O	540	515	hbsb	1
X:GLN:540:OE1	X:LY:542:N	540	542	hbsb	1
X:GLN:540:OE1	X:GLY:516:N	540	516	hbsb	1
X:GLN:540:NE2	X:TYR:521:OH	540	521	hbss	1
X:GLN:540:O	X:VAL:544:N	540	544	hbbb	1
X:GLN:540:OE1	X:VAL:541:N	540	541	hbsb	1
X:VAL:541:O	X:VAL:544:N	541	544	hbbb	1
X:VAL:541:O	X:VAL:545:N	541	545	hbbb	1
X:LY:542:N	X:VAL:541:N	542	541	hbbb	1
X:LY:542:O	X:LY:546:N	542	546	hbbb	1
X:LY:542:O	X:VAL:544:N	542	544	hbbb	1
X:LY:542:O	X:VAL:545:N	542	545	hbbb	1
X:ASN:543:N	X:GLN:540:O	543	540	hbbb	1
X:ASN:543:N	X:VAL:544:N	543	544	hbbb	1
X:ASN:543:ND2	X:GLN:540:O	543	540	hbsb	1
X:ASN:543:N	X:LY:542:N	543	542	hbbb	1
X:ASN:543:ND2	X:THR:551:OG1	543	551	hbss	1
X:ASN:543:O	X:THR:547:OG1	543	547	hbsb	1
X:LY:546:O	X:SER:548:N	546	548	hbbb	1
X:LY:546:N	X:VAL:545:N	546	545	hbbb	1
X:THR:547:N	X:VAL:545:O	547	545	hbbb	1
X:SER:548:OG	X:THR:551:N	548	551	hbsb	1
X:SER:548:OG	X:THR:551:OG1	548	551	hbss	1
X:SER:548:N	X:THR:547:OG1	548	547	hbsb	1
X:SER:548:N	X:THR:551:OG1	548	551	hbsb	1
X:SER:548:O	X:THR:551:N	548	551	hbbb	1
X:SER:548:O	X:THR:551:OG1	548	551	hbsb	1
[truncated: 1,396 more rows]
