# Supplementary material for: Comparative structural insights and functional analysis for the distinct unbound states of Human AGO proteins
Source: Sci Rep. 2025 Mar 19;15:9432. doi: 10.1038/s41598-025-91849-5 (PMC11923369; doi:10.1038/s41598-025-91849-5)
Supplement: Supplementary file 6 — Supplementary Information 6. [file 41598_2025_91849_MOESM6_ESM.zip]

Archive with 199 entries (183 files):
- AGO1/
- AGO1/r1/
- AGO1/r1/L1_L2_distances.csv
- AGO1/r1/MID_L1_distances.csv
- AGO1/r1/MID_L2_distances.csv
- AGO1/r1/MID_N_distances.csv
- AGO1/r1/MID_PIWI_distances.csv
- AGO1/r1/N_L1_distances.csv
- AGO1/r1/N_L2_distances.csv
- AGO1/r1/N_PIWI_distances.csv
- AGO1/r1/PAZ_L1_distances.csv
- AGO1/r1/PAZ_L2_distances.csv
- AGO1/r1/PAZ_MID_distances.csv
- AGO1/r1/PAZ_N_distances.csv
- AGO1/r1/PAZ_PIWI_distances.csv
- AGO1/r1/PIWI_L1_distances.csv
- AGO1/r1/PIWI_L2_distances.csv
- AGO1/r2/
- AGO1/r2/filelist.log
- AGO1/r2/L1_L2_distances.csv
- AGO1/r2/MID_L1_distances.csv
- AGO1/r2/MID_L2_distances.csv
- AGO1/r2/MID_N_distances.csv
- AGO1/r2/MID_PIWI_distances.csv
- AGO1/r2/N_L1_distances.csv
- AGO1/r2/N_L2_distances.csv
- AGO1/r2/N_PIWI_distances.csv
- AGO1/r2/PAZ_L1_distances.csv
- AGO1/r2/PAZ_L2_distances.csv
- AGO1/r2/PAZ_MID_distances.csv
- AGO1/r2/PAZ_N_distances.csv
- AGO1/r2/PAZ_PIWI_distances.csv
- AGO1/r2/PIWI_L1_distances.csv
- AGO1/r2/PIWI_L2_distances.csv
- AGO1/r3/
- AGO1/r3/L1_L2_distances.csv
- AGO1/r3/MID_L1_distances.csv
- AGO1/r3/MID_L2_distances.csv
- AGO1/r3/MID_N_distances.csv
- AGO1/r3/MID_PIWI_distances.csv
- AGO1/r3/N_L1_distances.csv
- AGO1/r3/N_L2_distances.csv
- AGO1/r3/N_PIWI_distances.csv
- AGO1/r3/PAZ_L1_distances.csv
- AGO1/r3/PAZ_L2_distances.csv
- AGO1/r3/PAZ_MID_distances.csv
- AGO1/r3/PAZ_N_distances.csv
- AGO1/r3/PAZ_PIWI_distances.csv
- AGO1/r3/PIWI_L1_distances.csv
- AGO1/r3/PIWI_L2_distances.csv
- AGO2/
- AGO2/r1/
- AGO2/r1/L1_L2_distances.csv
- AGO2/r1/MID_L1_distances.csv
- AGO2/r1/MID_L2_distances.csv
- AGO2/r1/MID_N_distances.csv
- AGO2/r1/MID_PIWI_distances.csv
- AGO2/r1/N_L1_distances.csv
- AGO2/r1/N_L2_distances.csv
- AGO2/r1/N_PIWI_distances.csv
- AGO2/r1/PAZ_L1_distances.csv
- AGO2/r1/PAZ_L2_distances.csv
- AGO2/r1/PAZ_MID_distances.csv
- AGO2/r1/PAZ_N_distances.csv
- AGO2/r1/PAZ_PIWI_distances.csv
- AGO2/r1/PIWI_L1_distances.csv
- AGO2/r1/PIWI_L2_distances.csv
- AGO2/r2/
- AGO2/r2/L1_L2_distances.csv
- AGO2/r2/MID_L1_distances.csv
- AGO2/r2/MID_L2_distances.csv
- AGO2/r2/MID_N_distances.csv
- AGO2/r2/MID_PIWI_distances.csv
- AGO2/r2/N_L1_distances.csv
- AGO2/r2/N_L2_distances.csv
- AGO2/r2/N_PIWI_distances.csv
- AGO2/r2/PAZ_L1_distances.csv
- AGO2/r2/PAZ_L2_distances.csv
- AGO2/r2/PAZ_MID_distances.csv
- AGO2/r2/PAZ_N_distances.csv
- AGO2/r2/PAZ_PIWI_distances.csv
- AGO2/r2/PIWI_L1_distances.csv
- AGO2/r2/PIWI_L2_distances.csv
- AGO2/r3/
- AGO2/r3/L1_L2_distances.csv
- AGO2/r3/MID_L1_distances.csv
- AGO2/r3/MID_L2_distances.csv
- AGO2/r3/MID_N_distances.csv
- AGO2/r3/MID_PIWI_distances.csv
- AGO2/r3/N_L1_distances.csv
- AGO2/r3/N_L2_distances.csv
- AGO2/r3/N_PIWI_distances.csv
- AGO2/r3/PAZ_L1_distances.csv
- AGO2/r3/PAZ_L2_distances.csv
- AGO2/r3/PAZ_MID_distances.csv
- AGO2/r3/PAZ_N_distances.csv
- AGO2/r3/PAZ_PIWI_distances.csv
- AGO2/r3/PIWI_L1_distances.csv
- AGO2/r3/PIWI_L2_distances.csv
- AGO3/
- AGO3/r1/
- AGO3/r1/L1_L2_distances.csv
- AGO3/r1/MID_L1_distances.csv
- AGO3/r1/MID_L2_distances.csv
- AGO3/r1/MID_N_distances.csv
- AGO3/r1/MID_PIWI_distances.csv
- AGO3/r1/N_L1_distances.csv
- AGO3/r1/N_L2_distances.csv
- AGO3/r1/N_PIWI_distances.csv
- AGO3/r1/PAZ_L1_distances.csv
- AGO3/r1/PAZ_L2_distances.csv
- AGO3/r1/PAZ_MID_distances.csv
- AGO3/r1/PAZ_N_distances.csv
- AGO3/r1/PAZ_PIWI_distances.csv
- AGO3/r1/PIWI_L1_distances.csv
- AGO3/r1/PIWI_L2_distances.csv
- AGO3/r2/
- AGO3/r2/L1_L2_distances.csv
- AGO3/r2/MID_L1_distances.csv
- AGO3/r2/MID_L2_distances.csv
- AGO3/r2/MID_N_distances.csv
- AGO3/r2/MID_PIWI_distances.csv
- AGO3/r2/N_L1_distances.csv
- AGO3/r2/N_L2_distances.csv
- AGO3/r2/N_PIWI_distances.csv
- AGO3/r2/PAZ_L1_distances.csv
- AGO3/r2/PAZ_L2_distances.csv
- AGO3/r2/PAZ_MID_distances.csv
- AGO3/r2/PAZ_N_distances.csv
- AGO3/r2/PAZ_PIWI_distances.csv
- AGO3/r2/PIWI_L1_distances.csv
- AGO3/r2/PIWI_L2_distances.csv
- AGO3/r3/
- AGO3/r3/L1_L2_distances.csv
- AGO3/r3/MID_L1_distances.csv
- AGO3/r3/MID_L2_distances.csv
- AGO3/r3/MID_N_distances.csv
- AGO3/r3/MID_PIWI_distances.csv
- AGO3/r3/N_L1_distances.csv
- AGO3/r3/N_L2_distances.csv
- AGO3/r3/N_PIWI_distances.csv
- AGO3/r3/PAZ_L1_distances.csv
- AGO3/r3/PAZ_L2_distances.csv
- AGO3/r3/PAZ_MID_distances.csv
- AGO3/r3/PAZ_N_distances.csv
- AGO3/r3/PAZ_PIWI_distances.csv
- AGO3/r3/PIWI_L1_distances.csv
- AGO3/r3/PIWI_L2_distances.csv
- AGO4/
- AGO4/r1/
- AGO4/r1/L1_L2_distances.csv
- AGO4/r1/MID_L1_distances.csv
- AGO4/r1/MID_L2_distances.csv
- AGO4/r1/MID_N_distances.csv
- AGO4/r1/MID_PIWI_distances.csv
- AGO4/r1/N_L1_distances.csv
- AGO4/r1/N_L2_distances.csv
- AGO4/r1/N_PIWI_distances.csv
- AGO4/r1/PAZ_L1_distances.csv
- AGO4/r1/PAZ_L2_distances.csv
- AGO4/r1/PAZ_MID_distances.csv
- AGO4/r1/PAZ_N_distances.csv
- AGO4/r1/PAZ_PIWI_distances.csv
- AGO4/r1/PIWI_L1_distances.csv
- AGO4/r1/PIWI_L2_distances.csv
- AGO4/r2/
- AGO4/r2/L1_L2_distances.csv
- AGO4/r2/MID_L1_distances.csv
- AGO4/r2/MID_L2_distances.csv
- AGO4/r2/MID_N_distances.csv
- AGO4/r2/MID_PIWI_distances.csv
- AGO4/r2/N_L1_distances.csv
- AGO4/r2/N_L2_distances.csv
- AGO4/r2/N_PIWI_distances.csv
- AGO4/r2/PAZ_L1_distances.csv
- AGO4/r2/PAZ_L2_distances.csv
- AGO4/r2/PAZ_MID_distances.csv
- AGO4/r2/PAZ_N_distances.csv
- AGO4/r2/PAZ_PIWI_distances.csv
- AGO4/r2/PIWI_L1_distances.csv
- AGO4/r2/PIWI_L2_distances.csv
- AGO4/r3/
- AGO4/r3/L1_L2_distances.csv
- AGO4/r3/MID_L1_distances.csv
- AGO4/r3/MID_L2_distances.csv
- AGO4/r3/MID_N_distances.csv
- AGO4/r3/MID_PIWI_distances.csv
- AGO4/r3/N_L1_distances.csv
- AGO4/r3/N_L2_distances.csv
- AGO4/r3/N_PIWI_distances.csv
- AGO4/r3/PAZ_L1_distances.csv
- AGO4/r3/PAZ_L2_distances.csv
- AGO4/r3/PAZ_MID_distances.csv
- AGO4/r3/PAZ_N_distances.csv
- AGO4/r3/PAZ_PIWI_distances.csv
- AGO4/r3/PIWI_L1_distances.csv
- AGO4/r3/PIWI_L2_distances.csv
- domain_distances_assessment.csv
- filtered_consistent_pairs.csv
