# Supplementary material for: Comparative structural insights and functional analysis for the distinct unbound states of Human AGO proteins
Source: Sci Rep. 2025 Mar 19;15:9432. doi: 10.1038/s41598-025-91849-5 (PMC11923369; doi:10.1038/s41598-025-91849-5)
Supplement: Supplementary file 6 — Supplementary Information 6. [file 41598_2025_91849_MOESM6_ESM.zip › AGO1/r1/L1_L2_distances.csv]

cm
15.0865020687717
15.200437482911529
14.952935292139209
15.300133108664246
14.950289912884443
15.135662614222575
15.307352936063578
15.192588559356935
14.9175941045941
14.698660249106888
14.983881771742142
14.939615971709992
14.993844394557662
15.031906879567627
14.950114843082497
15.065468146073083
15.306270476722483
14.961236720262557
15.065225659198969
15.01142717895921
15.0511185505395
14.969775840105674
15.13844836952885
15.146413157443659
14.998594999545277
14.75113273997594
15.025749956574263
14.962287901011212
15.061382877318607
15.013054673436523
15.19981213358026
15.075440316785498
15.036697217368976
14.881875502479373
15.075213882687232
15.09929299194167
15.032680054795717
14.994871354961935
14.884558547966394
15.214004995660506
15.116227241952277
15.190185110462018
14.954536299723495
15.224942064937107
15.192475087834678
15.18673583831631
15.282861849579591
14.942173764846043
15.199946758449137
15.056751880712516
15.014825908512442
14.91533859745331
14.958770857429233
14.763324384393723
14.81849905331331
14.947523655284456
14.984788318129873
14.719899601812031
14.749596446979432
14.77140102551904
14.762995240162887
14.715888078094492
14.528989021711908
14.784959802961486
14.725147665927595
14.791749679615439
14.839477901200736
14.59420247777902
14.647993174043902
14.735305426344018
14.875004292325455
14.563027858129724
14.671517326201
15.022884898237038
14.871991386645904
14.929792179409286
14.815624544166994
14.867170579482924
14.935562595353252
14.755189422519571
14.726431767209366
14.642231163666015
14.838461922835226
14.827507994256868
14.882060907244524
14.850183987567581
14.984445389532018
14.878933151464988
14.94323413696605
14.841044428749429
14.84822203517982
14.548483095700476
14.58391131552147
14.607208200898693
14.541422260495661
14.566231026928431
14.606354215768496
14.734572880293959
14.808137131071073
14.81177660317726
14.962648662569652
14.887746370307456
15.039189408687491
14.908875417041115
15.112573807548
14.820455979688663
14.717761486322791
14.978338977959572
14.94109135177913
14.895828175189681
14.946169838221227
14.937230712009615
15.03702851916442
14.91348838145448
14.94820667817781
15.078698198381327
15.103603707973555
15.333218004559184
15.173828016807368
15.060089032946818
14.843562182000312
15.17773497792904
15.211064821545794
15.189466788814983
15.203355517922533
15.304964380519943
15.30731635832718
15.162270070850205
15.222103156634775
15.035991654902052
14.984743947864196
15.043175580945883
15.204496074500462
15.071633646543248
15.07442033225782
15.035459582000827
15.17311096907786
15.07051151933177
15.34539775554393
15.235265024117599
15.289050178134156
15.227939832623328
15.096607809090102
15.203939279630575
15.290216434057244
15.167370189956218
14.935829595692198
14.830359176974499
14.988710134953237
14.857503386464028
14.924445088392698
15.048123409105166
15.053381645311614
15.118498306052729
14.913992244455894
14.968318796516414
15.25467901753747
15.359683694333846
15.035463278147716
15.14435666220773
15.224389192032808
15.451782998292822
15.614681669351151
15.407889893139865
15.423898522471877
15.217062256829282
15.232565294105362
15.434114467365312
15.339455978178298
15.143342907624339
15.080001435882286
15.186828233973676
15.383910640483272
15.06096878057103
15.18729701397093
15.341581491896886
15.477528732286592
15.38828477257026
15.273138289369125
15.300493602650047
15.384409494970521
15.067690175757527
15.290789447947933
15.499547800081668
15.20674820029871
15.57147009504203
15.11773777880667
15.17242740982621
15.041034443599257
15.173436072386467
15.24609030083124
15.03745891357841
14.98884666878671
15.022978339633843
15.020302002476921
14.94836917064318
15.011521447477733
15.118440841655202
15.215346946518844
15.20191506406678
15.149408585761359
15.173261851542954
15.153644522070172
15.015616183329623
14.951714876960365
14.71464904454646
14.826796177501985
14.717125381862713
14.740008384226055
14.693037713780166
14.821939265207252
15.012604945367443
14.917502176065705
14.897433207796007
15.019596240920258
14.96477135943286
15.055738675889014
15.169358590453822
15.197593522903356
15.248679083452759
15.200067499607734
15.07460618500143
15.107918467327872
15.0924705661132
15.145972304961782
15.142157557751965
15.273863749456254
15.146549746849987
15.105210607472266
15.16652057021844
15.355824884226612
15.590258676473832
15.20313042531399
15.398890102806849
15.143309244431602
15.279026984297614
15.26603052068881
15.242139779078734
15.233396915822034
15.242177430545285
15.057481710318417
14.80752652653331
14.91299143728512
15.244790236074776
15.18936047099656
14.83048669676556
15.079091186280973
15.003151155078495
15.019296000511956
15.130568098002527
15.016134303807334
15.234497859438418
15.279291962735167
15.13139757450675
14.993324011954927
15.08419810933399
15.195830848091282
15.11267302562264
14.96989126137132
14.89007268286842
15.097628943331596
15.17224562645789
15.254228649844556
15.168536814672432
15.213747100168355
15.272924111872747
15.210711842233446
15.078673276638408
15.223580015951006
15.382020775129064
15.166041155954655
15.047252659172948
15.087881015687044
14.866647706979688
14.86656933172905
15.076446339258593
14.996517778109665
15.176352374838238
15.262718107304694
15.169860893239791
15.16820243792235
15.240539668247314
15.130222310473464
14.866386514392914
14.703624348333884
15.031973179721087
14.921975536000474
14.813054960580207
14.788961877922116
14.952765480669388
14.907694573744276
14.635260566902177
14.940297191152172
14.861358921366556
14.79460690487645
14.81064679363815
14.580517429019038
14.493396492469278
14.584519972556308
14.834264069247755
14.882682364515588
14.738958928095222
14.795332077540769
14.811372583877175
14.807747874546962
14.818110874829996
15.04888848396537
15.054349013356257
15.25074140516217
15.022193640387215
15.255904483858306
15.217957152473456
15.2229923059586
15.156415473733016
15.254833889523457
15.0949824608212
15.056665846997735
15.212113215265799
15.396323664598519
15.041269152417476
15.227836268140145
15.019304429297382
14.99535506780215
15.071018979129098
15.36790353912575
15.128639479787063
15.105724679113342
14.879956057939314
14.979187276793187
14.869230551728275
15.153324701966492
15.052922519688375
15.250917587307903
15.252887934991847
14.89799290791038
15.142736753590206
15.167707932965088
14.995184694382695
15.006094584415766
15.073107132645156
15.036934385498162
15.1691324482605
15.515972446632771
15.656143675010133
15.593657552397227
15.32308828830166
15.362291430902134
15.096142964233302
15.187272561003331
14.884103328458865
15.053111325053274
15.123414330511933
15.010015764645104
15.182862872576008
15.1768067184595
15.05388381961427
15.209185373752218
15.119181239395326
15.095805210636884
14.852808103024191
14.964778264523563
14.89786063804199
14.884488462605193
14.934150012393562
14.904889684891954
14.853870270479176
14.97382917168868
14.974000234259883
14.932894210358471
14.763003325554443
14.762568415801256
14.76401398814906
14.714802116785222
14.552903209778952
14.871090341898837
14.766902273833761
14.937999953235051
14.803936318517232
14.842019616070903
14.541800350962694
14.837521431656713
14.850069830560619
14.9634969706398
15.025904411216848
14.890977254567394
15.079339772291979
14.881381263497229
15.121460482565228
15.028446342986147
15.20885463949758
14.880467526552097
15.139927524763042
15.217092531204049
15.447149478260426
15.189726771247091
15.366050784296933
15.293653059823624
15.208535138335549
15.335504803851038
15.489348682454438
15.11737465012826
15.278419832452437
15.237387452481942
15.173588954492802
14.888505658314793
14.911642268880936
14.974079750651496
14.902791465233289
14.977573707977248
15.064329564126725
14.938216113965536
15.113542821482458
15.161258649437231
15.141542444008147
15.206318258817287
15.00143522707961
15.072345907847303
15.019047338657119
15.238007768299587
15.095039284230522
14.914748513474054
15.043484370327887
14.890258741561269
14.908685000859432
14.92683037791774
14.966814010718961
14.800078245188578
14.925116068210478
15.06554373262304
15.057887324020959
14.876695090163413
15.089368896996925
15.067038139541234
15.124453875720354
15.313319185498617
15.602011391768517
15.292376967112183
15.441023631903667
15.277048570845803
15.010601511723591
15.059979040821549
15.103815896364893
14.848523872114978
14.950335970163378
15.116345607291331
15.111928586289343
15.166354051664888
15.082676742153993
15.15827859631666
15.25349087360753
14.955911212222606
15.01166290545457
15.12999437833467
15.203350823570839
15.100657055135365
14.949015503292006
15.010104582288744
14.942674164541721
14.645090386706212
14.904716026306653
14.9171802795899
15.176723779822437
15.09699743114909
15.236102015272847
15.40130359681006
15.11991682892124
15.190788389858065
15.192349420696434
15.2022164913231
15.415016393330092
15.152168533410084
15.185769194141384
15.033825869288917
15.370955670300662
15.18673205894409
15.006557417387
14.874027297052272
15.017574805304042
14.949553015380976
15.070771954749478
15.038179586186466
15.190072998183924
14.842556568118349
14.61342535364878
14.850969888263469
15.240374884625476
15.55437626262813
15.422951817509158
15.47072994501258
15.375138884125608
15.317991377835892
15.297756601143622
15.182932593582251
15.209131291217615
15.174654101141515
15.132123003070951
15.438282885737747
15.20863510619212
15.34650043676998
15.218573130681817
15.007503528453718
15.02777343215512
14.893856683814354
15.001263388985743
15.015328707135906
15.023296817730593
15.034504584566227
15.198469961311803
15.026360146095813
15.116080497331897
15.014310830878998
14.905570683357674
15.208039129792578
15.028007431844944
15.070600675757486
14.73787793650508
15.040681395450799
15.235584766571192
15.097235957942338
14.914206073649398
14.846674108597286
15.069657567570948
15.148217738345974
15.198386840100122
15.093321335935626
15.150297668481343
14.901372777812911
14.753575819301942
14.886830976021809
14.896524553909709
14.807428089284052
14.998503452211434
14.793529823925212
15.078367392101068
14.976888062166843
14.873141789056458
14.896548848039814
15.006164821704168
15.070625469431961
14.9995186096614
15.004943291593266
14.819432438122352
14.908985902793335
15.114623345654401
15.196803366316484
15.313616589839327
15.089937478988807
15.038440056250291
15.102819431589603
15.203186329146728
15.176840395146764
15.08127904074282
15.080064951791462
15.024326291444371
15.035805804381393
14.7503837411072
14.841252963421786
14.947728646043245
14.814435495905096
14.657887721117373
14.877091891292705
14.86064108242712
14.861336363718072
14.729936191373637
14.693587041474
14.88031604332842
14.64302636888966
14.751092871511991
14.931000043144142
14.627335847000763
14.845129255071633
14.750015993171427
14.670016743266087
14.860935792040838
14.578048428028103
14.618410929825526
14.902739170361542
15.029754550777767
14.926215190383687
15.12013009646505
14.83873507799124
14.984864567235766
15.328626707768736
15.102496858165223
15.196888980300406
15.411840310600946
15.24712404870831
15.276061144606162
14.991666521517997
15.03930807867941
15.112660457861143
14.870078269971179
15.076489112814205
15.108415116615188
15.216892513882064
15.205629472942094
14.893127448696363
15.046855650843463
14.827148425314324
14.90106471567546
14.898929010269384
14.82230762792929
14.978351559409736
14.512341333046649
14.661664295553331
14.801906676794331
14.735727075481574
14.805785713200015
14.678243454290849
14.794293583650742
14.538204491508516
14.92683037532695
14.69627063723442
14.824274799533141
14.747387202374652
14.419954626462738
14.451494403257795
14.655341322521616
14.792102335925623
14.844575914579965
14.694234250217407
14.691532467088468
14.74762328052891
14.63344614387769
14.453308043858556
14.54645185963029
14.163880720446615
14.330122782478062
14.300590184222013
14.629232133464921
14.716298613598276
14.411980867153964
14.530494864605156
14.537241917184513
14.615813446099741
14.78319839268524
14.535956715079372
14.72933237906494
14.526844540803065
14.644053059708174
14.612498879117922
14.592769939066708
14.597658838321802
14.65602428816182
14.365373939558811
14.56587204347774
14.357516511890553
14.451232087725106
14.432082019619099
14.571112471726353
14.479408567444434
14.527232819638202
14.519926925273927
14.670322680340204
14.504197762743079
14.609442668286176
14.415156582633635
14.41824253925775
14.463181088149664
14.592650514313789
14.412948878921071
14.470595588367727
14.697990749447216
14.550019894841995
14.54006032021247
14.383747491562008
14.314134575773823
14.387445163044891
14.53854790222811
14.598559472891692
14.52080704173499
14.832850526074983
14.692040040078048
14.498009265094849
14.61923442758268
14.69218623592349
14.531429794851563
14.640973672838578
14.478152502820004
14.368324548042155
14.464972887794724
14.613721605724669
14.428874397595248
14.509491630689617
14.588688324414226
14.718578046927167
14.924380400965406
14.75668183263223
14.837385535521271
14.717208535780012
14.747353157685748
14.928956606448484
14.943423942858386
14.715139394802438
14.916908946362083
14.721153098972437
14.689003565080672
14.533998798496636
14.562573141919737
14.66051203376232
14.75692783167432
14.445434031916351
14.696772790623335
14.662900017782297
14.721479245765973
14.675418452904792
14.558093064458719
14.495096300461446
14.641192609742662
14.649580955457008
14.793485469014126
14.599940114834096
14.762411155069016
14.601805894759242
14.857652708734024
14.780062682360025
14.67660179243675
14.601023806848934
14.44739738804154
14.44457390022792
14.557122737251078
14.4795528002747
14.584844573255332
14.687521965883944
14.662750448320066
15.011632655730512
14.895453889932107
14.73129306668289
14.799874399996087
14.607970298010454
14.563485349604761
14.731785864992071
14.699410398392162
14.748098484386587
14.912336586437677
14.799449739140163
14.723973666403364
14.604333699860728
15.010154723250547
14.85795369879478
14.657817594309638
14.77631003164438
14.987777807665962
14.729136371159278
15.033885567784386
14.953784851315056
14.97094508031706
14.82895814848547
15.160233555071915
14.772818821301488
14.856357126889407
14.833933426730477
14.789900511190986
14.78445456077377
14.692477557932179
14.596502679733966
14.577862204116322
14.706131156358312
14.628936587036252
14.75172546206029
14.466752797155312
14.835856940004765
14.783438280511696
14.58476809947914
14.54051627955184
14.704912976425383
14.56623394286127
14.624571316980745
14.46520534730606
14.584572716726921
14.387537055423477
14.52186207190956
14.648603009670904
14.763825766204288
14.603785585929762
14.66876572656924
14.598767049427963
14.46340377162577
14.360985918120948
14.45694628066935
14.36569827153928
14.570020524575213
14.323265508958654
14.505186532776811
14.35286932192671
14.389672291663016
14.278151871671305
14.200289456715494
14.085821170214873
14.07651884562776
14.036571968750795
14.124535511663431
14.16606059738369
14.02326253455663
14.203472662632112
14.370961830813245
14.294802800537003
14.589088928086083
14.629955824705643
14.449996533452593
14.528866217369863
14.575597389891055
14.614688382505198
14.52149363915795
14.7564339189387
14.589635226520093
14.886001277531804
14.617531137921075
14.827313477936874
14.816395235969082
14.792419879008674
14.82057685204335
14.78157160883674
14.625037299315013
14.654796260793034
14.634351244791226
14.892161967215578
14.574516021105225
14.736217128570715
14.527697915924605
14.617703672230952
14.583567755979292
14.684370149571096
14.39391057808287
14.565453976020388
14.63897415429517
14.605798676099239
14.727205021551669
14.692326451298928
14.746850641534982
14.733702270911024
14.79498444859785
14.809784369939297
14.529892715705634
14.428023884607644
14.415854851219468
14.424058204698735
14.477818582853947
14.587331221403511
14.699725202239962
14.771335248825949
14.84404074529734
14.526949925534327
14.569257205543002
14.69384180813288
14.33790370403551
14.473835678354225
14.49258921380009
14.492970059868972
14.333283822790031
14.229814952651445
14.29820547229634
14.317723721689019
14.577029031659997
14.601011169500511
14.375357787308797
14.410530965846384
14.519621610040426
14.506069038759653
14.506092166179542
14.501043846775348
14.596468076986115
14.663016697381176
14.710519511432427
14.630793636451461
14.762526245287447
14.453918345421132
14.624691000362839
14.701244399280256
14.656095002845332
14.76351871934242
14.580136244370973
14.66068225620446
14.620032780724495
14.436349329497846
14.27995080601928
14.41479477172126
14.52473524927808
14.19434719710619
14.172690842486753
14.351768303367132
14.401596090547242
14.43087788109641
14.518136027171643
14.546106285273703
14.599417071892944
14.314354260032559
14.599040366486435
14.638291553527655
14.61611369189842
14.627920857886345
14.574941039285626
14.695918601874594
14.885838537859485
14.727094955720583
14.72130597228573
14.787203368664558
14.811799987074812
14.700587085121533
14.88171093069229
14.813506463174507
14.676452972833568
14.882239854149296
14.658506778248244
14.892148243072429
14.68190547687478
14.681602970353154
14.529263110006385
14.739273946048229
14.674880170197738
14.680707416057638
14.695215616051216
14.841500719624205
14.538781135462978
14.826349712676345
14.759069073225136
14.889593666804133
14.834170964067802
14.897823465837694
14.977694340542698
14.97863531903906
15.208669481651983
14.894682960912478
15.01687336613865
15.073290039505308
15.013186647043781
14.915302077192173
14.94887461544699
14.943053352356465
14.727624744140893
14.696596499597762
14.526796398164992
14.532399596942433
14.685788286664136
14.54225181175619
14.502699477740913
14.41137541653953
14.345410730304552
14.3881164677829
14.287093997041698
14.492678959538654
14.512859601280315
14.466517429889603
14.685524995586382
14.624051225627854
14.681238156249373
14.633130487161079
14.808706554591655
14.815229081616543
14.958402762131042
14.845953304843876
14.897372994803764
14.773668733299576
15.017525148269186
14.732744312650034
14.4976562231603
14.659847621074693
14.620125735185535
14.801098379065918
14.746390382747338
14.650940779755462
14.620670983253378
14.770891894563983
14.8770678198
14.804052978221993
14.970010711412923
14.874648525689963
14.842671433640197
14.766150717398627
14.824928794386732
14.872085988362887
14.687839515951824
14.701264646066733
14.830848643181941
14.760829957755938
14.677877186491296
14.646874546457383
14.738335016458635
14.744675740692031
14.67743100280624
14.841603556828344
14.671728271622314
14.756135201738296
14.675623948421809
14.622562922228655
14.703035927992122
14.475357876672314
14.246413222722005
14.661705778168807
14.51658828225706
14.7066657481889
14.614829076544652
14.750449007351099
14.704156555367359
14.764496252806385
14.907920012512447
14.914738233739907
14.857931216384074
14.930401599801321
14.867114232909906
14.988745345755438
14.866690470282915
14.763522669300482
15.095899484258643
14.983321261272213
14.755502509155786
14.865836952682814
14.821710914334078
14.714121046074446
14.69432128640587
14.52429374219655
14.576917406960051
14.65794251629518
14.840304652565584
14.777121817963454
14.57373795489902
14.56965708717205
14.454159495140923
14.586891260040941
14.842567330122785
14.65042161708771
14.819209392612946
14.990189780793708
14.885535889129109
14.710796359298529
14.505555875701887
14.872192290538445
14.812032929221717
14.830431235306039
14.578701108729307
14.656845824277186
14.876987742402124
15.004947006519961
15.022218662580626
14.961216729124422
14.977191688239198
14.888003005062671
14.712849820065127
14.756148195740293
14.657235241664031
14.58474257420087
14.424299880207384
14.67823322312447
14.616166416398272
14.50035918118709
14.517814012289678
14.715448853556016
14.698717553849447
14.561780790902338
14.47202070638361
14.578820811602624
14.533713574292081
14.714686950652712
14.58381484770768
14.745245146126154
14.993253202358561
14.913737735676724
15.210417764070112
14.817853552084216
14.784079696770057
14.562556743651632
14.664250322970721
14.74699919013997
14.484870591081364
14.711484458024183
14.70950164274082
14.951982694693474
14.649525115429569
14.7537785080605
14.788007437980736
14.70994437139682
14.831595986648075
14.598914766313785
14.690346174214598
14.699762209503408
14.703814167013626
14.624069817114837
14.889227884102604
14.5925698191791
14.742072149265386
14.815810761797309
14.995542623561049
14.82132685469096
15.02433605454047
14.972627952211603
14.686259260081409
14.782912546106237
14.545943495114333
14.892623647028673
15.002102135113104
14.910767145133038
14.991187964543835
14.795219099323148
15.05740555345558
14.949717202466514
14.896160036715223
14.846703976310799
14.854161822863075
14.915682832430118
14.874321286717361
14.772468995199016
14.68560035647356
14.640445779292895
14.737281846386939
14.470949156742646
14.522731959430216
14.592005905645967
14.540213445243444
14.763706295549175
14.828432176292264
14.785907248862353
14.789458166317223
14.8143152588105
14.913123866890315
14.718031244496308
14.921190037177295
14.961078171071716
14.846224713144736
14.745421129595107
14.835488749780612
14.787347758667124
14.714094395793202
14.663566162996185
14.97131250618701
14.78781860389464
14.888360713755809
14.983068354980343
15.001446822405075
15.183743315673462
14.897582315046861
14.942980789870425
14.813074369138539
14.887080288833335
14.983340776829492
15.033465000499797
15.052274301802305
14.887087020928126
14.862744601132189
14.934000896452694
14.974879071382567
14.967547308312827
14.883354415698504
14.748511100074163
14.932393525800906
15.002309180675018
14.923274663442816
14.559837830340523
14.659361948210773
14.67672097740693
14.861698831440606
14.746246063967407
14.822885315681365
14.942250003167127
14.955036093186292
14.997780630375065
15.162252751933254
15.310202452899318
15.023755063491226
15.228941103520574
15.352425600683748
15.219735602207937
15.20898205568188
14.981219882634843
15.214298246055515
15.020708259956335
14.900127499576062
14.617629534224246
14.747753928044899
14.69662304306653
14.749459269007252
14.591249336753854
14.781035571296176
14.641225355420017
14.790046676809288
14.830008369787743
14.752554237048502
14.902267154961153
14.74541815574123
15.060022863807898
15.134516327253953
14.990411118919647
15.009110073157656
15.150329403328708
15.198865620102474
15.015064382071255
15.280308500759226
15.089596610327789
15.110703582721806
14.986506208309438
15.080549471753315
15.060501357297879
14.91875213714507
14.972315603906173
15.145441969229479
15.000702745353504
15.011724050910082
15.093888519513396
15.156958280996632
14.712096129457201
15.047342521711837
14.915443584090445
15.12646343709872
14.94916876709062
15.123739858284551
15.155383505569148
14.869503870922916
14.722455098489972
14.946820478610656
14.862648749515799
15.115732239170338
15.074058378248246
14.852264780503887
14.77976887583923
14.994317632936307
14.963914553922159
15.004848885023476
14.792743626396634
15.07518654699454
15.040329435959766
15.013465819217567
15.006233679612077
15.308437046506146
14.899533064018778
15.111773127117571
15.184994860832514
15.110307526996825
15.24684497742347
15.213239271888677
15.598934394825784
15.46927207025915
15.21757285044829
15.239959656226109
15.317459736916579
15.33138103173877
15.34994547319472
15.512371376951819
15.320550086211204
15.283393507565851
14.888512456080674
15.17730329391705
15.148206403240872
15.199358145504245
15.03010122625716
15.02553996333872
14.809885672037174
14.888803179924949
15.06765371842563
15.098479785703567
14.828057259653201
14.785335013826518
14.979067851177296
14.898743047624976
14.648068938374571
14.895188140092182
14.638379184321446
14.747523775121357
14.65963064753955
14.732064896638382
14.950216993427288
15.161365330970952
15.138050458813725
14.881576220878754
15.070445505562539
14.84367476390632
14.868155454006835
14.673995455503995
14.663058782348058
14.60992857537503
14.635430269420603
15.035295346329416
14.966301653125104
14.69459583559483
14.66629062144558
14.592666309022091
14.646155842482973
14.744658048298195
14.675509229145348
14.593632895067952
14.654068187918755
14.464555558868064
14.491045269899768
14.563870001797458
14.55296502047946
14.711017736843049
14.561408845222237
14.595828706511327
14.61173031520561
14.654112233226739
14.61021982487633
14.584980790655425
14.666782976828927
14.73988072674578
14.498202905094837
14.462560403150311
14.413302789039573
14.330888624683102
14.479138188811548
14.379690463813047
14.71476581674527
14.500062942920882
14.432340170127457
14.541408666572446
14.588949177191365
14.74419389432113
14.803064149115936
14.542392440002027
14.60974308147087
14.759281373821144
14.741453906770865
14.515901634484457
14.73472173762027
14.689072392293806
14.653906884218053
14.68040913361349
14.800402202168305
14.884199257322809
14.611592337688968
14.918383194746157
14.719629997331953
14.753648258342306
14.555584706087837
14.81302744326904
14.735503123735135
14.572345542911236
14.722372446867823
14.694709591349234
14.85177360304856
14.555710208524735
14.565556605446961
14.391702636840247
14.605018593691067
14.718007686251111
14.58368117266231
14.740380993974748
14.801889915328891
14.600412886798024
14.634295989345606
14.678088912618332
14.883344748077695
14.992338804660804
14.897351065578796
14.560716199786162
14.562181779527632
14.737107645344858
14.61239234872991
14.849912205644133
14.87678092089028
14.950243543211378
14.91077410866495
14.910539089215495
14.920114348692719
15.265020326525253
14.996962294856024
15.152608267631733
14.990311253807217
14.766141568020439
14.846208764662624
14.872257876331203
15.006581076556632
15.200955319662354
15.024631292234774
15.019104450143903
15.01956699261357
14.89633265664169
14.900105406308512
14.946768002769566
14.786865882151627
14.863438581009882
14.878948113098792
14.879461467983429
14.74819685609189
14.759424043387172
14.68885485249243
14.6899836060566
14.768088694462767
14.882587342521585
14.842013375360938
15.061334810740231
15.002093755290032
14.954726540443481
15.017485157576155
14.726950851630725
14.715848231190078
14.833044676012985
14.776369549920084
14.8808364708001
14.95187484310729
14.816807086470094
14.83374780250227
14.95304407224335
14.815453927450864
14.893957377315534
14.878732400980446
15.089030002353352
14.878878121986713
14.68352941557456
15.099126330850954
15.022650170085683
14.687049229389071
14.855350637351902
14.96706422505691
15.015417733543257
14.856458776164454
14.659398342285495
14.825126967170641
14.75456281377426
14.785704033973246
14.618192394518832
14.660205493613908
14.796925924176639
14.594636134043489
14.375710797984581
14.678296933999077
14.49908389397975
14.584597046406873
14.52646190638692
14.819869714135583
14.483979067119458
14.476781221098499
14.420299111922123
14.775039028528008
14.604131392215931
14.622149399803332
14.704957855602121
14.364507290348877
14.519307513652699
14.591552130396744
14.374466461830082
14.538547070694348
14.476623651543084
14.64459453539598
14.599918485467562
14.626542866648442
14.563647300081694
14.488969072799382
14.56433882016905
14.678907791481068
14.760553139965271
14.744310801345712
14.640080337180256
14.707682964963665
14.432496908660125
14.402325949787361
14.689369427028417
14.412084906100976
14.59181855624657
14.650693662765711
14.54541347385105
14.68560395964101
14.707697078786573
14.701475415291592
14.61835769174823
14.62679977524948
14.47441853701155
14.748129949210222
14.9132150509805
15.002543230078617
14.889374638826258
14.853791836564115
14.832756147092168
14.600935415792733
14.853646285067233
14.61376805877957
14.578169692717001
14.8483765586602
14.892020380161618
14.698738044571087
14.725304501737265
14.90153036094337
15.07063783024046
14.613327077057376
14.61119225612338
14.551033241417036
14.595370491709875
14.562757975270943
14.694050158567324
14.752672747822043
14.686798247455002
14.925507914637425
14.721236466418157
15.130854004352871
15.065094449110035
14.839390737069529
15.087772993045256
14.781849624244483
14.961799541569864
14.97250779905495
14.83810487410865
14.890224134397162
14.922206204875655
15.146303027342976
15.050209693462099
15.069326670922099
15.07318835823056
14.976698181380737
15.005579967046014
15.02428366480715
14.782958517852812
15.148323900527526
14.691377477922124
15.094038512688378
15.117281386914351
15.00532603126998
14.816998084903359
14.858751144353015
14.898273802166356
14.788193466347213
14.6796980360213
15.073693784756768
14.99975128053964
14.746017368998613
15.01770250624169
15.177809052512384
14.890735885946656
14.982612923180119
14.829594334133647
14.837854172971618
14.993176012605725
14.688416592346556
14.92853091541728
14.966140717992742
15.127870454218291
15.179491093110464
15.11443082997522
15.172680402388199
15.121463878592778
15.002441646843186
15.109078647510415
15.015778534517379
15.144185375854576
15.264348948579938
14.850934670884845
15.133429083310233
15.155526704437113
15.035260667700365
14.910465001852867
15.23750967900769
15.178890739542862
14.975958180628327
15.028088302488392
14.993556249401607
15.056567662480477
15.120149932631776
14.934180962773354
14.685447789474123
14.767745265380961
14.611817371803625
14.82174897015093
14.554867915337972
14.671197232340404
14.695777476207653
14.71146864239041
14.713841549267721
14.872817097303942
14.860312503716415
14.749698457810297
15.117149794949627
15.209801228717254
14.926594728127704
14.8193829187366
15.087429270904469
15.007012673257417
15.06998734855862
14.757186457753061
15.008591938285248
14.805198093035624
14.883215368803354
15.08994383343519
14.968426668079577
14.936536694648675
15.208735605341626
15.025174241645525
15.246276863516991
15.202250368754799
15.29084469900706
15.05898643120486
14.63166606025673
14.791708736857862
15.083526696420753
14.980494899360956
14.670930396041571
15.033870248266561
14.899299913546415
15.018013599511727
15.13972181564679
14.787227317259683
14.77685181757016
15.129811311348977
14.722036286946725
14.866708406027072
15.006425456687696
15.034655971651894
15.161885822871579
14.60294543715971
14.833455038699746
14.676564223450706
14.953640859144816
14.939336350798678
14.806463101933309
14.710648622067783
14.81771651471076
14.8609820856703
14.71163756862155
14.724939974117987
14.925733602625803
14.780780994630822
15.006530984395008
14.854203442406254
14.535592664811455
14.818053877768786
14.795507803896596
14.79192436338865
14.831945361840132
14.832151583115952
14.977118722763798
14.606276008559572
14.643376382457701
14.466068560949953
14.849947880346008
14.755744417834062
14.71642121409313
14.758749871423621
14.934106690133031
14.645758212157054
14.520918462964925
14.70823402312524
14.814772216456893
14.958278793868448
14.575303855134367
14.633004432763693
14.471848531987789
14.66011230498633
14.489334822754142
14.489328369426268
14.581742341688823
14.665447853762155
14.40213510182356
14.566366149581151
14.637631554617634
14.821784380002832
14.783239683835445
14.545540200549972
14.756385335595679
14.560623659609831
14.635185067797998
15.003445619302243
14.629244675995363
14.788114150924105
14.683507604080868
14.75326566120505
14.828889302774838
14.893993924646292
14.775415461231997
15.051670193594434
14.829653444775742
14.978445193845605
14.782309204818732
14.82531076466278
14.841431699405096
14.83266626774288
14.83462595297138
14.95941122461763
14.74695120387291
14.594192777741219
14.5070229360426
14.439541390132554
14.476965147528311
14.91153832379447
14.648824367496902
14.689983628074316
14.540048526795138
14.67064463695876
15.010252779351305
14.56440273983452
14.334018370795913
14.553426045406987
14.570579839001
14.594396038519012
14.606303899374405
14.394479375922955
14.255875639118177
14.181947460205958
14.380510830216998
14.388089637029827
14.460287021775322
14.593232491076545
14.516632082899912
14.435006978535625
14.64596170164713
14.335499145917877
14.653340204367478
14.533560300204423
14.733325921411021
14.549161862013746
14.618751070715286
14.515517048123348
14.513964955470026
14.680794864782746
14.526863893353703
14.642413558737308
14.502359769873145
14.619056047390647
14.419092264604629
14.310003725790791
14.519653543854647
14.843580850641636
14.750637253698129
14.90154463718708
14.891725320775235
14.802471866177525
14.861037774932878
14.924643660760802
15.118476011743411
14.860635847870409
14.763487574233803
14.547387728474447
14.585798895872289
14.888397271526493
14.745687273058588
14.87077705911617
14.812029635857913
14.69156972655688
14.825251826536977
14.955377872783822
15.028002106646053
14.968444887061919
14.992226404173904
15.019475429599128
15.125053173936674
15.112787083264928
14.979357005756931
15.359213558739997
15.07584084274076
15.213903163452684
15.037150656934509
14.969802118898736
14.852824496877687
14.80809788818337
14.816018074525164
14.97756055708684
14.79801069426133
15.067751807133115
14.900025594630659
14.859697384328332
14.902564999774498
14.869749553177764
14.901577018464847
14.834678069510485
14.890937805222496
14.931581393529546
14.933555366777112
15.005942789291701
15.027190762654369
15.012640687811906
14.879257376013733
15.105058993999663
15.015966401617888
15.045605444292198
14.930454451036766
14.867277220338684
14.910690959426445
14.75662686663928
14.714600400261983
14.750667211489803
14.689056214219136
14.483244051386464
15.069424701681433
14.941635569256263
14.919269933813567
14.71752067092839
14.667479761219655
14.801131644939217
14.692594992234035
14.678475741742027
14.96815774141797
14.68208326281958
14.46765852139709
14.618412802290988
14.64557728860187
14.903735741073513
14.702074782470692
14.708780239266776
14.656490137710929
14.607396285471038
14.636174673830975
14.677798466256974
14.47954697954819
14.329259802036125
14.286116310366028
14.121401066857695
14.270681340268636
14.281311335600122
14.425404242528389
14.467412763436096
14.49149728768128
14.749150754851895
14.70103674048538
14.89731083670228
14.69121647307159
14.722970310499505
14.994947527763093
14.857926486822528
14.609691132242702
14.549402239698713
14.69960422757152
14.887368685719725
14.702123055851043
14.725014105014042
14.716367419691068
14.918840975166988
14.551062598897023
14.536621287864644
14.63335902851614
14.804741748480174
14.676645857581962
14.63818612941908
14.852168581610535
14.712386454540484
14.6365529032313
14.531594765156278
14.70689308524608
14.75158532520173
14.759843650852751
14.832886729887628
14.71923243380098
14.975140831452464
14.716612130422055
14.969810991810343
14.940667161046473
14.744366592206715
14.710846143476004
14.840291409789454
14.72173736201512
14.89872606773511
14.861553046572253
15.108034392090271
14.975221438573877
14.737287575727974
15.088807281010736
15.148952328866816
15.119984954226995
14.799760744853161
14.769830838123124
15.045079116694648
15.070357470595587
15.054507573491843
15.096862508630378
14.906463264687325
14.98598679993609
14.962625048772997
14.821355762290695
15.029178281274145
14.951026865004641
14.876728289446984
14.943155580771407
14.907027044456473
14.763975292427455
14.893639136307245
14.808227531393118
14.759926435256192
14.666599870588447
14.810397752626507
14.675801149202076
14.526996741087807
14.453747540188713
14.446250767189373
14.656831361659505
14.586992236498782
14.570595146075505
14.89967446622352
14.799282943796584
14.827983278663822
14.758318895893806
14.623246626678927
14.454493792416605
14.701849841357262
14.737335127123638
14.786295229038366
14.884182104063814
14.671880384726112
14.973516570988204
14.771689259551117
14.547875949204974
14.818891572635163
14.960060057937813
15.152722717660284
14.837025379817707
15.117963890197883
14.926933283479482
14.697113527383983
14.70726999289423
14.68771003362391
14.75462860874042
14.824918564618608
14.871176482739338
14.603914311547157
14.660891852836395
14.670095450719096
14.734242513929962
14.846451333913096
14.87088104940153
14.884956174306044
15.003241943680784
14.859944234628765
14.898905271497858
14.843897204568343
15.023594135574237
15.033035904068157
14.806428156776787
14.8591845169745
14.975822534372387
14.715042059339114
14.896751022972117
14.882857024361554
15.024069823038504
15.164677985429558
15.167877158747164
15.078058628718662
14.986471147633033
15.014666731445095
14.988186430294375
15.269836370879215
15.31517128369866
15.279031330130714
15.428386272048645
15.136885337622292
15.096199257634169
15.167709197806941
15.368643427824555
15.308360585933956
15.285211889631034
15.309862850656259
15.237668007147064
15.302453031407902
15.0641189583762
15.23734560284225
15.204036638491047
15.21716775159954
15.52436704180314
15.560234294071575
15.353702545836843
15.438975720016092
15.368726758716239
15.294702738124073
15.328953671124047
15.537784956105815
15.592292121418057
15.58987872991534
15.37687924910519
15.186041691213214
15.391033146236246
15.222274522519772
15.170958858487257
15.248616719155097
15.315463706815596
15.4302579816056
15.344217055270803
15.38159910654527
15.25782851894463
14.903048732144855
15.065851194369255
15.16997578912916
15.102046231204497
15.148797018660286
15.135305267997168
14.849210858019621
15.19727106017608
15.05862167660095
15.116156890351242
15.220967939661747
15.24617405831073
15.069378484437976
14.800106530033997
14.883230220416781
14.948333107319565
15.154243605785316
15.136857520979435
15.362884172073937
15.281924551572633
15.21475473167389
15.39698859150155
15.35103344643314
15.241512578692257
15.414173069321748
15.635252181379615
15.338489879309147
15.387870453053758
15.433562937167467
15.227748886531119
15.372725573808466
15.14699602850718
15.180501452799337
15.232064354502965
15.27389812356402
15.140160767780998
15.14046259115618
15.12588149718685
15.07477222223563
15.293016279753127
[truncated: 98,002 more rows]
