# Supplementary material for: Comparative structural insights and functional analysis for the distinct unbound states of Human AGO proteins
Source: Sci Rep. 2025 Mar 19;15:9432. doi: 10.1038/s41598-025-91849-5 (PMC11923369; doi:10.1038/s41598-025-91849-5)
Supplement: Supplementary file 6 — Supplementary Information 6. [file 41598_2025_91849_MOESM6_ESM.zip › AGO1/r1/MID_L1_distances.csv]

cm
46.84165214494183
47.26807623251456
46.77887015070444
46.94663593249191
47.05380159273079
46.78836356271546
46.78408339835674
47.17161763288027
46.90970445182738
46.53532246655558
46.176878035345744
46.608159584284145
47.08518258804986
46.8024117476818
47.023138414123316
46.34902894305943
46.304317474322836
46.46595809996829
46.66213354653061
46.63485071745442
46.98716259541116
46.750641466294276
46.614537416751375
46.89698370837754
46.47467229877395
46.62481599339674
46.09141292305752
46.15950175877445
46.64320463916866
46.393624633945635
46.52266257244495
46.40614483016322
46.06468950710893
46.133747792405416
46.01889958349952
46.12641636150186
46.09403534689483
45.796210308461994
45.78145814435627
45.58049330522071
46.117347739469196
46.01424718188475
46.17036758902581
45.95319154680711
45.9466939989294
45.77038804781349
46.00768829325649
45.740511286871964
45.64914383047499
46.12406862873938
46.503210982322734
46.49792805779859
46.39803193579837
46.6527018633369
46.85780455476932
46.77230202828387
46.6665959751484
46.47342465389178
46.22958560080186
46.40460881467619
46.03697315361417
46.162939295192636
46.39055577007974
46.32986575766753
46.475003816132926
46.538378286036284
46.28514697019093
46.339773086333274
46.59830479784702
46.33592481766083
46.10059958201079
46.11293498094146
46.728043282297165
46.814157043673035
46.409940058575145
46.43857377789482
45.846409863055555
46.34819348357037
45.91743665053617
46.36658721567704
46.33172861004181
46.21401200932484
45.910199873671544
45.73397621061095
45.806632979987505
45.821845129049365
46.25413260993481
45.70394407720102
45.706718035647555
45.48269741622991
45.92026516947211
45.72114796315451
45.59748118543744
45.810887659291915
46.279643215192955
45.806915814436714
46.17831311783796
46.14408907240387
46.17680476246868
45.907772962083904
46.29651001978546
46.0708603340711
46.259553432045685
46.15926031288444
46.17821009938975
46.3161516716348
46.56586733821092
46.21543874597729
46.77069850680642
46.40392572432867
46.26346853889436
46.41429834789169
46.22876126786357
45.85142725455309
45.84600610783786
45.71969419447676
45.662072391134565
45.754429045111124
45.362924948874024
45.42440323254327
45.53303090818395
45.30869304797574
45.1720831440114
45.28355295579594
45.75282922638834
45.71762134339092
45.630168237851535
45.18284005587814
45.62521579426868
46.01704040434693
46.21989193841022
45.79487223085418
45.52035940588772
45.7973328196498
45.33147525290972
45.32621662100103
45.46949390714127
45.28312163402637
45.55122606445428
45.479407428087285
45.60474336123857
45.47755803883788
45.56863455789895
45.72172315569048
45.21031509204104
45.31938622262598
45.61584581522033
45.46137332953807
45.86043758935628
45.20506056723952
45.04065592117811
44.97826988126783
45.24485153997922
45.16661625500859
45.08758739937844
45.47461652762433
45.351843169058924
45.486802735281394
45.839042680767
45.89310582483215
46.14350896174089
46.23676506874289
45.89411178478575
45.920201029029045
46.18569011238739
46.1569429619385
46.388022012722615
46.5898701190707
46.26342449428953
46.25387933949104
46.213413968226234
46.908324254947004
47.10925427531825
47.222591088210905
46.81742327079746
47.332695565900984
47.08505148465308
46.9142993375184
47.134299231504805
47.117659484525966
47.125715063326965
47.24996406112303
47.50542172874287
47.22223590135167
46.921922374607085
47.31520608344628
47.321383639638846
47.3945689717258
47.79359833801212
47.492121517841056
47.351100547940305
47.10606389220523
47.26641956738109
47.07587331707435
46.73862617198918
46.62209123192554
46.24791539496605
46.36411083028887
46.31750242482714
46.11820072710737
46.64495079470172
46.504960754160734
46.22233500603024
46.40979933599828
46.377879967309596
46.236591418178236
46.44359037635421
46.045339922493746
46.03372592689383
46.329264296964105
45.97615175129451
45.67460531051375
45.903767857280094
46.428745739887404
46.33966095757473
46.33070909301843
46.52083231942664
46.41056366466321
46.40587144629111
46.36458864120447
46.30226353570896
46.85778201042334
46.26038674770851
45.95373290932189
46.59223231351545
46.155274122873685
46.2932410366413
46.34580592054003
46.264878501201785
46.81202143161265
46.842486486452195
46.66923692692446
46.80784277760145
47.03683108258552
46.7309236512743
47.170567678803536
46.84971352922516
47.07926633743972
47.219700250777
47.10839697059177
47.085979027291756
47.090025880838716
47.16625889500692
47.31218366795632
47.34472449597062
47.58106340902986
47.61543110056628
47.40337821683912
47.81247338457076
47.90122644650717
48.08737823954702
48.21482493189084
48.583457601946385
48.251866528774045
48.34506551914297
48.190458397472675
48.301715588841375
48.41814146390891
47.55103469877082
47.42389056494825
47.74504965698109
47.80563833790514
47.91444533509299
48.16947242142303
47.78094641664562
47.81358795129546
47.59272184082696
47.67562797723819
47.291219797588255
47.177980527266044
47.192172618011384
47.145333987519656
47.600623318729156
47.25713515344638
47.11806407836494
47.01917971177346
46.81846038261288
47.08439341873741
47.1542728831668
46.726298579696945
47.09754681003796
46.802620174880026
46.57701359074207
46.11441916366972
46.13434170287528
46.269198279987435
46.32354951234728
46.36679442632533
46.897144880982566
46.74447028119567
46.49205553617566
46.4045547113324
46.365671404410215
46.0439104861264
46.33224668580313
46.80109926422937
47.168122229355305
46.59220514438726
46.54757612170943
46.41055030235
46.624454916468565
47.18901317291751
46.75144377030823
46.86412898997372
46.84514213547188
46.48292436614103
46.759507572528236
46.93799807236416
46.623254215388904
46.801408850675806
47.06123000731392
47.09688555233021
46.93583641825234
46.872306741830414
46.55921715345028
47.136856729167185
47.3047973867039
47.099937464600465
46.919523234646896
46.833264523364754
46.827447160584605
46.56661182816831
46.46530555460318
46.31395664208041
46.375004557831005
46.36566193873946
46.65636830665921
46.47325863040718
46.49388396004599
46.26478328819522
46.653812210583816
46.489161271065875
46.69014251540063
46.89723914071104
47.04761147886194
47.01823181361768
46.679764747898865
47.29388320922143
46.97351618598015
46.725300424173255
46.70428039272808
46.80738442924713
46.61298483567488
46.63020524540842
46.51073395279407
46.37021351372524
46.047915288998894
46.09359632340603
46.09503832325429
45.98728391949159
46.03692678477339
45.7093870987536
45.673279779870406
45.394523889760855
46.01061122561081
45.912129645918235
45.601041826484945
45.37519592404784
45.696499489708444
45.761284711176344
46.19053259030847
46.303145954602904
46.044262078401886
46.070292424416394
46.310971968470206
46.20601218608822
46.27965125351699
46.0082648294737
45.99526654690605
45.8045401960908
45.76403434669312
45.90952645761452
45.79485168537291
45.981584336680854
46.08823373926359
46.08935388718564
46.36379641551845
46.73919242265025
46.185496291184535
46.18663039260213
46.46735605210401
46.578129875375666
46.93406408016414
47.07725265066576
47.30195203158755
46.99555546631343
46.55575766595036
46.89776886721924
46.77473278563214
46.682282075469004
46.79955192727801
46.898943903836305
47.17902236038093
47.13944516627039
47.242072675874034
47.385804643378954
47.654073977391484
47.317981882148864
47.157481147381034
46.98710165917786
47.50249199926819
47.29833733410021
46.8620246918467
47.17464010746005
47.96366064224497
47.61514137346284
47.216242075252886
47.51812993847599
47.36971474616048
47.012931614850544
47.433140526482006
47.534122140592764
47.59909480092213
47.829502772945986
47.53293931672007
47.23177728346092
47.03633423991587
47.568313081339554
46.56923221617076
46.515516780209815
46.01502009321004
46.03757544405373
46.23433789838367
46.495993466273596
46.51738350144496
46.66757597642215
46.75300230539396
46.95163886114466
46.68375925947872
47.19338447795493
47.07395433569108
47.35623766098963
47.80118956309087
47.657576789996845
47.23422888316121
47.49568862302129
47.51641773882166
47.343722158302526
47.36698520239849
47.23386384255433
47.5856360579967
47.52973664237652
47.701998438194245
47.74095207122172
47.344821638203925
47.343147668704546
47.06705573593499
47.12275676342978
47.25520396335575
47.20939633946605
47.08312088772823
47.33209790336406
47.34158753599873
47.86716771107898
47.81594079557024
46.87628159808068
47.08327363487908
47.144899396540296
47.58090092692117
47.742849734528406
47.93691344505931
47.85024621882629
47.65932181576903
47.7676671099957
47.58512551726923
47.811462033398165
47.85700278989396
47.79740079537766
47.61267006391432
47.17831519911675
47.30823656867887
47.43371805740913
47.03776473575074
46.947631914626186
46.80516998973006
46.733855227253976
46.97092167375617
46.42912430814139
46.37284421897621
46.42599193338454
46.353468710024885
46.57764320136225
46.296100241251985
46.57900480571999
46.65092467808389
46.83326753470773
46.57851869908914
46.489052785186594
46.653855842454284
46.223510418770054
45.916076592140335
46.15612253841387
46.701460692968745
46.326529772134265
45.999554097071815
46.26510925203763
46.24694575621897
46.52061469316053
45.96684943986383
45.976965395676935
46.12310154776767
45.86768156844394
46.54185735986537
46.46256819869315
46.07040137131068
46.041684028909195
45.85603872986691
45.96748724727718
45.750126701653954
46.23853892873679
46.07553669989973
45.87611929006971
46.05667381385857
46.527757098895314
46.39163388409791
45.73657753293449
46.57102579814687
46.53496497432852
46.08733500535644
46.36638888543278
45.784871086317075
45.91360177058965
45.80669238977945
45.75139813155313
45.865103955384136
45.775980608908135
45.56952100458323
45.628317239815686
45.70122231047072
45.73151605461613
45.372568997888145
44.89676140592574
45.527583383400724
45.707649728009585
45.45607122093839
45.882413184052275
45.651967281258294
45.71684745328654
45.6535630621734
45.539681673738905
45.37961348990849
45.345542732560574
45.432665699097406
45.28656051971617
45.62913517342104
45.66409565476829
45.451871204425466
45.48678107745274
45.90976171190987
45.60446211255882
45.53798699548314
45.793180088549775
46.17317990345025
45.92079339905223
45.845765020714126
45.74532770067587
46.21368919108147
46.401051363181615
45.89215424966162
45.334597010851105
45.44759665593156
45.50129799462165
45.674325875962886
45.21905719168571
45.357398208755164
45.28624479309143
44.809995519325454
45.62674973531272
45.27627336014356
45.02834368995514
45.455847576675396
45.10503935625093
45.53269367995818
45.284001591613745
45.18253789030303
45.12013244327058
45.11770773095446
45.32928574457561
45.245806963374164
45.381899094095814
45.37617216275762
45.917096120837655
45.36956422872997
45.704536877611346
45.74577180973068
45.07280235076248
44.74334523912325
44.9917733275666
45.39820896228013
45.25816820329956
44.37194035367984
44.78020782180983
44.79258802155143
44.71896873697655
44.81170902286971
44.14098053894086
44.336107697347956
44.149495502661104
44.13771743329428
44.66805944226954
44.71249174013317
44.579609885746464
44.9052570053415
44.654249565163724
44.88671710069852
45.06831096261467
45.0562959198098
44.90213223684027
45.25770571970153
44.94857500320225
44.38569710919235
44.36547571606164
44.28349483151528
44.99581522281053
44.666151324636125
44.67664670520484
44.677348248822476
44.970059040343
44.584976091014745
44.42098725564938
44.50255135556758
44.36566630555123
44.60512848189736
44.49518302392341
44.917691799144656
44.4745424236996
44.73514354392239
44.41556086484435
44.206713276519274
44.83677914892303
44.566408023903705
44.597631209329144
44.64728906288603
44.8766257121297
44.687391546256144
45.14321245021156
45.036876527500176
45.45394933602656
45.10453526386813
44.96538443104321
45.31146517110779
45.124678270046395
44.96982336526034
45.10095164233233
44.48228450825875
44.56884781108922
44.708551317806844
44.72219829111956
44.74530091206366
44.82774878217059
44.4578038121708
44.262179330804635
44.83693699313347
44.472161603946766
44.33682216865685
44.246639007550954
44.43828923679977
44.515506534147434
44.857107597401956
44.77985513132362
44.44850884310707
44.50966311569047
44.805155931149756
44.947562111924846
44.705278980308854
44.29151527739913
44.73414952263048
44.27149706703118
44.31153658135285
44.49543390585344
44.45542846287642
44.31500093530519
44.40366888022882
44.146061658170645
44.64367377576197
45.10614469177924
45.10407783122022
45.537119125144734
45.51744627536978
45.50667803242144
45.240349740501614
45.276312768289976
45.266350689332775
45.022178705883725
45.5480346121508
45.58860530038343
45.510557693050245
45.68317686373763
45.738272708844704
45.36903907397297
45.32327143952123
45.07747619079205
45.65417625289612
45.09541512127847
45.143964426676725
45.310303593264564
45.0230528687605
44.91723705382798
45.09070761520433
45.45452201203535
45.6366022011929
45.481614920706335
45.844098879935025
45.56744134076316
45.52228907739446
45.495643759878
45.519469286874006
45.168568460671715
45.24738957097428
45.210067391815564
45.03310569337806
45.44738082402736
45.51910804288024
45.13785782674741
45.313353898341596
45.49364519488844
45.7974655230219
46.13975497804785
45.79493199392986
46.321668123038954
45.957730259194214
46.18851019161563
46.05423243121229
45.81156491966081
46.30189230812766
45.77129772022857
45.4083307444184
46.14930098171287
45.342775081019596
45.51340480942103
45.068858837558345
45.32076968237861
45.08527352649016
45.43296490251123
45.27694411104796
45.95976920921265
46.29634478261363
46.20961663788831
46.0923266442084
45.888527991889006
45.78856699642943
45.850721351198025
45.61654043697652
45.5815454160984
45.32332101111148
45.74921365402829
45.56549435056942
45.77284710798979
45.933029355526145
44.967922845032206
45.188695966169426
45.48306989825631
45.70411101721749
45.690682393553644
45.59484105163275
45.80981581123493
46.0042108651611
45.60552867854815
45.45081668790958
45.33699169071625
44.98456706120792
45.466242629276984
45.540058110073794
45.57765549060614
45.582576733836255
46.0670978092758
45.76925315736869
45.51565663650155
45.04030629304641
45.41178358805432
44.9680823623977
44.99855464880488
45.49628558252275
45.402959091894836
45.20423054368918
45.001854326959844
44.83071420460868
45.060472013919195
45.27852437470962
44.73113405818869
45.15921302901821
44.566728997416845
44.747177588855365
44.60606102070424
44.36439174990898
44.17550829957122
44.10327254009333
44.103434553876156
44.00238321946524
44.18092401114068
44.34294926262222
44.31267160225811
44.70569521556335
44.74580403134382
44.76522407955785
44.708891651604205
44.7444381945922
44.58320058103479
44.640795620185365
44.86614677085943
45.028465990056674
44.77521770960845
45.000759397387114
45.380851241805615
45.441504178785145
45.24573863524152
44.350174941821464
44.79084068643084
44.54173108480035
44.783643694105656
45.04613334004493
44.82549993920873
45.02878616260412
45.23400135802665
44.94049601131608
45.131079356849604
45.26630652847051
45.362932154291855
45.42388919614542
45.388566743329406
44.937187102796614
45.50005706163811
45.28158573774974
45.58126882840696
45.562077276044256
45.56226642431193
45.81523981584058
45.67757204564417
45.94822928239977
45.59062269337734
45.61757004376329
45.31694181795572
45.557619187932744
45.457932689353186
45.50124316093301
45.39777848718102
45.41617353408232
45.51503918496925
45.58475326937625
45.91277126160777
45.51399753828137
45.13238230205792
45.47187637911114
45.63916301282658
45.47020852051726
45.507114191486025
45.47685382312677
45.62958267643999
45.49722000132792
45.52827102934765
46.01492756220763
46.142577487417
45.85886790511039
45.660377511823036
45.523175525339106
45.482440710949504
45.312519491258286
45.27202846926693
45.11995993647849
45.47024495425885
45.27661673182983
44.71973993342107
45.3380852300496
45.69025998486072
45.35865780520497
45.192510584381345
45.331592734017455
44.73008438322396
45.130011831487195
45.05798384564482
45.077918652046165
44.94677566974343
45.203289662600305
44.97715690193643
45.23392245417016
45.035529297316266
44.76063252277648
44.96910768866757
45.32736550477647
45.12145901121115
45.32384883052432
45.272492291052366
44.81288181518608
44.79724399332266
44.918077275506235
44.9722786900456
44.929996808058384
44.27302374312244
44.235436573411576
44.145128122281854
44.6256390342749
44.90942423517546
44.70972139440965
45.14380137785848
44.96736640091642
44.94380827583661
45.04548150565574
44.991881526549356
44.90090807104828
45.100378750666586
45.32938761905956
44.943401909288504
44.932387575259746
45.037420018243346
44.78230650526175
44.97712268605433
45.639260899009564
45.85744713285914
45.84086593829045
45.62278138535293
45.42472264116258
45.67316928643614
45.740299976407094
45.734041142713345
45.69215025991252
45.68702631879438
45.37423676655974
45.33697449136397
45.04147670975468
44.87043753677614
44.69079068233816
45.06375722078946
45.65609127395093
45.60838503758491
45.315909218419776
45.80709016984814
45.42750508373231
45.27128770919436
45.233339883418104
45.30524603188392
45.33908462443827
45.31762805225449
45.22508553564216
45.03198454437587
45.242766398373355
45.01441717546118
45.23543640483553
44.89994125069465
45.22109243118187
44.91442276932465
44.94130675227532
45.12070877693371
45.22069938140507
44.910430909668236
44.60776497938
44.783566355869404
44.858694454928646
44.785466424016896
45.15519446387243
44.878370973233324
45.02124858578854
44.92195180991915
44.65846075301928
45.125708546267454
44.84001564810891
45.25167412524923
45.2880997488093
44.87663608236608
44.76566940590061
45.473667297464424
45.361775954320706
45.325435122941656
45.24400711425952
45.895499467990206
45.58106180500204
46.00651649868378
46.23522205820404
46.31630289353359
46.388424311527764
45.94751260340073
45.27643285050005
45.441727907866664
45.52710235165834
45.18375340831115
45.45544200245277
45.507219241801614
45.608398968700634
45.5852310703562
45.75343210343765
45.209481061537986
45.06089582037664
44.92336432783578
44.825769931295014
44.86818756721063
45.170873820071265
45.2253107864411
45.25069520495209
45.26421696556926
44.90321117445526
45.28087031547007
45.24884195370602
45.11360697009266
45.571298276893714
45.398504017301
45.84787390566896
45.32713315158479
45.7240488676971
45.83217231655535
45.78735157718841
45.72801989684921
45.75189742364417
45.744849881319205
45.72407498496328
45.519207135897354
45.48227332059315
45.38507487502323
45.34122877906037
46.154786846703814
46.1629370187593
46.21165351010133
46.020680442352706
45.576653101145894
45.897218740395644
46.09503677089714
45.90045447777772
45.48426757185045
45.13363068708545
45.28405373992008
45.4199869181722
45.147485888432385
45.17192007189425
45.540614076010066
45.50226603167564
45.55795746543424
45.08155765556183
45.153624550413376
45.02540991525384
45.17919377955231
45.52400932480231
45.2236103568945
45.479169429356375
45.50742597190324
45.645743787380255
45.17139450920476
45.82931465435857
45.72135183920865
45.706764431033044
45.51165481968309
45.02255501127248
44.9167716065204
44.652695965594575
44.625359568795005
44.28011523187149
44.389324580516345
44.59097138192897
43.97729165517958
44.32875886471257
44.38535828605824
44.53838141369578
45.030458756605654
44.93800653055051
44.60515519651122
45.07526504549847
45.025466507845266
45.114710003379486
45.48996307460826
45.10359352114067
45.27477838162065
45.43500421843526
45.67478039317807
45.30620419114231
45.233830909062945
45.53074083691974
45.60380091445594
45.32445251750764
45.49719172491243
45.52029435251016
45.735278545031356
45.471550065330156
45.61919190436817
46.14417164578748
46.12165717538109
46.02951662623067
46.31740026321966
46.419939644742854
46.48564969398011
46.65770473337819
46.3252729022558
46.01751292877614
46.06655920258905
45.763016383734126
45.64751836870997
45.389241606227955
45.39382172865358
45.22036320188074
45.30904512806814
45.262729163237566
45.54804601429375
45.76974902576509
45.86830933125555
46.0177946034538
45.64338274091149
46.10633834241154
46.1307167791185
46.33721011103594
45.90736910871941
46.16312310652252
46.00564028116722
46.50144367280615
45.84985031620232
46.07108068201895
46.499385746217094
46.333206114344904
46.49272502252138
46.04019849227304
46.24396177683041
46.442302265521114
45.56510371658846
45.48876921928072
45.50588090824905
45.937589383025866
46.21432379809673
46.35581250249203
46.52891283156567
46.23377307764197
45.9554110026949
45.657124682225735
46.32246785519293
46.30729701893347
45.710054640599346
46.060423574708864
46.445033479702154
45.99485266522634
45.9912213640824
46.05330729778038
46.074794938574
46.54391636024601
46.289477599476974
46.05594605585363
45.95620537519165
45.72141918147551
45.71770599804991
46.00701401375089
45.9465417412909
45.80597282663771
45.6989871482214
45.78550280918155
45.56541014117512
45.402325591697654
45.63771920812429
45.50970955327803
45.59662399055894
45.883022356317085
45.963646783203394
46.210545424769705
46.42247529075274
45.94163473562681
46.431329737554904
46.30755291316866
46.31575158417652
46.84601203074585
46.95003789426188
46.81060280566885
47.104835327105846
47.2254825225155
46.886846529797864
46.53919549925492
46.85547850915237
46.72004390617279
46.79278017933503
46.52603527474016
46.3263522376164
46.545458500660935
46.11078830894825
46.3773949359015
46.21859456679054
46.42553754601924
46.90133796983521
46.69743502022174
45.86577226276232
46.31144781537561
46.05690423263559
46.15379678526618
46.161284650471856
46.11460108515753
46.345092130327245
46.048369549227935
46.70513786554552
46.6169958655673
46.43825080553446
46.71407970837845
46.542896722575726
46.124830792443824
46.44833649535472
46.67965377827242
46.10055035953816
46.395996291688895
46.343371124580436
46.17028719914929
46.82839685920974
46.44386282424063
46.170635543793225
45.60841105206159
45.777318822004865
45.76570495667482
45.625845895368855
45.34852587327729
45.606643651503575
45.8524149295081
45.661381860032
45.468683505811754
45.86709311198232
46.05469315988362
45.80328943730943
45.50404682633859
45.278314355847606
45.054804633624414
44.966890716443764
45.1375547584081
45.05231111348679
45.30957489540576
45.03331920772367
44.77263381978486
44.879599160572674
44.64187806399916
44.79675749198206
44.89982003053109
44.496985032284925
44.58490286825429
44.66359739671044
44.41682405613534
44.83123007354454
44.869846795522214
44.86108904297583
45.14934697444676
45.522785151598576
45.78213760835698
45.7652328029742
45.775278218440214
45.84713517175716
45.474281721024134
45.736268861805414
45.7190225011925
45.75052687996548
45.57840954061395
45.303510641893205
45.22778191957169
44.766861533734
45.14279465945303
44.97019839173735
44.905208253119255
45.3523469552267
45.21589756308528
45.77147452095526
45.355285212538405
45.50520975740065
45.36062357898417
45.583854187373916
46.215646842522965
46.14835157975253
46.22517319256955
45.92436402197353
46.105547962938324
45.828412386265704
45.76874058617737
45.81363492581362
45.68314059925911
45.36424484244451
45.61314768755451
45.40688100335842
44.92455617484141
44.86477930382487
44.93832011249141
45.129742894076365
45.075128024454145
45.19267423246944
44.988201463573965
45.435943796110514
45.29695533315719
45.68354617435778
45.72941910961484
45.51990525592235
45.50140715071645
45.322032545673515
44.95370549837875
44.54230315541024
44.749325218686074
45.02125678461177
44.81565274180982
44.88496887816643
45.14843784460535
45.34099052847694
45.42946173493533
45.38288646343636
45.70072467801184
45.04387214384372
45.52754765879906
45.38736682186396
45.370322579490235
45.27101545479183
45.394836936519816
45.481918954635425
45.64177976772255
45.85505088322298
45.19908583576132
45.230208406505575
45.265105092444976
45.38681414000545
45.18816001526904
45.135535019355736
45.00642588580037
45.01301327351844
45.48833954854208
45.38990833730142
45.23517611847231
45.410852964306734
45.267339331377514
45.76957055555209
45.5641715604472
45.285219072600775
45.293358392609804
45.4479556965519
45.442143954742676
45.168992961826525
45.172716475909866
45.364410054764235
45.4660450484173
45.2702592938359
45.79284625508384
45.59730663775036
45.804209118758486
46.29580575549736
46.15265007572177
46.07093558044962
46.12519024441883
46.045738511328665
46.221551780776146
45.73965614118384
45.79968065114346
45.733952378032534
45.92129266683572
46.03897071994215
46.144572326735776
46.64629700165078
46.33139162109788
46.26618081521595
45.8994927549263
45.86511021180039
46.070686661616136
46.08022744914744
45.6306081395587
46.0280486336041
46.101897305196104
46.26852180582111
45.90448375518419
45.72618877313388
45.61188736727742
45.47271949904284
45.51386434277571
45.17263849249471
45.25844402620753
45.52012850372006
45.0211786956372
45.23453218038528
45.070662146434536
45.14119738928038
44.97675039084599
45.407366749995504
45.68959808820113
45.89925662741957
45.998136052852054
46.10936826884459
46.481203661897894
45.74986311610511
45.58295226825102
45.10229027578732
45.45193272142786
45.06996879074784
45.186611571565955
45.52239643199686
45.61233947186188
44.99620952074142
45.4876704341866
45.27804738904378
45.33307535801027
45.07845222442331
45.556971735167934
45.20893280661463
44.82707953283269
45.26467354460126
44.88480674932233
45.00412816762381
45.28382012193555
45.01770268191282
44.65919177370139
45.00091599310822
45.28930387650924
45.38895641004465
45.68318179779887
45.91382606411125
45.9147912019272
45.55995068473678
45.872649024192945
45.76333675972814
45.666297609167664
45.64288965080027
45.894344178317446
45.95627223843475
45.71888175908672
45.5387405406532
45.3023286855203
45.35833249491281
45.4152206208851
45.022357201123235
45.23736314997648
45.16803541609649
45.0661205469556
45.002103935311425
44.834516988333355
44.94676676760847
44.89597507338432
45.04315109066761
44.90486792123779
44.62358942286821
45.06438105650683
45.20417736456318
45.15213476287001
45.37895535484802
45.35631865941901
45.1720075432612
44.71614946851056
44.85111089764645
44.601039574681224
45.08088629101899
45.02313211540954
45.17924058968829
45.10392594827185
44.675405315243836
44.53636622320428
45.077803177439215
44.743737773337266
44.95265658830914
45.2856843951477
45.10761766015039
45.72858954057141
45.24838701178467
45.72793650590757
45.48879875931055
45.7721499979752
46.16477506334394
46.123228963087584
46.06056534168635
45.948247939209885
45.95394514054497
45.74462648621785
45.586998235688085
45.740589478762026
45.80663892558964
45.76159503291248
45.4881910284024
45.437449332148596
45.70355182873814
45.63978191538831
45.70512722628922
45.83305600912887
45.85451413356725
46.15972740246175
46.12875977545057
45.863034705803564
46.350575096080604
46.26563733072391
46.6238289620604
46.61029525109818
46.288004450652956
46.09856340425319
46.02099253559842
45.8695059629272
45.99388467808945
45.72900298000421
45.80066698678732
45.969369108933535
45.76295083430767
45.85410530569069
45.39982199904488
45.262179227872245
45.37752806176563
45.32997510099838
45.12363630238987
45.08410873199101
45.65875678179814
45.739531811546165
45.757585255329566
45.87760269680884
46.094153138424474
46.22535052322951
46.43729106966741
46.49545364905014
46.33678203504765
46.4474219999923
46.10834310599996
46.86617531240263
46.47841563411242
46.73149631943424
46.77345828314839
46.75212908032196
46.71110820720328
47.07490372763882
47.282136047341965
47.18177185186799
47.21280678728559
46.89288747615655
47.18452207516058
47.18861021825958
46.930251790803716
46.77948140145024
46.97790969581199
47.03184495091851
47.05239662552076
46.90349851796178
46.49133093407339
47.153909789465175
46.580870615880436
46.84211478361969
46.72705870458996
46.84419252388373
46.56215559780513
46.35853055012068
46.33915759025956
46.648732978896
46.744048772707785
46.52223772680418
46.77512909525601
46.67378947786011
47.05998014467451
47.23251839141621
46.996501797576876
47.24282912155007
47.03336076903884
47.17186021358322
46.9556153202026
46.78726302820785
47.29494203970057
47.43429732423441
47.064827340832764
46.951166066652334
47.18453026922923
47.48408220755027
47.45036118256587
47.24084854130185
47.11054625499512
46.80813921728898
47.18045395495358
47.29295646295322
47.05577105947573
46.780761774411914
46.68131217143976
46.55846989310126
46.612920469978576
46.71382701068497
47.11349187358933
46.84951471510498
46.87360531259315
46.92290298321747
46.90705110015744
46.97996828234026
47.395429793107546
47.583189148991615
47.25646554546259
47.4065175409097
47.50673556452045
47.60311096164126
47.708409978539265
47.68526236598197
47.90988517608411
48.06168851035875
47.76936800396082
47.772260244224086
47.56888291819118
47.287398677379144
46.98023905695107
47.08356345029944
46.9104255032098
47.17911603480254
46.93441203441617
47.003090109303805
46.729275525731275
46.76196069268745
46.75860468056269
46.74911041394382
46.89020267734378
46.93727993289369
46.79502642713871
46.825787207423865
47.1937306119633
47.32937824038226
47.39897091628147
47.22227231709312
47.845133701169104
47.674787756355286
47.571938410774536
47.90115847195989
48.120434222532296
47.699947042796744
47.705453846149
47.46491535933143
47.88001586387305
48.147333382526334
47.86308549266538
47.615273425077824
47.81454081028075
48.04658352514918
47.850608221212156
48.05923341451156
47.904269916562335
47.92275447612417
47.667864594267186
47.549035056834796
47.57127774990667
47.26079317502295
47.41543457695175
47.42960986282616
47.39752746781047
47.30537561443093
47.646085045278696
47.187479710983816
47.51113723753776
47.4949615609787
48.04578581263895
48.01813923757323
48.16499670029271
48.10457048734123
48.32623240932826
47.80485380076142
48.12286568958232
47.551770342448364
47.41918655507397
47.49763372531954
46.97295700894558
46.9699701251461
47.04747254700596
47.11585550484146
46.98788322094221
47.14487921470267
46.86513100388831
47.51010829268603
47.70184622906089
47.37151494769666
46.90757032195095
48.01800137384021
47.59258893668026
47.67963603511124
47.59198388862967
47.224416746129954
47.318880775346955
47.406696813494996
46.98306576614243
47.58883796727744
47.41564356614288
47.31422200908426
47.29703801359247
47.05885330518798
47.45688845664821
46.95813027308958
46.514747158553355
46.40866886077405
46.3836753210673
46.13971824551888
46.150910430023146
46.44094018437805
46.310746342550466
46.94171446930677
47.269084002101025
47.10753472273998
46.55787470639163
46.85771497294547
46.42249416770946
45.795168163233626
46.49119974631644
45.78325848814875
46.05621185485345
46.14896607548386
46.11828960755758
46.495401099268044
46.25321997682847
46.200875089868035
46.5280274340921
46.68198850886098
46.65170511717328
45.920588078138834
46.003793308055656
46.25002413934649
46.24498138280906
46.19989699779086
46.397331860714374
46.32875861288291
46.21527228873714
46.33739169661616
45.961275391424095
45.92298396338413
45.906411736514734
45.8114230991735
46.071522059439864
45.90599059028547
45.47551177743277
45.50347249880045
45.51444660062136
45.54139853885671
45.66343404566191
45.34128059912077
45.00923444163384
45.04037337466963
45.09468602305877
45.593334131851606
45.34121192679802
45.399876885140515
45.153738438099005
45.44244390639324
45.12175206697004
45.55774605664786
45.96311541189765
45.60479030931555
45.621011341159324
45.454573720782065
45.25616943775335
45.42470180389933
45.1002387181226
45.47489770221153
45.58361217252887
45.20505096613342
45.27161318878916
45.27881804780187
45.70584186352838
46.027250316190845
46.44636049608337
46.2088913511402
46.4639739628027
46.3546109062545
46.17523397440085
46.15386678873443
46.16664064890693
46.453575890380286
46.76128588029998
46.60659889885036
46.76382820211835
46.47606154763051
46.349734467765735
46.79412494787599
46.83635593002914
46.60363496094461
46.60258829785907
46.29970379944527
46.01371467139799
46.33305028142812
46.68418367342662
47.17354813991006
47.09615889662575
47.20668076748583
47.192995027231625
47.16136806581529
47.02462273626303
47.02061835213219
47.102957893021504
46.63811107387458
46.361147042438255
46.28275671141948
46.00768709265599
46.10923833155332
46.233463840320596
45.976579598772844
46.21857288698572
45.915688101235276
45.81353945871108
45.971721869942954
45.5979787209482
46.18998474412667
45.730026138925794
46.25150732111558
46.028448783950374
46.25458109337858
46.18002156105667
46.03780248860424
46.206958506153505
46.138381104597244
45.48731781071728
45.747291974672635
45.553005696386805
45.52748616585316
45.47172392393798
45.22039737430549
45.45106657279698
45.36824522669953
45.30905675990061
45.25782217332784
45.41436473047977
45.12021273468526
44.77651136471709
44.70201029596783
44.804346055957055
45.12275945236649
44.553624905721996
44.96350716088621
45.13944999506388
44.92959215480648
44.86281205969674
44.73783138551228
44.32924852317108
44.35198372218469
43.97232574134157
43.98739192000802
44.4264388293336
44.48719608564479
44.31741377238236
43.973964158162325
43.814561523224306
43.81689605418645
44.02449020462412
44.39680372166105
44.20739057070458
44.47752484576707
44.50578705874489
44.37818592866134
44.77245273098008
44.65043948779228
44.5702558046357
44.40739633060648
44.47020169606328
44.357536811123154
44.515828326984725
44.80852532924715
44.64901345101527
44.37905504246123
44.50796023871047
44.75751638419676
44.67746464203652
44.26140658635827
44.74337858946459
44.556063965915
44.52902446453856
44.67873280565626
44.30033793674066
44.21547465652462
44.21887048879573
44.162466387566184
44.37666166044434
44.357781289986086
44.185619216918866
44.13312204679017
44.44665771430815
44.54357616897798
44.46090618914066
44.121258322730164
44.29343579523444
44.195754437236566
44.19677509387795
43.999566955069916
44.32970470211281
44.06186780533256
44.482841091795905
44.545438520451555
44.420258224789116
44.474835217659965
44.06543601362761
44.46511937648101
44.598182173610965
44.50525547271067
44.452182011802826
44.43202051264455
44.63209583744687
44.289995171505645
44.50330089939685
44.10461432940497
44.290130790987085
44.04332542306789
44.45817916176468
44.45100349244116
44.32737782553387
44.56219427237239
44.2598941008503
44.40049499638431
44.19244024968285
44.217293830304996
44.423250666060596
44.312960101517604
44.82173426013536
44.86802326653352
44.588678511411345
44.72068302524074
44.61592549348574
44.777954335445564
44.725540515349785
44.42430113305894
44.44074107660432
44.559010791950385
45.13176774005076
44.891942576386704
45.03302418638949
44.90715845247443
44.748125558021115
45.30311136194638
44.8669682664209
44.77221848781961
44.63063125714593
44.73641581715289
44.75864443048523
45.16310306821617
44.690481164565476
44.45233192909945
44.27478809203302
44.62445524251321
44.182153139242914
43.965419558243624
44.430803867023315
44.355932198031496
43.91471385782772
44.37171545690418
44.63468861465447
44.541870423169364
45.015209355933095
44.895528397710216
45.22935743569819
44.906436279748746
45.22333249010478
45.16044464584627
45.38641052653308
45.271551306135386
45.10018180883616
45.34003725581015
45.81839588844913
45.859225469118314
45.62669452047509
45.288459622974116
45.54223242893267
45.285893241514465
45.58603726624572
45.5339180239002
45.5947149860668
45.570315615289616
45.359996870630724
45.546811515830534
45.34520601353485
45.07852655043512
44.87890664698885
45.20994293625991
45.12039191796588
45.01050682665366
44.946180559177144
45.02497885617642
45.15214566902303
44.63581743977942
44.994989232917405
45.21224315494268
45.479966613410284
45.541494777761784
45.53625469591396
45.39324982231243
45.442048161569886
45.73956068780826
45.38680306669935
45.77463149665665
45.67186973504733
46.017967592555586
46.20585213460264
46.04420665566558
46.2282538138851
45.93037466098748
45.612802912917644
45.60095825223066
45.831668965844564
45.61956221043781
45.85524271586759
45.57722007722762
45.854768552858005
46.00301263936148
45.93654844126596
46.42396926391586
46.76363953292164
46.76878763829114
46.330518672291376
46.012423619467945
46.23567777116225
46.26351158358332
46.043802306997854
45.83176303797793
45.73988967423621
45.87337235938926
45.99701656329071
46.00964581066223
45.9285763824197
46.01031768907508
46.215620377196345
46.591683143945
46.45828659888634
46.720588917777775
46.73815608450952
46.795400714906876
46.88039600302191
46.80355937503695
46.54385650894147
46.36508488245223
46.5648070479984
46.52247662468236
46.55472738877868
46.53163387267764
46.25668714540722
45.863188128304046
46.39976463181525
46.5032860939815
46.5205326689619
46.26391855658762
[truncated: 98,002 more rows]
