# Supplementary material for: Comparative structural insights and functional analysis for the distinct unbound states of Human AGO proteins
Source: Sci Rep. 2025 Mar 19;15:9432. doi: 10.1038/s41598-025-91849-5 (PMC11923369; doi:10.1038/s41598-025-91849-5)
Supplement: Supplementary file 6 — Supplementary Information 6. [file 41598_2025_91849_MOESM6_ESM.zip › AGO1/r1/MID_L2_distances.csv]

cm
49.27648499503723
49.465041104619104
49.192040926559905
49.27355630585039
49.37577534150088
49.079755633026785
49.041836198343105
49.19372949169471
49.168628315961584
49.06639324002062
48.67494782552616
49.196024046766695
49.538935936288
49.03634238624918
49.263053853778054
48.80140543691672
48.77086737548683
48.967533148739825
49.26281992632145
49.21497108434031
49.3995357706091
49.177630679018584
49.21841685526586
49.19991002875767
49.02008169380797
49.220866629050086
48.84154186363674
48.83911230735386
49.211646160562175
49.279510934080214
48.935537905580716
48.87992721479156
48.45007794169959
48.808312245379796
48.831292110327475
48.94769742904872
48.92131205664436
48.62093644177421
48.482273916490556
48.125845741616125
48.35133159770805
48.515655712150135
48.64053848215443
48.44268741816628
48.551520615343534
48.536403349786795
48.876364785349374
48.49753135880655
48.65764788392527
48.87048806212837
48.91335983703
48.97059179608502
49.04810714740846
49.1615781084178
49.278597160037116
48.994742874617565
48.92643354484978
48.81240358262676
48.719561761848944
48.842515267944904
48.64439835701568
48.75815427755371
49.18817715105791
48.93182842448715
49.12345753253868
48.95328830164287
48.78071904340747
48.80830654869808
49.10933010435082
48.72185639654048
48.693684985615214
48.672146377977626
49.17550205374937
49.168786292079595
49.09946329038049
49.073637862758204
48.632688513445025
49.047028351358705
48.56948988350084
48.921280050222826
48.84215671698234
48.71329370619197
48.68734168734919
48.589455225728585
48.69703379588646
48.41308911763336
48.922441839960356
48.364842207506044
48.5967097529984
48.65132704301641
49.155001247513255
49.042183417237425
48.69097168015376
48.927393308920124
49.14482832553103
48.551464601316326
49.06203534057174
49.00157131201903
49.077921905635925
48.974673962531256
49.26294243229009
49.091710923409735
48.965881026417165
48.82956052404696
48.83840118131396
49.09689001555457
49.392375601421904
48.97026612963096
49.270482873951345
49.14066554304433
49.03788968687258
49.348986603056275
48.69421272516278
48.62833658639688
48.62747084673453
48.76615847266563
48.581351852630455
48.895859169521444
48.60568989307166
48.663279593060444
48.69138883497513
48.54526507096128
48.02489463900452
48.28791908877243
48.65705187038769
48.720217564102704
48.59456249543432
48.070645508225915
48.553658592591866
48.88497122455296
49.09636875673705
48.96546980325028
48.67481800448779
48.975417274098476
48.81315208729089
48.842016644531746
48.7056123563554
48.340152030761104
48.49595761963612
48.622361743793995
48.92620296094849
48.77273982900879
48.556733340846186
48.59702773357926
48.29470293543243
48.48777187363821
48.87216976858915
48.7272039278602
49.04953469011519
48.494918894144746
48.43351121349661
48.31981932657656
48.53998403656187
48.474130852234644
48.55885066554896
48.813960010546914
48.629743074178634
49.01098727458557
48.71613311855637
49.05208606519052
49.43053554069359
49.33053047758697
48.79187865929621
48.86024900773495
49.02407570882763
48.827224028276994
49.17047336930098
49.15129628069819
48.962841689339086
48.86425285480314
48.58973223485289
49.22914639885674
49.47025814943505
49.73063461728293
49.428680226792
49.6966465018388
49.16052595855871
49.25825751335256
49.151129972729585
49.198519306239746
49.36922913965107
49.468754289489276
49.52962904173206
49.56255304161012
49.42238045640901
49.42404677406742
49.378619816229524
49.485654102230306
49.89302082165183
49.32693809711704
49.48969118307981
49.749450538903375
49.836075470523
49.800740296872355
49.56378499363015
49.5921458007896
49.157711747019846
49.07890523750366
48.8234583596704
48.97893802865622
49.546261921777365
49.32786736727921
48.804648411357206
49.07424837775674
49.24203497397223
49.19342832066706
49.30390218665318
48.961308936701954
48.86389483660648
48.616275345440016
48.62645421302621
48.75436927127438
48.812205985719
49.0582736358912
49.101209579527904
49.047423526462914
49.17751712626976
49.179271922704814
49.160494018056696
49.29859828572179
49.24386804701416
49.69239986615585
49.10035398358299
48.79018887987557
49.36831595205098
48.89180557162356
49.01046675617923
49.02223596725792
49.01166442465763
49.280070906830126
49.32725916422436
49.30539505094153
49.68805675521495
49.60853777416129
49.4241797098617
49.796900157366544
49.80115731973666
49.73440277044943
49.80899176325529
49.49531676760708
49.474764221131096
49.42914476678609
49.79101639262238
49.751161782890755
49.777884977885954
49.89569168532822
49.82728878040679
49.82562410925584
49.94256653567184
50.15073834428303
50.10114610421961
50.50132169878272
50.40362661553912
50.19876543276484
50.50565717595955
50.60526955651718
50.56105543473402
50.79042771705929
49.93062618280661
49.79149912098504
49.90757417386373
49.989006560313065
50.13038540695354
50.18519429375766
49.92989134235724
50.03428049551044
49.53010018252938
49.79628436038588
49.8143714433
49.97575639047911
49.77402856665137
49.81258821336572
50.099171943266555
49.911612961713494
49.80560121071816
49.74538884335021
49.628019979272146
49.72643320776307
50.121966748058725
49.75329307538017
49.69516779804106
49.4926157427384
49.39794071209882
49.03291190059919
49.17463550308644
49.03917935146512
49.0489165510662
48.91141367691186
49.24218340292169
49.206583922992884
49.12182601574977
49.07164035915015
49.060694512948494
48.84384971766291
49.05692698004288
49.39235815601745
49.52758969489208
49.09534894420149
49.183069611629854
49.00442579454238
49.55471650145732
49.28962253036475
49.3442140929221
49.64489462264355
49.23002139843789
48.84183925715088
49.225527124976196
49.26779576980734
49.29803860488746
49.061118128607326
49.02645466947946
49.106071172509395
49.24116977583428
49.08112709811427
48.64802656347159
48.937761777235224
49.12558511474065
48.975445803581565
48.94024776726598
48.97424125822114
49.146122446081655
49.142447189825575
48.94242361953599
48.72503603498071
48.768441885258966
48.762368224953256
49.22756892731152
48.94893468824305
49.14237090142319
48.91142582600554
49.16006292075525
48.92638315287485
48.99054116142727
49.16115041962899
49.2554876733506
49.547075737275264
49.269148819664984
49.630462350866694
49.37485183741329
49.17097770598899
49.439100514683126
49.23860128473376
49.11389947706758
49.179351418569595
48.88560193743435
48.770217033541165
48.763417163029594
48.71183860867593
48.71244688421757
48.55029867659727
48.59849629764084
48.30166406510053
48.49773401310003
47.944924319694294
48.2960560024421
48.64655956609867
48.47835036119477
48.35456316493604
48.646881252419746
48.49056570304437
48.852403010388805
49.00821405733451
48.86247535636946
48.81485774292629
48.884470300479904
48.72637534627964
48.80130599067482
48.61047595056392
48.50467633722196
48.38001292531705
48.307454624044865
48.48119943449357
48.31168034306943
48.690276078927084
48.79100379173619
48.578865020324876
48.89920177544791
49.12753341414305
48.69186773270907
48.884559382916166
49.0505038641928
49.2212396966208
49.55056329453653
49.32115999998712
49.559076315981855
49.21250347512012
49.00228353183059
49.346665325107345
49.12895828167853
49.44245769087959
49.11449720897792
49.3613630428061
49.679950285344844
49.60983503116667
49.60942857428872
49.706434019590525
49.931595630437144
49.53280557958526
49.303415733818575
49.498589998572584
49.5665399901508
49.74297700075278
49.220119709878034
49.47734694800766
49.871244530895204
49.73740117902696
49.55606705305721
49.330059654038315
49.64564849753509
49.42553837021656
49.57822667804363
49.88691667338518
49.68836333032366
49.97732566854232
49.58786713400522
49.50958717838795
49.20907954871543
49.602319215063204
49.2417659545254
49.07750166785373
48.78527434384469
49.1507846455404
48.97941159625977
48.98064726540582
49.157801044161246
49.26389443752932
49.23390410062148
49.47323998621796
49.70251450454522
49.75595362138745
49.73266276643688
49.60381597362976
49.78393778342412
49.90690014175736
49.85673968735562
49.772989295965054
49.873003445638616
49.695873126824424
49.754962002553064
49.72314381383462
50.14015827756096
49.95970191862104
50.37815664989993
50.41294263344911
49.86405651446464
49.82002281529314
49.74029549773353
49.84638425282333
49.88047587401949
49.57326276819091
49.456625690675594
49.60769434933554
49.61653210960568
50.01954904255871
49.953470787434405
49.29367877397988
49.58275455992968
49.66018569361342
49.96124553548635
49.980805817859306
50.0221083869946
49.9181306191963
49.85774719668823
49.95006277660805
49.95257037429653
49.94981682091799
50.413675842722995
50.30720371101906
50.019254420764796
49.5952356776201
49.69480127568871
49.905470851717375
49.46429515625227
49.396171044091936
49.19026353345817
49.17823618507822
49.097380382709815
48.8326274525398
48.96177320761263
49.075259516747565
49.09983398735383
48.77820100140664
48.8731919503839
49.142139968523054
48.70740344117278
48.777226805693566
48.565390818950924
48.53299323267465
48.88838329877674
48.70059393031951
48.69880131117703
48.89910806230324
49.1210558278856
48.68279455195377
48.61612407031155
48.799744853932744
48.81005520261121
49.271133371853274
49.07006152771014
48.7398320088034
49.00613680500611
48.95420868919467
49.24236015818619
49.183125675910695
49.06965402002192
49.08543227008371
48.82881525110589
48.98252601488971
48.745603151547506
49.27564479531497
49.01709646242697
48.87625109035821
48.78101462514443
49.324422475856736
49.22851708039523
48.79771874857536
49.196304200611806
49.20432405013676
48.887444511489264
48.97513041566582
48.695984033798204
48.80157065933618
48.5654335058492
48.80520901279298
48.796388538475796
48.980055089243855
48.87385360748786
48.779393663426454
48.90184238795909
48.883679416471956
48.764380773959964
48.42340662693422
49.099750493302366
49.21521020410839
49.04065628358856
49.34807176255176
49.42191790335566
49.24328617573882
48.966354306872816
48.706619482528495
48.814778443480755
48.67522577429138
48.797943883206884
48.50941562509065
48.625110826194245
48.87345697002946
48.58810180726703
48.71914480677238
49.089548812097874
48.870935892891325
48.692991171891315
48.66967910196924
49.11627082804499
48.96767394664381
48.97662261927285
48.636071445309014
48.841349060918034
48.83359276548858
48.6024287580261
48.1851426350031
48.356431265877255
48.387731195997674
48.73717821226835
48.5534753902843
48.861253409799275
48.92421448115322
48.551143172621146
49.034798399520724
48.66569265538116
48.697275849567134
48.94687876246994
48.77487727878425
48.900391318766886
48.792050130325606
48.37446687338099
48.32389325254648
48.68804469949969
49.003995432490974
48.94221741546009
49.078267525416024
48.75548204286567
49.19833969654514
48.91589078300458
48.84810182617801
49.271368606402504
48.70208048559874
48.516093583097806
48.78653509921383
49.22262830914823
49.152141382044476
48.701780943192205
48.868746956676304
48.92078342213053
48.88328113042152
48.77759649014067
48.1924473933669
48.59746843357449
48.386805142778954
48.230806500247844
48.62514067070825
48.53395375132969
48.66675616108475
48.8289277074005
48.610504942060835
48.615691193468635
48.722370994735954
48.5671064686261
48.605737415382464
48.874879577589944
48.60250303390162
48.06922593784889
48.107763809463165
48.352574906922044
48.85795428319601
48.75595647235999
48.43935589132955
48.40329233400088
48.581452198842626
48.50048573654705
48.1666923361541
48.2498306574824
48.22382281383744
48.46914565547798
48.343153238655454
48.75594253172693
48.59399782449866
48.81844707005565
48.519999991301844
48.47712630622134
48.72633275539881
48.76504635854776
48.66307122274517
48.387270972090505
48.77730136167149
48.56564289423481
48.89809102416358
48.82248392132918
49.11605413371892
49.00218097595099
48.80732672012487
48.8347859431215
48.64000607814316
48.97603784227913
48.716499161414795
48.442761193293094
48.50687607574858
48.76206646680843
48.76380743957086
48.54010069128897
48.48250027301439
48.558437900672466
48.20034991670119
48.59741912221742
48.414143336877686
48.55817045037089
48.40570225629421
48.38885422996734
48.4737198959592
48.64619246099007
48.628627946601206
48.19802972751443
48.18058448085572
48.498237701534464
48.71712546101261
48.75012454006697
48.06997241356764
48.46825331735989
48.20667077530491
48.44686897333788
48.4050937219839
48.33401270727257
48.505009030573454
48.264489458090786
48.210025910983255
48.50332568869316
48.89550702911586
49.03173198591574
49.02340883054055
49.09425405827016
48.935268724585036
48.88075930549484
48.98010509715911
49.094954372790575
48.73239802876803
49.148235086384965
48.971595050705794
49.0840814711575
48.87400551530772
49.11654178708989
48.970391005953246
48.616906997990235
48.66466392964818
48.98984177591717
48.55915331148594
48.57952026893828
48.80052278644388
48.51307286809535
48.43096989607496
48.34366721589639
48.58584648631283
48.8644690942431
48.870708569008144
48.980476830753894
48.92304528083782
48.62044877422691
48.72718522281086
48.79408886734494
48.649845417259414
48.67495813062687
48.78240044593224
48.85913628884193
48.89812519554692
49.168041685282574
48.84678744298136
48.9055627935829
49.18838520095509
49.148763285520246
49.388553483315874
49.158269990394274
49.494880747858325
49.45452402851668
49.32438213954096
49.258228734571404
49.05755055263144
49.17858811642362
49.097771163818855
48.97426187147288
49.2593000218286
48.66899830069042
48.942646718234066
48.46405499226997
48.79229249220946
48.81925864114145
48.94179407356684
49.03738262212832
49.22711269576556
49.27390333339857
49.38039211208565
49.331967668927135
49.2050352742823
49.18463869695082
49.32746226550994
48.595582597677975
48.81764689636754
48.65215795287288
48.9722186144694
48.943576910748526
49.08766302033512
48.99613760435031
48.49173344431044
49.006463850119026
49.147956112731144
49.05131685818342
49.037151863853346
49.054211991512794
49.26380944711576
49.42981400763357
48.73968470375949
48.72022917961078
48.50628944359744
48.33939103953045
48.61928986950722
48.66621673621298
48.60746003165104
48.727081882777405
48.73641681496487
48.388820907616164
48.19755194131199
48.188284210049275
48.4293420227403
48.056903932073695
48.13741088158261
48.67410913173599
48.52268866813625
48.316596159858065
48.44221142733273
48.28282289459625
48.39110011336084
48.75346560618519
48.46959121771836
48.549057006291974
48.14067352723315
48.24452825092555
48.09222249428122
48.14006265450857
48.01085028265542
48.051499865352405
48.14764833935676
47.993863478120296
48.116894798523106
48.3515702840197
48.322038081034975
48.61149077127137
48.37474132342536
48.45413248505741
48.28676651875561
48.41531385363564
48.26915314301777
48.541756666025066
48.6495006154797
48.818754763559284
48.59535338277899
48.63840169348614
48.61735131691414
48.73393928253692
48.799364101816224
48.29373523248761
48.63693344566811
48.557405301886234
48.28285584466875
48.86779699877813
48.69319573590903
48.78946700245785
48.91789665155035
48.324451110845935
48.557137189560486
48.5762534206279
48.73536679799447
48.807359241350795
48.96729154163113
48.675746529547745
49.06075000273142
49.06621576236271
49.24583985639515
49.23603971800998
49.52338023559327
49.54166253240023
49.23835474811828
49.55988927815788
49.05812464619593
49.272267732571954
48.92811457737405
49.23934257095818
49.419987481725265
49.306191125230995
49.130266659969465
48.92974841834621
48.96384850479289
49.148384033591995
49.61695015060666
49.273680908538424
48.80748639599257
49.06141527618158
49.131948562812866
49.11626376959711
49.04319641589815
49.01779997308171
48.77635230000096
49.0173684851779
48.963821075933055
49.33052649369615
49.32940471103492
49.02256983831221
49.102981058393596
48.813403490857844
48.96840043099372
48.62768739158144
48.661923462172794
48.746584005072606
48.84615132508763
48.695536209037364
48.40022049064795
48.80040264463515
48.99565075392369
48.61655489010811
48.72746133717555
48.757869782504294
48.44288793576664
48.851681848584
48.7238228543247
48.68723036251733
48.79522993839595
49.001842322348814
48.77574178563358
48.94627256114867
48.82700231246364
48.5284691478539
48.65560712866522
48.90038281457944
49.00189444617759
49.273045025515536
49.38887060443558
48.69939539434924
48.699564589772315
48.77099210369179
48.954661079974606
48.622659829129404
48.24242367142677
48.07737609149806
48.06324789022008
48.31533901925351
48.74801946742685
48.5028239806563
49.0252812648
48.636783002816664
48.59548456180108
48.5683393647969
48.550797179548255
48.800072705978366
48.508688275186266
48.718700407735106
48.60455450243614
48.57408044062887
48.66687401056944
48.448256744182395
48.72868323735607
48.97334867265502
49.294943212379586
49.23639336878857
49.16935384986902
48.82421572094812
49.13526617754311
49.086563005309586
49.05877511682599
48.89733424039575
48.84410897171042
48.74130504967909
48.868352305985766
48.68265728309816
48.63292209530467
48.151339010980514
48.23646581904912
49.1179523133834
48.94769052512622
48.638669961113955
48.98595266918459
48.70770044484699
48.80422783142762
48.698598125362096
48.65913475138008
48.60440547973003
48.537130757495554
48.51850119130163
48.390572931840914
48.379853723313225
48.59199980231075
48.47833900610803
48.231955645860175
48.29790218964222
48.18971067697404
48.38685184404082
48.710571952113064
48.398984984555234
48.51816845467636
48.119291107749476
48.513068844599296
48.72744857180225
48.325736929358875
48.59097902235099
48.553251996542606
48.632500397928965
48.57973941289267
48.3978939368484
49.009601680749064
48.52179443999239
48.717032568756785
48.755975799842226
48.6217085388119
48.56009465869444
49.09052634992777
49.08504038199815
49.04828811715773
49.15275288983002
49.445912241362315
49.25896293453879
49.60988300140849
49.77087249603792
49.71846638651832
49.63912949537089
49.44940064365146
49.46159421699433
49.12727326410935
49.25118957494349
48.94107008485975
49.0599627688235
49.325592643861434
49.19865458186876
49.06623609267987
49.120782697100076
48.6116398665303
48.72809774465824
48.5347404798775
48.706894491831534
48.60751442689203
48.896366986780365
48.82980348140807
48.57940726021512
48.672100887214384
48.47602136894634
48.731386876596886
48.82412692761238
48.72162188863976
48.98088853364059
48.77139356614696
48.79019615817737
48.53732498596356
48.9080886583684
49.08381125898914
49.36941101752801
49.38584019839018
49.060067871591436
49.26575353594227
49.39238898163976
48.955750240894965
48.77835087404583
48.72190510492809
48.85466233915141
49.19927104070694
49.45081869591654
49.5376520381364
49.374159736529265
49.18384933087772
49.32285021668843
49.32419034355273
49.25143283083268
48.98973495261413
48.728839110944804
49.05246078333647
48.9680406541498
48.57442934512848
48.75936932308401
48.92729533722809
48.972913462392086
48.94235074743389
48.515388314380864
48.53225935292361
48.46103740830638
48.73218103502476
49.173502416699485
48.83987579281121
48.91487029335874
49.002131636570894
49.08222406793306
48.785330948929264
49.55474794544811
49.28026509423425
49.27466970042437
49.24569571670821
49.14148384054144
48.7162294224854
48.739684237019624
48.57023733319844
48.328141066845625
48.2296770921698
48.39635049076844
47.87392477996376
48.06174236426433
48.307678010389765
48.49970877396595
48.71333942654601
48.599431210262296
48.38337701132361
48.81405633192912
48.84244477510942
48.8922648822139
48.81592590962251
48.56457684109654
48.74664957729479
48.84282543634112
49.00319825894793
48.73551756428064
48.802608892644294
49.0300782928591
48.984850995701464
48.7459661209463
48.868195591124525
49.006292857287804
49.07037236890722
48.75719860273839
48.93665417523214
49.17710014518275
49.0709014411585
49.17599983464726
49.63986372656397
49.787584446950554
49.75023806161813
49.885385884642425
49.565694609707585
49.225215244702966
49.55437163893291
48.92716701343507
48.97714053646506
48.84534910577287
48.74353843804622
48.66506382614291
48.67702437643367
48.957480868979836
49.28715188258703
49.19559177155698
49.13602690764649
49.48767967490123
49.01112644275664
49.05865876416836
49.343987869364696
49.385893045821746
49.304206139188025
49.180548932720974
48.971354819988214
49.32829752526967
49.066481890242834
49.044443880214665
49.76132146110632
49.51333292596204
49.881827499119716
49.54014695318439
49.671773669270046
49.79974244906785
49.01223135333009
48.75698688423056
48.98387361181402
48.99322355308523
49.38521445870384
49.639152001109736
49.72611878329403
49.668135729769865
49.73869813378454
49.57864389301475
49.717081624104196
49.61332962143179
49.32802535547431
49.52527214099582
49.70610134273506
49.42527816804506
49.119837039488466
49.15569514787373
49.016136350339174
49.82930815501275
49.55310201191974
49.291894486257334
49.048745719002625
49.09540507482264
48.93015633298605
49.39412328940131
49.37275131304295
48.97911593101504
49.05795283247597
49.17908736958191
48.78939937460168
48.69014429291321
48.78047109870901
48.74249998304881
48.68973353479417
48.82288517338405
49.05749771332708
49.2139301653591
49.59267741561673
48.95261696080052
49.22500258451538
49.46149836370688
49.234521143586775
49.481491270217326
49.66351695666221
49.8053226052305
49.83893014223025
49.91480793399981
49.60234242365555
49.219914636016775
49.71136299474411
49.56895580806205
49.55624149476401
49.439882285912006
49.43565635079529
49.60934512172403
49.281400817341186
49.65444258761562
49.477867996766776
49.492062745353
49.79866094471853
49.91931783619482
49.365036872247956
49.7970538338413
49.671914411894655
49.85486150935787
49.73818403226976
49.859515955204614
50.09141357375919
49.736695041318875
49.96710277561549
49.80195366810996
49.92036555536139
49.99658025923855
49.916543593217185
49.47332187979111
49.65043621907851
49.73228673965908
49.35474323665197
49.83445384607701
49.63735541844546
49.44430371564267
49.69234532706472
49.56550091855866
49.42247192060153
48.79326452203855
48.97998785356614
48.88173041502404
49.041920136955916
48.82593397190104
49.012397293815184
49.211537455236076
49.232907131654244
49.017788455771374
49.515379564754085
49.1908532490371
49.389183784720316
48.826824763364755
48.84381358713468
48.52508837536842
48.548276161128314
48.635927501871755
48.67386371377849
48.98813519278595
48.80898348006163
48.50921209115484
48.30396755389589
48.53924319759191
48.47144920335257
48.370231440234406
48.140899224503165
48.12890111899453
47.88204838263996
47.75141975567334
48.095546251708875
48.284057969978114
48.23766946300422
48.37533760924472
48.32767953985893
48.42054576472221
48.68235599353384
48.64954331951532
48.52682330906968
48.614522056538824
48.83368538939013
49.00921222756155
49.023234694879065
48.788983135156535
48.49926754385367
48.50135424338544
48.29714452243283
48.42215658940661
48.36441895786419
48.46429490294159
48.59383344451213
48.37127710604081
48.57511205731764
48.331185149545746
48.68185594290348
48.53206282475666
48.85091398516813
49.1973865768956
49.22154373839073
49.02251025519346
49.08085995205801
49.14320927206627
49.19619523263945
48.998635293483176
49.19472758022027
49.20997525767616
48.742461983611044
48.83297674702021
48.75357677685658
48.507279246407414
48.21467011842818
48.41827928190901
48.34083684903197
48.222226742044036
48.46084685813212
48.481492719727676
48.747960281825954
48.76523398265661
49.11910858140469
49.029685010360836
48.99984455022715
48.85572364200205
48.62424520574344
48.403937679105596
48.01073351900722
48.22694345508884
48.2140901858074
48.03685634487683
48.495680701923625
48.54957875881158
48.614265403009526
48.813859697560694
48.516232426520524
48.76774868950883
48.59571872136059
48.77483795363251
48.84875799153585
48.609943525441885
48.46499184894085
48.61327216531343
48.780138212836974
48.70278622844873
48.75278800429986
48.34950175946833
48.62356661286159
48.46414792768185
48.37611380810865
48.58966609001454
48.37796345645066
48.333800387081006
48.337253741622376
48.75448797000463
48.76304870180959
48.64335590597093
48.998191556705805
48.941516808207396
48.97400303817482
48.6759063055219
48.782087939589246
48.57651881904471
48.77196734397873
48.891732497268286
48.469631889810756
48.281601606247214
48.7629873693728
48.85415495646056
48.763658552639704
49.2315563964389
49.10644593143094
49.156532559905216
49.71275875080458
49.85205560166872
49.57417567666173
49.63752067439407
49.50858035107446
49.72512887696936
49.18167848392639
49.34074865035099
49.262240897794165
49.55976616129443
49.302621726077895
49.56762667868475
50.05234765746461
49.45124115974073
49.695693932725774
49.35119430773206
49.33177689940033
49.566704801266866
49.70585211249157
49.38685071160674
49.30236949468042
49.61849900913182
49.610872947225545
49.18132165484792
49.0359549757817
49.02049156370472
48.750491641463555
48.56522783818694
48.72978313341287
48.553481581930335
48.592662819324794
48.17863414443582
48.46435040756775
48.28787679187936
48.61049712952252
48.681190719535884
48.714583519906085
48.70390368726233
48.93624380816247
49.11921758424886
49.325037762237045
49.443206695256876
49.380339186099334
49.26778980739932
49.07450006431813
49.146006988635364
49.06611085662136
49.05758173359612
49.13055650249861
49.118598936367285
48.57977064443931
48.94809580730058
48.74344154648867
48.77812872925576
48.6448104519259
49.17710329430811
48.72525131989959
48.58513710096465
48.80258487364232
48.60263958308537
48.51293823411697
48.91179114072333
48.59553873235085
48.24269626718377
48.55435508565862
48.95558155301646
48.93875554011052
49.09469201237753
49.30824519252306
49.25105740410865
49.06712189286735
49.141642617202045
49.045296059056255
49.005761322889356
49.03467548018116
49.31494818016694
49.40002308953063
49.084116704592326
49.0793788651308
48.75924362118476
48.784060289656466
49.17687035535532
48.84676263611012
49.09201078005429
48.88607148063591
49.064456667937066
48.87065951618707
48.403731070818196
48.63327803303741
48.65895321035302
48.72554592196443
48.60440670675563
48.51986638941283
48.777277537101824
48.86974039104628
49.00773248070209
48.89070919873362
49.15155077430603
48.79838184913572
48.40157958059837
48.63926495789957
48.52893719914616
48.47993338862193
48.542902634164165
48.69553766561807
48.569463161949926
48.24697695736295
48.23367993408376
48.59477594525786
48.408550244026614
48.61880084290854
48.930462520885044
48.96506917456567
49.08547457971917
48.77038658690485
49.07467089384955
48.912169702864006
48.96965623299293
49.388153294243885
49.42348669390309
49.43481391953271
49.33813330714009
49.41880202595187
49.153407814517145
48.96769405319888
48.94444157200136
49.032756973276136
49.20383642489289
48.86648356412383
48.803535532810784
48.70098187146178
48.81726374652114
48.83389439401506
49.034531557219076
48.8629695573453
49.018865512379776
49.08647582788555
49.01750916211171
49.20699307385048
49.17620459298547
49.26550911797912
49.230388070930125
49.018827128292074
48.824000450524764
48.72078625189726
48.74348837555518
48.68538975367232
48.61939535952419
48.60668268627959
48.954877115384825
48.816882462582036
48.99751137294468
48.77620955142727
48.563167676813826
48.85209734534165
48.444136490678325
48.515078989659294
48.4412078481991
48.92508061177897
48.81442913587322
48.85563177316973
49.01676955160208
49.27513352124904
49.21731029726756
49.1067009029658
49.66791027829285
49.43362187842937
49.54058070677283
49.40281766843628
49.98508603214804
49.47530140148673
49.514511982022384
49.622616351842986
49.922016204280396
49.468856090833626
49.533270077173086
49.766087670303655
49.62611017469183
49.479962999265204
49.26205990589664
49.39775895426384
49.6469821358379
49.52207494615494
49.1274010880817
49.281458919748715
49.719787110599945
49.86752312094041
49.73907389334843
49.6304584190326
50.038065679039626
49.75726489010922
50.0408671691694
49.82971793638284
50.06496929127688
49.73444830678699
49.60310266613559
49.44193412181673
49.828721564906054
50.019305632328816
50.07581678298761
50.2165159146397
49.900420051217104
50.22552060520349
50.24414555603567
50.25425092734716
50.195810370166264
50.18438005049485
50.322691072836626
49.90143462660672
49.77840837821381
50.058984544833386
50.09986391312708
49.61302325767752
49.81731620682726
50.12124756979755
50.25142287118222
50.254186146611524
50.15452257122034
50.03431275031549
50.013107821569506
50.23813271722902
50.148500714493665
50.00032873925818
50.06851797416172
50.064841207182916
49.822858227097335
50.12863831486388
49.95227057611371
50.339589196478414
50.19015866432632
50.07383464436236
50.13382073175196
49.765991297406536
49.594149000349944
50.14775991196273
50.266902460076025
49.90025669639191
50.164616993499486
50.4368977237893
50.47662006659891
50.43068726866505
50.17336963388246
50.56686075996488
50.57985556296088
50.26118738259876
50.27210277456793
50.173511412923766
49.93914451005132
50.018738102506134
49.77094014816111
49.81948079781698
50.23248036433218
49.9691124612334
49.872234075866864
49.577009083710635
50.02954637053049
50.238111768722625
49.96412213252698
49.830847891736646
49.82037593421669
49.56919471454695
49.654050616023476
49.93868513296414
49.94321740155461
50.00358095187206
49.633410892965074
49.96585695896042
49.977001336131906
49.97883853651277
50.441746638738394
50.46941149552338
50.36021843115227
50.19845828078047
50.31085667524299
50.38112806864302
50.82158744760806
50.38284140226732
50.103863688226895
50.35567422509677
50.342872010322665
50.54008426185376
50.60165065279352
50.258080139609
50.18396098808867
50.20672755913185
50.08485192832915
49.84210301979603
49.757002159771744
49.76929971849577
49.97763508039304
49.99914429279538
50.02563334492732
50.14708035501353
49.688172720246875
49.76140552613329
49.66318020983897
50.31328485295777
50.20841563020436
50.260957910908616
50.31317220685352
50.51236562457696
50.09870845016832
50.17651215996659
49.69624399282071
49.61413524180226
49.90380390004675
49.44570870739512
49.55244785108466
49.482394973448535
49.4683802518487
49.531177112063475
49.59762143154798
49.34826159772105
49.994264602250965
49.870054882529566
49.623746495990275
49.34610534051569
50.044564584477456
49.61190105296266
49.972667922667284
49.68762658838108
49.70770867203705
49.70754017634818
49.687529212831485
49.346636340824645
49.561544239636014
49.699550911507565
49.81907057671969
49.73400494122333
49.478891492934316
49.81831128915671
49.50356015847019
49.16102310456353
48.92032292583416
49.04585782361863
49.11776066263422
49.029055617809924
48.906985020783374
48.806088647662165
49.180678927610415
49.34228719544571
49.55567985431916
49.2121727486269
49.374409091587815
48.89579943662324
48.09307562457567
48.719864490563715
48.44519662427942
48.779405648039685
48.51659698225285
48.619045741159596
48.933699796477526
48.69962637559742
48.6854139565015
48.9430836604823
49.169526355706864
48.87140421747825
48.55143030368183
48.45794330770429
48.80910655543297
48.86816676487779
48.596526828040695
49.07569478859766
48.88481840646477
48.863214087902165
48.73499088534532
48.69492919262417
48.3322853339483
48.491758135951414
48.53896077624134
48.551757187230926
48.71361119888775
48.449654756706884
48.451884957594345
48.36438412752329
48.3023011138796
48.29313305449544
48.276549292693645
47.759766875029236
48.02392920333857
48.1036811867251
48.41689705359386
48.27754429716528
48.214905321462325
48.24278375567339
48.347321033960014
48.35175467753111
48.6533707038962
48.725943209795865
48.594182015494674
48.647701429396044
48.43645612525055
48.07270584312235
48.46426097336118
48.062950919825894
48.56661356483475
48.548708843405244
48.31411539115116
48.21388581399986
48.15606678793285
48.76463723748882
48.97373277795747
49.07566608843173
48.97495173079082
49.310016787594584
49.237292910768936
48.93563955952875
49.10630395541961
49.26373324974488
49.25116411143844
49.37823419157797
49.187537534756444
49.361561286901605
48.80823007785114
48.96260020542662
49.61087460552157
49.51862387440729
49.2158995694199
49.33816596748185
49.16429011620603
49.028949240120006
49.123814348560074
49.34388395311472
49.809241139195194
49.46468101876268
49.73720839586948
49.78195903304892
50.06814967621744
50.10699892159991
49.84672311859455
49.76447327471021
49.275167228973
49.0524907978578
49.21249273201973
48.89775623665881
48.81339497237307
49.01824958207287
49.03170255905366
49.1433719789557
49.06801823723523
48.64643382072575
48.979160402907155
48.91084577876683
49.03351202440802
48.97773602365
49.17475404479601
49.17331009808614
49.259152276916275
49.293388790876634
49.3369326931697
49.49939546988789
49.30928583414825
48.99117873933819
49.12236545112142
48.988864945483066
48.604896748431
48.73607878112848
48.79543494812644
48.79632614920898
48.77801660898244
48.774299152243785
48.728520096459064
48.69064072010989
48.92187917622934
48.37880048765163
48.295670152690676
48.524373257406296
48.539626750638696
48.31594793121836
48.320821770331946
48.58828242773989
48.37969829280993
48.37124316586996
48.158792535653994
47.817944893235406
47.943703845802716
47.64119410322929
47.77393476276524
48.14118700715118
48.26376737985641
48.29053549886999
47.83400371745376
47.741964510391504
47.81758448391197
47.56220317109333
48.07370144865971
47.73716142996976
48.16009742338135
48.00626252628669
47.970193160377214
48.19181700928055
48.07973228564042
48.06597781376576
47.842307356699905
48.131749666193876
48.15853926790527
48.13895857831818
48.55592965121879
48.176881431882116
48.210707086416214
48.38564830048142
48.143149509957446
48.01887801737692
47.9209013254133
48.354676419359684
48.23042691894158
48.10931337107331
48.09990569538233
47.55539263959463
47.4682729680209
47.729329266887575
47.93648915183138
47.8309915839063
47.920992224050416
47.80555596508788
47.800738386960916
47.787840881140575
47.846116914527165
47.90067968608658
47.57154274732613
47.642998216925356
47.57103874289304
47.853025334995394
47.583487270857
47.81976720567558
47.66583352586457
47.93170294196531
47.649287624560266
47.442605811212545
47.796548128343964
47.431218289011674
47.748182296843304
47.842197249264075
47.53931910491337
47.74336647351722
47.74759859411039
47.77875648308057
47.646143456780294
47.73762209411375
47.603885466000385
47.69964973825985
47.47595360951023
47.675038411788094
47.619871493210056
47.85439642460545
48.04095997281593
47.67818085281709
47.864370532910485
47.901851279261656
47.84365279365137
47.92995782991611
47.689640119657305
47.89857224678182
47.97222219057712
47.76563314083718
47.7578676382913
47.72984310283129
47.98777025377245
48.04555399640925
47.946293889657206
47.904273222186966
47.944423477863616
48.006221441110455
47.825972796662924
48.04206871534367
48.172975961627074
47.68017665026483
48.28794349423127
47.9441174629256
48.04125684141564
47.78783946777944
48.0147336960473
47.85607907844286
48.08035524078482
47.517602404393166
47.7662565217296
47.6739904568834
48.05281881136804
47.62404750535462
47.46961798752686
48.045876832752135
48.04983780296389
47.80570365906962
47.9022825784144
48.23697352004764
48.1334970291706
48.346490844214486
48.40669886783281
48.63933263355003
48.418899921857644
48.600020763261846
48.155864704142424
48.25303847790991
48.385275701393915
48.199201138252356
48.36660533395025
48.598529224685095
48.658085524092655
48.21715519377433
48.009785980787
48.47700132628289
48.29682194811496
48.80305864126847
48.61930323140116
48.62335507216302
48.780926185802734
48.81741516952251
48.732822321497316
48.39734356530281
47.95810238140441
48.099050273139866
48.32916879318198
48.414372288509064
47.98670049104011
47.97643683149746
48.2080674951299
48.239487040146514
47.934711639194965
47.96239721442132
48.26246607812381
48.49550134524422
48.494749646276695
48.36656798083126
48.163773185269996
48.441124246095015
48.53531207499723
48.42889206251094
48.58694726908243
48.43816103266929
48.588392163132795
48.52730088127328
48.85531834672007
48.960569067931964
48.89944349193668
48.752399791089914
49.03034405209686
48.943147112667596
49.10248581828743
49.06544683993932
49.02493027230781
48.88664900902432
49.04696941754686
49.172118767796015
49.77962503574573
49.894892083644095
49.84058111144476
49.50054527122947
49.544113675714655
49.53644948002131
49.289763305861754
48.887069422383725
49.26227033367645
48.989425513674526
49.421230159613096
49.37449644641913
48.94552732094194
49.20265302209886
49.14249415873915
49.14183062192739
49.705188481588046
49.2713423044092
49.479164050669944
49.712895470226215
49.682449131403345
49.84097656203872
49.77874674147261
49.746144577458765
49.43860676603015
49.60360661063581
49.45033347580856
49.801238631279375
49.814907497280664
49.59546020407245
49.479393991902114
49.823237140613905
50.132950329729596
49.88012873684375
49.76879563538534
[truncated: 98,002 more rows]
