# Supplementary material for: Comparative structural insights and functional analysis for the distinct unbound states of Human AGO proteins
Source: Sci Rep. 2025 Mar 19;15:9432. doi: 10.1038/s41598-025-91849-5 (PMC11923369; doi:10.1038/s41598-025-91849-5)
Supplement: Supplementary file 6 — Supplementary Information 6. [file 41598_2025_91849_MOESM6_ESM.zip › AGO1/r1/MID_N_distances.csv]

cm
64.43609081945083
64.36293575782692
64.2396984479472
64.39376286080775
64.421814306823
64.4630763905986
64.06000840303177
64.57330842723195
63.97947256695978
63.691413281448575
63.534296905197294
63.975122469196485
64.51666572414916
64.26187489428223
64.08616003360407
63.49709564753885
63.386834635741046
63.44381703204417
63.77994746225494
63.77424887777761
64.02451886293356
63.64093917133545
63.57521176440327
63.49856776200274
63.2074413342852
63.56793577475771
63.3256342192183
63.256688713583294
63.64229500640179
63.35822025217442
63.17776465985895
63.37990613374268
62.93371136175278
63.243940686852696
63.45167290429971
63.02964679747229
63.09860362723652
62.68194113003707
62.87404173458484
62.68701434175898
63.07281131407012
63.13980297579419
63.20130060423801
62.68988366729894
62.92391910165974
62.55478041699174
62.77653326049463
62.44709882513783
62.44551696870879
62.71797549017075
62.77549817231137
63.00147066080061
62.757675341197164
62.897803476120636
62.86620908419749
62.56843204213059
62.92482136110136
62.91778518702184
62.89193219855711
62.94676412964874
62.88876807060608
63.22644821728605
63.28225431735299
63.120990849075405
63.39313472606845
63.26168488645616
62.43345053080141
63.164091848490486
63.35832339532248
62.903908887317414
62.62521352236567
62.55715147094922
63.152021688593685
63.205832053113234
63.05157563235294
63.06069930352535
62.60820031058368
63.131433911316435
62.383867792322775
62.77744336158233
62.85462813029181
62.758697835722806
62.73715002798052
62.294818454923565
62.79760828139516
62.6056564895774
62.98400763643908
62.89110874232294
62.828604409492065
62.53205044082144
63.14760680347775
62.793926771876286
62.58599188072583
62.66191514834718
63.15052033941854
62.39563468179784
62.89915905642521
62.417136217888284
62.948353059663205
62.76751746786363
63.0368376880863
62.95782598697021
63.10734717421366
62.803296536338884
62.768162550427434
63.05249622376949
63.34866423229514
63.0790763341003
63.43681320206828
63.07122031358119
62.945060720418965
63.24971659042471
62.779953535305026
62.30663394339974
62.741352377006244
62.735855045241436
62.80500908346374
63.02661284282235
62.57723083636842
62.145314473136004
62.278179369398416
62.1570973480653
62.08552366573552
62.353482126645254
62.73933512652384
62.92589961882051
62.65521751501628
62.3841651669765
62.732145100181135
62.55246032293875
63.10228571387396
62.59873876270621
62.36389319141106
62.636666730062224
62.496524787269024
62.3941522608713
62.654961993739676
62.32518178755587
62.679510124751964
62.72118576369923
62.82845427598849
62.934282071557966
63.301159847637344
63.05438712907289
63.10306208338472
63.10662015976261
63.08203323828583
62.76411281160778
63.30194513840673
62.73208957553552
62.44355361516436
62.63088986858251
62.78337005192085
62.83526975647986
63.11375216461682
63.12626387657831
63.31616459215598
63.58388576634747
63.394626381458544
63.62103875966312
63.63745565403541
63.8462782909899
63.26705996197874
63.281251649812674
63.386153496400546
63.36767401045748
63.53028832474162
63.74459760108337
63.52823336398268
63.553366378204295
63.463767804457625
63.80547753840202
64.210819145995
64.60288763590657
64.13136296823349
64.071551377594
64.4392137712533
64.51566947550023
64.29987956164486
64.54282816543352
64.18349621838973
64.7535483510444
64.66031637631545
64.58602271979935
64.45961740119408
64.92246718964884
65.10298766077047
65.03510024188343
65.16413210543816
64.734983830496
64.69629460619063
64.62111854846309
64.46158285324518
64.31621728685678
64.34554739746235
64.12642136250336
63.79500818777238
63.618998535847915
63.33122761172014
63.17754644158403
63.52039312058524
63.56005071169812
63.12380201864757
63.299762484562706
62.976275083264085
62.916700164729185
63.11096515701281
62.99668915514311
62.98502865511864
62.75639992689102
62.74322370505139
62.91519518929315
63.09926539324258
63.48473243826891
62.92500431078483
62.63714158665205
62.92065369464548
62.906071980911115
62.89052932868175
63.15111583845794
62.94418046757525
63.129868620136975
62.93703299893315
62.73572711743425
63.08318329514092
62.76269131597476
62.788737729069794
62.9725472386303
63.12490654142882
63.793454662648024
63.81692260093496
63.50165509314012
63.677371225639135
63.50256472688477
64.04440105418917
64.36902063975256
64.02119722909136
64.34600191348515
64.36901317387567
64.3057652042342
64.01978215526914
63.92876890570174
64.15847209693534
64.43238192064301
64.67805638150028
64.83558285403382
64.76191233099782
64.9978490444326
65.20254300765016
65.21832383547303
65.39091461881576
65.69600849124146
65.67826892838468
65.27083974801806
65.28989049479301
65.42440498021446
65.54206495194458
65.86349221849639
65.05999839397327
65.04848118424076
65.02745199366277
64.97548849187072
64.98831217859816
64.83441052731683
64.73732839317867
64.89579117938851
64.6211846029487
64.9080647687187
64.44387802680563
64.35505537155935
64.20033375275786
63.91197775001583
63.91272830082107
63.8991509802022
63.6107444194224
63.72455051598442
63.88048479571531
63.902265983266744
64.1289813381353
63.70300110828402
64.01298879671432
64.12398776253082
63.66368862935925
63.31587342079377
63.67533727046936
63.71060697736883
63.58750693401082
63.88703831820315
64.24571312648689
64.14744005208715
64.26889682025039
64.3330359754343
63.92623114147619
63.68588182096684
63.73356240755484
64.21742075300112
64.26082502679141
63.856424446970514
63.79286858149708
63.77452620648713
64.14517527073033
64.31616779874584
64.12706875691944
64.49972720439463
64.59630868734908
64.33713218060677
64.72274632454636
64.649206092327
64.6250023683514
64.54451243448862
64.84827830129146
64.49673614559514
64.26597833634865
63.93083980330644
63.61337057097873
64.40720518242549
64.43016047393708
64.25404417957313
63.9496192730357
64.08359011361281
64.31270843191002
64.18884514047026
64.0786578184606
63.777759533122
63.79356607137608
64.00386686973802
64.2315128504083
63.84873904600291
64.31747440767714
64.00337000117149
64.35560330154318
63.9518041063837
64.27351625001813
64.40840032567806
64.54112442818558
64.59678447870611
64.39282792210466
65.13725745088082
64.84501439173874
64.81826391346898
64.94806894723199
65.04249039612041
64.5670928991011
64.931806505311
64.89028854032512
65.03077899550216
64.62379374797622
64.61525701894632
64.45091031916202
64.13905092258878
64.38321045741893
64.30283057362848
64.25210449327443
64.0282184759887
64.00578390311792
64.06709430483835
64.02030104875722
63.34457563040335
63.74083330925838
63.889939236016716
63.993884882058936
63.783544419628456
64.01001210379502
63.74555365415409
64.24770727604576
63.94510169168153
63.798184623375754
63.346607740223455
63.68104260865187
63.320612143010095
63.19110663304622
62.99973863839279
62.973204560961655
63.13056622605446
63.300975381659555
63.479151709185736
64.02236546637458
64.16863308028327
63.803118727683405
63.82761675622612
64.0488453109644
64.09774993868753
63.94989872490251
64.21331730377186
64.49151966748941
64.3449583969573
64.11966315198899
64.46462801176041
64.99594443107365
65.1150017904844
65.0834712487533
65.08456525707696
65.10094406237779
65.01129110746072
65.40085507057795
65.0827760975352
65.36285842832116
65.29909742269713
65.26067584516092
65.27269579090408
65.56241402687502
65.57275555506352
65.03181243020511
65.13433217790595
65.40251287259814
65.25533997885078
64.99425494738352
64.93514106713545
64.88352599455753
64.91974902625694
65.04491824823435
64.76945357984991
64.89526661651473
65.2149422986017
65.23252010429886
64.82779510453284
64.72655155724689
65.36971969041483
64.8814681839959
64.55555309948724
64.55040689883134
64.49149882790294
64.97478561481536
64.95748101284725
64.85703858466222
65.20481726384605
65.51100740246633
65.55752020329479
65.63602585326245
65.45729086302372
66.06250900471574
65.81382090658074
65.90308539806378
65.66137442079902
65.77619841126592
65.83607318808984
65.93546816138286
65.35760876605782
65.63791855884082
65.46103128575918
65.58702028260836
65.28963505430438
65.81340266677499
66.08983879417225
65.68079433775128
65.78563823309422
65.9831576876478
65.63359649340832
65.39323038412263
65.40599337485605
65.12249131117774
65.48224253208143
65.53873543670329
65.90712160481638
65.61076763348379
65.09352665026229
65.22171356267235
65.28631972997898
65.44334458300278
65.14462296612923
65.25883401508703
65.05177089966897
65.0858659170142
65.2808338524333
65.08993652525236
65.15284798061815
65.35291268667076
65.24004756365456
65.13940588088815
64.57804994862776
64.56400885406103
64.94809742958046
65.00386821705631
64.8487492270577
64.54381170052639
64.56895417349278
64.26794622086403
64.01726674133987
64.14930923550584
63.880362846361045
63.914431720890086
63.64698503468989
63.59009603797842
64.0454845136507
64.09234910786071
64.26364051511027
64.0368050540567
63.69430774394321
63.86916918515345
63.915531088947
63.42198310897247
63.77292993913885
64.07227014408087
63.93749651960289
63.88185523614282
64.30661253143306
63.92852709208117
63.87582628684502
63.39780055504573
63.31565601894968
63.63038998680527
63.681798315139844
63.97554254204756
63.78420294730702
63.94788386556436
63.61521138681904
63.56382489317937
63.609106433587684
63.57550619284431
63.77886759009318
63.45784884338065
63.39728478971097
63.14050318615595
63.45828588554659
63.81355473386865
63.33347415872547
63.96241017358695
63.95625205478493
63.87309176968788
63.568053196270945
63.4698325079951
63.83769435445681
63.73868029571946
63.56950537555739
63.675028628340115
63.82305415903937
63.5418012319464
63.477462803229514
63.84932645831081
63.726910737895885
63.70689559535445
63.74085304818601
63.793373058758704
64.0210619600189
63.89709273676775
64.10770623551427
64.07262124781009
64.08410421111519
63.79575143064543
63.513496047706184
63.304143839821286
62.897093454065605
63.24155881231931
63.334249634583436
63.409783137813896
63.30329808629746
63.11033847743913
62.92019227034423
63.19714371095331
63.1178906937111
63.021508566422135
63.16348188345245
63.47929297753773
63.46969111570288
63.658905045651466
63.41419791765271
63.107903402395884
63.52555232212872
63.190907528725035
63.042789530230834
63.21041233803508
63.164610152941854
63.32278954391367
62.88048525663747
62.889820237481786
62.930885231366545
62.849257380094976
63.11114788409217
62.49212326003423
62.7481252304798
63.096280046499444
62.97090053028535
63.22753677174195
63.10383559466955
63.00227511699676
62.977753152710385
63.284232431020975
63.57313046291886
63.46376919936518
63.433225704031926
63.33014049945474
63.85990776316107
63.726002958729794
63.83426905455166
63.504135540772715
63.10387552543849
63.0563025336988
63.2773655063113
63.3640523436071
63.315796131174295
62.75449549486933
62.88555486004937
63.08117515930011
62.93387250463129
63.11934344509584
62.36011275985294
62.38298432414671
61.89220628279851
61.81459485713995
62.24361965804806
62.23271617266343
62.44140726413416
62.72223791033765
62.746052394714035
62.680522497441395
62.73552897302719
62.99764259193829
62.82889192474443
63.00431361764022
63.355443272233316
62.90510265061617
62.82240378461024
62.81713088006179
63.333157249844305
62.854264889025934
62.4568186876688
62.6344676060518
62.73332468554201
62.711914957468316
62.70186324858109
62.72278457402965
62.653112568935605
62.3285818133159
62.07406225120324
62.5583374667227
62.399219293552356
62.54892861093832
62.33286730060851
62.201199233604974
62.89265236203586
62.81820262869746
62.71193425464439
62.67902962723129
63.27213934219029
62.888666636422265
63.44256336078015
63.34370198457713
63.568502795060034
63.30382265851049
62.91215190318436
63.077820279451494
62.94161019777036
63.12600123295624
63.06221739686597
62.487787033093255
62.61180691190142
62.676310817098184
62.6133699122262
62.488076475527215
62.22498988415597
62.214106481511784
62.08289152365065
62.68479669472078
62.57841821974904
62.87314722455611
62.74088151124048
63.038993960318734
63.296289989978014
63.58545783212542
63.674630416501884
63.31356427620705
62.897094429427035
63.37474959739437
63.43236692715976
63.27860158343077
62.87994105866932
63.297891462868456
62.67258599016237
62.74246236548585
62.818433521334015
62.87925358651074
63.09746854684855
63.09267342726694
62.810596395359
63.52948106730961
63.77776351686507
63.83735788737636
64.14545683735099
64.11142571055304
63.624804303272576
63.74655856255769
63.61190098118641
63.705617343418496
63.5833388021621
64.15025128923655
64.05223008659566
64.05614970342522
64.09752057834233
63.9447993668577
63.89726002429781
63.85305386360842
63.60198674871272
64.13393727810062
63.571006214686776
63.260202208197036
63.58217845827424
63.32034256619395
63.45700703144476
63.471885235327804
63.73914244271713
64.02243569446524
63.85648451045369
64.07607261186469
63.935595103509975
63.52238477885652
63.38248080518367
63.53910200467928
63.44395430059794
63.74777230508035
63.876138057314066
63.81973173835584
64.01516705000553
63.893300237562734
64.20346926513366
63.95681281524688
64.17679150673315
64.29580475606471
64.51681470575423
64.1709095349234
64.50923865575294
64.57068190868871
64.88016049188514
64.50731575563775
64.33159238038031
64.3940384643369
63.96985533358224
63.928903024290896
64.55175505305418
63.82761461537891
64.33004264114507
63.829687115986914
63.90105082139382
63.71764778968983
64.16495915446082
64.08531126247964
64.39042581497708
64.46212152487617
64.36998160180171
64.1875042718892
63.80281522370334
63.844669834222785
63.99221727625096
63.77268142598372
63.50794202658542
63.475478569003144
63.61551019270413
63.524307119848224
63.54493349666599
63.23034405771246
62.82580609508901
63.099774007917375
63.38143813482639
63.516027181353195
63.61847810904102
63.57537184602351
63.88967926947922
63.989967970107294
63.716496832418194
63.883663304787646
63.66471634476106
63.561949536391715
63.6472237901757
63.56157864661662
63.626905382708344
63.48525810205702
63.71582595960215
63.30644409062733
62.99097558508295
62.783627709194924
62.909193162410105
62.88858997464851
63.28566304155717
63.8568507307726
63.44460174161861
63.13563550469163
63.51899980147443
63.34577436213591
63.39136180687012
63.89796911921818
63.48379693416028
63.97507717051997
63.55490256351855
63.322963702181255
63.44775094569503
63.18005622921308
62.705211073005735
62.509543275115846
62.52948540026294
62.80607302768351
62.720523902197606
63.157852779764646
62.976996016782124
63.52018067031922
63.250151187095625
63.58703365148555
63.51251551689078
63.6129080207166
63.34648261922328
63.614176657165565
64.04707700590218
63.922507466274546
63.80623348575493
64.06049404442835
64.36102732915782
64.63262691377571
64.61257281007853
64.08535641678296
64.24655113333633
64.2653515862107
63.78478215608232
64.07583657876017
63.765765859569626
64.09583638268738
64.19116860525402
64.02551975855165
64.41405193690068
64.31641992627445
64.17592839790818
64.22570440430476
64.30781503493536
63.89381379609511
64.63758984194904
64.40096673794127
64.6973715975941
64.55320505570526
64.61504956420087
64.75624217459963
64.7412851694369
64.75302353995316
64.597100651158
64.59499173014105
64.56467571646503
64.63723648540785
64.83324903131187
64.63292250995742
64.70618513844101
64.46176365103065
64.4484971378732
64.8695441292587
64.80488301341336
64.3742213522895
64.03636790132485
64.13725864181983
64.32510038621136
64.12051726722957
63.93124358705448
64.33254315992814
64.55008561553844
64.63062295032462
64.58632734377507
64.81403214949357
64.93302997754027
64.4987098125601
64.38129255174795
64.10790630939601
64.15834712036295
63.7582317581104
63.86377552269712
63.72858400441523
64.13665086086218
64.23335545293064
63.751303658493995
64.35974889631207
64.39515537272011
63.82894787021762
64.09250959689054
64.40841878875061
63.924147757822006
63.84247466402594
63.673669927355135
63.92700671417557
64.01893755219248
63.87514807466086
63.83872627234248
63.78083964562241
63.77430287398295
63.62120936257121
63.84734918963376
64.34659577834812
64.23124036025243
64.29528623128051
63.888931515751985
63.62885946737354
63.487304198162434
63.63407022846505
63.76800450816966
63.49627584032503
63.69219758122248
63.51747076141105
63.508722138436646
63.634710439172785
63.87411613518062
63.860801537003425
64.04737322290782
64.28039954087662
64.3425934748262
64.12498372751486
64.21955449014892
63.84449659488137
63.89556969457253
64.0028390746366
63.89711419078019
63.706605170488515
63.857993113445495
63.79531335443192
63.649280104884646
64.08388982208399
64.24146708281268
64.27453665044037
64.13638995115295
63.70290686225826
64.00810908663101
64.47551583691877
64.2387250457616
64.16411402966817
64.01045739665885
64.14887187081649
64.0859583790305
63.58759540997739
63.314854148022945
63.236981079480536
63.647983662630516
63.84817994151395
63.662690687008116
64.00590531807184
64.3991941914873
63.98894416682442
64.00086204508571
63.94785681135866
63.80981203884089
63.94532052567377
64.19155668899502
63.87608551337754
63.45188972313701
64.00936223084985
63.81852660092589
63.91777360258492
63.54231220485182
63.53076497986534
63.36601064867515
63.42042377511333
63.60806995557196
63.61867181998481
63.76383675324377
63.043296878659106
63.72416139586677
63.43438671716454
63.43487477158616
63.88912892138114
63.886080227500216
64.10407914980208
64.07788379674459
64.03651760866282
64.33792738252832
63.995381022905605
64.24053574410524
64.40438341259392
64.03793168779748
63.96033729112192
64.5116579033153
64.33294364940436
64.26743296133773
64.13873428109636
64.16512327360674
63.966307862832934
64.46786126951181
64.60875238156679
64.55594777035651
64.98428106116454
64.541155818714
64.20397212740279
64.03468498821961
63.83635995305798
63.87394027997397
64.11536836604392
64.57280103778292
64.5868825391651
64.44717580159985
64.43256004294658
64.08086250344367
63.93520853184376
63.92179281250603
63.83779110772124
63.93930586740301
64.19278048383353
64.0957148261305
64.25414222903093
64.35262003673309
64.22689836489691
64.53992015588152
64.26430327646818
64.12635178654753
64.245357639939
64.05383000154055
64.22036635903257
63.96494719528542
64.57886633856063
64.40939262495314
64.54741922446372
64.24599599098592
64.16377774700534
64.59568038849149
64.4854506554648
64.33430161829165
64.22283584454662
63.878217270099775
64.30790686093
64.55886025936161
64.04315370232244
64.30176403951312
64.26593645990351
64.0101478529871
64.21162998387597
64.27218099656544
64.5946735904525
64.27499871092083
63.82824149686071
64.046397204085
64.15080193195205
64.24682902752276
63.973432016772605
64.42958429910232
64.39172145379028
63.92565573404907
63.66753776177147
63.59824269214063
63.882978570910005
64.10039565282018
64.49543161990267
64.1701297850691
64.35375001748544
64.59459310776973
64.45824403980941
63.825009162967675
64.82895832614507
64.71556179050845
64.35323362410517
64.21955905443575
64.10049259801062
63.60802348217248
62.98226589628763
63.11357264513533
62.869909577405146
62.638866550759836
62.77527932180482
62.2682025647221
62.45181891036776
62.88920872125852
62.949475986701046
63.139693314422196
62.9503367376468
62.587701198513955
63.03236095765513
63.1858078484393
62.99121649761961
63.22119280304039
62.91108580432997
63.33163085099335
63.48691308136863
63.538853617839024
63.249616271922896
63.096442394405194
63.60919310401356
63.52892533682853
62.97007641653437
63.33801785946235
63.409076589436744
63.278528515709986
63.25841336954353
63.6405292494441
64.03988239241082
64.24916252261659
64.23250350493066
64.25272819085879
64.23543997786076
64.44166989064911
64.42965869970665
64.17069301979832
64.30930428972681
64.34928978044043
63.658041219636964
63.274211309272786
63.167340347021884
62.77243165474676
62.56308504216917
62.86181437818247
62.901955781954626
63.11338528407018
63.41317454922461
63.601915621231704
63.88712074227174
63.73757667353924
64.15524637458378
64.27713228893766
64.33053604395559
64.0904149555289
64.12961362700923
63.94663366273086
64.27568641343088
63.69429604182955
63.48440564291111
64.00662204452252
63.88581889244939
63.94783864747996
63.94683104634884
64.25359648615964
64.28151923244123
63.22659479286952
63.36080093607526
63.63908210574044
63.803878400780235
63.84253426013641
63.92515292295142
64.309817203849
64.13390492596162
64.26227726973913
64.04979982711637
64.14098563526404
64.13562072556553
63.999876228970535
64.45366457578116
64.88167209065385
64.2433971878452
64.04629892337039
64.27683519023319
64.19821442102977
64.5971854727517
64.31193410337121
64.4692850902743
63.99895955922167
63.77094032245009
64.16801580194543
64.35629371017168
64.57700655434049
64.21354402014748
64.023630432135
63.807061827606056
63.6696082552508
63.458027240035555
63.92370376944692
63.78015692485176
64.1259661783201
64.16711980937757
64.28245979807825
64.52490882225675
64.36712573293941
63.963162919346075
64.23228587013381
64.46210957478782
64.55346346709472
64.76405460284265
65.32159231298486
64.91497753813645
65.11337152785666
65.18234193920036
64.90352422611323
64.72371109221477
65.36210357923275
65.22144953864577
65.21826585831148
65.0299980426561
64.94753087643632
65.0630096853565
64.84837972943888
64.70459408939473
64.63617182463621
65.05796789439263
65.39000868662328
65.23544751248009
64.77065590884274
65.3627525001266
65.27630996106085
65.41270690613034
65.24520411538191
64.93092213907948
65.08879473460078
65.1360337631053
65.56797335308474
65.2778926476555
65.48565759931111
65.5290018801181
65.79800856612144
65.49521226406219
65.5733875640118
65.42827419836527
65.00890698053244
65.57967139816536
65.72995375779284
65.5634778173757
65.61377209091219
65.39703460683708
65.48437500040657
64.64623609994759
64.7227661564205
64.9040728006615
64.5711062163045
64.7473924467405
64.93930479556154
64.7836628284213
64.99401698095954
64.83801382405414
64.84880729877413
64.92606710471422
64.82514945737012
64.50476032786881
64.49659068593652
64.08083264875528
63.98367913769127
63.921245960703615
64.11804168630589
64.65616555364662
63.93407951822371
63.67881362635304
63.57749180811578
63.43269282448885
63.43017009462945
63.6087541403359
63.73767288751019
63.76851853345244
63.71383563690423
63.38396124671213
63.78580359016343
64.16229736276753
63.98166980235202
64.6566147912007
64.7579550242462
64.80494006628095
65.22130952465636
65.12998919802666
65.56013640754921
65.05643890543317
65.13794421971643
64.94716469469658
64.86483284983899
64.49955949658093
64.35860588762705
64.25567663060409
63.90751755297504
64.1741810488373
63.95385344108277
63.9820272372825
64.43215733684112
64.33051379426155
64.94420793292825
64.52048894531089
64.7620580043969
64.72654917362756
64.87901209616243
65.30695339412665
65.29517636135537
64.83517090940005
64.64360078120951
64.5463245369828
64.23638727792854
64.2990594165451
64.37646163487844
64.29240709835851
64.24718378865175
64.36776489073497
64.06238581003535
63.84664946567794
63.986297312874534
64.39441526399109
64.19353095201045
63.93190950431103
63.82052293579644
63.42906596631258
63.821208240993876
63.47800279129957
63.60804396911883
63.38919823723919
63.45075617264042
63.277921658104766
63.233852714958054
63.05266811865973
62.94089608847112
62.7395031217469
62.784114209708285
62.41365048405901
62.44537233967786
62.52491607603317
62.300391905442936
62.67977079372848
62.623677446808124
62.634496499241955
62.4717057475194
62.48060284588144
62.3323906655264
62.28401927204521
62.270628702659046
62.29171453285169
62.758911132064945
62.69118983580594
62.889433674228776
62.28227368554862
62.50234621741976
62.53336016372564
62.65302967842433
62.44840995640379
62.47567502743228
62.469574937083514
62.34213108312207
62.96070377295705
62.9034103946923
62.98917469660056
62.93143498126022
62.77200721496563
63.197364352276544
62.91850333844074
62.82624424582111
62.97868783208677
62.9991839619007
62.82993737293627
62.77157669512884
62.59774211662553
62.964731457712666
62.93452104947472
62.7755020414337
63.05616426252131
63.038485421658464
63.17986378926247
63.6709061060437
63.86672097093546
63.87746892619303
63.82038004515463
63.26870761760459
63.33057489788887
63.12609622752173
63.327647672759
63.25232824481687
63.204053234317804
62.94534446278689
63.37621291782868
63.62580137981167
63.416407037226094
63.61800900214879
62.75779711437755
62.92545529703963
63.07615476280919
63.06501068987839
62.63166662692591
62.86272191977269
62.81076898574987
62.96621470377373
62.76254596363678
62.79290485581543
63.11973567678218
62.88415597658077
62.91730327466629
63.00699067434832
62.96430497464387
62.893790693450164
62.37405805946758
62.63126586243187
62.58134088464959
62.96008537518777
62.503314031338206
62.85656652726238
63.30722361719718
63.519478547167964
63.6196396347605
63.809051683177934
63.957678926463835
64.0527115339412
63.50953161708681
63.30550344013457
63.407547018124866
63.14004627575249
63.163615943418236
63.36095412762422
63.42118292984815
62.93462840577064
63.48997297349776
63.18878320792583
63.024773473026485
63.062983728972675
63.76917675135569
63.280191869952006
63.29997207008953
63.30003257354774
62.94406710858283
63.27180386501695
63.49015478733073
63.216397484749486
63.24373734650183
63.18577225403019
63.208841730053805
63.04990361905013
63.410668675128875
63.94349172332974
63.88282806278484
63.608892256020006
63.73051745154804
63.95382592265288
63.89147521595151
63.9118003735443
63.82908698200435
63.96634945230356
63.62108303030151
63.72395300083969
63.69220730757077
63.890989071180165
64.02143941865218
63.938018501093936
63.51477825058058
63.325094302414406
63.12509809526731
63.40525915983892
63.141346838678224
63.43176273669816
63.46234559675255
63.644254402166695
63.481763166503505
63.488472942688446
63.75353763329722
63.96146362476914
63.6464993451624
63.88569019276006
63.81933222948853
63.660312532768415
63.109362448877654
63.31439183576645
63.007217898453874
63.383648921386786
63.42729888392273
63.61714609263034
63.31500227458879
62.995285486192856
63.15274339515683
63.59836736987359
63.34375714008447
63.317303398627374
63.25977597689861
63.30413535075709
63.6366886994866
63.35943035748341
63.533021413381164
63.63761499553038
64.02729687548958
64.1841029366578
63.72804593321795
63.86725483398259
63.483312087226395
63.55633380793324
63.57205968467903
63.304501768340145
63.34434639616489
63.40715179461653
63.420875438769116
63.430254512955706
63.37447666426331
63.3493024169864
63.22881634214722
63.369426201274486
63.440252571037206
63.49591404543509
63.71996671094341
63.673869610863235
63.32262669485418
63.420419580959496
63.884567123342734
63.627409305027086
63.91846650203743
63.73650869121842
63.879137788367494
63.834327863452444
63.74738543030551
63.674477133972985
63.9554354460873
64.00203031358039
64.00699055430019
63.8126588262903
64.00061619720958
63.53120292657728
63.15619240371478
63.4793479362415
63.5485546916401
63.32544128024089
63.255338823415926
63.58873492252037
63.62231249652207
63.3923881743598
63.609308229689674
64.27753979679716
64.19089442009572
64.08170107716639
64.33093765778099
64.31743847530787
64.30255858698344
64.43756201100172
64.82944281105976
64.66238185623196
64.78224031802992
64.5050590525218
64.91344541321016
64.33383376259502
64.51137058412272
64.91364456528407
64.7366246811703
64.67320315325262
64.29809455811764
64.78935682703035
64.76602049150223
64.66166160690268
64.17813432554873
64.32587875112316
64.48424704088636
64.67352758773549
64.41087131592958
64.30382458427924
64.91987141350546
64.65899068059113
64.59237128458784
64.51690461198595
64.62855993359305
64.18025489131122
64.24626450655771
64.25591285980792
64.86119859056289
64.94217490655147
64.57518901518634
64.7811168830262
64.9432413833734
65.37420897427735
65.27186063114829
65.13880010617416
65.23639428751625
65.23763402709659
65.4797294522539
65.17130925597512
64.72529459191024
65.11746930211149
65.40514219473125
64.94062069448466
64.91594514113605
64.95218281309032
65.01933185997002
65.00798287121681
64.9741362861404
64.90556472554431
64.92298640254064
65.11316332472747
64.87888201249318
65.02599944223695
64.79219384972498
65.17639918583404
65.20799453418286
65.3693865568487
65.37048161214959
65.21763160307998
65.33639647138419
65.06270487328433
65.1946242495743
64.80391246468159
65.04901635584648
65.27323150005788
65.17149438781205
64.90848877145035
65.09399116528942
65.53521252764807
65.27347275416457
65.56736006313477
65.6598217803888
65.92276446828262
65.93652707402994
66.0821429460467
65.84621561788657
65.87642955018713
65.60237898579085
65.56865304579753
65.73124476098947
65.41633545599711
66.04233209778458
65.58971691915691
65.39946070757851
64.67058382959733
64.87347568191812
64.79045997207311
64.78108927319354
64.69950448925226
64.94697205174006
64.53171102830281
64.34798827810111
64.53700945029705
64.6488467347766
64.95407406181451
64.63662844767107
65.45253121823497
65.2081708918614
64.93746673087945
65.39880046106083
65.35258128448028
64.83140284392528
64.67138321469994
65.12010706268391
65.20923715161551
65.62413151881485
65.04280458257662
64.39279520183632
64.77324557345749
65.31016970955271
65.4771010627956
65.49844605169274
65.16227620766772
65.17973568713418
65.0161043588786
64.90715654628583
65.0435532361588
64.68291304832532
65.13820554358954
64.66103651159627
64.95859457169801
64.8290622512574
65.1086901622733
64.76718802257001
64.82495091465024
64.85038458010965
65.50064358222487
65.17666681496951
65.0344104407512
65.3678994265514
65.3785214902981
65.13345978423179
64.97911143153233
64.71516973739874
64.45184667639394
64.74248077898767
64.28634454251076
64.2877821322683
64.42999048994673
64.50286779697974
64.16245267438671
64.23710373028756
64.2373889128978
65.32508695136158
65.21014264125365
65.07665952437964
64.88611560381737
65.11937878405102
65.06828199602538
65.29363076502102
65.05603981215359
64.952864309012
64.98291616456926
65.0615104003855
64.5340262646709
64.99410023638842
64.70654171035174
64.82769744698301
64.69747922686733
64.61198230792544
64.97903271591959
64.50561011408412
63.827173397833256
64.06880180700799
63.968911582899516
63.65216806907289
63.97869621647703
64.03121802868132
63.82964683955423
64.12364202779622
64.72485086420394
64.44778952272092
64.19418695867027
64.46868117742568
63.93890032489481
63.527174690501425
63.967697745233394
63.646734117860206
64.0389808695027
63.977519369549746
64.30741371387559
64.378602668931
64.32608218337256
64.36294000934198
64.84389615548983
65.11313307956367
64.83147599364241
64.38284189537887
64.37084396619355
64.80337470084297
64.72932531932858
64.63565497877428
64.33623213835975
64.49040603734159
64.55805863762899
64.58050508728387
64.29895235205161
63.86767273411987
64.01671220691517
64.06314758143456
63.99333786131467
64.07628566083115
63.936633615629574
63.40661453860718
63.09760114780074
63.16487028906664
63.35085761195588
62.951262751100415
62.822968643712066
62.81158919367944
62.8417842211242
63.504511817890624
63.30641719473767
63.11520403101228
63.17952799688396
63.406689958934855
63.13291345031612
63.466862071185865
63.351354897589424
63.480359040745526
63.48978922239426
62.763749915404105
62.63055989441038
62.76660234684095
62.657314664348945
62.96767812672868
62.65217609203402
62.74307102178002
63.11639110260508
62.654914726666
63.31023346112346
63.46781379730032
63.61526221542909
63.70402773095152
63.865869616941126
63.732503607131974
63.67010531619306
63.565842507149526
63.82536088881864
63.840231129645474
64.07430227379633
64.22912421722268
64.27924848023028
63.98647575604982
63.71427143652343
63.98358186298282
64.27428546421126
63.96802443127783
63.73760774524887
63.97050663209022
63.676027092432946
63.75980913804629
63.9452035847069
64.3248773347205
64.32621785866519
64.67199604401657
64.74147831335911
65.16723645093661
64.75591219604829
64.8314109062153
65.17704486935641
64.44357100892594
64.5501908738148
64.46094350977991
64.38319127071671
64.21344491571851
64.23279827818438
64.59914611954055
64.38070044742135
64.3563317736967
63.81405749743657
64.24747478402752
64.08112611174458
64.530486898909
64.41605199050251
64.61658116418619
64.63184997640508
64.49510388285289
64.50480114915914
64.67815079757293
64.66930643275826
64.1848928146847
63.702246389364916
64.02896595564465
63.52196455695062
63.56155376593034
63.86911799862438
63.9812296655993
64.10662673190389
63.85214909523578
63.63891397580986
63.83385082142284
63.77193859978474
63.711449661042195
63.19993816127837
63.2257821929318
63.65079789097476
63.370780411831824
63.11621041143597
63.38666622103329
63.776601782473094
63.3417968253777
63.0505012213914
62.75344802009423
62.267383463377385
62.590045059074704
62.1255671064236
61.969184468330766
62.42560188199775
62.52263302609038
62.27003975680488
62.22522612668323
62.24389298593489
61.8286081312103
61.92838407923283
62.13893589360639
62.26764280233425
62.968240689289594
62.778657863690555
62.426228468433386
63.20136611489712
62.786819850520196
62.59937458439568
62.73620713757097
62.707495565030726
62.391752163800994
62.08932767909147
62.3972619043836
62.23571643096809
62.57678556429434
62.99139399807908
62.83434182514864
62.74310399260617
62.54479578983198
62.887223425582704
63.04474930359214
62.7900927321367
63.039538805074486
62.73745792102171
62.769856407521495
62.78051422412567
62.92328418920602
62.81136479612522
63.23098797461708
62.87545731512347
62.990413534797696
63.08972095596596
62.98238434492146
63.2070100123155
62.70309682406565
62.89839457488385
62.48325153733227
62.70915182219012
62.6408960196302
63.03532065885728
63.07688109626973
63.095402699034096
63.03796959305175
63.04514996098532
62.94156823891555
62.886870761668156
63.00343049719325
62.95959857238836
63.09169085498192
62.91906965199584
63.190185339432524
63.108096329162265
62.70865605214417
62.63640554205161
62.16197448772025
62.34881183028223
62.319128823292175
62.45603280394741
62.25235546167173
62.5375451581719
62.675962662682764
62.47817740411701
62.23679130276015
62.15086828691612
62.89427819948378
62.63292107323178
62.722147296309025
62.918238617188166
62.896223240589805
62.702481143673864
62.76016865180324
63.04138075355435
63.17936180781162
63.424167822441525
63.13123951501813
63.145311050670294
63.19513012318432
63.57473348090401
63.51848506481235
63.55110560791042
63.204670420137504
62.83765327457013
63.54844918072705
63.01383299694356
62.98155746916411
62.63171152140151
63.116465036014894
62.96835172068278
62.98145764597376
62.8322779192038
62.90361986778551
62.45543742455026
62.32599845311795
62.354566051894466
62.1955813255664
62.51373522462591
62.44014748085171
62.45634618252763
62.76667696389561
63.07173432366486
62.947552888616805
63.34860520275068
63.378791729223586
63.302626301211866
63.035210139633804
63.330715099246795
63.3493321507361
63.399919331889876
63.40664555817506
63.36645286864332
63.852208086608194
63.95409149167959
63.97046075208821
63.86696385139214
63.50313505013906
63.483178170044624
63.78291723159442
64.17255566930152
63.879939862020684
63.82425537670858
63.744273500772735
63.28812624272611
64.06938534073818
63.52891787715861
63.76763269761504
63.494996220160516
63.860090406839454
63.76391426531822
63.78575614301971
63.5139566915779
63.696880813286135
63.85382854044591
63.112072813379456
63.37714212340461
63.19863345179083
63.713525315205814
63.76200566970452
63.3701607257371
63.586776839561175
63.51266454286256
63.54334097569534
63.62305209078069
64.0155455904036
64.07906612128507
64.22103092789031
64.46088494781596
64.45771024466494
64.38052925165947
64.53347148417906
64.19274923284692
64.46502005984945
64.2982211806597
64.31822630286807
64.5636217070376
64.3662590603759
64.19427140729715
64.24362403974061
64.13168645965864
64.4693088387356
64.7062344193916
64.53875161916987
64.22935218529192
64.13853871997172
63.90786869336917
64.1636809071811
64.09098458282679
63.70564486712916
63.669566595318535
63.58618484446454
64.01473756862848
63.68142624853458
63.97304814393347
63.99900425453918
63.86144126424159
64.69469231724152
64.64536229807779
64.57198167805046
64.92792635266949
64.91481009657696
64.93482810701984
64.8280743830838
64.74859440640468
64.41838044546336
64.39435909450461
64.33168181550228
64.42403735798025
64.24183985986863
64.03271383105906
63.98712084709075
64.09999811109196
64.63729113880714
64.74174592775866
64.72160433949091
[truncated: 98,002 more rows]
