# Supplementary material for: Comparative structural insights and functional analysis for the distinct unbound states of Human AGO proteins
Source: Sci Rep. 2025 Mar 19;15:9432. doi: 10.1038/s41598-025-91849-5 (PMC11923369; doi:10.1038/s41598-025-91849-5)
Supplement: Supplementary file 6 — Supplementary Information 6. [file 41598_2025_91849_MOESM6_ESM.zip › AGO1/r1/MID_PIWI_distances.csv]

cm
27.25546629788855
26.948902075310414
27.178434301896715
27.066296815644872
27.135758441406676
27.13071838949582
27.06423171089266
27.219382430878838
27.122885048485966
27.172106259315957
27.02150910908917
27.223606078256857
27.319300120514434
27.109198457379616
27.19588974901556
27.116549467389536
26.931858820470488
27.05767880886539
27.04302397443838
27.19538295421241
27.014371040112657
27.047722823155365
27.126856021421847
27.16537764642149
27.044412191395708
27.122288153317392
27.07314875915915
26.89650529620869
27.197739053876425
27.244121001907562
27.057687718432025
27.20684502016084
27.020842142138132
27.198401019640947
27.333828376647563
27.310496644007934
27.360880934448385
27.38643519663892
27.186265087312798
26.982645224327413
26.970261361154783
26.807643667193474
26.965003635488966
26.95827030767264
27.038522342102095
26.901996723233783
26.94384068608553
26.955967709471018
26.985327465761817
27.033160651738314
27.00286706539754
26.89051756302763
27.000168920475126
27.118601076289625
27.106383508935714
27.07181253946691
27.194771644613187
27.06771387546806
27.14868716119866
27.00002422316497
26.989488971373543
27.139476313404973
27.03895381340158
27.031702639074428
27.056672123582977
27.04668829889219
26.923276105434844
27.048470988323583
27.13962304961359
26.908948686544306
26.96396306120799
26.872653005983857
27.055918788803492
27.05464784878527
27.146337741384045
27.067137200564638
26.985805586531463
27.124451906586355
26.867747674192962
26.940085152040925
27.053387743980487
27.003227563766668
27.094007599145602
27.044195428055563
27.03667221107311
26.871336546711035
27.03852561197196
26.9709594371293
27.012184623374814
27.271561685241682
27.310552562925555
27.12470766437949
26.98632741370831
27.002676878353824
27.26737160445664
26.94114055758227
27.145365815001764
27.010856671552656
27.232547966304875
27.037316444745734
27.11462367993638
27.185451337878455
27.115619983136348
27.14071990267355
26.99368855026675
27.044349748697954
27.140029192456726
27.111154683094416
27.29170713793181
27.032526369480536
27.05144052705776
27.277192064693267
26.993698066265775
26.95123222958085
27.265853476789726
27.101447755984573
27.06470641355069
27.10535257659267
27.07230068604238
27.164708385119628
27.173459953449754
27.187953402800918
27.04401750444221
27.174307103889056
27.20253042455804
27.160032683722303
26.989773434074333
26.99773406040064
27.022839717736375
27.005436992808576
27.241924815873645
27.286970078142513
27.14652030014611
27.19723717579294
27.196500578413353
27.041329418520217
27.07058418759337
27.02195858674423
27.07669164559512
27.00586720589323
27.112390814824206
26.921205499094008
27.11951200636697
27.011129752673426
26.999645280552354
26.981864986820106
27.062721114845463
26.971987103460215
27.23018474225545
26.965135909697924
26.97995234738492
26.980305717993033
26.978609594678446
26.995637335933317
27.104879395417505
27.135077665442136
27.039477202727042
27.369569786690782
27.19313230413097
27.247381490682855
27.260967795791487
27.200148569074482
27.10121237759718
27.279045429923688
27.132194208022476
27.008338353261955
27.107594913257643
27.268049612946395
27.080928758994055
27.15213032188134
27.134533763111612
27.117347784440643
27.225615973114902
27.326044416407942
27.179457886185034
27.077902734791465
27.073395102353455
26.866978632452316
27.03222932462183
27.111246495868432
27.239426803059793
27.159251011355895
26.976966016867955
27.133298855481566
27.117637966591847
27.147034794459067
27.170264686342136
27.074573789003793
27.20763875579885
27.07851165152729
27.12780989105095
27.347593900061455
27.34815790490476
27.24531145776556
27.242423834583775
27.21960790708049
27.086941026850546
27.191254064875196
27.071272639192944
27.187899819788566
27.361225158945953
27.309397711059884
27.02756021290858
27.267787104736986
27.159738856506006
27.17396986096886
27.302773660917232
27.332132518777044
27.184097736589486
26.992918863179874
26.9820754711956
27.031731959599973
27.076604456164826
27.0800097946957
27.125873007909878
27.202738233365423
27.256149982849433
27.40517128315314
27.212318581181716
27.25957568130328
27.21275945862011
27.227567576110538
27.127386685545456
27.04152203048491
27.104369017360728
26.93056656969842
27.034771879356395
27.058739880489327
27.271189758758556
27.18929424457221
27.348411174739155
27.172340290271844
27.295359916912037
27.256049750872425
27.222602344026033
27.32965302991697
27.333514377375547
27.33598913282933
27.43323470324762
27.314979584141778
27.155891980282906
27.287769633627892
27.351719594831444
27.328567291917338
27.22054489272104
27.357736721538952
27.310876173733106
27.22090351497763
27.177705246168927
27.555596683131842
27.34972561150844
27.400221654687503
27.282781733252772
27.23684139822239
27.336517840112364
27.37640762125446
27.233246936825918
27.55929283480013
27.297881945942002
27.07071402515879
27.17986846824191
27.199839577123505
27.17769240664661
27.240469265348946
27.07407287622931
27.334122295367465
27.352856356630387
27.437643090764546
27.391645326148975
27.32192520524095
27.269621984236515
27.37992110447937
27.06417006468326
27.168907861604758
27.28975573493191
27.29975546097505
27.36403759100999
27.164234413887637
27.378303038542235
27.303451719957838
27.34319299690694
27.244400523187505
27.306136592803714
27.19681461135271
27.375112271712936
27.27082162817247
27.17851986409677
27.033330054434497
27.335836528741456
27.260075887430375
27.16044452384877
27.189728379735236
27.261464631031593
27.071159617929847
27.246392856465242
27.311315217531796
27.0455200347292
27.177744401018344
27.139976150725424
27.2900327393681
27.270141860115583
27.33297171611974
27.026681410367566
27.186816156462992
27.31777839897122
27.265680025110925
27.15409233675903
27.253882200261273
27.314214843632882
27.28274212852121
27.043422075950033
27.084590706504414
27.15467381527082
27.07911044253232
26.886188492570422
27.22507747816648
27.083060833221996
27.0542115893702
27.138700602031705
27.148150764738332
27.339242309012377
27.291668871818473
27.17518855856604
27.150883923638318
27.320812837165683
27.201957329468282
27.21859425446007
27.082388232847904
27.330600886625753
27.216723395647485
27.43943150110933
27.13178534476964
27.148540127923386
27.28966539760798
27.22194829202921
27.27447367005336
26.88664713696733
27.229222732969244
27.198478952785912
27.256840818533227
27.226053682607795
27.373079920803153
27.36788417260512
27.14758912650448
27.21941250576657
27.025850253267315
27.07118162473173
27.12272030057728
27.028359959516596
27.184497402875003
27.2251218464828
27.188394572500926
27.257650865722614
27.139648735582544
27.19201791362112
27.222932283786506
27.128712106519295
27.05781580123736
27.132567705672827
27.063373829482543
27.390490346721723
27.232703324648877
27.278008150329594
27.129498275437317
27.15773031385679
27.18675536309955
27.24066796927545
27.1596166591478
27.214276858358286
27.23568174056241
27.13375935226309
27.242946857219405
26.956721031417782
27.219371565330402
27.287554252932548
27.14240155260669
27.24799131308622
27.175686265927016
27.222707705820195
27.29873289701844
27.33484020820047
27.397687855751318
27.429058369248793
27.19286189680778
27.395016040016447
27.302051291899705
27.149997098344233
27.267585040798735
27.2216533231225
27.234387806122093
27.375004154917477
27.23394684177212
27.32155355667816
27.302542910730573
27.46626083945123
27.4105211564299
27.318321314730305
27.410860874984643
27.254819696618124
27.167395502234548
27.129717583341343
27.35404598282111
27.10241124495469
27.197529709683767
27.336649024038046
27.158757550662465
27.288986014350197
27.192558774665137
27.291048589708716
27.36155825754741
27.26015197382619
27.09482716525499
27.061773167771854
27.046350841023468
27.03411576645993
27.14917308444398
27.049786957668314
27.370041873732387
27.066703063824175
27.17950676887361
27.114453446340246
27.2736009754625
27.17403996333194
26.99650876466659
27.04391027301193
27.129152769277482
27.256850544740413
27.15331632705817
27.320107818353886
27.174301368325242
27.420925534385784
27.127163515748183
27.369865271080144
27.271212829699166
27.31272662311826
27.28252953001656
27.352155886941773
27.052367868436523
27.298463435871504
27.173296821548362
27.280901598738666
27.089432681321206
27.280758307587373
27.50159742722801
27.23330349924272
27.184287767707463
27.120908723770253
27.095853801098265
27.18225282155618
27.169706465597315
27.205475059904064
27.179043840212163
27.276591394125276
27.29887018457819
27.304096341379967
27.184288669047383
27.266572093896524
27.389195416358447
27.44739899303042
27.355756717517526
27.34843999792202
27.221442385739493
27.272361545342136
27.36502151924489
27.33483028235435
27.266240395433048
27.475499410324506
27.557002584529148
27.359725419754515
27.338744356222698
27.292244513323553
27.360469020433918
27.34944579309892
27.26547780619787
27.194946567511966
27.29266574309502
27.23399710893129
27.203260622457123
27.41159074163773
27.13807028134777
27.4969937043247
27.1717999793935
27.220097047737468
27.233955952651126
27.15143723605053
27.227239314254504
26.9949932892402
27.123270730715905
27.15616275279925
27.247602745944747
27.113382463968257
27.187851535676227
27.14615610766155
27.117253474534767
27.03334601860075
27.179505244727693
27.170398237154018
27.292043640688767
27.00604930863495
27.177437459349647
27.14117987468024
27.211227423735444
27.22805321563506
27.209171272604486
27.1409625039541
27.10767614302646
27.17972841445921
27.01671547003699
27.118981768599653
27.184685630825943
27.09664213629454
26.893547968829697
27.042519139366284
27.09540878530991
27.182094477462233
26.919420072904312
27.134645881430913
27.226304819146325
27.107112168883663
27.135927904593263
27.052886841068396
27.074633174924614
27.120589080710115
27.058239580146818
27.079215250327522
27.0556399705953
27.213297702693996
27.039134508858226
27.13166962518498
26.957711903703988
27.19255764865993
27.14099348972314
27.291278484986893
27.375606834261916
27.14533687838123
27.325112760072212
27.275556580318344
27.315513497880147
27.265944610843874
27.19441431297896
27.168390401077605
27.098230360209012
27.128451126534728
27.010569042294218
27.110787193386948
27.155002378352833
27.17570574978376
27.217719286942337
27.106835202483783
27.082930840148524
27.0384305157469
27.14861735428837
27.19476292529801
27.029191003269784
27.112618178781954
27.093027722847577
27.090066053093306
27.228893593996418
26.95599012940998
26.984620134045432
27.181486827047987
27.03990422477837
27.21940768531087
27.107314784479406
27.124993932994826
27.217220396364578
27.202940678372453
27.359143551711774
26.95054913724917
27.15942104331375
27.438024808197856
27.120251175467857
27.12648696557642
26.963437307438653
27.054547451236527
27.02828845768302
27.191421614116855
27.291192778380623
27.322868166156454
27.112840285338795
27.270692338666315
27.217335882567138
27.198304267331196
27.260421175423833
27.124444956398865
27.059695986480083
27.111413231263498
27.245466216617164
27.379380323808302
27.257166718280363
27.268334242785787
27.158329768161593
27.22710444479278
27.075461663505493
27.129239174432826
27.077733561819684
27.204455199064252
27.227506108247997
27.34809602665385
27.264467242436638
26.96398495465598
27.03567072278225
27.158360752493444
27.14661387084287
27.195455647641236
27.04602087787114
27.023703419197847
26.826363179960847
27.285661658682216
27.107030650794574
27.01412999355705
26.90138080155674
26.97221300014579
27.320783584886396
27.227053108486245
27.077251666446134
27.17377920677766
27.25669261520463
27.197624590857732
27.09795381944805
27.006836639154
27.029164762536467
27.085260182546282
27.15036306387845
27.129537609218744
27.261177127408335
27.176185213572186
27.104028915276164
27.031419295483012
27.123582665320647
27.148423828802937
27.13705907174087
26.98383605314489
27.19124533195146
27.09408719902319
27.172796295093548
27.186864897679392
27.06084050247529
27.184754674208794
27.114637264446912
27.209983385117518
27.046643093583825
27.19562816976588
27.14170828173883
26.93164740998224
27.054818971769446
27.32564722381506
27.265709938155606
27.185504639973608
27.03334387676441
27.181426030316096
26.986019188372225
27.176212399375082
27.012848287650847
27.182638449192492
27.146526244938947
27.242906580258257
27.060685383132626
27.083745485284858
27.18876592075448
27.053905962271408
26.928724487054204
27.165845345354388
27.267602909411043
27.263376661878084
27.119667497670328
27.285969734667795
27.169080298961017
27.008840343042067
27.124317936528108
27.0342572892848
27.11779479696565
27.106871581281624
27.103303761559662
27.202904965328614
27.039197612318155
27.143267943396072
27.19697742408452
27.260673293303956
27.019430846541653
27.213807026042577
27.174030234930516
27.25950918939462
27.183832331782614
27.270564897118653
27.348259187921865
27.13821583530989
27.071592169778167
27.132323152600996
27.214513239066854
27.125883132700746
27.071764939322915
27.285996703899688
27.088637412434377
27.07928363719321
27.20394632545314
26.895546309349008
27.15056424361014
27.193463476526407
27.040326168205336
27.151991248429884
27.2824369126547
27.245808940957755
27.2298303622173
27.047664837543287
27.02245584271276
27.091845599931805
27.16564759618076
27.32773880166495
27.251645240290088
27.130662582831132
27.207387455235725
27.2474221013305
27.233652233678406
27.232083009181803
27.2272335837227
27.244187703217356
27.269088827286698
27.40139885021797
27.41308948427027
27.608496157227357
27.456138273236753
27.404281627927528
27.308378366542886
27.226193879015366
27.42537686125866
27.354214022124197
27.386415818471107
27.294762594979147
27.418143715505124
27.138478732900804
27.24361310611022
27.27852695245743
27.314187739708693
27.359283727101392
27.457136052070457
27.246059877606285
27.277735384497106
27.17217227060459
27.006115908243565
27.0423676076617
27.31838451216411
27.011028218057547
27.307100861390076
27.172502742150982
27.202006640020077
27.115185597414104
27.22612545358682
27.213280354443633
27.059584937482967
27.194444495732508
27.25271642019243
27.134556390629392
27.229584396292076
27.193728872340127
27.122746129375898
27.21733858681213
27.01857635857808
27.06222830969738
27.050013985742066
26.991761851434358
26.990578058090744
26.901804943184885
27.033377445879978
26.92784383404743
26.963733757438497
26.81622588153624
26.83166304537953
26.888299896088192
26.935623045293283
27.038197907414318
27.046495641014886
27.204639815537014
27.03374778055815
27.187680844474073
27.194962989748802
27.325703219474196
27.025840991139116
27.292900183147243
27.07067339171867
27.297640858433432
27.106398042018174
27.18238206740468
27.243076540333345
27.153437255020386
27.040518521038724
26.940863377709753
27.16953654385369
27.098132862662357
27.048338880777333
27.182050386185438
27.230283801702893
27.205263642859403
27.084535712615608
27.286599387796475
27.19159289850111
27.08981756096265
27.078741195966753
27.23161586384701
27.110670057424908
26.980768471002047
27.172177192297706
27.076587074652508
27.14309571185965
27.092297422075962
27.308138058970016
27.12410694549237
27.238093203581087
27.13040726070537
27.179510638220687
26.99580330936122
27.169195068104955
27.14265525232186
27.31072755577781
27.123384998415975
27.27811931968106
27.257322274974662
27.17090717212626
27.164691716734552
27.168958003658968
27.216144262941146
27.460764130634352
27.290971237508362
27.435488461713877
27.32515533098136
27.368430288348364
27.367424599864496
27.191890423817455
27.106739838913104
27.08471421892759
27.06962657723501
27.170078876510402
27.219816986102455
27.279926588057414
27.416610720201415
27.178898483078097
27.16099573239934
27.265492772367082
27.186125477901403
27.266776435002416
27.063710792100487
27.143968732573367
27.338681145099734
27.284464789083128
27.309725222232174
27.18578610423586
27.20168266086775
27.183762426769636
27.207728820174854
27.141713405841863
27.267429157432822
27.317232249902393
27.201761689541875
27.268154221450676
27.13543715689113
27.417087390793757
27.228688188673118
27.16974647021651
27.212295123613373
27.376034309105027
27.118817306955805
27.16285022641121
27.301934441453568
27.267545504638854
27.203669192767684
27.077980648188092
27.229470905285606
27.132598486641243
27.023587518673907
26.931244372281927
26.8949034240345
27.014002754433324
26.86896734751652
26.922125884551342
26.850359348684453
26.983609852927785
26.863137493741533
27.038406536355456
27.214446236449422
27.101390644845253
27.20042425402332
27.437069967126416
27.23921900624556
26.8968371955014
27.19948388269843
27.116309894587744
27.048719050778693
26.994592405727786
26.941624484166407
27.066926284311947
27.013687222681323
27.201112243736798
27.19547534717458
27.174194672012842
27.2219724559759
27.117605623495585
26.936374272471866
27.193337407843867
27.2671944596288
27.15700585217993
27.164427583678584
26.974995862442277
26.942826381136594
27.16571062812306
27.11043356714379
27.18117628092621
27.33102191119445
27.292757694115394
27.076153906738174
27.320270326832333
27.244576873529304
27.282206093298253
27.384730914619393
27.44939797313438
27.39150753598991
27.33245237840425
27.211350768229998
27.40855307565698
27.101877950430524
27.129354696558877
26.979306691524197
27.027030464425746
27.173903015329547
27.19209383561502
27.08499536184392
27.178159582872492
26.896685936448478
27.100705149921858
27.07977799630075
26.94752586824718
27.026029430105314
26.932474513897425
27.11093840683589
26.899144443357088
27.103913564928213
27.00452820033206
27.205143012256777
26.937268294552602
27.004489018911475
26.933742333587368
26.981287254158794
27.246113385502078
27.14433573096515
27.176525929117467
27.08641539263906
27.295839547813376
27.051487988526777
27.055734014267536
27.20353451804749
27.23508025239056
27.071129003754287
27.174105253885493
27.006667183583858
27.06950645502359
27.03575177670043
27.014197278090496
27.163456210361737
27.335574089110025
27.17995559058756
27.276693155738222
27.188510205877346
27.191778390131642
27.2300565848832
27.356764715668383
27.275189951974514
27.502674548853847
27.34262826899374
27.293755938978723
27.309688556365053
27.42079986127807
27.356841817047705
27.33682559853329
27.401448971422525
27.37503091050532
27.23929477997897
27.392639608475193
27.17746515086265
27.199305911424567
27.232525127725406
27.05834744478972
27.249480479983276
27.30863448987916
27.120832141195255
27.118306279414305
27.353847188467658
27.10782499281685
27.2275165585225
27.447672639727674
27.249517470952867
27.415808051090302
27.326030185727948
27.318813771876414
27.26524063923399
27.184962113264852
27.268149911217595
27.1075621650907
27.237694208512355
27.21785458458618
27.18083973758791
27.276743218843563
27.18966837851886
27.219241739095303
27.33371263322079
27.301479916273014
27.288800219813538
27.166613060512994
27.24317086653074
27.223742085358776
27.121265851049383
27.397869301493767
27.32622283552875
27.142284933308204
27.194184800114044
27.106860343892965
27.146661786092245
27.106575146724573
26.93382820599793
27.056425443263283
27.01867490826563
27.303466951513375
27.0164376984326
27.09419948235622
27.045769967062014
27.080750152051458
26.99226272403862
27.04754978769802
27.106583480490478
27.21834925267484
27.115535431068196
27.263124982735913
27.16614822310861
27.268462509175112
27.137758150800227
27.062583849380385
27.309764873581614
27.063098135288605
27.18577088951216
27.336496139553837
27.101264869997372
27.07873298852315
27.147037620809687
27.321850164134148
27.12494251298569
27.19553961696197
27.17123725370646
26.915169616870372
26.971999716527172
27.140989627938218
27.04430686151823
27.103752921437945
27.07080116259868
27.071888767444182
27.070022938764524
27.175204082720217
27.215753141108927
27.1801966113607
27.05246365992002
27.21589401072316
27.16491095877209
27.21784055598022
27.082884015012105
27.124227253143758
27.19137191226651
27.23850819552133
27.06163936269029
27.471419891873303
27.363049718991036
27.273606760629985
26.97763943440169
27.057126180384444
27.188155496069044
27.23893347959504
27.255520335221565
27.322202133108817
27.264919459994093
27.4037778054814
27.366696239593185
27.224715765046145
27.33733109795911
27.381229639615754
27.17349499244876
27.05664269157228
27.127606889583774
27.240420151848497
27.13847545575455
27.111194252480953
27.08390036281696
27.132747786601968
27.065471053748112
27.011927466355843
27.182353533300816
26.99570677630174
27.167050327928997
27.140426039042094
27.199381096046043
27.188728129075667
27.111832502668204
27.17575100053585
27.217768365026654
27.205134484340117
27.089609627658223
27.253724259743407
27.277241480548764
27.1826066911918
27.09700503244473
27.240850225460868
27.175670864236782
26.96824306494745
26.901257227331367
27.111085409377296
27.089071799357182
27.02297502278354
27.228865970556054
27.095873946045195
27.09361711937978
27.230645508931644
27.029451047549955
27.177606050732734
27.15640082039418
27.10309728227724
27.21495890113569
27.14581732609038
27.13473442200432
27.05996163664706
26.969127911924115
27.00557683561999
27.26219245054374
27.00616930912745
27.135954883535263
27.047844398001722
27.088553756934772
27.03741256669136
27.079364458655608
27.093975843205037
27.10106195388911
27.153027882131965
26.930999362345254
26.848523127346855
26.909768147668494
26.99491979494859
27.287315873211103
27.168857853467376
27.173880199714674
27.060790798166693
27.044871577573964
27.204135738613022
27.38474951573218
27.18117087447481
27.3162158529368
27.16181589495049
27.27455002318166
27.306928370654983
27.24587333874377
27.42511441983286
27.34431582891062
27.296072338305844
27.08794295785479
27.194546545752594
27.05208637633342
27.092814094781577
27.1247965574754
27.231854633821737
27.221592637878118
27.104268731665943
27.291999050165614
27.33321629570289
27.45526680650819
27.381790380593245
27.431739248136566
27.308380707724627
27.29842399408746
27.226014010258943
27.423415278138584
27.462059032175926
27.19641276240117
27.31596578357734
27.27044013744459
27.28712794617484
27.312376316325146
27.205797516107435
27.319653795903214
27.3816460090701
27.39159264752043
27.33004007488121
27.501629378791808
27.31173100737458
27.511001327311636
27.450779333692534
27.42850794822716
27.35117753315038
27.255724636959368
27.148238193522847
27.128906436567664
27.161731359534823
27.301101367804964
27.211936111625896
27.255974565429206
27.160079018277994
27.126660852281876
27.206191242483786
27.320608056213345
27.366888498653157
27.324868508904416
27.216559610679095
27.285640070482742
27.31415385922724
27.239635402193098
27.048979175300566
27.16930141939549
27.14913101497741
27.126705958708573
27.214458608389382
27.098408817476045
27.037141373987467
27.08888378556382
27.085809463800068
27.140751937685124
27.06150520793808
27.026682962790098
27.12884208031012
26.957572893495453
27.059668153579448
27.189119995426484
26.911997081736306
27.04450702142609
26.905095927685416
26.96328889066401
27.107632107096155
27.088786296488387
27.097011866322813
27.201158120176004
27.23696866702911
27.081940641465298
27.150230958949205
27.205265755158166
27.10422827665754
27.246761518548972
26.947839479815187
27.150175036456933
27.220109547010132
27.16201172963806
27.22389551955448
27.14711859960411
27.293041728160702
27.003802427076455
27.25588683998458
27.243308524310837
27.20404708965916
27.322438456755876
27.323723194715896
27.111953002366825
27.084179431281612
27.090467466965357
27.121081528955386
27.217952214511207
27.31040164800167
27.41647776649638
27.24860041575613
27.25708871281592
27.15786719039389
27.060211406554235
27.16825811375083
27.22035049056184
27.051094045338097
27.231060376343144
27.205417412129172
27.238648468162538
27.276820563555862
27.332003788531892
27.330234341869367
27.20023135191935
27.15842946140279
27.252404704303817
27.318247663615633
27.064842597941368
26.91437928626585
27.047720205009252
27.199924321891732
27.15216287338068
27.170964976838892
27.199791133000264
27.121189187981685
27.101418475032254
27.223548791793775
27.175863694246775
27.320546402072317
27.129133613964694
27.08546878617145
27.06218198015911
27.019931456578934
26.981935865421427
26.989838090359843
27.179784609318624
27.170649256496727
27.090449193243707
27.3175088922157
27.04751130622176
27.212473215723325
27.211397194544546
27.054098564942947
27.172689285600313
27.107690357061077
27.127876232566134
27.043486835447737
27.108315201759766
27.139354025516653
27.20593869930149
27.395800608474264
27.105682542644317
27.18247301536823
27.13698719334142
27.179543075047334
27.116838389360694
27.136459497111087
27.197193201404016
27.28716652939622
27.42328523778264
27.2531937987391
27.454240250105748
27.299463086826524
27.360450030200354
27.40721394912483
27.481814835917177
27.49257566015531
27.445607256558603
27.260331381816087
27.483195807511397
27.391304238083666
27.526666856681384
27.524817826187686
27.282789805469854
27.41023188880435
27.33755864480464
27.443529437482308
27.18577557088421
27.46763482779828
27.224479043130046
27.403222626751383
27.322877772325327
27.42688560467875
27.3236966593991
27.422110690208886
27.223041997398212
27.364492696818473
27.27421020331352
27.176354619093424
27.390594120682408
27.211234440466676
27.134902094047312
27.21472354851738
27.177664626555174
27.29927155501021
27.149532580702118
27.250095047192087
27.279802785136543
27.221914748790986
27.28413557532289
27.2432841671056
27.170724982720007
27.31072811140244
27.329738962565703
27.455885701790105
27.36520980678789
27.47029172147256
27.33526492616008
27.451802394325295
27.401825877727426
27.468367069146254
27.266006261992732
27.448723434489786
27.387517612652438
27.041543779051846
27.15401267088845
27.063294457986757
27.094049422919596
27.25499018694334
27.329506517189618
27.162907842603968
27.142791397765897
27.306751228448338
26.925571773825258
27.038301891780723
27.35695411242709
27.102781108010316
27.267831180795746
27.147745831129548
27.196982351653773
27.20401793941346
27.285132229063976
27.410523666703007
27.405602335861765
27.310796245505188
27.179220388186835
27.255047363418754
27.139236443241888
27.307525373669034
27.180012491250856
27.182016184036453
27.206648372940197
27.26540760885263
27.323966927540855
27.25858713450229
27.282888346015213
27.31846152652116
27.43970244739525
27.365917517391694
27.269241001119468
27.179049483145125
27.254078912308497
27.292723270410665
27.23328849764277
27.337827863701868
27.27961838053403
27.141308783765133
27.30658726900311
27.265423667468514
27.247974520845435
27.295530604882135
27.32864511484497
27.27182087416684
27.194869792553238
27.144099718388425
27.165247341551172
27.21619260508286
27.25432852382583
27.458985876875005
27.17151784237821
27.096659416888457
27.19476473695215
27.166885320173478
27.231310363792232
27.074701892196515
27.24321056542139
27.318579322125146
27.359372039291365
27.096590250475117
27.34246117063453
27.169794055803905
27.23636975658531
27.267348149630596
27.30276691499607
27.589231492923552
27.3795482100828
27.26854577372269
27.35939010620722
27.205785056533486
27.300874755764692
27.34628141588386
27.349839317326847
27.422274966282995
27.201740438938167
27.222729596376467
27.300894806280123
27.40284786095399
27.303796418999465
27.253996354544157
27.24197320525111
27.273024945071803
27.183121480828444
27.163328039846775
27.371977556174407
27.399055217275464
27.21364580195196
27.143612275505685
27.15891980274005
27.16866037166514
27.205957009909422
27.12744012964751
27.265654620270407
27.153410150473704
27.14731745062183
27.106848043932338
27.144851509233135
27.052048095418787
27.00731873573036
27.213632865470558
27.036931021450105
27.218104165418893
26.916363810663846
27.126351394832746
27.103773556435407
26.937817951246046
27.067194787619876
27.29080403339837
27.220148249284104
27.166727442080376
27.27351419348924
27.178930793603758
27.233458164047153
27.206194776691866
27.33669879424981
27.361153419097512
27.338932410055474
27.31490218122907
27.45347775090302
27.21987411398745
27.286009933791437
27.42450254980357
27.309403860443453
27.190560878518564
27.24570904517936
27.247344165375555
27.350540254441054
27.293916001700055
27.309254684073412
27.271526334923866
27.474379539710743
27.331490939491065
27.305210948673313
27.14139367565825
27.431396675730966
27.319290922320715
27.16872122391294
27.250558861930177
27.28926001045238
27.387479556020455
27.362582154915152
27.21751337922033
27.404809712165015
27.310459570050437
27.408121910173158
27.40963466086313
27.282030711994146
27.42937658815595
27.329570198481342
27.44128734584264
27.373934035081476
27.37041961425543
27.535593377842286
27.410979833464108
27.26451670082735
27.268871894377234
27.310140033315875
27.338885674929468
27.40768210216858
27.422342179377264
27.372368612700182
27.336980552569692
27.44917684114438
27.27512246789114
27.481453481344342
27.448844317466232
27.452760918017358
27.436271729802055
27.426940378323025
27.7491221045644
27.438131096589988
27.460046978664074
27.552291235324947
27.507194507815733
27.436614979108192
27.353815573014252
27.453949967950486
27.21952863642249
27.197000216080834
27.291702564034967
27.360590097338356
27.36635406504599
27.425690350461476
27.634587579930514
27.528955979293567
27.761998088175535
27.50172046043718
27.669721776088473
27.52535538332159
27.459682465573536
27.362746674355094
27.41877052533362
27.459411646514504
27.537837699627477
27.41581553075632
27.2652123160447
27.4377336978301
27.488232290544346
27.212858239650817
27.25632047932086
27.36061845300332
27.454979537335873
27.51673130918031
27.245676686750308
27.31022344517699
27.13773281784781
27.058636232042627
27.21144042047291
27.143783632451917
27.485580579809145
27.34422761009662
27.283433046605793
27.4850373756605
27.190252438024707
27.330350789162637
27.147238739806607
27.243187399211955
27.390870966074075
27.40764589477533
27.601530197830208
27.544143649599345
27.473106616218107
27.321569494704093
27.223297048908577
27.4041889144175
27.474725797301197
27.59235136749701
27.45356762672159
27.26145352455545
27.28862992211383
27.32996108709189
27.239189712369228
27.321046839768947
27.41094837733778
27.23882386174125
27.54283225721016
27.267904544766715
27.195715390596988
27.091228381976865
27.228611950801707
27.127831324936228
27.385182659772315
27.31753800478723
27.240490580439985
27.397999507518275
27.39842758746551
27.354494580540784
27.30867115271255
27.153574241849256
27.141064028008746
27.332077987831806
27.22260368421886
27.416300555167133
27.370461790279276
27.320488300095526
27.15039461144232
27.359681969766868
27.280371407348042
27.450093077918307
27.29496305635438
27.249892758903833
27.21880022165704
27.38776192680392
27.322678899734143
27.29944028432656
27.184412745818886
27.22141574605304
27.24842961655004
27.238973028904535
27.063281391412332
27.169904257736498
27.256878856436117
27.334815420564784
27.25245943347707
27.197846099617465
27.33056883411502
27.363315317700454
27.185867643898312
27.42311479846879
27.31858849967911
27.568654652252828
27.315111536761236
27.252737844059
27.07781370011377
26.952870100546704
27.231455560843187
27.241838550413444
27.115179771352295
27.25277662883284
27.222886233124335
27.054683034998153
27.26070182786637
27.027264757373427
27.21025488621377
27.332442562687255
27.42510277906798
27.36292348626352
27.468153480735
27.444936627610705
27.54311509678946
27.575964377038698
27.30669823866475
27.218681735866877
27.341723708036916
27.493347980106744
27.38351459505345
27.303923711213773
27.31842084208185
27.304851204561697
27.241307749452286
27.269481745238828
27.28153386176938
27.071425834519495
27.239454347546985
27.45781419318039
27.2303429498487
27.274357878887958
27.199622101537326
27.05523418043489
27.04786984908609
27.131470075873825
27.096543873184483
27.0687155201961
26.937366869054433
27.047521193435614
27.157972315264622
27.24772371944233
27.206435390327574
27.33187522026965
27.198974406257722
27.095631804505825
27.012961550265715
27.333750343372085
27.18175065925988
27.19963609048773
27.20968475425244
27.166029526062626
27.101499461937713
27.07308432558119
26.962139329175155
26.91640113044873
27.150077807154887
27.045343513317782
27.111568544532542
26.927260399829816
27.128110974163302
27.2078431477162
27.25371742672772
27.134782857631127
27.423680048995458
27.279549934065052
27.098499756436745
27.310162539609696
27.14536817075224
27.181847218431447
27.195419800007425
27.13760124236299
27.11614058471912
26.881743922960137
27.08856533673145
27.263378410827286
27.119612478467044
27.21423900024086
27.126852225187974
27.088705930251287
27.009190082813873
27.14389117856859
27.213386779670884
27.35489618953706
27.3095501132064
27.355066483201586
27.234723334348185
27.458672741948934
27.318901391462187
27.123314311152843
27.320001669713548
27.33767246154263
26.99844469384117
27.134264127669862
26.966972952019937
27.184651155055512
27.09493754016124
27.192659138551953
27.0863540345199
27.133334697342303
27.008051515676712
27.187208911873064
26.997745961152106
27.172192653140563
27.281177502457258
27.162657402626948
27.158281942402294
27.27440541461042
27.142463524067594
27.197360887749078
27.465105670273307
27.19924475090611
27.363526685163492
27.087647943913193
27.121931613037685
27.166981580148352
27.12841998863578
27.142390145218005
27.07105272957022
27.28667274369914
27.033194417409817
27.170247694017
27.10935438118186
27.11247781483001
27.116504278166957
27.02610014194944
27.146287989764573
27.14419017158856
27.042185290724447
27.074231330048015
27.087225435180134
26.996327718911054
27.07354780951883
26.975616516087875
26.935330463227732
27.032914155921784
26.953070338748528
27.09574035482806
27.094419711115503
27.08703100344492
27.178398169739882
27.13748205347121
27.066865947904876
27.02369758838174
26.737161404144548
27.025694845044985
26.883217503024905
27.285682126919355
27.124649258786715
27.099144276429655
27.279355077726514
27.150969748358285
27.048299507619085
27.099140178432222
27.189653163749814
27.16050067833851
27.078906600641464
27.19351252101312
27.19026950669224
27.193459347178305
27.21391102009065
27.23703096160847
27.17642528019082
27.040481004465477
27.18298163835048
27.184011712915133
27.252612568853692
27.198108668426862
27.065690119742378
27.113506985401642
27.056118978514498
26.992731260365478
27.052021961250304
27.23150581443323
26.99401071288108
27.203924752897947
27.128779045178664
26.99714092300087
27.00789581425751
26.75991273855038
27.004063537070344
26.700702708102206
26.912189458220308
26.774987695181704
26.988591590987454
26.930615250198787
26.836502866819508
26.74513160210178
26.756510143611564
26.858041331825024
26.83616733525089
26.85974179088357
26.768288712610993
26.931958021854484
26.881731377940714
27.040727469678313
26.857763917022798
27.070153779016145
27.095057436447444
26.993868113326688
26.99830481645059
27.061669631285252
26.923731124335273
26.843400909930352
27.012350168126826
26.94029665581839
26.97861783029918
26.847981647297306
26.890350794135113
27.01943566710652
27.075253100249753
27.085062428828888
27.036467838504613
27.16318406691479
27.173655731172147
27.173709308220722
27.1024409120661
27.085882716680135
27.13059044698324
26.949119199575513
27.030229359113275
26.983785224843594
27.11987140083483
27.274177448515083
27.259944067318354
27.125191084164523
26.935381335743244
27.088143721377293
26.926746772265062
27.028618012711416
26.962747359276985
27.051308547594456
26.9585036648717
26.91832983535925
26.987605610989284
27.090734292042693
26.903659917739304
27.001393196967392
26.952538556883106
26.977632962983066
27.06399329380471
26.953908249793667
27.001369616132454
26.987563924499206
27.097445707787678
27.02409605948111
27.072654886613318
27.1313543721059
27.242331192117742
27.132764223962276
27.15288978796471
27.212918028548387
27.218808075693126
27.069618259203796
27.11532729862299
27.102991956610513
27.17067895712767
27.256186902155665
27.035433685017146
26.99889451498293
27.067546793564304
26.986472726622335
27.200568708113774
27.110254911488127
27.0947959561319
27.107602314026845
26.997631468171136
27.254831393360107
27.061946739224734
27.173443436214487
27.020272557157586
27.229873367254577
27.109624399691832
27.21832446008401
27.018504694274025
27.097380843863906
27.13797992119776
27.00355809565076
27.106470413874668
27.00690677330604
27.051884525450998
27.246500964907728
27.158894517629317
27.165888393501575
27.176915542474298
27.164021382789638
27.008420222010894
27.022590395843228
26.989253942771747
27.111093588097273
27.178455527185626
27.317340371213522
27.380548496284188
27.363842020926096
27.1976935759929
27.28239198552997
27.260559424191687
27.207165930321715
27.296801019283702
27.28246226085757
27.401151689367815
27.282879665005176
27.07191810114705
27.38799817931067
27.271919141710832
27.396434455035642
27.36773521765802
27.366821668746763
27.493714404282557
27.111200533193493
27.23358945267557
27.289064328089474
27.22114915533404
27.21569901334158
27.189792430048207
26.968817238970342
27.1903833587262
27.15294792877283
27.13274940283615
27.309907716179094
27.16333978726344
27.28549351968487
27.142760772958486
26.86501370315838
27.166066155144364
27.19930756843621
27.354068861758844
27.159800252124622
27.249561863117336
27.09878515378205
27.350255585153008
27.194232872388646
27.21251739293398
27.173008201316563
27.16510875184572
27.196839708329847
27.17421811525178
27.37425686204997
[truncated: 98,002 more rows]
