# Supplementary material for: Comparative structural insights and functional analysis for the distinct unbound states of Human AGO proteins
Source: Sci Rep. 2025 Mar 19;15:9432. doi: 10.1038/s41598-025-91849-5 (PMC11923369; doi:10.1038/s41598-025-91849-5)
Supplement: Supplementary file 6 — Supplementary Information 6. [file 41598_2025_91849_MOESM6_ESM.zip › AGO1/r1/N_L1_distances.csv]

cm
22.16251931588338
22.031840642758006
22.058504162940743
22.0264027606701
21.87865873830557
21.954396348646657
21.666123588530343
21.739367065302204
21.579478949703564
21.74771393669118
21.87699298969743
21.8544647646561
21.873136915819565
21.74883938913608
21.837004829053814
21.817593955374356
21.891848547636464
21.79545031660558
21.65680954462311
21.81546547745304
21.73637725105764
21.781548786803206
21.740690007752644
21.580094102642295
21.713156212393613
21.82629031001679
21.900319058464845
21.93556440424092
21.71845156480503
21.925488426078232
21.789726897267073
21.746616799786818
21.669767178984532
21.673253485128416
21.973050893906397
21.800795974416953
21.650110224722347
21.6226935596508
21.849751599021975
22.11073659765659
21.904947300762736
22.204754872702498
22.04478294106146
21.96906017080866
22.070117936606852
21.855570256228596
22.013868583758033
21.71689011668431
21.78245253395794
21.940858849851836
21.759967394173774
21.934845786230504
21.858939326086187
21.742972046161817
21.667327010376496
21.567878915532294
21.64338801826669
21.92247259187516
21.913580308589744
21.598045578045458
21.870683444758658
22.118220507436032
21.916922563371017
22.23935004692807
22.245452115984847
22.14248981834892
21.726601579877087
22.119465294323987
21.907997513282318
21.791958490830787
21.835747114510607
22.003394645134943
22.00515525693149
21.69136313030833
21.913518568498585
21.900592580995433
21.97798661556647
22.135569122409457
22.02824370700306
21.90076850437695
21.89206954698263
21.966919167636387
22.060839835044515
21.672268167408756
22.203341770537115
21.871350150181733
21.880432732905046
21.774698959176558
21.667434726109025
21.755884996894398
21.859584444248966
21.980380641708358
21.881199796478416
21.902587520949986
21.968624779686696
21.814806541880785
21.967924449064995
21.835133976976845
22.123316380216924
21.80296559477219
21.88534824169633
21.954003006030007
21.890918365180145
21.719029175748787
21.852519582510173
21.74083438241782
21.901400208090028
21.68727307520288
21.840997252611093
21.789784961367477
21.856898617013037
21.930017323052937
21.611006953383907
21.752329503883942
22.11968806704397
21.923608333674395
21.902431608877244
21.97328576556161
21.82380627657332
21.813219724512713
21.93042976338442
21.974460844720916
22.0500845816588
21.889410341728514
21.807795965696986
21.806108357855713
21.74722356190049
21.812284538158
21.802013051422414
21.570630488510787
21.84655197826766
21.611429655219034
21.690064011739132
21.620690885743908
22.065671430917387
21.981594790687314
22.04058521397949
22.070555569125865
22.165883247845876
22.22679851820946
22.010345339198746
22.164178573735903
22.264411010117538
22.059320165105344
22.28894200207626
22.049134168320744
22.132142706051436
22.138478567009113
22.187496356781644
22.468965062796663
22.206697696601854
22.138178895225455
21.94117598096014
22.038463397824618
22.297151174388972
21.96651847219777
22.079234965474452
22.389410992958485
22.072682271283217
22.29337439437034
21.93911889124008
22.310438164957365
22.0368262279322
22.069244367363876
22.213979370807724
22.304750419566112
22.33895655268116
22.02367868116528
22.143359155920756
22.308494431918174
22.226550970415158
22.107108479417175
22.222411116896538
22.427922292180547
22.40340896758629
21.882255106210206
21.922217406716776
22.045255122571078
21.717176533091198
22.149652050743427
21.882157221903597
22.118621658800997
21.97543261802124
22.12909654705425
22.24241776889466
22.25046553158397
22.314165564575095
22.29351575096669
22.14914370569796
22.151994297812653
22.248655756614998
22.166260064960664
22.05934639340441
22.00982726870499
22.29281170624611
22.19341761949194
22.13376991546645
22.213417232624334
21.945640805755485
22.23659817552176
21.87649405451988
21.94806070973753
21.90050860850549
21.956919888689153
21.872620359547845
22.03183026473401
21.880417688364453
21.82793796788422
22.042015710141186
21.747195199188564
22.134378022068002
22.40631992565028
22.349743696304007
22.233974804191014
21.940915515167593
21.66033674212605
21.719582240148302
21.813033782335875
21.82989366400589
22.006959353903103
22.09106735467302
21.92669804505007
22.119635322848595
22.158497793504754
21.985934555421412
22.195376221649315
22.142968814902716
22.49867241008671
22.483877599671324
22.409551689078146
22.25579581273813
22.22853232250137
22.412224138593814
22.283492482885013
22.47775214088955
22.514814507217693
22.403885358621555
22.449342111881407
22.318995801754824
22.40858225635795
22.374629191307598
22.20789628047609
22.32493427006273
22.16166435799893
22.22150138016595
22.304035714670082
21.976069966724996
22.484584895653594
22.51774095113163
22.485059127172594
22.2811675893083
22.270633893558767
22.247818177671753
22.426480237874017
22.317206665671808
22.47447580698004
22.242861424346547
22.205949087891682
22.091106592721374
22.282862140195302
22.13613648975514
22.35788963867873
22.3574727919855
22.108787408187617
22.301404773078414
22.264118664053495
22.31425279160927
22.36007108918174
22.40825148832397
22.616026163528062
22.339448669005428
22.318332049359988
22.04591368028263
22.229338171502285
22.26907250803603
22.399548142755048
22.564589586378677
22.6665195555898
22.416035920615624
22.237858417372216
22.208178397561046
22.44631629644883
22.418282818127178
22.241348899083306
22.4238532767465
22.297367498769606
22.31164289701008
22.38714001087452
22.33567320701291
22.27213285983061
22.491762014451034
22.7661320366115
22.53995521586384
22.586205397763127
22.425440547876537
22.344563356787464
22.257832286666357
22.51517235987873
22.477021429079404
22.32801120688767
22.34888261965793
22.45029343967118
22.5973397441323
22.815987971472087
22.565941369656905
22.686634850401248
22.79348991514406
22.521482957762032
22.578009359713665
22.479878490267563
22.589218374766112
22.12529226969491
22.212982799689698
22.18728628776162
22.178566122717054
22.449808187868747
22.388327021675085
22.625222616267116
22.18359894439861
22.230334895574973
22.218690329738592
22.527211173300984
22.404636392315005
22.546767637636144
22.184951750202984
22.48320183790122
22.428056428828345
22.303477897777356
22.585190251568182
22.47294715769801
22.244981705754142
22.274279952727845
22.537449995892178
22.408118341383783
22.449275789178834
22.54726638919008
22.530448290549852
22.46937337641457
22.38846993205367
22.44600166611683
22.696156821421994
22.700806621267688
22.435465302021008
22.63870156392249
22.471076998730602
22.771172641147093
22.90722826172078
22.7783874303149
22.815097609702562
22.579364157786056
22.674933621849952
22.764835199695103
22.96440416304271
22.806629567085093
22.382735199292668
22.509516821422945
22.746716176918053
22.729520852044473
22.70657967203538
22.671881550455215
22.429276867756265
22.442506812736237
22.59206453131667
22.386875893264143
22.534208572299477
22.199543138075466
22.06509485928304
21.98386507878075
22.362005079792844
22.088058190847896
22.155917479192027
22.002917011554903
22.093881036796414
22.0271610253631
22.075029906880882
21.94612202784363
22.091027556365745
22.004757530498274
22.09634722912032
22.132410739518814
22.00370414713229
22.2293576394721
22.10399748080788
22.317769054002365
22.228915525528496
22.091752601957428
22.299690766059097
22.400216311441074
22.71959124798711
22.969607261689816
22.833242723022753
22.84688132004356
22.857058738166156
22.781470047280358
22.867784160121328
22.56572559398997
22.689470752888415
22.679622317545185
22.690105061305534
22.923499473568246
22.74214434031985
22.79513429412736
22.763717559041936
22.693936559461218
22.51232691747951
22.71367390220113
22.98400403087079
22.56311923905589
22.637710543985822
22.55638269349591
22.656201105585563
22.475090898526197
22.51721869313622
22.587220390420566
22.581229976133862
22.40568055198148
22.44830792164666
22.564789347768638
23.001012700546102
22.729288649025108
22.973841496015442
22.815340715295875
22.93549875046849
22.930291170270674
22.509867959995677
22.700428088670797
22.799906082097372
22.79709569387451
22.995012105791034
22.450457872169068
22.852016576391954
22.685525436445428
22.392298110035465
22.328260553260847
22.438869019342953
22.478842981668162
22.787707709103845
22.583724428473122
22.615464286104892
22.633442090770608
22.604701552959
22.631426681343555
23.012244215619123
22.918174088061452
22.709965265328883
22.83925570579966
23.089409002866525
22.759585280660833
22.82362259342584
22.845907616185613
22.73631012886883
22.71073517142619
22.60324347018501
22.71298544826088
22.765208482500096
23.054550130377805
22.78359713236671
22.96221250332295
22.946060715518147
22.79227747681212
23.054920483542762
22.68740442056983
23.034299309625986
22.81963351239011
23.069179704368192
22.653682998018287
22.818428533805797
22.670407337226976
22.89124554397854
22.738317926318558
22.594168947116028
22.606105492701946
22.90669582893179
22.739308831607786
22.550706799913012
22.76605438730451
22.307768337414323
22.67473026844165
22.545339197276814
22.459235389394305
22.470525915860506
22.394017190967833
22.54570079304225
22.884398657461862
22.394008321151826
22.515389348349796
22.76672071810775
22.573401725695373
22.41357374223203
22.494149599616577
22.481837321998107
22.654251121711845
22.358248660308302
22.485971253728717
22.544121689178088
22.496070294196794
22.599319305744086
22.688891224867298
22.43387374728234
22.396730412745146
22.46018850908463
22.903504378536677
22.69221603480062
22.639446915838263
22.8108214926205
22.517520105975848
22.631645441797215
22.82187225282848
22.852262798214664
22.68303770674514
22.579362785967454
22.442911687072126
22.467237148377443
22.41362238712505
22.694517813498354
22.567024139422067
22.393938458412013
22.296457315685274
22.507786909957577
22.120326467380764
22.50828726939678
22.588811885017005
22.689018123111794
22.717245902499364
22.848464952403642
22.712213466802037
22.798361190195003
22.593485869440638
22.614406276340624
22.398227841694972
22.426626558576274
22.782104120521325
22.46968007234525
22.44950738645602
22.578230135566184
22.70699943940819
22.998954244943917
22.929741559698407
22.929866771082
22.86230158942919
22.930254549969643
22.909022137651068
23.15279400791044
23.08166315025229
22.875843512958955
22.795861566701323
22.860663439155267
22.607717767720256
22.76210465793548
22.73998646250712
22.841238090604467
22.71564350738357
22.573943684060048
22.77380316921309
22.75487415417251
22.31883551688092
22.24041350731002
22.26428228905516
22.10439486525198
22.251300302267087
22.438798498572968
22.359893642331308
22.234908308136763
22.322761849985852
22.483597148286815
22.363715634031415
22.54389505457819
22.273818583237475
22.183641242468287
22.432897384912977
22.237530552548087
22.306304178494774
22.11678391406955
22.313060732834213
22.542182290971517
22.64171419494901
22.612872970251182
22.715409546070546
22.80247732193348
22.827099667511256
22.798247710980412
22.55641523004084
22.893672355321602
22.6265292428536
22.272448196980452
22.372411547686742
22.563665366849996
22.41263127146752
22.430647651554143
22.624010769703624
22.56466058654772
22.27335658151608
22.517087471896275
22.304429844457058
22.67775085141565
22.559619085451626
22.370063710718018
22.12198960141899
21.964929764165074
22.081222944276067
22.117260395802575
22.43942541225937
22.356577362772402
22.65832957342762
22.426210745424626
22.34354264427593
22.526409964457347
22.622152214989182
22.39634802263423
22.636731343215093
22.720110361678458
22.832728758290486
22.90353646863409
22.94309091751785
22.864374476335822
22.478729841511868
22.57605609995377
22.36987589128366
22.747923212407308
22.65849400431273
22.74805439383964
22.738073788321728
22.50806904319445
22.405263502858386
22.697146213283574
22.96943711180369
22.891799423814035
22.72711814485031
22.606745784468366
22.665457216133404
22.611361570077104
22.615339210707752
22.55302594108437
22.638623160965793
22.470594182984076
22.4977394908822
22.54122632883589
22.538137943941138
22.38226577032134
22.20391646737654
22.02125956705154
22.155362608986604
22.34109665782917
22.388188488269858
22.56090989404679
22.55669769215111
22.26386213943654
22.12187299204037
22.167401738486788
22.036604444533886
22.233465530706095
22.236318736989688
22.20552913882153
22.282601074912584
22.568152478443405
22.369233221941236
22.44785791181741
22.55117352913286
22.5696729693801
22.74318047952033
22.947410521421688
22.56667966363318
22.628945372738638
22.803174335291725
22.82474995252566
22.586386911750775
22.747390338229934
22.43269611523167
22.580521782422114
22.518839307635368
22.569105840679295
22.591423980141737
22.61371308811092
22.56543263556929
22.724538918694417
22.774788280748204
22.592159660847134
22.637982239896434
22.57099474407028
22.360315019251114
22.592211111402083
22.423055961409663
22.47696937057986
22.471635505582597
22.514547831754005
22.347663520791272
22.350662062613047
22.424560396000125
22.43845606725676
22.724546864184568
22.53198246772638
22.28369652638947
22.270870779065373
22.388108642085395
21.99390354266884
22.25169253801265
22.202053775588126
22.45911253755593
22.296159541237053
22.326265377982715
22.440623404601585
22.25016396146641
22.222538983357847
22.42754451136122
22.14058240187867
22.307947894138238
22.12574953450233
22.250969913145397
22.385962497680936
22.48332782527161
22.509614311095923
22.420116354415057
22.352819109498764
22.723112608201575
22.31139180059704
22.430994418643877
22.62200484117633
22.567225725834746
22.521298853348906
22.509017849938317
22.755990490942843
22.521933063719132
22.440826997680926
22.111148905521738
22.233260314477594
22.226836215402496
22.589833152744465
22.47077674031034
22.46118871290135
22.709562795435865
22.99228421253624
22.64031322148092
22.737001528352895
22.77769078642497
22.594825610205927
22.51992487755016
22.321802380806364
22.456537911118488
22.243535557959568
22.196147920512942
22.305675797361737
22.54179770256371
22.571999975425697
22.39253607208471
22.38730667246736
22.307492009274984
22.46466984257718
22.41649130645914
21.799281686396668
22.068491349396012
22.06114878667386
22.221987529134122
22.097121651784125
22.320957004741622
22.31182121029132
22.23981030871674
22.243489541261646
22.28713651557684
22.50833462349384
22.367251242569086
22.464036729134094
22.385628205851923
22.274849581172663
22.420142835774804
22.313828818359145
22.2927704012781
22.383199055221688
22.065712545819213
22.28586110250715
22.266965689609403
22.40233868633183
22.732540088991495
22.825419068370326
22.754053545223044
22.560737491118136
22.712849171196503
22.695248682822065
22.711655397902696
22.791334233621395
22.947375950965526
22.742293467805002
22.869422897322476
22.84995903588919
22.902177707014992
22.969548282778142
22.774838640011886
22.494223399429263
22.510451749354228
22.907776845628042
22.59127280006385
22.91183335555375
22.742997406352316
22.802240514340053
22.4680058442712
22.670686878640513
22.822388225525962
22.94137195148058
22.791803920139472
23.021819762223515
23.006656084570285
22.84627105356496
22.921139762791807
22.896477294256897
22.640859617097593
22.890319123123792
22.805079816668613
23.17257603176594
22.988914880939298
23.26241837087649
22.804932498351
22.9787310427367
22.97459153462245
23.1186463777074
22.732101632832496
22.84247361829841
22.84249974781592
23.110874232192426
22.88408127959398
22.8275661728125
22.714828199838728
22.984984482151145
23.048647017193513
23.101758205736566
22.925365550349326
22.85646001271631
22.953309841852565
22.921745585928935
22.834459411853953
22.771211975627622
22.927445785717275
22.78860761164396
23.013388194315723
22.853508530176498
23.250238333561736
23.048754896415055
23.25113688849493
23.059698318042305
22.65161916701461
22.79665320719928
22.548545093853914
22.752078413837072
22.790561033979813
22.298283774191933
22.543345650821113
22.66157935946738
22.54808227939173
22.687793227810666
22.944597699331048
22.988398820610662
22.896424621169075
22.893932598955523
22.82654348150123
22.89540906504875
22.751834922749772
22.87641204252662
22.905609396051787
22.46654730363829
22.51462810714254
22.604210453341945
22.751542948789545
22.708233979990194
22.874800647048858
22.69662810374096
22.505426765149643
22.57953737613464
22.987993752148068
22.793099120833837
22.670139283007714
22.477032484405644
22.602992040371895
22.734518643474836
22.781887001331004
22.80683228114684
22.932227569714076
22.865028861506076
22.797910791892996
22.91392181304312
22.8975783509467
22.949869962700227
22.951944424051838
22.90734468531618
22.719017568821975
22.871777390097048
22.852679673896148
22.650998234410867
22.5794258804923
22.479850079932756
23.06395157716462
22.79572437346806
22.958678662397183
22.599530301231074
22.453497503955564
22.38363753701671
22.454028441921118
22.630402043965354
22.763323901752052
22.62287356159378
22.749863359450945
22.39805709179494
22.33285397099942
22.319808656292096
22.573574430774617
22.374020545271318
22.29020355740247
22.653586177691825
22.510998003470682
22.486006736554206
22.39874440759502
22.360346635960454
22.26366187623871
22.164948411699307
22.329867753480396
22.6941516117072
22.502783597279382
22.535067458214836
22.386246229326435
22.67710284054823
22.627542891535537
22.616841388537335
22.259073548283233
22.354820575901314
22.243247970470627
22.151533134351443
22.300732329076602
22.590787649071228
22.623247963889767
22.467159098660435
22.53603661368093
22.558545377980113
22.457348940459465
22.623508095420323
22.694812868407002
22.62836631956811
22.391185667989888
22.66459517876935
22.508638507612794
22.5298686314113
22.592527708272108
22.42386983694251
22.457555757757035
22.527539629752187
22.628669323968268
22.378037823776012
22.64418818199529
22.512854816555304
22.636473022928556
22.49281597776128
22.597476572373726
22.63787893518275
22.77805270402208
22.78376253223613
22.89456195522017
22.887528126522085
22.88215365156088
22.67467079957047
22.739571718615096
22.914350625519752
22.87715799275792
22.779230526017127
22.64809489455898
22.709135178158427
22.866958687481073
22.967113544941284
22.670224452661436
22.706276042037775
22.72289867732354
22.848923398889518
22.929732863345073
22.936968071278816
22.77665669973121
22.84381615595188
22.519560952302605
22.567225620268275
22.743130223974376
22.93031234095143
22.72806784087313
22.876584780742483
22.540881336267468
22.46140288866386
22.742462813266844
22.718862598796512
22.814152530001664
22.80843643516571
23.04810695737573
22.989581120533035
22.88115920759632
22.950928246522537
22.817468448817294
23.18576512753523
22.758967956112937
22.95598689339489
22.98800969926916
22.962779177800467
22.892681459400787
22.670219122034492
22.734900374924564
22.86373709112007
22.733064996417898
22.995117535488834
22.74935491340584
22.64414959544672
22.834319499222453
22.46438085867337
22.607864546120403
22.534134951872144
22.63920393173981
22.761255045008266
22.469502495514803
22.2802925547457
22.311720490229884
22.658430180386446
22.622189284075123
22.669811737169617
22.467754089232027
22.944133594537924
22.867930647157863
22.829013183117905
22.829136092449428
22.79352711171771
22.753387592945355
22.78779990461862
22.9730751883237
23.036568539299772
22.56431696761897
22.652383055238847
22.615513000125613
22.90819572040383
22.871053568882402
22.877991701258203
22.863467396302887
22.800966788798824
22.904381453537795
22.85501863904971
22.535650955947663
22.93940174791319
23.04580293545491
22.938601761582294
22.804389850751324
23.318847310765864
22.829572750435506
22.64764839335027
22.507673232555582
22.919828550315092
22.58304699169891
22.602942484279193
22.504711158817347
22.393882209112476
22.742889066568043
22.588272533455466
22.568102750751372
22.5728722145464
22.620970969908807
22.5931450631952
22.926427602354643
22.668985249327513
22.384080174131558
22.573052186145258
22.397665254275864
22.326090611742384
22.42364530332701
22.681056872993764
22.710583437653924
22.77558301652797
22.459794844850897
22.356144149391717
22.367386155566216
22.65231396280986
22.498296247299134
22.784573470541336
22.706319630728895
22.474655444766846
22.768048176661694
22.810608121639046
22.89092866052318
22.69341871095291
22.815035107077076
22.600138420089124
22.690860666717118
23.017334063205297
22.6834463383287
22.429078033963446
22.409085893399446
22.28174952879741
22.034038807198495
21.67045443819894
21.909683446062413
22.0002982637938
22.182146947669754
22.361165002286697
22.30706814448839
22.381195479853815
22.30743305368459
22.39873922302125
22.34610992052332
22.195482922484985
22.31186338132194
22.241584997941455
22.277098608875995
21.995272034635732
22.017143973925922
22.109835490098416
22.21265159390529
22.30984572684641
22.37188391445654
22.514658824258433
22.545081965304604
22.71462730590239
22.575056987105043
22.51390187100578
22.60588251193981
22.355376127513452
22.30748991161921
22.084382387413857
22.257263927093604
22.314358085189358
22.541067686375982
22.53798451518711
22.424742598727708
22.309816156059433
22.52211664863187
22.609188250375514
22.611747048672058
22.35860460668505
22.38279667494469
22.427823633308403
22.48998284755779
22.325433370166596
22.43945527057817
22.458076678737214
22.324231801894992
22.335573185326865
22.407241261768156
22.628589932859665
22.88693409669142
22.565515089723817
22.406620889381433
22.54299072068792
22.115208723993995
22.275690474397713
22.41955817072474
22.28033740055281
22.47796760675603
22.337503138260814
22.420665565687095
22.452755990405752
22.251557383745244
22.159087637978327
22.006344954720692
22.316036195576054
22.621843085584473
22.209560441670654
22.660245191016998
22.58103880933974
22.58395775028806
22.493654528429524
22.394068156875473
22.528885931010834
22.630928316085495
22.8395337211017
22.75256621587485
22.79849066040842
22.887549434684548
22.860725697299948
23.18725271601224
22.907121162805616
22.71699021144537
22.75543338540569
22.559568899568667
22.993124640863453
22.984053500046212
22.915567277998722
23.068500954541456
22.93385295376518
22.938234071589374
22.879277200005184
22.95487100971581
22.97368973076129
22.83447465628044
22.570712991888364
22.89113891078306
22.861894012009948
22.958809331363977
23.0384607539157
22.850340591846688
22.737709064444033
22.934564754342063
23.0154869190956
22.942331317986778
22.855408100591717
22.796079179099554
23.001544805843242
23.16419562936596
22.941316801461305
22.72049238103269
22.95835526814172
22.667699642776263
22.940712144903678
23.29052610613844
22.909615722768827
22.968562713628454
23.2811296226786
22.883442260400734
22.806432505589427
22.99020129167326
22.841085769821074
22.962601257763016
22.893103587231163
22.918331378868235
22.992963642042508
23.141888773668132
23.268619857305925
22.790372918319367
22.73249774289024
22.52577268239798
22.67349574360944
22.488221842790814
22.464692224660478
22.74270135929293
22.725520862299984
22.765464443807225
22.554085040992902
22.84047585856588
22.998315533196127
22.948379297045918
23.14194418263697
22.88076000869842
22.75578858371808
22.986935756546796
23.018842251012906
23.096958096661623
23.017588616997376
22.967935290545967
22.796801340920997
22.991656509361988
22.76357919115456
22.691624831004326
22.77264472493082
22.871914673450394
22.701532906001145
22.423232229544293
22.682074829283643
22.766321315074453
22.77472997246135
22.84578281080387
22.676323823481063
22.758452565008845
22.706503719950685
22.84212287582846
22.78118427039506
22.779180368637796
22.698376211709917
22.737369646183428
22.73669603642609
22.75595711887865
22.9218613652721
22.77021876450876
22.814711630654063
22.811719685871562
22.914801196097255
22.98044738750622
22.992784659775598
22.944420840806995
22.996873819380735
22.77330321168286
22.312614057633706
22.690201822279196
22.55078639991924
22.38916037124893
22.19025965048807
22.131456156815318
22.316658870872597
22.33277386206178
22.03821333961845
22.210150049646955
22.221305995499392
22.458526210256597
22.28583563015096
22.245777164325915
22.016366811505232
21.964253235448567
22.137172020117976
22.131504875871332
22.06735125312624
22.05823718102884
22.069639910455958
22.195308231631127
22.066173154495665
21.932872797763704
21.76924987490055
21.930809764825774
21.894811171318114
22.189749417205295
22.17122332623994
21.98671027434659
22.061403262848774
22.24482987508788
22.261476841290815
22.144788112022738
22.106091971476076
22.10977507685035
22.302473334879018
21.888824108749237
22.036107516625012
22.163706372552426
22.325786272497552
22.215458862473714
22.192474094986252
22.356626273279794
22.261387569515666
22.07581685275202
22.24050304989833
22.174775285561996
22.314920130968893
22.442453926045577
22.280515538094292
22.489690850116794
22.341508475077973
22.660657363473405
22.434399181104016
22.971479232060723
22.686402791678105
22.4957354105268
22.716865756935842
22.688547293894068
22.706778399375757
22.700728805191158
22.830200746843218
22.843370635626297
22.87042841947181
22.752895641779244
22.808758169843017
22.438738354625556
22.475848985092064
22.37284046624164
22.48458377937617
22.674039667173368
22.229064285422194
22.459744343727607
22.431812627562742
22.520963466308526
22.47453730751585
22.08490241554291
22.200831102739805
22.330011591311205
22.292309098104685
22.235235932970383
22.573759419665706
22.70949790423801
22.407650008896535
22.40694386908639
22.235678282708243
22.089633230372662
22.185751981254764
22.234038041654973
22.3064514807492
22.52269296370824
22.280335367839875
22.309552818570094
22.190763849526917
22.223761743152245
22.452665620062703
22.603734883053924
22.531308633299705
22.67264415421086
22.59302583042306
22.468186958674913
22.513284056852232
22.671314553043327
22.58042995271898
22.617676074850362
22.54134995564106
22.637057274906127
22.67146816030953
22.684208750793193
22.46663118080757
22.49808146810629
22.71335606455826
22.77768329787101
22.86075080137792
22.70166222287547
22.905669814481048
22.93983358633886
22.696663343293245
22.888747904031963
23.017907610596776
22.966016590967307
22.787851510962287
22.511184141433333
22.818350629867556
22.92657538907517
22.769623399633318
22.75382266394233
22.64430910519911
22.77367858980593
22.770659460813786
22.636231776096253
22.720046705319266
22.905201936504987
22.732019898755034
23.07627856608145
22.916403041373
22.72960433672518
23.230065016581467
23.29175964059682
22.82077669813675
22.7675297903813
22.86061737445559
22.921740391263228
22.848896827971494
22.855401120686498
23.089161266054816
23.04761464028761
23.1166123622966
22.953448317019546
22.893870192772763
23.13506940463801
23.080454984432393
23.169210673847616
23.338684434926822
23.33302384229934
23.32647310986201
23.16288135447766
23.121047843365076
23.30984278738054
22.904182686676894
22.91940511081072
22.75780663506172
23.043025025335947
22.95255497418587
22.94263130627715
23.01633376735103
23.099725310014584
22.803641459227727
22.95787843643575
22.715373200968255
22.90960634601072
22.381697489768058
22.874465211637325
23.006680837103783
22.81638799789369
22.883972513149683
22.828108947495945
22.69020315840256
22.576387370317825
22.807303034877293
22.84307571665813
22.567620858152523
22.764020021523503
22.862661641484394
22.889798987883438
22.837240861745624
23.132396473306677
22.898965744699744
22.755677656240692
22.905882460615352
22.842612882748913
22.71695318372951
22.819983735169878
22.96016991246469
22.51741624872086
22.806593668466995
22.55098775445976
22.729217177215336
22.950155367635716
23.01136513560566
22.6589514379032
23.033844096010384
22.764199937485554
23.094068744204648
22.797571366130263
22.67396168301847
22.803761713232415
22.82447038895571
22.900301225526796
22.807837767574547
22.870213537756285
22.88672864003921
22.740558046997492
22.7138323611988
22.537258715500933
22.456024526467946
22.56938018853469
22.43253150812337
23.09279832307306
22.91953929430706
22.642669427454287
22.74617878882559
22.632557168209118
22.460682396600696
22.920070301698683
22.93509727285512
23.001497574111976
22.989574324926096
22.761189806436498
23.119893856660756
22.613583334435926
22.47870665190406
22.452667575764707
22.725326478485666
22.770787101415245
22.698637196522245
22.961693264550107
22.845306737594797
22.82235189493086
22.70300228015579
22.991233687127423
22.96640664197031
22.855585147071388
22.7256600359477
23.049820341631907
22.65809117295312
23.04886417743027
22.82682822636564
22.465796323824314
22.704071615813202
22.449370537818663
22.855556438410574
23.009083447782345
23.033620658471296
22.86757482432735
22.840168325198118
22.6466265971599
23.138382688937963
22.86639364361252
22.529389430451655
22.69914581135264
22.728268104886165
22.83033668817288
22.75324207277455
22.627860949943152
22.509326544934698
22.674027534732122
22.58398170577296
22.529170704133637
22.501203425940325
22.444173590194424
22.404928941639664
22.36832915142816
22.44620749820706
22.416489956187693
22.67264566879504
22.573008631462596
22.34445746814051
22.586308923655945
22.776866330125426
22.88116375012453
22.79734759763046
22.99353709084915
22.787698561615414
22.800640278848128
22.84186954400409
22.773273792922797
22.928407317056937
23.020268105525165
22.931851850705854
22.723080364514892
22.848808371813796
22.577445126030486
22.870445049429073
23.0562414251159
22.80763863323494
22.98277808437976
22.989079123287507
23.12477187805227
23.05771191252411
23.150360886330393
23.01719772347139
22.901956787016868
23.019548141709837
23.075109114045524
23.073131477998594
22.926021490168132
23.065036603567393
23.05227952538931
22.854350527234246
22.509714711491952
22.969172875163768
23.03178770780495
22.801319172202863
22.63152053484955
22.96964321394882
22.61773260237669
22.572187302334168
22.46292405332146
22.363966526078627
22.61540257764177
22.420321111157296
22.575234950652586
22.530847197307217
22.31436405871804
22.718231461639654
22.48069098874192
22.488623241165133
22.54059109267699
22.826526878019855
22.669090300843067
22.656844650487677
22.591139944277764
22.390177210806275
22.546899011208062
22.446447688386804
22.65247767166324
22.391514404259564
22.27729945332225
22.389506101674858
22.46072598768775
22.43509469213908
22.784445427061456
22.67609759434427
22.71292931416189
22.499642950098384
22.6650658392221
22.69981002038394
22.56022352116488
22.642493576657685
22.30795822674433
22.47759890906526
22.655526440705806
22.504007452483936
22.316446632911763
22.777958506978383
22.611179957291938
22.678125491974395
22.44091184631404
22.562606067925213
22.4901547156066
22.509954395147364
22.259740836392996
22.51168392164948
22.38710512631127
22.362122463150744
22.486702053155962
22.53444727080245
22.527485831032273
23.02322030430302
22.931122257456522
23.04766693723182
23.3767047489724
22.74152615600786
22.800346681593464
22.910555557883587
22.776019993179272
22.810559875770615
22.78562989021357
23.070250240760714
22.644756270264097
22.45506853198339
22.341949916671926
22.57001192258283
22.646179959919717
22.63039586857287
22.698107398982156
22.441837524109314
22.4673701152755
22.514816232256795
22.388337333321235
22.55778758106788
22.550230840164257
22.367666968550104
22.41184686475333
22.26102413672785
22.48132496851862
22.496959849488462
22.505195597223846
22.39941444410837
22.440208192539767
22.396751227222335
22.237161131588568
22.491680698151534
22.514563720820217
22.022756766453124
22.521898057729338
22.336292626029387
22.659511433743326
22.722627763450387
22.738017364189353
22.888131611967466
22.84269949403055
23.05151348086422
22.883784694051965
23.140962284167916
22.992132907310786
23.003286638431756
22.912204995952077
22.84869470816634
22.94801292318702
22.747996974712272
22.76983094618292
22.450769169345858
22.43795282583986
22.670183425649878
22.432504412776098
22.82176885238796
22.68664344623481
22.678479981796965
22.713364735278695
22.57341324190865
22.395492916899848
22.549593241395154
22.865612821501117
22.938480353008163
22.835241952940798
22.859772947905974
22.81393918853893
22.553912992055423
22.662959317399675
22.76655570474028
22.854487350423707
22.714072571234546
22.515041303717158
22.807712944523253
22.770832355021113
22.43562822460612
22.418318421268353
22.581200144451547
22.552496354574863
22.718551087114662
22.43315151680167
22.62832152654941
22.879809044478353
22.61415589919323
22.75608004200603
22.43242111408416
22.549645391756165
22.722555559179284
22.601904118814186
22.476399708249417
22.590599564757614
22.499944075084752
22.707184629925816
22.370997644872578
22.39203617733191
22.644967057104466
22.576904822630976
22.48197024531253
22.224926244356663
22.141561823490918
22.542413111396584
22.618995537518554
22.47739559816214
22.900375618746338
22.88012854272005
22.757880547449258
22.496010306173144
22.69239317154619
22.54752658636473
22.32429047737091
22.357742125634864
22.73718581915946
22.796585556548557
22.74182529303964
22.599991609040533
22.434458202383414
22.723352920976808
22.66835483525092
22.76971929617396
22.673306773621402
22.433347080506195
22.606863002459583
22.449560827194457
22.7814710621948
22.43272092352544
22.62123020019779
22.65948918005317
22.720270771415496
22.53526917276503
22.376979839671975
22.858564385548814
22.465969570216625
22.816364180925586
22.86024085879291
22.770352427337144
22.70268774882265
22.743752862442147
22.755602223876988
22.793494305061987
22.887283708011957
22.93233193140726
23.20851991880061
23.2192256201908
23.092685256093848
22.649527037879764
22.990354213850058
22.634856292431994
23.09431374490844
22.91626049390222
23.03454793750007
23.387644633140972
22.95555546929617
23.255503634648676
23.03007488507115
23.25779540224672
23.18558600046601
23.282531673026597
23.004370095224793
22.92840638366652
22.882684270399047
23.101322074543937
22.759548483368366
22.535835491000373
22.646819912565498
22.584495319088774
22.890099146405163
22.94911923286004
22.58554318279832
22.557310578655404
22.59451815592451
22.826895572918
22.803719217495406
22.899578791436745
22.77690140945059
22.9633202120341
22.726457550172434
22.78788516053657
22.9425658722236
22.91007205084548
22.682789176177305
22.57255294974348
22.66274162845999
22.619939429048937
23.022558407066054
23.023389665539536
22.565368104346316
22.575442644556343
22.991924995682904
22.744864921516946
22.839688171410053
22.77386602265146
22.909842689167753
22.781178416166053
23.011333834109188
22.991966439027692
23.318402629390906
23.158563642449877
23.110967805222074
22.860209919347984
22.772634509089873
22.519617415360287
22.486224619695655
22.752750677318886
22.487794222180334
22.553942913856773
22.297890751182837
22.543903820112536
22.789652684630347
22.68571423809561
22.782718873775686
22.80869851231366
22.56896710540287
22.763116043707758
22.537436055095455
22.6653453500316
22.473550617092023
22.457985103576373
22.59093310970514
22.56295711171137
22.792350424068584
22.63367803555626
22.564621343326674
22.318008277649195
22.26092496957181
22.474442581921465
22.51373246029152
22.330367023986703
22.07784169110559
22.169282193595922
22.420814240382537
22.47129637821141
22.275277504813516
22.224469353879815
22.72015132368872
22.436539892018523
22.70449770232651
22.452801955062874
22.429652061173226
22.458496073629366
22.30804526725075
22.672600404420905
22.562625808091457
22.588461757178525
22.58091099264868
22.5370424548147
22.77251479938129
22.695038375341273
22.662739920882252
22.865261239104946
22.63459251808984
22.526326046761792
22.53762364272907
22.340971236417303
22.538365614719567
22.45416913955225
22.49084238342954
22.34580574325882
22.65749336820171
22.689199639471425
22.78456668846699
22.607908814692607
22.125377017313397
22.527241196724308
22.71566021832063
22.52426791443263
22.51910123611248
22.719453183045715
22.600701136592022
22.717784552641106
22.71180950232652
22.45144336762741
22.633898146662617
22.390625509920458
22.351888904133418
22.416115251141935
22.40385005314697
22.248274048102388
22.580092757452626
22.67617496477319
22.985130842736293
22.57415944829148
22.739553104035057
22.691275670030933
22.777805182250205
22.46873882081529
22.799370229172236
22.797785436392868
22.488578308340667
22.27343770846618
22.46338994505884
22.19396684851619
22.473763765544046
22.26737011247659
22.533265425384144
22.436469146130936
22.332472080983912
22.4563806648399
22.406373357992894
22.306757669927904
22.52091046198022
22.340706688241205
22.50302712357868
22.29441524615061
21.96656306221763
21.85149780634498
22.018049255300134
21.802476808968446
21.85960425146817
22.044996593518416
22.014356328205196
22.272371804685953
22.482056821724765
22.49947783937478
22.365390792721197
22.338160227278287
22.34636989903065
22.19829379383335
22.26786732686271
22.3765268676365
22.584495457742225
22.589999611154557
22.73240621762696
22.74617597627379
22.70604578085813
22.2503035754104
22.424610796914024
22.379964497104563
22.296506716609144
22.251578869393853
22.242291243894034
22.10451452710055
22.345018155135655
22.20292644166455
21.87687900451484
22.23632685413508
21.95323098458297
21.999503021062832
22.020572687134074
22.227613390664185
21.899940958149337
22.126991285353125
22.200199553954164
22.080153216313214
22.300653728047585
22.30907792350922
22.011367047841247
22.395762099984676
22.595808217568777
22.32050678091073
22.140883889277607
22.206030261235213
22.275783297116636
22.274486402053142
22.181279216249163
22.387924318997374
22.213355197433604
22.088986567861348
22.34093436965084
22.42947245950824
22.559357061874984
22.51864108754725
22.54916556859363
[truncated: 98,002 more rows]
