# Supplementary material for: Comparative structural insights and functional analysis for the distinct unbound states of Human AGO proteins
Source: Sci Rep. 2025 Mar 19;15:9432. doi: 10.1038/s41598-025-91849-5 (PMC11923369; doi:10.1038/s41598-025-91849-5)
Supplement: Supplementary file 6 — Supplementary Information 6. [file 41598_2025_91849_MOESM6_ESM.zip › AGO1/r1/N_L2_distances.csv]

cm
25.439205773386856
25.301609409433652
25.252819350925552
25.27199179584225
25.45600596906793
25.499053703865624
25.17415736308866
25.48594721057754
25.342843189454136
24.979833022330244
25.204293117279242
25.32177972099164
25.510829940153847
25.448687822797837
25.56507510465523
25.45665726359408
25.290432140587622
25.178784318128045
25.41058454855685
25.274588144176178
25.17629564762447
25.29827840638552
25.13119333884747
25.215345094435918
25.18300791914385
25.146603989773926
25.359682009908514
25.292948611857234
25.188881760714263
25.13662986956439
25.241408988517428
25.323566935668456
25.349440876468737
25.267538029731718
25.446020862771988
25.38899754091281
25.267098371353867
25.20086725544972
25.339243466308247
25.258470060700272
25.36349954442609
25.269678573534648
25.4359490868763
25.426583676651873
25.383563367021303
25.083311653334373
25.28353986290256
25.011424919706908
25.15644535796911
25.09315126749052
25.324546513736266
25.259480291691833
25.032980795087457
25.22520401986715
25.25844095573133
25.27016054701109
25.4133828534616
25.390745024726822
25.32896472331357
25.19687910946864
25.459107469899593
25.28502327731034
25.35798304466412
25.464020125177257
25.495203486767554
25.478440523449187
25.352706680880647
25.246280417286844
25.42096663291421
25.394428801608754
25.372058610761474
25.191330503222336
25.29619246387045
25.339959213722288
25.062726371275918
25.269186512109744
25.09971348781732
25.321203284896153
25.339010248241454
24.980554127391652
25.178829719661408
25.239091926581693
25.371564174808206
25.235999060956736
25.495889033388753
25.210281290353418
25.030901958307382
25.38838076435077
25.288315387026305
25.180104839057265
25.299167247344382
25.279666518255564
25.098895820391807
25.165496238112826
25.048111077867578
25.173954631538944
25.090600170415374
24.967776525738202
25.42789123646458
25.160179059335498
24.956703853278515
25.013243663425236
24.978736555370272
25.00923260590743
24.97677071068994
25.254032087143504
25.165002804323862
24.982522817079012
25.123013112888806
25.09288137045322
25.062823456875133
25.17564630195344
25.18488986548291
25.066472459637684
25.119017671045466
25.148874745424244
25.19410907329039
25.260931965512423
25.039202706225545
25.05884597831602
25.17948303295432
25.126911075900146
25.347857211760424
25.282012296638264
25.156289643825836
25.289341383507235
25.157201692971107
25.476954854288206
25.22992739231103
24.979153075627448
25.152251373049992
25.130164009547272
25.36550136568484
25.13100057686239
25.336415736245026
25.231040500016352
25.40973860317177
25.486219778145102
25.630601018592312
25.50465575836291
25.43110272545468
25.456201322915483
25.65964755185056
25.351730046548315
25.728865527930797
25.5669825787294
25.473783372617746
25.273923953814208
25.594220677274386
25.432714224751862
25.45142206071861
25.65759183733532
25.667429603405818
25.640567131681816
25.498444899260658
25.56553896904389
25.596223849202367
25.635808601070302
25.476075739081903
25.458746958214554
25.434899816584178
25.600485218772665
25.480371097931727
25.33784898462595
25.44294671633473
25.61691099309444
25.378358393105845
25.45657892797627
25.524818021892898
25.73481049304796
25.663314765670357
25.499743052543828
25.575896079527844
25.538426029815675
25.57796161690456
25.230109887150785
25.557294064597414
25.56576636591019
25.547342348100095
25.494228091453927
25.34821854446469
25.451431672424324
25.666807976428547
25.474799331568452
25.37611889049287
25.559288220335386
25.26143769231028
25.511394189607042
25.441758903154582
25.6597894346126
25.73834220814548
25.48404556245321
25.346006312214964
25.233352771899813
25.44320193845977
25.111243526551604
25.182250874858706
25.26083634061723
25.30887643200156
25.215340704413418
25.366723096431805
25.241518156090375
25.543934637261255
25.24503935038478
25.18648673108131
25.233975406767662
24.97198776966063
25.151595773498553
25.284788625450624
25.20298315633355
25.34416110588603
25.39654925094515
25.595457494061705
25.473899100518455
25.289427382651226
25.415583807821037
25.356534918354022
25.415189475858178
25.301865195614997
25.397599252926074
25.53972648738753
25.26915673719424
25.52273684253803
25.46619776477027
25.39602876626558
25.364369621121778
25.471692749541198
25.59244006524108
25.536956841864505
25.653025464510375
25.690768383625077
25.638717148515383
25.362224902535672
25.281158612701077
25.63690004374236
25.806839270115294
25.47802445024175
25.91744651765388
25.611429330814374
25.911665548193696
25.588890849482873
25.53347341175547
25.354010044944012
25.57896571729697
25.469089279212184
25.546966001755976
25.27552220332773
25.65700584703485
25.720875287763867
25.6546616331088
25.631512007140618
25.640169648428827
25.879826063915413
25.84110110615745
25.75170342192644
25.660326357046692
25.86910129992347
25.674994108283023
25.77111978564221
25.761112715561932
25.925859058128346
25.766133459962766
25.894858787002104
25.522529298230417
25.52176985322455
25.629498755865562
25.79981086295756
25.624451854289315
25.684260768779662
25.660330939954545
25.763304966233513
25.73586139005449
25.44339509348536
25.546886529748313
25.65142732808808
25.614282264012438
25.68940114802211
25.671738484904118
25.529828397608156
25.518682074993023
25.650964419122932
25.80744342922296
25.548064575143037
25.41746520990687
25.547318103904885
25.525541286059063
25.504962490198775
25.575826413810756
25.777474190359044
25.72667416251447
25.650367968186053
25.516352061833548
25.526287236076183
25.59120393844935
25.487017924931415
25.60423371212528
25.514311886618614
25.480756845112627
25.48476352701553
25.827828109937652
25.712649635602556
25.864978963715494
25.51560667830487
25.89130909032462
25.966634978743983
25.894484137348474
25.770359963956718
25.888008212449385
25.962511524874085
25.836486075661444
25.993264623046326
25.671353655613594
25.761965790625247
25.558773668303626
25.674558458185746
25.82448168681077
25.71500847634838
26.016782503501343
25.84461147525405
25.74358737152641
25.694718613431945
25.621109247371564
25.814284762373717
25.751429942889875
25.547947539105696
25.627494416346625
25.722013811106926
25.76254338638525
25.672292826990706
25.501288530604675
25.641488982497833
25.602122781609133
25.6866933229586
25.648187338157346
25.598409154840464
25.675651905773826
25.530871458357208
25.542488947199953
25.589314472727374
25.667677636291078
25.56157849112843
25.79704117637857
25.76860315170574
25.74648758547033
25.852162394689362
26.013727186608747
25.869910750386694
25.895014988811216
26.04245888788884
25.882964247569006
25.862349418148785
25.94988216001867
25.88566639971676
26.044943485511464
26.02411277922978
25.781453627708725
25.961730851937048
25.689360201420147
25.865983410771598
25.868937798184753
25.665966694516243
25.420524635431324
25.641557373623332
25.619105010078442
25.83674314054938
25.74290862475914
25.603817641256324
25.452896178314067
25.79212689267529
25.645179923614077
25.627796394822084
25.492628106277124
25.480796925828145
25.34844985293626
25.516246712726367
25.582295972591755
25.78857044774829
25.533851350889545
25.60970731045899
25.444972859123475
25.336860602630193
25.553977038385298
25.46336977337288
25.418125181059224
25.636280456288556
25.577305763967164
25.686799089171824
25.718669347066964
26.06298447104277
25.79921474448916
26.100789313994614
26.03270216144562
25.723946056029234
25.726639985443846
25.872636999331323
25.62154397066659
25.775445313978494
25.868855060300834
25.765548940014817
25.933947375704008
25.74356653068303
25.818149175079732
25.690406991390297
25.633502596704023
25.70124369493178
25.580381455976372
25.80859923513075
26.038918068013302
25.728056747332516
25.75372738817708
25.80976994789378
25.48790816782755
25.843227580615412
25.670586849468474
25.961517041559283
25.650400220196836
25.876844221623287
26.0587318736753
26.191451495310062
25.936126058767737
25.863916739949893
25.74585769466135
25.996211902134498
26.040716218365578
25.8969148464255
25.867344651067835
25.92544241320857
25.761649288329842
25.861527140888523
25.64576234070354
26.032890877534445
26.04727949334022
25.810511949037743
25.663282195211508
25.69574698161333
25.845624216814723
25.8783250827254
25.723785773367428
26.00198748203952
25.97085422835483
25.695957110784402
25.761713924480816
25.934917800474285
25.758386651832307
25.6016449533739
25.842534792786566
25.951582198721372
25.815583455756858
25.65594351518398
25.78466608274048
25.750612566088776
25.724272331892987
25.670713424398038
25.831220601668722
26.140069651814652
25.922780612629236
25.98544712282364
26.094460019997047
26.087402600240964
26.051277796412236
26.072951272697093
25.890897336324194
25.903166516185276
26.000805501456153
25.876916418709293
25.842657844135477
25.594534715247416
25.335749655281848
25.884147386272875
25.874298551002767
25.638322332963686
25.738738715127294
25.780993101847244
25.64732009946664
25.67790483397334
25.92579653566639
25.678566228093732
25.814634143441104
25.868908764660816
25.59085699990166
25.628005024418886
25.58921277647691
25.626647243258372
25.714454329374067
25.651485408506474
25.672955372568957
25.87280901297217
25.77634082404307
25.518968315080404
25.875688753429923
25.450672803460655
25.417107197059437
25.480356247353953
25.78826720147583
25.721085224875345
25.85692145701978
25.88043819312032
25.658195239107084
25.743392081799257
25.703922578451554
25.64921595962379
25.773655421659328
25.59565944978599
25.562058065870026
25.712323405727798
25.396064034328713
25.582018437631387
25.45967896900703
25.584225404428892
25.329097990755947
25.311392274495677
25.40424148731559
25.560579075590233
25.34229929388215
25.35890089699209
25.27192547908221
25.37422585962273
25.52749246061153
25.64083775623671
25.611827930063235
25.454583989838344
25.286008184188308
25.718731262081427
25.539257665336606
25.637341823479414
25.372065713028714
25.362106894939785
25.212522217714955
25.438277188143314
25.337255312603734
25.243355465083162
25.37151019892603
25.177067681857615
25.20990790001458
25.36191180089278
25.317025223982107
25.30813052956248
25.220412922517188
25.524443573025458
25.465976191163225
25.50931343868359
25.333079880242998
25.296973345469606
25.649917974442886
25.46891884365689
25.166352473232674
25.33747943631185
25.22136743132721
25.343250340291377
25.404488197208607
25.436033489247325
25.445434800890233
25.414092539608557
25.22495213054414
25.324153444461775
25.57773001529733
25.299459267143963
25.39191796317095
25.369806621537364
25.206958351974542
25.439064046861727
25.45919879301607
25.41171986381637
25.291069655049085
25.371965251681427
25.23749406429503
25.51627439367264
25.40267658380254
25.369085335437294
25.209803455111768
25.396355219307992
25.401935849275308
25.298060714154364
25.399556375633598
25.59692697349207
25.642438665084647
25.38725702081062
25.608076785779193
25.3763144371491
25.480222293128037
25.33075389001544
25.531227950394353
25.49875293099726
25.512496608506424
25.168220747303188
25.33910011111104
25.473888439920547
25.382674330702518
25.570400536531878
25.487515703509402
25.460953951796373
25.24708702232148
25.527334123158738
25.55421200503043
25.557231418206385
25.478921493073788
25.15576913907223
25.001710010733085
25.0611019887239
25.24012253102927
25.310778336889378
25.349473157866047
25.351944734312
25.379103486013822
25.329567873348708
25.2517237410803
25.32379136182216
25.460295505494123
25.19398515439211
25.473382430025776
25.164947166670945
25.386259213128007
25.289548914436942
25.604840257072322
25.410708095861892
25.336240791812095
25.36138224952464
25.421154404905856
25.480140091636255
25.59214375564479
25.42864976433066
25.361080392888542
25.218939995764977
25.10313445377947
25.191168249957126
25.451509805358736
25.438670646445743
25.387401669928945
25.136392756424502
25.2700302588277
25.34051661341739
25.27745392419392
25.676109118870333
25.526064527070844
25.6837605046245
25.667323313271808
25.474701089768715
25.546880767577463
25.399582328214642
25.358154738997182
25.332855400646036
25.210773661934983
25.26620504367708
25.322936708508653
25.407199911801722
25.405699126387052
25.40781954618372
25.301826978509222
25.372623312710353
25.161938847278236
25.229077939577095
25.053028208227328
25.35214479609108
25.08712758893498
25.327481497166143
25.39914598064698
25.31650146471618
25.332413451739402
25.286062595342813
25.466131671945565
25.366575412649304
25.29269703978292
25.50285902754083
25.43719606135881
25.5386602804399
25.442268433167296
25.48854753392509
25.287317973547314
25.267635638634374
25.29987825084462
25.284767146399652
25.27694525382026
25.284980163411042
25.33398380252053
25.617423773637217
25.4450391134893
25.327109900025555
25.376402595247367
25.433932513031074
25.450636872824678
25.392806749158552
25.411664986725814
25.1801121849524
25.429331688960467
25.32281418706715
25.23564235672009
25.232782463991477
25.376469991490723
25.193375789689448
25.41576403605618
25.472661602519754
25.468172274343512
25.565103294131205
25.160802628146172
25.117564338916374
25.025530855971578
25.01874653310309
25.294589298912044
25.355982860670135
25.399468940494522
25.378562894886215
25.390398506630838
25.42612766211459
25.473519889343663
25.4741245424058
25.35055484305006
25.242155997432246
25.045790613556157
25.35015674087899
25.439901254849378
25.47457293864932
25.41327144323031
25.038273668822132
25.509965494901724
25.355544746970832
25.265444606029572
25.441010674434793
25.385227316303176
25.277196785812496
25.4256068011761
25.317170482342256
25.566730600065238
25.407134378171104
25.099738985234126
25.137561763289582
25.170602698842387
25.16765413891879
25.20929524024877
25.13592040838754
25.281744349028713
25.516995341884567
25.57945749443483
25.184495313018996
25.208082952758133
24.99866495755379
25.331551120810637
25.199703597691098
25.11514024437461
25.052824128630284
25.075390989002383
24.986885328462005
25.129067526808594
25.181376525632054
24.964635450268656
25.076222398686696
25.27460262996208
25.354625606906875
25.234511061545664
25.29996875037613
25.154524835399037
25.011797659594897
25.295312898549888
25.43405301934507
25.622412731010098
25.167544423341187
25.423385560615284
25.45732451378475
25.514260474861594
25.724842702734644
25.48583041777933
25.53667332204204
25.376910836727973
25.486613950591604
25.500887302103216
25.238372435989568
25.497092992070122
25.479510864022153
25.23057795337311
25.304943047573914
25.387394910414976
25.32643300197767
25.35031611701557
25.413061354673204
25.17079081835165
25.181528991420166
25.259826911733366
25.39919273060422
25.094735595701664
25.163766490650662
25.115923209281757
25.368246623042175
25.46799590714926
25.391704432417402
25.493111449116327
25.247579849881056
25.09130985623074
25.074764652602003
25.089850576806576
25.11716257720635
25.12782456250797
25.219410224789865
25.212553356644598
25.28596663930811
24.985683155839734
25.374212781250705
25.288400490978
25.313349430591042
25.52781991723212
25.591435504287006
25.638031341277152
25.3073302277303
25.320159713156798
25.375430476163746
25.39424141137305
25.598587514676723
25.663110865985857
25.490957723972134
25.291528447970315
25.412636522675704
25.412904639004395
25.43816847392342
25.33779549795701
25.45306347213438
25.356814588178096
25.360373333881657
25.34572885142942
25.496105387966256
25.20753674261213
25.5064503257059
25.123905694686915
25.301969767240845
25.38006737448999
25.37363377679827
25.347121380226724
25.18545847508462
25.114413914120107
25.24216553814776
25.283263589134144
25.04548549627045
25.241147460425225
25.330521263749212
25.446206628323484
25.27281072466169
25.362757680898525
25.230386912582805
25.289620501623705
25.544685424071492
25.312236640828765
25.221367834819873
25.22868560033026
25.121275992191336
25.408768336430835
25.046868794628367
25.26932580072645
25.28544345495226
25.221254819521704
25.21833329440835
25.564436407631604
25.295377921069786
25.430482802532445
25.34312629670442
25.356055567974177
25.374873077584606
25.240124718353535
25.346784351397808
25.022559904107712
25.129770431585833
25.157602747401917
25.06489006350621
25.162321221532775
25.23595957269998
25.248988637379135
25.478492529692556
25.474125121607944
25.375780407786248
25.44598624906893
25.39517697052644
25.48925683864326
25.258539304520106
25.26606966444024
25.23604773337655
25.19303559204295
25.09155428137173
25.211767264762788
25.38741077367253
25.352918654519332
25.37071358611874
25.386563194689348
25.519211949208565
25.286756542113206
25.362411862169804
25.276320665327123
25.111406358969933
25.08522944059755
25.13962067891563
25.041676829480327
24.92010825733945
25.362666363375418
25.447835645364876
25.572889185632885
25.483180391441795
25.32659368736257
25.388940475977073
25.349358739960643
25.255182077327714
25.599193187863577
25.432685309003304
25.24859306897782
25.080430444167543
25.249663267790194
25.065314054099787
25.13764066019218
25.366573875805543
25.26305727915248
25.5293340624249
25.302710447622896
25.26394211288675
25.144651882198747
25.29523407047687
25.269310561611018
25.19897595082922
25.236959878377757
25.425647303267574
25.26132598724308
25.296405126995584
25.109309393828227
25.415502071067227
25.347401797250583
25.290940294593746
25.228015720355206
25.25599868712924
25.37374779102505
25.151173246831036
25.09069999977069
25.401366265821295
25.400679652023786
25.221943687385497
25.193875527304677
25.31440369713094
25.371342885807337
25.4845517313055
25.393224846377933
25.45422519158082
25.13640085782894
25.64290108537641
25.453164643722758
25.563172083609686
25.554631423764317
25.51683537593539
25.37800850622216
25.32016831906934
25.172168568752213
25.26293781672561
25.404046699132824
25.221806588374783
25.133522620093455
25.07867533494543
25.226133614974565
25.485421630188327
25.32481800962046
25.49793203641866
25.471198417730406
25.524039588321987
25.2697160493525
25.140545698427637
25.139997135039156
25.15993367078539
25.07302436285549
25.170528491509206
24.999424089679266
25.096366177486505
25.076932208354904
25.14261648635994
25.299095630696645
25.093657459913867
25.227317410314686
25.07715182270328
25.21898417397341
25.346019486333596
25.26855169128855
25.059564523038702
25.11765093082253
24.897847161708107
25.180159416496263
25.548675885187667
25.198883666083514
25.22513020735366
25.201443622971915
25.270309848332264
25.28878916510432
25.404066288355406
25.143758356423046
25.214372161435623
25.33091125587765
25.46194947212781
25.386866416882448
25.472668978215992
25.309272410555018
25.48796275627305
25.28403992662316
25.215222560713354
25.30240059346739
25.578349621412695
25.230401464931
25.40752026525692
25.333411135325218
25.48769256229017
25.223352210682656
25.263684544433794
25.1954324350292
25.393120941005797
25.483705559627897
25.273428646182293
25.300814604467732
25.243458861848012
25.443933418352426
25.3410739562961
25.427456543347176
25.167366960637388
25.128803096855208
25.20805531593848
25.11105911357249
25.135277190184
25.113824808566832
25.396663592194123
25.4066042207745
25.19923994804452
25.144453137080607
25.130087692557673
25.24927478334931
25.060467523798184
25.3547702691181
25.413461792018232
25.110163036369695
25.27487365878423
25.158108450694964
25.29536424885981
25.183538630564534
25.19896904820895
25.14040925443144
25.282994792211312
25.238037368810666
25.170698527926078
24.82419102921686
25.014788343692775
25.171278480053754
25.034009601281802
25.016966097858262
24.99756310202814
25.033689772974547
24.77052584690189
24.702451946561023
25.13143686834818
24.821991172154554
25.032131747355844
24.918346562504343
24.907867507759814
25.081939596698913
25.18175707430055
25.36123781416666
25.193498452998096
25.21489181946881
25.050130150603792
25.19777193506074
25.314619729719332
25.21885598206189
25.23556295600297
25.33957428301989
25.199436511077227
25.170058731698315
25.39424789554903
25.06373665584705
25.39552357247319
25.323394134585033
25.273531231700176
25.43348244317946
25.28110936731808
25.13305689860891
25.324418908896693
25.33034000506479
25.155736886937614
25.25386518279671
25.133966816688776
25.09343204476996
25.266032670778984
25.36563664819454
25.201273065515522
25.233691670151252
25.412657778386205
25.196109180574314
25.05230390789612
25.087351158642452
25.302413607673927
24.840972982727887
25.00109055630527
24.941189866763775
24.75241877818615
24.675036055796447
24.992428988271083
25.00585097102302
25.18504858192944
25.129358488096276
25.22223577793393
25.240300101052426
25.44445680172361
25.2310142464124
25.20310297263109
25.104271926855926
25.209724658696757
24.97410167362469
25.09587429914639
25.163861466034607
25.083047291081332
25.155631680248824
25.244656140476213
25.339203633142326
25.504065060346896
25.269854913987675
25.538216165527334
25.451049310797277
25.496270213387863
25.335564171910498
25.09144361629372
25.16452515709515
24.867606127360492
25.136572287540716
25.200753792137615
25.12259819817973
25.025805334264295
25.020638446493052
25.097516874123492
25.166799596826507
24.860509087664067
25.076639171858357
25.221605683669335
25.16269058566293
24.96138543683271
25.287865335433366
25.355542537305432
25.103059415289636
25.095924878995213
25.243125730678553
25.222626192147665
25.55378506458213
25.417247044464613
25.26187965308405
25.0553776550085
25.284517160372637
25.131596853971345
25.189783432410575
25.053521479995183
25.226525283522914
25.190207271147738
25.297185392230045
25.360371857907843
25.00960677913125
25.096892456746417
25.05073805170158
24.98865442357974
25.166006904934957
25.22153630894428
25.47596057446794
25.30884093621988
25.254299547438254
25.24510476637667
25.445029164148334
25.427619847499084
25.612275993901
25.652634295609154
25.736956328366116
25.6158840486214
25.398664599903654
25.55298279780877
25.50935737272514
25.199033102195518
25.14867284986163
25.23013658735317
25.45597356865856
25.255946297583336
25.44507340838777
25.28868571530681
25.170903823695404
25.240550727746577
25.28251025609212
25.135462378433957
25.118185928772437
25.347662376178256
25.288621945898903
25.223380183875598
25.341008201146185
25.36012995472397
25.487312132438223
25.47577402508058
25.511422740561372
25.131511997807294
25.317517861015364
25.523651688710064
25.435172414533024
25.414518707892398
25.502208993621903
25.4138027519274
25.528489090115432
25.38586348813277
25.305870124838524
25.51480503018349
25.18123766077758
25.544145677714294
25.549142934142743
25.190983324250514
25.361395906325328
25.393644729531374
25.160526692918243
25.398950880927377
25.166937237663813
25.51265949604576
25.416166269732106
25.407524097813397
25.26166920926195
25.294442407234882
25.414500653371366
25.459446599588397
25.247998285070626
25.366967184404956
25.562849661471194
25.010972340132888
25.082535379131645
25.173893689235083
25.476290017007006
25.44915287796571
25.365929482346527
24.961869031552748
25.24258241502599
25.280619820478968
25.40889577788972
25.684737486762874
25.610812914933557
25.597519085859446
25.690914339673462
25.467309123480234
25.569362229994088
25.306379960325312
25.378940346424805
25.26582979000085
25.321286161897824
25.15932363932909
25.261817688093622
25.19147366896693
25.305204532586718
25.297375449211426
25.375205899453114
25.500421225909367
25.401011913479536
25.391006314550378
25.587918161009227
25.256147029351183
25.245061313337402
25.15280821670404
25.233204285644504
25.3571269762426
25.209168845226596
25.22025730429344
25.338966111281252
25.31181366589671
25.172256591002668
25.34281876021967
25.242295102738193
25.186372002662935
25.330346360251923
25.179492642694246
25.29016226188236
25.44581682566028
25.50293832268433
25.648050088762567
25.429271118856725
25.47237628643236
25.436478251548273
25.352966518822747
25.392978366969036
25.35135671053677
25.093043587188774
25.081570452157475
25.09530500496027
25.038948583249333
24.975239922106375
24.908416711124964
25.18072815711589
25.13950870730609
25.054265585203282
24.99207268898957
24.459362348203562
24.73148811389264
24.778384027070953
24.75984698089916
25.0829009131803
24.85967792204672
24.997772781359835
25.024550357401875
24.776802533220973
24.92965678265045
24.850255189400286
24.73379726394916
25.26431341601073
25.06827933717571
25.20030091083909
24.747307708190217
24.91243405425632
25.221432868322946
25.095712225050598
24.972460216143883
24.872194390578233
24.917372083529127
25.06736099769981
24.950670905185376
25.157572793939234
25.07627335619048
25.00372218207102
24.939825203389816
25.3578007241411
25.23483498919066
24.853424969004873
25.070878069833842
25.028253791896628
24.92264973532513
25.250536154566575
25.212340624831185
25.144043518231587
24.969532552174783
25.006287883208323
24.927186031136014
25.161722859566098
25.324221534183344
25.1676594750203
25.144746411021185
25.31202092546739
25.299328387677303
25.277027865763603
25.344711015129562
25.368247079392503
25.28583111960581
25.40992876765697
25.306641677894568
25.335927474274452
25.18195479887538
24.858607246631006
25.169520263573432
25.069866321694082
25.137429612641036
25.257303831088127
25.237703055683816
25.112783845284078
24.967668921817978
25.150087116029326
24.80163455914015
25.18142365075259
25.222497994442385
25.11400317490893
25.045712546119223
25.09322189114067
25.099717695590567
25.111295424680247
25.21829188782739
25.11255962283583
25.126004785918163
25.293069705265832
25.311992901346144
25.41087583864663
25.240829875933677
25.314083741850496
25.551032473598553
25.28995309058735
25.235785946149008
25.120190166158412
25.50481812692516
25.22772445099587
24.952437640643016
25.021038153717825
25.16721263651004
24.90967768395439
25.003150653553185
25.324680286264652
25.187670663356407
25.271869481613113
25.425033506409633
25.45070696147374
25.364323350558635
25.09358182732918
25.248878898205955
25.319019821492784
25.409646739837022
25.443825030137695
25.401402010959792
25.66702559643981
25.272750933960456
25.36773984000691
25.674216606416305
25.66818543376963
25.45308255703686
25.26458458722424
25.531465789529193
25.56518427504579
25.456095306583876
25.436829244328077
25.280327875294283
25.557863878097955
25.381431799161227
25.536615072847606
25.462989124867345
25.448591292455568
25.424428412441934
25.637042881501767
25.462182625498592
25.601714463315815
25.581619833657978
25.4082201688799
25.03608493088046
25.104134392498047
25.30397243801294
25.36163184895694
25.617444050281637
25.159438334367515
25.314325270881167
25.353035695686955
25.24017654152621
25.374984652637494
25.465445068844247
25.643161435277896
25.486026099975714
25.885326831035865
25.65698659199667
25.69275755915458
25.687304575568
25.600607366160347
25.4989779944003
25.939066743468697
25.669941510405664
25.638895995923992
25.641982894975794
25.698248913775892
25.4454947319543
25.757897788994146
25.440058718030308
25.467122547112517
25.117215687160794
25.137789289367525
25.38001756779815
25.324242711673076
25.25593987435088
25.5959583157635
25.77265099038513
25.648571013179016
25.379389619871194
25.576033506535484
25.402603248294188
25.484343912382215
25.64986474250648
25.713487580054043
25.666094128578514
25.72657953246423
25.71569227981414
25.624514329916927
25.4712154865129
25.856550663312824
25.868480623288505
25.589302432618968
25.471080349370002
25.54787555490333
25.626803567529585
25.774839776509733
25.338770405937016
25.4132432159527
25.439243683909794
25.606669730479283
25.59465404280361
25.52984301959752
25.849338936274542
25.73461892816738
25.700504942665606
25.801492058783264
25.759721164333826
25.79631810313359
25.733305854902326
25.56972611253345
25.775028063872316
25.669721361553908
25.659758407122332
25.723921951087963
25.992279728320355
25.828381409727076
25.71854928918779
25.50291694488609
25.610150465811834
25.781732333915933
25.782655179556553
26.013986313916345
25.93474027426542
25.804092359369374
25.558091025292832
25.74961639442696
25.560026025216192
25.66479363515694
25.735428635010045
25.720831975374093
26.009660854607805
25.60306990821381
25.61924578291533
25.469145960272826
25.500502445088927
25.698888127606843
25.773356892420093
25.530107200919392
25.77855212070422
26.051187086492657
25.829330148684654
25.799899621510722
25.678673069511603
25.80230912398967
25.743078022263774
25.621076566428332
25.36043408163323
25.506967784463672
25.377944037700342
25.51163573009308
25.490284086812878
25.37694056204302
25.366602067939237
25.39189242669575
25.52394616828191
25.845682175248893
25.743974643750136
25.60971442264116
25.483961100956755
25.649709006076545
25.76591869598864
25.76720729113329
25.644235066022762
25.60795102327479
25.63077303098924
25.515010956403827
25.5853592921206
25.83480855954481
25.746335995748726
25.764934876550576
25.664602774904992
25.829854519360524
25.643154033070562
25.69054952917799
25.83720961086753
25.664405140271786
25.719248296459767
25.700738983419978
25.606971883297277
25.782719981088434
25.54648384745773
25.737265196400834
25.623819164780457
25.852144889615694
25.88190537928628
25.695645705665743
25.690545175027907
25.714432142401083
25.684327541599302
25.848473934711034
25.6867754512645
25.733915975892412
25.60431013080722
25.55787523740707
25.69456405714385
25.58051561005047
25.79871905598489
25.90851828018177
25.682160768807304
25.97174500689559
26.211675845907635
26.073852554293033
26.160330454875893
26.13616344509252
26.108261757414922
25.862933531154567
25.976306894538787
25.906219959470935
25.898200122627387
25.77161252190479
25.938953320441563
25.8125109352045
25.82354519546037
25.821407411269394
25.782617935685522
25.67358920952112
25.623179413160845
25.695657544474493
25.951194778050738
25.817673907268535
25.79886842977961
25.859138741890032
25.76885033890658
25.7158718706968
25.670414800585252
25.772433765971517
25.853888491771325
25.802765575076336
25.839300228246707
25.780750828826218
25.53360353797229
25.68131864737933
25.855887260978914
25.824213231307485
25.784736647977525
25.823643256687237
25.530263389105176
25.90070161230253
26.005831107290014
26.021925741013728
25.862927882324506
25.74444455503954
25.807092018100086
25.578324329143836
25.62586665539682
25.90759483059752
25.73961934986794
25.985282068033236
25.566763029177157
25.776552671195148
25.7985002464257
25.73413983183339
25.78139608072663
25.62793258399553
25.92127633623519
25.873127866650815
25.941099155332104
25.747111983007475
25.776350484323697
25.847925116378548
26.02554192760299
25.753049408399555
25.943424391887717
25.899423078191198
25.887569497629404
25.839912730457293
25.814448726438243
25.942256445485942
25.882786599393846
25.863900676349548
25.77502811632388
25.728262042530048
25.952972349276347
26.115769383350486
26.03224990415305
26.059943264699516
25.818822208001293
25.89838801900368
25.972459652042836
25.810828835426904
25.7126911003974
25.94391383591238
26.006168438874344
25.838655732549412
25.866161305887424
25.813285798196155
25.89319938704503
25.81312855188597
25.845656269330096
26.11842687230138
25.7505238420379
25.857506522806116
25.92752041431174
25.53063747398785
25.757668125665585
25.864532251499558
25.791794395760196
25.808366992603116
25.488582827269507
25.807341450879722
25.612855084784044
25.584572580470482
25.643635534268608
25.5705090979659
26.057875050425793
25.85684316789014
25.793781602893972
25.949377715672973
25.61961661380481
25.949110295501146
25.629807537960946
25.83796470934802
25.868823709884612
25.937926143949248
25.818774343767817
25.77962947494223
25.79695559935141
25.958370748938787
26.078751686531085
26.014019242378033
25.865542121205234
25.709146512313332
25.889707272825678
26.083375574470217
26.06251557177328
25.92633167884272
25.87901064070922
25.876241158229288
25.757113507213724
25.853968026311456
25.961718196610047
25.84578900397575
25.481925229058973
25.738776660164262
25.726110430197362
25.797158857845357
25.715812135699593
25.77699213541336
25.685132814763158
25.51643521700766
25.932231824431554
25.70279608657676
25.86201773998239
25.84641928634919
25.857802808702125
25.759939750431954
25.781949726679102
25.840637714609922
26.11136538762981
25.820497073805733
25.734897935613834
25.772426683620857
25.571145511692944
25.527176950468153
25.506591045113154
25.383135247192968
25.481060660068348
25.859433359337974
25.631229737532383
25.829856742029513
25.781366455216308
25.66667563877884
25.634674161768533
25.661427318644964
25.6395819032867
25.769368761807335
25.702223181822262
25.669931592868714
25.654452574632177
25.641264435356074
25.95867081739873
25.654393294363764
25.937269585333866
25.850235190501287
25.49616622360264
25.721038919171352
25.686641415953435
25.430304137693973
25.81823606575141
25.59688184519933
25.73003766970869
25.678829342029413
25.646079419062875
25.772844277324907
25.68678401776814
25.788500016442796
25.89589838251301
25.548787906259157
25.75901392211551
25.732344148742705
25.44841409265673
25.773838045428846
25.677763158048187
25.684441006121457
25.66235371535664
25.721642743551563
25.763362053668484
25.530770579494877
25.56495405123185
25.435490430150164
25.775359804981488
25.793073249548822
26.04671723097359
25.725925421753324
25.922887488164054
25.73028092240133
25.697981013088054
25.790248583175355
25.46972724700923
25.547548611273527
25.683446232201675
25.569406158103572
25.628334941896668
25.373445291686803
25.557041103922682
25.60171452728097
25.707183331121744
26.02700703392299
25.91132655765713
25.78554345156788
25.98940553673052
25.835306720355984
25.917089259321834
25.77429408795326
25.85534404104132
26.00277362558147
25.687721242501915
25.611928158750526
25.976916366762808
25.756536926070385
25.752863228138143
25.706636826791485
25.636250684137156
25.649913935519187
25.66297028628894
25.61230833020738
25.52535217847192
25.578011824065154
25.508293568698658
25.6714158072084
25.727329699092163
25.565911018526172
25.381737497708382
25.691629843428217
25.64757599457706
25.93734491318948
25.93141131616163
25.921599274731214
25.713881513788056
25.863284415761854
25.584479167862124
25.64556429218476
25.9324193566975
25.603267928099115
25.51587721983911
25.49708376733475
25.65119554827306
25.68367355461735
25.75328796391146
25.55384221432982
25.59535681654781
25.64828846777183
25.686276130504197
25.529993010578302
25.74678578748198
25.58203475215325
25.9531655146306
26.075730885381795
26.104179068364704
25.8074207176561
25.766220876690806
25.933705814494434
26.023125932729435
25.929475179886225
25.607230343737903
25.71928805963763
25.79936871792745
25.66236433308593
25.394070988334843
25.696694169283106
25.670881221115984
25.634040162074264
25.88681772261764
25.861928476670126
25.92042193208442
25.799089839723962
25.664757026603205
25.800300967212003
25.319275862018518
25.69745989882148
25.675618716375222
25.573594396935565
25.782880321940407
25.752220844075218
25.75208943054937
25.859342056027707
25.804916093960934
25.728221094512865
25.398764369012266
25.78220730461884
25.5838234333236
25.672214495013502
25.684515802111143
25.45589614353604
25.681397128920654
25.652038643654446
25.47563218077304
25.553902072611976
25.657519561179747
25.64072485703836
25.78819402611306
25.591487513844942
25.555419923502235
25.31078166062905
25.4061172578241
25.65933020396173
25.74909738543191
25.788270191829916
25.65340161596683
25.767776188868677
25.867057053544286
26.101569541185388
26.011667819959126
25.940578919361936
25.662479231524955
25.747819243122766
25.919816358988474
25.60045408854542
25.51521760908551
25.632771589157564
25.786711162198195
25.553741963558195
25.76502465855741
25.78968654802645
25.737719172630623
25.631423009834172
25.35092859281555
25.69785266216574
25.934840577803985
25.459205262095015
25.646230626176216
25.560727485322733
25.753905973528372
25.75413007954299
25.81701661542214
25.696971330921876
25.620750108659028
25.58403765480893
25.744142218753595
25.529557435080793
25.651425623575996
25.630680247152462
25.609542881490952
25.66066397953402
25.78178168913841
25.929216386390166
25.573544525552574
25.84619865278799
25.789790479364466
25.669165098282466
25.860826575963298
25.68141090563073
25.560280394180747
25.480855542915297
25.68345875684515
25.292877120706997
25.59621087092025
25.508188122983203
25.82944670772148
25.402734439548947
25.597477932892847
25.624550704878054
25.733792161913243
25.655922950076878
25.613893412228478
25.63771630072703
25.379245924010522
25.595660989256967
25.379176668634212
25.54072786320319
25.616426574742448
25.38476815873275
25.697382465946646
25.70851765660909
25.746686414735404
25.78756980017382
25.826029330978496
25.856832637173508
25.895668597817334
25.884081792159876
25.53352704556227
25.404298024583575
25.51335158203309
25.115651759776714
25.30999607199526
25.322440783085558
25.393862935375658
25.45943615301076
25.42448278985996
25.33821291673905
25.2721519446775
25.161118494145335
25.189319174669624
25.27243390221099
25.0736187559837
25.163567693366293
25.063328985382363
24.89559084382121
25.19366851292656
25.445422812776485
24.810534476719216
25.139833695662663
25.174532321737175
25.364338170332708
25.283857079116135
25.397791924996955
25.4720720483734
25.172351924856727
25.202543827678113
25.326298403376853
25.39515213891612
25.464069503329124
25.511341748329947
25.409893753941244
25.588321122184386
25.436236849920157
25.442745301564905
25.459080015999707
25.25892923565644
25.199470633029353
25.139693954550278
25.107820405679938
25.184449743025116
25.25050892949056
25.30825761615695
25.340042167167017
25.33275502322012
[truncated: 98,002 more rows]
