# Supplementary material for: Comparative structural insights and functional analysis for the distinct unbound states of Human AGO proteins
Source: Sci Rep. 2025 Mar 19;15:9432. doi: 10.1038/s41598-025-91849-5 (PMC11923369; doi:10.1038/s41598-025-91849-5)
Supplement: Supplementary file 6 — Supplementary Information 6. [file 41598_2025_91849_MOESM6_ESM.zip › AGO1/r1/N_PIWI_distances.csv]

cm
41.576511497541006
41.59711749751333
41.57395499254895
41.714642784473675
41.631650086260265
41.702030020649424
41.54812140165668
41.728213552180975
41.36676976797186
41.07435011704069
41.23596098460924
41.49286741730045
41.77650440126113
41.77043804029942
41.561869007426196
41.185051354832396
41.172292657265245
41.20543392293523
41.55481882964347
41.39593155963783
41.573069752552605
41.28490640846088
41.1462581548117
40.84520606747561
40.866603631414186
41.067905471476514
41.03419296113642
40.98146713353074
41.18139131605829
40.778355932370694
40.79968057298526
41.046845544451614
40.65410451732007
40.91003122417189
40.88755225898244
40.566752403879406
40.863167473479955
40.301751995330136
40.561665126074956
40.56772658446199
41.039417377179056
40.98663302852313
40.763275772217504
40.45961954975351
40.68562081266104
40.44706336313279
40.46860547189537
40.15026396664082
40.33592059552437
40.215912126653784
40.37500313302355
40.49376094658235
40.37585268945134
40.40392958094558
40.25217590044434
40.09574944682483
40.57038488384061
40.501546187383106
40.6862893393904
40.93903753402369
41.04199984076261
41.11976066102614
41.21369323969776
40.819661486054116
41.05028481139396
41.10291110244088
40.504376537818445
40.88950551481836
40.95039216541467
40.77070124229012
40.64116198156426
40.67419081955098
40.83322668720298
41.10214187375129
40.847177817852966
40.84753621147152
40.61568433136287
40.89278741443929
40.62098506694267
40.75854912969694
40.682191104172226
40.652578458023285
40.67686663830429
40.31853868435139
40.877927240667724
40.75894011591888
40.78974382170916
41.0934454924277
41.07782321440528
40.77273004563055
41.23944042285939
41.084779246223555
40.81244963281725
40.85724322418222
40.809111605313376
40.64745761955653
40.88235187374844
40.49517494398245
40.916722824569035
40.79304259546251
40.81370999194293
40.90614736872694
41.01688604604637
40.7552232121823
40.80697504903079
41.03777906043475
41.20128194266949
41.120132201789765
41.03419152314342
40.91946183279996
40.5590855991154
40.91786306675089
40.783035740111934
40.47049167406075
40.42387498356767
40.76195377539946
41.05531199224784
40.95410383656427
40.506633823907414
40.2416748408299
40.336608646829625
40.29913810880105
40.48645299256154
40.49378588930615
40.69109393426026
41.00515479170188
40.797850982532466
40.63678960792448
40.727538017674135
40.39572774540829
40.72365900565129
40.55529336890063
40.51428299367163
40.75138759993746
40.73132502732085
40.72855440745368
40.84597847233666
40.68142770826118
40.78689010175897
41.03057493691691
41.06314412382071
41.19046992234741
41.66108680932327
41.22179608421562
41.57217282707042
41.43398609519891
41.269203450137354
41.0100668242469
41.17552264965072
40.98835911547268
40.768158686599286
41.08426699774373
41.222218118617896
41.2828671973794
41.31162837434856
41.2170382020236
41.380993873109006
41.28281998761819
41.183067831137905
41.31326875151845
41.108098740940086
41.24487778092265
41.118666451269256
40.97958997810195
40.86073569057932
41.243910171569
41.1933712919561
41.314810195211344
41.30784208038698
41.09102985654772
40.99036929477412
41.20854675436471
41.316436688424666
41.6028017379935
41.305773680660394
41.20935406360159
41.73976869845708
42.201836465023696
41.866562114591765
42.093066158474485
41.53596521781185
41.90089562293674
41.95443934899435
41.761000443025615
41.71220482676079
42.09071612726213
42.01887368813457
42.06154442920365
42.17261589405984
41.77477907358373
42.03250685069171
41.683424464715
41.44904494259435
41.32875423852075
41.381762948248294
41.18719327344898
41.15894735135325
41.00175334006245
40.91856101970708
40.70542800625017
40.88288193303402
40.90447941035398
40.73868533035612
40.591585894219
40.3650386847684
40.35105537248451
40.3826702264607
40.37024981319627
40.53134030783632
40.42813789539074
40.37293517406071
40.51640314313277
40.62302950304207
40.904821157046264
40.43263043846003
40.46179725850072
40.79357691736421
40.72948330328401
40.78750868445408
40.82224604792405
40.69426076057954
40.44801820902732
40.55670958444613
40.27992680773345
40.513416840631784
40.4292094285773
40.4206330996615
40.32011219597276
40.348504268590126
40.99497597130593
40.882515423618784
40.72740632721951
40.80990941293735
40.619068662662436
41.09526772798857
41.280898301055814
41.02962447332498
41.27297295196875
41.14229292878182
41.25453170045309
40.979036208859675
40.90330343595656
40.97919746848545
41.13092831475164
41.535752353125964
41.46382323479822
41.535542284517334
41.797435889448636
41.785757479449096
41.58676833067358
41.938068670635246
42.07459846760309
42.045565715408145
41.74933112920915
41.68172610099067
41.66821603838255
41.86068081608482
41.96134817920379
41.69738822319419
41.78599752335603
41.680152240147436
41.56763375941213
41.58116421798861
41.26753704845943
41.44265157521852
41.36096003049024
41.223512057476455
41.41257062006483
41.18678313770532
41.18527207787408
41.27351940035345
40.907640383279315
41.01877401994697
40.99294152596747
40.76355663200955
40.828105441386576
40.99556072542907
41.179582700499296
41.32200187720599
40.921171252458784
41.01193449237461
41.236705017549355
40.89045363237432
40.6063445401005
40.948565554604436
40.935003954638255
40.92966662444405
41.389241397323524
41.354600696954336
41.395043017380836
41.60200909395889
41.47700073601586
41.163364643830434
41.317230268707675
41.139843692907945
41.40040201286105
41.411284409153915
41.2571352392223
41.159852554279766
41.3276471452547
41.43919080254797
41.324810352229534
41.27889806004422
41.560389813989545
41.727546644370776
41.442721174247396
41.80232667821768
41.87462478825652
41.86638244201971
41.75864804247084
41.91502036112737
41.74593029472568
41.57798184956367
41.298332449339945
41.15411829167571
41.377844540262174
41.52617130764839
41.507284020114085
41.27387411265018
41.41065426890816
41.5450243412422
41.43040506860358
41.66004414411844
41.53172839187926
41.339212852161026
41.47623158365003
41.65380295117269
41.48874758134907
41.53491688234007
41.36288056376362
41.423327565562474
41.21467427318256
41.4518056021396
41.263516836391595
41.42243822880372
41.49174833148026
41.61869674218599
42.14347591782113
41.788309137280606
41.73930650215803
41.90969204230085
41.97606522328282
41.690915138975036
42.08937576002919
42.316809983613794
42.50851796620497
42.01778295516922
42.038927488089165
42.02545301446027
41.74310856207342
41.87593137835165
41.846107684931916
41.723547291555654
41.692547744347756
41.701390423828755
41.46349945194242
41.595450254287016
40.92670015413526
41.22662547418559
41.52126643746191
41.26425046897019
41.05275585660807
41.28622231097459
41.22911168113096
41.46605330415826
41.4255462239804
41.170349150111164
40.88339804019985
41.0665724984567
40.82321237336701
40.7753821208717
40.62590986221567
40.81070275341514
40.804812052179756
40.863175536341586
41.246122797101684
41.64142046969645
41.56434262209273
41.32510219463809
41.185379174884574
41.230718067028626
41.31691344263762
41.00557509684303
41.16697026541794
41.29711214255831
41.319381414249456
41.31189423659144
41.520055278922506
41.9956934718737
42.03039033677057
42.14663414040839
42.14901698545798
41.897057673335844
41.85849518572164
41.93069855017396
41.70247054851039
41.9371791326194
42.07535786240527
42.0882017077536
42.17965826999979
42.32649065862072
42.33623852038145
42.14648271588088
42.10354831953743
42.03084851602267
42.09616070716724
41.98894714793729
41.86118461872241
41.71279688942043
42.009489824288245
41.90870524860666
41.6655941035298
41.82084171987678
42.03663339982145
42.35793514045474
41.858044190383254
42.09836901725047
42.391457113964414
42.3116787010091
41.94140709874715
42.01998933582317
41.90807383045452
42.15678064868309
42.24386831642836
42.21481500809702
42.366732709668526
42.487620742472956
42.47926661139522
42.396582824509956
42.26420489491516
42.83612680014114
42.67838525933896
42.43378389356498
42.328163998269396
42.51562936431651
42.514050212331014
42.3837051702127
42.06197467085822
42.43960202687632
42.29071569503875
42.229800889248075
41.981152419882285
42.20163345137142
42.142642780517356
42.284683606639454
42.516619195377324
42.70948132751039
42.4821714885479
42.02325889609343
42.12148809841872
41.781795305785515
42.14148231055616
42.163592112156415
42.304798414467506
42.043408592100874
41.93539185311959
42.078688528934656
42.14803808430715
42.06080863442249
41.83776522675317
41.78911054264542
41.92288798947171
41.87365280129396
41.99807402461699
41.73895208394268
41.8560800957229
41.84454891568924
41.66168910813873
41.750116002642784
41.43905450495057
41.36629478928065
41.76970194087086
41.83376724027731
41.77692811874074
41.692704003301536
41.655145043395464
41.47893918501346
41.11467324905537
41.34100189108973
41.22376393679976
41.12977420539681
40.977157808230096
40.97101929878865
41.09467541425281
41.335377142001526
41.28557629371234
41.244685634526206
40.957749817792774
41.06539456582301
41.250020944632425
41.008438819434865
41.16027389395328
41.52089160552301
41.48803763307375
41.70288793124421
42.0166881080565
41.60786256226468
41.3124844579132
41.16244333358934
41.10476836710236
41.29100057816107
41.20761690640574
41.511906875198434
41.2607090814084
41.565937617178555
41.40669068990431
41.395687480542804
41.293580409411796
41.15937808644897
41.098855002843464
40.90172608033152
41.17211064562071
40.786468155249445
40.832334818065746
41.144619548584494
41.02952806466586
41.377139828917514
41.46454707193271
41.64642461649754
41.37668180905785
41.37017230152961
41.47862141453758
41.41249432270332
41.157152188657875
41.24547795065338
41.247915301241534
41.01082415125727
40.975882586726335
41.3003317386008
41.48529506072713
41.312101224694175
41.401753614541946
41.34137920460336
41.3951823617462
41.45596261935237
41.38503734999727
41.375518821185246
41.08065906156181
41.178091168479455
41.0613231024601
40.64157512401982
40.29399557320773
40.67572392918164
41.124666620646664
40.920627519148255
40.79369208454329
40.572136824740035
40.448420921361944
40.41723729208353
40.52470661080485
40.28467243783763
40.48116506155526
40.619994504277344
40.62848330546354
40.84441672104637
40.86726577714892
40.46448855081595
40.81225264347108
40.85694099711807
40.85654203402748
40.83843199446228
40.80936119032052
40.85181823183019
40.66136251566583
40.534071920457535
40.491797682696856
40.55217391033021
40.53076307533209
40.39377460836085
40.511465578443655
40.87074544152259
41.06502250736912
41.01975945912024
41.07360088893977
40.81764630127976
40.8437239407683
41.1475605399503
41.1625735448883
40.93401013750653
40.87776723309933
40.76634925206561
41.17505507649535
41.072398489039614
41.16814123910794
40.92172708934446
40.748193573098185
40.95053048949132
40.89434871406123
40.81674938602415
40.788662418950665
40.54734809633631
40.5228865138185
40.81840697225103
40.8466392936549
40.941061252353
40.329750260041145
40.35327770606341
39.94992318941268
39.73298152428405
39.98826043155112
40.14847990813776
40.32729134183894
40.28528007492379
40.375311981945764
40.20159435673111
40.310360849175694
40.589593072826545
40.50533932659338
40.42765814527117
40.91130893589852
40.769584932420756
40.826287383212446
40.73398272070034
40.703749710066575
40.296110079255996
40.23766416893677
40.212485407299546
40.27135503529093
40.22564633081309
40.42347889933125
40.35232146355851
40.35052353468414
40.055435013787786
39.618273892799536
39.74905545406551
39.63027800420962
39.882474221790886
39.792792382687125
39.87259227443257
40.39064956124987
40.4287329775303
40.474758074305576
40.56323379313963
40.72367707312728
40.62083860554495
41.05690999026491
40.79014091900327
41.00412830207448
40.74947245645751
40.601697778550815
40.625799228992015
40.57106981982324
40.72327451578391
40.667905975179096
40.36551054533046
40.38567687476511
40.5044756133079
40.539839722605635
40.3105910384701
40.323254885572126
40.31211590003828
40.25395465368742
40.62451864679528
40.726347064728365
40.70949101606914
40.80814654458729
41.00240042768986
41.27464805380926
41.40086650990096
41.49717685624485
41.20772507611829
41.004057761677785
41.21037943118514
41.03945099133797
40.84751348506593
40.68926380522734
40.864981296077545
40.65693332399489
40.67056845001404
40.83907816689978
40.686771118295916
40.94568807706778
40.95022177464062
40.7699301611613
41.254725141597916
41.39702993945711
41.385148363670304
41.41154400589384
41.59717392867005
41.4440599301619
41.35399658832922
41.33162267903782
41.28365966541269
41.23407629011817
41.61063116823112
41.354764510924404
41.60148148054634
41.628040854867784
41.639201598850974
41.386605575848904
41.76094629557116
41.72781270471617
41.84240612458143
41.649262282284205
41.37184248792006
41.41302126916101
41.45715913343911
41.43806036543115
41.49990697064101
41.47682372534708
41.69627321833439
41.456525460088784
41.75499093876219
41.54683369719884
41.35978610505116
41.2637591276835
41.49633164420013
41.41792829156035
41.518661527568206
41.703088554624
41.58283621565733
41.77463304489788
41.351891564940225
41.95024505269244
41.836676940205564
41.72127494144123
41.619662863397096
41.54348793264653
41.26747916024737
41.28093872000096
41.37905044675744
41.80889150194454
41.6032594235172
41.58960775287629
41.563517791158134
41.26239672813915
41.227382402203155
41.4979758194049
41.27249081130499
41.53306078773487
41.27184290770567
41.29469185836395
40.88284566046685
41.181470800004135
41.28546708116793
41.40421768189576
41.523135662999714
41.37147597240044
41.286970614660184
41.15299485725896
41.1554010972809
40.82284116646165
40.89786256889871
40.495794514712095
40.7408295215861
40.84110656158664
41.01063107466993
40.905179563402875
40.72580910163966
40.755041171990214
40.86381471004707
41.07211966042825
41.256658265796865
41.13524864437918
41.06254416042139
41.46395735475555
41.47661456764624
41.40581113697145
41.601096794232056
41.500593048229106
41.41393206270329
41.17670266935146
41.22273995530089
41.178679105451
40.98437802128516
41.267733876576976
41.00550419124877
40.898188415800576
40.72741702358645
40.56470837549375
40.606849282109714
40.86503033740312
40.907153152769084
40.84081271954398
40.33113568284299
40.79803357959703
40.65212569794523
40.61942916450467
40.973896735234696
40.87476027271136
41.31575095673367
41.059108564680635
40.86693222345284
40.916593646335535
40.799700939532094
40.54704858302689
40.49372801174541
40.323393106686375
40.62704717499244
40.56088308243496
40.843149291676205
40.530329794876195
40.85846634243999
40.863835872765996
41.10002465073991
41.22770508681491
41.30077411682435
41.09254331639533
41.172444001632606
41.71230140033137
41.60918496232204
41.184250267835225
41.47412415002845
41.73664594350507
41.87854907518877
42.01738114263094
41.93806288723617
41.94736933803053
41.968885605315435
41.592115834509904
41.71036649375101
41.26335925624612
41.787197067323085
41.67829499129632
41.51769357623603
41.83168241326618
41.54971322126459
41.39065310716495
41.538917640047615
41.5787880103583
41.25119853492735
41.57532717601102
41.476734877306974
41.6000107485481
41.52024080203378
41.398318492373
41.53643071643256
41.70528758306712
41.74055784451072
41.534732213008695
41.53615699684372
41.61389553845144
41.51565813445244
41.51075020928988
41.20027423248139
41.41480877848496
41.3914805411362
41.40054882931166
41.82461787830602
41.699037727739444
41.46067033413119
41.226951931774956
41.270696265683185
41.354664491209626
41.16702334538115
41.13827448219101
41.35045616013064
41.472390609651086
41.613540202223696
41.727685755736005
41.55516361439671
41.6091585741708
41.455858183659174
41.47593501419233
41.30598843201736
40.89294164275742
41.03703141053367
41.08753964626238
40.94674729463602
40.95155925784078
41.509838821676986
41.04749052776691
41.55657893271542
41.46732760398293
41.077436455528215
41.405186391573835
41.66438190732096
41.6233534674864
41.356816357740314
41.22902939655169
41.395757802598226
41.549404864933344
41.19699427308432
41.17442513344524
41.24325156374237
41.284484088700516
41.191668854973074
41.102852793578776
41.51965900654194
41.465056575638705
41.48879359320776
40.88350515600695
40.73990416247539
40.83878176894605
40.94092029481496
41.13594470791969
40.96686182858674
41.56119649502869
41.585270552041585
41.52911561650451
41.51580791779478
41.678030452247185
41.6338515384041
41.683958105983265
41.90889995768321
42.05678787078153
42.03717353052833
41.847075082365485
41.574275881643935
41.74107610048075
41.67861722100704
41.80694843114659
41.77484891107916
41.759040477650686
41.88910222973492
41.4631724933402
41.622315788644165
41.45286475506267
41.70526154490904
41.41599268534549
41.293529813449396
41.35198717477436
41.60586488996288
41.37767418334391
41.39077434865218
41.32426711303178
41.75473684695225
41.64855172069301
41.4255175360243
41.43990465780034
41.30893747092234
41.690188992754294
41.56039915383593
41.4317577543254
41.70729641438958
41.88240908509813
41.773430373531575
41.82217827933727
41.822178027623146
41.72113130383977
41.66032567606419
41.889116502168385
41.58277274927088
41.259188197326516
41.81562914949297
41.745378682238986
41.55697198505268
41.376919478931704
41.196510605850186
41.2736715415011
41.13842269579839
40.91428279789409
41.11842110621429
41.579085056364974
40.88204574402918
41.50087997980498
41.20417967395794
41.126166089131004
41.38798631051066
41.42858804564768
41.78566141054662
41.70594054850573
41.64151662435753
41.73185077405531
41.64148957751015
41.63437028266564
41.54210482592715
41.24795030769622
41.298708674123695
41.615699917206896
41.49238317212126
41.18829144544629
41.264223569552925
41.12944380218358
40.90239331595193
41.14289463368582
41.11460546358232
41.033356937956846
41.43117968852886
41.12318551612069
40.9128438124871
40.939253787608465
40.59634740236163
40.845769768423054
41.12922423499296
41.46145930465831
41.74662507087591
41.54118681813029
41.53632087773571
41.270689964267746
41.168587181624545
41.17156641232324
41.12109325112301
41.357657196651665
41.2972177437101
41.384101701397924
41.50759507132755
41.45592937606025
41.407112809244786
41.72218171045485
41.32353609951591
41.29942207365531
41.33163711008313
41.29348725136119
41.26455060031406
41.33191070242347
41.70507835742344
41.50733500429176
41.60000355991004
41.40720266626535
41.32291042003193
41.98175864563133
41.948753387965375
41.699479344933614
41.578768375217194
41.531185567615935
41.79354428900041
41.669315038228774
41.22197762896093
41.18467743157608
41.104023071064375
41.3372493650101
41.138077939504456
41.36643221244702
41.5538898328136
41.57341380769032
41.2779028955068
41.219194181690504
41.402148404478545
41.37014673166371
41.22026537680671
41.479772015742476
41.47518364574134
41.09834610646249
41.01348812595224
41.01721063506069
41.133931810988514
41.36604666247447
41.750048812084
41.493993787818674
41.60719232469136
41.795802431896334
41.603377023491994
41.23903294023175
41.77428720801407
41.85674755532778
41.55656229883352
41.43440893289223
41.424052143021136
41.273775436839365
40.5474130647834
40.67315801193206
40.63883980032363
40.20485889390185
40.269862262846935
40.1173309093338
40.23438108527825
40.62032703520444
40.62966100400081
40.83931336388015
40.651030510108626
40.418810184693676
40.63168910700194
40.53249163207705
40.45022689920493
40.78431212121689
40.46820322893714
40.66117550784477
40.94567044023051
40.696248468587406
40.76178263827494
40.55769680617248
40.75832419562617
40.78168899471698
40.49899410007797
40.743189999367964
40.70953082129294
40.642460103893086
40.860937653383154
41.15542975113139
41.168633930917096
41.132946319513906
41.08833787606162
40.88093033151067
40.90901990308224
41.13898226420526
41.111688183221894
41.10593562622783
41.23628452867514
41.276022016777745
41.16444453593848
40.75557187495571
40.89793883156338
40.36438898383315
40.30718308031734
40.864421781147286
40.66133736583683
40.56600999294142
40.773822824162835
41.03942795996603
41.28058140797183
41.41849430032448
41.57371345650328
41.60600389310068
41.59816061228957
41.24740059610323
41.40414235548458
41.29013874629108
41.42197004499327
41.12715340218732
40.8828339252631
41.122120830823064
40.853223002459025
40.92525807733347
41.138143954031825
41.236891643069754
41.38360657953354
40.95187591621374
41.10314091663491
41.13152020214424
41.2045517401135
41.08228709984747
41.060511026822994
41.40959989612552
41.16102951108319
41.31157070920024
41.42984721925399
40.91028037094478
41.09086938721003
41.181566365798176
41.4633783497272
41.94238146314077
41.44868382636875
41.09936916702539
41.314593204479316
41.46081685334505
41.446850253852425
41.42844656278408
41.65301613141348
41.28062638181076
41.085360030641226
41.41863569375914
41.51850239742106
41.85744358727814
41.46312899644078
41.31975387500451
41.118832563960154
41.27687222908903
40.890864322909515
41.34962538672304
40.99344295756487
41.359087317701324
41.358382749283415
41.634031560113364
41.71845237947305
41.34232185818705
41.22469437070148
41.613058247792125
41.56323676897199
41.84314537860815
41.798902082842964
42.18555358683384
41.75569242654658
41.64008956410825
41.73157468125238
41.649604680895706
41.700711022765915
42.203459540905094
42.17338872782777
42.170345237435825
42.12829488087549
41.849075933435735
41.958462756764774
41.9989292693815
41.79263288899939
41.63047628285159
41.8161493072538
42.267103259121896
41.80571720628081
41.93867501312065
42.258413698988775
42.2062829837337
42.27497925743967
42.025243435235204
41.853043347569475
41.811941304493836
42.1009165548792
42.265433039009245
42.204580930258935
42.369765836523996
42.33288039812066
42.64752273217907
42.54888107565485
42.408471876323055
42.100972429911835
41.96996061261567
42.234913678009406
42.56373336003436
42.619912710601476
42.68639979334503
42.43554296169425
42.75010436046562
42.10202828291969
42.26345025469916
42.154653711039096
42.022353466966564
42.28028064346732
42.307857548293974
42.00712911037046
42.29724964737428
42.02945112940035
41.98348824121905
42.182427577520606
42.148323832317544
42.00877966158442
42.05316539006852
41.68300124463234
41.67106264369125
41.41715867100935
41.63067861651931
42.1445514191823
41.583550750445355
41.73828026805876
41.806353985081515
41.49500895134427
41.508607916849606
41.60374292894332
42.089273265157836
42.21231923985293
42.07365104310629
41.93185091954066
41.965513205110504
42.18863963031855
42.19756336342482
42.66105705326014
42.79232048670383
42.726500624675104
43.05672327688743
43.034702037642
43.38457961803219
42.823640778806464
42.72976635630735
42.741214841013075
42.51522585803671
42.098821527114914
42.248387551247966
42.26893243262111
42.31594725617181
42.14997324163625
41.98989845304596
42.031736671947314
42.32775058519704
42.17775602401036
42.54753856351896
42.41483559029702
42.26825318992271
42.290098545455415
42.17717321644866
42.641598307582655
42.6208930207325
42.22785029117816
41.9759171007038
41.81997190577327
41.385679965430015
41.47073317394236
41.64864183725802
41.38456651615332
41.72243266477292
41.529229952613065
41.55982812336367
41.530009644088686
41.8128493949008
42.0530232985333
42.04516852247266
41.89605356874752
41.63010418312499
41.2603611278049
41.46227502372495
41.243896619234505
41.25235648548207
41.07409000609783
41.29645100257892
41.120871808856954
41.12556736729125
40.95340168899029
41.030688446117914
40.76102380989128
40.59624826546767
40.585696327757816
40.290041170156755
40.25857840272298
40.06417041373993
40.13993666710068
40.17223426905394
40.01923697796962
40.04816496272595
40.20873120983638
39.96387765032983
40.12148065917562
40.18796069922847
40.015260655712346
40.44930507137687
40.22708189294446
40.399281458475
40.116612651222646
39.950430864105705
40.264959541645794
40.4094594351098
40.21259503602212
40.42887291394
40.329229342827546
40.28636259878462
40.78334244583892
40.97625483700108
40.909676824089885
40.84035885598106
40.621762544278596
40.73119334999255
40.59819927105289
40.48671577389659
40.70155418933885
40.55316776173766
40.37448301144706
40.60113941533093
40.370165996790924
40.33759730443381
40.18735460052348
40.188463208584494
40.24348913664608
40.38464226290235
40.39110814675894
40.74444393972458
40.68577481689411
40.8666692701917
40.743447273806886
40.36758238089079
40.341375090028244
40.310363085748605
40.282617761731025
40.474444087867084
40.407145548996674
40.249049729729876
40.555110692797484
40.335628127028954
40.55049943948531
40.488918160683795
40.114577379392216
40.075585553052136
40.15353471774923
40.17347712410628
39.77709117793075
40.030685402155356
39.81795735238891
39.941841249547714
40.01789895748311
40.246253069002634
40.32932437232368
40.23035923366203
40.20923765135001
40.29930187863158
40.457065940603584
40.04140686861699
39.872510754658805
40.20251549110643
40.215817589389566
40.6822974313657
40.21582678443118
40.57062252865354
40.90672398019763
40.859131326895856
40.78315105892777
40.716711447837184
40.86232865729688
41.10592765257985
40.75154939285288
40.86240170949421
41.04305802311732
40.63519884973882
40.7641645163556
40.57805986015594
40.825600363311786
40.747056696678015
41.04042117305926
40.95249499126825
40.74408058271369
40.64681100936083
41.00970372985016
40.7926670484367
40.92733427893886
40.8209374096151
40.636498549800514
40.88522951696182
40.934638782222365
40.836349575269644
41.21306650995762
41.01476460391471
41.086474552059904
40.754728105039106
40.94851710667304
41.26644292407185
40.90463269800977
41.07173576996554
41.12352129531386
41.15929204245253
41.371431669048405
41.276146597767266
41.221493197425275
41.133143086458055
40.85169084156807
40.91344811977713
41.04803023161997
41.391841225335334
41.26957625614871
41.214699231718704
40.83846488469318
40.60115094274467
40.616116853682755
40.91545760397409
40.84061721197534
41.14670766996225
41.08210996341661
41.29848007423048
41.18279983187362
41.394745989241635
41.52515248591304
41.60206902267538
41.43466814868195
41.621981159215295
41.35794548927463
41.45151781745595
41.28785108710182
41.41217138548168
41.26124941098418
41.55389544440814
41.49417099311546
41.575619866375725
41.406509065687125
41.238124069291175
41.33209222206844
41.64227639911685
41.39366223907004
41.44252356690211
41.26421502279733
41.35757483993576
41.50082814083256
41.54576197241649
41.55506320425303
41.59480147232247
41.80532099680905
41.774322805750515
41.15841233588971
41.15994647066066
40.943764016583835
41.21054943069536
41.28901162589688
41.24265616179478
41.14035501086322
41.057898185310144
40.93038074738687
40.998790340036464
41.086117188141586
40.9761964259376
40.922523764056855
40.98678178601712
40.7936445962077
41.00071854454979
41.25621782468382
41.23666627820933
40.866209132309734
40.81873452337561
41.13640424409674
40.75853342886473
41.169613014880525
41.02483951617246
41.35215645738312
41.46982974101213
41.40197982179312
41.384022724982884
41.44481764521509
41.729255334937555
41.614428360593166
41.46041902690482
41.667254739835336
41.47543475723832
41.455741566385825
41.66112166761235
41.76099035477133
41.54389108463078
41.8113604097045
41.52651313874537
41.53787059350607
41.42233094924212
41.49776916382532
41.59772273400711
41.665216209947495
41.690043664267094
41.57679097061117
41.662518845187776
41.57435866101105
41.62339268186266
41.56074722339463
41.57951465218856
41.665935110250366
41.39141343428845
41.55357326525724
41.52263506721796
41.537101770510795
41.71863715573219
41.523824606830274
41.538941503685585
41.20524462521447
41.503650850486366
41.45230588173715
41.220692971335104
40.877881237389616
40.991095877323744
40.87942668326606
41.22370872954017
41.098154327930864
41.26457676954459
41.579027953191016
41.2723845726395
41.2514232004885
41.255122091496744
41.15672666888418
40.92236295245231
41.16203325688954
41.209295529592296
41.51373688002528
41.65729292580712
41.32680504595634
41.52354172029839
41.707822343381544
41.98447222872159
41.82193498857868
41.72956566459488
41.83028395917697
41.86490542839903
42.10561175917114
41.86023065977808
41.66114264347946
41.76653972958586
42.10198464331603
41.77370359091341
41.698093344250076
41.49405369222177
41.80588193337371
41.76461014687266
41.80870443848389
41.855380215876444
41.742761529812434
41.93209457285804
41.65523730531348
41.8626975484865
41.66787906668785
41.947967174112684
42.175365376119004
42.354226307219925
42.02709976639829
41.8598897486959
41.93097454061668
41.90327369836245
41.825218150645874
41.69902638552741
41.82034641836716
41.95244905779273
41.628902447620305
41.41011047430921
41.58183027548398
41.935217585610765
41.66209038385007
41.72072734513972
41.964406547423906
42.093870879030575
42.0051184506216
42.52744942601965
42.33093778010468
42.512311347339015
42.33183582373825
42.37896779486754
42.59813780144255
42.64111465869595
43.04727095862491
42.58153861791081
42.649415568985624
42.14877722763524
42.11455396944042
41.8488938826764
41.98264870902809
42.16133797040873
42.403231529359246
42.04496018008894
42.03305741455929
42.096194059490905
42.18208967662312
41.91535930880109
41.790573012248515
42.444880086653484
42.17408057061351
42.1682113939564
42.495316825991196
42.51116750196427
42.07391331112334
41.78187127247917
42.32807765754251
42.07702113804547
42.486194347233365
42.16935629479686
41.69686397513441
41.97605835023389
42.350109037500744
42.35472586562449
42.276367032394134
42.13821353106817
42.1834402767622
42.11080760875895
41.95731480106589
42.0321319993675
41.793483115623154
42.13732728236518
41.62073576417759
41.822242937002706
41.90650355098664
42.233280640129614
42.168626027984075
42.16828871404066
42.16807664959883
42.39581244496078
42.01351539640576
41.98193184658121
42.17466667543369
42.26775192335065
42.15537201036643
42.076310526316576
42.04989377593368
42.0781828456223
42.052888912987896
41.92653226334452
41.71372886012374
41.99125978345696
42.150653568080976
41.95585752247007
41.787140586225476
41.7803321256138
42.30782824092918
42.260083841240856
42.09755622681875
42.06786002859999
41.97195533053214
42.136928920588076
42.27313573813964
42.175377744253716
42.30500877370785
42.35052603085373
42.2757438103146
42.241918981903055
42.587978027472
42.24902950540933
42.2101145458269
41.90898843536995
42.162472392993934
42.478872174370885
42.06084699393452
41.73835005022804
41.72571893805148
41.61493038581519
41.22084344327228
41.798690881531094
41.91573951071247
41.68667244996298
41.942037730872244
42.22623689959953
41.891668299179514
42.03404917449278
42.05539044515747
41.57057732832561
41.6984775131052
42.00117225913268
41.87662589973444
41.809718276595945
41.79162916228405
41.923231972105704
41.94019495893958
41.74329022526008
41.66605727254973
41.99068432505147
42.12036516758482
42.165845198030425
41.83737370827443
41.83910074671231
42.024563362381585
42.03293821833315
41.95195767002352
41.494915283441365
41.85747044783102
42.141548644536286
42.301568400308945
42.2438895788041
41.957632691853995
41.88120318585949
41.64987332840905
41.71184154094263
41.68551358509683
41.82475928839287
41.380227204046314
41.133229204338896
41.10133386731339
41.331125684361595
41.20485386659337
41.06683768330294
40.83372833320722
40.720586575607214
41.35332248112385
41.07583002849934
41.10182599666183
41.04904238695894
41.298841403611284
41.16795918422412
41.2021058424539
41.060595783979736
41.422778094367736
41.36398213008362
40.69878024052314
40.728573657709
40.887640633760846
40.88096014395223
41.05026519572883
40.57758268010271
40.77816845910003
41.06386191930942
40.739611361711226
41.13033927323632
41.0255910421283
40.881675228830495
41.10220570849505
40.96546774450789
41.020702984713125
41.07089219211644
40.936658181939386
41.23761393373554
41.30438479518126
41.38870541151465
41.708379654352186
41.770154105298175
41.79142310035224
41.46959110954019
41.37074810276338
41.7434493354022
41.32489633243972
41.414807800656355
41.82693368580771
41.472091879578514
41.425526398554446
41.42842775946184
41.56788853040991
41.67154857645672
41.99889785555005
42.13362073950369
42.41504873059961
42.01102494583011
42.312056990671365
42.437009376085136
41.8603061544726
42.15997540278121
42.13663914679944
41.9593256050642
41.71045220516248
41.91096748117475
42.233618724164465
41.969775315662616
42.032755135528106
41.729681338530625
42.07625532398803
42.22568292158673
42.39071058560386
42.23677583913926
42.650106795141625
42.28852183004092
42.22952645346175
42.190456997142746
42.3632252461685
42.23440714822713
41.83668910388744
41.43221539169145
41.96756833944908
41.39017573782436
41.45570241353195
41.86667244035724
42.00258044653352
42.16211316303639
41.82329784712606
41.89759901296838
41.88566161874357
41.95774934775282
41.86907162530534
41.65051924744475
41.82441722211479
41.98536619381303
41.67974709512628
41.55448570336068
41.74695878973458
41.968688422006274
41.824085650561145
41.23888376195969
41.258861481922544
40.92499730600845
41.07100196045424
40.886786191693574
40.666142150303166
40.920711511574865
40.99394722081688
40.74242621106078
40.79020548404598
40.90259170816
40.511237596447884
40.755122517714625
40.515486656340116
40.85862302901507
41.07058506099925
40.92917776557322
40.98501893682489
41.292035479682944
40.89504517816054
40.91305073140771
41.194383377454706
41.00763771859487
40.83820283597291
40.536779615008435
40.68499673970669
40.68471647558092
40.78638031690397
41.237010153718956
41.10973122151182
41.159887407848245
40.99126274432326
40.967074632896306
41.28728698731518
41.09703834696927
41.52244676091595
41.25266729861158
41.380955068731936
41.37246913532022
41.34939633346706
41.201707559192734
41.584191303381516
41.5631675784808
41.58309880109659
41.787896404328016
41.61168835464545
41.92807165865
41.79457750002689
41.83156276761549
41.69951088464182
41.74860438060928
41.90264764805958
42.02636806771046
42.10572859134036
41.87782083346929
41.99000410368919
41.97740210251638
41.781815360494356
41.96479598343377
41.780964102816824
41.82325939587088
41.91550321112937
41.88457197346512
42.02930886751528
42.0039192135946
41.639455514732674
41.678258614765035
41.34336349780676
41.35899298031437
41.421980589245145
41.55450691155498
41.49324025859179
41.80663603346308
41.822582547043936
41.68518500592891
41.603778173286564
41.676415506995994
42.01201971870937
41.656940518787216
41.593989847354614
41.65532309256142
41.384690437538566
41.15942168272362
41.30164662794337
41.573548519816185
41.6921469444262
41.96099281512073
41.91147679558361
41.87746902652865
41.8232142282506
41.83551747044894
41.838816851213664
41.66063660710885
41.3745955705046
41.14071240874628
41.52480798055189
41.23994033710719
41.15141359230612
41.07955666300963
41.56151737516551
41.36425922322133
41.07054738128226
41.279879554753464
41.29279332816853
41.021527993925424
40.69682064908946
40.970645490884785
40.85522933751369
40.84106611556093
40.99353541730624
40.87306478816582
41.01154381498764
41.17203926811915
41.18956491356061
41.41503464041445
41.30423720855632
40.99612191393401
41.197951504724
41.19026471471994
41.21627974580587
41.137951769980745
41.23360355999273
41.205230263757024
41.588935172285716
41.5902619675352
41.31249014179053
41.86646458908712
41.631671871246354
41.625424435479985
41.91637298197013
41.91416940933805
41.871068494430915
41.786413516199914
41.74617786839797
41.34285862382911
41.78975859492783
41.498110920867134
41.93025490737268
41.79885032368248
41.844927692441104
41.70839187863883
41.895207440720995
41.76867145176255
41.65552902465766
41.944466075946565
41.28066960100657
41.417134104935236
41.24421046672164
41.70183476240231
41.63546245047929
41.455031382521696
41.78862306060398
41.60795758061671
41.71090269661164
41.86304744865548
42.0144287413768
42.025299380209866
41.914617247002454
42.130937317961205
42.044186517717186
41.7677966745334
42.116521849913845
41.827093538087155
42.11343450906533
41.7205712364448
41.73772262019625
41.7455454882032
41.946330167133766
41.69539678271877
41.6524405010756
41.58691522764862
41.72606608629367
42.0303936637677
41.582675547302586
41.55478397986158
41.31268479561826
41.02582589172858
41.752924221016336
41.59762052000379
41.15979371224172
41.370369413528046
41.30161245820531
41.653535424329355
41.55832833606202
41.498952549198336
41.62693333978848
41.32091696037138
41.90055178151381
41.92591206295031
41.906759081481674
42.21842823786967
42.295765597688174
42.21352568591794
42.253702412018534
42.046191321026214
41.860134478091005
41.56059980397126
41.85006530095435
41.81756597813896
41.79278811658485
41.72732287759165
41.54338172322102
41.25121066177018
41.89211810971248
42.12126335239316
42.166572260418505
[truncated: 98,002 more rows]
