# Supplementary material for: Comparative structural insights and functional analysis for the distinct unbound states of Human AGO proteins
Source: Sci Rep. 2025 Mar 19;15:9432. doi: 10.1038/s41598-025-91849-5 (PMC11923369; doi:10.1038/s41598-025-91849-5)
Supplement: Supplementary file 6 — Supplementary Information 6. [file 41598_2025_91849_MOESM6_ESM.zip › AGO1/r1/PAZ_L1_distances.csv]

cm
30.660558310263593
30.597831537825726
30.5304185864027
30.423869584588996
30.682166313973195
30.474200225651035
30.728333754873354
30.831170921867177
30.609171814997083
30.64253312430724
30.41161941265926
30.403172659592567
30.494160342471318
30.751598672417696
30.681177117671407
30.376956624126002
30.26867259222527
30.619273431856385
30.942899535193554
30.843566335378387
30.82081603427567
31.11168180160615
30.676965720283743
30.878814468460195
30.44520018576471
30.334460422603236
30.37440520370741
30.22976632597555
30.45056160449516
30.606552030059156
30.492490522493945
30.70953953232489
30.820833895253504
30.517956474837717
30.65368702559475
30.476404468630392
30.644801513217672
30.797160467899985
30.679751313165415
30.30918711308998
30.67213348002459
30.26005471175646
30.6661308795921
30.814498677061096
30.9195969271505
30.855877113621606
30.59275551470492
31.038647022648753
31.023578855446004
30.961682255813763
30.79008562549019
30.47802529956911
31.19766468841393
30.93835572210569
30.8659845973469
31.22515848894261
30.724381499923954
30.71717247195466
30.713035694218696
30.99137352265455
30.513700892784907
30.70682082536746
30.767386028681607
30.628276916963504
30.846749080161548
30.713853206039403
30.8767650013178
30.604397264277846
30.85731204859082
30.685208175573006
30.885444689316397
30.50134188491217
30.756319648928194
31.14866780217851
31.110749329197873
31.077717890540566
31.130887084330517
30.923006566399277
31.34497135270978
31.60320595297307
31.41294981662524
31.20277124323251
31.10471342568319
31.179844668186316
30.988342921183897
30.903421073451003
30.72383217189495
30.6308315481353
30.788139945355084
30.761495238317735
30.950674572898073
31.030323819311647
30.975840464328943
30.836139250894604
31.122760637171414
31.06955226027626
30.949506715696955
30.996663300840478
30.658070295117078
31.14266776409351
30.5862227844779
30.9788854141492
30.881946246605725
30.738255522986353
30.86280724002533
30.915259592665635
30.594684101911177
31.171256202502352
31.013472689225754
30.94552213293687
30.684237875312405
31.088584478780223
30.9407651465442
31.101230197050885
31.093717146419223
31.48203159319426
31.06030452495778
31.142004204683374
30.780350921039254
30.687922804547433
30.936505103005953
30.614418962166738
30.552368822722748
30.932667694648217
30.693394073080377
30.875333763286527
30.85078976433476
30.75400366779014
30.763867390981524
31.09368264383803
31.065333388645435
31.01440149101071
31.168504799373956
31.596580474752134
31.329474255380045
31.26898225199633
31.28397618112219
31.2858375190409
31.518535456079736
31.35200295661084
31.220598672558207
31.402247698229647
31.383548876971513
31.312162138382245
31.320004326547807
31.809497206186386
31.305484715285342
31.070473026153973
31.256630005294472
31.115665821792728
31.327908950516168
31.17396817740714
30.796759462103882
30.80008175436716
30.586394529298698
30.77768323138555
30.55249512860226
30.357137578303075
30.816715885262017
30.67660460540952
30.929242167797955
30.902039364757126
30.852394908662063
30.845439469327037
31.030657573942207
30.908586651184343
30.836021941678144
30.732432356199947
30.77779637765828
30.75763949640084
30.954198322206516
30.86168963923196
31.035454738999608
30.853045305112634
31.101392244635495
30.952355559344937
31.01348420345656
30.879787605113403
30.96240288140814
30.837782459729727
31.024043140733372
30.855516337007668
31.056807438306276
31.33529533676548
31.022555870775943
31.220263200379957
31.17579695090567
31.353818208649802
31.222834926945517
31.214625656321818
31.462369424758688
31.20395853492595
31.382933706315256
31.41894771072148
31.452670048935083
31.290657139931636
31.227896212204097
31.15296807641015
31.152553585874674
31.27269862452934
31.54256618537338
31.18373093139339
31.314288063121865
31.141305201882624
31.28952511484655
31.267696995571708
31.47698260366067
31.315920420836427
31.214815677533455
31.065719931267015
31.31555008900136
31.073036039983865
31.17992044729354
31.142751171282324
31.315477856460607
31.309400340793133
30.883530113645584
31.42472265144526
31.28818225592275
31.181017700702814
31.147625986580753
31.19813419776991
31.275590434886468
31.30618731722863
31.592399893302048
31.335816915471515
31.226259304615617
30.981207135905468
30.96187764669722
30.975517093446868
31.017590117668583
31.184193854339924
31.14363898808171
30.985344554420678
31.22508616014168
30.902019582165853
30.981647967398207
30.97750206264219
30.83173566967011
31.443498876688828
31.079468507789834
31.060727199658096
31.08377775396358
31.185096372114742
30.81034840892066
31.22714622617069
31.098830154717014
31.09803075896747
30.986700270619213
30.879252898859292
30.697809128833608
30.81646181203914
31.123031493467934
31.199156285333025
31.184229390621855
31.21251680548884
31.041430702763787
30.669014948520122
30.627533676451154
30.635603293443314
30.64058699983885
30.376156527426808
30.52467212426104
30.76824644206173
30.782729899383988
30.898068240636697
30.730911059607845
30.88537158590851
30.8724480624016
30.87552549704285
30.76709834418328
30.674072502228253
30.97921894214157
30.830343101188223
30.875868563434942
30.97445132538181
30.89775996090974
30.62735648650491
30.90230493237857
31.085669001170764
30.975576004551883
31.231679189878538
31.020391548432638
31.057262955502598
31.028536746577664
30.69722831882788
30.799762154243307
30.76078815778605
30.928899159578062
31.059621139441674
31.242963088657646
31.207566720504097
31.29755309951366
31.406742198318394
31.17030484333629
31.009257475056923
30.904146709781877
31.122411881788377
31.07217897125275
30.936652319326814
31.095148710995844
30.958043144326403
30.91861353954837
30.96051704081357
30.86825239472249
30.717366791410466
30.786605299890134
30.955000185595406
30.70642148241652
30.573725835741126
30.41851157488924
30.928156101658885
31.118300289649014
30.759497908282512
30.575003013910358
30.851394085875796
30.945423657861124
30.813481122929623
30.807642304220806
30.733490091600302
30.80026555213212
30.556632929603712
31.106962619804307
30.561147388789696
30.915791699025903
31.23374251392494
31.307142376267954
30.99905252149855
30.616086385792926
30.5928160802869
30.8228359176298
30.841631949845294
30.63390749280449
30.773920472478128
30.62592522312192
30.572715513400833
30.840770269254982
30.58861245092399
30.734010247439027
30.794103389340126
30.99695769089852
30.83636782876992
31.331725519032272
31.03744246036869
31.109885484837516
30.97372670316681
30.9022965108965
30.866626794509678
31.184542584136587
30.84073719602997
31.138457731629412
30.8454584775979
30.826456150172614
30.78123918204867
30.909831968376068
31.004734227680917
30.86321091129684
31.059606966164697
31.16668684597313
31.037452171476776
31.10149780518455
31.198760641901565
31.0740782802466
31.03673923870318
30.7252859195014
31.192765848712426
30.987902957378203
31.061849433332668
31.00569689107082
31.194868117905468
31.07260655859784
31.19889555401202
31.32214711002033
31.341499071763277
31.42201629040585
31.132425590233332
31.458705980860557
31.691569186283814
31.690913295132518
31.51767185226531
31.580000983206126
31.7346061878125
31.510175813124437
31.155377286226425
31.361611015051608
31.289107100367325
31.29657941948312
31.167723381143528
31.331131199369626
31.06705491360208
31.39484008230533
31.157870075172244
31.355534285509464
31.09789648154809
30.987511706656825
30.88850272671129
31.126378682932245
31.025185253168864
31.07408371437554
31.031731677372946
31.040236098175704
30.974500255218263
30.89118495820544
31.171308141626042
31.03630566777498
31.298304570625916
31.039191261600962
31.419478256563174
31.51194993934789
31.434090838313523
31.144801341233624
31.08192986299997
31.453860876813252
31.467558257049514
31.12729890725486
31.26528978265307
31.09480546712764
30.842170601509633
30.915498376681875
31.037315541748253
30.82061708830869
30.668545043655953
30.389694521948314
30.224275209006567
30.740212818812257
30.747125678264748
30.3725505696852
30.283654105849134
30.362289861685742
30.38421795551504
30.693801290311153
30.517453288348893
30.71318309942747
30.781043097741925
30.656819121907233
30.834414912691525
30.72565173197626
30.9187295782985
30.889140246190173
30.95110183524374
30.939967451710036
30.740066760710548
30.610966753344186
30.76219310161381
30.973721781735534
30.83365454892893
30.78821697618619
30.818717684216903
30.78244965087922
30.748050561565634
31.071066735694647
30.81817244124451
30.829408283938243
30.931780011124594
31.00099170354589
30.78322815307591
31.031898176827763
31.24053438166861
31.223259579601812
31.30558872888301
31.007855900750297
31.277446278718013
31.4121894260541
31.29270875390909
31.42642927050806
31.16524047040274
31.00460981869226
31.238391935546222
31.357778430879552
31.487192074263056
31.503028088263772
31.502195051565934
31.190643555399426
31.139133863515685
31.232780567022644
30.8779537996086
31.109459994933953
31.122670112628498
31.104403098478766
30.97823172593604
31.153657179287826
31.0754083076724
30.52621664479369
30.347519025561777
30.92498098839885
30.986517828947118
30.757273927610665
30.9012347840212
30.96009701266669
30.8951136709067
30.75571603800183
30.76003231949958
30.896987667244293
30.66543501925067
30.745373417668805
30.79861893654647
30.923912178267056
30.8828407419546
30.532760977493737
30.583466439510378
30.853877171817302
30.467060949735576
30.525832141424257
30.69922767565307
30.696992774414994
30.890278160181214
30.90422728013377
31.049307873068585
31.094078204132135
31.06907861784584
30.939630088695186
31.170755914358445
30.99664764636808
31.165787025095455
30.775667177157736
31.11052212451243
31.138587251241166
31.094495554785958
30.9466223700832
31.248983052701387
30.89868011259263
30.763553936936372
30.818896857136156
30.65746017298112
30.60941487766495
31.02788356815351
30.627814393368947
30.68976800958493
30.814344530312354
30.774091702115197
30.85974523084974
30.893105497529135
31.144103108738882
31.11359859078785
30.967495190661808
30.77232700338127
30.74959634625215
31.159587415809636
31.179030774290194
31.266016843963502
31.384178294886823
31.545369759207475
31.329585599310263
31.185347293195154
31.441438188395168
31.56629295334592
31.338862727763946
31.297544133636155
31.288340480690664
31.29674261533716
31.284539017908575
31.19486034459722
31.23449825300989
31.48792874161162
30.98720896471234
31.35392400562286
31.22206296290476
31.503443989877443
31.250114067153902
31.00683505562525
30.789633657796603
30.831200542309478
30.850743898350505
31.06729680472034
31.12105271765172
31.253938510641017
31.02195215613976
31.086279924324803
31.252843226923343
31.168936106140873
31.07243847762432
31.179157502230915
31.396059890469946
31.145468965142175
31.163314130117065
31.009352929145894
31.047569992372487
31.190092828806442
31.185301187501487
31.290088170268376
31.069706830702184
31.122583662325585
30.970939342930325
31.316085307586455
31.379333719094493
31.212879614326635
31.24562831413203
31.078041184444608
31.12829477271063
30.929534010765554
31.228239637419353
31.0247719801565
30.822110450379444
30.873937911253044
30.937075009726204
31.14722969547594
31.225885445769975
31.37580516273153
31.492489640189586
31.404865018295844
31.351285363574934
31.111805783824735
31.329491865591642
31.34838823742807
31.538402115077943
31.443306749829848
31.41032311541742
31.626341655252148
31.425378533607006
31.415116663806234
31.30500955103336
31.429051649073713
30.89337909256334
31.000548641992772
31.022451334826233
31.147302105158545
31.351713984938442
31.610743518607677
31.646071686857564
31.85718811191481
31.51800537763605
31.355910676128996
31.3085474935686
31.316457392659796
31.303712333179043
31.204971798090018
31.033281413164232
30.951031882898178
31.221351843438047
31.309680871603042
31.093766680135996
31.183834089542557
31.277797005042366
31.246119523346852
31.100976680935883
31.157389107419835
31.164160945688185
31.24061142942368
31.126613800586433
31.41638574836241
31.277006066039828
31.033033254909547
31.05396595381394
31.020288190205008
30.934198624939256
30.937057246347962
30.8703825245043
31.171036606457736
31.219726733642553
31.175064510749987
31.075053487652543
31.10230414785191
31.25519306366365
31.07638992406587
31.261120474260597
31.250006223790322
30.923003258037692
30.802894445166483
30.67187855058004
31.342651437460407
31.076245031275032
31.260754271286718
31.43800342984781
31.205117614470296
31.271844699038642
31.244454015727015
31.26437614948161
31.642028529744785
31.349005622009937
31.09748029574703
31.088077507159504
31.112180156511858
31.152930248417384
31.07616687676374
31.003850630521534
30.985587998605936
31.25987900013521
31.03594498716535
31.121631313968635
31.380249043535013
30.980661888198473
31.067080674770637
31.350318683715958
31.26232153210301
31.01535022882488
31.386140800152784
31.3482734265645
31.307716745181438
31.177914510137402
31.224493287757785
31.09949232345639
31.130886477601244
31.397705911660015
31.10753422351099
31.319513371271942
31.177048552008394
31.250487003627615
31.06930144592487
31.118884310394737
30.92256807373496
30.82471853271016
30.8735086282815
30.707105879336556
30.54249385507182
30.66576083731658
30.84333302707003
31.403008721042745
31.154256627623383
30.986092779383892
31.005558658488365
30.68504098074918
30.771174107341196
30.93205063572011
30.99902318011776
31.162593896559446
31.150748287595135
31.168213872885655
31.293374031289865
31.52534168641941
31.376240483992483
31.42230871014966
31.53512043247039
31.543185292114703
31.520552135971034
31.3611282592359
31.756530124079443
31.288127701886765
31.256879054949625
31.49835818361884
31.587617163007263
31.418416253726818
31.399398368443258
31.51677028929748
31.7275658370425
31.38537943371417
31.933707092000567
31.85698656444443
31.812102868644697
31.725700171161574
31.657255410203227
31.559927706084007
31.11113356480571
31.255599486847697
31.71779239948923
31.220481438228003
31.202926166975885
31.384664976014797
31.185452728940867
31.40463041743915
31.31771437540145
31.644549427550846
31.799887979440523
31.61657641446826
31.670759819777984
31.619506626874777
31.144909601366614
31.208887791709138
31.059847515280623
31.054206667338168
30.801755922202553
30.637850554226414
31.029354590519866
31.185261890612967
31.151716763231157
31.26103134698569
31.02352598158465
30.97695998614983
31.323941851732243
31.188658452071685
31.421688765720898
31.44603846426289
31.344217805727826
31.333844002633985
31.32771826080597
31.36882822832499
31.180244763857676
30.80897333564025
30.709636130436355
30.976021245587436
30.662325243515564
31.137628125332846
31.23725294726517
30.803611507134445
30.28880443668513
30.60457465904879
30.78161882232314
30.838318380787694
30.543663090428918
30.727113841289896
30.869996944305157
30.738697472738938
30.795545800051077
31.333930458259566
31.05732641710873
31.125062256447702
31.069927290515235
30.790250064300213
30.981978411208544
31.18677306210203
31.095100352568398
31.235816531577715
31.3020425491409
31.17373454175518
31.2722986763984
30.90420653363219
31.120628533939314
31.057495994859114
30.967155784982836
31.06410954925748
31.067737687699786
31.040671883265926
30.82513230145631
30.904301148887935
30.738358920362966
30.86233020320563
30.91722616163129
31.165037152558092
31.441516065075316
31.470203457664102
31.412975471621447
31.411398224688647
31.294736853069715
31.409566998784562
31.251091748460574
31.0740577288362
31.35850327699594
31.196052991169324
31.210238681193566
31.20363615024176
30.88748389777527
30.960696936006972
30.948901272780784
31.271635627713557
30.8582505225259
30.697908238307367
30.83267763270002
30.90242785716627
30.927166564495888
30.96513532980302
31.097898905991997
31.076687073394826
31.29167481780054
31.385869762866115
30.898354255210023
30.805165495030355
31.30796144313093
31.078499871709752
31.24422142973169
31.28394205600339
31.453935346981243
31.298481216518688
31.5744957773061
31.65838448209647
31.983218326842298
31.480915969090887
31.538264917956887
31.472012127713732
31.298635201294243
31.48356181150289
31.37682091001788
31.358283706684134
31.37778051438477
31.638387961624357
31.72252338663761
31.62882908362578
31.667242872521186
31.684350556238137
31.917133986954404
31.93567455385108
31.68744804967727
31.51624891196612
31.68837671117826
31.390290289113782
31.317140369485994
31.132137927818967
31.386510607850752
31.200356888676474
31.493127328518586
31.379292502865006
31.30938178517007
31.186113240245206
31.515262334326664
31.501442061544367
31.296339797209228
31.313784907692447
31.371973850936612
31.23321573276663
31.34908064373914
31.263553645379375
31.290727310233986
31.37891011614254
31.327097413846236
31.39464606593938
31.589200396282347
31.172729639183565
31.04880563480258
31.19044462387836
30.898121534965178
31.190296091042807
31.014962566132922
30.92146082407865
30.93321525659592
30.77433187386579
31.14691084256528
30.972185151593802
31.168807429119585
30.79028798622313
31.069874082859517
31.119335927287786
31.041308112237576
31.093341793637144
30.938888253040123
30.61226636883664
31.11762971726879
31.00305365743699
31.29820469861951
31.18846033414787
31.260406332359025
31.19483201325006
31.435251900779424
31.371664286194537
31.330572671096657
31.414672603202963
31.274486401921884
31.0728430803474
31.256301011631678
31.331247871203782
31.277300831602982
31.03983746296706
30.793105818553737
30.891448683493955
30.885030531066445
30.958943823164695
30.762949076589067
30.868885579606705
31.02661589439629
31.133164299028678
31.162603093734358
31.050238373564774
31.258838298360367
31.295836480283175
31.205857827246554
31.409765719134988
30.944663287335455
30.88520419128917
31.048085409308303
31.146417956459338
31.167419662486292
31.08675693087004
30.972579481185498
31.24358158979411
30.782308515207404
30.918906997248477
30.74401811923793
30.749051636745886
30.801689745306927
30.957574363509185
31.230188730365587
31.053002429933787
31.269755597882956
30.884274657779194
30.906451535160397
30.640629759209787
30.8960395363187
31.011101345349378
31.056330700089156
31.33599024304419
31.125619588001104
31.045965637448727
31.45307081091683
31.51754999230735
31.732195509427914
31.73040435711373
31.396767515956917
31.60212342944287
31.585279780891437
31.306436779878677
31.44025027827958
31.4250854334675
31.193585005735
31.305116203901406
31.26839259108659
31.026998678353678
30.95890401820904
31.039416874443994
31.089283035569373
31.317870105442083
31.327285849529222
31.443823466296863
31.599908786639816
31.350579287040077
31.46192792167058
31.44625518892554
31.319916508747095
31.4938968339725
31.38358364483282
31.430438488000625
31.478869311248037
31.412114086428712
31.1747334152492
31.392569259646976
31.089093334675162
31.143900138957456
31.38935937199853
31.470640345827647
31.05589132380377
31.2891776077896
31.16054104722725
31.42676249688353
31.509175960175707
31.616732796589986
31.613421410449813
31.37076386602766
30.961784027871282
30.928063759454087
31.160962592895036
31.273473021852332
31.369889706574355
31.22825803209042
31.364263316687996
31.761341185795132
31.451410297026264
31.60134687071785
31.42819698339002
31.593208848701035
31.491943197198765
31.56618076915456
31.319704616429455
31.51197011376628
31.298364923145
31.293359994596944
31.11169173869328
31.18876892883811
31.210661717676327
30.951799882174484
30.91692390528573
30.849029845215753
31.226789864078178
30.711440849975943
30.806881108352062
30.696672496903915
31.005315317484683
30.965688201130384
31.03096842340287
31.002175830021404
31.14156170981549
31.24813936766236
30.93355211067147
30.88963110287409
30.96457244988515
31.0457866117211
31.140157564811364
31.005914878562077
31.16251498562555
31.196043026337804
31.042354274075866
31.030155499127417
31.340533626448714
31.63824169649727
31.34847451354712
31.27062483615841
31.27021571811631
31.16118534712329
31.24780430333641
31.150929446496843
31.30223831946458
31.18217402611234
31.33656133854991
31.0401748551968
30.974029324095223
31.427572301762044
31.32114429782207
31.44978167721686
31.287577233000953
31.45368537964713
31.374947161640474
31.50771118665718
31.200903417150986
31.350150014141228
31.643411130797254
31.674972028076866
31.817846774461707
32.18523871103747
31.640318571634605
31.78184046862345
31.392214355828937
31.58797112034045
31.680311030287008
31.557520353707915
31.345334160879897
31.17989886893688
31.075214136625252
30.995549443189976
31.101762610832793
31.17339409743662
31.15909951470031
30.995456706422022
31.04655715412003
31.138809225575955
31.341149350154627
31.209798123236006
31.082832862588674
31.04863164609323
31.194788366868917
31.065430893205072
30.936873450941796
30.789654112990032
30.78972683584862
31.01963976860526
31.07502809553345
30.74068989919074
31.208425609178214
31.112495541553965
31.048258381245883
31.152206169557175
31.138689562663664
31.295731151468214
31.16694471351679
31.228060839921707
31.201558718038346
31.011467673457346
30.849574902905935
30.858684346784067
31.200191406966745
31.08829217468737
31.156593195208625
31.16398330784625
31.214577093228574
31.044508152574426
31.46076988249174
31.397699082754766
31.604934409187052
31.19992743330792
31.086076845426568
31.31676737626139
31.224263931333212
31.106340926334305
31.037546281000424
31.646220158603064
31.380471398416855
31.2085526122551
31.235258348098885
31.005131540523916
30.854922783416733
30.911544714984895
31.209062310919286
31.199230593033597
31.257662902664144
31.344535832367526
31.163480780900155
31.28055002646362
31.045430884773936
31.337159286616696
31.168872051783904
31.411628300592643
31.618218743834692
31.30813501500079
31.33350382651011
31.72644401701324
31.412418668128293
31.537720289496036
31.34883790192708
31.758350629335197
31.171306214733676
31.409398578175974
31.3741197545872
31.479246154356698
31.696893496203618
31.544542339406217
31.791237949746165
31.309158013420795
31.232814268789618
31.23343495316283
31.542978064025135
31.301120662989472
31.356064193011957
31.669395159465065
31.574705998204625
31.414529838600068
31.345896798777357
31.384477070114453
31.451621999710184
31.178770632583348
31.547778812608723
31.704819259460212
31.996912095738857
31.912034439291926
32.06932197905132
31.769845045765905
31.69888239575631
31.850441530134976
31.80933276154579
31.7451609476749
31.93276830894793
31.933868354872942
31.58589211491497
31.72979494529786
31.40500694576328
31.874165518957657
31.50381618552082
31.34915920590216
31.56278435293979
31.49145627047139
31.455825799666744
31.90503479456504
31.563342385628495
31.259754831815197
31.49289747124953
31.64753530037223
31.43352020259542
31.60887806732267
31.83991237354828
31.818660744647293
31.732840018106128
31.742651186278785
31.861712191204344
31.918674639431092
31.855403296466502
31.607607970003226
32.04176000202702
32.048005824732876
31.87081215612291
31.86127278743314
32.07116778819835
31.830747873738513
31.73976317245759
31.91320579443746
31.85126624974504
31.384738005290295
31.37257978863047
31.62023252320868
31.41886756036802
31.62141906405521
31.410381997091864
31.915639237500507
31.86888912839691
31.496787690119227
31.33532363783158
31.529971839736977
31.5102572129816
31.630791150770005
31.49186574967783
32.001532781845626
31.811794838034036
31.920296880512836
31.71958665356483
31.550161606787736
31.629889149779313
31.800297546040664
31.627967218381432
31.130944032983745
31.2076251811832
31.14765233138529
31.113435067333434
31.170991836755093
31.24514935771128
31.409489825840225
31.255741089964285
31.276184214452595
31.336046514759566
31.106745457262846
31.03942443543352
31.095264019588264
31.20496558021508
31.487171143163696
31.103771976959077
31.273625548459698
31.035388765635375
31.364575463882385
31.458640787848534
31.212560774390283
30.924474333914027
31.24552573848056
31.37024794875792
31.44849614420111
31.392246805912734
31.660095457545175
31.7254433995253
31.720431728462042
31.567250987488755
31.5391662364292
31.711060051515492
31.75321276924041
31.84817777577432
31.571005365511432
31.576752244659446
31.547372193335676
31.925567644616944
31.923423518774246
31.479074128470447
31.693799026361237
31.329374479516034
31.55377987728831
31.328389363393757
31.397753860149482
31.519695846878555
31.5451875405722
31.494351309019162
31.508111488735832
31.43992363876586
31.571552126733824
31.818995681183683
31.43631341386094
31.326449308089583
31.26985603153571
31.557885783684167
31.42596661452279
31.284144012464697
31.244122781081053
31.311827744233018
31.164868861654547
31.29364590842373
31.23175671213217
31.116649356243038
31.477173453718866
31.41772789091407
31.14451396122887
31.351063923686386
31.029935115150135
31.010567147395395
31.293102662322084
31.24807084208134
31.00448393993951
30.743523429243403
31.22756768858224
31.418563896155824
31.06136061075472
30.991737208806715
30.93759574959559
30.90715317408431
30.70692667040783
30.90311831877664
30.93942934444097
31.070208801530455
30.95989285231054
30.85150523569139
30.739014549385264
31.021644593693125
31.00579845738388
31.061644898982742
31.155977526016965
31.514198086427637
31.150906472038496
31.13013009796265
31.221452018421957
31.255132783637592
31.132710161529598
31.330176319571123
31.36162920074799
31.55496545379091
31.562196485420852
31.662970458158924
31.421546384199285
31.35708391253539
31.448815109530813
31.20538098219082
31.34867692817406
31.511688997266887
31.298921819226372
31.554442290338677
31.522908109439058
31.606253901138775
31.383825895149755
31.697444582910958
31.27661792912704
31.28168425539236
31.411948842310746
31.481874106403417
31.161501749015287
31.368700307548167
31.143359134606932
31.192327812539354
31.238135407975868
31.14849562692262
31.6507223832614
31.626641510704676
31.853718433713617
31.721306941455573
31.40523875543215
31.987590320224463
31.605296554961278
31.441267533242318
31.643882568358716
31.902392875507015
31.674318863108837
31.76335038339825
31.40282038585299
31.70857034479531
31.733041016549862
31.152858698937855
31.47457068020043
31.39001627761005
31.769597969638426
31.83719792727095
31.85991847164573
31.960291573328554
31.96878937300697
31.534849201172406
31.884228456823173
31.689813606859662
31.84275352706491
32.03299098995371
31.64368105961922
31.5700321518842
31.645294742541175
31.893957008937534
31.83239575915843
31.61846960410839
31.87407390588338
31.766773604745865
31.895412953078637
31.919417715890514
31.776428502172266
32.0249036126663
31.83897041238515
31.880431213003085
31.7372590078215
31.653132402287355
31.8600523919071
31.44745879823411
31.294455059038285
31.374480493957716
31.605928705579657
31.617084721695385
31.62013232231815
31.77718268085619
31.715873121334287
31.62447443665914
31.655305555437568
31.529250114715676
31.85655515358626
31.807885362659988
32.10891960696011
31.836250846975183
31.76472427312995
32.00659881877232
32.22490143280957
31.891991696780913
31.990179325454836
31.938488907722725
31.53140902320643
31.575225139754124
31.421107722344736
31.618392322459385
31.523892687163457
31.605742672161217
31.894377305634507
31.668542630123362
31.741652047780068
31.947831749156176
31.879005285368024
31.59685846806228
31.56094655266729
31.578166124261063
31.413820934922967
31.6212732541486
31.521224768349455
31.63233771162694
31.474658565242134
31.74031718336355
31.636511054799044
31.920905574485108
31.702099563601923
31.630029707642628
31.989203494276445
32.13099491267488
31.911533586775526
32.00747910573004
31.708949321259396
31.84464049688037
31.673067165474773
31.690166460513087
31.59602121717396
31.77629327143251
31.619418012982212
31.63908423599792
31.4336004337977
31.498883490723223
31.558235891148737
31.767719774999012
31.520524999975446
31.521449864750473
31.436527309836446
31.34308257126587
31.59292910700601
31.43408234665323
31.32582787201612
31.664129156507567
31.652118972132882
31.52141712613373
31.386128622383925
31.567760023013122
31.73698674429918
31.828934185738397
31.894675111008052
31.80467032638731
31.42674812341661
31.7527491593629
31.976142835868913
31.775864820627405
31.735019537209602
31.860049074783706
31.898959121620678
31.630167170433303
31.161037691688506
31.140572712900962
31.39995681639005
31.103588275413284
31.522662303832856
31.310206418071303
31.183594296247257
31.352155540681476
31.491159055252425
31.58509659116878
31.54502600418414
31.79088997614332
31.69653550264073
31.61062032225225
31.786586125686227
31.66465017162747
31.870383989544205
31.730055057582657
31.438784641153635
31.704319989660974
31.38292125050858
31.616472436910037
31.624218911604203
31.297520808786793
31.3292991718591
31.570451170919313
31.557480327200892
31.41698863409241
31.456988324243877
31.337513886704684
31.419650427386884
31.39250466991506
31.18114285710784
30.979277153311262
31.135669011810972
31.10570916512926
31.33493766836448
31.19863121644457
31.194617073179998
31.227120195026615
31.218158202950946
31.157126152674195
30.989653086465516
31.013690245977546
31.11511788046987
31.26711929848424
31.379750522964045
31.354003602702523
31.37659866129615
31.167498571646444
31.09015692760797
31.03886542349256
31.205087364997404
31.208206508914508
30.872347378823957
30.815724752059406
30.964117987801156
31.085905086191527
31.01691541768202
31.143264584939406
30.919595721750927
30.87054048669888
30.955914843698235
31.079901419287282
31.1492499247655
30.852720121989456
30.836050552490395
30.539607420768867
30.580829213378085
30.33946992398139
30.607995553505887
30.553563916635298
30.368180112930023
30.64416656546623
30.48531315963146
30.63361968730256
30.77303360891784
30.972887041529656
31.162375697438936
31.284313059935787
31.37723149454342
31.297258961776155
31.265692916840027
31.130158730688102
31.020525689999257
31.15228775827581
30.952403215574257
30.94802711178936
31.145116933714657
30.930234166587063
30.602213020009646
30.762647791951373
30.663905900929723
30.530781596262283
30.678757792736295
30.768758653458082
30.67167348739351
30.358591739281703
30.48742259515915
30.779846852178917
30.874038981352616
30.735817262915127
30.66698921496106
30.455912777111298
30.59322481607883
30.54330023065949
30.75574671213076
30.909086482643747
30.77831283222422
30.462472142793747
30.691081425385352
30.70504867181001
30.725340455513457
30.70445678108219
30.778965598104367
31.114546308124464
31.016645459220637
31.03916048619934
30.836385386924327
30.9471542662395
30.65445649846918
31.159527245434667
31.10271128038917
31.390050639995007
31.115001055682626
31.149940377467967
31.163928509062288
30.953134444370058
31.10980146061233
31.183760549639906
30.919593453967867
31.052997182627923
31.087077433623186
30.784495474439932
31.26508364673641
31.267620269419805
31.1448080594591
31.164553728792463
31.448072339558493
31.32938032740363
31.25152294672779
31.406079164642325
31.446839627051027
31.325757047462186
31.062695459155563
31.600651523453305
31.473448616347994
31.326792658903862
31.325974214770877
31.3822419993198
31.407867478434753
31.590747265171586
31.612337888161267
31.142663526242373
31.378450898440565
31.351275369500957
31.383688755990498
31.513104737291208
31.411744810825635
31.45309676917268
31.512583730709874
31.191949758006547
31.549727961493158
31.215138464263184
31.307027489861287
31.373664013621134
31.776236693723025
31.47290971846969
31.546223426491856
31.466157866442096
31.32283296690951
31.161930103363105
31.192651154166125
31.20947249568334
31.04712863402429
31.165911327317417
31.16029632185668
31.070838784885794
31.17862218235925
31.127918020824488
31.253651591388486
31.21365730674272
31.03818239462185
30.928826611504878
31.12513024674627
31.43654038913348
31.111065984826567
30.87117130107243
31.11085789257603
31.039761058466873
31.186054678439884
30.976465049586274
31.41554556460543
31.113550308345662
31.473956738543755
31.42482826246621
31.023850473183202
31.104100029651782
31.158977462127392
31.14074612625383
31.187248569455118
31.390095487329308
31.197167631052373
31.086861206235657
31.15111046034537
31.32315241347257
31.191209472838317
31.57082988599905
31.304070271841336
31.07116337881353
31.26988553164061
31.27468088755685
31.261827584973975
31.264566397862747
31.37496428826021
31.37713242812279
31.094074345545692
31.247196236456706
31.473134975740866
31.441354460138065
31.40210217740226
31.44165194451209
31.31949015791951
31.36979495934523
31.525668447993162
31.37682157639923
31.491124631972127
31.532515783791347
31.426360692191526
31.430757508350183
31.48858193788443
31.520620733296415
31.758320978861068
31.48519570219137
31.185001640580417
31.22874960275909
31.100433734938473
31.406134272567073
31.15484378919176
31.60276027970838
31.455892074406613
31.669720872528007
31.40865721366731
31.594555201265816
31.260954666272404
31.3522976831494
31.307539395615933
31.29675867178108
31.19948309063061
31.17916288269231
31.489906508559187
31.363809762243253
31.242055016195998
31.511130622738804
31.237408181485844
31.24982267193907
31.310377954981494
31.18328656961623
31.20865383639229
31.445488667975347
31.292188685163776
31.361747317652558
31.606442391848088
31.72876346546952
31.70315414037775
31.643629228741187
31.700461362511223
31.66694548573328
31.51272289067017
31.965578563029037
31.506121353210776
31.66115711737485
31.66534214993781
31.787491078575638
31.505931973111295
31.651363169074354
31.509007445590616
31.51016899762178
31.445688343881788
30.75708940175329
30.826195903280546
30.7713083387505
30.856815029931916
30.87651548048169
30.985973230921505
30.924669885037282
31.115029268998544
31.110483687137425
31.377719012890097
31.20909349853218
31.41664670840541
31.694909228130932
31.745666981994756
31.618153781144652
31.739546670409485
31.42935604583522
31.547397602304518
31.7328614790273
31.68018076133404
31.559753224438236
31.62743077426043
31.536020950976962
32.14144681523611
31.90069115580416
32.082535779693096
31.819525980353294
31.63429664240619
31.79445455549983
31.80949550805412
31.63848449281892
31.6837768190959
31.822353376732913
31.706881427238965
31.63777347975887
31.655879901507532
31.92591693363689
31.57770602052856
31.748030497487893
31.725935239427475
31.738176414890088
31.468735093446664
31.522431354550392
31.799209179964567
31.884610639717856
31.84132113476701
31.961259416756764
31.567141123210295
31.41140947655419
31.34344520033953
31.621682544842805
31.254731209340562
31.411597126613163
31.593071892342575
31.560987039926918
31.01027691895256
31.29209726541478
31.504040983569247
31.49315389841043
31.294615532380927
31.537841825172872
31.419433873012984
31.064211601111285
31.172007586858996
31.15324476991807
31.25673152864407
31.412632950964362
31.18946977042271
31.530762121858544
31.365737793339353
31.73836646974278
31.662489583246973
31.552436282195398
31.317025843421607
31.30840936447285
31.303008007738043
31.09203179816745
30.868938129350646
31.139992542193202
31.100723919987725
31.112994547864293
31.22860434875779
31.124835194284433
31.016173114316537
31.17586430985502
31.20055490150931
31.736003985353033
31.419610674841373
31.56890727881613
31.63080333072065
31.57199339873318
31.657144119177968
31.40858213204381
31.46772004354656
31.73077383143166
31.50423344518987
31.53197388701223
31.22617870280253
31.242856692756373
31.164956462951825
31.338936240064356
31.38194745728165
31.43743687933297
31.421943631554086
31.723898990562937
31.43212262499888
31.543150107583145
31.622012877772814
31.738893978292616
31.733727410852172
31.536670827049115
31.45184208412016
31.466704943154173
31.616967020497494
31.9686771723887
31.764616551497536
31.81494985180992
31.97793491992236
31.984063077833607
31.98410359949468
31.970119723978016
31.909747186012066
31.98058421502619
31.809949569915037
31.800305661301216
31.916236716404413
31.87616736385604
31.85262847045758
31.794320064177725
31.973157459122476
31.881417158566684
31.775146153435443
31.79871810831648
31.558634532866378
31.81175356428816
31.51552431577539
31.75247136513012
31.69615630815683
31.827327578476304
31.76803935453033
31.850935455301737
31.711361431303366
31.913656253080365
31.872829740386496
31.79592324820039
31.84029082902218
31.82189176332498
31.64979596822266
31.955344800456015
31.57738399620781
31.809473434225442
31.888583499946
32.0767407332013
31.47196363482027
31.37326918719537
31.68630125395374
31.368184132298456
31.532597660423725
31.795165980895156
31.88191114257381
31.894949234682525
31.789494208028817
31.45116694114168
31.36090367182971
31.541708375166966
31.25037491500329
31.349435113508658
31.700086253528436
31.57791419519645
31.645807129539225
31.55633075826822
31.8728189309844
31.678144551014874
31.833710216537227
31.92009799958637
31.81180390755391
31.651220969778485
31.73656522432138
31.772189981227427
31.73584856445306
31.957195195717087
31.624572958419364
31.633479353601516
31.367960906079585
31.74204256383819
31.674801139472656
31.81414962267447
32.09741780187275
31.57749732704401
31.445754630754774
31.609056961875254
31.86274316137902
31.714489083119393
31.62904911770447
31.74536975695084
31.54116854530435
31.557237130626614
31.23448687481618
31.583035714320033
31.758229991872188
31.536534786794892
31.578960675000094
31.528887707275626
31.71643806200533
31.56638335827831
31.637493229476046
31.669098969476313
31.698137806955007
31.679310281064122
31.422692356074478
31.852157807297534
31.89440875925857
31.92656209542078
31.728890905316376
31.693861305717252
31.149388936625066
[truncated: 98,002 more rows]
