# Supplementary material for: Comparative structural insights and functional analysis for the distinct unbound states of Human AGO proteins
Source: Sci Rep. 2025 Mar 19;15:9432. doi: 10.1038/s41598-025-91849-5 (PMC11923369; doi:10.1038/s41598-025-91849-5)
Supplement: Supplementary file 6 — Supplementary Information 6. [file 41598_2025_91849_MOESM6_ESM.zip › AGO1/r1/PAZ_L2_distances.csv]

cm
45.49339062476267
45.592949928502165
45.2434295182883
45.50903937190085
45.382918710815886
45.35494217708268
45.826014391563966
45.75982803632624
45.2724866213929
45.15075142323166
45.20298228674757
45.189574845034755
45.31209414427636
45.61837577535586
45.49892807965261
45.28786046464197
45.45231730325064
45.447053054057506
45.874768748877656
45.74466796516591
45.729111880583375
45.970455438474474
45.70735020540558
45.90174621830009
45.33101313997091
44.991347773302415
45.26245235020171
45.06814468169034
45.37001899947635
45.46377025696793
45.57416755861286
45.61605878604446
45.670627680776285
45.18221655554017
45.495212639423016
45.342478248950634
45.40514136563303
45.52402108961989
45.300540463907076
45.33992160002771
45.63094433225119
45.301239738941895
45.421786772287604
45.87387297172847
45.974818637204656
45.86824044082449
45.69703626428185
45.77008371785667
46.00594407100249
45.85824493266473
45.64114098388261
45.207497766425625
46.001298359829605
45.51577359041914
45.51650325871287
46.026752651758464
45.51851997159486
45.293947628174365
45.30260628461281
45.608242181598776
45.09401667661828
45.26835230982515
45.113276740846075
45.286192930694064
45.457661538864954
45.38790510915394
45.58202456226351
45.074830170521636
45.371015657395354
45.25721441845677
45.63288233422167
44.956032713568895
45.330222246515596
46.05835468207308
45.86794700585966
45.877910480570215
45.78468197770422
45.63997965719275
46.13327521046178
46.18549883715203
45.946008561465554
45.68870323315413
45.74049677494574
45.77362648932551
45.65368374519545
45.53956916201408
45.50983703706195
45.21894086834277
45.41173444908789
45.37573053251519
45.53045405401173
45.34066346012014
45.336223888509394
45.177461400259865
45.426619656037246
45.434416687715654
45.407637786597775
45.59845076727551
45.336713750059495
45.7294531571846
45.38218522823334
45.70544447917312
45.73057378699595
45.41643714776043
45.77049111686468
45.51720137592444
45.11279727014125
45.93244784990865
45.73964769696342
45.62979221211614
45.412128416599664
45.841210212978446
45.781500392373104
45.81670283774562
45.860493416047575
46.37768321844036
45.98248068522557
46.28798432829946
45.748401297785605
45.60571804168205
45.64704971011138
45.63767228284213
45.630082189775
45.90113062316549
45.69520649824818
45.95637441205695
45.95502607170926
45.66676178296464
45.7419891280558
45.906923817006856
45.84077883584705
45.83671849494395
46.1465974966377
46.44791263375878
46.20272146379865
46.09253555191116
46.24216359477186
46.13354417408054
46.65054598502953
46.35810802056679
46.19793436383639
46.31890594764689
46.16308423561334
46.2129193132027
46.273053584745874
46.63632170477021
45.981707944565024
45.62906423909152
45.908494035695064
45.72460263995853
45.97933446407741
45.97540919922668
45.57273618229402
45.64222855535287
45.22499323851779
45.45912901097859
45.528311092643605
45.454742621071034
45.61516054834196
45.62655261173092
45.88535712877185
46.08758752168699
46.208687464834014
45.98580181668253
46.24410173638964
45.8874209300329
45.85764383911391
45.90127467731878
45.87962743989125
45.69440761190562
45.79623625981211
45.870891288059745
46.23124325361049
45.71650981660292
46.12943669789597
46.13778026129825
46.30469471294102
46.06207286407268
46.005752778598314
45.98761339151809
46.2539703052331
45.71429270260395
46.13068663538697
46.66156138674731
46.02498188324679
46.55220746097246
46.068717505912055
46.314321521341434
46.046542429104726
46.1006837334159
46.41947883351483
45.93542947194208
46.106879297760386
46.147727630099425
46.25355336222467
46.02846813626223
45.993782999294865
46.1463580233872
46.21228419231999
46.34569155640174
46.520743164123495
46.22339911353529
46.31325824179614
46.01295095075223
46.11666895894813
45.86128290934874
46.185313463625455
45.873513857368806
45.84686924479283
45.637821075535236
46.020377445678726
45.9639866089406
45.97028375759029
45.90852165881394
46.198494829590565
46.1456401507357
45.81872900747604
46.497484416466776
46.400744961226835
46.31152794935143
46.270254750342275
46.13741971906807
46.25205788145843
46.218668947980426
46.57313838446064
46.34824315218182
46.35218570331466
45.984703874328595
45.92385112221466
45.96314480288148
46.18632326006901
46.5974515236077
46.18150439536463
46.26376427816519
46.21664560570464
46.03074184769599
46.09841446402637
46.055857682337006
45.956657141085664
46.5505608674146
46.03058039151099
45.7496644641584
45.90130513132238
46.302457975663316
45.86595026495675
45.94147746063495
46.03446586593134
45.97789365068028
45.894601951170046
45.89151709926417
45.53222576755176
45.87712990493348
46.24871960450257
46.20694584466778
46.05419733502875
46.16281879910637
46.02463858077426
45.547214816332634
45.35017069957278
45.29200841224232
45.499523291566184
45.35749727304508
45.63022800145793
45.81045061632461
45.89015253530312
46.0708916383999
45.85127738992967
45.862852887201655
45.9918701629498
46.19848564013221
45.84183379989259
45.644671191973735
45.99456921161906
45.64819451043058
45.70245334777621
46.00458815115399
45.840768371106215
45.76719328267418
46.126915078432546
46.18826743368077
46.054946294671176
46.39271018850619
46.08640634341167
45.83164725438961
45.62504237474265
45.56188589572725
45.56950093335662
45.42247203131908
45.54875898179411
45.81970830545634
45.96657652788898
45.65796179967822
46.037988110084505
46.05044448860832
45.73984410551472
45.59510915210842
45.25694304284558
45.48769296986756
45.518749818864826
45.60045539456454
45.80122115716028
45.52580350881355
45.55712006203353
45.59391870214883
45.47258917275399
45.339468453954865
45.64330392528466
45.80610443086029
45.76376897448275
45.44268165364373
45.48711118335659
45.94425524690992
46.1790857081932
45.77122586211213
45.67777275737728
45.80362213699041
45.8640139144356
45.92200375461799
46.09391551917636
45.631063830672765
45.88438326386315
45.46431298682763
45.952571741893436
45.540793928368636
46.1533554390326
46.2460301010138
46.305396606834016
45.77312244774108
45.47417677707778
45.32773693859649
45.79519188259424
45.75960109093734
45.77292144928608
45.88080766995283
45.41060569181487
45.61850032839421
45.88490088279027
45.433771642955406
45.57021809267488
45.63593529412444
45.84568166234166
45.82843465780349
46.65479299160144
46.46609584325038
46.46130353026918
46.09797060592389
46.096977920682065
45.77412281038228
46.16661576283457
45.50606710910334
45.93447232617169
45.706337367437484
45.61282165020891
45.69597817957379
45.85756405287516
45.81000990529433
45.81735188779901
46.00543682167558
46.03436422675551
45.61784678519741
45.81468999550088
45.87018256436261
45.687818575905084
45.72113792185479
45.28104662304548
45.66621156521731
45.56010735393486
45.682247119640984
45.61987566064935
45.6597188492333
45.5156077975634
45.69339122153134
45.78109194678941
45.61108422146133
46.010246925109804
45.538759640264594
46.023690442888594
46.11935039506317
46.13798963773337
45.66272073850479
46.02336594075888
46.28395346988897
46.183618415626086
45.94232689925059
46.000595981533976
46.037649942612624
45.91586024579685
46.076268941486504
46.02278586661888
45.96984880219236
45.98176120637188
46.04812441618178
46.39395832369051
46.342089235275914
45.958890942611795
46.00827125881586
46.21051421387751
45.96873049790537
46.12793438565985
46.25593923297254
45.92506849473056
45.964815919275054
45.86723429348173
46.02978177221053
45.61416920852251
45.88060211824816
45.72984469248471
45.99483760518963
46.13343470056388
46.09309471169642
45.706639158868654
45.83807184724913
46.30957523321887
46.35525678027055
46.11508579480136
46.02089508101651
45.92367546155192
45.61137252896213
45.83051884765008
45.845886722061444
45.43117242214203
45.38775369205022
44.971592271480574
44.871172505672774
45.34488361975875
45.40691244114273
44.90159471408444
44.8737626539538
45.05992641920762
45.129131532865976
45.261799207839154
45.322487615143196
45.52232797219926
45.61871562240779
45.53103775033382
46.10000296116529
45.68803113290247
46.06625473579871
45.84666978952094
45.64065847099325
45.70827894627781
45.54880475408131
45.206740044548646
45.43949504023784
45.77752971544045
45.670283588382674
45.63557850318836
45.52255657279269
45.61447261891788
45.6875962441595
45.674381116304836
45.515282032308
45.63291322505834
45.83739026588981
45.82351227437803
45.431719141440965
45.73461242376151
45.917785674669055
45.60157167085645
45.963596167220764
45.704222908360016
46.17667186613619
46.29490840722029
46.25318397946871
46.666205636951865
46.088525406146225
45.98953770010694
46.20530544788436
46.29353227939107
46.63753324075045
46.333645895072245
46.356741679924106
45.870814720302995
46.115746748612054
46.08069810953626
45.540478330674624
45.636684156341616
45.80782339677094
45.65357906460206
45.66579743951759
45.84865567461893
45.981745049099665
45.024823269078254
44.664998473039155
45.34638707205805
45.896202572146
46.024532705834815
46.048759069433544
46.19632345661401
45.912223370024016
45.81265539717957
45.81239201619967
45.79883782894703
45.57919940722998
45.61918887992243
45.571119322794075
46.09082003771102
45.85730839886319
45.620382295222726
45.56806963294244
45.58730593782171
45.257469528174525
45.20898292468929
45.51362211226276
45.45635038920127
45.68846334054955
45.67995013850502
46.04215359572201
45.867069591256076
45.96607697310707
45.74431370150003
45.84656811366189
46.05810152120667
46.09015724505669
45.76324162440586
45.714827973107305
46.06141123780538
46.19123295095224
45.87158708930222
45.99801034628655
45.58500735870017
45.665629445448374
45.8235661985923
45.69275405764701
45.54423020488446
45.951991506448124
45.29075575146484
45.187318018807964
45.40799695175525
45.397908198104794
45.316942615793735
45.53454992778939
45.655388238150714
45.909332535442864
45.65393063167908
45.41698251529914
45.46702787623804
45.97338482067252
46.09675124866052
46.11842583527861
46.226811425147524
46.25540192011111
46.116322140729835
46.17375797990675
46.50729037239799
46.75311772558512
46.28974434623494
46.20013151880829
46.254758718589656
46.36026803271986
46.31808656032428
46.17507107475681
46.1817142999727
46.3946167716599
45.89781917967638
45.92265858698881
45.93560912410474
46.31941587658999
45.88909748694255
45.46412692298911
45.46306028062395
45.46760759258977
45.48314188907866
45.58210123630157
45.61004588021997
45.941674685047694
45.436032964493386
45.647734978491115
46.03309821560541
45.62171836927262
45.74303782433074
45.73220988914387
45.82254632334347
45.822743144046804
45.54745890354917
45.454269492169296
45.7556151378661
46.001911003394355
45.89707913044926
46.17582098243977
45.74230474300508
45.864068470133304
46.06049224135865
46.21460113574384
46.36056165359636
46.41713783568629
46.2777792901861
46.162233765366786
45.93799142276227
45.777981062238176
46.14679039738251
45.67120373634196
45.70326212600229
45.76233936504853
45.994400485719055
46.19565306258555
45.93278243042601
46.230253695221684
46.062774864775115
46.02275546613466
45.96083868837616
45.69431349751964
46.062094337444485
45.63065910746955
45.9659677102917
46.04236502385029
45.9050556794722
46.19498867238577
45.884027474345515
45.934833858885376
45.621234430415285
46.15481951008322
45.38222545347378
45.61497472452886
45.607116077591904
45.42825621203383
45.653374100679635
46.074627463306356
46.26959876484984
46.50877963089709
46.04286199071816
45.8668713668235
45.912108666643064
45.80342938931676
45.64276131824589
45.63798907673527
45.07866277974249
45.153784214248496
45.382948443252175
45.798683213686026
45.64971805226074
45.47863044105414
45.69534513545333
45.66037858348053
45.585370233595256
45.79636656904917
45.55114398085753
45.83776669596068
45.50070526628414
45.930707486576715
45.750523102445655
45.52838907183554
45.54386979162296
45.585904469629725
45.198279791076395
45.372410567037576
45.04532269678784
45.43037644103805
45.46785260356849
45.58877155467042
45.384948869928365
45.50887425552205
45.60413607356617
45.58730319990851
45.56298303840466
45.65451820493843
45.161054646239364
44.97732148594171
44.92331352380422
45.74437373255129
45.32702051468233
45.55466068682374
45.91638139441877
45.59625315820064
45.61798252385821
45.39844936892981
45.38534662037206
45.8015005114933
45.674941920921036
45.515000201250096
45.38525335634843
45.68560203599855
45.65264541843549
45.31985472510853
45.4009478606629
45.51838666874996
45.605500584245384
45.49070231395069
45.417578416835696
45.59122491018216
45.297658606139805
45.52528193309098
45.65283622225957
45.63449573447838
45.43783546176345
45.87911489495536
46.057805053655365
45.907011980249024
45.910106492656666
45.82869913690968
45.747437700065774
45.918374558570235
46.18682078429725
45.72232915325423
46.12078954147559
45.783140360721575
45.805837629844845
45.48699535731475
45.55404708082825
45.4642815418779
45.488574146502515
45.203220302722904
45.29229548980638
45.08316261323097
45.27417439484366
45.41999170432386
45.82207922360135
45.50229027186177
45.4365499708364
45.498810657058556
45.298586359653434
45.204623905623365
45.556301948613054
45.4263893877779
45.85206600806999
45.79009586440601
45.726614760157126
45.752327099955586
45.8418717681231
45.66313760583814
45.81161692583707
45.79214401064666
45.94397923841572
45.94991015184429
45.79897734603419
46.56585717626288
45.99374208238
45.796527093591315
46.124586352418746
46.011701718106444
45.836547073934355
45.9485001315302
46.00814094899392
46.29258257905693
46.07895495580063
46.538400464461915
46.39269793783993
46.25789290414157
46.5629505744213
46.3741813529039
46.06269862582881
45.74817074178641
46.083502675056074
46.332081840652336
46.131278961680025
46.01711296026475
46.237842098313784
45.90311879904041
46.412917180605795
45.94535898167164
46.34568550240819
46.47210601774288
46.20630267002111
46.24127975302582
46.10738264768078
45.50215521890643
45.533813890273045
45.52778893788789
45.42722280973226
45.34258953972632
44.83221026682715
45.617515406298025
45.70398139780189
45.519277509296685
45.580137546728906
45.53218913758985
45.367072971901926
45.74685478817022
45.43323685441931
45.80287776358044
45.64080994432166
45.66893413405854
45.80418714718832
45.96902370194283
45.83026769065966
45.641979288477216
45.195844618849584
44.990933645179474
45.132748245424125
44.938581244099794
45.28639361338957
45.608184383043735
44.96149953690488
44.58427490939042
44.79644169041483
45.022478802170845
44.93461377372974
44.56382282096343
44.66047566466384
44.760317714651755
44.61108898262131
44.71288111484291
45.28952294017177
44.908792972057306
45.094605471699474
45.25513411893231
44.91002965329614
45.37503623894248
45.649176720835165
45.35387730690774
45.574568677635845
45.67443929294402
45.58381053381038
45.54888359344176
45.43616929082101
45.47474172278158
45.78863250639281
45.42683404843963
45.74137316579425
45.76142927028708
45.71992133502588
45.539514546366526
45.60097920183465
45.242237856017866
45.37062876197074
45.37538424861938
45.87617685447959
45.839527424338165
46.04400377202735
45.798571356617096
45.921403151415525
45.74818992246097
45.97432121644395
45.510562523315194
45.50860477965374
45.8729961746264
45.68824496530952
45.78277096577878
45.75203058313529
45.50894638410892
45.54451842242751
45.62279813342924
45.95117749774407
45.303861934823416
45.03621664332064
45.14384177483267
45.23182618248666
45.228811061181254
45.391864309861404
45.64725274943353
45.741956551597916
46.0662738723604
45.78848046701046
45.362891050366905
45.41767529601996
45.56743360281741
45.41798177488644
45.608146370437645
45.63250758720304
45.60209724488728
45.36794818128567
45.72551311850778
45.840026970067086
46.43053035592871
45.94253508027942
45.76522599180863
45.65211090244736
45.61160863192282
45.78938298808048
45.6877073211839
45.583438439272896
45.752513470906244
45.99224516502908
46.12902722662505
46.000568855963735
46.20449973034803
45.82326786112246
46.23210574582119
46.389993841153235
46.179122486014236
46.104019473762186
46.04285432638189
45.859495431061305
45.75751964115314
45.37848627804184
45.44313449955302
45.40520894457865
45.815396859300485
45.309850592414975
45.21802171939631
45.331975417889865
45.721503997905295
45.731965505052145
45.68706821232799
45.693622085571945
45.82164733694229
45.41925718762781
45.84201985882954
45.77288350894545
45.78189954704583
45.85953433571981
45.7523737332587
45.91094316044609
46.33516896110285
45.761098923353046
45.628981432042465
45.87005977670621
45.60903968466241
45.76566463175086
45.76331218063122
45.63300475113039
45.531369433751394
45.547642635474375
45.70739778908284
45.78240336406782
45.75994677718895
45.3850961383293
45.50367791960679
45.75018573566467
45.61334514000437
45.67718988332538
45.54350314663414
45.344290986267495
45.55811658112242
45.720368493880045
45.940592419558364
45.952127691904664
45.94940700506635
45.96389816970729
46.237878325834615
46.21550514731215
46.36972483269306
46.16746313576623
46.17788876246307
46.02762190188117
46.14050588982459
46.13484532863538
46.11784276481996
45.85824549939476
45.440946224174496
45.48964798072103
45.29997343265135
45.39962488783616
45.339726113715294
45.29482677634262
45.39961939287726
45.393055236682535
45.35616439717255
45.323620999599676
45.42671960458874
45.68103663085943
45.62451523641521
45.73603347683554
45.52599404466438
45.41997706999975
45.621782198877895
45.700848853684164
45.87742525173752
45.77659804441376
45.81829175478914
45.94985216598752
45.569831874143894
45.54021067421358
45.632677993475575
45.3876106593679
45.19883299445825
45.53819750111266
45.76555226658398
45.73812776950554
45.89707768609169
45.43846120484327
45.425636001143154
45.33014685287689
45.68521287806182
45.7251239943215
45.897361267417004
46.0832190202035
45.8586704783226
45.66328787996514
46.13228781740431
46.274875573893596
46.24962065848191
46.29319205841105
46.066796710821684
46.21591641138905
46.09112467617648
45.77192089339099
45.94600152623328
45.978754139573105
45.653320158132075
45.9648749901078
45.796793696882716
45.617031066190634
45.508735179828626
45.511073455881615
45.63641573146434
45.63317158254314
45.40744501596494
45.93748108759879
45.88657121731167
45.904152526104006
45.92778760124376
46.04856145097605
45.85908113242976
46.06200945601721
46.12400893492061
46.15987924098587
46.181315970394486
46.177757996362615
45.92127605096172
46.201440905487566
45.78573692149754
45.682690703041445
46.24178884251812
46.2342351922505
45.657433614945525
45.98663031022999
45.806388630065435
46.00174147804219
45.99931706790105
45.94831630026873
46.00756349630127
45.848959175318186
45.55972566775724
45.49294207454686
45.506629278111745
45.653628928503856
45.62215355122819
45.65026781614516
46.014173158052884
46.26113649791339
46.1579057844553
46.46936683776716
46.16912723413221
46.12202082190597
45.87449396629361
46.31733606833958
46.009983361475925
46.19090947206443
45.730886264930156
45.77501794043458
45.808230247132265
46.03878433415809
46.05900878511679
45.751798206747544
45.72682548113734
45.61782417712105
45.80996624394148
45.36557357908867
45.36681609564874
45.14582223914746
45.26485116267602
45.5189078154715
45.499504333622085
45.33921379585238
45.48138810940658
45.8152390945639
45.49769793190817
45.270815416483565
45.305252089164156
45.55461522836292
45.614359425835026
45.663910749693436
45.65980286073971
45.86568947671525
45.95378235323911
45.86883610788802
46.40974861822576
46.285156464669285
45.98698679107135
45.741779630674884
45.85597877872735
45.757869664426366
45.58558540667728
45.7221973281007
45.85620402975427
46.02493559093899
45.854254410341696
45.68820384523896
45.627949127052624
45.952296753847335
45.987766192400805
45.858338830077344
45.82077224573862
45.96845935986587
45.90696276213685
45.929123425702315
45.9371009970404
45.78705221311089
46.231290539750574
46.31408855845561
46.653718498511196
46.83629494741856
46.49160844922628
46.50983270718501
45.9045302267888
46.24068557006398
46.10469261679587
46.32343382047196
46.19009350977843
45.97316695546637
45.94128573769801
45.66888566777143
46.03704797879128
45.955316806096285
45.85290862541458
45.67625714383309
45.78434005232938
45.87564996253172
46.06088086039801
45.85763671634844
45.617986750996685
45.55990603117723
45.80371931707451
45.38637558655359
45.302304317940134
45.242954861524616
45.23122381257517
45.693035589031375
45.79168016486653
45.389311020009465
45.893428314808524
45.8030818843037
45.842822544866245
45.73046401975921
45.907490601742424
46.089111825693294
45.87007395339373
45.79975699500203
45.82432269294193
45.56597539798004
45.37766890478253
45.3440968079386
46.000320165108064
45.69585223213733
45.924777773376015
45.98551006916647
46.04695031217185
46.052858915262064
46.21137313801167
46.18427862976567
46.19908041646625
45.94320611673786
45.93589784601793
46.2299578520466
46.157867795269986
45.910102911065806
45.732404148609774
46.44902735793562
46.20601552745513
46.0107257887673
45.94432477964335
45.599793905735986
45.67527287598939
45.79034141051386
46.01260008757062
45.61724040348834
45.79549096451406
45.917870795129744
45.92545234055334
45.865046296120546
45.70790470444528
46.17732282234553
46.02935864315111
46.31460651788809
46.669051101075404
46.519547503314016
46.24110665153037
46.836201118057176
46.61469992948897
46.5939098987371
46.42121433769203
46.605183250388166
46.27433365670824
46.31140287924458
46.08946714821165
45.872906259613224
46.1956059621731
46.04057902790992
46.33922413272985
45.68190230877649
45.79135602604383
45.601090515264374
46.1293525268211
45.92706414252237
45.92061156658406
46.3317058798338
46.11434095215734
46.26930084090947
46.2577147484444
46.14847591685452
46.21316609156475
46.13203227994977
46.53023274288049
46.484798796852125
47.025177228938176
46.74677959010246
46.885468085372665
46.47591809236952
46.535083102887384
46.64288260271458
46.494716598798085
46.50215467270937
46.813041448322785
46.66338974643854
46.34183519179501
46.570765089924414
46.32342984926628
46.31675148104795
46.258989108658454
46.03047477936863
46.43328769867989
46.157846041006444
46.34544379784093
46.769737057341814
46.16288900054564
45.70057976284753
46.184860626158745
46.27220912204047
46.339716476291414
46.45394933570777
46.45392555728729
46.34204479374101
46.47888893540283
46.531360564820375
46.638270416222724
46.391233307260705
46.61745757894498
46.349185901336355
46.783423973808965
46.68842636374684
46.828478996812414
46.447177398887675
46.88655691170313
46.67690614415089
46.55102911545691
46.89505893460548
46.77590283939988
46.754976205442894
46.54489993529732
46.57915403183934
46.41291684823781
46.72564727897128
46.55291204475084
47.077151078361496
47.170056155021626
46.65176464738748
46.440323321484186
46.22258350404757
46.385598364027324
46.551233382247794
46.46617413248183
46.82108635865701
46.60100511011936
46.47528136065177
46.36840640527274
46.35510441686715
46.51249099781719
46.41416741338769
46.22960416664394
45.96517983163215
45.972679541105016
45.65349697368327
45.89574730048253
45.69632227384348
45.85366438457687
45.95565664160209
45.8405812228794
46.08945054663326
46.400937157363785
46.12359996456634
45.77531717873451
45.965471436705656
45.869098757299504
46.0986407982197
45.62047217860123
45.77031976966231
45.49044490985546
45.861354632315866
46.352111298359866
46.07942735517742
45.51025062721651
45.78128271500333
45.80321996552861
45.88553421270677
45.92481034889496
46.16607161332729
46.138879285854536
46.1857820195931
45.8586389842664
45.858419395829166
46.158330719676634
46.16411829653071
46.40786854378384
45.98953433458874
46.02461118366311
46.0226019370894
46.42728292773289
46.384872509507254
45.9091387916662
46.18443978525249
45.86959512977011
45.87641240971992
45.546371893089855
45.61315955684187
45.65390427629803
45.789051012934316
45.69019180181672
46.05833199657216
45.767682812302155
45.829864636040405
46.10010393740615
45.782849375777445
45.85223541419217
45.88452718032682
45.906666010504715
45.83035498866534
45.85959775065633
45.81373634861144
45.62121272758963
45.70547577423563
45.78668319668685
45.744795653931575
45.6295388353389
46.105162867866085
46.14822564645473
45.55839947962589
46.1163446333258
45.5823697138787
45.65486066043549
45.70551892267459
45.90960112169791
45.588464568420754
45.15204043093956
45.75892337640381
45.95525625823343
45.782978348012875
45.39991207756583
45.38975122357521
45.18508124025403
45.192297018445196
45.53455670970068
45.41124231145302
45.71907004908838
45.68397419175236
45.36739038984031
45.27895888281378
45.60945240093265
45.80370433891717
45.993528459985974
45.98902171779765
45.96699065298402
45.64599680850802
45.80152132673764
45.75687714784606
46.05619255625141
45.95359885200337
46.2370562797207
46.17736275604485
46.32207214655022
46.31899341316376
46.80597002518919
46.293971411712796
46.39271474000945
46.331596041919994
45.854318400301686
46.06260538153245
46.290232105687835
46.15264920871528
46.64288607451557
46.43881790221444
46.497369937871376
46.249323971266136
46.41222277433321
46.0511177413521
46.052105948266714
46.021345881404365
46.15183069650498
45.89708419720926
46.07230073322648
45.745302939494884
45.807404907571694
45.72898668038797
45.6686839459985
46.247912102151886
46.31134592795547
46.49780971988087
46.609222404583676
46.2248513203591
46.77407012448331
46.46919931138427
45.96965621946133
46.17030047432951
46.5552273792001
46.28152213622049
46.49844703793945
46.2214013575293
46.368080395702876
46.40993787487472
45.958072055498725
46.115722212199515
46.13202345005449
46.47158826737437
46.722681279960234
46.54054601872675
46.38055985804377
46.825583307335
46.3271209997889
46.287282048370784
46.30866616738696
46.54342893860616
46.72168789250088
46.20921918634897
45.96166033166407
46.21670496238481
46.41090420186544
46.3838881259278
45.97335951579007
46.217386088371434
46.28422071840743
46.21989076052996
45.94077422723818
46.00020051740876
45.946337266778684
45.865362897424774
45.90680719520628
46.08276504319922
45.60097128809833
45.93808844771344
45.51429233531822
45.73524308639258
45.635903765539126
45.9162077314768
46.052365696525165
45.67286883858527
45.995754471610425
45.95780619935662
45.704561976499996
45.88826361173128
45.69344478381613
46.2119818010503
46.14757468753493
46.484092768631996
46.16210082308003
45.98436224771676
46.30232620781665
46.53552147808943
46.316045491388444
46.42009078425849
46.30029251532023
46.04574620209638
45.770629375436584
45.63585422179148
46.13163855311956
45.75304185423448
46.072110919354635
46.37362206453375
46.08177550927935
46.282103476236365
46.50798721328366
46.410283605016936
46.111958646001874
46.08137680764694
45.94149770171564
46.076838228235026
46.4456325521103
46.42250359457621
46.42355948742885
46.272905758545534
46.48096624575881
46.11454166472913
46.64478435267045
46.17584250944314
46.056288582159844
46.6567535487276
46.782529151806855
46.45128443214563
46.54444692506189
46.44525514943828
46.739164979223375
46.08937238095372
46.12072912757834
45.9522294196017
46.21806534730697
46.04137660738311
46.22890265096024
46.05226424208742
46.012576675893555
46.32458735753476
46.32454992440738
46.49883217971414
46.4332143320154
46.09030058624982
46.30643534453516
46.228081898673985
46.19970156854755
46.08420521943583
46.30227575736588
46.32920423849707
46.230651103033594
46.34675104732714
46.44699841941268
46.62393941406866
46.739711769659586
46.69798097132348
46.6645928335383
46.28450616535621
46.31894846782126
46.9335269805684
46.29039602636316
46.64302560772873
46.79301466223801
46.73843723373963
46.25202948396966
45.88105952766517
45.91368248094281
46.08259239812692
45.66635565378217
46.46279623967392
46.21471579197106
45.80199864850636
46.24194782653123
46.50156738648254
46.29548993383259
46.365723624391634
46.4464169610025
46.4021319836771
46.44259545737774
46.307896934301546
46.39490230606032
46.685173211256064
46.66580439879189
46.4485839596119
46.5990890572563
46.34807007554533
46.55029332285806
46.461731776353055
46.247132334216666
46.18519580992636
46.51724384750063
46.65587165757501
46.12373769812576
46.418349860054896
46.31767149452499
46.25189255802749
46.13163593626348
46.29104813341195
46.00672765861921
45.948713552151446
45.95504400487319
46.2054806222861
46.118697366753416
46.18017465199696
46.02399770642425
45.78634207354101
45.79043440524079
45.40643534917626
45.6786086614607
45.453510731278634
45.767487732724916
45.86067087950703
45.89444330317729
45.952101114407455
45.94911990172032
45.80529802667441
45.62851021692593
46.19848891967248
46.24046845925064
45.66756396312008
45.51908426292165
45.94933163285035
45.96944675714121
45.96866006382711
45.79514632832999
45.803831995339735
45.51994783052659
45.68369426918919
45.9976052916064
45.97694449654284
45.69116209006105
45.94372581563647
45.4579862908099
45.69867616159654
45.45500736623418
45.79128509685428
45.48483786730554
44.90101064399145
45.341643248366864
45.45574212230225
45.504411349935346
45.35250816045378
45.891717700164044
45.930539360217665
46.170519929381456
46.34806080758372
45.94986859878459
45.884195473991504
46.10504833791065
45.60450568236545
45.87340766577264
45.86136638874564
45.85205816421608
46.178172404471766
45.42825948611965
45.269492061481486
45.28110710581257
45.49410694093833
45.362191315573796
45.35619252599102
45.328380910193864
45.30942938351814
45.008889120664556
44.98940129444563
45.30548456643803
45.594373463460514
45.33188003945245
45.496252510171864
45.16661767263776
44.968798189740205
45.18791227034544
45.37049553709564
45.50873229441468
45.43435339473178
45.14211714043239
45.540480632628544
45.17047227912039
45.246595189222475
45.05087101326475
45.49846312611656
45.776152445576315
45.62229978165898
45.67165461546575
45.60863834634306
45.478583368633004
45.0209694103817
45.74937170229978
45.749140070048135
46.1622379402039
45.494968766354454
45.570815168815905
45.41282613000376
45.450867769179006
45.47304408380812
45.50060563672985
45.33865377814846
45.587980194495394
45.31251118169049
45.19948711523262
45.72204481188752
45.87643545264618
45.68090865335624
45.47320602504835
45.99884679257796
45.663921655956
45.7098489071342
46.22541324125253
45.818310772846885
45.874451684899114
45.518789983713326
46.113206433914904
46.02102484788964
45.90995722673425
45.77901476383389
46.15136491504843
45.886105411815855
46.2676599932932
46.09353453522819
45.65462229758365
45.95894071876509
45.921637361992794
45.98373220153597
46.2295585671362
45.91099049739208
45.816209969379344
45.777335631092065
45.32722939502135
45.7081616462795
45.86432372185986
45.66466244978518
45.74916432707225
45.960874657539
45.84618263696309
46.32796002226346
45.817819958519124
45.41401153622789
45.442469411245554
45.502354915844336
45.61996348505073
45.46447539936365
45.34078481198216
45.19114813824022
45.01395624814136
45.307264824705584
45.341560946417545
45.53015789092996
45.59579781891547
45.32154897590894
45.13958643289877
45.54962401354771
45.4944115113998
45.522004169620615
45.126900037866704
45.60895501964109
45.2715019960629
45.567802287605986
45.2934907205736
45.676104628485064
45.55359469994525
45.80807824021464
45.91654323489223
45.38856419258567
45.53444969748408
45.37967077947182
45.247726421012324
45.53861884146171
45.98656762447385
45.7560135115727
45.81462054698604
45.809224179098244
45.958565949290175
45.805369244078385
46.27403357861576
46.17333924182862
45.6440602721725
45.77539196023498
45.564167008772905
45.65651045075044
45.9749304824965
45.92435388107354
46.03756146439926
45.702173120438566
45.72117044831687
46.069103035660106
46.18790373163184
46.2218335087883
46.22466118608107
46.1119545933787
46.20475461539197
46.44525709426453
46.29213143793814
46.28826770209742
46.712393427861436
46.31595622752391
46.46898282530457
46.32017784156034
46.28777750819251
46.428405254649455
46.1162592850032
45.834795101012666
46.070140298933374
45.7398067269581
46.34812754558373
45.90176363221136
46.30030985945584
46.245111044539165
46.3951693562903
46.09207748959664
46.16122194052907
45.915572250860755
46.100308175506704
46.038875800283144
46.08334321301632
46.022685449122065
45.939335613583424
46.109130822069154
46.14222111243736
45.986405114335646
46.28712107398399
45.889279596143446
45.823748715144724
45.961483347258834
45.73511023662999
45.73502318732053
45.95392356755753
45.783206555925
45.51176480238139
46.35587666086332
46.42448597097052
46.330333215871164
46.10004677034561
46.1046909729234
46.18435547823913
45.93024472122787
46.343569421905684
46.14736139967328
46.075125034253055
45.83426059125716
46.07406306547282
45.87976155970171
46.241408725935926
45.91332938623832
45.836230656618405
45.79262305034691
45.06637418664445
45.18741260631858
45.14972295705011
45.02615405446665
44.932127552669876
45.03255682240503
44.82780679394179
45.043718379144465
45.09010476588617
45.54163832860096
45.44636338878345
45.63342262023269
46.22266586749027
46.15670623198805
46.30592093261137
46.177288276628595
45.86343529089408
46.29541741320359
46.261305419944875
45.96151751137623
45.799861281581585
45.97822156893664
46.01890061632266
46.49137403746234
46.28936059251679
46.34240857167847
46.38560725749675
45.86501736260973
45.94081501835269
46.03368414154936
46.087531982663016
45.954819888462936
46.13455092216721
46.19040508226244
45.98834767320636
45.96980021214112
46.16936376501394
45.989947837331705
46.17732032325257
46.14013938342361
46.1702284326687
45.880480414839504
46.12573725761022
46.14970986274969
46.55986172594587
46.45169790140179
46.36281880130485
46.026221627052294
45.988507880679755
45.81939879074946
46.28471520063831
45.77664181821573
46.158273833114244
46.2296758018741
45.927592314076996
45.74868091344268
46.14011246769506
46.31261243970614
45.93597709415346
45.73822407596933
46.26898721494847
46.235244329633346
45.82825850485172
45.97348057663514
45.807760229643605
45.91852648239181
46.06946045395073
45.69044550447329
46.209913912262934
45.93828027373154
46.29259567119142
46.308492939275894
46.16371785691371
45.82290204519653
45.923597238112215
45.847565891278656
45.58467862992201
45.25856463623291
45.71467564808011
45.53521447288232
45.39597083683097
45.382238168058414
45.242269821707154
45.39127751160166
45.504332920238156
45.56953498597284
46.39837454614664
45.947245386595185
46.15793740660096
46.16148175788357
45.938114445736694
45.85372137796419
45.88551421754685
45.97357673671243
46.307783103205836
46.13030126295004
45.89551835217598
45.92970482039257
45.700379329396306
45.441013484213066
45.88463359010035
46.05986430888643
46.360285089586945
46.01548902394837
46.61407341071229
46.07848959581517
45.932004048479925
46.049425201301496
46.1612974020875
46.1674475516669
46.02298696911253
46.07314664361629
45.789989886484975
45.961836195918785
46.32670589698045
46.161324978360106
46.37599623981804
46.572914279598564
46.63141520684349
46.708657011357886
46.55091746389809
46.499571184055206
46.558824967632034
46.55660607435122
46.52875263267801
46.45182409064726
46.4959058262239
46.622056561189154
46.28786710187926
46.65552573150511
46.543837514470276
46.60086903490854
46.77983151276788
46.53762681729884
46.6734395215588
46.32544394267033
46.57003177059327
46.52708683452932
46.938820928128806
46.85667998456825
46.89141628948965
46.88851505142197
46.73649630437569
46.69388661035095
46.71639324389201
46.87684710054152
46.796636226931724
46.59098471744615
46.977840876047566
46.44159421074471
46.793975633275316
46.579013855862335
46.95287083104922
46.37685155693724
46.27001109913543
47.011801089194115
46.61705659927472
46.59117959635713
46.82205894660801
46.90775436445664
46.794071797288126
46.635442072984105
46.66278464864163
46.67074227540075
46.88074505029762
46.334276208301624
46.22455006159794
46.76410423770439
46.44327680496549
46.51230797027654
46.45889882447208
46.82401019810035
46.825681625027975
46.91895133273151
47.087930264641244
46.85768092676751
46.34438801405593
46.580652023057496
46.67016881028625
46.607100737875456
46.89137584605469
46.56169112874613
46.27808080198553
46.353504747224584
46.599850612573476
46.60998939681388
46.86031003604624
47.03691280973046
46.42618293408408
46.035339155428524
46.279228851146286
46.602714153825495
46.6553535892818
46.51960714302422
46.87719100418182
46.59319477363737
46.56527332670087
46.417165111167826
46.715634326704134
46.76551272735538
46.719087906853275
47.052147171249075
46.62841863319513
46.87251876085444
46.774972514999526
46.680564310530556
46.847306020791095
46.645017865758064
46.70827094236536
46.523607811819865
46.98660866110609
46.91022060570104
46.95106063383855
46.71417496949464
46.6142510416465
46.29322351450122
[truncated: 98,002 more rows]
