# Supplementary material for: Comparative structural insights and functional analysis for the distinct unbound states of Human AGO proteins
Source: Sci Rep. 2025 Mar 19;15:9432. doi: 10.1038/s41598-025-91849-5 (PMC11923369; doi:10.1038/s41598-025-91849-5)
Supplement: Supplementary file 6 — Supplementary Information 6. [file 41598_2025_91849_MOESM6_ESM.zip › AGO1/r1/PAZ_MID_distances.csv]

cm
57.51104030655957
58.51074215735999
57.68955630341188
57.63835592344748
57.237754674394594
57.318870365029085
57.59315224128122
57.65274991673293
57.18089812148094
56.63165522331616
56.569433434392884
56.25679539886873
56.456022502930104
56.5181468980865
56.4967465213919
56.135356101477676
56.225233991879335
55.93469582895255
55.89682509215231
56.17933939344066
56.383765228343826
56.181041063324386
56.0984136929955
56.54544664061557
56.048162745373375
55.46469452502495
55.40710134904116
55.69850891628062
56.627308598333926
56.55454597224863
56.66590798316328
56.96108969044808
56.54812678894336
56.30398266123785
56.07146038380849
56.18370315740873
55.938337863739534
55.65152852144322
56.16982361600307
56.18092448593833
56.21310060928819
56.041727305046585
56.21023676630375
55.92342937351857
55.72945815304694
55.97633906060017
55.54603305729835
55.65365239331183
55.68922716382272
56.03736866353376
56.07168124517397
56.60503205844121
56.646736194528785
56.51208420904962
56.39220724694007
56.32198868250044
56.19393978082166
56.15062256829308
55.922729551273335
55.96754021309477
55.708137871504235
55.14748808610144
54.91498790685016
55.43051974648393
55.95565347802339
55.95282712256629
55.541553252625825
55.347573581870826
55.30439598293442
55.26646951201012
55.454717126742686
55.43974805147446
56.04261843730271
55.96976169529138
55.68017094028236
55.57127968220527
55.790392122053284
55.93962674711027
55.50032224134775
55.94002554992272
55.96016838681262
55.78263502005537
55.72855740519964
55.422570700744345
56.16472910588527
56.447005679822496
56.61115077943183
56.09229952195834
56.02201662010553
55.45180361855997
55.90059463218663
55.55152817496924
55.86784605693571
55.69537749600649
56.16193464689899
56.11517770273337
56.16494595786354
55.9437955966983
55.7843604246928
56.099590067870636
56.37524902868079
56.46597792859193
57.33211830852221
56.9371144093826
57.34067031737375
56.76108157461532
56.60715037733913
57.10279915976768
57.54526993429177
56.8498745842728
57.06471740571933
56.78101149677918
56.3922227219327
56.05877217332165
55.857264312858234
55.63934365744829
55.505556590226334
55.9455542541303
55.14396508615025
54.91636210414851
55.50624631828574
55.27731370098285
55.53261383083719
55.92375111123097
55.98633486870731
55.9370225175307
55.909148507151315
54.951603182389974
55.42369178940298
55.55985331916937
55.56675256352249
54.70683690291703
54.57366896192742
54.55206856064316
53.722979019298066
54.01897964940386
54.409494899953366
54.48465977223005
54.874915258957714
54.25173789817951
54.172393416529665
54.53710311890623
54.74951612313181
54.80746345659703
54.25040382284919
54.1296290053186
53.79677391973321
53.69171794692485
54.21560790038369
54.014237460421974
53.32246352889372
53.27389747027005
53.05716458418057
52.84709107021591
53.00691313307854
53.465824628260236
53.545547720664146
54.1416245529366
54.409852897857455
54.02990784111967
54.3640554491027
55.2163582612091
54.86483815841528
54.70923918624537
55.30612294307846
55.46616195966439
55.44817760650819
55.80717474789661
55.55750436990989
55.413271761474554
56.00851273430734
56.33910449672607
56.774595590577945
56.85997945343421
56.76362654157553
57.006018726729806
56.635458773173724
56.841345043572005
57.33798637732259
57.15588056205186
56.9028716395738
56.862619464447825
56.7425598971604
56.54462175320029
56.105714249395135
56.49443590809528
56.77499898503828
56.6793513744735
56.842325349207336
56.429172513217544
55.947893374311874
55.44704295624426
55.98383942679755
55.60657810851281
55.673447415828335
55.99958495030203
55.78275261622104
55.57640286064025
55.32272433134877
55.15841553741345
54.913542589886866
54.957710532709925
54.78330706905658
54.26430835251235
54.15426979790455
54.364798381686605
55.27127618408157
54.6230900777672
54.83340473024087
54.8847222962062
54.35876626629589
54.35281982274765
54.1613735170475
54.65887274121749
54.57209065187965
54.16299149904395
54.27055897590807
54.349480776163325
54.33689009687973
54.45831483895494
54.966593902016186
54.896506165742295
54.96368756525085
54.91407522092815
54.7108476983647
54.769684481630605
54.18435040636191
53.96810916402218
54.50525895213646
54.807928115587885
54.803284452425544
55.08157013625623
54.808558595315475
54.95611765453402
54.546909901416875
55.13737756477011
55.07646979095806
55.27821006151254
55.215161234307594
55.616609895535625
55.785224296324024
55.492909409233356
56.02748173889055
56.09206108322012
55.94948736715278
56.36604031144606
56.70505137191626
56.5309924717454
57.08656776208904
56.67057648700357
56.82388976905155
57.12081021277179
57.52603122772435
57.60325789108548
57.244430492612004
57.595857999909086
58.039338732241774
57.42524441039632
57.16946851589287
56.828771492075646
57.4412765877185
57.729418327291405
57.481458089751555
57.88355151039419
57.60518910199311
57.345665125205656
57.0666552913338
56.80716204437208
55.81071664555992
55.7513474229919
55.87719793418517
55.45786035526727
56.285738362664794
55.51011588431514
55.200260370099286
55.15135867890997
54.75547300306662
54.83527793075742
54.55175768288268
54.099866155283905
54.356293301690926
54.250038403742224
54.276788872034466
53.9394450208615
54.116644149162624
54.54763191097681
54.77574151899681
54.47105360379544
54.94109039333515
54.810242829243435
55.215174822516495
55.04731829759942
54.48939863722744
54.160344855033
54.39975738616631
54.79775657981124
55.10097718990338
54.64966085710938
55.233577251654744
54.946376220053644
55.109168485597515
55.196734140932094
55.0927035202802
55.124987639526594
55.22894162162824
55.54983336927504
56.26599516313185
56.4977220310765
55.88386395988061
56.14517061561507
56.8863625256625
57.19869363169007
56.82453237625377
56.78412490966086
57.05567736562533
57.577082851535
57.32568217009156
57.46236198888636
57.41544909614962
56.96700605443421
56.433494251346055
55.79039450686521
55.92826916695511
55.65628825659078
55.84574220626527
55.949238575475896
56.01338783242606
55.67822084527192
55.79227467934012
55.79075730373318
55.94168599126127
55.85710360633291
55.94577862790237
55.99168538138744
55.824299214786116
56.08353095574871
55.65536955412148
55.8161249231883
56.11006355496005
56.012004080893156
55.61286270457508
55.230708044552294
55.44938493938399
55.38686479211355
55.13801440519012
55.14616849170439
55.08686367622773
54.89642830426805
54.23061803896064
54.22448027109737
54.20739685809084
54.41201395494962
54.21359881019444
54.08536948693341
54.71143043312398
54.225296012947254
53.60423122564283
53.31784333565143
53.631982777153766
53.94117023750189
54.18106565066642
54.47100593549315
54.501703153301094
54.67893580996555
55.23256039299493
55.33588547992893
55.20384432749021
54.974742011929116
55.00690113787221
54.702778456480644
54.39019689225215
54.226107481086984
54.62513048791518
54.24275665417526
54.25648495303944
54.56137216147437
55.03409000289271
55.48532005500159
54.82725336042907
54.22859551752663
54.90136362861155
55.055022366561516
55.307652022463635
55.90167165581733
56.146682265182896
55.84019124957289
55.59827864812352
55.777029638192026
56.14177119332629
55.816485872373654
55.972560856540134
56.37173305396165
56.295345131844186
56.866883421888524
56.5906502786154
57.02185076341855
57.76432593641625
57.079642868077705
57.301914296292274
56.82570133580445
57.681362411173865
57.62754432841896
57.419334300231625
57.77868838983275
58.334637199156866
58.734653722468785
57.90773000776031
58.67701310147633
58.66800635981872
58.230982505306244
58.52850420074331
58.45539881463591
58.70981147906994
58.5198504186608
58.17148523410772
57.91186044559525
58.18026914851942
58.683593640003096
57.61046268146247
57.111343509761234
56.219869966461594
56.32521309100775
56.19093664997025
56.66656071736393
56.32748077520417
57.15690168724882
56.617700279807316
57.349960017054265
57.45103143375879
57.88837371463465
57.45877160425842
57.98761083691565
58.49654568357042
58.54297774149684
58.25785572584899
58.68330577147219
58.687830688650465
58.49354901922846
58.15952479084938
57.814321888220725
57.80818148026463
57.65328985866344
57.70980472301104
57.838661288655636
57.7464499435685
57.65120500775444
57.29095684974219
57.5852609071692
57.95335893765348
58.069346191607664
58.80456597019891
58.65017156899404
58.35673731772197
58.63193576392234
58.943308350303255
58.27155179369237
58.16121322778948
58.33876356792452
58.35510617055338
58.838828968527025
58.7633435351261
58.84976296143127
58.872040596885746
58.66802956689048
57.77524184199317
57.41857436736559
57.315664229890665
57.62078032850879
57.837513157528235
57.82376540180265
58.00759851910797
58.02364638968918
57.7621087094596
57.92843856144743
57.04115626167073
57.18167293598632
57.37247172931062
57.23130614910438
56.76362963353887
56.867201252618706
57.007262060739606
57.39539151883179
57.00470325369635
56.89899262023428
57.96749787231637
58.155948053607474
57.97088593292099
57.685787212449135
57.477109199214304
56.75366412073842
55.65899984494173
56.26090022941038
56.669215639146955
56.47455785203848
56.147521404084834
56.06399344924259
56.25799755219884
56.579628274580266
55.291979483994716
55.086189174895104
55.34212614332093
55.319646802778784
55.78565574614222
55.61472504423636
55.41703266647823
55.36510115983109
55.321938162263784
55.58235560807421
55.188487196642214
55.45311308765238
55.38121571777113
55.46813988342673
55.39057495658268
55.053220909775696
54.846712607967305
54.863604861377254
55.401572458979594
55.49692961122824
55.49872014773488
55.66996515843123
55.42773900358666
55.73870808346847
55.613540473597666
55.39817093018184
55.289771487403485
55.373082254188624
55.02137069979121
54.825402150649516
54.96859853526035
54.44041261742715
54.29637430240185
54.45074741281701
54.11463285007828
54.48883776107188
53.944238287136066
54.27205366673832
54.11840136855235
54.34307049044498
54.0610769588721
54.08850462674287
53.44049168907527
53.5966920827543
53.888909534835854
53.8789512510089
54.0765570457846
54.2404468720501
54.01304318494512
53.76717203302529
54.597179268886066
54.034989486650424
54.37166764318082
54.23725980033776
54.155518668334466
54.351300426212696
54.771518571521725
54.414336315922014
55.02626888789692
55.6720640191017
54.86790553165656
54.374447929223145
54.79017369968354
55.043254642358484
54.91069270328215
54.42179230889032
54.51010108786239
54.08591265686215
53.415178323837736
53.57056656841536
53.48023617497851
53.47154578020289
53.48216992184038
53.413179762400944
54.397249124660135
53.77890054900143
53.82560404145906
53.8535112363892
53.40286353289239
53.5285978174126
53.75735186593998
53.905430609481044
53.75688598645832
54.05208707377527
53.900731470893895
54.0274843131169
53.556143281852805
53.03459793816513
52.97662109897229
52.55140942097235
52.705146999454726
52.38841142798394
51.46553217965278
52.34035281019791
52.428334418467806
52.18946333493793
52.45357808717712
51.8311655130564
51.58037093008388
51.59457048519469
51.638224417603205
52.355360731597095
51.96043423182296
51.88887258782115
52.124765458094195
51.95945136523819
52.26836793219008
51.76494329897278
52.17641786898476
52.21215459392892
51.93997784311968
51.90402675083302
52.232014221571546
52.44955590990294
51.712570984181276
52.251278335419684
51.929042389560614
52.05445681061935
51.75432562275831
51.52225921459516
51.327245273715576
51.325042243410465
51.40573209229627
51.34454731239517
51.32813755652627
51.04188091152989
51.421412945829786
50.962858079436266
50.98797415030843
50.57561323572979
50.1633021532389
50.81888679770375
50.8915051197233
51.066158391171555
51.169876489399805
51.53351730749701
51.09262119663991
51.01827645838794
50.70267674164342
51.1697323375294
51.293465512714675
50.9957715521061
51.62978234558632
51.888122996415746
51.71446472488183
51.93270308900978
50.922576301460126
51.671855143195906
51.1225421879271
51.53263250012655
51.299792973417865
50.93090016687597
50.833593201464645
50.886649981325306
50.913894529345995
50.93313344110533
50.4405632476144
50.625515327259
50.80310340324264
51.28395699916368
51.424957401558544
51.3653276212711
51.51404502412969
51.284879093603735
51.3723678308174
51.29001893074926
50.62625185115675
50.483307500250866
50.85641149479675
50.56942766827061
50.98418794865199
51.40462061211063
51.69897580106528
51.31076184578289
51.20596126681452
50.73671607015986
51.204383838343446
52.219983364512494
51.73543472539149
52.13674687979127
51.52892018912365
51.90246636765464
51.52672036730434
50.851271536330245
51.380069069121454
51.854849365421956
52.07006446715788
52.51504615999411
52.51470984378324
52.67614923507932
52.39274565473883
51.84476847571386
52.15275846418531
51.90181684306798
52.45280997293986
52.17179860779095
52.08644891677952
52.31237809667282
52.388875514804276
52.076228758029444
52.37850571148179
52.926409556038266
52.72692874671063
52.5040988863537
52.709897718117645
52.40838158601724
52.36627100756294
52.45580877091048
52.61475839226984
52.1091763635032
51.90101273979815
51.71300333383226
51.88398899918768
52.064169912101484
52.10654124180104
52.06044101293367
51.95120964045957
51.80982466369665
52.35546915539686
52.44593046953656
52.044619897586806
52.47750690085907
52.35035331337422
52.836794872280926
52.66008522247381
52.620094896611896
53.081535707700915
52.29858962659826
51.81477223568166
52.80494069931252
52.29558828158206
52.13653747288606
52.362868383469014
52.47458570531506
52.650208657902446
52.805178360265764
52.6641208600355
53.56514315854717
53.59890665140191
53.65261283249902
53.790528758583285
53.36424949250195
53.23438889310834
53.113421017797485
53.35094814308461
52.88593164602625
53.06056807541865
53.37665401422715
53.358241587967264
53.48118797163546
53.528975528927845
52.26939808983357
52.600197072416364
52.652438803123054
52.78621632092064
52.94481618912452
53.10328535270868
53.17696255931068
53.57826932190772
54.18152249694343
54.01277596147389
53.5823107098892
53.34123424252171
54.436895792960115
54.57476553103669
54.63843036865401
54.879785542756494
55.045109692273
55.33854355765756
54.82686293598536
53.41776763781775
54.17939308280427
53.559922655413025
53.79888127606105
54.195537445140246
54.29402972992978
53.949618159570385
53.51108045694742
52.794572683920336
53.02442160134474
52.96306783467916
52.44859143530965
53.02456846556826
52.64062677361937
52.64736147260247
52.38859043405276
51.65709119699988
51.2789438181711
50.84718968137799
50.88868675384502
50.73061082158622
50.742312644581844
50.89063880868868
50.92913134525491
50.79050229300973
50.9020859739445
51.07149364443728
50.87698362720786
51.08147261820524
50.810919673737466
50.622020630412706
50.98376022657896
50.94025783318968
51.233911759254156
51.6134992970022
52.0963187641008
52.4396272789164
51.92365283235174
51.52803767600371
51.44133391547941
51.21398604643835
51.436207124780786
51.499349489603055
51.11545424917019
51.17555417460052
50.95462635029325
51.430595946349314
51.135222109596626
51.795315579767305
51.579280709993625
51.916550242051464
51.59012518043768
51.30083653263187
51.27136447693188
51.02667194081238
50.895942381510814
50.790058723951425
50.87523218507094
51.01094046664018
51.579478651845285
51.426149763251125
51.52967962276368
50.87306145267371
50.741697374852514
51.195490892318716
50.99410781719716
50.81710988558601
50.81600937258251
51.135541223936194
51.19683719047971
51.49049741888011
51.63853447033644
51.28021046694578
51.17176783601942
51.35925054255381
51.31848101033045
51.72216045080943
51.34152161180562
51.69453277956485
51.94175472619184
51.74308604461747
51.64857689280161
52.020699499076976
52.04796569177839
51.913343226619745
52.106219683629554
51.90057604684996
51.84209447904181
51.4228443753315
51.718554448075615
51.805980021552884
52.12894391520379
51.268848275526864
51.29870132711555
51.62453228869796
51.59582381945341
50.94429976258021
50.83207712570242
50.48776674432773
49.61723616320571
49.96558075348677
50.78208005787451
50.88337989595407
50.56408346939686
51.152112787968
50.880589569928105
50.681545724920475
49.90720585984843
50.14181199327984
50.68351309551646
50.530401739413406
49.99121894632406
49.96689411463698
49.94098256960827
49.70845155183516
50.061509902740845
50.249335503082825
50.37019722922485
50.28484913328554
50.15168088602119
50.08603388410962
49.59942752949536
49.68726255217491
49.72996540326786
49.88278238962726
50.34556937912532
50.577384127821375
50.55997062488708
50.42527225508028
50.78243830102345
50.45004195451125
50.699619449069225
50.91128357185541
50.482281381039115
50.90967115026731
50.65541360054304
50.77672300242925
50.700730368052604
51.4346511831978
51.47122582307389
51.80709063492108
51.710833424301136
51.41244004861355
51.483178538257086
51.79024790028743
51.880010252524976
51.73452331406367
51.84867824295624
51.23396314098968
50.87108627501809
50.31474679620746
50.504586486110405
50.745411578661496
50.71976113088265
50.62038375033953
50.628546434123315
50.75337771588895
51.023915479051105
51.122456241454024
50.957789773802396
50.45466993715207
51.06446992876105
51.171121207038375
51.499351491184875
51.104855870109375
50.9927144149543
51.44738985198591
51.246120023347096
51.61067981201624
50.97605595873186
50.92047588677252
50.26944810958195
50.815973754738906
51.20729123462675
50.987266588167
51.317508614772215
50.97085627817094
51.16850135689686
51.350370713162256
51.08196042969923
51.02453193167876
50.9662321157771
50.89008685041521
50.81944703639698
50.673776312505936
50.698917202590785
50.77426971620947
51.26797348223452
51.30658771510647
50.80352284434769
50.43786902408468
50.554087186730634
50.39843465211298
50.61545032990623
50.62713770544709
50.99810283187123
50.71267066714359
50.97989921367473
51.113531602165885
51.010596176735376
51.26469700852377
50.600195540614585
49.96247739218004
49.98015297515331
50.183474076065366
50.20235733493043
50.19832962839677
50.10249254394559
50.660328829677525
51.343401994111225
51.55012490903437
51.312512593403845
50.75404183905569
50.841072860556054
50.88553799584344
50.869132975019866
50.596660800242404
50.62799672268282
51.12602881263458
50.64126427012109
50.49299090915506
50.566929435223074
50.470439712122925
50.37986639046963
50.72617456319482
51.04028143474562
52.20286592109553
51.786772734072024
52.273621001817865
52.29250547326948
51.78583159782185
51.44353742357313
51.48444476859608
50.91475189438959
51.070284348507094
51.96129740943117
52.03709373185841
51.930070707398016
51.80829201900869
52.661989726813914
52.339151535233235
52.637403498816894
52.58643934282586
52.247953105638125
52.48235872525539
52.843546738982255
52.619262061777015
52.56257492325339
51.94707536040921
51.9995698698634
52.230487685178126
51.81594128121525
51.54237450946199
51.82804658616716
51.7783972848068
51.786864668303416
51.428201407161225
51.64139525773039
52.1511435533396
51.82062478386305
51.953226793546655
51.26754004771625
51.65792790099482
51.57489213837542
52.0682113158368
51.59684457921779
52.03464987648231
51.87672097147676
51.73338094065768
50.96017832097874
50.54650518534024
50.1728023236484
50.05797969498823
49.88116263301984
50.15450608281749
50.807819638986736
50.59092732280468
50.33272474516448
51.28679660169181
51.09815155568991
51.142210129065354
51.185500001112025
51.16275409151259
51.07880875416889
51.35800183457645
51.572019280636546
51.83436578824882
52.168864164325775
51.54712474986954
51.63358885757547
51.848425682690326
51.98363031334729
51.89003789251222
51.69179632078098
52.04784036633201
52.11173457043083
51.724077974309964
51.99397383972972
52.401618264174594
52.287310851100884
52.69977911450296
52.36122480891532
52.880927271526694
53.02798643724057
52.77953422819902
52.623997664481315
52.37103574040903
52.032976852688485
52.31348072859358
52.22736097504028
51.92375614393784
51.971733017329846
51.65384257096003
51.70609358535436
51.364021668731034
51.27386365474055
51.1915386187644
51.20674462414386
51.69591270951593
51.64287666263496
52.55474216342942
52.14995252486284
52.34136698140724
52.43311031778043
52.916650540625845
52.74134261437446
52.790921037386504
52.57577480631334
52.84272248938349
53.11867319607425
53.38982306311254
52.94874964541653
52.62939368278059
52.63815993381442
52.28572175908109
52.39433606748809
51.94555853062079
52.487151776363504
52.49058089046649
51.94977014060235
52.91517691305677
53.31532373407484
53.35405051025349
53.6592775112367
53.77665038845785
54.001293721601584
53.78913392906398
53.15291731081719
52.962079603237456
53.3937464661111
53.694498035814604
53.214616996054126
53.030243014975746
53.44742875659525
53.28322192975151
53.91050052660069
53.767577024879074
54.09660939444837
54.331903541535894
53.681710810019624
53.178040886505485
53.442136858023616
53.04667240473826
53.40381579979857
53.493895838683
53.54404091656436
53.72382301748629
53.50528586127626
53.59792027506362
53.50100483628861
53.8965176557169
54.01332423014598
53.9301362324966
53.84407719594625
53.81819464761612
53.94373923185521
53.99274024828891
53.75814125489431
53.40088696561163
53.272317034472586
53.41539168183553
53.2391868763177
53.44962000861975
53.604993573285256
53.41165059191517
53.97988574547903
53.967769524165625
53.67959663559042
53.67599914835262
53.579640398555604
53.37284475555395
53.22717910922676
52.66048851986701
52.443764636647316
52.31949200915153
52.447866973353634
51.96382156456385
52.20083305058644
52.28230146772101
52.24384559078177
52.316970537943995
51.206276128706605
51.723194102433794
51.813291968450955
51.22494966935526
51.51376681868727
51.302071709937984
51.49728806451228
51.499427267532205
51.98619747142221
52.37251173574316
52.242664420739274
52.08761117737063
51.94249256966131
51.994354254542415
52.26268183068558
52.20443013898756
52.27739790129446
52.178418113318344
52.05032702792244
52.38849723296627
52.54122027068231
52.36935155361595
52.492955304885925
52.039012700753545
52.16061725300647
52.31044975392802
51.82229023073098
51.69389475602935
52.23754727060751
52.133896817837574
51.77874273407473
51.470235378148615
51.363061804356896
51.392280276656244
51.36645678363423
51.413253625498434
51.69148208059877
51.134704568388514
51.17600436116249
51.08935385970442
51.141547591851825
51.15204966897002
50.46017823159887
50.22956772382144
50.32761767820916
50.36171337007259
50.73099747314399
50.262970614257284
50.484093698248564
49.8706587984993
50.636731348839795
50.452109558478206
50.989103504026644
51.480125268477835
51.08883449414651
51.38049928954999
51.86737455699657
51.87147884203404
51.770003682910016
52.07539969033024
52.430704360851095
51.44952071962095
51.464034392675224
51.78490506612026
51.69641429368189
51.394731511279446
51.28915428073906
51.3768160921851
50.60639663891174
51.33037536116994
51.17323249330825
51.011729140296865
51.274476060388196
51.407626100219595
51.63289884081539
51.992469650912454
52.10483686370597
52.25923399554566
51.993991078059274
52.29855232892688
51.88348817738325
52.11380313163945
52.16443480605917
51.54541416882111
51.60258241544751
51.301770855279926
50.88439454406778
51.11359819444239
50.876366621997626
51.61918097602548
51.54369605171718
51.149025788190215
51.10020095452808
51.1483950930291
51.056342213865975
51.13705749773093
50.98194706089687
50.83666984328565
51.26524482582378
51.00233610769451
51.32569055246598
51.711832058962145
51.047862559383844
51.62032604779997
51.67473618244949
51.85997970904519
51.632934605504225
51.539809519489616
51.780526854130606
51.74560126363447
51.88558132133695
51.9719103911692
52.31788448389664
52.607150773507485
53.15069726833824
52.94314225601942
52.15135899549307
52.55830108016091
53.1031881567176
52.77873865542698
52.53270698000178
53.06606983055586
53.21536516948523
53.58621269673476
53.79140148818892
53.474316736486585
52.83908615555441
52.86036015705617
53.24745391828511
53.21502534398921
53.04989084056708
52.728453643684226
52.48310195289024
52.80349054557561
52.80883980482864
52.92079671015216
52.71421928105748
52.79285042593915
53.16104896450817
52.99860779521671
52.28132760823602
51.99170986033469
52.33253268630196
52.39906565873181
52.25076457896527
52.82147471880488
52.92486734157201
52.717425176638685
52.98570509701054
53.29795376585696
52.88867617388852
52.95682789995529
53.36705907849748
53.06705714667386
53.2091114157671
53.333988394211715
53.107976157943796
53.005526791104195
52.65549858344004
52.41661946220813
52.594174959834966
53.45298709025116
53.27511483180685
53.05178129365697
53.27324980689914
53.36718792736003
52.86164506077723
52.42154809949873
52.35380179506564
52.681431082705004
53.050035744827284
52.42597222590417
52.52022471124105
52.74654237360712
52.78316324538241
52.89552251050851
53.14165231453871
52.83938426510268
52.74202274769821
53.043343116863916
52.817171739806305
53.040502158700214
53.24429796846689
52.43560577813658
52.54217597745788
52.35876456387011
52.14088514315899
52.09148725065779
52.58786901337528
53.239893616523766
53.50234589505742
53.543386741441545
53.32551889375027
53.35914582527542
52.728721081552024
52.39078402605273
51.74073268133198
52.247026380407206
51.988215735252
51.732494796837784
52.06331984682582
52.27533035170497
51.83920015912275
51.9298956058127
52.01786674567096
52.128291214710806
52.13709423727786
52.2464218146009
51.92791030515488
51.438673442895684
51.67404895978995
51.48806440668572
51.54803688962153
51.51956742145221
51.23147501486177
50.91193931959886
51.10130593049688
51.640055469130054
51.04048596419165
51.41451822890629
52.020009151349036
52.11031626418489
51.755167502384815
52.10578109948439
52.0345475753545
51.65197172194007
51.868515733140626
51.77974368562104
51.69380704505392
51.20234160589287
51.19215868991676
51.404381430535075
51.61256481263514
51.63399420404428
51.89569685798736
51.95136797876578
52.24550682355243
52.194836806265414
51.800073378113595
52.00549053626259
52.10158094257987
51.66533842568689
51.369833714079206
51.641060748227645
50.99395518138754
51.17349202928131
51.289114008116826
51.64271601496367
51.68297315779578
51.767266377914574
52.02425216898508
51.906073076469674
51.43983187186467
51.16735746163548
51.51093379153909
51.45158676547424
51.54428013705929
51.527219051999296
51.29386944325717
51.55593036532257
51.77738254064638
51.863225913779864
52.10181365886796
51.96030282718836
51.94458987928839
52.49043081861907
52.60229302118321
53.33305906844469
53.14167396255774
52.95099554348741
53.1648360227112
52.971242814871744
52.873518756819
52.83183248816723
53.04643904739341
52.98635428246869
52.607902040568014
52.87019874585337
53.00387748268974
52.45558253930218
52.26893999409744
52.42177210137233
52.323992027685925
51.959208838703404
52.20596783505544
52.45566313341113
52.84300909780307
52.9284724198201
52.53642101548388
52.63709396357362
53.057986549746666
53.08027693166783
53.58563221465083
53.53337941488475
53.43876629861182
53.047152373215326
53.22040610964695
53.06112830420768
53.11171059300523
53.295134940636956
53.20131704067788
53.22058307863948
52.78937464296312
52.619588044555435
52.21729958941966
51.59825704868679
52.14659680726036
52.34619259465385
52.07202914837288
51.83634871266072
52.661407128370335
52.66228039465513
52.47933390050446
51.99459462925082
52.34098556000172
52.52012945141004
52.46493795166474
52.21083626043905
52.21741023129509
52.74270057387512
52.40737269096955
52.7708844930405
53.09159241465905
53.44177807332385
53.471512644376176
53.307084848276205
53.443359971608416
54.493236235667624
54.466668138430904
54.322688242341506
54.39361416680636
54.47613909174127
54.41571546757852
54.264401424075245
54.09370048131059
54.27520138809368
54.3286573546927
54.31189479556225
54.12614641660674
54.04180925455686
53.48862712302929
53.80527945760296
53.42474633959385
53.07221850167417
53.08596407898264
53.10488253478261
52.724824397787614
52.91179628937798
52.85781324636681
52.98579736037178
53.13590925605253
52.878108778017854
52.674789079696346
53.10406205402066
53.31775973332991
53.40317532678542
53.14106963143258
53.49597890287574
53.564052827750736
53.067662294515635
53.286142378206776
53.15899691223736
53.52338172885328
53.761888481031924
53.65144207958659
53.34661815253635
53.86622229668282
54.17685965310461
53.93666761000527
53.76134208397798
53.71111160972667
53.354337415161204
53.350444975690316
53.46362281449934
53.38059333364282
53.23332267876495
52.98429533254878
52.772645375107
52.77786823982217
53.39091754611487
53.272390363962515
53.22725418896429
53.37111160052943
53.75188290388305
54.13252171858516
54.693815317561196
54.49877073152646
54.789946535778604
54.40539999350518
54.172979149385505
53.73971956110022
54.15364951874155
54.20988310978171
54.78312378369892
55.01608060045807
55.24147490190363
54.78569991178116
54.65813090688705
54.13055335593883
54.10112762328885
53.785314775983245
54.50664829809734
54.16780100555819
54.44940915322139
54.46819575442402
54.489325457549015
53.93553579731856
53.55672259874915
53.244457254655465
53.61375666782106
54.03540346528834
54.21066241239286
54.095923852134085
54.09843479265112
54.53884304309207
55.17513595846071
55.38972426346489
55.873122713062145
56.580687169698486
56.201426987298696
56.47457480889109
56.74451251491318
56.816400931782375
56.954203063617356
56.40842199956899
56.53243442572449
57.13745682140171
57.35949594978459
57.04079330773768
57.060300574381664
57.124632566421845
57.17425723601814
57.18148125942081
57.08014065433638
57.20115633532703
57.34251165781461
57.06210075364848
57.068640250610535
57.35686758307454
57.102289150792465
57.04528516998217
56.95699067571234
57.08116648150156
57.12960096067326
57.56187189486259
57.394358970765154
57.68786838401148
57.55245531576764
57.91715350092888
58.06127971148814
57.90436242950384
58.3478964977784
58.30495321551873
57.65553534747209
58.130000937466995
57.513814057497854
57.753919805425404
57.856038129951436
57.21613743660955
57.494254064051276
57.34668828100429
57.4973841344853
57.080685171785575
56.94418003371667
57.401323767977814
57.465580268806356
57.90144732527271
57.32986579082043
56.89981670376417
57.65860486399117
57.6466688555404
57.721855599443295
57.34178413626748
57.11967285217771
57.02479939973311
57.069190271696336
57.011889420942076
57.24999575288991
57.524570883835736
57.3661452165079
57.438974224443726
57.279057577241296
57.461975921465104
57.02028459975067
56.706584161036325
56.8545702239893
56.081036734256855
56.01411043892636
56.021039247565305
56.78581603167111
56.79836992140365
57.500738119482655
57.174694682238936
56.83685588194634
56.61706195191567
56.2952772751856
55.8784554297051
55.13926959744518
55.49760683570078
55.111612020188936
55.31484054264112
55.39022549445032
55.416973429784214
55.73127889736436
55.25407741537587
54.95067016016871
55.259882794393384
56.0036459623468
56.29335680897007
55.54440331605858
55.55048844479609
55.46810255439694
55.30684199415704
55.79745339982303
55.44069031456532
55.17431641035584
55.80165050262136
55.76860781087804
55.26100789976277
55.63838005560513
55.633893232874755
55.452946375702815
55.26151884548818
55.28288602201841
55.12723552598399
55.0550901121383
55.088143731598606
54.807072487659184
54.7745121051079
54.788986629632944
54.36457432846366
53.78763509130366
54.477310475565304
54.49454213703159
54.53388059513596
54.51654125605766
54.77171532130263
54.78177658853143
54.468960474016704
54.89357187293197
55.02391919546394
54.643745800297644
54.90716731139801
54.563183513371754
54.324667917988634
53.99329367080437
54.07134451490211
54.09821832834864
54.24947938340781
54.27402308058314
54.58296961531673
53.595996427989206
54.112873377276166
53.97436768942578
54.4681824313493
54.7560053815178
54.76891402950342
54.63014690822799
55.03802491766429
54.34032749399492
54.94150295117309
55.113048546895165
55.369333503885606
55.18035001377198
55.59035922625464
55.50776886971286
55.28642739316376
55.67638947196552
55.44543916032484
55.042151133791975
55.09699448099573
54.83121326464904
54.74462643153658
54.38579719873438
54.79589341696781
55.04177676949377
55.234446175319775
55.299561680202224
54.963192764726884
54.47791761517915
54.776368067609916
54.975229534060716
55.29195633141827
55.433870297180114
55.44274390452447
55.20968229815879
55.43070653685827
55.35482106724744
55.04168687090582
54.77173528753749
54.71449416485958
54.54790227470103
54.43286414769083
53.774360682493636
53.02446967402348
53.78463586459177
53.46021329663117
53.943462770563904
53.57492645350554
53.307564110045
53.106911711214096
53.23050353183319
53.37833612925842
53.03639802691816
52.970061147397224
53.16398123583032
53.262089755114225
53.30960066537677
53.32031249830891
52.81317811992896
52.80224227791312
52.239779282525795
52.64421814098443
53.09013621460349
52.708759211691316
52.37191989536139
51.96155392606504
51.75088788809815
51.6719356245049
51.73364699870669
51.623072404697425
52.53327300707061
52.26527632606314
52.408645074205744
52.51663186162784
52.106786624556726
51.41274733456883
51.13871023652522
51.22300888787893
50.77452145505409
50.66041650315812
50.31835537006643
50.11492440092144
49.392380589672136
49.310562763375295
49.24924102130338
50.14825029713646
50.23744259790572
50.23316012642434
49.95059944070376
50.468442715300085
50.14071908935379
50.54637236930174
50.19463030023406
49.54340425127369
49.48607869972824
49.94772664536796
50.08015797990274
50.163303596661464
50.9230445574651
50.713063184161875
50.328593472560904
50.542414243365144
51.42352901964564
51.46190030333804
51.23389374694093
51.346029270868684
51.29036978545325
50.78420774283814
51.190600808138086
50.9333798506605
51.33020672938051
51.05193579701966
51.22511116903697
51.40259428012584
50.969889405870056
50.9369292863231
50.83764188672499
51.87829364736998
51.4637969536714
51.79073640993413
51.422312860965796
51.33689024372013
51.44277801080572
51.567075894009896
51.401792263774844
51.734381150554185
51.85176979991144
52.547340311532835
52.409542239734556
52.458663709434006
52.380760903279004
52.271429638156604
52.19990638422234
52.300134350255036
52.09010588710829
51.66378793147447
51.585616914328924
51.88185920407009
51.53115637896179
51.86404111419008
51.50795394017238
51.82563350013254
51.5143217689338
51.6724327653843
51.2780603099818
51.24127954857771
51.41034228724774
51.125152963368286
51.28687138961651
51.199181833904916
51.004080691534966
51.15817254695604
51.502004966312306
51.91225571041366
52.127336296183834
51.96388584591302
52.06387711809706
51.74084034266065
51.34348633575039
51.185261468483866
50.507697339641844
50.33802118775952
50.944749403231945
52.104457373855034
52.166345731511875
52.67278666420364
52.12763754641254
52.45710674535022
52.59681509460017
52.07197454234214
52.27201387839669
52.02929255033751
52.540191883376714
52.41048696428604
52.61569102188217
51.79620659787442
51.515953396445425
51.34344015762457
50.97761959895741
50.493407994652834
50.230775608685036
50.63657013252899
49.998144556111356
49.2461751781459
49.80708449747939
49.93099143550031
50.18958666454988
50.34355025308713
50.11664720771974
50.507452899258254
50.36793916857333
50.42522638124331
51.34123098649124
51.854076770846866
51.00471477851581
51.51578879194036
51.81941198991291
52.34335596509126
52.73891230234936
52.343747785811374
52.05519613473326
51.728434996713894
51.51093618186715
51.35148411063757
51.64659126282032
51.41334036650099
51.30122935875498
51.021962562323296
51.34286236287792
51.878841314155785
51.94518699956053
52.34237461205806
52.1340502757599
52.407501105830974
52.1325526688668
52.18102861112067
52.010353099041716
51.88713914502727
52.04806267694395
51.953339980576715
52.290534691354
52.50358130529229
52.82552253246483
52.115428759156764
51.8454536466573
52.10566961809854
52.50543801737457
52.59090966739153
52.53649404240603
52.37620084711488
53.36307583829841
53.28761204181698
52.61704400816294
52.40253916663416
52.44811436190237
52.22512650144953
52.279126493512976
52.28765050978611
52.24249572936489
52.64347860197316
52.463989788938505
52.219086728889216
52.69524768261287
52.79448996317984
52.178683595268495
52.40077844271639
52.199120706181425
52.334858483965654
52.28130742848793
52.39053997555553
52.41902537971963
52.537576425525124
52.12137088498459
51.74775182636669
51.48676311413577
51.674919577798505
51.67968876982987
51.85425396217324
51.659591917694854
52.10019235892163
52.17799163467039
52.975603791314114
52.61853996279321
52.42347794455263
53.446377739177805
52.677992402675095
52.497894436294786
52.084506534009954
51.951462172417294
52.07461316862041
51.645021013255196
51.63513710295727
51.720896636355334
51.687559936321705
51.41484386743397
52.04785635379747
51.66398344672062
51.80105844522697
51.653946337449675
[truncated: 98,002 more rows]
