# Supplementary material for: Comparative structural insights and functional analysis for the distinct unbound states of Human AGO proteins
Source: Sci Rep. 2025 Mar 19;15:9432. doi: 10.1038/s41598-025-91849-5 (PMC11923369; doi:10.1038/s41598-025-91849-5)
Supplement: Supplementary file 6 — Supplementary Information 6. [file 41598_2025_91849_MOESM6_ESM.zip › AGO1/r1/PAZ_N_distances.csv]

cm
41.39273476542718
41.022596350566616
40.994964361609064
41.146304563179534
41.145888890977766
40.96295681807803
41.003652436931525
41.369166258328974
40.73864308284054
40.870262922377414
40.689866700055575
40.497243175076086
40.788406472048244
40.9375517808123
40.7542653274312
40.48927891857768
40.619591986092054
40.96888674837473
40.86267337678571
40.854069177938726
41.263031058074596
41.2461068531997
40.84301654653941
40.99930439763369
40.444210197536435
40.479645434708225
40.60579419475749
40.387650593293024
40.394806884538085
40.672000985851696
40.60015944895478
40.57731554656272
40.816107811978505
40.43319945931388
41.06727261268517
40.735517623546315
41.031790791009776
41.25231858382178
41.02341565426285
41.054629618116984
41.25647686742926
41.22440335543711
41.339157369867785
41.51055305995251
41.598712987655034
41.42609422607917
41.519918294105544
41.667608854488904
41.54906307379598
41.655735911862834
41.31258850107448
41.05022150362657
41.64849724142563
41.26520428710727
41.18429360599227
41.51454137625491
41.181664018611514
41.04050714506917
41.0929064995287
41.07750844328797
40.67554883756966
41.638163354852274
41.31211499954934
41.382850711669455
41.17400772775644
41.20831623984292
41.07628288367558
41.37010123132537
41.23498329129939
41.20109876150817
41.08358157443275
40.81763298578761
41.002898237262734
41.36365894344098
41.65605462650875
41.61099962930584
41.66595377367267
41.607178222583826
42.053524873546415
42.60293431570063
42.23596644242728
41.808367186513486
41.78944888789131
41.563472741430246
41.4501429487775
41.2282934422182
41.300149381343985
40.91502570391334
41.041891789374944
40.7174328695502
41.026873228646366
40.990611368766864
40.93569444984178
41.21233519798405
41.79119968892855
41.10773502706901
40.98427954604633
41.184541333704146
40.754882739483925
41.203339180169266
40.8518504952085
41.00668423210394
41.04139213249698
40.94450485921748
41.17916514531127
40.78756030083616
40.75707367717583
41.199127988101225
41.3815398713692
41.19144282717127
40.87349320540981
41.18292235260827
41.248211557719735
41.50317555320868
42.04160518972665
42.008882038314084
41.582952978321565
41.49994466263406
41.2438722267571
40.85308053952565
40.688891558142835
40.869458413685344
40.71849368459228
41.13025516529479
41.04381520354075
41.17567724785119
41.1429489991701
41.27627589845646
41.49232286671792
41.73710744787977
41.87303479224958
41.55664135247277
41.73514256394458
42.29651014264792
42.37740119490949
42.15514633786334
42.282204671736366
42.285917000791834
42.70325590361046
42.850984816006935
42.77415086821859
42.93135270027245
42.888843299361824
43.021667386443454
43.016749471244786
43.258264025645765
42.67431915004835
42.66893400934622
42.9275432335598
42.750852653963506
42.85590807717051
42.274265383619884
41.87631503482895
42.16947405781527
42.103911338609436
41.82523796430829
41.85659400830918
41.68344653569009
42.08002372655509
42.14970619608348
42.11949262482153
42.52032228628367
42.450415845799625
42.59260421584695
42.59682246942117
42.45647004093877
42.593566603580115
42.31821467498339
42.177734168060034
42.01582964001806
42.190295047082444
42.00423925156277
42.33350798636326
42.17546002368165
42.04970611180809
41.84575047366503
42.065725380749164
41.76550157777572
41.50933364211397
41.773051244586185
41.82343069340261
42.00095252171896
42.25156165150591
42.71268918262589
42.58866344902927
43.25659715921675
43.165385055330454
43.07126171557191
42.77958426106508
43.20320469001718
43.53693858370197
43.10795260938054
42.99478308873932
43.20930518527318
42.87586214877216
42.49805648373155
42.48129853074742
42.19757087157099
42.229028942923506
42.54077235584616
42.49585083755016
42.1401954397548
42.1219183761686
42.38955403468612
42.22190910166409
42.03766129569223
42.15189082870591
41.92262440602008
41.66084748770457
41.635194475906246
42.31440736546056
42.21790597360055
42.236781785040336
42.312853594423345
42.30464234354789
41.7215576280194
41.51235673843178
41.91979041741677
41.876650179207225
42.109002795997256
41.46064501296024
42.22513265665114
42.10531997367441
42.50691220808966
42.84617716846248
42.627878717680936
42.75313904720117
42.93376765841722
42.69634630167936
42.890497970350495
42.80061837425392
42.9032835645871
43.128678505017675
42.86344177695572
42.99323626035137
42.585152018062644
42.57811549212313
42.38081995689523
42.0741109129479
42.65507806630538
42.22371672989045
42.02336718478317
41.98201375038058
42.17022622739895
42.053902272143944
42.1414208260389
42.09569464552459
42.13761367306739
42.06354504223811
42.22447696799242
42.18105013532073
42.10341307527492
42.30399039223267
42.252578655407156
42.073176141157305
42.22706358581762
41.8994211596849
41.89707221332004
41.25500836283325
41.609751046454804
41.402962334103485
41.39284727465193
41.357962187576696
41.52412316446544
41.61190411253838
41.59745814011907
41.42398115215826
41.85205208435032
41.9980107545891
41.894811894825615
41.437571558659954
41.21995261841723
41.383490053578626
41.03375881232071
40.95728822611685
41.542997062094415
41.6973926640717
41.65292625169257
41.68508905980929
41.8748927466577
41.953840383150585
42.299738561408724
42.04219158184166
41.93873012815291
41.88117813524051
42.09249155195082
42.05363089533902
42.187668198961184
42.23156119785324
42.50871714223546
42.72114927222034
43.13540949593797
43.36068947667141
43.47809263395047
43.129042003573744
42.74679182746917
42.616926995564725
42.55751007521462
42.25394308719219
41.91639621844211
42.05738413283824
42.47737213603658
42.692486976801426
42.67637363949312
42.38413838584164
42.2639634317689
42.499227325373624
42.22408963361487
41.90672695435483
41.63398679935674
41.82983924736047
41.88839258900689
41.822905848340675
41.57648729500049
41.1888204281579
41.77850188976678
42.018040792887135
41.61634515019166
41.086203278005705
41.21792475187176
41.5551443793653
41.51387568487726
41.896964586904666
41.40867699012316
41.88755241295847
42.29935128588532
42.0169659679437
41.39779009972693
41.53381414600832
41.43662222433827
41.83984043283723
41.673131475680684
41.92156957383942
42.20731319872004
41.836724844994286
41.553913652117124
42.22730969607684
42.16654214047416
41.96802795043266
42.306592428579584
42.77997944628976
42.798408043741915
43.08401565678942
43.36780257273078
43.21179795975539
42.904755848732215
42.80950938355789
42.6044107352338
43.2893144104099
42.57731255164071
43.38921026163403
42.97143539479125
43.03170500409481
43.00265884908062
42.42654897538441
42.87865929138388
43.10910606350456
43.1619921715768
43.287027403254214
43.15124744740084
43.12509240630718
43.31630817068956
43.15148322893515
42.74409475094952
42.7486194639891
42.827903996485155
42.82174470471534
42.74225789460844
42.783646675048495
42.48513843199773
42.75476202677817
42.68576696008165
42.735958428760405
42.86999077396918
43.09581809769479
42.720834579381375
43.073614798031066
43.45643397612883
43.61325521493642
43.56582735675794
43.636811504645095
43.546376909149814
43.33972489294429
43.23966055875033
42.96338738054058
43.22395838716872
42.80582887163599
42.775012510537124
43.380017634806585
43.61843214990512
43.420333082885264
43.026038406279774
43.450779549080934
43.0977480193218
43.04067566809394
42.92068511209978
42.76639632692302
42.9386413146749
43.159093310356916
43.22653329520468
42.871903608397126
42.75794170789285
42.63507321769726
43.126205970206925
42.81264018375189
43.15142316994639
42.9876463982758
42.77823096732768
43.083593350092286
42.915344103756276
42.842409348772726
42.85605642323617
42.871352481424054
43.07043817818248
42.26611332131385
42.28985213637453
41.782260243812516
41.518225776524844
42.22508065819435
42.33449368031764
42.52158442269157
41.98420872156146
41.855452778581
41.57604223900681
41.90913069237337
41.855088795486886
41.64545214053117
41.768761489036216
41.523219925334004
41.2132211430192
41.602675451343124
41.52620952235747
41.59259647841499
41.58757991236465
41.783547900742725
42.027171719101034
42.07963003572481
42.233847749299485
42.01816153974359
42.009400004393164
42.33890018845881
42.37832312684376
42.042444501191966
42.31340472384681
42.68859329306624
42.387604692957716
42.67675525493475
42.33897814809176
42.50649680190416
42.526854068513536
42.19799590563353
42.035116142328185
42.22181100104648
42.534416459322614
42.060529948918685
42.15652887386909
42.05394689025781
42.15171375537884
42.28066588314652
42.28809615413977
42.568597763331105
42.875699020688465
42.99494000343292
42.933702054349226
43.405919474631276
42.858117961349066
43.08495570302085
43.35921138408736
43.380538202050616
43.27427547453592
43.3821617117802
43.253415048507264
43.28367914373731
43.33836576245428
43.217486818763945
42.64085722590903
42.64739512045652
42.795446658152635
42.69793592546081
42.74819757979837
42.50631779721952
42.670609126713
41.97616136111043
42.0511315314748
42.52413598094953
42.76655815972514
42.72481466306415
42.63053647480338
42.544038082564256
42.587215376384535
42.65680706461392
42.70494892072229
42.66451214848102
42.322192699761686
42.34557991002592
42.540151485653055
42.67719250076249
42.53586421468634
41.94413708626056
42.1602707086092
42.466075578583734
42.195215595892016
42.28039857589664
42.42144036514585
42.53900428444677
42.47581320452764
42.65396897906874
43.04522267528037
43.22558240126018
43.14427927825526
42.790626670612184
42.508288977893706
42.349025886081165
42.48862958860609
42.362300810725365
42.2833413525907
42.44513736208427
42.254235947240566
42.111811012035204
41.8633453184826
41.82564231719398
42.10220308379457
41.900272167319734
41.98466624334579
42.16827815427413
42.75509016247113
42.35016033696273
42.50003605890638
42.52623692784926
42.477991455259485
42.61350949985558
42.793549461959145
42.804560127648884
42.854679119873445
42.78990112654348
42.64546813085441
42.5532418891219
43.33526970345006
43.17916076504592
43.22694968136994
43.559710142334055
43.445626660702
43.69362183506055
43.22155117407907
43.66505357125674
43.874840347469195
43.54985346687492
43.201827510901964
43.21457635754781
43.261805321635386
43.320149338798956
42.95149873134854
43.11317577280158
43.56404082349899
42.60149602073242
42.39773670711407
42.37953559488236
42.627986037240134
42.218481440400645
42.281992538760264
42.07790756225723
41.98256446718643
41.827879506704754
42.01389633560972
42.047768446272535
42.286753644394004
41.98510655852681
42.233737367915566
42.19453570133122
42.19624705925161
42.03066130081411
42.006424556025095
42.17939100394827
42.05350535390202
42.308222300458034
42.12474256224766
42.618874366946606
42.843361507438075
43.00303051155761
43.33397746770914
42.96810100262556
43.01597051111114
43.330937891122836
43.28110934917606
43.23292549367015
43.050947218399784
42.91596747158846
42.73530723634068
42.4002133228613
42.7585364841973
42.77411100674827
42.18808837083292
41.99802392493949
41.866949731964404
42.456683085675536
42.55599855520809
42.59772781798921
42.68398963160568
42.70453258135952
42.7882215645762
43.05244384703713
42.735773095958635
43.12574433367886
43.105459303616286
43.277997510498224
43.38571153611649
43.65066891616982
43.73679031967931
43.524155954318964
43.76564409656257
43.345153593106005
43.500529364111486
43.00462111376466
43.162297654150855
42.791643358372944
42.16485999260693
42.77596686959537
43.29370422952486
43.63538168656951
43.79731115207369
43.547293503597665
43.393346406766824
43.06966354257165
43.06430689427331
43.06439295561915
43.01094323992217
42.51309894574018
42.44561843341209
42.83401585684213
43.34778395361706
42.776991155575196
42.46337683253105
42.26014797467134
42.39456242499849
42.03532141002265
42.60921648356069
42.82420256776662
42.882925927998976
42.339405948587036
42.45899654453244
42.15558655049555
41.844197314829664
41.79314127785007
41.99551899825844
41.899562383761314
42.004431915007395
41.72240338723915
41.89369194726569
42.23362155907084
42.46358728242538
42.197481831776074
42.214096993445864
42.54003617361382
42.60174876024964
42.9916116468864
42.57404858447219
42.28909552414888
42.441736623854695
42.48847840311545
43.23344313978522
43.06773110550833
43.04230117044325
43.50266632625108
43.2320892870056
43.38158922296901
43.22416890800703
43.25546233737243
43.41018780502932
43.12195987310172
42.664027109345504
42.787161679667676
43.07407267661369
43.08772254787426
42.955447174689134
42.85829634261332
42.66062863546835
42.84956140301266
43.07747309613636
42.97521685766839
42.62898769247617
42.60168432725675
42.74411581088084
42.790037662239605
42.331584239524446
42.67802537645188
43.307579398341666
43.206896956850976
42.96734207445305
42.80139142212841
42.97518993674944
42.43460934474695
42.28809696142286
42.643473785740454
42.367963198115916
42.3203560231544
42.48393685386063
42.45948120689731
42.193060850991635
42.12630091734821
41.93576327495687
41.99760307952774
41.50833170530083
41.65750576117695
41.71616315883317
41.52912606856106
41.909104259335685
42.389046254176826
42.506068993041524
42.68615833706989
42.515031774769284
42.08000870357811
42.24099408865147
42.58665570742624
42.57706823570541
42.628365224705895
42.73907913350192
42.80502365922943
43.134562672073486
43.20329390269051
43.142663233191335
43.6205566575956
43.35366363978554
43.305215402382956
43.397905097168504
43.51460654080597
43.84686168811947
43.753132771617594
43.49719693444252
43.594510267201485
43.85633600921764
43.490470652005186
43.09473926328806
43.61188136144673
44.00008696076968
43.63559059783001
43.78459578465815
43.721723201750706
43.59211614459263
43.461651508431096
43.04850299203368
43.119295612162524
42.88920055356583
43.518971633638536
43.46136992142738
42.86497967661035
42.63130569205175
42.70019392700059
42.46773107504759
42.32449036866299
42.347824404055665
42.6700724747781
42.99958874447064
42.847051248662495
43.07726911953983
43.25091334087161
42.406612752106334
42.420853015367825
42.115985420102106
42.11394572207172
42.03323614119279
41.774364282654496
42.379285488543914
42.27162096270532
42.14680265071142
42.170903120685196
42.13991715955876
41.863105121602935
42.27774985098708
42.463207396352374
42.52418333123762
42.644799142578464
43.041308565161565
43.05476057491864
42.972194830426425
42.77978879180703
42.916027515492054
42.55683727708082
42.68833508569711
42.997122006821364
42.73139403204104
42.859971673574854
42.94424962179716
42.338520485869765
42.18467357339886
42.568020842263934
42.6625662223868
42.4112093808139
41.90046815206587
42.57933486006596
42.46568388353287
42.51856741156668
42.59169761212949
43.4892907407117
42.849054647385856
43.13366630156225
43.5026651317166
43.13635229194494
43.21463127274539
43.543269125518236
43.32285958131176
43.73127227092931
43.8031291171477
43.64030732499172
43.590603464258244
43.315131523418344
43.132003204510326
43.283459384176744
43.20097543347805
43.62692553242783
43.1158321050742
43.09708953163904
43.025432008708414
43.122853483153776
42.71496455852534
43.1734080809071
43.49346088396366
44.19172486019726
44.23620620561359
43.74262554486625
43.61050288310603
43.59844279557256
43.86710558874324
43.980400797930564
43.599507235422244
43.6274817342807
43.974756698709896
43.66487003368656
43.72080160737837
43.89458348613084
43.49940574179793
43.46542032683919
43.54059563129086
43.75130067856369
43.2187066484261
43.025606255644774
43.57250147643446
42.973026870369225
43.18390536811497
43.376875201331025
43.06932368755891
43.29739186403412
42.975004024616375
42.920881530899685
42.598832751707924
42.342664422567296
42.63611254969833
43.032234451877756
43.42098836840579
43.74646299242849
43.816131124322645
43.64682649183449
43.83947906914981
43.97033480882754
44.08243510079148
43.89537724182578
44.17292376082276
43.89424637055834
43.55293197793316
43.735192623336545
43.89810014572763
44.26449945132905
44.055619037237804
44.355632607548976
44.35503956075514
44.42899143438938
44.84535700705062
44.92636768833448
44.86401850530383
44.61292507099265
43.91703371813152
44.14028353279473
44.47169577703824
44.17831196215751
44.106274788057235
43.73666125176098
44.08984748941605
43.99519804885799
44.204054256005485
44.26946253715799
44.377138766707795
43.95287964781924
43.95878614882301
44.55783487892792
43.86220740133802
43.71791242240854
43.5819063111465
43.2792629976775
43.600385457991464
43.22661302877811
43.43421800098174
43.365198908080906
43.185434694114946
43.239862467870026
43.44720974693512
43.306277226365374
43.02127963770398
43.07147804414874
43.07250373600862
42.93408933540237
42.8912448432233
42.718174884020236
42.68184846125548
42.19941995112227
42.388357613220066
42.46085702050278
42.637050081655346
42.395648090443345
42.60999038631669
42.59282654284502
42.16528612246879
42.2387999468847
42.28238384822099
42.595644917828096
42.64899393649502
42.93239859142809
43.199696082839715
43.36114168175029
43.528159435972505
43.48660182245375
43.40211758143974
43.26751336735544
43.4465165743468
43.24830242084134
43.28287887311988
43.27750112392056
43.588911834083945
43.33810254922494
43.344076722044825
43.25899575254473
42.1968653639958
42.60930071160115
42.749149835936095
42.52857265345789
42.541254614220236
42.46960975447644
42.37449220782131
42.62680579570276
42.81040283507732
42.4092063066191
42.80756253425856
42.909613104718105
42.93924299175031
43.18504035242593
42.49106693227902
42.406660397177205
42.85575107731253
42.38894931776874
43.017022709903934
43.03911843091729
43.17897157761766
43.440728260176655
43.006721694703614
43.155728472130654
43.33883942826318
42.71181321983655
42.84559867322188
43.21293676579519
43.44032685055814
43.39782551147535
43.76863110324
43.127471672466825
43.41177593003008
43.06892866411244
42.95149308505796
43.30716171129849
43.681087677336805
44.2905366058654
43.93422751293902
44.02992450730431
44.2075870719081
44.184803106200185
44.27975516715842
44.37991980615592
44.1942918849762
44.23397786202391
44.30588909372102
44.30742759131723
44.073111100022984
43.68954857270199
43.94869037223249
43.79254782694227
43.84177899425355
43.478645672824925
43.5068945147354
43.6228315780736
43.7407209528474
43.86052288990419
43.78220402591067
44.509539143502614
44.48928483885576
44.355339574938746
44.3167598839631
44.10498630910029
44.28915635088424
44.110282442202994
43.98140511333828
44.11519451999047
44.03584206102728
44.427365443052054
43.570660336290956
44.014099539776296
43.804223283268136
43.54931161633595
44.1555710327956
44.04425284283243
43.074281192084506
43.67122116893892
43.19843084151001
43.14414382717525
43.58474679786201
43.97889358159575
43.810686478865414
43.80503022713794
43.57149037267042
43.74585478685503
43.53134572099464
43.722232306355764
43.734308505484115
43.56171541493062
43.93958340043016
44.29713038765965
43.92788926168142
44.268242305513
43.80696818568697
43.99867539546809
43.444216330316614
43.85699994432754
43.69363262102308
44.05581676302675
43.85097537994877
43.84967675138139
44.054064772841805
44.010161395278445
43.93506418798093
43.93919699997472
44.10456484254233
43.718815116298025
43.917047572404016
43.90964755691093
43.31318844880836
43.26372436751182
43.59037713386061
43.47471639432311
43.383436827812396
43.31416417198816
43.37158421895843
43.148854057824515
43.02503804400235
42.7485906486049
42.57318999116059
42.457079107794094
42.34575484624252
42.52039289703272
43.12657552572523
42.56952015051102
42.5414520362495
42.73380679720545
43.34034086721119
43.59106511134987
43.39646001177676
42.81919747889474
43.202002338057824
43.40571293430168
42.875929103217636
42.844837061611216
42.88621700025564
43.113780887672974
43.32826190200404
43.00405194940639
43.126720328512015
43.77792888600156
44.008982740953215
44.286688612981465
44.21314162668564
44.083798784503685
44.14673069250265
44.22683345509216
43.85999359935639
44.19774303990414
44.09686401017815
44.240731868114274
44.23586768083925
44.0440260524084
43.87162804996945
43.52739015506444
43.0610063503869
43.09390383980314
43.422154019761514
43.478491836225906
43.64014626334899
42.9184782688849
42.78604635794283
42.78628130068014
42.87260646819448
42.791357058738114
43.13423036779588
42.86734635720799
42.6892111417245
42.72926785172475
42.83320907706469
42.751383489535215
42.78199675701757
42.926685134914926
43.06573737636926
42.976647661297896
42.777930248178684
42.7763896257288
42.401087585952354
42.03993581767446
42.22854425780906
41.99597790487875
42.26637516444212
42.14635622198107
42.338956034568
42.68726180869636
42.841188414584536
42.90593927433069
42.95923816030903
42.981672684875306
43.31430012847482
43.530181003012856
43.07623052132928
42.73060349670446
43.09751312270214
42.865665492923334
42.83531492312645
42.91084421856505
43.06373856575554
43.094864898838686
43.231918681801794
43.17866872874522
43.49812045324573
43.071445842522174
42.91875002686728
42.811657391399
42.54292822399916
42.502144814752626
42.03930397478795
42.74135316740659
42.894416627411886
42.62227330410854
42.92563615450723
42.50517560966928
42.087283349897646
42.39215316724142
42.75735379068426
42.44474886065701
42.5275650762321
42.80707580038111
43.2375413244095
43.13229370202541
43.34554473995255
43.258490187726444
43.143006027742615
43.28902094360725
43.323342469386425
43.22751424764688
43.148189153704884
44.016321541781224
43.850930041220174
44.21314696243994
44.180617673371735
44.248124912282265
44.14755334433552
44.29599999797224
44.30538294525761
44.504378213950424
44.48682628982497
44.86083013986146
44.86291223804356
44.359849465667594
44.65140377484556
44.61632700020941
44.673020977569074
44.51766419257273
44.58774672851734
44.964873890821956
44.65503847578608
44.25440019661496
44.553126636455204
44.674391852190666
44.788822923904
44.413130425733385
44.634147754890144
45.15386399767322
45.604601323290105
45.27730247970592
45.658141832506004
44.95119049439556
44.94435681101589
45.50697929742535
45.16732245090417
44.905334264495224
45.14239349682279
45.23997893895971
44.65407061332393
44.792635262196235
45.00085965732663
45.225722469995716
44.945681046777885
45.04691797695248
45.16740570427947
44.99914843839153
45.151961606118554
45.30366069884617
44.68403902667355
44.43929225253201
44.824442277357804
45.091772544152285
44.88891575190693
45.28771305765657
44.955685361798174
44.76625236496938
44.36780858967408
44.56386615861888
44.65219005797477
45.07721813561046
45.008520821043724
44.93589555007053
45.387823287163855
45.797723147038376
45.9234657768762
45.46977179567031
45.696196496040955
45.70011425060686
45.206342341425845
45.218103538177175
45.4171945523572
45.16245847596418
45.365461962789716
45.44012648252112
45.1169157562491
44.87998786472524
44.87775820191055
45.23894129751965
45.16298304133024
44.58488417854623
44.50820877299318
44.26352736752016
44.29423911063036
44.32348655305775
44.643185541152924
44.96870307175677
44.98574728491687
44.89144126045347
44.69882884400877
44.64485719528815
44.791659566044004
44.74574053226197
44.58690044004938
43.91748231601922
43.60843994838575
43.69654394623699
43.63121495024172
43.70334984855726
43.92348532864407
43.85731526050445
43.8760842915334
44.26826628376165
44.062093067449
43.75761811036931
43.633082023033325
43.93685386022719
43.89718669421397
43.740805475888166
43.437544675465546
43.412361316690145
42.79549262807959
42.70245957324501
43.326439372597854
43.03694759528531
42.69784999332227
42.637512269337094
43.25217947155909
43.488599039710294
43.54735102299777
43.41401302674506
43.694033133742415
43.41995966266874
43.28965462650408
43.46865359909853
43.30526338509793
43.2679361156516
43.11297702075501
43.16153207542556
43.027808658687746
42.896480633363666
43.13585922836854
42.855678772807146
42.88264581192834
43.22638581819299
42.78970625987587
43.00599394942005
42.72524671507553
42.93926718693184
43.182205365527835
43.33993896967969
42.89337539593219
42.78827933494971
42.87953829882766
43.28336736854541
43.2695369166908
43.24741651870207
43.00800240786099
43.06575312631739
43.11476177264648
42.98610508046439
42.99565146681318
42.91936692570837
43.027145589949086
43.23484333089624
43.19528508790774
43.06088710853093
43.028223617172195
43.227446886618424
43.36224742194833
43.2023338932287
43.677826904593836
43.06197238479041
43.37984874319106
43.216367873885005
43.19958406021835
43.128371547264145
42.603529692324756
43.42846416185335
43.58872779351242
43.35840769101473
43.19787142207195
43.05909057620757
42.450503878781085
42.312042994225266
42.08415293776798
42.4516368668588
42.8248414286311
42.511214032349386
42.71269570999806
41.928157866010544
42.45652748192087
42.45915409841034
42.45570558485488
42.63086092339057
42.57900253067789
42.30141490268525
42.27086038496002
42.1964665175717
41.987912153613166
42.61904440454175
42.97186763107085
43.03486609054251
43.18673051752683
43.041143838542574
43.17332492174245
42.9957071183108
42.84310561196656
42.861022368742994
42.68406610591272
42.62487132654704
42.68077487480631
42.52307229362773
42.96713820291324
43.20268834863262
43.856408575795236
43.45299366226334
43.96388662060552
43.45538440979591
43.37549290422145
43.45309060843616
44.01349783597258
43.35934300384499
43.63185750151585
43.15993679926151
43.210756460048096
43.571003082025584
43.23752089367569
43.54289955586928
43.95402364276216
44.37388248768399
44.39472023729309
43.994982934481655
44.349395098320954
44.20549303674831
43.95766812923027
44.13203097194531
44.71177285398534
44.22049010839134
44.204311640768964
43.62947126708585
43.980735434147256
44.246869219269925
43.7447449828811
44.0036903389422
43.75664506816811
44.369033158284715
44.59991512458062
44.69780981608272
44.49335228633169
45.00888520123661
44.82641047748478
45.07377657839684
44.981181448312206
45.18963789517255
45.13361465572655
45.205420370675114
44.88658481404295
44.72111164818083
44.67174808456413
44.350589842954626
44.35349704795478
44.58039613989755
44.814804655942375
45.09955230755203
45.39886432412027
45.94567723786051
45.95821070874965
45.77256312467825
45.86558928064805
45.70734199064287
45.58276517020351
45.67765330809989
44.9429769598179
44.85312893481047
44.76383257084716
44.87592512064655
44.944815816739265
44.37257379795485
44.66643121096732
44.6247865783072
44.490627673601
44.535497481888164
44.20794597527095
44.84875051013527
44.7676083531554
45.136079719599145
44.77091025336824
44.42330024609682
44.84689801863102
44.725159387770695
44.7118230953696
45.0210111418759
44.56613507246003
44.259640180326954
43.95315077999802
43.46398163405774
43.373014833166394
43.29113629759219
43.24614233488068
43.533698413761776
43.19614127476431
43.68812073505495
44.092566979901186
44.21156524647205
43.68806446050216
43.256703552515944
43.28267689149414
43.42219164451559
43.55580060432829
43.38978818994268
43.405000368519964
43.45354648987483
43.32132340031079
43.7910411410856
43.69132933994103
43.754400718560944
44.15217916912234
44.62020134922831
44.61765587417218
44.41937232029332
44.22202166260066
44.302320494606356
44.13221334427064
43.564248443594344
43.96613282819933
43.70652167354485
43.819392406431845
43.60274670100292
43.22643200815326
43.12033900937095
43.207467591819096
43.53844226566241
43.52650038209093
43.34965199660928
43.36258608178385
43.19586197465954
43.63442034832137
43.69942930762559
43.82353810402056
44.19654005838434
43.915034592923924
43.85061584782182
44.31057972696299
44.26341043198508
44.32101756353444
44.26955537867495
44.30299432454597
44.854898521682905
44.0510667643001
43.54864702473931
43.74592949549204
44.4630592570446
44.32498820955573
44.08798836780765
44.41585345022257
44.277856497535716
44.03268921207323
43.21592025756312
43.49747081303373
43.40815192755871
43.07285578533843
43.946818985028585
43.676268408386754
43.27664282170108
43.977531504316694
44.27997844633891
43.78350804543584
44.08093658109604
43.89812599941788
43.94955761546226
44.13590942847225
44.26787311449069
44.292768410800775
44.2273402337017
44.0853686263163
44.377071610555554
44.445614034168116
43.761264733189286
44.07930034653506
43.9939407585095
43.86238736897078
43.75732783047971
43.80848956714558
43.58255951582674
43.37373612456612
43.751567012820935
43.40307657081947
43.66888306319602
43.10534039967282
42.646241389563876
42.764208598929216
42.86766552684266
42.92275084704104
43.176180727838926
42.95282478565307
42.94768485120439
42.99792035948683
42.950254080907925
42.92840964321107
42.919854574101926
43.299145066972194
43.16841050604773
43.378908568302236
43.704831162171836
43.204503474908066
43.367253355855084
43.13095567414384
43.42900041289279
43.17719489201847
43.41372353894179
43.55840089367191
43.01504283761585
42.981263861906505
42.98677826673887
43.23692398742079
42.85315593033915
42.97174301264573
42.90687716282504
43.18267574690505
43.160065172023295
43.636146971312655
43.42278359213864
42.77306429712708
42.97310160924435
42.43015125720471
42.66818252241481
42.16026339841105
42.46179627558871
41.956260250075786
41.93660743925343
42.53167463392853
42.43343781796015
42.17765206397689
42.19286733872095
42.48438131582721
42.63714133611732
42.59199719885916
42.88147948907958
42.74794707753498
42.495505878433896
42.81940989923481
42.09375562661039
41.87668877659359
41.970090878553485
42.10644325539631
42.29966841375319
41.7445670212342
41.76888940142603
41.7385082304485
41.436083944937984
41.23218824487975
41.43587753293342
41.410789054983546
41.485254931141235
41.21777978402211
41.24871212140626
41.54147275928741
41.992843637884995
41.79957847173315
41.70838068216991
41.49893226016846
41.30367098070934
41.51743147450599
41.87365757075864
41.96986140115757
41.6088321477669
41.032677707158875
41.2060179471846
40.84537154202163
40.85022460750925
40.95748262545855
41.13481716170522
41.299123798064514
41.689949771759565
41.65446029433134
41.720187224417224
41.3273940226864
41.14076570112845
41.31452584208015
41.49275126587792
41.71537432957815
41.337599681830284
41.39690649044546
41.38435281213335
41.22595348304527
41.43696529008914
41.43492265550998
41.962999674925385
41.78395613483482
42.31608489086554
42.33515842255566
42.78781089166819
42.93690791653118
42.81243156710174
42.88799182380074
42.96980542063509
42.6423808845134
42.89217046946484
42.6373907601922
42.836282910943304
42.17715377085133
41.84587085609245
42.882137560633126
42.907005564257894
42.84711730583409
42.62561695526161
42.616346922550036
42.691454938188336
43.297198195499924
42.89904421546469
42.31565378711654
42.240306673064666
42.205930155929984
42.39669833379338
43.05094899246985
42.89329571764836
42.42601460133357
42.60978593243924
42.776452233823115
42.78419991981028
42.6129290229126
42.7344063882544
42.71478325127408
42.97659339847395
42.85081006446054
43.01129585703119
42.93022730052683
42.89821393123731
42.97679025965988
43.02976588684071
42.75839522798727
42.67167365283063
42.490518196259764
42.742824930220394
42.477798363158556
42.993244449400585
42.63627319158371
42.703018763419024
42.409784483666776
42.218288693267816
41.97876808681547
41.99143560311157
42.127088277987916
42.35365078900689
42.072469561099595
42.4973155723178
42.199562091825065
42.707209295220125
42.06721712050501
42.836172037501015
42.29721108062041
42.32530821437878
42.83967183261491
42.52907869328913
42.724370470744304
42.51093898518755
42.39912494206238
41.912697675341974
42.56287883126896
42.432688869569596
42.335295899383624
42.55150120348044
42.311296715204506
42.663495762841094
43.135655270500735
42.88641235217857
42.694860197775775
43.26425121220783
42.974913772420365
42.977711464746854
42.907736139657786
42.93021981222592
43.08546280400531
43.04021919904805
42.94909616108664
43.071394547270714
43.54144561619066
43.61162717666217
43.25170913322944
43.02461419254212
42.91699730460094
43.344804662688254
43.15528206876019
42.78078316589521
43.26795883997852
43.07108393108572
43.24885031622168
42.97198241445344
42.453373299937994
42.62868087492607
42.894265152328195
42.84815877350806
42.79356675605098
42.817891269974155
43.193005519470276
43.033257483434475
43.16055837119791
43.13249206488236
43.206577931714975
43.01349019814483
43.40983113144513
43.40338842557364
43.54128792015441
43.342076697395655
43.217259627436654
42.9538945510868
43.10260072312358
43.27594474842711
43.5698870200612
43.266630947265575
43.19804973068102
42.78222372734586
43.125551897667904
43.38205057098544
42.72783299656426
42.70653138139688
43.244638677906934
42.84107956165977
43.028055735334036
43.45357584684559
44.16101522072019
43.95112228596208
44.106330026980466
44.333096615797444
44.26208100928693
43.96386349794328
44.346751683006765
44.22126533021238
44.20867738991266
44.380503861536916
44.56048609495218
44.223781374410244
44.67687870549986
44.38258551748761
43.86892188367798
43.59836545921352
42.69218499637463
43.0357930687993
43.23921720490091
43.40020823750858
43.52244298978113
43.414766468445194
43.30836565715208
43.4474246455889
44.03149578355591
44.03210191746298
43.89869700836591
44.155252789985965
44.31641445705826
44.55776431383425
44.4737346107446
44.26051284030753
43.83923148784651
44.31156238039749
44.41102852201312
44.832323654557634
44.807708290637414
44.74289783883252
44.656097726760535
45.03557871898294
44.82343442133471
45.41111239286337
45.07183889304237
44.56169392833991
45.171591764850575
45.324808067294136
45.20639959638999
45.31002424653792
45.210714314075105
45.00827547431789
44.811971810702005
44.36216752404854
44.42769728238977
44.69144666723252
45.13221990803694
44.46741248414253
44.70756529980758
44.4304008200995
44.79407254703322
44.65637933177047
44.95434916868825
44.8523950996771
44.58270400834915
43.973768576746274
44.21442728765411
44.326442933633594
44.471401705444265
44.340484503459855
44.38157352993181
44.539020865476374
43.802965589378566
43.519234787667465
44.009427150281184
44.14828766564628
43.990620802771375
43.17238204466755
43.80336384601061
43.63759013948183
43.25441067928334
43.241664386443176
43.11190040036911
43.67437016285896
43.927911164821
43.63761961785311
43.88827339865877
43.70058658778589
43.983073489737365
43.995311700153266
43.82688634329416
43.68003784468166
43.55105794423583
43.25877909563388
42.71784538788586
42.59046209726639
42.73156456061381
42.916287258575586
42.628875979558586
42.66717917163635
42.76899530713698
42.891523089553225
43.07308287068054
42.65259291858156
43.266240248468556
43.8139936175614
43.49155419826959
43.67021240353141
43.64837845039154
43.54681935764624
43.58636371057977
43.415240011446556
43.94182760463657
43.82820564164891
43.847635559318306
43.765187584036596
43.70243222425702
43.48074524257775
43.53636587017928
43.6346762310481
43.876961089392985
43.632685606256395
43.86407634485012
43.52288637209046
43.637713746227746
43.83892102931761
43.746475773379274
43.59796884481143
43.74399172654944
43.83126471515016
43.98498247516887
44.271095657450296
44.43566923886066
44.079753715007065
44.27597108364824
44.46405055150202
44.439540675040504
44.611600554074556
44.91772850370341
44.71410387149498
44.72108288678456
44.58325510456873
44.542901152645655
44.69719005234222
44.186430086665716
43.733332083398516
44.04498990845868
44.079149441049154
43.76102221002892
44.2630398046335
44.27956056551384
44.462760511724746
44.00369745180575
44.047157214307795
44.12177026003838
43.96813676928858
43.895011599768544
44.62125690861461
44.93432675446937
44.56562716114788
44.68510476185708
44.49384741145605
44.25604103376603
44.967354340924324
44.59441584560105
44.49655469534391
44.554621227582984
44.23690735810399
44.29140204108027
44.43099114792821
44.59146083526567
44.10043001433275
43.85809277117832
44.18096108188479
44.08748456094817
43.67445644616353
44.019195453641885
43.97491894684714
44.346864382008874
44.32829360316482
43.732099697985355
43.4726579881917
43.643119240306255
43.93019488045845
43.997623684959954
44.19423958298052
44.21021422150083
44.32929598912412
44.50467864915327
44.68665783256855
44.78456158391026
44.71237303237839
44.86551000372015
44.59257219912845
44.203885609932435
44.267032174601994
44.334931332606224
44.34761597243019
44.43169885876169
44.03512455360455
43.826266728953094
44.11288177972216
43.85424278967123
44.003453330563495
44.289357651437925
44.45281251552028
43.74855081028167
43.404747752273494
43.51834298088877
43.75414951819543
43.94036576304047
43.74335849774489
43.98240236720501
43.87787811936351
43.89116732945081
44.01920890818707
44.149388751627875
43.89479148888271
44.29695605675446
44.19548644670916
44.20414569176403
43.88479549705076
43.96819334760891
43.82942322243543
44.00795984349963
44.06492425298931
44.08238947521661
43.483079266607916
43.771014103217
43.858658433651414
43.927396728965896
44.07512005240724
44.063608837933124
43.63928745428702
[truncated: 98,002 more rows]
