# Supplementary material for: Comparative structural insights and functional analysis for the distinct unbound states of Human AGO proteins
Source: Sci Rep. 2025 Mar 19;15:9432. doi: 10.1038/s41598-025-91849-5 (PMC11923369; doi:10.1038/s41598-025-91849-5)
Supplement: Supplementary file 6 — Supplementary Information 6. [file 41598_2025_91849_MOESM6_ESM.zip › AGO1/r1/PAZ_PIWI_distances.csv]

cm
51.78648336935593
52.18667339892269
51.902637721642556
51.69112962349683
51.381053760043976
51.31482732143405
51.882784381618286
51.72661153964634
51.45650084742406
51.17800126468849
51.33853110309799
50.882784020466936
50.81772979240205
51.055340941649234
51.139040408902034
51.053330992122724
51.07079493348585
51.21829947251816
50.99440044010813
51.100293962392534
51.089617879236926
51.19229109275992
50.89061223714072
51.1016494591003
50.84716807319732
50.158067405692805
50.486677470246555
50.50062154995448
51.23015540581997
51.3094860685531
51.44950712884934
51.884787310708354
51.6152415105311
51.29880042144655
51.23189906989352
51.436357161415664
51.757875003873835
51.5640449830437
51.671946278957485
51.681301354303415
51.83837963476673
51.319283805038275
51.29003014477019
51.571323047541796
51.46490917389545
51.66101658320858
51.163461134108076
51.38768304873125
51.68200847822109
51.42854363337749
51.436945651930934
51.409678124273285
52.06307653256873
51.72284114500411
51.458620407163146
51.74739884011344
51.73674524044464
51.367149247633236
51.611533541043435
51.7095849747324
51.52666568337038
51.26345270492283
50.9488998944911
51.05703287762196
51.24919392226885
51.56310258834235
51.55809994652169
50.99878381294079
50.73637302660554
50.960589939841284
51.36275649474402
51.340842554540345
51.3709914635259
51.76009337831166
51.64734476260551
51.43828888887542
51.96241956137032
51.813903475855874
52.222571888364236
52.46781968263178
52.19047734129326
51.9005114759647
52.01076677288922
51.81698210457976
52.324411249038285
52.36492373324121
52.13067053027936
52.03487534699304
52.171094015374216
51.9084409313482
52.14933068710625
52.04767266470996
52.05176918064771
52.025491253415765
52.128872248228326
52.34093028472256
52.05892661378632
52.07285007206695
51.700373523138744
52.064199560145006
51.79746283537623
52.26252603001675
52.80150154149504
52.608986222563864
53.02503996353194
52.32805225531835
52.06693146438855
52.8572392437733
52.86343809634019
52.356818009902305
52.078437437287086
52.28237863299423
52.228257022891405
52.38291857973726
52.06097608628403
52.168712079451424
52.06818447675766
51.92044412410145
51.19391965883651
51.29184280344412
51.623036986208795
51.67049258865183
51.97946268766112
52.19918847931914
51.92407893623367
52.045720496343336
51.95804782384605
51.46966957128698
51.55648213272506
51.629708598056546
51.53042348806016
51.3233594317906
51.50197882443645
51.6868267762822
51.31732597829111
51.4457116933146
51.54215282636109
51.900924817799016
52.00662282749827
51.82085983356978
51.769836594666614
51.869191731337985
52.28753781275251
52.05723338686489
52.00585808257867
51.766716095062506
51.19302298967692
51.20150210841035
51.41814116007457
51.46402210104798
51.18089307915793
50.89134019010167
50.50964282312972
50.46829822086535
50.24624959689499
50.360305422860314
50.18468027693793
50.410137886306075
50.810244622586254
50.41241326690659
50.39685273530858
51.06445971853736
51.371114245761305
51.29819744949524
51.281526413542664
51.829951450990286
51.682399303154874
51.775622062821796
51.65005767671651
51.1762224501307
51.700746917090044
51.61654308692652
51.69330477060126
51.5639664442585
51.57972526747903
51.48890478249421
51.35646360115865
51.74122227782074
52.0974929682722
52.00258580477893
51.808209185643605
51.34414590670543
51.47086377832608
51.45505902258126
51.206415504401676
51.57064279414481
51.288819580321054
51.32641498312422
51.56593801543749
51.430362888882
51.74877692762572
51.00492424104142
51.34650143127872
51.11031269285803
50.93942998872807
51.023886217149936
51.21122438018039
51.12834096979966
51.15289661624534
51.28970471258242
51.01056322486611
50.68282803359044
50.64860863580297
50.15642038336072
50.14016397386761
50.35860791580813
50.97845029851186
50.564873877870994
50.672220118234
50.67591886099273
50.51451919001295
50.468521800128165
50.23674678957011
50.43479719294784
50.65864669276107
50.6825815940752
50.74094428572904
51.05981473094676
50.911333944931314
50.83493239278586
51.04218145201125
50.77984980629817
51.09952215191434
51.107136290722806
50.96526416238597
51.0794559034451
50.78784858531333
50.29366256839387
50.60525844382886
50.66327564654723
50.54990574451679
50.93759001589364
50.86220517312265
50.771832513595214
50.18021433880544
50.34486604352013
50.55550887794563
50.3480473183659
49.9784515563107
50.720922893135516
50.571942142188156
50.44352606498687
50.65054236936522
50.5004426711976
50.32865033957839
50.45434148105596
50.82260084698213
50.659049278939555
50.692098252860575
50.588575685102505
50.692196146196046
50.59832056314624
50.90498576800475
51.168452323869985
50.77440397964331
50.90787855285429
51.0581822499521
50.51624519630251
50.65359040566255
50.38169900486011
50.83814953491815
51.033389195125366
50.774028629569514
51.02199309918973
51.06639053894133
50.67538920551961
50.69749375969742
50.64169017880441
50.33248687385267
50.29341555842689
50.580933240232376
50.22828935892029
50.76507997987706
50.05977335180141
50.1057599285318
50.263634854921115
50.08749033099389
50.104726360305044
49.93286092694039
49.7074688671537
49.55170817440086
49.62823249911081
49.89463072980778
49.57448700115446
49.85686821045034
50.05847730065452
50.35694571799334
50.13493387064789
50.30187791210328
50.409405853133975
50.82237701485828
50.61742916221199
50.615318078121135
50.90195681976177
50.82422071083117
50.59926950818787
50.397925331598614
50.59175821450771
50.81080775863995
50.8551350075633
50.600193412491315
50.48725936578022
50.414127366950524
50.48902300086999
50.5396345371179
50.701460602964964
51.102558886506934
51.52603084090714
50.893525417510965
50.85916751504471
50.998206503205076
51.695015618428684
51.615903263717115
51.58423042174423
51.66066922041972
51.759484407161445
51.623382395976755
51.84692026457277
51.814668431574084
51.522475693331764
51.21176753723657
50.70067276384696
51.41291305798506
51.20555746942895
51.42473692231472
51.433176452436754
51.302402692694656
50.9754921278106
50.70934983468248
50.78414330602635
50.83476166654604
50.70162325584681
50.74940480251068
50.54934526782305
50.14641760274313
50.32184783042072
50.33991944405812
50.38183313886696
50.44587459659229
50.54240523569178
50.438366627396356
50.29194149491594
50.925505020440966
50.67307529048987
50.846627063591384
50.50406239626287
50.490294737367556
50.38508173775426
50.401764267451036
50.39002917124342
50.56544039195643
50.566373444479446
50.497818088503436
50.453052297529744
50.859566696264146
50.28159119201674
50.05290035700722
49.96294847143818
50.171421578279926
50.454736966225205
50.487136853878575
50.69322495561957
50.65488278857758
50.817402592456865
50.85233913180494
51.410463032951974
51.18986008727826
51.20738854447192
51.056446647670484
50.89857424687839
50.82839350389743
50.91729237124727
51.24298327846608
51.06064598444083
51.0895515498068
51.177910515783196
51.47053035671029
51.631284821768695
51.47029433003786
50.86549894963426
51.13816467319851
51.33133416293057
51.339107222392144
51.20317248642669
51.25064654519764
51.2815497474958
51.01465093767356
51.008273398257636
51.367293807608455
51.11350371214978
51.52037251905482
51.48123930694668
51.33469637332828
51.67339309693607
51.020696467722395
51.45601326422109
51.762822912786085
51.67405871821802
51.782333409184105
51.47054700141329
51.66904470983925
51.858111120981505
51.969514738710956
52.46614858603562
52.42262906399542
53.03783767949692
52.754411377954675
53.057725563172426
53.18203713187066
53.21489630843592
52.984316492214155
52.830232374915134
52.97974590685828
52.65296573637058
52.40815091537218
52.248317676800426
52.587773123233774
52.641863541827725
52.52967129597284
52.32263626003357
51.703142270694045
51.6519541240444
50.86573493544132
51.04252508659815
51.09664585793489
51.39852945799082
50.65584753972365
51.18696640120359
51.0615583819449
51.19067538958287
51.10455576417153
51.40312555104796
51.53502503939771
51.76810114992352
51.77172156828974
52.05477438754874
51.84331641609791
51.93726602700351
52.00629994232588
51.65034201469243
51.62721143466484
51.48646870172054
51.04052176006422
50.8676639408676
51.51553714170082
51.392723258222105
51.110067452725964
51.48333195252643
51.735076146618574
51.93614667910723
52.376714747640264
52.019987302209415
51.8927303473599
51.92401803620007
52.13727644322484
52.21372773962052
52.17177938433481
52.52230235599784
52.33041358874384
52.814538634808784
52.61229576647468
53.218194939817195
53.18846838601348
53.00218683860726
52.36207563113451
51.77897953601211
51.74661149633088
52.0884041673143
52.413775440156726
52.76937658172296
52.85726524563311
52.839725935083436
52.608882228685005
52.81207140710494
52.31280476881989
52.25583718329104
52.579934903705656
52.357344763142294
52.333944992060324
52.40541021062373
52.616918159422475
52.79268459817704
52.35590342549318
51.760942391531216
52.94163217925332
52.840093072572024
52.73774016712608
52.77127742302136
52.45139464712045
52.26127190377518
51.718981766328454
51.96697025430959
52.25555105504734
52.05539208700968
52.04972328933748
52.05274884533958
52.33948803221512
52.38044901239278
51.28764241771964
51.46071196606182
51.55294083450106
51.27114646848553
51.68778286448709
51.51383293294553
51.511815045026594
51.67452666115834
51.89474633652021
51.85738688044176
51.600618687763564
51.43969196267467
51.350486906556654
51.5156206148275
51.409061535183135
50.74845683574495
50.41783237127689
50.765719799095365
50.955449881280956
51.22602814403643
51.44056617751535
51.62158656522618
51.44068405400827
51.385002510344144
51.319781643816086
51.032568108042376
51.06695893454903
51.0583780912895
50.96887262356897
50.71049620763095
50.78706565253216
50.585063464030256
50.57062329462476
50.753955617372974
50.52500417322658
50.658358087916575
50.25102008385702
50.22414928497436
50.03450824594684
50.15133744065065
50.453081195867085
50.6911150840579
50.134818439838014
50.29011382167432
50.690914233504344
50.738849384009725
50.778206211214005
51.031114486963006
50.72036235684875
50.609713503656046
50.69371390990091
50.45524308937576
50.53520446100778
50.34258992921949
50.134445785966506
50.271826382156675
50.231124220593806
50.26123609627777
50.67478079857815
51.26168957053793
50.81499720496625
50.61966922124965
50.84269872967469
50.87753759709377
50.72681218618743
50.810729591572475
50.77993132977446
50.50608543680553
50.00930706359781
50.02656691942364
50.24528450901576
50.23548945037085
50.41782174595052
50.45509463335922
50.8082829828056
50.3219652112283
50.424377177214105
50.41533405863153
50.357792394658674
50.30002346412291
50.43380023447234
50.45819402146083
50.25287963270398
50.20712083652326
50.26137269400708
50.267838121952565
49.95848519550189
49.762402697509316
50.07252667419323
49.31143812505645
49.33192738716272
49.15109865074347
48.98843077130699
48.968566605207286
49.168320672429715
48.99336444850858
49.41194559033249
49.20990203798706
49.24623388458257
49.51668521680742
49.59755343707969
49.86081882952814
49.62389113675377
49.39261114588027
49.365265837345596
49.28027913300065
49.52307928564471
49.01314423333211
49.35338196567329
49.42533465717029
49.24642901564834
49.15572257968623
49.6046913845288
49.96622886176509
49.1003186356079
49.19207296755369
48.856262691527675
48.99114743903187
48.82299478103975
48.89647055789244
48.86171169920802
48.96480139771368
48.690411038151765
48.74743118239608
48.79007046877768
48.43562822080779
48.17298240264701
48.02485302225219
47.85906792771521
47.573684491829056
47.6533977952942
48.03692715206234
48.02304300890267
48.267093880373835
48.25644266729619
48.058894690801324
47.868910490099466
47.85505506270458
47.51236594127778
47.75480656004939
47.77705730727533
47.93299925418283
48.15163467218605
48.108006035137024
48.04227572095532
48.35452233755568
47.862584485378115
48.50591422365661
48.32521870572153
48.806547049035416
48.56174186800812
48.634422843011265
48.642833391370786
48.49868933818686
48.47939445386944
48.541125809896165
48.08579552936765
48.24140841720465
48.154716481528176
48.35439161096421
48.21678264135771
48.63567549019925
48.71797452196747
48.81534355513184
48.94188994632613
48.5610506005758
48.14337967547513
48.12906753498619
48.22382120698833
48.66669222401737
48.57828045596308
48.99079462047301
48.82694393088821
48.690602660392805
48.58385781820041
48.4388942150409
48.31139309213763
48.65106166944651
48.335687929677206
48.304440045255774
48.252314912643286
48.65882906684244
48.23445248326957
47.923487016925904
48.182344862657196
48.391190141648615
48.46247784152543
48.96541200678237
48.9846366022903
48.89666976735483
48.94163826851593
48.404467867674946
48.777510660056166
48.83556279038952
48.92116971627287
48.97150444769859
49.00544544047013
48.96921787959581
49.14032704000718
48.846656626244425
49.07614694078556
48.84455208184848
48.597130154417556
48.35865497017985
48.57394622073716
48.40236191982704
48.4180493506834
48.86910797921464
49.34460467824087
49.10804450233391
48.86100965919734
48.60684331499156
48.254224894380656
48.47697084002689
48.28784980451531
48.577827623621914
48.74287819095285
48.078444267538664
48.346432149960236
48.202320754161235
48.29839486005336
48.04606309788122
48.51449249112457
48.657155938230716
48.69956683844546
48.74075839711324
49.067487822924406
49.05216219474346
48.641909025299505
48.6191185532927
49.00837828529602
48.664670354176124
48.92023738709621
48.81994384705183
49.00831635334322
48.98696453092659
48.9667765625114
49.54559240371128
49.34391900673978
49.38226881438285
49.413114192774664
49.15663998952384
49.03910058135603
48.48128762769156
49.08113544828876
48.866325425331944
48.906576161822976
49.16050129204591
49.51791395305734
49.5013504366587
49.67020784800856
49.14745474223474
49.5001589381187
49.63518023558117
49.564669650545376
49.611991601645954
49.72415891112891
49.38002153653098
49.7336926327551
50.08239049884121
50.01728254159026
49.76414522186282
49.44022040116799
50.1178965726214
50.355616848262535
50.310519211413954
50.35686822311064
50.51312133414454
50.77098860647917
50.888134550947086
50.009780604529944
50.32090658659164
50.05861488480985
50.150704673230955
49.64577233603935
50.07524336547856
49.683521127985806
49.421277558856225
48.928330108427865
48.6983611024359
48.77080164507778
48.54195295901476
49.12218736689399
48.90404393282945
48.90012885441778
48.566657228819665
48.30430270573252
48.34637063121262
48.04249662365028
47.86940392280882
47.917580528662114
47.877513032820296
47.87681437567258
47.864047197723444
47.7523301277444
47.75107671202396
48.05257016821381
48.29240284071742
48.0937794104043
48.10285084709135
47.957208485212554
47.98506374361002
48.031878549226846
48.044915859810885
48.10925076420678
48.364504463130885
48.20839802469188
48.165194092835264
48.39925160579685
48.19682584697051
48.0487352615604
48.414331395864615
47.971823652614056
47.656685045975955
47.922715800876844
47.34175200625979
47.78461254711192
47.75972744158277
48.46616772690333
48.22185035511953
48.36593628383651
47.87887593044463
48.005021121247
47.52168342950947
47.434546136349866
46.97330768500595
46.84263980556697
46.924771086524984
46.86463754173302
47.34178993730516
47.29692442236003
47.04724946047034
46.53117931412775
46.69607385352866
46.95299866354997
46.2045843473481
46.05976736651592
46.246659225763786
46.62776174891221
46.848778414067304
46.86684215143127
46.977327901859674
46.922236459243045
46.97469989459746
47.31888531699102
46.91563113345868
47.31429163533524
47.27210879553596
47.26906710129621
47.5138626895993
47.58272469055103
47.80423341826741
47.464824449822345
47.4930304717462
47.94648617452308
48.37633828942476
48.29875954828633
48.0871537073974
48.23081688195544
48.13522832385581
48.468719402786725
48.21179261990271
48.02462297456996
48.1572415091198
48.41684806716267
48.17583555328119
48.06833083264873
48.04731395387127
47.800734982299744
47.542436487380776
47.416311595466375
47.67047454139685
47.58744682695369
47.77643703469586
47.760806748934534
47.60372920573069
47.48433682864457
47.30029545931404
47.351602222417725
47.45837255191673
47.489721918017835
47.07461452680776
46.84100109076099
46.99563768303783
47.039372732511005
46.8366856096198
47.14765592159268
47.09765672168183
46.90203269098862
47.38673943339699
47.36405891398483
47.19834099437763
46.94033231371791
46.90673958187464
47.03800988651038
47.348504064407706
47.148795638794695
47.08193567514441
47.0062625441842
47.127984807140784
47.3093107337863
47.459881802481966
47.28283678400964
47.069954969215075
47.45737564583429
47.24393726983753
47.67999503907575
47.61655312605492
47.737315191409145
47.3441523641947
47.58590147925188
47.374664094731074
47.66987674381658
47.4119964296784
47.566603119466535
47.82613281911467
47.912918080108525
48.18568550182006
48.03441959250018
48.07640755685658
47.8049050850045
48.39867253465721
48.14220966609901
48.05336904564222
47.7499328686298
47.85804226375066
47.51369333074894
47.590220655583146
47.69606934441473
47.941221088587454
47.51559584720363
47.4582499872457
47.48782220725953
47.58643454232516
47.509726452494554
47.43030201771925
47.9218789417492
47.84932035877571
48.09451861582905
47.74401934627965
47.30098211761168
47.24286535389914
47.45443214277335
47.506890608475445
47.579121975388865
47.87380889472962
47.735533007994526
48.057641739959585
47.75431907041043
47.70580981243819
47.48639217141759
47.58610427872938
47.689069428083
47.398799764282685
47.12421638546511
46.89424300380956
46.972498818169186
47.06045971418581
46.97788497122698
47.09829596107875
46.74775000060393
46.618094345513434
46.33957909775458
46.37539507150618
46.70951587087683
46.982602703075194
46.70893491244018
47.062843317971776
46.934027665010156
46.58205062180024
46.61944460234153
46.65583619865007
46.223398203029525
46.62858762284977
46.86441948998146
47.06662814148934
46.93277943529189
46.6006681142323
47.28931542489459
47.66221221015659
47.70446791294722
47.756332505231605
47.50971180058584
47.596725282148114
47.373738042376516
47.47863752215595
47.220470372371494
47.27888139168153
47.67877847320013
47.21090668392153
47.344593731203794
47.516210568805
47.20384045194755
47.38625047728129
47.40815203393125
47.931687743761586
48.52202816406399
48.395087118685694
48.503254913656306
48.42667733213124
48.187330083087936
47.7847729605923
47.97027232534381
47.71323388340596
47.99513826413891
48.856237964320975
48.834750349326264
48.73281548105156
48.52163435330731
48.458204781813585
48.378567866659765
48.66619414657555
48.76895687566675
48.88078253006697
48.47394101535384
48.78941031869411
48.48065213638624
48.80850468807498
48.514111554954326
48.25255179385631
48.28783054722962
48.12386561275234
48.03098640471582
47.73170239062976
47.827863162637556
47.90420817645879
48.046773297318786
48.132455531360705
48.40757313517956
48.1522800323629
48.28292002531151
47.96896048428792
47.99068421019098
47.95212125099275
48.12572827107078
48.20376901336871
47.92854438835885
47.9067544841366
47.99480575627143
47.67022116497295
47.3252354657848
47.241591724968906
47.3695365584154
47.61910656840448
47.91746237326221
48.25126906815933
47.88382812868927
47.97532693644829
48.478386374188354
48.36585198216555
48.0894683516813
48.08849925875131
47.93245697346846
48.12033385502332
47.99420829962308
48.295903684753064
48.51915743009861
48.72374931241744
48.19981637593281
48.31862387122798
48.65041194944958
48.270103087308996
48.4846840231748
48.53217628708678
48.44069447678492
48.36898853991523
48.3556280156921
48.89669823029858
49.033601134243554
49.141781897170944
49.26994589275989
48.892958542528234
49.08435071484786
48.845328459539985
48.79974752622274
48.49463648489651
48.33127234732683
48.228266737664924
48.42203259353101
48.335666107727036
48.347751477268766
48.33398468499574
48.94607484012305
48.89260672373721
49.01894560054336
48.851004611340656
48.77015307862569
48.803862347424214
48.860462370725585
48.5808927729112
49.011870861872
48.787605788371785
48.62322078424194
48.76030732013496
48.87478686185317
48.47323985658793
48.56185853709049
48.425670989090634
48.567453435913116
48.83924265021274
48.86320139568036
49.06185769921423
48.78423297158853
48.556756081351914
48.2517525368049
48.29541599996184
48.075302700956
48.199926935991265
48.37239918226617
48.614740479216955
49.029652110459494
49.22304291108991
48.93887830502767
49.001143038238745
49.13678760359665
49.04120862664494
48.949107958135855
48.709237129605285
48.89101822392362
48.496993064602236
49.02232354301831
49.08420985619985
48.79760071737477
48.72022167752467
48.72422622498685
49.09628362472584
48.71255030026394
49.336957228107465
49.216924950081804
49.029962617313274
48.79269067911143
49.29526822759381
49.06790706955128
49.20259060386099
48.96085705405302
49.09463376568417
49.11854516880572
48.95988028422224
48.95654698180854
48.96318493376257
49.43994222476914
49.58780550034414
49.412888066697434
49.27655845879184
49.075897403177635
49.06930735751188
48.87380747799748
48.80272222473429
49.11176907001185
48.78157406472622
48.71190295106497
48.85699399818123
48.73577575440033
48.61775902505386
48.4735513317474
48.515413640151664
48.403463362768136
48.550876257315366
48.6343378896365
48.26897187135922
48.534240095545044
48.42954956158072
48.473724017035025
48.13859559257407
48.034468765079176
48.44833475886733
48.44491495169007
48.46296075817243
48.35708234471154
48.27402579783829
48.267339958003525
48.20825303512796
47.712043242615316
47.859708197620044
47.59458706657573
47.706129558762065
47.57566726425924
47.54893140292491
47.9691941280372
47.67017925670835
48.15035609203828
48.01119374140091
48.00503439988649
47.911376416461515
48.05893743526646
48.02103501119571
48.32256771237197
48.95350010299328
48.44446702563722
48.57339223582744
48.73259233202616
48.988959759572985
49.020025263392625
49.11367826219834
48.98046602862591
49.276946828576484
49.25296866897633
48.7481953751977
48.75137617341177
49.09812884654837
48.92382259710257
48.55007769769883
48.40796847653163
48.33874727655808
48.37633146900093
48.458560927742546
49.05330211547914
49.109302168442255
48.64430600723377
48.64957743751739
48.712079677409044
48.550560244642355
48.611056205994686
48.44498891798624
48.72349534172261
48.70245373413087
48.6274990413874
49.063229201228935
48.798048908434225
49.277653738337065
48.7055420255022
49.53303997574928
49.77557924220163
49.90557788227357
49.90916797862098
49.63749753424227
49.54400926897954
49.34614634951751
49.17421103495979
49.22026858698178
49.39927563547315
49.49073136944176
48.87212324988493
48.55331889426658
48.8623388314443
48.85508584054372
48.69436948199289
48.80445576771863
49.112964440525275
48.77098115047826
48.818426375026704
49.01658482139318
48.872091992167285
48.892521595154385
48.952393615822054
48.76209730379784
49.15574643332937
48.869209742205705
48.922334214034834
48.360424218484496
48.769584226436
48.1935581239895
48.11479990401228
48.03978462630224
47.54176592946816
47.513355977965865
47.49777319176862
47.49748780774066
47.55809550452901
47.63212290987274
47.87911904657134
48.17607181294101
48.06542200179834
48.249806604193644
48.08720786425375
48.16647415218174
48.51677272803542
48.199350914688594
48.317987639199856
48.01715804547213
48.05510160032805
48.463462148994196
48.73962505995865
48.15779754111717
48.68161003801772
49.16463236731554
49.20986860228274
49.14512739586456
49.159257510531745
49.36999867706452
49.75015832480378
49.4057739650677
49.53800262121509
49.78217704625218
49.39932343402528
49.96275491845505
49.62738313911132
49.4287024175388
49.720581610635
50.11335206003386
49.961474443040814
49.87034100248731
50.13123184359251
49.885963512263515
50.385754086891694
50.30914059954489
50.611578350525456
49.94076756485473
50.09761586878967
50.27111485728925
50.26446360603262
50.22944823376758
50.235043807102215
50.09883876785646
50.14082552826813
50.2658040386596
50.194161831466346
50.14834102172338
50.11538143409172
50.160007337985796
49.896799484139564
49.43119077917914
49.19111831104256
49.281590584906695
49.28861920969927
49.61350293971657
50.15088512767156
49.75016082709545
49.50802816487406
50.06918055674149
49.90647795240003
49.8367875335681
49.68233707555582
49.707049880049624
49.06746656094957
49.184548280995614
49.6311348893586
49.73508512132691
49.721959088433394
49.54003981420747
48.97607840754115
49.16865294888941
49.51690377108113
49.54958577987728
49.118027473150214
48.87788998233588
49.071913037137996
48.72731445307132
48.655218368930875
48.75855496935851
48.78873721030183
49.32225297011201
48.907644642129625
49.030582176020694
48.595422094896584
48.72862684777915
49.087807132660224
49.19508835863184
49.02945788199367
49.167873243396755
49.21374965703863
49.19818126565795
49.60477530336994
49.34868162941496
49.16606929361043
49.42277970134898
49.428485302287775
49.201870305858435
49.29192527214861
49.560658711272275
49.63922692085238
49.71606886374365
49.66410119338957
49.61024995781403
49.31498591140194
49.36974556258398
49.08196380476404
49.2088385683352
49.77453330837634
49.84602990570596
49.14786213849213
49.216600705959756
49.290469836674525
49.19070197130217
49.14631320755555
49.33904551035774
49.61920472878531
49.718552413535505
49.49323521300158
49.5719008467225
49.075548686366446
49.55046859266591
49.17270288024962
49.07080147430687
49.129044463956674
49.190616873497355
49.419308052771406
49.24510822517785
49.524065090175114
48.988228845974014
49.2450048893447
49.18300638613093
48.91814785047487
49.10898785272386
49.40354955052842
49.17739729339195
49.18068035251481
49.33726231774431
49.485339257457916
49.019729583430234
48.95531282836372
48.943380649255374
49.46336136088581
49.62841281103799
49.42820200799862
49.496385800312176
49.837249355273734
49.88341616689276
50.02496467379134
49.51219552166783
50.22848126049427
50.32988392878436
49.9583296976477
50.06613910299034
50.61336894626274
50.264428526365236
50.251072694244876
50.15333670330101
50.64158100377321
50.5296142386074
50.42131522675795
50.54882624480109
50.97588637344193
50.299422666406954
50.44629717703974
50.63185539455184
50.10396080791313
50.35041532932664
50.27786459555464
50.21788477800249
50.35212492327369
50.107023997055414
50.61462856289648
50.73532649128658
50.85660118253581
50.79623188128008
50.76352786515203
51.253815087812605
51.80993632348295
51.32071255729916
51.072477082138874
50.75971049674285
50.3615946469267
50.22696099170422
50.04767046648539
50.32210544767032
50.393968261086556
50.236110370703386
50.44469222669666
50.286677596216855
49.905612593878615
50.05490873478315
50.1680980083001
49.79690318984105
49.496117396849
49.60495885331685
49.37786752786143
49.838255051053615
49.79071916341996
49.593800246631936
49.59754289118363
49.63793506308177
49.854527289276255
50.15992852868833
50.05056089588151
50.22916341778377
50.31705904028712
50.613095346028196
50.49106801923037
50.49755054797534
50.43585504628921
50.33442118565563
50.02315250434356
49.98557178650516
49.764020550988356
49.91292010474137
49.85922148440037
50.069999834159745
49.93045251511615
50.06525854971081
50.167756564338404
50.073093438135786
49.886540056105254
49.87282702215694
49.28696761644015
49.10463291191934
49.45449152425226
49.62662439048112
49.22341331613368
49.094408346886084
49.45230998863472
49.1721907455958
48.843266925356694
49.39770494665096
49.63611714480485
49.62922310808086
49.53383905191889
49.84398297964217
50.25719508102018
50.09984333954669
50.23382778900984
50.18944714182983
50.38537799039134
50.07414252451527
49.99030238810521
49.47939836633843
49.486148937412395
49.655716137264854
49.434254265511015
49.039382556325414
49.57998303654838
49.35416597721188
49.167495775386335
49.05853856740723
48.78193042822159
48.736751610115256
48.66134113986576
48.83633489283409
49.238004032539244
49.224007270179975
48.992234213269796
49.09296034648892
49.13018893596858
48.81713308373412
49.106087187974325
49.12836632517105
48.62139654401902
48.80706990009186
48.95322425188465
48.992897223809294
48.64617616531715
48.879023548843634
48.8917490374524
48.64827875559345
48.96922513303733
49.13623427605957
48.9742769751393
48.81887649985417
49.144771804998385
48.90977406615013
49.132783341809606
49.010130938916944
48.96265368576833
48.75402578240399
48.81923787281047
48.88804789302701
48.93724370802013
48.77702091222099
48.495933511857295
48.68123713729743
48.6708217722408
48.77431618872567
48.6564918240865
48.90975149115918
49.05374906925364
49.45053004620941
49.66459523204854
49.395780565798695
49.578205391108945
49.39193813915596
49.00587886236706
48.69933777135617
48.88765324322028
48.944032163156415
49.0297147603264
49.27015978032016
49.05180380552549
49.26136510376244
49.17024997069982
49.15019646085472
49.33038859007988
48.88585170621457
49.36418502677094
49.33523184139612
49.37340895769297
49.30901697112452
49.6355820345443
49.57575915498369
49.08323177434474
49.029580269981786
49.486640962903536
49.76455872227805
49.99825775096826
49.978674535402796
50.36613620039407
50.6655399018043
51.16024311580879
50.779869510845295
51.14028574529875
51.39124358482974
51.013054529601334
51.186733619162176
51.38893755164171
51.413156513769145
51.95775698783156
51.28855298826758
51.51027562504126
51.69138902577457
51.51633481264018
51.61653376898875
51.97839135273897
51.73375463724164
51.61727710142271
51.30630124379276
51.2072239817194
51.61250339851059
51.74182917632231
51.597256680067446
51.52115428957133
51.44021567350933
51.51596060698888
51.37754381296647
51.355393717993515
51.662313678065566
51.541753074243125
51.50857911843279
51.79898896914525
51.9036911623516
51.65808364313938
51.56949078196823
51.69690985393974
51.72122778561603
52.236459696561845
52.34851581689074
52.04131726036508
52.32509014178115
51.95534476108039
52.68676968026765
52.57626955281426
52.553590479019576
52.56326619402043
52.56940617941851
52.74757165123871
52.41087118278593
52.25978827150866
52.49394806764775
52.00016418447456
52.1888169558662
51.89940943722046
51.811896174847405
52.33589695656556
52.602336107808945
52.44490015952465
52.29718310745155
52.55575649736372
52.42568563125181
52.2974383200884
52.70405717782013
52.87653638658536
52.834136000637
52.44362568985099
52.68772061065943
53.03001319890453
53.21138516154995
52.90782328252666
53.11400645407743
53.119077928653816
52.63877238300295
52.661002175239936
52.35414419335744
52.90332080087525
52.69789440839646
53.113003732272624
52.8855147737303
52.6016190937626
52.62649904088176
52.17994281930867
52.072646146708415
52.15878118817846
52.260204835228656
52.16474051985843
51.77651423706219
52.08592763591238
51.8155944790596
51.89787943990044
51.45078394067101
51.00793356030578
51.08644044380354
51.4719141417775
51.725610659842275
51.28057844120428
51.372401509742126
51.2185280847607
50.99050515716211
51.51476107153292
50.946577336279134
50.98348630268502
51.61408132794909
51.7054444246197
51.60149218410274
51.89829008405441
51.82478002075363
51.629351020071425
51.32409551663922
51.4490594712946
51.53734577215993
51.790312308019445
51.687472905511896
51.75585968693527
51.4175566527788
51.87383470623191
51.604456046863234
50.821837771952865
51.4021877601966
51.26758378138782
51.05824766142137
51.31628915790315
51.48978381948163
51.26835086122495
51.16545130384026
51.53328816749866
51.364524419349934
51.5969607733156
51.87264521659188
51.68627884175383
51.628173412574014
51.62262792943331
51.51765409120508
51.266932184812
51.405684774415576
51.44071019351851
51.64417308027632
50.93470435077602
51.056665750306664
50.647977284362874
50.87368896014671
51.11573308289143
50.81442253776081
50.754098011227214
50.937159435305276
50.891028708393044
51.0853456325388
51.095589141213345
51.3137849445326
51.21472340064426
51.56954079331865
51.583776911199834
51.399555377064594
51.452297239265505
51.286990045605634
50.98794091149076
51.42605703270242
51.41730708088605
51.350964786692124
50.99350199704289
51.09642824777903
51.06295533514988
51.343160249309136
51.23307820747636
51.15960874306538
50.71458625836501
50.96663154009955
51.09579114780402
50.98150730986688
51.3311908640411
51.3397770557458
51.554058011626964
51.497103953124416
51.481902640645885
51.33039338729851
50.79578385610323
50.846028509180705
50.989120689877325
50.900214421211956
50.397071014176944
50.307111638791596
50.4211281109431
50.31358239717357
51.005040601503545
50.5434027147127
50.566405419752655
50.29400316074857
50.46680822298838
50.765499435369684
50.34258618316335
50.90461568262366
50.91323682807055
51.04419661268166
51.27677864655861
51.33514631322655
50.75210971395936
50.908578691728835
50.55120529620567
50.74724004582875
50.780417551287314
50.083256760119795
50.04158144565325
50.34364637446084
50.373022341357995
50.054840563494295
50.06402749677342
50.00988528887043
50.74205181173004
50.463834001465194
51.02964535175155
50.81493117886167
50.986003046222365
50.78108125107217
50.462085790201705
50.90044881005767
50.568871948900934
49.856423637275896
49.71843486521827
49.863671927299116
49.64058623852471
49.54343654352596
49.57327853843333
50.05911349420339
50.02703219703885
49.98574376088151
49.698838143790354
49.80926378730038
49.96223528249838
50.00042718500824
49.74127562655203
49.36143845000501
49.60870057019687
49.8206942970252
50.085421215496964
50.0590202007519
50.30929612962571
50.39537705700302
49.807176085317785
50.138760840652694
50.543197002431896
50.834537316256274
50.473567042174274
50.3499684108874
50.37432114734525
50.33832642423438
50.76437251167322
50.326791452300505
50.49982422457818
50.25408218208069
50.16479424711457
50.44878100692552
50.0683039723069
50.32881263663318
50.312325686210514
50.798101886097534
50.145305799211485
50.64264334207676
50.74924733098491
50.68144428147028
50.501833929782656
50.90646331461441
50.83727393276356
50.65639766402115
50.69259325386557
50.83972706580245
51.066617546806725
51.18848388209323
51.0168297355164
51.40108274690041
50.85973152772382
51.07993184446199
50.99160555520888
50.75900660639802
50.53933372649943
50.62310210161686
50.53014036923278
50.7511941163088
50.652235620157086
50.78566144130273
50.756772490093816
50.57315171355861
50.446337073300604
50.618832968217724
50.566446291744164
50.54393299672777
50.53930257726304
51.05641959813499
50.65949694802531
50.58781472852827
50.712590640894504
50.783210706534184
50.68697289942631
50.50754248642145
50.596844333603926
50.42413398257848
50.0042264112194
49.92825884942638
49.5160300950424
49.41201572659389
49.60620716839892
50.13492701355334
50.39017484410264
50.691150205091695
50.190208771829525
50.488692247851475
50.090404841381655
50.019593015156914
50.38430868509018
50.50267582884544
50.81595950819793
50.65462545760075
50.437393346230394
50.39930176720717
50.35481437804859
50.515274951133726
49.88978819410286
49.8055333232018
49.854266992182495
49.68788644361338
49.52935649871983
48.87700323397881
48.914414592874316
48.845897414033615
49.06332256398979
48.82637551212561
48.59551872469113
48.422225026182716
48.67069309009639
48.40254106783269
49.17087053347212
49.27882819717266
48.82830541615499
49.36113729676891
49.41783179540054
49.484062592428835
49.47015842833925
49.86911237911096
49.797318494500544
49.555749414627094
49.602874209614974
49.22190965656667
49.52827906199329
49.50191866110868
49.52493316153345
49.15193674892798
49.382543700417635
49.84801128239389
50.11860811229104
50.52252902124406
49.88743893831168
50.038269015813725
50.17153889119938
50.35970956637637
49.653989127151405
49.59960132648056
50.02172989123431
49.78561013244397
49.814989840410995
49.96770937549943
50.32104124518288
50.257822700204294
50.10651810341475
49.96818825104547
50.21568638376144
50.274361574814506
50.00708531995049
49.70161409289491
50.30657674284748
50.10447509557438
49.7556188373243
49.45988409425272
49.76262855462883
49.469772338582864
49.605052418953655
49.35728509685353
49.272868244576685
49.08209685138133
49.562895802604245
49.45694431942542
49.636875089025295
49.573566842464885
48.91817465325494
48.93717225020728
48.6523662284546
49.04314958599388
48.92706397142854
49.292867426074274
49.514178531605005
49.32367691498553
48.888293420481986
48.995949908695216
49.03973874681468
48.973381885879775
48.91830570273926
48.93827715565166
48.89749000772846
48.91273509618158
48.63668629091367
49.1892553232629
49.12986228400067
48.87517821477608
49.42232616931386
49.200477370446634
49.038798835791106
48.734051966687105
48.60054989152595
48.595377514967936
48.573068536786074
48.792652711562916
48.63880754577676
48.98560799042809
48.56535258624862
48.549357825158
48.33231911213262
48.55258638978671
48.504599801989315
[truncated: 98,002 more rows]
