# Supplementary material for: Comparative structural insights and functional analysis for the distinct unbound states of Human AGO proteins
Source: Sci Rep. 2025 Mar 19;15:9432. doi: 10.1038/s41598-025-91849-5 (PMC11923369; doi:10.1038/s41598-025-91849-5)
Supplement: Supplementary file 6 — Supplementary Information 6. [file 41598_2025_91849_MOESM6_ESM.zip › AGO1/r1/PIWI_L1_distances.csv]

cm
30.38565604406614
30.86073007648436
30.608040937806166
30.72980354674529
30.463974429144884
30.28525327597428
30.618776417234976
30.551545504900638
30.517847063269365
30.296012894747175
30.377890902422877
30.471719050264237
30.560946348629944
30.493096230224307
30.791769454552497
30.465539942780484
30.668500884577483
30.64062012068927
30.621232032620235
30.709029673380208
30.879343765393596
30.84036200814964
30.696342435073603
30.695906552592497
30.646506035514108
30.55776435097929
30.29590914595996
30.31649659688609
30.58978062692945
30.341919745969783
30.721646285680215
30.551141194647972
30.257535256608556
30.199006162500584
29.94764446421852
30.17861822303718
30.318758746503537
29.92306982283102
29.989454869557292
30.368732017198546
30.758168716204032
30.598767930835596
30.29303207788663
30.42129552833858
30.41305871351275
30.374988152381917
30.334547705468268
29.994569037630793
30.12532082314109
30.276539593527538
30.60797414762741
30.45234608706852
30.61493137566968
30.684994084483204
30.618641821304166
30.80315718417792
30.825320050623734
30.62928630236943
30.65172806799889
30.803340521357676
30.7678609370949
30.785176066834733
30.621337895891234
30.672196341988396
30.696583398905712
31.01457140250826
30.894248633195158
30.696474506955294
30.629499582441355
30.643222418629144
30.70721053676295
30.844514678718266
30.90696722477615
31.09259594713412
30.805024967701694
30.753054352877765
30.52881956039332
30.688586341532847
30.815579352601215
30.9491598138571
30.738351570035306
30.67750449892393
30.528000964017714
30.260996157435397
30.573187318727737
30.562897420283246
30.685461425579142
30.362959806816818
30.377281334621205
30.24922578475793
30.414507056762016
30.349874969479377
30.193130085509793
30.44557419736212
30.38322781926205
30.56315633196687
30.687291642370116
30.80465688638939
30.790963796852928
30.348412253706208
30.571340159629692
30.597063195402825
30.767236497875313
30.69093492893275
30.84552970885219
30.57228179042623
30.74821355957718
30.747043096053133
30.884627230285687
30.66498759926677
30.337886387483838
30.53145195341302
30.681230353202245
30.62130508709394
30.34457538513951
30.28568566750925
30.518390009167078
30.19996487147493
29.839120004896227
30.20561923205116
30.212344941433315
30.289450982349408
30.51278354684481
30.239992736457374
30.369541612936207
30.338097115927972
30.316841594713978
30.05785191844838
30.19304636849173
30.31807795214217
30.37609798874675
30.26468527284712
30.16590675345963
30.371619710827243
30.178509930612023
30.158359058234026
30.270725313829452
30.282069441644826
30.400917603151253
30.470842346905094
30.298057312554
30.25986909523367
30.532372138449066
30.503207403521536
30.283601034112813
30.074198935721142
30.203354165518913
30.148930563668575
30.11494888582813
30.19912950609822
29.885020235422655
29.92880622405374
29.948002818865902
30.026338724432136
29.807164263197397
29.898177618436893
29.80047660979118
29.784999374265333
30.107275274137262
30.114106470066247
29.83877881589379
30.09893512622354
30.361923476985883
30.342240007560957
30.289726979267986
30.68336187594189
30.693062153440057
30.75829419957114
30.601839564665326
30.37218013603206
30.36546691366338
30.79665816174261
30.702085190561796
30.71710083348396
30.520057879852082
30.813765444351716
30.67456279505421
30.82139501941094
30.91607494647893
31.208835877897904
30.95133417463197
30.702955841374667
30.9641043587751
30.79083560935837
30.613873155862066
30.95906444262482
30.64955775844082
30.71784962099634
30.982082482991522
30.810679162633214
31.068423494897022
30.47962038674649
30.516083953747664
30.271111950442542
30.075948009098173
30.05840519458682
30.031976507527453
30.302457501477406
30.418447089195585
30.386822972599987
30.367434990445652
30.32297490901959
30.343192027692762
30.287411965760953
30.235136609198957
30.154080305755212
30.1999440813363
29.809559347623747
30.05791666012547
30.498236723604958
30.277817944364976
29.980460802060186
30.000738518705905
30.333553924962604
30.430685025933947
30.612709273894822
30.896635378192826
30.8755076437916
30.90755749853151
30.620940163455444
30.63142241126478
30.623553728111897
30.45538991781533
30.10454763829606
30.45029660581177
30.47170939182969
30.538999027666165
30.418699595720334
30.29438796668225
30.577744479124423
30.49845413538209
30.48809108415832
30.560840702340105
30.874129821600842
30.284219644253184
30.552608842132177
30.31356299446933
30.45742694732991
30.43769845528272
30.540162320556117
30.501034461710873
30.50162606851971
30.41537202265442
30.235438771091843
30.458318928906444
30.492479732395985
30.665158022632028
30.46611615234355
30.56022342496261
30.60129051166569
30.765284100256117
30.587237049422196
30.88655602750258
30.840698027373072
30.777732140110984
30.50050293879647
30.430277877846155
30.39983861318125
30.14528643917807
30.168131708540262
30.407754367945763
30.609435782788076
30.675113726353196
30.76056597869444
30.715485047206734
30.557774606959814
30.59486164613
30.46137402949031
30.464556964080714
30.541616457821505
30.600993461479007
30.546305328013755
30.91371321393527
30.587191784479014
30.584233272695
30.54327286322393
30.380484911655525
30.946634323197593
30.778339770177034
30.30262956167677
30.482076197035905
30.325756884308028
30.425421086970758
29.9347745474495
29.888611505408118
30.078893919554584
30.24052256870793
30.36064797317339
30.402539539646508
30.454873631510342
30.284636247305958
30.16504461596458
30.324362831317046
30.31041311201541
30.327018603776498
30.35355370243278
30.546610892100333
30.54116054647467
30.462943972993255
30.500862533460538
30.208186896268938
30.68403038344913
30.326452909195353
30.227891413344196
30.388877321000827
30.114327203586136
30.351366612857646
30.617477874679885
30.37225282974933
30.585619480473905
30.581530998253914
30.710019862412228
30.67867349647175
30.738093991881556
30.67455087571455
30.684576025769275
30.98754868106422
31.04286270305533
30.773617249090197
30.621810101849633
30.582504022889264
30.42934135019134
30.56748994840637
30.885219930464388
30.668060488161135
30.553155003122804
30.57113537367781
30.578692029109405
30.27028881072633
30.207381061863522
30.19313568506888
30.225592179135205
30.43487719244241
30.263476071815745
30.3629370663948
30.358670183630252
30.28284838090342
30.601610558467296
30.163723220130567
29.976809019878203
30.07587123966735
30.190913440529908
30.315861955726508
30.304076534487937
30.44339816745709
30.2951037787866
30.066224858924333
30.037509669246546
30.215012105829516
30.136417913200805
30.142841887886714
29.880160354122946
29.857666975711485
29.82182966258888
30.26433559884185
29.837270636365872
29.81029992103068
29.7548069593388
29.831812322158402
29.97875691810214
30.046161145587327
30.211359698730597
29.890644284185697
29.99767200741091
29.837344546517922
30.019223014013672
30.1175430116558
30.074241115027718
29.92336181690534
29.794902308372304
29.929758290755217
30.134069191347734
30.148974796155006
30.17463254439361
30.13556367134332
30.261770073527146
30.38822769965887
30.38834575077457
30.15463842117304
29.91156152598633
29.977715767196724
30.264168603218103
30.42053623728798
30.512597894388755
30.418926477311153
30.288492770452876
30.136087512782083
30.375611359621715
30.10716820408949
30.01175818756246
30.313426116874634
30.370676120093442
30.422094220187024
30.507070567986595
30.194929714208754
30.47375210367568
30.553900556751138
30.574212164198148
30.476960540995865
30.39909203980191
30.56607670340661
30.47198602480521
30.47993124378522
30.583651047383576
30.867785463387673
30.837021529977825
30.86828116276994
30.805844518128108
30.65158679728588
30.527039031412652
30.644558968175527
30.73646251019264
30.809740520346573
30.88613824870884
30.883676195523712
30.55298003319433
30.81959507428298
30.965112114150344
30.49631931904157
30.371887939290026
30.03614854532633
29.968404140632234
29.74820923695774
30.172790787095014
30.04667378422395
30.10962254483524
29.948335999875866
30.05637193544186
29.66146056138981
30.035174820802357
29.906652218946633
30.251416963434075
30.377410332210946
30.34135059684186
29.96985959336112
30.26053552870818
30.128267126117954
30.166889797150283
30.268340979669446
30.10443307787768
30.32824076776522
30.297020748923114
30.121102798868566
29.819440406016888
30.099896099698146
30.252385033201087
29.917642184076012
30.034652798389576
30.115129433529816
30.221531171015318
30.034000883060866
30.206939563640635
30.18437169847808
30.396373889688178
30.405424317454656
30.20022286852987
30.225228210319965
30.413539944046764
30.47704592460518
30.72038820093762
30.9092258225519
31.133272838084324
31.05027773418705
30.87302396244106
30.8314251734038
30.84191084447356
30.73563496769124
30.705896337639327
30.62924283615346
30.658520116021574
30.596782280827924
30.644962450353784
30.419772588876626
30.458555394236697
30.51425608917941
30.363102787937393
30.634923151867167
30.19144027825363
30.12976653476122
30.329416144996515
30.222326477691585
30.699009899226493
30.408939762424467
30.305506538380925
30.510215691054643
30.642701579275904
30.683461394785766
30.71371250928947
30.648259153718445
30.276855676493803
30.357080088622542
30.392532262302307
30.781764359949882
30.58598946646279
30.58182788642959
30.55583477951853
30.687305191371482
30.761844547962617
30.312690748697797
30.526475576954333
30.36179621493164
30.207050456595066
30.76701485176504
30.68901526068053
30.367426988895854
30.541560861880214
30.504591988778575
30.548591156533565
30.26716481796126
30.344018424424583
30.3096142183339
30.242228415356312
30.5432223670359
30.6480984089708
30.60514697592291
30.122295561867485
30.608333024639663
30.618610130955737
30.48101142016036
30.669143178298786
30.4006568238055
30.243334656189536
30.20877582831654
30.125515321745578
30.23953008554476
29.905766678845968
29.897303615613193
29.840019424106142
29.743040417177404
29.98331968002492
29.526644731402985
29.247685039604377
29.646245921944054
29.607082252737136
29.450972509712052
29.723728284480078
29.607750372915586
29.40094904452458
29.85472450424683
30.017503334287223
29.547693482570892
29.692358249879568
29.9179769583694
30.060759650904092
30.12350736250272
30.240012598089226
30.0622662701409
29.989912313518044
29.94859854745167
29.920149033456287
29.72959591238791
30.09578759921076
30.060478945650246
29.91000133047448
29.771693892633625
29.696944553575445
30.33131300097525
30.426643571058037
29.98650775191055
29.839158596904422
29.865483950210407
29.821250597394346
29.756833337244256
29.57439744863833
29.558885877942878
29.374117260518652
29.053197198792233
29.473242869411525
29.67778063277193
29.346216330345968
29.737685592433746
29.58724488227055
29.667759062120265
29.67271514478654
29.611900682945517
29.637633444150662
29.691684233193744
29.499697637075883
29.473124559812035
29.532799728262333
29.766301687209335
29.768691108534174
29.522363489692378
29.76983301455254
29.681622634503032
29.355791685432205
29.39223891152263
29.22074127391736
29.297343672869406
29.33364557519596
28.764618112508433
28.834402772160658
29.011309029369297
28.954668153828553
29.249575508080255
28.923058926356276
28.98174639485751
29.047715921879885
28.75983672717766
28.967237334549697
29.028866340168626
28.934416367977008
28.933247064662712
28.859632751324927
28.982378936260993
29.182638256292833
29.320724024556718
29.1163560916397
29.294064915130804
29.04546878029937
28.98937703061283
29.181328386307772
29.002473207504316
29.128412996983567
28.832951834125293
29.066297966067083
28.920186109534523
29.171812410760396
28.850378052846047
28.95163638581335
28.930805590047466
28.846963351185916
29.172619651942643
28.904820056314346
28.772702481951907
28.611355868330936
28.695456750453673
28.513166870413862
28.505278541001932
29.060159406746088
28.796640037654075
28.9591391002688
28.97727976043491
28.682821264568933
28.803398841126878
29.128470228394676
28.88884576165169
29.176378171450096
28.82294178184354
28.982514447916905
29.141754359211582
29.1460260372567
28.943783410002617
29.171290996870066
28.81119002975718
28.877665508694946
28.89798814103122
28.98139326206878
29.026884528825622
29.52193885915179
29.139211942075086
29.08611462984494
29.259970469202212
29.25876089484283
28.72440034901704
28.836443224670294
28.89983334436081
28.953527798841826
29.10782974091028
29.137378305191163
29.113683868867724
29.279197079518454
29.23869706857269
29.22595098588778
28.84121965137867
28.664435933426635
28.895741947725977
28.839854050287332
28.82251247893715
29.0920146823106
28.83216388671396
28.723110645876044
28.87526442002905
28.65141199316959
28.83285604608659
29.12950233204536
28.881598506320888
29.166274948522773
29.246186898632637
29.598304757443234
29.23824594552157
29.295631039352404
29.190963904780336
28.939749342843132
29.26380790096637
29.266645664737013
29.353659159272443
29.509436831516815
29.89432577107123
29.374543280073127
29.73287405414204
29.54132899085489
29.6970431232608
29.732780036775996
29.67893484894683
29.66828979686541
29.612394687888347
29.425639696048954
29.705984356533943
29.59319355329751
29.807368249500488
29.333272184281117
29.87991693593053
29.552306068978606
29.722367181142026
29.849660075994244
29.823938713470557
29.624416500713064
29.531890556082065
29.39372322797926
29.11212915366898
29.596164281796316
29.439866486141224
29.295190996759153
29.55619177268959
29.371309638381323
29.532246665743287
29.41803223779931
29.209121092760817
29.35269955140619
29.210980552536444
29.21403609059602
29.431685678345985
29.268306057666607
29.802915562973382
29.60977430445343
29.332013192589837
29.495328569685352
29.41470649815002
29.284737893081385
29.217559653282112
29.236745967669695
28.896164245392722
29.014337555712064
29.052648502172882
29.519725298387662
29.71580155743592
29.608914679723007
29.550525820757723
29.580959992222308
29.510973066192808
29.19687076097368
29.34644985688092
29.24071900265991
29.252935262130535
29.485308482970485
29.61266033218706
29.697531805072963
29.838318191110844
29.41424223296629
29.35452583595613
29.619252288196158
29.772415201047078
29.620272323819457
29.55594530244656
29.559144304276817
29.65210538039827
29.630433032852906
29.496321716869762
29.61253521553471
29.20028996705499
29.46541222808907
29.532186174390937
29.580852421756276
29.451142616948644
30.12182642843126
30.073916063626857
30.028513844011098
29.706589922127197
29.71146076206709
29.401378049245256
29.393370119932193
29.301732363980705
29.723164583827646
29.270037116916193
29.045218017809027
28.97290951406529
29.00848405790665
29.02069533419108
28.88106366407838
29.07620103041536
28.729233052436655
29.116193349933674
28.8858448592893
28.88063851504754
28.952722400037423
28.75478825031445
28.56077443876042
28.65467278795979
28.64257954095687
28.716260103798607
28.547674850226073
28.490620928628083
28.79472714789521
28.79454498552908
29.136669050847036
29.100750554775946
28.91549745929568
28.836674805009494
28.95744519308641
29.17796968535941
28.77692311219482
28.93500806792488
29.12564081709567
29.04015890510041
28.95620431241575
28.86080781463283
29.083119730592696
28.926281845261983
29.27231170412337
29.179300980825474
29.065139700399076
29.45537578672139
29.23323183754396
29.01841903576513
28.993452440101247
29.261765898755815
29.164488814852906
29.227462156699517
29.00780065391548
28.911772825057714
28.986220737213127
28.923782030863027
28.828015933830866
28.94012091132654
28.710172683599463
28.90002483877182
28.898942421107886
29.169758967541917
28.8554861609073
28.67535783385038
28.702806716748373
28.692189588982604
28.455216188419833
28.415331149856534
28.451623970652367
28.66069981338643
28.741799605039414
28.71978575110119
28.87724874818466
28.91118950993384
28.735597700333145
28.766289544204426
28.871488402075222
28.834941431875578
28.96822448867528
28.7911161532641
28.903635760034994
28.8598034320153
28.93216274004759
29.06479353425139
29.05613601640599
29.21550792261002
29.197081547498936
29.28699517487652
28.795232955474898
29.091641796014972
28.869852029669655
28.75433748056254
28.81075662746255
28.914776487621904
28.595525667709534
28.922488692541627
29.02572456392795
29.124275288077598
29.077220684148802
28.962501569082217
28.852541090453393
28.927151023341317
29.03554592512042
28.970459577032617
28.876266411568675
28.94328899134926
28.77820259708518
29.07492966531718
28.83513885631956
28.75883273994563
28.7196190917639
28.82074797997519
28.622165857858718
28.808302830784697
28.63934622115095
28.5019731093001
28.64393244246192
28.73555792643561
28.68106772393089
28.868112393516526
28.758161120932126
28.815381328791442
28.792648152241437
28.878999096032175
29.013619044700505
28.636699276162194
28.96321793327202
28.97921431035514
28.9487414611188
29.319535947823645
29.19418777196236
29.01047925730548
29.38102746482791
29.413763352620858
29.244142016185116
29.353264981890366
29.227155135932005
29.412582345493863
29.219567759239283
29.706382385926602
29.34943121362785
29.498731209480734
29.118604658293933
29.372153902178585
29.346594644680003
29.30719995814385
29.263694666831853
29.444052803501545
29.54191719238643
29.508327259400172
29.47046737725762
29.46335732252163
29.500130596774532
29.34386395297357
29.584973552665573
29.633622683588637
29.97294488835434
29.54778207796056
29.802579724101427
29.628274490103564
29.573989860238967
29.644972590664963
29.587185085660735
29.562088044886604
29.423859094523017
29.450367502147962
29.338748953725474
29.53319264408445
29.217526315852634
29.28048160224464
29.1513759736931
29.268071645689275
29.24294391157495
29.19149791451066
29.054400431528393
29.197644258104113
29.338932587424303
29.201723485439228
29.231309492766698
29.154254799534755
29.158333977582416
29.23098169782792
29.095762039746244
29.143157190538687
29.16015781166599
28.66084591065493
28.96595123901186
28.893009188273126
29.016976647112998
28.913742073973772
28.719711308828497
28.635822872364127
28.957525407960755
28.842935724568655
28.672377115929933
28.939578320211393
29.325912246096532
29.088447320330545
29.106248904087312
29.16760472392245
29.243918227206308
29.162947971150096
28.89456117449161
28.370381768152402
28.692661939165074
28.793129169693938
28.721294230359845
28.95290181767021
28.652573240503838
29.14924851650946
28.909307715865136
29.069476675844907
28.750588744021513
28.74729028208255
28.80242019751974
28.56184429344746
28.963719983885696
28.781011315040967
28.954230521011127
29.07359966779312
28.85732793272713
28.793823134892197
28.8798181578913
28.933506021168476
28.91067439108827
29.213264337942235
29.308101119238007
29.49611302115107
29.33852294932894
29.393087862940174
29.5016861042275
29.403232045004284
29.454391448372004
29.437134700064835
29.5277356544946
29.43801296974509
29.386859920960315
29.32157750075464
29.584794189094794
29.348787489484817
29.50713882724392
29.52545272754908
29.363335905847972
29.201208968918746
29.30371726197743
29.22463785789189
29.558672664217468
29.259647717916657
29.23094506357302
29.068489645073047
28.82559332913856
29.106988284412452
28.781644654964122
28.909608932157937
29.07177166496456
29.14641773085227
29.297379624612184
28.936381545905
29.116415542343972
28.957233174098807
29.097650388270495
29.207577326688703
29.157779509023253
29.235438426979016
29.298554933888322
29.38915193259409
29.170120616100956
29.314234136192844
29.42326693633967
29.6262648046664
29.387498361949145
29.14947907998559
29.304640002714
29.042213808861487
28.860476812244137
28.965953939735233
28.849179483031893
28.894374551599174
28.635974422352362
28.9407947298764
28.977407747265477
28.83056903080559
29.34627864610583
29.36478618878782
29.254249469599333
29.383085853992743
29.194130792920635
29.2763554311385
29.741288869553358
29.478143253954652
29.227816807046356
29.4759766824678
29.50618868047805
29.473388607731955
29.521328479028544
29.361716709121787
29.426456547873027
29.568462425294438
29.594197045704007
29.691507422959653
29.88040858221702
29.92795707779028
29.846470060818305
29.841221103911668
29.752059083542818
29.62315552948028
29.676955547212486
29.527847314619827
29.731886863797484
29.796820463617454
29.9022087743501
29.710925915260432
29.520546027906427
29.97617136535818
29.905726834227398
29.72638784068682
29.851149145722562
29.5146382067108
29.90465969534215
29.524573099140426
29.53653857271293
29.75732758158849
29.84255792307853
29.89942764383527
29.800813175200947
30.04925041270769
29.8946076075361
29.876662774507203
29.440654226828237
29.833456062026546
29.934015593170933
29.908075880312655
29.746277147086623
29.945413892991652
29.93832841737704
29.600446845178386
29.75200671204022
29.48782757584117
29.45903745022353
29.84742987419041
29.84924788747118
29.69397323155257
29.540451831405214
29.752501153191428
29.758487438946165
29.738209701224758
29.85828108674569
29.556055590058204
29.335100675183863
29.323247538008488
29.437413913138247
29.594037132356387
29.349667652236484
29.52226118351514
29.83868975511838
29.606130704460227
29.549985754400225
29.38459979088606
29.861721010519126
29.74611913022519
29.7160861398113
29.561163766364384
29.59512456503216
29.499990990654325
29.270616528910498
29.597189373144584
29.700127494490808
29.521232377028447
29.456023699242245
29.582952171959747
29.402758740725986
29.297077489601307
29.57380057649839
29.324272851620737
29.359675213705405
29.48051469813448
29.661313698041543
29.739611169764583
29.752789566322207
29.70241044825127
30.197794586384155
29.872643540389998
30.2784951800215
30.25967973108461
30.243236919375313
30.039227607514555
30.104711629582322
30.16669595073732
29.96655924589793
29.920393374372168
29.893403170888337
30.050325237645122
30.121071746295872
30.115822652311927
29.782841301448027
29.877292098785976
29.98345022812783
30.12436866076665
29.84603333089483
29.647206277824395
30.03559851248713
29.790613209863885
29.55341862722578
29.47280586066273
29.392783983694944
29.25851874670793
29.345037470548622
29.351021016435435
29.464007539251977
29.39000387896797
29.586826456512348
29.85235362037074
29.573896896368687
29.847796301270293
29.666835757024586
29.675287167148074
29.55588993599066
29.806560515540347
29.679729529197154
29.38658782118714
29.457344422513405
29.569089676438725
30.274828363438054
29.97129677081433
29.850738193589834
29.710234087113392
29.92279252574195
29.632586606243972
29.64071436616255
29.495936997854642
29.725067689356795
29.60557265306212
29.470444472337213
29.46507889801254
29.6617820250303
29.938756627260506
29.814476175513775
29.70209533014226
29.5262534835813
29.414847882629626
29.477436599484545
29.571147105614006
29.483622901291028
29.520377043375287
29.35745800796314
29.473931308967053
29.731088447732613
29.526407713372933
29.60002237896001
29.57890077242933
29.565956140599525
29.81425871123997
30.030339028173657
29.93472532327577
30.07087584636286
29.826403735586872
29.95738278971434
29.941177294361037
30.223071981289273
30.358204425507342
30.198098773183975
30.46865709977452
30.320452041765122
29.988124718134657
30.02234555406334
30.10619293678497
30.155831707952345
29.998696810505525
30.000506982383467
30.18615400716676
30.10639845772963
29.86314064225524
29.642680380675703
29.643404078627277
30.035338940838976
29.80849911182975
30.080146005118003
29.854612260936523
29.6171460863217
29.54855026257975
29.448850440712985
30.07031560640695
30.013550960470084
30.27063579040451
29.787698533903896
29.990710066122475
29.66607466404417
29.698405173227417
29.803164736503117
29.50171806794873
29.56806931300492
29.658000414284817
29.94236068782483
29.485129138087
29.524613911917054
29.29024966624356
29.6076319231938
29.590815093683847
29.78621856516406
29.598007890068345
29.592364883330664
29.572165156800313
29.938874949357437
30.122962445814583
29.967847670098067
29.923990341109242
30.064403656540744
29.586780718073026
29.44139146784445
29.579741245734624
29.779605872107965
29.934473024848188
29.554039599823675
29.772091090598458
30.00778401020841
29.53292119478409
29.763311960091418
29.87617223826754
29.439420668190294
29.98517386916415
29.66826690221339
29.767437722173494
29.899772285139793
29.83194909627026
29.841693672625183
29.89902076843846
29.940466223819453
29.936789456911306
29.52990696056501
29.807771643580672
30.0459873211249
29.847177428895368
29.963434073245164
29.84625570169387
29.65308793710737
29.87814090850508
30.130874400565222
29.915196017014775
29.934537946650877
29.89445714854231
30.091961017295375
29.94908751416785
29.54326489640915
29.80151881999259
29.711891716757396
29.74445802239369
29.874997431572453
29.904865498140605
29.673454861170704
29.674920857072344
29.825564360038932
29.938152173256935
30.094123505582967
29.815826670163595
30.00598105496309
29.633659212325526
29.69586641716199
29.64980086966225
29.831913528237568
30.036002454362766
29.70444661273106
29.611003988794646
29.789314084390334
29.938193377186582
30.203505972385766
30.077145768095686
29.999700150520486
30.252167582968916
29.98319499846746
29.93933309874572
29.810589249330768
29.84505144356824
29.92999458614906
29.584101376377742
29.746881583723958
29.662558302767984
29.867860839158503
29.84255698059549
29.926631872931214
29.848519231583793
29.962988631680624
29.75947261086392
29.27985013455142
29.48955646168741
29.54615819281017
29.502586660734313
29.724867538472488
29.64555480116706
29.64673786041574
29.530220573127707
29.91518374640707
29.85426064526638
29.925911681990428
29.92828763902823
29.839680392292625
30.054666478037174
29.41990649855309
29.603564247325465
29.37044766844118
29.767191745672317
29.42872369064613
29.504470338654016
29.44812763493082
29.701266723795836
29.594571579608758
29.64124726384184
29.690257672648393
29.58898036277634
29.45230661919615
29.373345304428884
29.48955618807206
29.16763364628854
29.464005744390914
29.374341619053347
29.273940722670673
29.458999682509862
29.513227826405885
29.50264705573513
29.67777567953249
30.001400838995167
29.841505278927663
30.05377649915242
30.014771127411308
29.597751250030317
29.72174266022754
29.891616009889386
29.59369015259317
29.779246418212676
29.499954134251276
29.921846563717544
29.72348414633566
29.557832901755347
29.400157061568585
29.424048923405138
29.420928070901574
29.382136224422823
29.113396991152207
29.361435077687627
29.25508228283696
29.26744497944894
29.14228935596902
29.308361478851754
29.563516125790628
29.39490043495591
29.513497072410843
29.67693162525261
29.192354713574037
29.535890090003026
29.467697657582367
29.70361838851933
29.87518473436886
29.726490962821778
29.87775698578661
30.07690085640194
29.900062580943704
29.88584906865091
30.30410349556675
29.863403928267797
30.022634106170287
29.938485110384107
29.862069125729704
29.68574368391298
29.79046188330712
29.732582638914497
30.00110331693378
30.222042128512353
30.16708270832468
30.390992863166627
30.36636827121802
30.45717141751696
30.302785254926448
30.343911337146974
30.327502576179732
30.419945806345865
30.173971704053542
30.12339796384852
30.09728637802644
30.151440573906854
30.272770858254578
30.259629207177507
30.140988024927413
29.99979079009818
29.937477118299753
30.01135925507258
30.28242353538376
30.14132170733763
30.182910508566973
30.082990465579865
30.29512570495283
30.52137365742707
30.52606772324196
30.516341264800165
30.512053171649217
30.36684650657599
30.558005988173125
30.568423318990796
30.429196024764163
30.503100635357896
30.52559557305536
30.64420000295538
30.562024169846495
30.229393078370055
30.400714796971652
30.16557485839412
30.10052678565492
30.0952746810363
30.032571232245076
30.3248277100477
30.309468578278494
30.307750845148473
30.11518428521278
30.376363103032627
30.270204949719766
30.327695074016724
30.450189286776908
30.251421640868283
30.085361940092294
30.29679792651802
30.672312181528056
30.269751199039174
29.948485669412847
29.973612128144964
29.77564014403941
30.046037421668363
30.04746989728115
30.105608647950888
30.25514241987088
30.00199394647229
30.48433580155193
30.649579535945175
30.414342551819697
30.48867593284931
30.65387225297491
30.441241662044856
30.48899011668217
30.41280906726417
29.92681214271262
30.187979472468623
30.365292431424542
29.983351005880554
30.06710393583528
30.255432397122412
30.05663341546843
30.100928572389655
29.682983447919263
29.91489239635577
29.701184190113455
29.672319892813576
29.633052439242608
29.82890963297445
29.81129600308359
29.648025017800556
29.681098712448538
29.603882485102123
29.691367005998075
29.922189590651833
29.9083228066835
29.818209652308717
29.812049798396295
30.05139618805795
29.94022330271637
30.01078917403747
29.789406587965022
30.005057636203404
30.073532093047234
30.339309343085436
30.176140617806098
30.073861976691486
29.87774398907331
30.475625801002906
30.41837506910742
30.308293589995635
30.305114134628713
29.92266117018941
30.202278013272323
30.324088504722678
30.05738080647848
29.851365939310348
29.744553863042878
29.597798726298233
29.83856352770272
29.542754958295458
29.958290473685675
29.561374744316538
29.836154852840576
29.796460756073053
30.276987103389388
30.24765703299664
30.32623360756798
30.385281101117158
30.120924318608694
30.284457013862067
30.220762890153022
30.33426330698637
30.248929601724026
30.268205428613133
30.382080912477736
30.356946233733414
30.504226886306864
30.475186165300507
30.518088150389598
30.43013344512132
30.243275974929727
30.47318852968016
30.58096235656553
30.56775324680128
30.46855699755751
30.649065605671247
30.5930038003376
30.43491295822097
30.310463873668716
30.56145442897392
30.815823216240457
30.855051884228946
30.727618018044762
30.824831862593392
31.033919618910478
31.155879495788486
30.68747620969812
30.81913634241525
31.1617133306024
30.951395742924532
31.01234998430516
31.323247432250053
31.4628777003803
31.384066586792652
31.250927962875075
31.07736463726036
31.131676281246644
31.28304957590862
31.386522982861045
31.3504968067177
31.148704338181066
31.216778264189784
30.859840999341127
30.894720834873137
31.043009518288617
31.138304176916307
31.097201680673905
31.019043917226384
31.053098880001777
30.871839124642246
30.88201401319883
30.78895068464363
30.75712837562015
30.810254438068824
31.09441549606976
31.029351600321178
31.199230819429665
31.121501716241298
31.205748146802858
31.100954653214362
31.319607305723107
31.299987281733046
31.487755674821877
31.18658357504778
31.511968726736303
31.229772831458877
31.455592391680877
31.15911243628388
30.97435759169255
30.856370712064003
30.990213081267857
31.096401141196747
31.255078895975394
31.26240321420972
30.95719624917965
30.98683064436198
31.214060469106503
30.93748031731733
30.877778136691653
31.392665854248925
31.30223041839311
31.163866821342317
31.181217603931803
31.08396000473704
31.05598849971269
31.20908806668907
31.23767293224758
31.58609113903314
31.405275395963784
31.065981002923632
30.93580130347577
31.099305498270372
31.36936864937035
30.98072382856307
31.01655563306697
30.675921523857017
30.656445215121405
30.491094509739828
30.5698286179827
30.897722394786864
30.733257884747964
31.21616819857294
31.318197407998397
31.016988335984237
30.870206064228686
30.82125807744543
30.691472315149966
30.481894327927613
31.145639185499494
30.523373541141172
30.24329498913234
30.331523281695965
30.253462987845264
30.62554067127251
30.318766496974757
30.089608817557895
30.186626824106085
30.257516252354353
30.651384810975365
30.1181536788239
30.142951363887803
30.106342179877696
29.999677091498718
30.1964211177747
30.192240964549594
30.258544427834185
30.33009805234824
30.56822774181517
30.417943070214616
30.572269790018563
30.185608831305274
30.095001638410828
30.264896341787694
30.1244675412647
29.795718023190886
30.205624440495253
30.29478435366678
30.22417187194598
30.223814798109977
30.3463097631556
30.28286144121242
30.12769089100094
30.071810012192504
30.23110989092258
29.975704629734167
30.16424236257701
29.833540112212603
30.166781437674544
30.032640579741955
30.122810545807
30.281434602715244
30.251857886510425
30.349248701514078
30.325363591086983
30.221893777097826
30.49766922773153
30.262425038342624
30.376895968375365
30.55968120299063
30.233686822026446
30.250220575842672
30.350183087728947
30.318361710684542
30.190370080749084
30.50710959635652
30.487979066187986
30.37378364732806
30.31749131258726
30.295353482579067
30.263810039920056
30.26181813473897
30.492184276121694
30.655388800209575
30.66367856909433
30.923158295705708
30.87962188591773
30.61587816808774
30.567813305187133
30.823292112134794
30.634110164112332
30.990045894217292
30.911315369115982
30.67311841853578
30.779792942437194
30.824160131239637
31.100420784955688
31.015281688836634
30.921630027072894
30.804819002741272
30.766110256916456
30.791823276740935
30.894019372780402
30.76313656205768
30.726444517183765
30.487343304372075
30.456424412191154
30.151602594298517
30.300495268985493
30.389892809024797
30.007105276294975
30.214278834326866
30.245664169345552
30.313307960683204
30.237628637918046
30.155133889972408
30.469301048926578
29.868821986466127
30.64108518403307
30.213539620999047
30.381830814585292
30.327770335465104
30.230145440787577
30.341789867235278
30.25875498463276
29.88106552533677
30.209340318279484
30.156197030651622
30.20824094727856
30.233659350264656
30.049631567196617
30.33487933542688
30.169910204315336
30.111085278088176
29.984683854889134
30.171755758036024
29.982145922890815
30.116424501803532
30.14822856121604
29.992597670325797
30.245278271034362
29.985325783384926
30.09827868215145
30.242230479550187
30.316776267199376
30.144722210125256
30.32416635990549
30.10487658283412
29.834527385088865
30.028358297823647
29.76481713006446
29.70522612858708
29.890322238669068
29.633876989137743
29.460578717082573
29.495447560194293
29.446984656669045
29.763418918598727
29.638193626831743
29.684275612940787
29.339189132083035
29.628722295776598
29.831397548636
29.66588466790013
29.639304697938847
29.84114868404404
29.815086192099926
29.74059177255391
29.757478723584438
29.929568940670592
29.863269763042798
29.92126476470887
29.55008293055041
29.688868325016884
29.8997502952808
30.06336392305882
29.788546982318394
29.75631298011596
29.62959497598319
29.853734975032484
30.10399432984033
29.651693926358508
29.82058758409653
29.913574132679113
29.71741082414916
29.886707236098918
29.713622504045876
29.775477602868325
29.696459415475566
29.906954019021743
29.924089747437673
30.144089162964843
30.083783940906844
30.060443446513773
30.042868575917076
30.014096714848783
30.124876613959014
30.15298903051358
29.86368341226416
30.00489593097228
30.321115104318398
30.309676155431806
30.21364205374208
29.969382086980193
29.93086760680525
30.168967489487088
30.130296553042946
30.20929580347432
30.157777691874177
30.31381948796788
30.168886869297413
30.394218374336116
30.140233385225454
30.063836310118525
30.08109806680626
30.237969666938515
30.203916213403282
30.113050624734466
30.36078715459612
30.264002325515285
30.547218494554354
30.472459113990002
30.125163465961418
30.22792565442891
30.137232532775922
30.34611514743095
30.19189271834947
30.104543094433765
30.203201207334203
30.11358173249342
30.095693966520678
29.901528930827077
29.889682355063268
29.77426976828037
29.905098321055217
30.09027607255235
30.101528166157106
30.13047777924759
29.856272493434524
30.0029892171535
29.890907771924322
29.67518636275236
29.661594717881517
29.892212408279498
29.836498687214018
29.82241064671125
30.10397491239593
30.14781737539791
29.833045130321608
29.671983476872082
29.709795716448614
29.710338818223594
29.636292207004157
29.673515037310793
29.72245287157638
29.231900536851967
29.333749596511915
29.46919753498684
29.657990535203268
29.73482268840762
29.51008543164648
29.598288122031043
29.710637337204467
29.72244614895979
29.768624577942848
29.737793707344878
29.849156325103632
29.7689076422032
29.97443612451814
30.107249573789634
30.072420507726452
30.446960662898363
30.365300835557395
30.53017375031339
30.283897260176843
30.121257477186408
30.324128922776943
30.093537254170858
30.125429414194556
29.986286146661076
29.8696240164846
29.997471675271495
30.06703900291005
29.98296630554525
29.87440621522191
29.694823610499146
29.80819504266419
29.85701773024672
29.66426584956956
29.786989931394082
29.701129583454364
29.8196359063395
29.825340174671787
29.79773170565064
29.882321579287996
30.178682451214215
30.074514282768476
30.098926543723994
30.555836061496123
30.202821175714853
30.401175356625004
30.196187303462064
30.305208801579866
30.524570068622875
30.190749353369995
30.2221475654694
30.009268931233375
29.943718403274392
29.881012922543825
30.019962975755448
29.635855358644893
29.56149815506164
29.78710766849793
29.93555055876084
30.015150017180257
29.87772628310061
30.136029467028493
30.3587486459598
30.322135263884505
30.094302578884214
29.68784176861403
30.073245480102514
30.11417193068581
30.040761754672864
29.713861066921382
29.803243489044025
29.91817266088757
30.006999377679794
30.2703870995261
29.798154844107927
29.988174609664593
30.173258850448057
30.231825324662715
30.169768499392674
30.32747108537913
30.322738657412028
30.538408825417445
30.332030036348687
30.387397101175996
30.105884721775944
30.12955513041543
30.067102162844794
30.364998349795744
30.37528176052753
30.391610576517483
30.274177266186328
29.731536496443137
29.888486074038607
30.029451546205053
30.144438092046187
30.12923223297351
[truncated: 98,002 more rows]
