# Supplementary material for: Comparative structural insights and functional analysis for the distinct unbound states of Human AGO proteins
Source: Sci Rep. 2025 Mar 19;15:9432. doi: 10.1038/s41598-025-91849-5 (PMC11923369; doi:10.1038/s41598-025-91849-5)
Supplement: Supplementary file 6 — Supplementary Information 6. [file 41598_2025_91849_MOESM6_ESM.zip › AGO1/r1/PIWI_L2_distances.csv]

cm
29.69111779129992
30.008584457874605
29.947715239744298
30.03287793389331
29.894585004542858
29.695529374941845
29.792152863515636
29.741161212612127
29.88446231504913
29.698222700321995
29.64067448612385
29.824133359149588
29.948758681908362
29.65237018757028
29.81078012513298
29.571401395987312
29.748838920787275
29.628133256669337
29.924094883315313
29.980762969455952
30.194857194966104
30.05387466494699
30.03478334301716
29.860334049583102
29.89584719473371
29.942435377488994
29.736642727818197
29.67177395135218
29.8089141630329
29.756222754596422
29.667294435545703
29.55072784716598
29.30805968125853
29.56444835538045
29.36572544893187
29.469637402309136
29.517738751542275
29.087893220173395
29.18149921695259
29.27439005149434
29.42179621689751
29.56186139003007
29.497011267067965
29.331522553809872
29.36470597209276
29.550778130462465
29.595237676713026
29.267390596976792
29.453275429982128
29.48906901085364
29.536225152147285
29.553370465294687
29.66828497819366
29.83574818910363
29.628664974978285
29.5643801022747
29.562156968679382
29.558103107890492
29.553589265688714
29.716309120163018
29.879420721938178
29.79998712584351
29.909480662856463
29.710181183938012
29.870993864350492
29.832788843561726
29.735211170589253
29.639826559052477
29.823023521045357
29.635936615755693
29.704928245168592
29.669255372087726
29.758450365709912
29.750442321264273
29.727590545043483
29.75322144607521
29.55011326775479
29.597047917934965
29.51984260847125
29.70955267579858
29.60102274620901
29.49180646976935
29.582184354921587
29.440288917794813
29.67561186326253
29.455329785258478
29.69564063295878
29.47292047018055
29.66930976175824
29.461283436573137
29.832670010223488
29.760738639336346
29.418374195862874
29.792057166041182
29.508732832653436
29.52295309094474
29.717699169870787
29.733435940046338
29.82356409150832
29.719069933119332
29.71843545465604
29.683703524897805
29.585345320504203
29.562010902778287
29.529710429598985
29.621878938653413
29.810836364320977
29.7186738144635
29.6588725705917
29.71224296964353
29.476079058115566
29.658299422841328
29.430483255191255
29.527203674694675
29.23158114283162
29.36758987490381
29.485339855258427
29.47524486200689
29.31214621862446
29.417052366592543
29.382006398372553
29.396384858260777
29.23108951876697
29.37863819419376
29.431133429675736
29.489859167237714
29.432198691566224
29.258366583927263
29.458225239537892
29.559830812006833
29.642330568039974
29.658793614667548
29.421481465331084
29.691919033390395
29.55879824535402
29.579122948301663
29.586500010246322
29.258720963203444
29.406932262546714
29.5410831392858
29.511233548464652
29.68614443958007
29.59562675534212
29.5214307197601
29.406744197641004
29.523874208810234
29.600160128512577
29.44031012759348
29.47210483552778
29.551591530406146
29.254913242860116
29.404775354626434
29.40309535516943
29.502721826478542
29.562641532028348
29.67908713152098
29.553103870147382
29.637938844103125
29.39157652767348
29.578712050403304
29.657972393220458
29.650858375707593
29.521120099983445
29.56951221016611
29.50155344203213
29.63235662288212
29.644115546114328
29.68638670348795
29.616557790653896
29.457589760804133
29.290715247878932
29.628358647624196
29.686898185401617
29.942244251986978
29.775707116525368
29.927694051577696
29.599882518965263
29.918672736650727
29.766569508550706
29.985525714235013
29.83500358176836
29.894412116734824
29.900706715172102
29.927577675075224
29.90915984174505
29.971172169411883
29.821902023275126
29.854103086226175
29.94482237109905
29.61358747528583
29.93783968028249
29.96371780490461
29.82717988115885
29.7433154968412
29.6835398359451
29.8230306783837
29.678420932842368
29.40057320729479
29.36478167434803
29.471759920546106
29.661942320989453
29.59515209395697
29.59585107198969
29.549766235347715
29.60930991525435
29.57203674499236
29.468726774685734
29.204214038388905
29.27418519397291
29.348507041278165
29.43330648600649
29.414624846221727
29.383821611767065
29.509363901964758
29.67290999676833
29.64068371793166
29.727682888426973
29.72996888848771
29.755576680869677
29.747936749478985
29.683398615092038
29.817147886366815
29.589974514933733
29.311626434768133
29.596302456320583
29.474536432708316
29.421858978217745
29.37592740949296
29.346726908979548
29.50335399543135
29.51555581210819
29.532237741577955
29.73155801766863
29.70438941308325
29.59463082500637
29.789006792540313
29.66964383568689
29.88695759330635
29.72641939840915
29.68411731671474
29.59539017384119
29.58284095006317
29.684308354689893
29.46874398618128
29.749679404560545
29.856732120332637
29.91949668934563
29.854876253305605
29.712109575524213
29.706303967992245
29.810309691750593
29.974180391680754
29.818499791532776
29.778342164672136
29.99682361391449
29.975406421901937
29.94546975759677
30.03816843969094
29.791675432058543
29.901434080365107
29.88704784202045
29.897664259013823
30.003514104928545
29.867954842411308
29.804786963822703
29.851549502505236
29.466860473480775
29.41681570128852
29.69475160842187
29.8682672467998
29.719688228723324
29.722200800618385
30.00985470400701
29.809118729909567
29.64935227326291
29.55730906424466
29.4344642557648
29.790700253657135
29.9297709408574
29.65824367939765
29.661883489963515
29.561740526393557
29.61832653017699
29.45210110541924
29.429285619464647
29.535984308242757
29.578831586943995
29.591242954982636
29.483834053736572
29.707752132897806
29.61953442639531
29.61863993107477
29.673400428347136
29.5539501012155
29.51526889928015
29.555758728552668
29.783941820587724
29.542050631359515
29.697692374303237
29.63701695844827
29.764197610264326
29.552327534970562
29.577531261941765
29.589659584876234
29.57661934822984
29.208650218197352
29.56479196064655
29.66284587159772
29.805576607484664
29.697473990191792
29.596167401304356
29.641271566518498
29.746794226461347
29.555346378977067
29.48386945207814
29.309511000515442
29.762998151523842
29.63526100082785
29.407379522858996
29.479055190398974
29.60775782942816
29.585911099836373
29.60931742986112
29.665092376823353
29.486370115746592
29.45660319216243
29.657430695814252
29.65628672863375
29.485373325786835
29.457197731203188
29.461613842934693
29.422239057542107
29.333142820535773
29.350887025466644
29.488119357287903
29.650395520416737
29.703592068674077
29.786751379759068
29.52677883465736
29.475026131359392
29.734643415911197
29.393148311969536
29.5502313698956
29.71636907061365
29.626448166755363
29.61373300577727
29.518228668168497
29.446250079869262
29.507704361245953
29.34240773563088
29.391408693930366
29.140761147986346
29.170825949396562
29.0651544442852
29.146307664695307
29.304208798302486
29.33305935243076
29.181775962072663
29.36053846381107
29.379040089090886
29.29566704803415
29.486468422510537
29.328739920470607
29.26225467268252
29.108485765758925
29.276450766477648
29.500623575734604
29.398834414253045
29.116619306121482
29.10330038171292
29.198445141705783
29.23763940779006
29.180210061214467
29.4082787876216
29.248795780090905
29.432880881604476
29.726612977676076
29.607024987731094
29.447244638703523
29.41468134322748
29.381775162832053
29.612734782885603
29.643673555295962
29.494471267178078
29.506248317402374
29.35185266862669
29.48827322707198
29.590970572027118
29.42638377900006
29.49594043020204
29.434202659259302
29.585888165020393
29.518962218533005
29.585990168972984
29.432641168432934
29.630932124591727
29.70531606403114
29.71157167252669
29.63404224942103
29.848236219732257
29.69676968030762
29.890047262107544
29.677179279524555
29.666369556994958
29.731368567112536
29.80351821358763
29.82309735257132
29.562650892043564
29.73788632625808
29.617810491726534
29.557272477541115
29.833470242429087
29.76842191732234
29.91455074409202
29.745716800687216
29.712749947084568
29.882034096506455
29.901362478141756
29.80664433803323
29.46868908907509
29.39218934786648
29.602622267576912
29.375825566071786
29.608444128993774
29.726534334453127
29.829639253266805
29.591758005364074
29.678226752230938
29.78838135312966
29.812207069782975
29.782922808791096
29.695173621641672
29.67448507938496
29.791361361920515
29.80648840556711
29.68133257559838
29.65750275464332
29.571119824329557
29.61593663430509
29.693900908584546
29.901192754783878
29.70510227983531
29.82575387271781
29.67807097768339
29.743549965622215
29.863729541084062
29.75517110597193
29.925551400695042
29.702765844696835
29.50790085646989
29.476878650277076
29.627920197385528
29.608859452569718
29.70468744003286
29.67246375040715
29.488880725659712
29.65495289952165
29.708912430587066
29.738368686092468
29.692237976279817
29.728578100956533
29.86967408579448
29.853352045683042
29.67568495014417
29.681419555444783
29.769884641726936
29.867810154613178
29.832778820485327
29.662405814555587
29.623547277271822
29.62062173790713
29.769024682762655
29.533275225126008
29.578212122555925
29.650860355537297
29.449916031471506
29.459477160452124
29.285841050357153
29.32401795517183
29.515740849196074
29.334920060557156
29.40266634166067
29.462239498415602
29.472583758149423
29.406415186265196
29.428492556839462
29.35974378421391
29.385247781229843
29.45353322658254
29.358702564041472
29.495546717836543
29.437266953006958
29.7059531319062
29.51313052978784
29.770150101586676
29.679426385522333
29.535806768362995
29.714932519332088
29.7486675727679
29.524631995843116
29.604817745229568
29.577276864913227
29.703376695286053
29.697006063321666
29.679525363795733
29.844764364589484
29.692453822650872
29.790686627938154
29.65493713098331
29.754409328196722
29.64589624009552
29.73604472496635
29.584522027975407
29.948067428964215
29.88681761476919
29.680229041562384
29.76364238797851
29.693003692150686
29.65220921582042
29.740544309773263
29.654775938168736
29.455129100331984
29.27138578904811
29.54178416802244
29.47054950422441
29.67405586876407
29.59977021812588
29.601115423178072
29.617260237097554
29.792510376691496
29.626410254543366
29.38389356009991
29.824276643048062
29.649305593415725
29.60892287869067
29.70138865895447
29.754411484866278
29.451763608243198
29.478486721719964
29.487179174962716
29.30893738307194
29.27620017079828
29.366559356750436
29.406634017132212
29.35343455659096
29.61237687989982
29.495949600503884
29.391010476528617
29.422838522209602
29.52378165818164
29.252417381833673
29.378930165019653
29.509544663416587
29.510480511282438
29.44969308980537
29.384461232130782
29.63345969688001
29.484950936349037
29.26672213369131
29.328285820624185
29.268729447923945
29.32720500652204
29.401653532013583
29.254006311300294
29.364768340821318
29.270426790549458
29.194512648546905
29.218651927966548
29.32662422573624
29.22761807324674
29.33171067177468
29.434610688997182
29.565159596439774
29.58108684860056
29.275450813452508
29.218736076639605
29.52526851743406
29.46330195371998
29.46073817931953
29.632624038778623
29.57112284462947
29.706968106810518
29.52500001412483
29.577939338234376
29.829060859355415
29.4705028349902
29.550703437640713
29.511236053448993
29.565601131419232
29.6700524536301
29.35049274130894
29.545860909794524
29.50594574620852
29.61832344627307
29.440078629341
29.239568421558428
29.46666273239593
29.477945668723454
29.152796279060738
29.265129766590654
29.18529519052082
29.260475553498765
29.236738065237184
29.27184862963819
29.194075393060402
29.36478552552947
29.501923126907172
29.43069440190668
29.398987961773543
29.37897287270918
29.14604782733294
29.228266531689684
29.46757229316841
29.45083088855132
29.29002693888365
29.30941948945041
29.185879646347615
29.406510606062493
29.199321227872108
29.3540498200322
29.340671753205097
29.2622558983698
29.46410431012864
29.267805976001057
29.16229012618562
29.208080145432277
29.33393119952043
29.219823085098792
29.343064835713612
29.585703922284917
29.620137201410067
29.510254192283746
29.264463340440486
29.26275981957556
29.406275384945285
29.61011146691437
29.494495189967015
29.58105216164776
29.56964936851067
29.537035787923653
29.462375014937873
29.42520646476909
29.668602055620912
29.3440260717154
29.30701507140008
29.29171781414818
29.4798490391779
29.533982704270933
29.458450523782965
29.641676818114615
29.610798314246594
29.399824424160734
29.566773006585393
29.708450913054715
29.60616221181124
29.715585146348854
29.4885576647334
29.77266229222334
29.73771958388079
29.700596421524896
29.50580576773371
29.582735937161118
29.558949475967964
29.541604086956205
29.47947450360148
29.1922131665995
29.335145401102682
29.384018819203014
29.591556494058043
29.359062871057255
29.37247063326276
29.56390587480086
29.324631442401987
29.35007205607352
29.442277476038814
29.6056333686041
29.615947376629215
29.58753500300362
29.568077830197318
29.846963217198102
29.574405626835848
29.633415992977547
29.711647714003455
29.378289192172623
29.602889124169003
29.548158186583617
29.789521998684606
29.53042303851105
29.810420367703063
29.63074241125464
29.626398662710436
29.723564334725246
29.863098468621022
29.76136733814381
29.678627302552435
29.7749832297264
29.80294043415568
29.550964653572095
29.70647067776198
29.591075443309403
29.87031256920442
29.613426891077484
29.865806428533148
29.6583435349691
29.638275311118147
29.656706230138344
29.768646200913977
29.69086040550827
29.64811537661659
29.5700030458561
29.764765559021107
29.913982617869785
29.94450908519783
29.863122580725026
29.898764341822734
30.008153416638358
29.766806744724995
29.651520258675113
29.38391700896505
29.662319174429335
29.550441209509152
29.462525257806814
29.65679850814427
29.727252405667738
29.746043509692036
29.787254530373993
29.62038890482946
29.65505881625551
29.53426018499993
29.674669632336336
29.402382628198207
29.666341797529217
29.54446099602071
29.474687155904125
29.74357712250915
29.86728230005492
29.847172501063493
29.79726592989406
29.83968641204382
29.892345211301627
29.976603474626877
29.700127426486315
29.271893128903255
29.358177497986894
29.433516702089033
29.527851333468845
29.60962038432501
29.579861270110403
29.59160991489918
29.556017824174873
29.681878703607943
29.843972596555204
29.867339326611713
29.759148682968224
29.74752612196373
29.891201438405563
29.900395240467184
29.64770791863485
29.650750229744244
29.54047099927835
29.493383782257208
29.554587654421713
29.57993356005836
29.50001262860649
29.50915509806496
29.736246562176394
29.57151655824477
29.54819010881569
29.736504605862567
29.611484044089256
29.292401276352397
29.299842373687113
29.54615386479323
29.6260163746091
29.2850903994032
29.459444635624738
29.379518270455293
29.37583060096879
29.566049000434937
29.484707164795065
29.476068285937888
29.28550280172449
29.467347741066444
29.23088991765449
29.416095637757717
29.461274517807638
29.48677482025158
29.314707409774073
29.326203256564654
29.417679973197952
29.473100989190296
29.431118978396878
29.346004995634125
29.34767965934158
29.47746112013068
29.396288843052123
29.53723483474139
29.294586180617042
29.36978574736951
29.574299386426308
29.81612782215363
29.575791631563185
29.627318873230593
29.595319193367796
29.555263952303967
29.696531736379676
29.52444321167745
29.738445660777664
29.745602451303306
29.369388829730905
29.768031515769213
29.684358209778875
29.821536008239057
29.822511846083806
29.360247362895507
29.27886949154642
29.365864261175492
29.447321947632155
29.53187696916878
29.558336275066342
29.351966774562776
29.488470725840237
29.63294321191602
29.58258980104311
29.697273522919215
29.708892720629734
29.63831563263015
29.620766368963206
29.851364891558262
29.449100122744024
29.535667633050455
29.33091821564273
29.499323450405466
29.633221000628424
29.40335604665412
29.388794080187395
29.307671504974678
29.552227563550566
29.685913754726883
29.908299308712316
29.816734171448378
29.40107377079201
29.41876861653924
29.40867163474072
29.319852008460934
29.427334274975014
29.553509934626362
29.208419637157473
29.517141873983917
29.530959057552547
29.735023129321217
29.553560348789464
29.43247503215407
29.62643212518492
29.44712839313465
29.175056696430104
29.4416682688745
29.261880650592058
29.206148331317646
29.23935145929571
29.446116173925905
29.209730215188028
29.557010485281328
29.57180529960168
29.37253881915923
29.502051297228242
29.504596041923616
29.705560222583916
29.701831165777183
29.720438750249308
29.636797142252195
29.7576594974646
29.756718139884853
29.5290681295362
29.74574683241947
29.523147398420736
29.453977410886353
29.522732021846377
29.494403467664565
29.61431932825618
29.80029496139607
29.714645714485233
29.29885728034169
29.48294638561294
29.565650289756903
29.63918727443931
29.63831963013588
29.489273227533364
29.510994076027558
29.46348893541543
29.489673673058576
29.800682410512163
29.38862053542354
29.650458204667355
29.710782443975802
29.656094927552612
29.845207593399095
29.73596492204502
29.782576024363784
29.658614348706774
29.659298468995054
29.69787890647534
29.868484670825957
29.766854234007777
29.727149155852015
29.606194944737368
29.749478245727918
29.729834474753236
29.959809506217404
29.738716137611497
29.62284037145595
29.694057381650907
29.491889503709388
29.429456449938503
29.38688388190814
29.485073447286045
29.546472288383956
29.58089898823072
29.577884852527593
29.764520905777353
29.426905648329907
29.408907390978534
29.681583677494572
29.735975673055062
29.562926058492184
29.74905241144538
29.742835058222404
29.714446008743376
29.788996568696216
29.670981633731138
29.716165144428608
29.683719085891955
29.602111851973362
29.58137337773929
29.51711926675724
29.6753417086189
29.4921676545849
29.471668678766086
29.29558086909904
29.397582250409215
29.596248120459737
29.56261727830166
29.3800058975047
29.799011802873128
29.44454269252805
29.643695177231532
29.848932511369853
29.538826656246595
29.618962289683424
29.564612359327803
29.600971640049377
29.611859719106818
29.454463773021526
29.857269380778536
29.514394973053772
29.575858233089154
29.416194887322806
29.3826668509463
29.499581110326375
29.71285955653693
29.60600495753649
29.50936704451794
29.6619950340524
29.62483701985341
29.689696630752916
29.492736733503634
29.66911396897989
29.613126930902165
29.610039398521145
29.40663203383809
29.59727167007916
29.46035536320918
29.40333416375512
29.31606070216545
29.456284982797182
29.588508630081243
29.723773614311877
29.569125222657217
29.54313403998907
29.168528227056257
29.31693304856782
29.24942777058034
29.37796365553886
29.55637225802414
29.343670675205193
29.421149879470054
29.414654175513785
29.35381712714221
29.38142401849388
29.427318052090378
29.41926078187634
29.32330085969532
29.463341037293645
29.455694476709205
29.44300077485219
29.41978333751141
29.578303080408872
29.747781022685167
29.86559155571348
29.929772374012767
29.67916754852049
29.79285557382588
29.941976395912153
29.607385043700493
29.410108025178715
29.54951406588042
29.640606651070858
29.521463631952038
29.639224097862094
29.647547037600205
29.414410402034605
29.700393056816218
29.602232985538304
29.773214280129096
29.556368532482935
29.720010091067504
29.5381622071732
29.610687590749095
29.665239605842363
29.24084286404209
29.50619287342661
29.467038261899205
29.655340527611653
29.76752647905748
29.400231217912413
29.38575714938474
29.290349713249885
29.508859715713065
29.770395297761937
29.62678059613242
29.735070943961297
29.79364475212331
29.84212113985588
29.647711382712174
30.027920260710548
29.996246698129347
29.962369958869573
29.92154064998567
29.877970370669477
29.71060663962679
29.72509289907014
29.289411471491093
29.37133202119375
29.141188288248138
29.353249239223068
29.190809130272843
29.336191624406155
29.36210019287395
29.533294392854422
29.735461681958245
29.598930061728055
29.473313424517062
29.57959202651453
29.518206443937714
29.452630540070903
29.48533746988394
29.44303483631878
29.356029238805302
29.747511156380266
29.78503715030722
29.517948548773028
29.53334140243654
29.6449419105287
29.755563183042256
29.827391674440342
29.587339592975674
29.655186035777046
29.74437455832899
29.737939119435342
29.808140588574076
29.792693485186557
29.738616818355986
29.865206307092894
29.955126792997135
29.866851884636667
29.853519412524875
30.01045597583535
30.016527971274417
29.77910760279529
29.890515510613795
29.74484384165332
29.9008782076351
29.805730162818982
29.73774079542867
29.756922767814796
29.854264548520007
29.742087961452928
29.920600736975302
29.9021958271051
29.78786598047167
30.07253711397131
29.897984603166545
29.808804081730926
30.07022722597575
29.95826733280126
29.97543520061084
29.90694078285492
29.833530934723512
29.828121510834624
29.867436041921643
29.671794932706582
30.049416849608964
29.459267213548358
29.902876113273145
29.834829146016464
29.799592586821674
29.94519575008786
29.765692056570657
29.574740771964343
29.69598585489501
29.689794768846976
29.834273052937878
29.851258161818578
30.013564843540976
30.00620468384929
30.013010795138705
30.099348027538657
29.938951611433
29.971136345755383
29.946116718214267
30.073311881125694
30.2697923594664
30.157300707413416
29.891108028869024
29.822139709079238
29.836951334934223
30.170774012718407
30.057791636908448
29.766146249277377
29.52326335520155
29.75177297851991
29.637786612523744
29.990952988593445
30.028246769718248
29.687481817548115
29.782388510230163
29.795904259539157
29.744289206800037
29.61008724719801
29.71290950204621
29.57656958146287
29.59056962135715
29.501778624007173
29.695120012760743
29.8882166399048
30.024490869123394
29.70943806192097
30.117170813424654
30.150292293157037
30.17856108553769
30.148889440815974
30.255470815243257
30.125555094713505
30.01315697203458
30.139922040557405
29.863455906589163
29.65361942113529
30.0502138902806
30.098948426794557
30.087405458082205
30.121034913757825
29.907522187938625
30.044275626495853
29.944092103442372
29.998409474055094
30.09110527367408
29.840519051971086
30.168277115695567
30.11036669638177
29.93386006774486
30.192489409748553
30.211516749023016
30.12906811184979
30.07899233089792
30.142601173912634
30.329637806926662
30.23207828984463
30.131563072869284
30.241005365386293
30.27625156021141
30.30860249994703
30.31730171423248
30.132202958616887
30.000933910411124
29.970716724379635
29.928605889622258
29.91839519564182
29.887071928319724
30.067906058637753
30.044022084913003
30.07424312051927
30.051167679042116
29.797891617035685
30.104647500050206
29.728706756957653
30.08137599387809
30.028622656971795
29.990872127173404
30.06993826829585
30.175515147935812
29.969915274701957
30.30348303358552
30.138084244889278
30.270443502211215
29.8437055861601
29.905282853819177
29.75391848702282
29.98934774582444
29.886680348548502
29.862778886101577
29.941665804931393
29.837815664123408
29.78264116973504
29.744181035656844
29.908937771888013
29.785857909426415
29.792269421520892
29.774927021561858
29.997676306216597
29.788237788400515
29.84434000750086
29.80817518935287
29.84410163989685
29.981232335714807
29.938001735276547
30.04370806039545
29.975502945244294
30.04890384072396
29.99557741821631
29.927166558861348
30.058583205115777
30.07889280554465
30.303796216079437
30.115677051392627
30.009475174246987
30.02299121657132
29.96125333994841
30.1499776227414
29.955669757839953
29.871482015277763
29.907891090237836
30.014870144547785
29.827432580664954
29.88353907386162
29.981592316749076
29.9496474403739
29.943936305860124
29.95259977020075
30.22088496763206
30.31368275472872
30.136238895935755
30.07178403947249
30.217162157112636
30.122648979428075
29.933276530606204
30.126471923871765
29.963618064845637
29.934719418346898
29.94378464622262
30.089774739137184
29.797887737648196
29.59361997072316
29.72587895087012
29.67567461109492
29.783245932067295
29.82856691430669
29.812320791756786
29.761072377691168
29.833255353745713
29.984141263687494
29.79289525951547
29.945199054006455
29.902925698103342
29.980967738415004
29.809812676935113
29.681886952784993
29.72196206446931
29.66392420053903
29.70808407475909
29.7435196379309
29.67406340310985
29.624155478528607
29.566067750025848
29.58994617984499
29.587491401515592
29.451341600337187
29.677427678831865
29.619512384657842
29.51638645941225
29.506896637715798
29.58887671479665
29.85646834963099
29.467916425526596
29.596983149126157
29.570614843294244
29.469877102261663
29.687214783094735
29.70996486915546
29.73377431724365
29.75939228450051
29.618771327588405
29.67188396203588
29.644480187917008
29.941521034722175
29.689867871841248
29.926530206395416
30.05708961868914
29.718673921643692
29.550658903573716
29.6166324532604
29.724986785047506
29.73472595965894
29.701370369094143
29.581828779123235
29.44776892968584
29.574972257398386
29.720205908620684
29.656674802737857
29.81294683970428
29.793758912052898
29.58272568754296
29.899406249214433
29.94464744314826
29.823907190201762
29.693585443272557
29.71603314805639
29.67847740174287
29.360856996723296
29.49273470815163
29.73810266357935
30.003443088907307
29.851269160532475
30.160315095583325
30.053840343438086
30.053991891434585
30.02685290229665
29.949908133655512
29.753042102802997
29.827581759528066
29.697328006749473
29.57162937748576
29.542816286401145
29.744291937201535
29.679110196411894
29.62484083105572
29.71012845538254
29.720692946968583
29.61539581698291
29.52616788558466
29.623246760652314
29.514425414657254
29.431070128574195
29.31595200004403
29.393196950536698
29.240078610059182
29.517068038984114
29.653812975248414
29.588790011349435
29.526298862795326
29.55347925910485
29.662382944358338
29.618204639110086
29.795892398792517
29.685136906580663
29.753691630247886
29.62381630624006
29.682051709466233
29.472552616331182
29.55785138734737
29.409891965850715
29.526731918089084
29.552786904092933
29.598661714153568
29.51339085561632
29.325455941098806
29.3599040020968
29.428430190193357
29.219502334928897
29.207901446788213
29.16941012292638
29.362533585061097
29.21541358311235
29.523542947308826
29.489180732831827
29.153179740085243
29.39612129960858
29.756655558158545
29.682894203522626
29.72796730826641
29.677680201613903
29.505867067126527
29.5367403419315
29.580625281480824
29.43327309064724
29.618183107550724
29.56128785250454
29.77876879131562
29.604464439069446
29.525430747927736
29.304404781121473
29.191057708636098
29.349369051761915
29.547236760868913
29.390982936434362
29.413821204987915
29.339438996727214
29.450270583239632
29.417992019420677
29.221626729317478
29.48346606760291
29.46523804021414
29.53567001071717
29.641997897627576
29.51696663425772
29.675782240471534
29.489403959687486
29.644624845674176
29.782693834989182
29.780745011466163
29.684864650532106
29.63042087366271
29.837840438541473
29.81333349606253
29.62457527377166
29.71509152443322
29.759493846648827
29.711918595084054
29.677635823070673
29.634188106089802
29.672045930425483
29.533813255517238
29.7731354895825
29.88600250764131
29.992690145408908
29.982421562788936
30.022497928037843
30.03885572794695
30.054768165206006
29.872325355362054
29.97318651799787
30.016201679291235
30.038049861562506
29.906409994181363
29.790562718853288
29.870978341910032
29.80833299892347
29.809713650436343
29.591360199863438
29.68804077614677
29.518448985889147
29.679501043712975
29.43869380309931
29.49345871956825
29.61041949066545
29.544498614071816
29.555471270127374
29.679501175099908
29.775151319891016
29.876789656460744
29.829800098798422
29.74320474378399
29.68616902735308
29.749730302855465
29.635920888370876
29.72990031753805
29.907817000854504
30.02629457998652
29.789294720897757
29.550598572643615
29.79014278470523
29.889472179692554
29.678588120728108
29.84023730805347
29.74417227012479
29.759084577648068
29.841164631437312
29.751076728994644
29.773357517586266
29.8334155868892
30.02806707749937
29.808172351048892
29.913429032967585
29.94282124603643
29.654777981701947
29.77090345700849
29.774999403618576
29.911050355749527
29.615983809069267
29.649482906022197
29.716420618559702
29.876507019999192
29.715108561245025
29.542221913058352
29.812871033837265
29.861857129659047
29.818774903251544
29.818093587004455
29.846601924144785
29.671715557897645
29.746749157710425
29.536713825014164
29.532244783361584
29.63951472818757
29.538801059438004
29.47014427927066
29.389190037198155
29.40727871787401
29.84092775390364
29.895472441591288
29.70561169745035
29.682995316514052
29.507975694855105
29.9661932712382
29.777113257419725
29.77419490773033
29.60580751861679
29.65639464960786
29.502926534761766
29.615017505228042
29.733023959320207
29.750574627538967
29.856745887343102
29.834336201974327
29.966914358645703
29.86530698976194
29.973351655047153
29.89990425629688
29.897527676953874
29.973282700104114
29.652425456448434
29.883518688662956
29.815575285301495
30.01313741756312
29.57730024049583
29.96289268304683
29.949542762777686
30.13741930523514
30.19314845446384
30.100881696844173
30.28092107240642
29.836734208896747
30.089535186875846
29.977960276575928
29.735732604514226
29.7448746074459
29.78969621439326
29.771283372994287
30.06649273322165
29.928525633702574
30.094051189778767
29.98155788893445
29.9516675127524
29.862011675758236
29.803084410910408
29.83540165144874
30.064835027840658
29.868647298285047
29.71480112968772
29.940820093717054
29.909580507283557
30.007249827056434
29.81469469538488
29.80986218967125
30.04366029680127
30.055704921917133
30.095027631563728
30.060822452571315
30.1252329814281
29.937706543569487
30.113364060680812
30.03942004890495
30.277417341422595
30.499570416308668
30.21475944182737
30.214263103515368
30.069385599679393
30.289944199835187
30.249857327482072
30.190319795118146
30.29598091737188
30.197765103875547
30.017047252591976
30.03421197613838
30.140466571907165
30.237252365542584
29.81740455962767
29.964564609409283
29.97998600948771
29.984249655646167
30.277994152109976
30.416365527271648
30.50522783733427
30.512046414986646
30.33537893370884
30.388483518117976
30.227368857636584
30.555980102165655
30.338805918406287
30.204562022156406
30.209566924409327
30.202808447174704
30.27142412823216
30.238770763570255
30.18370745027859
30.235233590162885
30.395973750584062
30.315750156835755
30.1423727321423
30.121699267298126
30.070250296761913
30.155474866177755
30.080521171167288
30.286307916390662
30.43317318691776
30.156708781904946
30.263331229732692
30.153726174486575
30.401558789871928
30.18038172969709
30.29103900160723
30.177823265109193
30.32971227890273
30.125362953296705
30.195642995203162
30.1100869514741
30.108201666677388
30.070137938737467
29.936655038567793
29.888150538530194
29.966244551510403
30.01290520110154
30.245131989465307
30.156847506193113
30.00219965450389
30.10297863988568
30.10676481234049
30.059898934539635
29.918350708767562
30.17473530620193
30.0563915603891
30.249330135758665
30.079326342990765
30.079797596849502
30.011712800426757
30.071144149131
30.018293005777704
30.24631665828162
30.37285054028207
30.155243670569096
29.98591936610313
29.99238347324053
30.139904958309057
29.984835529047167
29.83552204875914
29.51419936814354
29.612358190308264
29.723382763309
29.828484915782326
29.744442973796293
29.72710606747284
29.92716573351511
29.94111554466195
29.91137589901105
29.936171680556125
29.94193876172018
29.80712514723363
29.303848795064308
29.750914495873786
29.452972384542377
29.498693563284775
29.376738940929357
29.343838996562706
29.597027105821887
29.347785570942676
29.330130653854052
29.35591510226685
29.490419724175077
29.579781729162637
29.32864427361902
29.304562108026744
29.36248136573437
29.364165024916556
29.353491556223457
29.550886776375716
29.49513724442365
29.545809527274017
29.573469434410846
29.540696538770028
29.506704601149934
29.462741499729173
29.273326160565503
29.394761832839134
29.37671605412439
29.203039649270785
29.405452465690125
29.36109597909228
29.360628163659683
29.27264195076943
29.508527791908097
29.21638340484505
29.353614241995217
29.2979200729162
29.418338063238604
29.433399525325818
29.252025716611282
29.328668002447003
29.53811500109743
29.506858723530698
29.497152320242403
29.36929206533822
29.46257461544435
29.63596310492103
29.55632347715866
29.27881595219639
29.709821142819447
29.571244987494843
29.709381279731964
29.740150876231134
29.60599381119602
29.4706320135353
29.53461428532043
29.769965158122456
29.72930354195831
29.70595459653089
29.835989324022588
29.857654006579057
29.80500385132421
29.753285049744996
29.688239767391664
29.849824157384596
29.93138895854935
29.770841886517836
29.826111452804565
30.04565757811321
29.943076997390754
29.91306764065529
30.03687244898551
30.18655022121122
29.801193346615886
30.004075665639927
30.054841313385623
29.908012742084377
29.88086957411282
30.038660293106698
30.12495427668467
29.83737868620672
30.092273694298903
30.053464834245332
30.22134358641025
30.29307465694899
30.236275938582676
30.17885526866835
29.997581115632748
29.889720921686646
29.959171652879718
29.803880527828564
29.636183192178144
29.87762430090773
29.884577706943325
29.9565436931448
30.06935482418994
29.733278384764983
29.764272408376588
30.02859065490532
29.93383762706933
29.96579508588551
30.28315828426797
29.970290419924293
29.947381135857082
30.037552114332442
30.100546758838206
30.056801493451744
29.908510367885036
29.696221276828382
29.84521021427629
29.81380221227823
29.5134299754325
29.837391796282382
29.905812229851563
30.03472490783836
29.823312380733185
30.050105847273482
29.89238349241225
30.03060549928335
30.148426822323916
29.893025310786648
29.924106916704854
29.93004278096468
29.884615792349212
29.961661882613292
29.83036763109745
30.070095655752436
29.82114410061109
29.70280480913241
29.820384972096818
29.42172302111493
29.469305439394038
29.32235504728665
29.313550309041762
29.475813955466243
29.59512229299703
29.588781503228944
29.15325484865567
29.308860399195986
29.337184782210112
29.372811534093188
29.425972915005406
29.303880705851753
29.308203045512624
29.337552280151854
29.38760371775359
29.217424923481516
29.292880645644352
29.39565471689068
29.30906491977293
29.368084884069727
29.443747087799707
29.49975074971922
29.520173366646002
29.32236958680863
29.309918672790502
29.485385835603125
29.41059708653526
29.557591739466925
29.465298685142034
29.457832822280917
29.532384106437576
29.343074163146767
29.43756642457014
29.09952486729516
29.060817776844
29.474172347458147
29.54429954330103
29.30778792339341
29.41931028725997
29.447583408130733
29.437433085566642
29.564722096217046
29.47281416943262
29.731750709996888
29.593940529350807
29.59999965919419
29.66542884317134
29.626290997084777
29.55464884472838
29.68669740668684
29.528188500479303
29.535551492524785
29.661232199390064
29.572143089184777
29.755287188220322
29.359251038202178
29.50943830244526
29.680672221044368
29.31340448624273
29.642294115720812
29.578037745272045
29.672246150719182
29.699445920940796
29.756612699656674
29.594177000589845
29.31093324592811
29.37308682092833
29.507903525398046
29.51761621826402
29.65471674938108
29.812390884989927
29.628768692919394
29.982808647496455
29.978273646051715
29.55562151635559
29.62960274575137
29.504376896166562
29.54789978781732
29.61264243765888
29.48795563511174
29.458973639595584
29.42404704021573
29.597679185904617
29.615958697409724
29.588529859591297
29.51697952082866
29.65922322757089
29.38877621863126
29.452158642851227
29.33535535608527
29.426252922370477
29.34700821418085
29.469496131045045
29.338709667257902
29.294722527925256
29.394733952396795
29.5337906861503
29.32663802470566
29.4108389717585
29.34597816288894
29.503827539553264
29.276558176482425
29.5291088449691
29.403291507298842
29.29542404086555
29.51499608204424
29.554096433709386
29.383266646314787
29.27026485859528
29.48180698470159
29.71715924355623
29.67855383704908
29.64755876715211
29.76584862985855
29.75699498804992
29.808415131236963
29.40801397027819
29.319495233751976
29.49182082788332
29.241201615786398
29.432746881702997
29.617056753999627
29.592645741338696
29.59939064042125
29.486680564726388
29.826771924501436
29.751443122636676
29.908240175655777
29.987178281713412
29.7251876876684
29.769435397456416
29.948156216961532
29.634164095255557
29.724117265680785
29.580881115930477
29.71868304373816
29.85622888904943
29.72491732083503
29.608366998425357
29.61749005994262
29.533904651334844
29.56192834082058
29.284390725727082
29.347369476186337
29.55633812912914
29.75834476519428
29.554370773020917
29.66211086875291
29.65905280308334
29.59946040972372
29.803123264986287
29.6444287064801
29.770309668377124
29.756868009088407
29.79110078683704
29.993656711230038
29.84238330492429
29.912547792270534
29.92742092436274
29.940416052650225
30.075646495387545
29.915740591416043
29.832767724697092
29.709807314275768
29.97876462385138
29.751240124785724
29.79097718687009
29.9301129001009
30.245940122473264
30.347211685071223
30.199871399537795
30.081357450224697
29.960308814954484
29.97142043451384
30.05861668356787
29.66336129793784
29.98598474390771
29.707514738680082
30.01618175059084
29.989428392546095
30.000209784822683
29.7617155584132
29.679111854050195
29.829899270713486
30.118079168207807
29.94277498525386
29.93550928970528
30.120310135893224
30.21147326499816
29.952739151719513
30.171785929713685
30.063504823262708
29.95563758756439
29.813059306726423
29.937429294479266
29.938078819935203
29.996567159860703
29.908583501801346
29.7769310588219
29.892296020663608
30.293869942990554
30.098095040545005
30.087583066163848
[truncated: 98,002 more rows]
