# Supplementary material for: Comparative structural insights and functional analysis for the distinct unbound states of Human AGO proteins
Source: Sci Rep. 2025 Mar 19;15:9432. doi: 10.1038/s41598-025-91849-5 (PMC11923369; doi:10.1038/s41598-025-91849-5)
Supplement: Supplementary file 6 — Supplementary Information 6. [file 41598_2025_91849_MOESM6_ESM.zip › AGO1/r2/filelist.log]

total 26960
-rw-rw-r-- 1 panos panos       0 Σεπ  23 20:49 filelist.log
-rw-rw-r-- 1 panos panos 1880174 Αυγ   1 16:25 L1_L2_distances.csv
-rw-rw-r-- 1 panos panos 1821052 Αυγ   1 16:18 MID_L1_distances.csv
-rw-rw-r-- 1 panos panos 1820863 Αυγ   1 16:19 MID_L2_distances.csv
-rw-rw-r-- 1 panos panos 1785860 Αυγ   1 16:16 MID_N_distances.csv
-rw-rw-r-- 1 panos panos 1860652 Αυγ   1 16:17 MID_PIWI_distances.csv
-rw-rw-r-- 1 panos panos 1860884 Αυγ   1 16:21 N_L1_distances.csv
-rw-rw-r-- 1 panos panos 1860563 Αυγ   1 16:22 N_L2_distances.csv
-rw-rw-r-- 1 panos panos 1821189 Αυγ   1 16:20 N_PIWI_distances.csv
-rw-rw-r-- 1 panos panos 1854999 Αυγ   1 16:14 PAZ_L1_distances.csv
-rw-rw-r-- 1 panos panos 1821289 Αυγ   1 16:15 PAZ_L2_distances.csv
-rw-rw-r-- 1 panos panos 1820646 Αυγ   1 16:11 PAZ_MID_distances.csv
-rw-rw-r-- 1 panos panos 1821118 Αυγ   1 16:12 PAZ_N_distances.csv
-rw-rw-r-- 1 panos panos 1821159 Αυγ   1 16:13 PAZ_PIWI_distances.csv
-rw-rw-r-- 1 panos panos 1860625 Αυγ   1 16:23 PIWI_L1_distances.csv
-rw-rw-r-- 1 panos panos 1860614 Αυγ   1 16:24 PIWI_L2_distances.csv
