# Supplementary material for: Comparative structural insights and functional analysis for the distinct unbound states of Human AGO proteins
Source: Sci Rep. 2025 Mar 19;15:9432. doi: 10.1038/s41598-025-91849-5 (PMC11923369; doi:10.1038/s41598-025-91849-5)
Supplement: Supplementary file 6 — Supplementary Information 6. [file 41598_2025_91849_MOESM6_ESM.zip › AGO1/r2/L1_L2_distances.csv]

cm
15.716861278668183
15.68445264793976
15.628577880283116
15.641761590351937
15.712660799196781
15.326207809703078
15.707182957643065
15.889858723103329
15.43017195980964
15.789615068335523
15.919679100168452
15.728941477347682
15.533817443043084
15.563256441432353
15.737137515503088
15.511845053505457
15.5807648601571
15.699001054024752
15.59272175345267
15.441116283779648
15.49189318003553
15.295358826375143
15.398445526252978
15.381793832227281
15.21937630559905
15.136376040781851
15.391604600892343
15.486562530003416
15.356518950818424
15.497139947586062
15.541778434296647
15.4631668189078
15.417135366819826
15.469100824808988
15.691778194967657
15.308160150754823
15.392170454666653
15.143124234037847
15.438891612530124
15.613018245393985
15.43637284735697
15.306156410198598
15.398223082881406
15.56996182996452
15.41901365556079
15.421280448828751
15.28248910494164
15.225277133322962
15.521104976028997
15.40533614847928
15.573590317816835
15.47225049154537
15.654667029546456
15.617624600575658
15.566724028511054
15.347433429938386
15.551450075184595
15.615528080755423
15.448038274572372
15.389911994795565
15.666955264307061
15.356495526136918
15.513197351491185
15.499287493066628
15.68415374510526
15.427974314626246
15.53516673178444
15.341645552158782
15.253821746258522
15.420371625143849
15.342000096056335
14.90070993946675
15.266549563430099
15.458304435302058
15.13940489689232
15.31309598453138
15.224346365943836
15.44485820702257
15.208382613983305
15.657256807345057
15.647068016969406
15.8389257159148
15.47891352852131
15.435296579255668
15.656492253332763
15.616951764718847
15.645198571246288
15.725953110428945
15.642814719640205
15.616806948548243
15.398804278266736
15.427018605280194
15.345187228119565
15.640979809226913
15.604162464175097
15.559702061086957
15.30324255542054
15.439710043356197
15.083362278685543
15.287361322036636
15.340880309294203
15.305160811723383
15.11247447608187
15.164433123871548
15.221521175953495
15.053711327873415
15.203921825854806
15.167974741419016
15.401424034022176
15.234434308733821
15.30416835465862
15.234557549253976
15.471552587590732
15.324598619744997
15.471279850211785
15.3798777015059
15.299051709612783
15.176656948937493
15.089549604668266
15.109385107739113
15.203842874218141
15.46157453986914
15.511115654955951
15.42141006515929
15.230164135867868
15.1976351957051
15.540224843565836
15.431433363707242
14.981142976019454
15.134994333345114
15.301503064599464
15.401019699383948
15.054242540433927
15.390422283865261
15.403483894599082
15.023865341450755
15.24134366224368
15.217690483345244
15.18707584242665
15.22111731612372
15.285808344861822
15.349828049182582
15.4204764626397
15.343261432203729
15.423358167379444
15.514459505260993
15.500511590885031
15.375816562435412
15.36623263836357
15.33517317438294
15.662596615183581
15.761667282697468
15.67907334811654
15.610272590790048
15.400421843607987
15.440436452335517
15.550399355081428
15.093767066183988
15.282176040459865
15.138626079914607
15.055100671799272
15.149617124902779
15.381113425056501
15.248499910418426
15.328946948892558
15.28333173316668
15.441609409752147
15.209388692168343
15.49936863038901
15.651616338169015
15.458477969786985
15.565880911975018
15.581424379206576
15.626631353304958
15.596113322690934
15.270357027536585
15.583497065390127
15.524741466399828
15.538750452588332
15.489934581496458
15.413511486727824
15.67478287826379
15.634307766671304
15.555498878425874
15.602594224784383
15.578320251227506
15.555418138230882
15.139638308659853
15.117267940791589
14.996489990816004
15.182202886330074
15.165691935244205
15.331991472075577
15.358515178373304
15.347975878792514
15.349647047632482
15.272361279165887
15.166980126637394
15.231358532625057
15.319649374125145
15.414456437694806
15.238291550683538
15.563599240752772
15.496930601151396
15.710475200602481
15.687860121984553
15.766469513507134
15.464559948961794
15.636053316152545
15.631318382744015
15.469311665332626
15.455414779684945
15.464827175581682
15.41505491598797
15.555357249651143
15.5522907546599
15.650600823257808
15.313419752563963
15.40441129153001
15.336375508708798
15.272583776515296
15.33891234704683
15.36412223730724
15.650116784313669
15.233574277610328
15.60396556009864
15.553451966769643
15.777246219420135
15.922014399337169
15.652563330889043
15.597389703007865
15.74055308330199
15.68910167315719
15.716943198837983
15.482099456088482
15.65937008857847
15.653367544670221
15.857573922145216
15.733953981299438
15.906566037839859
15.699758854765983
15.62364577468979
15.755725138700205
15.791052382161013
15.447296101775468
15.67711424543821
15.636636716834955
15.611981023977954
15.73693135920614
15.736161164513923
15.588461668428977
15.646823536131679
15.897985668133082
15.528130618402528
15.622450198680182
15.384017640629821
15.322007955430314
15.252323717176072
15.502567760517898
15.603296486381428
15.618515087063281
15.512122033560223
15.464539180205053
15.532394814448816
15.46391926414413
15.620215434101867
15.471916965284636
15.730498444909918
15.299014806725065
15.22573764820446
15.629166458221091
15.404221662523147
15.71094255579258
15.443436090056162
15.4878101464738
15.522480692167045
15.43509677645132
15.769075867156749
15.597352658246715
15.727813088921964
15.995878870266125
15.908423082005843
15.940112715611512
15.79107142219258
15.65878253006912
15.486978801876692
15.555736187297551
15.683460527527622
15.862069659847725
15.403245210025373
15.560264902474886
15.633600414951982
15.803228605472489
15.746870560709565
15.65948137992006
15.619358044625452
15.52891491124695
15.519149119226839
15.252890552008093
15.43863269853721
15.266642203296472
15.55089792418687
15.407387376143605
15.701102274041018
15.513393805766656
15.482227023510395
15.585973530830362
15.679322605263929
15.685127059979298
15.67995179603911
15.968850092952973
15.72254465778952
15.7523401244904
15.786706164272701
15.73222572041452
15.864111688074875
16.026266598328025
15.700768061835978
15.752620459922714
15.752428423382643
15.733490766413482
15.943282902701059
15.762799448049645
15.638154307573629
15.794034558217524
15.740985165104956
15.55908357591115
15.836387574579343
15.756189227764153
15.691567414263693
15.911668274105182
15.930654930467538
15.694088998203306
15.801349867745685
16.029889940268934
15.88290977877707
15.82156912358373
15.991507956507952
15.911529118381468
16.0227277940924
16.032282112177302
16.041613283072177
15.978453149445638
15.98932647930607
15.762176214786994
16.135837170467642
16.19267015058776
16.47583918008397
16.006592706455542
16.189144333438453
16.00400447951575
16.245908508619156
16.138102100231908
15.995124362127127
16.17357458108391
16.077141847264567
16.08193806464498
16.016219990201492
16.15857402043896
16.087217334809004
16.38829162844268
16.286410553284377
16.31380700922354
16.103475898284564
16.378596376562868
16.180037295013985
16.090669011840774
15.820253621227808
16.318407105603985
16.162133900475933
16.202224805938396
16.266261151736153
16.18628324078961
16.00331363748677
16.065598230836272
16.332201237071732
16.175917797354003
16.233023169850995
16.227574554308
15.869471199437127
15.868974453409036
15.955810412759188
15.847689718137932
15.640349942846933
15.601850298953847
15.669076854605503
15.84087837367438
15.82315341131866
15.868176181390202
15.851368270386047
15.612352992369395
15.485703908362707
15.755691529368068
15.70620811777801
15.879135961506215
15.651592445754938
16.009717396747913
16.076360579456917
15.95376039105156
15.85379721669466
15.600865004208751
15.833392790466151
15.830972041561251
15.585400900863139
15.937392111541412
15.633937955952351
15.548524111005808
15.795787180526137
15.746987471093274
15.983014217526465
15.632090379403346
15.519405749455126
15.664809955833991
15.780088345948721
15.8196593480786
15.745950918697046
15.96583168239402
16.01198785224442
15.954537471394463
15.94221716190013
16.032389559951408
15.981249423139715
16.13861855021537
15.869074341918077
15.956836060102132
15.75757722247687
15.814786818118977
15.968863808017009
15.962133695676405
15.848943676482932
16.05433543190668
15.910222623772016
16.019555208597165
15.823725058250972
15.88528996390957
15.872278152977985
15.881145237141432
15.776570496943503
15.738488300845109
15.571251831691024
16.119875531184153
15.651902867149747
15.72659765740099
15.870701067301031
15.48218829792063
15.744426297949058
15.74692207048639
15.76544186744696
15.866044539066714
15.736106091774278
16.17500597355842
15.699137178293485
15.868101283026833
15.816534401944343
15.75994488506836
15.739208468797804
15.838965748916971
15.827711109177725
15.787495481968381
15.662675557931177
15.603603564097526
15.730465860409577
15.856160966807376
16.0121747876108
15.814521729762127
15.897577795386397
15.82830398590252
15.765111371303373
15.738638228048233
15.736715104982219
15.706116836145844
15.737750349494437
15.803423461269515
15.759164980739223
15.643901616576176
15.721995170756738
15.915106659432766
15.78011221425199
15.372880858499261
15.766633525086215
15.913167424234548
15.823176605285578
15.572759086878934
15.65587944980894
15.609557846977754
15.589162126548548
15.822603778166892
15.634718498628596
15.754833043980462
15.535296268258897
15.438063024316508
15.506949598197755
15.397156077988171
15.203849331877239
15.1537534298445
15.342842689749483
15.157047347136885
15.262826296442453
15.079383743674482
15.362520990114925
15.350831080973355
15.207605714257788
15.27099980250372
15.18867753496911
15.097860255826303
15.194895696717609
15.0340951595914
15.456077833014913
15.353792453830847
15.33045589761317
15.031402132568104
15.299245578728549
15.37754428853298
15.129095894820408
15.306770504572041
15.241750750667103
15.20130041986808
15.126223230328845
15.185731320296945
15.118151818987462
15.00232938399889
15.337320671911645
15.343736879121684
15.159361528743487
14.987501164422603
15.243473630784099
15.30858504054965
15.296496523451186
15.265302812510193
15.266659537703356
15.262930808309436
15.320256585216532
15.317079151442044
15.37892875912048
15.188901537981323
15.329546086494608
15.265942765128715
15.427360726187587
15.374956019244165
15.700971890075381
15.430590120751662
15.661122300385989
15.575407394328401
15.716116531870199
15.574274597082752
15.78697780855289
15.734747038841816
15.643533378360289
15.694611935917923
15.542329813779913
15.510406884086537
15.664226729591723
15.668411294376353
15.83441165310558
15.511596241337218
15.715696233590629
15.639571761055587
15.400255531308073
15.322312069756586
15.438976199178127
15.61296602930661
15.752218725224516
15.663825695612031
15.630559500586918
15.636754953903164
15.54031149249712
15.587276765452827
15.490277040767015
15.662513288065941
15.543398352957789
15.643230229161318
15.493727641739884
15.718056577794933
15.520505549346954
15.516631206102394
15.334651222753637
15.592918456246995
15.555568460496463
15.642360033680188
15.564781660828087
15.433589994360174
15.167326051283688
15.47489678826724
15.249864256041644
15.416437126112765
15.286180534150313
15.039902920926304
15.145463902414834
15.424553750933242
15.05938773418165
15.168861683051093
15.075485810105729
15.232904354828186
15.235668314325878
15.10102828928738
15.320616850520922
15.20915770511861
15.216810993331286
15.524900348386804
15.128646374392947
15.618362415170393
15.262864350492892
15.253323646479934
15.269602427494748
15.253765007499533
15.04064685925299
15.307181421907636
15.093350928708393
14.972449596564191
15.189061984273216
14.979057038351652
15.31590052330609
15.256772194525297
14.977584116753796
15.083434574504322
15.24838500476894
15.11558507507956
15.026446002353937
15.03097562755611
14.957994781998256
15.248187007063077
15.239995984901133
15.600356348329004
15.428615390294688
15.078436706271567
15.588737585247632
15.73714638129596
15.395102746213981
15.401418556015535
15.287736676814925
15.365942469955318
15.229325442529444
15.318956396949707
15.38318983400134
15.509903000036063
15.639751769597144
15.677092003442452
15.65426990385195
15.528152448476444
15.418639195011625
15.209824758785462
15.131308255033499
15.361173620659425
15.41319318232998
15.3133075847669
15.513322645524505
15.809020838107333
15.625525640427641
15.806740001590743
15.827666094758019
15.809587895575508
15.695382710273748
15.535553742426007
15.510226256672752
15.540750861859042
15.465970201275818
15.455921406108306
15.707383387647281
15.375814243016615
15.444787424592434
15.445038940059014
15.637711306276238
15.76476252510381
15.618480910831202
15.805610271895022
15.58710570702965
15.752836595345483
15.774522478367633
15.60144728175921
15.745654467732045
15.628207696775092
15.625736084485766
15.723352425500783
15.453890013119848
15.465117731752109
15.777403151938053
15.62094408642901
15.910821142151846
15.568241360529498
15.728867066201675
15.730142955969209
15.632991944877062
15.362875043867916
15.37301636860232
15.610875921197662
15.59178944394143
15.451408600274645
15.556776781756477
15.252300461783381
15.505008899787812
15.68971644393467
15.423975891782282
15.510049331322817
15.469424631805886
15.613420520085247
15.5946589932462
15.537747551610899
15.482737362945779
15.605364346687564
15.388792944045578
15.41169656732651
15.487653523094856
15.660461460959505
15.56590607637879
15.312570051616747
15.356642519676631
15.437785954562534
15.326337433955455
15.27516034236644
15.181232247643422
15.025551763556939
15.301108269282405
15.197570157356004
15.588405140564657
15.542892926498633
15.531878628277253
15.388094362839661
15.520412116846748
15.414334787849212
15.394543919965665
15.474295102662929
15.60249057170887
15.74144247461051
15.548702890090553
15.47492730564479
15.63603842609648
15.502936181038534
15.540106693466212
15.637741868014054
15.545712311905747
15.605615704485855
15.362452002278568
15.369388916856925
15.59062551330499
15.58765852950059
15.577557041938537
15.498134865985369
15.332102120317833
15.544319548915574
15.327265035756048
15.547915470469508
15.498033084235955
15.366676438248101
15.517734095101526
15.690294806156704
15.582261571000773
15.652023594997493
15.584960067571371
15.418788008914014
15.568026520156673
15.358153726477354
15.326474904860591
15.602142088320742
15.34444650779964
15.393936346943322
15.516492495474674
15.351490220541946
15.410021709414224
15.566649525674862
15.302225197725399
15.465947248216407
15.50655699873062
15.512282299845022
15.479110130710694
15.197767869376555
15.131091640046844
15.23667907395268
15.261808711986466
15.05557655205497
15.252659522804706
15.420463770762753
15.526816990479201
15.508026850201327
15.645117689263854
15.518767899700068
15.722879537290886
15.260659968082061
15.238952397463965
15.281234947654616
15.264546533181303
15.394877733177754
15.388024720770137
15.542426299708735
15.238138287832104
15.241256333323587
14.966342673386729
15.299993133637276
14.987387864180548
14.975337583443581
15.115539323805494
15.206448531471501
15.319849199896375
15.00242704957009
15.058165658776701
15.117709267513176
15.399715285705293
15.311914234842835
15.44364774845286
15.360700994592102
15.505644426716833
15.360457043549907
15.57827465627097
15.776958015792234
15.613835679666785
15.410015155239943
15.501638309811979
15.37942717467294
15.434764959860944
15.468787344783982
15.395690124935495
15.121605220165543
14.994175243826518
15.148202070633019
15.362925426109689
15.44780974714284
15.539612003570106
15.420576719783615
15.230322127082848
15.213205825244668
15.156392039579107
15.08043506184224
15.364344278151163
15.075915577809653
15.050575283168973
15.399913425727945
15.372056288720922
15.216547844034169
15.460469391152918
15.220607772341793
15.621621718202139
15.419639346236337
15.36995995271704
15.34311443323501
15.292519790801531
15.426844565085618
15.523453432246013
15.234524573615177
15.33557279196655
15.58683601834639
15.57197583596742
15.450266323916665
15.444478955829288
15.552499847874824
15.44622114684189
15.311401188522183
15.445675265806425
15.213167920803876
15.160953449936889
15.217770196627857
15.19646148260683
15.420261381039994
15.021030427100287
15.074051837495194
15.35932083736581
15.145944812886373
15.08747685310884
15.35110336412868
15.221383164726381
15.036916918106009
15.220687745475374
15.05351849639554
14.999289328179497
14.963538631369008
15.032997691538736
15.18041208678604
15.340266332478938
15.028209213060531
15.017648613963985
14.875500931518369
15.04356529744436
14.969972994874762
15.051554093946102
15.134986713337131
15.126053730812195
15.257813730717752
15.080122553351554
15.21450388106601
15.104128304069368
15.162099820715278
15.324092558437174
15.273681110109463
14.981965629501651
14.968491695398653
15.16752663700482
15.21712970682399
15.141394141825046
15.131478662422232
15.16966914079975
14.959918925937652
15.004467000583132
14.863652294048546
14.908418786116737
15.07656607790541
15.081140389759819
15.142657080785204
15.604405385531923
15.285736369226793
15.25492108681033
15.310788591287606
15.188582126114705
15.166382059032811
15.269245407322261
15.352966403102297
15.240548727221215
15.243940416909453
15.219995898319356
15.248614540795067
15.221378268141427
15.099886678750432
14.998679701692595
15.27943161989965
15.080795196990497
15.095734257787962
15.072219328784088
14.896200722248265
14.995381396766827
15.091714591954934
15.066032163336489
14.860366375560966
15.199512917950685
15.10730991606258
15.031144931677801
15.190401117281933
15.126877050984838
15.228286019363274
15.212289869839607
15.317068525649569
15.358306450417063
15.26909820500725
15.169080493081145
15.119435750587263
15.152229043507463
15.098115449754186
14.912537406421563
15.018119400147869
15.231855487036544
15.07454406139739
15.119471164539846
15.171120772210498
14.945154672810839
14.959169366692038
14.986101316527675
15.134373941598566
14.973526913054995
15.16721271443025
14.895012460232232
14.803908400336441
14.747895940666096
14.88392331241092
14.698484741879966
15.067099839047955
15.09887820917991
14.955434975186533
15.078944156774805
15.11025683231564
15.11751945830388
14.955660187360085
15.093825271888386
15.444733410486899
15.085400936796045
14.94789655715673
14.871781655206593
14.779099263165167
14.940559047884253
15.058777670525712
15.058462843210394
14.8280248155623
15.129629857607172
15.07224263956185
15.119842147185812
15.159173092900941
15.21713126406553
15.318506184957224
15.323886707661053
15.463750478554818
15.455776612120546
15.216555395504425
15.182208185392467
15.133879723172454
15.213565425072689
14.999373842415812
15.108490311345934
15.162673579579023
14.905189271989645
15.116552619800094
15.152752985825908
15.08870212204768
15.10423540517431
15.177519103129434
15.15040473303666
14.826800815536934
14.977749950715273
15.096143898793049
14.946401593501584
15.143530624788761
15.048300890771467
14.911765387191194
15.224690610104462
15.231105714174811
15.135866160834382
15.09076967254017
15.14989999281761
14.958557998115785
14.964240272571885
15.060796144573166
14.826556304526685
14.99886758959607
15.258430349460548
15.124518817087832
15.184546462180053
15.343888760872364
15.267287508730362
15.42639636974091
15.036400777680997
15.045235298209747
14.987590037156773
14.949414120898785
15.219171229920844
14.927505774247589
15.193943041330959
14.887212379766
15.210846338911766
15.222342465111696
15.058534853250706
15.09073204298211
14.862641291263662
15.12528227057607
15.119541271590405
15.180571412194464
15.121437069569474
15.083223550287162
15.016749904860768
15.169021089894597
15.22372582860978
15.215527888326447
15.127607203773469
14.802973090880847
15.380026910255582
15.124645561438385
15.486281530141547
15.345239054079386
15.142731440910545
15.19709601690419
15.18808241227659
14.965063956238277
14.873805953525386
15.066494327041454
15.038182023207836
15.235711274979467
15.250714069329959
15.28822241002016
15.23075377839212
15.460686922201191
15.228932097609734
15.252147596199704
15.216949516006519
15.3549125746642
15.152643843964333
15.285390752798543
15.673624541599885
15.519027788849185
15.360919286392596
15.47175739338834
15.399595830529067
15.582968950979863
15.433049986426694
15.618664731546342
15.98464029206485
15.752726581180758
15.421055575078809
15.3533134753189
15.416647158444784
15.556123425476976
15.673440692091672
15.34060376847972
15.529409449346412
15.792402127054535
15.494089629382394
15.439418501278757
15.390320129383515
15.7373063088941
15.630283553262961
15.706553144097832
15.593215441977518
15.548313900857256
15.672532722400401
15.726150718151063
15.688540421709867
15.582168418874247
15.682735424969021
15.55797689607748
15.815503113871687
15.262676224052342
15.180959381315185
15.294103526781509
15.386086046175702
15.6689410316217
15.362637637148962
15.317015374146932
15.220734358170663
15.359655375300552
15.500203083456094
15.329865564651126
15.50321455689173
15.154645736394329
15.217355270692918
15.360606684823006
15.389880470658092
15.382278438211522
15.157221266408628
15.326757433128474
15.236712246321279
15.289733572444165
15.56489437954635
15.399512903511402
15.388011328619648
15.495714159253732
15.217322911090433
15.18681443029506
15.327654682085482
15.408842766018207
15.455354550443694
15.50770599347091
15.410018389997317
15.474236162147392
15.502117110031248
15.38201284090037
15.40954892327697
15.227876956765973
15.199454739121418
15.157456264700622
15.122697457312025
15.033733739348216
15.3804571969007
15.40268709806092
15.417268914513237
15.398216074082557
15.172426533801087
15.635410442758305
15.271740128803028
15.253022968608457
15.185513147393266
15.28072224459225
15.207720499657194
15.170692736957392
15.141222588522009
15.223215958548373
15.249371344082356
15.150476718385502
15.52227873005541
15.478274991752118
15.303826165578371
15.52083017515959
15.568088905502416
15.3225920912475
15.41934264825162
15.328180572069513
15.454088011304675
15.631536031964705
15.514532357753392
15.349918268088029
15.370981980888777
15.384746357291464
15.25485978832377
15.231938484604978
15.254526373949076
15.295209326933167
15.328443790790846
15.303112361568278
15.236786412372654
15.454899570746953
15.095456981731228
15.227125394350002
15.101311201817175
15.118724571074466
15.023312002267524
15.047594029721742
15.038013914985253
15.003080667674629
15.124275941986589
15.136105789983848
15.196848477712901
15.078069284782755
15.050393982586197
15.130228394291438
15.058997905204256
15.283806105358503
15.496058777939473
15.396254891035273
15.494769716413117
15.334806883982194
15.4316067217199
15.402281013591622
15.3386799806983
15.433800408269693
15.323336226191653
15.123582224648567
15.064716345344804
15.2479068169107
14.964265840540676
15.095750448579315
15.13183746532739
15.162957314052495
15.170838173602617
15.415767646616603
15.397450083695263
14.991212272571882
15.188534507708612
15.369774766921648
15.276386921018576
15.193986144035922
15.059152831910165
15.368682230728297
15.29698823079756
15.159633198124231
15.400161104148008
15.294413073029189
15.322327018914002
15.213313970890773
15.415196519669017
15.469222516171817
15.321101244759177
15.483367712883167
15.367489952879184
15.353875212820173
15.439509453265387
15.534526796357868
15.329079487810333
15.254588761260958
15.468973026918285
15.504445232515398
15.334510246724973
15.379886205035236
15.123999327243133
15.327624112491366
15.328282007968582
15.52013725507556
15.596105829482442
15.57224430462187
15.348199324158616
15.530740922919719
15.541282465201762
15.678123092187779
15.700110967525507
15.700800927145185
15.640659234080896
15.66332733155411
15.645710682372824
15.643519804725686
15.60359385276107
15.615187751705362
15.542024534284737
15.48950332675402
15.370021385764169
15.605188194268342
15.737124815867938
15.554408334067153
15.465377133001526
15.583399121764435
15.781940894070107
15.5096685785141
15.543279659598124
15.681879213867557
15.69054551722849
15.671527609349782
15.60712453317196
15.499698526449798
15.389029020820757
15.588299238215464
15.72948092023604
15.600316204283525
15.22906208709354
15.357288324733531
15.412133857520178
15.309920188342092
15.46968086813523
15.488405428936641
15.521441619147101
15.409355752011615
15.532800858939463
15.361794230960687
15.579734224906192
15.598838571115547
15.226286949600492
15.542706325626792
15.022100681722229
15.286685776967538
15.29344824452252
15.345997126332886
15.297787248142901
14.99946406537027
15.029104809313194
15.222434058529851
15.247190048552424
15.31777005199241
15.305689988646309
15.459404808796913
15.284800943999066
15.533928807204122
15.294585249157434
15.477768036020402
15.286682417867375
15.286369112605927
15.432190595673337
15.486191558252205
15.581499540706599
15.351836570326073
15.406914507299456
15.205848548029211
15.313132484407719
15.688367901895125
15.643823821734246
15.661836854418889
16.0031818962348
15.662037156505223
15.586075582537719
15.716567174468723
16.010537370820817
15.762864640091534
15.672751639631013
15.661532600288634
15.408216135138705
15.505500338720308
15.439964353631591
15.457000665316853
15.477025474042605
15.427294070199492
15.515056938321747
15.659210639092601
15.554529594795738
15.54814089978707
15.691190645360809
15.785581486890552
15.566701096482067
15.802273072318012
15.63108634694309
15.576698826507538
15.593397517160499
15.391358155587415
15.286764188860277
15.415953502849417
15.633850452035324
15.412172839106471
15.347247650286667
15.443963366159917
15.401867413688345
15.626410659818083
15.426342500920818
15.614765818049632
15.511758236738538
15.735184055083051
15.562975732207596
15.452626224552947
15.292196636123036
15.473476619847382
15.479849903338135
15.425020860945933
15.612490951009708
15.5211588924266
15.294005331008961
15.391348502089446
15.190654514205288
15.436912038389835
15.251285575038906
15.283366511681658
15.313058080799804
15.564246272693993
15.319734531763189
15.56965820637085
15.49417829092647
15.409539374246734
15.426859905606877
15.473235088291613
15.199868688571579
15.460591448665056
15.316207203723073
15.350692759896177
15.581493795199647
15.451035772382488
15.36394799765886
15.298963442640556
15.3205028790813
15.432240417131874
15.319884441139479
15.50370402967399
15.600462356131121
15.224043146755799
15.188647841821872
15.118448344614837
15.0065959769971
15.209791658161842
15.356104135219713
14.997434640644915
15.413498551277833
15.43744295361144
15.469580607458484
15.701600288111994
15.553777160780479
15.365579965527461
15.270678120891025
15.497366736449607
15.368815978442472
15.305834349456203
15.285859643753152
15.160111730878967
15.037669378635682
15.143864537666827
15.059795271257434
15.017466303442713
15.060613716934538
14.773829149677262
14.988965686386447
15.039171705900909
14.982324980300978
14.867740001962957
14.986281991451207
15.320488084711164
15.34067298719577
15.302805149581735
15.251013125250454
15.446186964001908
15.325455053492545
15.42260607894427
15.340081639683035
15.462404669460385
15.476297531592742
15.190565336057823
14.993256429353496
15.235959394331937
15.329485391504223
15.241563451652704
15.068154536568626
15.123905248487397
15.106037063235155
15.228200315185065
15.139844478016169
15.172102233214959
15.201482313239515
15.121528596418901
15.332428089955881
15.39113696654574
15.260709248776234
15.152993423062942
15.210868458339426
15.064299382356342
15.14615619626332
15.299176487740091
15.452116036440575
15.56193019097993
15.446465722115613
15.44051279260395
15.307506793467743
15.334719155579167
15.371689695169964
15.347185340364586
15.27334750684006
15.19516757634466
15.496527543794716
15.46670085810474
15.42914223991507
15.44649586742449
15.493805666310275
15.485926304456843
15.5877073516581
15.587429317509072
15.498513274881837
15.24722305559064
15.02206958810707
15.467237734556385
15.376783472465913
15.41656597173458
15.189037315159469
15.155151469674696
15.332347354150016
15.407635943960258
15.550276700202977
15.398374519594459
15.321133343488865
15.439921561723468
15.307412287963876
15.28505339707551
15.198518627257082
15.215619104423713
15.217712577568046
15.175911641262227
15.192577627639684
15.15718788995813
15.072723014871947
14.847851192804635
14.964276293247046
15.110712103813771
15.048008599060738
15.264205391763431
15.323038179229
15.193685196683724
15.42947092684194
15.260200088821268
15.406545728837976
15.140365958778354
15.277189511152493
15.196272388316478
15.280462061092352
15.193440370353418
15.169510717142343
15.223044049722635
15.475657905665052
15.31027951551663
15.374384152746583
15.531570876670513
15.402380830553536
15.624921158987195
15.439503384260547
15.571111195177004
15.395060182380861
15.298671654124531
15.409533972717206
15.357746987868154
15.320091941957648
15.536492269560197
15.421932925348937
15.406288602950822
15.66310885352646
15.570919027400286
15.569438108802451
15.445719373114665
15.642648713589372
15.753956667175874
15.416918270204985
15.483028688584529
15.515874951204017
15.51747871365394
15.538915423972334
15.65692866306229
15.545248983294751
15.451290646149895
15.388638339433038
15.497447497222675
15.497347518432461
15.10861446776576
15.488210117862936
15.580973440612977
15.469017957279645
15.548568191271736
15.315616638776802
15.570608249429677
15.303567772511087
15.397571460835955
15.527016647849832
15.47149747698645
15.433950561007899
15.575424151391724
15.651158696756276
15.309385017918105
15.33943490350739
15.308152221423597
15.539379130475274
15.425937231449746
15.316944658053645
15.333908405425298
15.43385768831101
15.366554117657113
15.494811101737223
15.62485122787733
15.472356877911906
15.752647490067377
15.729934865543083
15.774540146896026
15.707868191409972
15.86309605826089
15.847338971386446
15.735237431711797
15.618621984721928
15.826832556591052
15.686098009280137
15.748712490954233
15.708908356882501
15.503296888904849
15.701318904402564
15.768666580950535
15.772247588054759
15.714934716042624
15.717507851735276
15.910499360356937
15.63051678443413
15.681356702969197
15.511941410290452
15.443696594477803
15.454745459942231
15.533718549182586
15.488597854162357
15.54870727885557
15.51130597242957
15.476814813773487
15.465776696854947
15.252683115494976
15.400006436593037
15.299437020067433
15.46760883289568
15.638246279110433
15.765347299684311
15.708926301483515
15.638832356741654
15.916182691700087
15.759631859915633
15.774003845812958
15.631783934211132
15.723868228354478
15.62375683295372
15.649219171334941
15.641384645234865
15.790635221466271
15.661013190057242
15.826567950182971
15.592978117120987
15.701486381436775
15.628973995546803
15.497520583484281
15.715280284770497
15.616509377856321
15.738075940195284
15.791184977247175
15.692127677261864
15.603156473789985
15.560251328367267
15.612797626973526
15.682040793117901
15.646859098174211
15.4007232291775
15.224796717094643
15.394269225419798
15.4493480249743
15.470633837497
15.377574702071426
15.5418206354217
15.416293067135639
15.384126045584049
15.35272169694493
15.452618230670463
15.244567422902664
15.389995611709722
15.572440460939974
15.47045000035734
15.786793706955276
15.39087157673105
15.361423375761655
15.60372512685542
15.58393261968671
15.489224075758678
15.453358188067623
15.63357776262938
15.656034286260624
15.61034763667111
15.40246296733304
15.436945272966918
15.352915100690078
15.22250969726682
15.531581896069556
15.550380322404644
15.631080546804714
15.67383179911266
15.529721161945158
15.520887030020436
15.751678582133053
15.502546577692913
15.888014490145636
15.731821353603435
15.793843277136537
15.61004010925835
15.387740939307953
15.66545236744475
15.631184021026902
15.51859798825432
15.503872977147052
15.467202952772269
15.508588806302123
15.186728984685786
15.412519556737417
15.559246246395126
15.417620463417082
15.57983187266662
15.329650781360034
15.399534253064934
15.456919187797057
15.255880596390888
15.523423051979773
15.323322514069735
15.068194612216203
15.358247676350507
15.411158953417964
15.435895707312637
15.355827878271075
15.327980494833641
15.281884814832454
15.280499546620215
15.214608164710043
15.131575106171049
15.133536239390628
15.348102798327233
15.39621843755285
15.40728048249235
15.36006566068925
15.237496403094674
15.323895320729493
15.411299721127758
15.454416504039557
15.705327663009854
15.51355872308311
15.390146905696039
15.498622005841504
15.371971672587069
15.616577129655647
15.468274598278231
15.353330281938227
15.280733708253198
15.19156684774438
15.441454993087774
15.425943305688994
15.472745321958348
15.483243469210278
15.496477938410724
15.477364556746984
15.311662498206426
15.477525883995932
15.472163505504808
15.462574073536535
15.252864397749285
15.49704872760972
15.296525081153757
15.349947944817238
15.093443561283387
15.434008517996485
15.518091600575602
15.455796185739366
15.269192511478925
15.155769211339035
15.324793161342283
15.242058146983561
15.32698564505135
15.320719638507963
15.540881882578638
15.333229835400516
15.486015919061234
15.455737785954035
15.586289130982172
15.549728267586636
15.363848691010872
15.512158799001519
15.588648181117179
15.5441074130288
15.23887422569432
15.42347689453191
15.255839856978843
15.310118908875133
15.139138460574229
15.342326320135067
15.076529512442422
15.100975223302367
15.419860872084099
15.560850471846999
15.427608936358633
15.216899092929639
15.671301898264845
15.60400106737401
15.42037177200487
15.976831333714635
15.58950258191834
15.805027351768349
15.486578849927096
15.559277330439706
15.369747599442386
15.370380545485668
15.537026344527474
15.550333321301252
15.887449632540934
15.809755426670693
15.800434075385324
15.614074586751611
15.704909952572747
15.657531939007818
15.602177740819807
15.833346070104318
15.454704609868086
15.42882536167009
15.517987622259676
15.432224970848235
15.4476421476214
15.761286416459983
15.916589722417818
15.909407617740001
15.879956010016386
15.710618516672913
15.920857839672776
15.68495061317521
15.479672502901423
15.703961424943332
15.57157500630389
15.474464837760456
15.308705581161817
15.601221873815996
15.453284936966753
15.70518208766238
15.938021369614198
15.890876249304712
16.037442227931464
16.20183231762206
15.919376483210884
15.987696642481211
15.765019655000257
15.77108790669935
15.748942981119814
15.947239848023887
15.860475921567124
15.825836546664823
15.666600952670237
15.748109525868923
15.877452079406702
15.607159212588083
15.956314531488394
15.771440721782247
15.438338383329612
15.753321436835508
15.679725824858904
15.559833063523193
15.583518922880405
15.404096293572314
15.576100043343134
15.543978567707045
15.385244080927645
15.39061407389242
15.3558276597986
15.582753268482708
15.128400846157131
15.114971106419027
15.48823236773033
15.3604780903518
15.421762397287695
15.414624233967468
15.137145580427426
15.381304298917966
15.478138443292114
15.436719723418141
15.3990943651589
15.645324834441471
15.455212777766858
15.372030612691622
15.714609972263116
15.463017056676291
15.472343389152064
15.291481123429485
15.31915236990737
15.298492033921315
15.21869889117906
15.22032017822667
15.298148904169587
15.527645899328434
15.480119898993195
15.218770174048888
15.446067546636536
15.44653592118199
15.295310618392874
15.49325673152003
15.295950047716538
15.40956551729959
15.396450866366738
15.549606734030423
15.539362888773713
15.5481573080243
15.231061609413851
15.531998341709913
15.222474761641518
15.282116251583277
15.14478608231975
15.274395645421853
15.257257123139302
15.315412872798529
15.094740839015122
14.938076219177878
15.30113965334421
15.033627948064026
15.144525519973618
15.25767272258389
15.266423406498626
15.013575734924444
15.0223282535359
15.273136675761863
14.966667843464787
15.055191130645666
15.023055003421787
15.017522532883065
15.235072379431603
15.29551813057545
15.141613489180616
15.072495117336524
15.135887252893248
15.15161927179349
15.175635503662317
15.00404226882553
14.954378252252264
14.945047465017602
14.792612523732148
14.891836520125919
15.094955105933733
15.112086237040849
15.230597522387363
15.331987332046296
14.948614279128563
14.735904980518171
14.816313346867881
15.044680291953414
15.027480235865667
14.882137444761856
14.852373450019904
14.933790825100361
15.088372377716919
15.033068049344958
15.103908833676563
15.046258870337516
15.051140904253096
15.261220970484505
15.252453371269471
15.212901499508733
15.25570176400288
15.323361629532936
15.128407207982075
15.401411865646425
15.347528822972347
15.29784711903491
15.180884075891235
14.858715441295073
15.174719312318182
15.149943452754036
15.323629003834302
15.23928302076938
14.964696707268011
15.133539270538913
15.005481988826034
15.284166399707345
15.317713617503141
14.986930959610099
15.176300279050642
15.194047203561102
15.159988627757345
15.286720059932064
15.095481225850504
15.275338729348615
15.297022919541305
15.529667903167475
15.417508408377085
15.15917487429617
15.317829963608338
15.242372770575889
15.37056411532514
15.281569662964044
15.502526374972048
15.411280503767932
15.125861058039584
15.376328451217498
15.125956796305694
14.979432705529954
15.009402710734328
15.364170398528042
15.03860823760693
15.206090814222707
15.077835663140212
15.092423712384367
15.241521053287729
15.462424932482762
15.063512720843942
15.257362033245816
15.29910707797948
15.489988501896862
15.495571350617995
15.438305650349884
15.692779068871173
15.60395626002242
15.404136536786437
15.415678442217045
15.304785525370123
15.296015921755918
15.279818084207895
15.11041404614635
15.373659593396566
15.314902823305284
15.356138078282704
15.166181180229596
15.210765937207247
15.380379038491538
15.358056509564923
15.53988198210595
15.368958274917729
15.375154712255112
15.3304012313746
15.237411688266361
15.24700369710565
15.220723676651135
15.299204914382214
15.11268007904087
15.330055735415817
15.094917196391158
[truncated: 98,002 more rows]
