# Supplementary material for: Comparative structural insights and functional analysis for the distinct unbound states of Human AGO proteins
Source: Sci Rep. 2025 Mar 19;15:9432. doi: 10.1038/s41598-025-91849-5 (PMC11923369; doi:10.1038/s41598-025-91849-5)
Supplement: Supplementary file 6 — Supplementary Information 6. [file 41598_2025_91849_MOESM6_ESM.zip › AGO1/r2/MID_L1_distances.csv]

cm
48.51522170107117
48.29960961953186
48.28161924967662
48.2997877775933
48.205071046387744
47.84518916754613
48.01814715243548
48.08461265370648
47.41071852783013
47.851716741915354
48.44598033752565
48.06549608731881
48.14546602189686
48.663487886092824
48.14826159367731
48.14402023614605
48.22562079800921
48.506860059008666
48.208746896384454
47.978106242973766
48.187236692770306
47.97962824843392
47.242467030556675
47.37694252791909
47.248785845633144
47.807801729264014
47.89119986140652
48.15062068962665
47.92535020465216
47.317819527596995
47.743015766540225
47.583387561263145
47.46736930844508
47.20873278077716
47.55167660406062
48.017898937687015
48.34875392974971
48.30461451911685
48.05747100024092
48.10186777717199
47.76156384622341
47.73155512459664
48.005478576226785
48.00335843198651
48.11665267446694
48.23284691130365
48.11561295316339
48.34054417312575
48.31543112739347
48.58946970369368
48.215884323454524
48.36910936109964
48.53330288516953
48.59160708824676
48.31965487104526
48.5925664458354
48.42242288388138
48.11719075008617
47.8473618310103
47.931724244801615
48.27462917654947
47.82115157960082
48.12605256472204
47.89131338931711
47.7417106952169
47.374747845678144
47.662711990643324
48.20111172853595
48.126824345515125
47.939137539103804
47.72516707320066
47.60022844414792
47.96666387019941
47.752357845883225
48.01625813156419
47.985773059834365
47.92879813061871
47.25540861419594
47.42019623112657
47.26941304676915
47.184750168140404
46.9577045082562
46.77087930232263
47.09351999068785
46.84452989718041
47.21617730273228
47.1365530458797
47.511945335463764
47.52369555623867
47.618928052142756
47.22777832972652
47.406779385188926
46.88309108877044
47.18591921324318
47.44802313347846
47.22169997020305
46.989198269424236
46.93996620711199
47.08813299871024
47.357775258191815
47.21397027070554
47.10777997516163
47.02825487204795
47.26927784646015
47.345531382037876
46.790773102080465
47.02551990537396
47.49655662441359
47.28801779420269
47.39760043250225
47.136935348648436
47.05656899497236
47.004547679541105
47.05046533922699
46.979542048415496
46.819269312350286
47.11959496127422
47.62319492399602
47.45891082099935
47.493189895034455
47.500272058089514
47.45314884765299
47.17654510882202
47.28968473158764
47.24302318425033
47.40552268187379
47.65353241638017
47.48976903082472
47.32015916339399
47.33232678203916
47.55961516015163
47.5961402925387
47.492301711396415
47.299062408051974
47.26458101317084
47.64888683468938
47.95621284627574
48.18211720334903
47.81725629293936
47.831890620887485
47.910877729121644
47.9234336327067
47.81798725263876
48.16081297001655
48.09553623643703
47.933007494283224
47.47896885800328
47.80449766817426
47.80149908097192
47.92474925106674
48.28416377183974
47.94500185776871
47.769541066133236
47.90552667417432
47.94677113402741
47.98726921645354
47.51666757341457
47.43253578708561
47.47329639180963
47.26715861740605
47.59531970209916
47.80666808372267
48.21554374454409
48.42962036266173
47.94577593063912
48.73770268901641
48.344489382758894
48.09192611697602
48.35675521476722
47.83034356595976
48.14108804654412
48.142673012574086
48.48257738499051
48.25829875224528
47.9521167717429
47.724769572426794
48.16422922979184
48.04118080384134
48.23533366497084
48.63034723079191
48.635765051791246
48.31192315305199
48.21959305930093
47.99510983852462
47.8809785670915
47.68015953982546
47.7081391553306
47.340858128728996
47.13248035493483
47.2989908954482
47.22901473763145
46.88137325621392
47.06987856714419
46.8492587559181
46.85630937216594
47.328611540010385
47.459119356546225
47.49521189499904
47.39829301708795
47.68277512006647
47.50730656691385
47.698843635183444
48.10915830626808
47.8990746863664
48.521741642389934
48.04364677763561
48.087309308973396
48.31234467943101
48.4116727272284
48.3971563850434
48.495734662236416
48.25410580182061
48.22084084054359
48.18936917639131
47.87017290629896
48.06828747817599
47.931198685653655
47.849211059902366
47.562931774229
47.85103197446809
47.39187576878303
46.96318171054564
47.19519693177894
47.37368201763744
47.416854337905434
47.38928663021704
47.62456465952031
47.618620668384175
47.86174794701791
48.08374342819532
47.67070839511691
47.524238165945974
47.89995601226712
47.81342902748169
47.62055719947446
47.68055878051118
47.37423334547172
47.12040362667208
47.00630127858475
47.704696344886585
47.765856623290794
47.659429337888696
47.0412115139556
47.26848447391437
47.322286601455666
47.094637842751204
46.992561376447654
46.83111945466704
46.56317735822656
46.746198610276736
47.01348936406047
46.8803681356931
46.416651523509124
46.41226604609805
46.986146756951634
46.86355736582698
46.604418082458324
46.78507981962994
46.58650713612162
46.69940439482242
46.630607732692006
46.99964894087399
46.518592249319084
46.57313104974518
46.94228266632572
46.94191792130751
47.126833631094264
47.09302381524559
47.031923676055385
46.91729747541783
46.72471506410364
46.55354783769561
46.855401899163915
46.8921518831808
46.834842982567196
46.42357362353171
46.65261923007404
46.432308208449946
46.81899917280627
46.69466771460231
46.63639682616175
46.95055286185318
47.10294181538358
47.05301467671397
47.18953440005431
47.39909971024584
47.06044304545454
47.15416941110114
46.98314770761248
46.96085922812016
46.987371994319126
47.093732395728885
47.091463388535104
47.044054448523205
46.82671746841068
47.23881877171675
47.00218865125888
46.952702156151915
47.20965872592893
47.23459760715751
47.28063263995478
47.236378158911464
46.65469588786961
46.94434282695126
46.58204612143407
46.385744653258065
46.73889417947484
46.77495888446915
46.84168161522715
46.87507238987227
47.05735282120822
47.086981294105364
47.080533542366645
47.058597078523086
47.26184613057379
47.05995743854796
47.703088348036054
47.22893334871529
47.49279058956749
47.29787367185346
47.431346996976586
46.908595996374196
46.644882160935836
46.66358794176559
46.840933870688666
46.51703719936141
46.65312958799168
46.28817439158896
46.354537170879325
46.28140555607245
46.54594035867263
46.85504518422201
46.4748376768351
46.26555237353054
45.82291993152145
46.094392017346465
46.477753057458735
46.928039031619385
46.877050843744705
46.83223453386113
46.803858339303815
46.582332753113256
46.49871826897279
46.58831774967965
46.41131953824913
46.56387805874414
46.51516046749549
46.926417244490246
46.78496574785214
46.81714089502436
47.02129782975865
46.845809340235775
47.083275114895784
47.09831454466805
47.31421576811271
47.34975458388172
47.09328617169286
46.97367048751362
47.07868763120441
46.9376320079096
47.206539842750814
47.32062231689755
47.83471356131312
47.684011435685164
47.38803941071461
47.6979172406451
47.77369399104965
47.86875060589887
47.681966548575204
47.331745578833036
47.2254262216492
47.15366207836575
47.5116707804094
47.49657986899235
47.12432646037539
47.222710530592806
46.90954291313173
46.76004094839828
46.67736381100078
46.87205950025891
46.925108502933156
47.057367217667235
47.0857845883383
47.446622917380544
47.267123176108164
47.26735036804901
47.166157705009276
47.15427039996147
47.119810840908826
47.25741246955981
46.45357655392755
46.79985784915372
46.98693003585602
46.73885992560813
46.45057932635405
47.11993988609482
47.31201276919329
47.11232251277099
46.7016739715146
46.81761236348569
46.94228784182148
46.92350226318926
46.92512528876617
46.76879840649877
46.807547465556915
46.30353299894151
46.410330363179156
46.847188252589085
46.5843780199023
46.160022456762185
46.138897592127435
46.016412664104074
46.25993814468692
46.22898395371587
46.147731164038944
46.17384593215369
46.368192838815546
46.24673028442127
46.416098777851516
46.63328255312635
45.977165622357
46.33385543018297
46.34245139270056
46.279357394079895
46.16443548413388
46.41954346812368
46.57374939943256
46.56307930089467
46.887696188240064
46.98225054304263
46.59495135410179
46.66339861997134
46.82279763323468
46.749742914494725
46.68287893474296
46.96649829974361
46.86964503986578
46.61296934549385
46.50680684185691
46.55365913611099
46.59119205385014
46.59127828590502
46.776599838506094
46.56359364427654
46.985171554324126
46.778672305651156
46.94361552604029
46.79024747545048
46.762632356075606
46.57724973433796
46.98482537832424
46.99432747831535
46.51705659788598
46.99950849068575
47.17604425198195
46.88815985042161
47.31473579639115
46.77513991373664
46.98665374102579
46.887555536313734
46.99526496504449
47.21823441844286
46.77562843668996
46.9467606259708
46.912125325630484
47.143194293216744
47.32047690501453
47.070602980827324
47.4073604960719
47.123751142495294
47.321032330705485
47.04669217156073
47.14246464522957
46.830586606631556
46.73844209227949
46.949933370039595
47.20009473123635
46.97855738437764
46.980438841610386
46.99607892074411
47.062843341505555
47.09412204380604
47.02187193520113
47.042823169547084
47.45081491909262
47.08482420389321
47.3312537017595
47.58962261013047
47.67732233203738
47.446769930504054
47.15068961828866
47.03446942178229
47.40964674446784
47.16650206699617
46.86303475525859
47.14289759873817
46.64417786676553
47.02979646773865
47.20481310423732
46.64329033135437
46.871005962061865
46.980601816864315
47.21148830003551
47.31819285026177
47.36706388806804
47.22807673118357
47.39609525274364
47.68482953638796
47.706236951821865
47.83551570485523
47.70622166622772
47.721545695034045
47.72789462649687
47.732518173164046
47.372043285897576
47.42422990042255
47.55666800291161
47.359480276920735
47.88777215236317
47.50799264745494
47.62733313879635
47.26745985643733
47.30756200717783
47.039854706967866
47.37386951779626
47.533253118595226
46.929831598399126
46.97549900888807
47.22933890212503
47.13470768987207
47.19152972593079
47.82575493871938
47.789215092459806
47.43983291674057
47.70713944353124
47.688544906791854
47.654173368315
48.19210953881084
47.85231570141907
47.6834172986474
47.59715946804217
47.94116161212135
47.99599337002502
48.309268910430966
48.20304899667226
48.281503464442444
47.97870110607422
47.98791925919333
48.165214550582206
47.81798328891655
48.32887796649144
48.229992843713276
48.05190609815313
48.29348967253646
48.35011240907193
48.2728449557816
48.557137210539906
48.51922760019685
48.76622053412081
48.21435437585156
48.0150698459613
47.80863393282785
48.01614504160503
47.77116182372303
47.95944666178517
48.01882347054837
48.16303235354432
48.23208202125972
48.25345305420242
48.0836032345667
47.99075202808299
48.06071870691045
48.38087285274708
47.89668610469838
48.27819753629867
47.85717498848018
48.07044367589075
47.96962488610491
47.764916223874536
47.7119115689424
47.79773942417486
47.71332148988803
47.84025730117411
47.59451263208498
47.560326122622705
47.928109610874365
46.994819940145085
47.37262196835431
47.42491867603005
46.908347494411004
47.34968412346077
47.52477303123194
47.83220979981477
47.458152967573376
47.43147366232452
47.75173312008774
47.98688545216107
48.25321294634309
48.171365576618804
48.004904226204076
48.22920740698108
48.36458085675708
48.25297193064016
47.97168505311234
48.16257035920747
48.09990349821894
48.66763305416327
48.03986279586558
48.1763727554132
48.2085553719466
48.32887514734066
48.55498973333129
48.23452607844798
48.38481194317372
48.184009907078895
48.36765009082615
48.18856560688046
48.26057319365059
48.58736531379211
48.01929237588453
48.18489425119974
48.4175475212827
48.24208444880074
47.86990997600316
47.80941204572799
47.88946413852466
48.10351548917903
47.75753267873959
48.097659673373485
48.590240309919594
48.40254948627644
48.52377806809908
48.73010596673647
48.39052853783518
48.3860625804047
48.101285544665004
48.082298309906214
48.38733821924503
48.25530008442826
48.44155214016469
48.2885155427172
47.989602661405634
47.95448095857041
48.50048120351318
48.50924466789013
48.62674414249166
48.458067681932356
48.61505331588654
48.7069751006487
48.90152310833638
48.744404475231036
48.55139922209236
48.07155944268987
47.81381512969612
48.33982272090511
48.36101508470057
48.075190564753264
48.04216439583126
48.179152196764946
47.90832639886505
48.113741412974406
48.226078160000434
48.266519282474775
48.30326711035046
48.201875827675636
48.54462034975319
48.396383468222204
47.9724473159797
48.28217065886601
48.11441585435081
48.301774133820565
48.66242678814613
48.431761929672625
48.33261640346755
48.50188676710313
48.555082839302464
48.47418643604216
48.729050153888444
48.323114325847264
48.84215797460929
48.94978227190423
48.88756178528788
48.762779426501744
48.732768932069526
48.56920493293397
48.73834338834837
48.51317465932122
48.24246157726802
48.6399144291394
48.74981681633013
48.37082444635156
48.44205791124967
48.41465997377442
48.835928385093666
48.620645600860016
48.60285711641541
48.090687829585185
48.502984662691155
48.55459593625261
48.45920878027923
48.571988208147
48.09994125065982
47.889102447636105
47.92136008480772
47.46468727869332
47.65302535307681
48.156836723524265
47.564413817306836
48.139604799873155
47.619983462861946
47.64979111246433
47.61959233990561
47.5569523604621
48.08745087293343
47.6972373538915
47.66406608502396
48.06243953975722
48.17345826846084
48.22163995905453
48.60638330357528
48.174272564698185
47.91758778652102
47.906265161328676
48.21124325638455
48.17358678640496
47.906581778659394
47.622296935624775
47.9636302464483
47.83320353695609
48.03752154832564
48.00665414802618
48.247707581804846
48.47121985834093
48.45862742757725
48.24955597343119
48.26267184036924
47.83598240665909
47.85513938686585
47.63207668015062
48.12184407983477
47.93559019796515
47.683777601530295
47.81282794675162
47.63836650810013
47.53910026948406
47.87422278299493
47.74283659758028
47.948125175838356
47.90662505388949
48.094201877605684
48.00545736668616
47.82520200314023
47.749805363947125
47.65836931019829
47.797293716397476
47.94429190027476
48.1804990656876
47.9405761582767
47.811322968291556
48.543193429849055
48.05433836901974
48.44968015230102
48.24929551536287
48.02408206268957
47.69619936347472
47.83317515286013
48.086308143073104
48.195141936025216
47.89205355294267
47.92442427002122
48.015175535874526
48.150760074992164
48.49096570379579
48.37952054206104
48.314918553990516
48.078385493504356
48.41514324453468
48.70165893001475
48.57698186459731
48.59794957167819
48.66735020243283
48.581713387070955
48.35963155832639
48.02915529638087
48.15769195590607
47.82175285713149
48.320884500980725
48.01840758744424
48.43615823698711
48.121061828313316
47.60992844301724
47.927855744687086
48.04284033349981
47.93629095389078
48.20487439417839
48.07134080785795
48.258912306610334
48.173309197294536
48.40031687880416
48.08923623765608
48.25931185702307
48.351135190236974
48.38224182640993
48.01144306912968
48.131198481062306
48.53248364699696
48.4666654312318
48.303894696916004
48.25475787615843
48.409762030005254
48.21057867609799
48.330631791463404
48.099726458336754
48.00506223943067
47.86004488957455
48.068878260141744
47.61186098561147
48.39876648046166
48.17471384246261
48.00322048248852
47.9753971718662
47.68624559191506
47.855442080371866
47.914862777814214
47.68026262207688
48.09768730492569
47.923831572478306
48.06913255256554
48.24226411074172
48.158559497609374
47.80040238948317
48.04945145062871
47.93252973800656
47.47143292689757
48.49359555777296
48.15594337608405
48.07224406167103
47.689970456935086
47.615571389097575
47.782261766309425
47.62140794112718
47.719427207816736
48.29205735597531
47.8986869127571
48.25955633087639
48.18928551578258
48.01991360208265
47.817564172399344
47.849405204972776
47.509243867759466
47.59516495616424
47.384336191136455
47.53079371683186
47.35118776550542
47.35625158853337
47.16893792853358
47.18864426421111
46.604931314488624
46.98557717258276
47.09203934473185
46.58116916196596
47.14194633679021
46.87442522492029
46.95446287668722
46.83907135788422
46.61317030253399
46.42302782319722
46.62864742119876
46.940896125830726
46.83250713295859
46.78267979956257
46.792860696272896
46.741644354000876
46.734907021728674
47.22444685369868
47.42205544061149
47.36864494290046
47.41063016164722
47.788282391758806
47.499377882290844
47.25777434303142
47.547520242577946
47.92742085161907
47.75382837260996
48.03951977611015
47.798555699813804
47.69757921817744
47.59231558665634
47.68939172106601
47.72771396335972
47.446697702290706
47.64530839679516
47.771735013725504
47.76573433116656
47.44154057370228
47.40157213781782
47.28205803055133
47.60858193941523
47.16203102332922
47.17927477914494
46.58420481832786
46.74551395856612
46.61463330061702
47.0049379786644
47.27036864516846
47.479966205994664
47.51525890303032
47.660850035447226
47.81692632644128
47.70549202005199
47.90048775964611
47.80996782595193
48.238188915474424
47.876991252715186
47.67814873486817
47.98521060489003
47.609027201366345
48.316395690932865
48.1641685470583
48.17704847994588
48.33583888150567
47.88569958585236
47.682179587804825
47.607428124235305
47.696564150759734
47.81097574857815
47.89247836373841
47.53675178956391
47.72355203597845
48.16704894414155
48.64465980774028
48.71797954343819
48.62589465628313
48.374054522984025
48.06202060857443
48.37683421233519
48.2964742410388
48.35387193604083
48.25989256057176
48.03118442931994
48.216272759873824
48.316971215549685
48.20997207851125
48.089671472114745
48.00199101477442
48.621648637520195
48.344072645059526
48.10588520416894
47.62956519818818
48.39783612828191
47.90079923557192
48.066562598169604
47.88053073066986
47.815578752457796
47.530750474612326
47.67805967322528
47.76684080947212
47.657814629459885
47.36402752308681
47.74852799665236
47.80065541669086
47.536092528429364
47.33605145817612
47.523897308278784
47.28769559259297
47.01974839632319
47.29531835969065
47.41368810359488
47.87183175211095
48.03946112719897
48.3429623414396
48.03021301396105
48.35818807009236
48.78059609019698
48.7298914448685
48.142426469826525
48.41003895123858
48.536185746699914
48.7372676620487
48.83430058092871
48.96262782372455
48.68844126214521
48.17518828529403
48.4517763476273
48.23906728277856
48.49638800353583
48.09244488897544
48.16983864722366
47.75330882747035
47.83238729187514
47.74472682144281
47.7977553998454
47.64712089709821
47.977324168803634
47.964394025723344
48.07374176308997
48.13897890803657
48.170690290408736
47.87785099647425
47.5791404979311
47.786174990025295
47.849535988444984
48.03113749459196
47.91099283294509
47.89557881355116
48.01232054127239
47.741914283550656
47.98084504595945
47.954439810883095
47.8789652536835
47.45710567484065
47.471615736074895
47.86254068270299
47.97525670210939
47.77732876244497
47.92242272076374
47.7428672299301
47.3008252390706
47.76995945907137
47.413501653799614
47.688908997087175
47.83887537574818
47.364296682557146
47.677832481531425
47.58788484556133
47.543904782162286
47.580398266337234
47.529524587074356
47.51356908208947
47.55557464306506
47.62165518106826
47.507430429029625
47.65340282478515
47.77392368179351
47.832955548728584
47.8972715540677
47.82988678348351
47.658815928889055
47.83165539505924
47.850301573109896
48.11721448381826
48.08941023705553
47.9356385764406
48.064206455399265
47.78020983347864
47.735360002652556
47.96872872600444
47.88202849583358
48.131927551782354
48.096934211169796
47.70062225015161
47.78157179476117
47.565359210097014
47.62718421393111
47.6902475497809
47.81938809269984
47.993573032955354
47.989252388605415
47.983998860949875
47.97258146375607
48.186089365170076
48.01371149106472
47.898093730178985
48.09091080266158
48.282277471598164
47.99655298192862
47.97757994095998
48.47177536274813
48.3114046808293
47.978397897239866
48.19321065533632
48.24842187312601
48.211730887542274
47.75535347189661
47.99724328330843
47.90446091759644
48.33627921295786
48.088664968103124
47.98339367798686
48.044140330066114
47.99883129536517
47.98610227906396
47.94829607361097
47.91947869307889
48.06537798418118
47.86844145083807
47.65923131440578
47.392981061807916
47.26989165846686
47.69736062501038
47.39109193537225
47.457493377891865
47.9056759502694
47.69818077205043
47.587155302027185
48.210032137621106
47.75842001408564
47.53833838617075
47.725780780180266
47.69043711142642
47.551861170619524
47.415457784638754
47.82631299033929
47.70315881316546
47.608475794450705
47.40159210316659
47.28617502620742
47.65356520179196
47.77765342258425
47.90457469381892
47.96653414845609
47.853916440991185
47.83002255455923
47.78486768775754
47.769958756917525
47.747300176576715
47.94110348148695
48.09931145046767
48.37240310543516
47.75134194349411
47.610711752986035
47.504430981320944
47.39037931679612
47.35450675454067
47.705617873917674
48.05151291814651
48.004680879832705
47.71206872845861
47.70168621786878
47.51461283954147
47.60619879007631
48.15781676145118
47.72436641612691
47.878727669105224
48.275151707698804
48.497983984015185
48.101202536811996
48.040542071922744
48.305748122794014
47.873410344667285
47.84643186449966
48.1510056478056
47.98804682001241
48.01134323129231
47.49596377207025
47.40801013060939
48.06847608805884
48.4135512910391
47.88809313049726
48.090461126730645
48.158728400313976
48.08242327451143
48.186134585001625
48.305821082426526
47.933327648849094
47.96990015178639
47.84402305751408
47.63898550014332
48.07722755832928
48.00620129633388
48.515442517347836
48.26287996519327
48.64644967478493
48.74650992513029
48.27232604633604
48.555049957186505
48.466388726854454
48.691611436128134
48.91446157204621
48.809613852854405
48.895766950091584
48.71620225172288
48.8737170357401
48.754226639784456
48.731551653017284
48.452393808573746
48.04489280508966
48.09749724625836
48.258961988716635
48.28411117483524
48.53854122675752
48.59257367370413
48.416334552631774
48.47371547509446
48.72926305337688
48.466129271187555
48.514031729251066
48.542326639818114
49.057152545659676
48.92988714462749
48.90089168589283
48.51618604734792
48.38233370369499
48.70201329579474
48.971802134010005
48.81347758900456
48.98473507996891
48.59275006071329
48.5383072316873
48.770431246262056
48.743788780707405
48.806160599062046
48.6607601102509
48.11663153753482
48.499788058777575
48.09374483221725
48.42751735704085
48.40699753834163
48.50188612291221
48.30804873977842
48.499087593941944
48.10239757964641
48.4877100518643
48.66055855971856
48.88589590094032
48.640957544165104
48.66411570400807
48.432649300496
48.01561565029513
48.15412802306617
48.49214079308682
48.37291369258833
48.588382794440264
48.78292141327483
48.44917224351309
48.556398219427024
48.910795106505994
48.92659134987041
48.65049090146523
48.73436984216812
48.76265502894762
48.64890062061035
48.29573205199126
48.260640690127985
48.47102252543457
48.687227942952156
48.09380374381416
47.99889201902357
48.259324380413126
48.280862133076894
48.09473734820283
48.41704814266212
47.952587885266254
48.38184332839614
48.67510219184097
48.82614297460345
48.91396389960986
48.74504250040998
48.76512273184407
48.891158715869324
48.65548708132805
48.63740222772294
48.85074232994109
49.19266354436878
49.302536396772226
49.262652072595074
49.37605332935263
49.002938116475086
48.696457635796186
48.39988397249924
48.824025326740184
48.87454127725892
49.03184791541412
48.79031250769659
49.20897556887227
49.0765378320561
49.161367588576184
49.57735367727229
49.341330340192016
49.20874337402097
48.983859421782746
48.68734358527481
48.42802884512322
48.41643136653386
48.381261763969306
48.36950489592661
48.354302659170905
49.12881731548846
48.54485895952109
48.61849643730701
48.804636732612025
48.726527206936105
48.527873834382895
48.42003371493605
47.887026063060475
48.26315309352735
48.60061701683065
49.188497675252655
49.01658158490479
48.93491130209894
49.32655069306792
49.1887760602687
49.07221335628098
48.9707128428476
49.21541335503496
48.70216292933418
48.677020439195246
48.690520367090585
48.793342234457796
49.16851577321694
48.33014010055664
48.5233547541863
48.41668582219774
48.91248271025888
48.9419455665465
48.7979572495244
48.81061722545488
48.96238190189759
48.69083479751134
49.16145533298772
49.28613087030297
49.29153242352587
48.73924326280692
48.480084179025994
48.063919140199175
47.71268845876064
47.719339785960244
48.12894742328176
48.16958778016297
48.69952860978887
48.27859789609696
48.227260731593226
48.464762848776296
48.4860589390528
47.8729054199002
48.01999334574496
48.03676132204365
48.02507489505021
48.32642953618569
48.26958645648502
48.14568631892931
47.92274830626709
48.40233530486429
48.63338642288209
48.61247263857933
48.252570886025325
48.611610075707105
48.89378485206452
48.967612394064396
48.789333846617346
48.90234433759812
48.497966156510465
48.22693190861066
48.192771795613986
48.35765984922592
48.51458151696822
48.15702879339419
48.41468006993584
48.664837426236105
48.95881090706291
48.734269935062876
49.028021537424344
48.75013398617092
48.90288153252458
48.68471009675144
48.654627589165564
48.39295519759831
48.70155021775779
48.73286701658649
48.68267669301857
49.04279562893697
49.03062470465839
48.43841298212591
48.93876634895766
48.972675640872254
48.56791381991308
48.798698655257716
48.680752289227705
48.855610859962724
48.589466990222725
48.5104326671786
48.60154935005386
48.475187180297496
48.311743253855404
48.95482114166458
48.87164597357247
49.12974131045821
48.91320491844219
48.46438007345986
48.74469389305747
48.568980820524324
48.89781876502746
48.940106955818486
48.92729364019535
48.585413606579586
48.431863557833076
48.75405756806321
48.800331152050205
49.27102443570286
49.15850761119418
49.05134196890746
49.03596923737211
48.86468324773785
48.98864643681167
49.336573839816324
49.047350958887215
49.149737361579184
49.10553582447715
49.428350055436525
49.40468722815654
49.21302463181038
48.98757445356009
49.40480531057621
48.8567501420624
48.42389018018558
48.33469448764766
48.31445388285213
48.408647778482575
48.321670167054066
48.377466878254666
48.63535636829897
48.38152513818521
48.39473154857615
48.07158341911203
48.42951524341299
48.19295746321114
48.25625770373413
48.14597842395997
48.28057526177918
48.51512927790649
47.73622334132566
48.02187303694823
48.163322234571716
47.98590733919302
48.411536250967444
48.28749848294222
48.410792152033586
47.54602817304756
48.00103644611799
47.598431024133454
47.55869534436149
48.024437998630674
48.210741618510255
47.75815101634381
48.05300262323951
48.306646904135945
48.11033724949023
47.938419239271
47.447093820294455
47.694264324319086
47.807671403001194
47.54608469192756
48.12443046384883
48.108360791271394
48.4992824978847
48.72305064756191
48.57448587398898
48.13801467893976
48.26854201939704
48.5299772430381
48.44978637736382
48.32581785086341
48.2169513940216
47.93057574045216
47.60160665113439
47.96305746281565
47.845866747898135
47.321257581255864
47.64741787516345
47.84150316385185
47.840751391495864
47.500980934038196
47.73073898005092
47.84188813709108
48.02338122741827
48.06496181662687
47.54953993569843
47.75581225750337
47.590060840471565
47.87444503398178
48.00719591452678
47.71277095748037
47.74804121245482
47.70858818677685
47.6227035110908
47.28294255317523
47.45645133000275
48.2058548873328
47.83085767642542
47.52773235714895
47.808212225456884
47.687579822350855
47.72137620731103
47.87330228689668
47.89618169331537
48.0076395855604
48.04457288688908
48.076707070789965
48.049878167868584
47.82120466943044
47.96430765177806
48.073791056093945
48.057112783389876
48.181019932160154
48.60581026868287
48.67391419103739
48.664012684535976
48.5823414483438
48.78614847230981
48.8822300023058
49.235952529931716
49.212829299222854
48.947070947034824
48.965053883433
48.58806071513239
48.507639259478346
48.0656792710865
47.69039142901153
47.56312509202596
47.96885085719451
47.3629371496271
47.1061107565416
47.20018553290172
47.17843943173335
47.56063737600448
47.33754194519837
47.12477849815034
47.60091074665967
47.60792244030338
47.03749321487173
47.21008501948983
47.29621709780768
47.715002687573204
47.924395946796615
47.73011258417351
47.56314206273227
47.28732341534089
47.25722855049863
47.457602447529034
47.425141017973054
47.04370261430936
47.11355422457871
47.47379455111289
47.242761555891
47.46135651768001
47.16555471281495
46.97450348059482
47.354518188948866
47.30386115076195
47.611541866269874
47.6014510827564
47.80808001676021
47.7379871203435
48.00576589931076
47.95933582980929
47.62705617151366
47.927257975048725
48.20833537429517
47.93534042836432
47.79757808153378
48.33894041882941
48.39674564116499
48.27660329491221
48.25218534548491
48.47611250877688
48.47501750569113
48.60944397797533
48.786538798147966
48.4787731037066
49.18070532844382
48.88491638046508
48.856479657282364
48.61186431274292
48.16156843904115
48.47260022336368
48.406995458978734
48.60594236367867
48.07214844689873
48.22983001713494
48.41561419593689
48.34598579643521
48.28131270472195
48.834689433819214
48.757968201855704
48.28732401338904
48.15715658279643
48.32602316253347
47.8779757096021
48.12825570824226
47.870872849006105
47.72338699115149
47.58258445193071
47.31647252217795
47.16689824281253
47.581214367753724
47.244723307329004
47.11297545885144
47.16849975055392
47.1787523177902
47.412798093135734
47.36055996965406
47.63899037423173
47.88612636389805
47.96459416492406
47.67610755889683
47.75149549430478
47.38686974909974
47.53429189030918
47.71001377517491
47.827411694529744
47.92421126289141
47.241643136364026
47.71585354748116
47.74344040898331
48.083702409337526
47.982230095807
47.709731265400656
47.702215032385425
47.23537061257382
47.43025663189723
47.81840547867376
47.87860748990756
48.01289547758326
48.18841577538742
48.07170309007988
47.9783398263931
48.18095092535576
47.98394167662188
47.886730035526654
48.03920423257812
47.94760876895499
48.04852359045862
47.69083105014777
47.771627566853255
47.819828139645395
47.935406627427646
48.27170151665282
48.10708230566828
48.24673425643611
48.09085756100405
48.18650595341763
48.03229408594607
48.28338492840477
48.38084592169474
48.174882902454634
48.162227707023845
47.80477432858779
47.48296042598588
47.938933854586374
47.91961117548032
48.14356572368036
48.13487520688231
48.15226435841739
48.368146438369365
48.3078299517573
48.357643949991825
48.59969670832993
48.76714344635492
48.73604273185948
48.643903857404815
48.368382296862556
48.034914768488335
48.155921164250444
48.26972112846603
48.247841169943136
48.192221031708236
48.03407808033001
47.944476099696146
47.91512691182929
47.72587559848016
47.73227175745856
47.76555001143681
47.918070354213214
48.257928570224784
48.503188275433274
48.350306638634315
48.43307459298479
48.129478859950844
48.28489244538795
48.29046360694034
48.782181430279444
48.931778317497134
48.582611852616964
47.9235353817485
48.121705144835985
48.6222509316651
48.85122004068762
48.75297371117133
48.54809240922176
48.444233316502306
49.03391663590531
48.54974683300639
49.1340385261051
49.16722027216941
49.34788886324119
49.251075992497555
49.12545249380966
49.36433048269307
49.037103865444664
49.06249335590578
48.91231826375659
48.9516914975089
48.954968929286174
48.522776447080446
48.56529758313679
48.87558517137736
49.590430589830945
49.44802552520358
49.521728066650034
49.48367669839861
49.2991531369529
49.386116685277564
49.59402571842119
49.61732695344195
49.27891979782996
49.074498539459135
48.80540889988084
49.09983914408347
49.04267050073996
48.67604490078973
48.781786755272016
48.59624492014496
48.54511257091077
48.835277698550115
48.73683923981172
49.20996058615251
48.77641594898947
48.61903057720904
48.675036587830654
48.72731788324226
48.22205754633439
48.12661138419391
48.45676623715255
48.39412939040653
48.3220203139706
48.091439807913275
48.06765072083723
48.52047191320085
48.55614799923473
48.14381799560961
48.404973003838634
48.38038349326749
47.95250360511801
48.00500622096225
47.9036849790107
47.414453733630474
47.64822480323738
47.32950061769599
47.731197495108695
47.64350034983225
47.94661751259052
48.54021823033197
48.40181073446309
48.33041410487131
48.183597141385775
48.41263911282515
47.98336392378621
48.100696562870226
48.66214015434084
48.7070676533882
48.72652891654006
48.867052772013544
48.78619335427134
48.812447631798186
48.83759041311243
48.866208678396326
48.951539518349456
49.47363357293349
49.369941724531984
49.41779302205795
49.5506283555923
49.534317919229174
49.06928768670168
49.561199152206285
49.84233680357974
49.46808436324328
49.269233602012044
49.510567487617124
49.4214971901936
49.418663617702656
49.84018781826284
49.67877067249708
49.598069448192255
49.20443914128234
48.91626914883232
49.10856429273246
49.00720443664971
49.0615734538836
49.263202464375986
48.96269180010765
48.74218110106687
48.634735655595065
49.00266708869922
49.02323377861579
48.89213767304147
48.85214845850145
49.258139581374444
49.25844947983499
49.01072778316243
49.27562216455548
49.10880168584645
49.47626831131905
48.7812924391925
48.83526349458144
48.77156827937779
48.22525059768219
48.85829372301508
48.8214821763002
49.0001666785076
48.671921434618056
48.58799891458802
48.969042361180975
48.74773627142257
48.87270405904953
49.07433509482578
49.52811379325579
49.52391183607731
48.86522375797323
49.023641066162966
48.834530026593434
48.69441520613691
49.12070952310163
49.33291731885833
48.84693669734013
48.84737289518506
48.669390513832326
48.96148084948219
49.31794743477936
48.77908505297536
48.86044094285875
48.42924426383126
48.4325371536578
48.454334513239786
48.385543222149266
48.486050735870954
48.62069496819886
48.5645818307806
48.74468299968235
48.800064919733785
49.03187083656814
48.69018794902015
48.52223954419793
48.21876522738908
48.131043710702464
48.29287216078372
47.80447678883614
47.82345138178233
47.52641923115946
47.63977704432673
47.77000989961803
47.82184697895201
47.78701029637027
48.21088085917009
48.04628120117454
48.12930106779156
48.65744886744882
48.080952944694225
48.218615994591886
48.51551095236452
48.25922315330203
48.54505702988483
48.47906052143599
48.87476207009683
49.0957234579255
49.00238935766636
49.24003934960653
48.92823607944424
48.945838255400865
48.865678974941794
49.146907236472146
49.23739786875351
49.27459781231647
48.964597982457036
48.87377370108685
48.809432847352504
49.31284669676466
48.97894025226569
48.46765242401719
48.7755493200658
48.75464758629521
48.65509064578289
48.91935506676463
48.844588106243265
49.21034179183609
49.42813491144776
49.34616143321777
49.056761383556726
48.97766468686882
48.93219341770404
49.06835168939426
48.91824374832828
49.03997770182796
48.99726614478238
49.00157713600192
49.176451202380804
48.97069977008993
48.920685281795045
48.85019187059014
48.95538745811136
48.99406368720392
49.07678959677194
49.01479683398065
48.52146590286545
48.52976675741274
48.52661646070624
48.007418388275
48.16875378374845
48.22696889384118
48.20297575174605
48.156828997528606
47.90840314039569
47.81582206833525
48.12774022268224
48.1344536404852
48.024094883227185
48.61414819913368
48.37702698205488
48.2259453463606
48.10763881139643
48.35783261453319
48.12644819781472
48.45834238035585
48.42240280801847
48.324798934247255
48.66001951811098
48.63037999033558
48.97638571798503
48.380410376847415
48.72923648049721
49.069057134799635
49.07650536189177
48.89655423634221
48.72159302983974
49.28434653800065
49.40010227083436
49.324267673583485
49.237260973890244
49.307478230577644
49.29122422705529
49.03389736497679
49.397324087613065
48.95372912744589
49.07768287572992
48.8686760640097
48.92994944455511
48.68492997664828
49.244613650322925
49.60565822836682
49.498016160266246
49.234112913268156
49.194385249999186
49.61421235244269
49.8853782473986
49.22079755595269
49.533930185636734
49.14944850416397
49.43516660534067
49.146330527723585
49.36407940143717
49.1202769127786
48.92289440060947
48.846411810490814
49.20825070682068
49.49475573537956
49.47174483173779
49.1603274642865
49.399938413946906
49.087576753760395
48.80449182379534
48.830939461311296
48.73538269608631
48.81308881611737
48.417463955904495
48.59072568063121
48.83573527105278
48.96018570297355
49.23864504190994
49.41421995158771
48.77929961221677
48.883844556909345
49.31171934093582
49.68265004279443
49.19117518976057
49.208809629028096
49.34291039899119
49.654656549787106
49.352257358175564
49.4168206008486
49.45918261890033
49.54959939881372
49.30830705403792
49.274754848617135
49.37545934604527
49.66869456325361
49.42779956972774
49.4600099132147
49.614387502657515
49.672406075743915
49.50026649784137
49.27604289665877
49.288644025326676
48.84705589793472
49.159102879131495
48.655566545166614
48.480760154538295
48.79290631250509
48.73164199901262
48.92899220063314
48.84737666075216
[truncated: 98,002 more rows]
