# Supplementary material for: Comparative structural insights and functional analysis for the distinct unbound states of Human AGO proteins
Source: Sci Rep. 2025 Mar 19;15:9432. doi: 10.1038/s41598-025-91849-5 (PMC11923369; doi:10.1038/s41598-025-91849-5)
Supplement: Supplementary file 6 — Supplementary Information 6. [file 41598_2025_91849_MOESM6_ESM.zip › AGO1/r2/MID_L2_distances.csv]

cm
50.88389781553107
50.81313627358724
50.6018650597659
50.758155216303805
50.37412287151214
50.405058296381064
50.65210149683439
50.483141634067906
50.073314484794494
50.22288345799742
50.836247941029896
50.74402690681751
50.97740073261495
51.3485728011301
51.15359821909596
50.89721504533965
50.89275807230533
51.34490271860154
50.709808522457486
50.537406629670386
50.81347373426448
50.743775026133804
50.40231817404281
50.412328161211136
50.10289071309253
50.837653080454984
50.96680399179447
51.000240801919006
50.903325712834985
50.375751832718244
50.38833076199166
50.44817502618148
50.37606422633009
50.15254900445787
50.639342281208684
50.868309946155705
50.92693678076541
51.10648075023263
50.929652883184666
50.90410200874296
50.77422866112168
50.899327401316164
51.14424722899241
51.24330087276628
50.86882645590387
50.83211017078275
50.87671042205186
51.095848645226994
51.00440521990806
51.347882436771386
51.2036199735355
51.68471137850835
51.406903228636814
51.354515876988785
51.213095788105214
51.4731578374637
51.0750968945443
50.808759476543536
50.76632068300474
50.89080071702981
50.73068771854194
50.4991726171873
50.89958693273161
50.59097447458804
50.70387339422413
50.585069872735
50.780167719302966
51.056827468144725
50.564170768592305
50.72965914490158
50.57513365931469
50.707628110789
50.81784854922507
50.637108415186745
51.00114462338914
50.95622720041048
51.00480628845372
50.37005749872227
50.43770854990622
50.593751144172465
50.42527992998816
50.12674198609757
49.841526341022266
50.355951997083004
50.0857606827528
50.178670651938866
50.26454074455594
50.408591161629744
50.39219295029143
50.423274131403204
50.335090168953194
50.51101775557761
49.8590810287855
50.04062475599454
50.396821974492795
50.242123415151845
49.976435020632756
50.23861745589157
50.217550316824344
50.28852375779904
50.06339701168958
50.3511233502186
50.1874261707116
50.095972190686275
50.57842009750913
49.84855592329849
50.040236118971606
50.636378837768774
50.55549522805158
50.516852290890604
50.16264684816649
50.3268111413337
50.30638718564998
50.42483162772302
50.03685226073886
49.812552762385636
50.23637341123962
50.436643994483816
50.16950564838105
50.239916296626525
50.24467041721566
50.37664509935914
50.48606968493216
50.30004083114746
49.98202656329033
50.18416664083029
50.3608081729
50.34367705693196
50.246638470157876
50.40045203622859
50.24898693145739
50.516462268863584
50.518540821604006
50.26799130379735
50.24413109888457
50.58068149359292
50.7478682988066
50.7977279723218
50.395080661973196
50.38245375396584
50.53086445411395
50.532730476538475
50.38922234876243
50.710454638934294
50.57223798915486
50.404792648854595
50.04479089578406
50.278700541651396
50.452601954647605
50.417200827188964
50.651159564757286
50.339119817978265
50.3183331777386
50.42255738160032
50.51376531987861
50.59253147697777
50.27923560073388
49.99951935670258
50.14792435989829
50.324166746401445
50.517591034927676
50.31219370101694
50.7336181886172
50.77681836393177
50.67774171354268
51.178759368645615
50.71190446829142
50.36972334942476
50.401728531366444
50.02058645120757
50.28853992079006
50.36155998420471
50.704261693953576
50.49440549473977
50.51137153474868
50.31103425910312
50.689356494274094
50.54345493810713
50.621892904327
50.73676779103785
50.89849202236264
50.54293665717148
50.37833657536072
50.524132904651424
50.50610442702459
49.99739148338467
50.195247414558054
49.965965636964555
49.864909400689264
50.1277070289444
49.7497571217542
49.74140968094406
49.9911539755682
49.752298528392636
49.545833411471314
49.87679864934666
49.97310697230178
50.07545066707068
50.14783539360103
50.27208236366542
49.93254893245336
50.195269740176506
50.63851329622595
50.3638872082813
50.728720087759456
50.690087786526924
50.5427025404158
50.547744298585414
50.742637592065826
50.72637743703811
50.99599284284385
50.66916284492561
50.759832594855816
50.60337368459
50.540036088144426
50.556910894233106
50.2242483728601
50.337742303600464
50.10038454517966
50.29959979202193
49.994128321896206
49.94292942280184
49.99952543117039
50.11968955573992
50.368379235717896
50.012223829227075
50.28783579955788
50.11374002533658
50.31259322819972
50.595002178448226
50.11699267174473
50.21560212238428
50.24506084309928
50.02704663497983
50.02773184503708
49.930143787883566
49.794084048955305
49.63959715575043
49.64009221424761
50.15820659048814
49.93662948770003
50.098307942060764
49.83998132697304
49.97754167534845
49.85059207402128
49.69886165463262
49.719737669970606
49.89834283221762
49.81967064396356
49.774973696639144
49.95187535018495
50.07174243039812
49.47233653543335
49.80270876952853
50.14587744385722
49.85738215388072
49.44215922376608
49.67187670698841
49.48541435013078
49.349450629880565
49.537291315793915
50.01011017992834
49.79375459202944
49.70470920038278
50.004284853512274
50.130455039772585
50.17762360514931
50.150309607477915
50.073794852663355
49.87791203758069
49.9564088296536
49.61853165305768
49.778069006177915
49.7592726292166
49.577110946019204
49.73362210044737
49.645573978608724
49.44204209596971
49.484557708774446
49.395734675390585
49.463619848504344
49.47876508889297
49.95401634600964
49.92943710442649
49.99858844957523
50.32379695887953
50.0653970580564
50.19780830129059
50.10518838144133
49.9058727648043
49.913611769418935
49.80227188502989
49.71208374969707
49.687890989246675
49.366143431807664
49.70454722836599
49.882864615313196
49.970115500499965
50.28733581563283
50.39878665185413
50.00810821547843
49.99394973419743
49.40305345372915
49.672210636454935
49.49413686381191
49.20430273679625
49.665284611984994
49.69228647730872
49.55238487187575
49.65333849269387
49.87001685053419
49.901091221072704
49.702282724987334
49.84998547192165
49.8449718977694
49.81246391172842
50.377129422037456
49.87817695371077
50.04258136619023
49.9207458033556
50.12626159336797
49.79398581504683
49.525968946879665
49.405814615639564
49.425705892358096
49.44427006063789
49.81978377801163
49.39173011625035
49.461509395851856
49.34861983855497
49.80716403664803
49.69435763466829
49.60545291050745
49.652697248564586
49.338476903852765
49.468171630532176
49.48119271148111
49.78605090148173
49.775951979805114
49.51987799936478
49.74566908033339
49.70864041517353
49.640329044277394
49.64558341859921
49.3434800226131
49.55801152405187
49.57978439573787
49.85726698184562
49.67235368523002
49.65401328341194
49.57840663590625
49.747841241738115
49.69125911580996
49.75897419165746
49.687013796607026
49.88639016138294
49.746398001850075
49.87748759675564
50.04751650290229
49.739427019627
49.816651067839004
49.8750780076681
50.153583365698495
50.20803761995216
49.789144993347634
50.21009880836669
50.293684764218646
50.057160693146095
49.956860532659356
49.822063788731136
49.68477367522499
49.67362413476818
50.159119602572964
50.19173086834918
49.975939447060675
49.82093309354242
49.75692341279092
49.37532307377944
49.38902425570931
49.5885261822612
49.483789587551065
49.77712968879416
50.06326491853792
50.273684307968715
49.995396755006134
49.824399901867714
49.89730975612582
49.8258466089577
49.81381003128144
49.97758808911116
49.47687658253773
49.890041321813094
49.939962796379604
50.126231475534695
49.557180307249155
50.35754054792291
50.29514826239335
49.9130615650322
50.03578515378706
50.29535065309857
50.253579248812706
49.85570821480379
49.74475939901736
49.69538669058225
49.52729895625381
49.24167880711251
49.4565583019316
49.73867252012588
49.60792680473842
49.25964144317982
49.35320044564865
49.43106645735217
49.421488725820645
49.415058177752925
49.304600287072546
49.570984454165455
49.51723333354362
49.579066273672424
49.61585276992068
49.7752398414293
49.41443530951323
49.40733377774139
49.54826855757154
49.51543776800991
49.55839060505779
49.71135112446084
49.928901479695085
50.09446028806527
50.217004008660254
50.2071168836999
49.704486824273474
49.93045175234592
50.138921815321304
49.9030824783483
49.90839672488713
49.89900660263031
49.781257974818026
49.96573529073593
49.72836099685409
49.4596810964951
49.63529392741247
49.704740675637716
49.70170198312774
49.683133085605164
49.755538174893964
49.775184592860775
49.738054385490535
49.799161217626555
49.73054740216459
49.62679042537424
49.8964774482209
49.76333426394078
49.521986149529695
49.526100758746715
49.92197876774617
49.559369746809566
49.792377666120224
49.689597553628055
49.5416271739116
49.84065687819133
49.51531140059858
49.66514917589336
49.214272590864574
49.33652732145137
49.45125258072104
49.52584125822183
49.76178534534887
49.496124084654554
49.714664197011906
49.64221612929086
49.85835814859022
49.650134847727585
49.798096849367866
49.28438250839386
49.28543053318575
49.46266362712252
49.62685014492722
49.54173088296444
49.57971634306831
49.91547230549985
49.88662585046419
49.96091377039112
50.03714892356885
49.84835380483261
49.94805317373492
49.65989400570127
49.691260766335134
50.00617707611377
49.74711179609882
49.81997820281714
49.589345440160585
49.613974783696726
49.82197069719153
49.88332169812472
49.71275097646655
49.78858737558481
49.55674587294474
49.77479655077022
49.81521918173203
49.82541837739939
49.891323912731146
49.93948337903166
49.861629761677435
50.106648886965814
50.20101134443135
49.93775238502141
50.46656532416156
50.696953906451036
50.33511291103778
50.25374979542503
50.19116450289012
50.3297115765048
50.51233315757393
50.32442998076395
50.133016174506366
50.14952350191671
50.396256078715396
50.19646539035759
50.698178259843196
50.48303246691387
50.4075006162156
50.04441868086722
50.2330381557264
49.8447186561542
50.10086452102482
50.437899057511146
50.12836326280453
50.345657261277765
50.255295933488135
50.11141217133391
50.03508090012389
50.33590180578225
50.60212810711042
50.57392005912954
50.47258552249068
50.44149906656934
50.387456513676405
50.87528177581641
50.545128629307825
50.358759959636394
50.26567762252073
50.4461403037482
50.366346697288094
50.70974907460037
50.36970682297538
50.32683970504492
50.35264173996508
50.49068204755929
50.60915817971653
50.27892157058472
50.524086805520604
50.51278421828661
50.39614829901421
50.17921532166209
50.29224238994304
50.427413379550885
50.58837134442895
50.726425536803454
50.547895845300005
50.13516558743002
49.965202048529065
49.8183859867906
50.06975479761084
50.08208023877742
50.17140743811123
50.135269592894375
50.12853680525557
50.02874813906646
50.24371506626352
49.95629723597657
50.063876979172534
50.08011306715523
50.281861690935465
50.002680951169914
50.34244182607431
49.84665222775232
50.09293405375764
50.09231677868948
49.63193547255621
49.72418687994541
50.11168829807401
49.784367805532995
49.87939034413253
50.0648617721272
49.53971903200851
50.019949388990376
49.29321029833814
49.7921210771937
49.625399428030306
49.34915261524023
49.46325284096566
49.87113880925192
50.06383106556398
49.76923904504018
49.69925597563761
49.97377584823679
50.08138723653421
50.29088767885247
50.15524998444862
50.118887919636336
50.00287374471277
50.42536662540745
50.21436602553618
50.1478200735873
50.20017609913476
50.032425891778004
50.62055796587269
50.47941220406946
50.512573571813114
50.56546057276319
50.22030295193197
50.515202789940474
50.01735367696552
50.2393392827502
50.1282253371056
50.3898827047376
50.27002335342866
50.323626068452874
50.666728057916586
50.291606857218675
50.18485375144164
50.699651924139665
50.376655041991164
50.16662836775862
50.00481036515561
50.16084888727371
50.13843586124879
49.77200088714957
50.03725764888097
50.33404494230846
50.18638031335529
50.2411460834434
50.57722280446633
50.06511389452626
49.923176550479695
49.93501844529054
49.75481285028291
50.11550663435746
50.08591867847139
50.396934535132
50.42246872977844
50.067148173333926
50.118575732239634
50.41749455016651
50.32390790729614
50.45889219605661
50.4568414748098
50.19720157594974
50.38036340524783
50.664891147069035
50.49265454665836
50.35000149987205
50.16433900806469
49.73334575218014
50.10878437712822
50.47489298156429
50.26641081055857
50.4370052245904
50.42139399573949
50.35447688109171
50.44601766914275
50.68238201826366
50.521024618388815
50.546796092431784
50.744028252363194
50.616548118688776
50.302322190380245
49.93882120098099
50.47363352516038
50.57924925919196
50.563283930160885
50.58888119610783
50.56922366862193
50.557517740652834
50.64773665088037
50.57202267841065
50.58143544401546
50.85201525641333
50.45129218607491
50.74181291849196
50.79789774354819
50.69962049263339
50.83781560353025
50.78392768351685
50.636356011352966
50.4733820591375
50.43294821298851
50.368293701715956
50.743186747180516
50.926927148367724
50.59200501016702
50.64200709168365
50.54518358994644
50.679173914177774
50.71184025985749
50.84355209254489
50.466986186649955
50.82353152681933
50.71660173808019
50.629809375939764
50.68142028399274
50.408285970539424
50.298060426159836
50.25180763563085
49.872517315091144
50.129590887810835
50.71724167936977
49.98257379821778
50.35216608896057
50.08723658053694
50.0550284504433
49.848077708955486
49.98805672353692
50.55398334041803
50.188741816924626
49.94086054920826
50.1451536424168
50.526199843938585
50.59587951054291
50.79459691174002
50.38342614613971
50.31547406857795
50.419871900697316
50.308254799149175
50.417618432334976
50.171533882860004
49.81969556053636
50.160616471169675
50.02483465617387
50.013756320749984
50.28914018917993
50.21816369401201
50.4934573813395
50.504303389177
50.43166447426493
50.45936242009222
50.08522237528825
50.137297301283894
49.84073752969923
50.38107411900511
50.12929643862442
50.075482717001606
50.2929305856909
50.026805091207656
49.93146855480781
50.01410665534991
50.1045799336931
50.37244666379386
50.224648802944415
50.4561257926173
50.279536208745746
50.064316561365615
49.97024942126521
50.095994104865326
50.07959484746067
50.33356028123532
50.641160701676924
50.21919316695049
50.24010894038146
50.50613195957798
50.13610043707137
50.555321887574586
50.32365711670296
50.37594892320259
49.8816775558257
49.89685763081066
50.366389655879864
50.30155140652221
50.045064501818516
50.26515482846832
50.32770862699959
50.25554116579025
50.446081942325016
50.50009170582606
50.21786225917079
50.242734511815065
50.40530737622296
50.36999676507015
50.36167295032638
50.67046174726904
50.812102848934934
50.849253921770774
50.53429332488298
50.386366154170304
50.410973973529565
50.221741893926946
50.50917057916995
50.289308119902344
50.66332779441352
50.49072213582308
50.32438636379994
50.59455540790807
50.63137816211533
50.5094467380895
50.62199042034317
50.60758670257314
50.70691208904152
50.64800639310769
50.8723289453122
50.59593486176693
50.68250472911905
50.81456917042215
50.932812986317344
50.658441898363186
50.63233449341041
50.81752691943295
51.15014602763257
50.98015564114007
50.545247629396776
51.015313164004844
50.876053027907595
51.26334343315338
50.546098895811426
50.58614230546939
50.40639024856118
50.70626576095111
50.32564853837336
50.66453384681958
50.665949049402315
50.368823644969225
50.19938829939917
50.05955449332262
50.09135133650856
50.241723012971136
50.266307384945534
50.49722655676232
50.54125495613898
50.9217017137036
50.7120341346399
50.73635294460004
50.61215978709589
50.7671253705962
50.68095425383142
50.30638928749709
50.903243506347046
50.89793288116867
50.64581164719634
50.49550551950225
50.51750354453601
50.62151550717787
50.282309380551595
50.579581827325356
50.894800285279636
50.79199694262955
50.8968828872759
50.65331660814623
50.72485262138254
50.60627701184188
50.743361307293306
50.71059822923063
50.254328754150514
50.10461211510953
50.338597590239104
50.2751154696104
50.18726067874326
49.80439827556681
50.128146183542334
49.63366215383329
49.99778792760559
50.19069511637577
49.44023164938283
50.12084252361574
49.85531027050197
49.83241912396764
49.65316551372312
49.3760150578367
49.2644866971158
49.554131623593285
49.93312347454505
49.76882574887096
49.77754014840233
49.86156965319628
49.715908631317824
49.912384368666096
50.06435606567979
49.96827817134538
49.85128851619951
49.72807735081271
50.244628974678825
50.00024263800299
49.6614621929322
49.93366225791276
50.07224657066885
50.048256831597726
50.16886926550255
49.80839948256404
50.33201443590508
50.13889292680416
50.386712785037005
50.55304322550186
50.387821712026266
50.12842939065845
50.27264487439485
50.25543713891508
50.20777646081958
49.96911999751528
49.88764431126584
50.415421548759774
50.06660418613545
49.96567360509886
49.3194761897588
49.688092417851784
49.59222160816718
49.85461461849603
50.05345113389425
50.0649899790718
50.08732337866993
50.38188808721426
50.463503748417914
50.17236603413837
50.476703103063926
50.165397827244014
51.00236395332873
50.69139213718669
50.55157967929322
50.572900486565764
50.18213088041228
50.845262342966
50.6606520296609
50.82708969214616
50.79932124904703
50.37061592809193
50.13894038355329
49.861917647479906
49.87205315583449
50.09444355982757
50.306349645477944
49.90944579499712
49.86999219547441
50.300434908149164
50.60861034403163
51.01927318219138
50.62941990817507
50.572375128203234
50.60644235423434
50.576346167184305
50.594474567249
50.82732744124352
50.62489124312754
50.578880480856995
50.550445022806514
50.405132441264406
50.4644493619061
50.474303621446396
50.41337974332504
51.04782076212519
50.74662492894468
50.53258014723245
50.14062629975574
50.622739441946585
50.61712956632003
50.54195975432507
50.453238152101996
50.486293737728175
50.16664560316593
50.44938991435032
50.240188572777946
50.210625290719946
50.170069688186494
50.10678605263865
50.00027020480708
49.834948696635806
49.65845859199112
50.16180171136869
49.607334535863934
49.654785445142444
49.581791333084986
50.00343024899202
49.94573363168674
50.38543011319441
50.394992342992005
50.03903429183164
50.315946708930646
50.65320794156426
50.66462148942332
50.30804444132105
50.50321679579854
50.84847312808804
51.062830905719736
51.011986015999156
50.98373438642398
50.88606831911993
50.55400560970688
50.74088090833017
50.42847278109493
50.62587784956056
50.36450629433519
50.34668862807583
50.174200159673326
50.17079232816094
50.11210126298195
50.08193356774129
50.29409193065676
50.29935115275176
50.2168362330515
50.471897896555156
50.5004039020281
50.45229058699659
50.24082870539072
50.18296533869172
50.088723899771686
50.28669933920327
50.05635025682888
50.11639020778586
50.14479577338957
50.21967368741414
50.04837945283087
50.23336449248655
50.5631809539297
50.3607753984787
49.93053587266953
49.860765580586985
50.31290311589351
50.27690572833979
49.92507440838932
50.130331657080475
50.097181598257656
49.93235200918457
50.18754092533021
49.94254131266181
50.13029297502671
50.20074667224026
49.99477687662212
50.29396239611968
49.91923779618471
49.946832475443784
49.73920204857993
49.79860490183396
49.883779263087476
49.79730313902742
50.077688122518914
50.213562194197664
50.41467226937168
50.48871020511753
50.40255807202466
50.62955913473214
50.76520523569077
50.41965728591573
50.409651716345245
50.23082003899701
50.48193815558193
50.69884118453151
50.3505765366964
50.62765452910528
50.50298341458671
50.53459834102201
50.6032991249546
50.80748804663756
51.007970309473976
50.67957794830421
50.2722635672055
50.3701085645245
50.216882745217035
50.21542830311216
50.12042482858344
50.32042886108207
50.559067854097975
50.463537164425354
50.25233935599181
50.2875887567632
50.46496139740115
50.59089178193659
50.32456662237607
50.335632183369206
50.60852380177626
50.445205103277345
50.655407555144414
50.74753128301475
50.38267433870363
50.1499537604606
50.45811530897422
50.31520640149711
50.65910351200874
50.192599994281125
50.135714146174465
50.37090693353326
50.369563559841346
50.16398951035291
50.27448364254779
50.08043474732477
50.379964665060356
50.29908485386954
50.35541337251783
50.05868069370646
50.30764226692333
50.07002976611319
49.91865607177292
49.8589357303943
49.56487186844041
50.039458252930466
49.85440805771397
49.83456920492189
50.330729998331776
50.002625054060026
50.020323650027656
50.3063418967656
50.03253711386904
50.123776654874774
50.387451425602976
50.335671735121004
50.301681504039806
50.18075397586141
50.64938750803465
50.385126119137276
50.2339570989787
50.28827622505502
50.289850414962615
50.226754865712
50.3474095121574
50.690953551244704
50.367233385041686
50.531084481858265
50.16812088457178
50.381026758781616
50.34445251294081
50.50816685243476
50.197251899452134
50.79809914823673
50.79769790448939
50.36339235361812
50.282330996866335
50.065317998136464
49.626193097855726
49.98005906873327
50.42720427106696
50.330441563969046
50.396861425564886
50.301353747611024
50.353847458681784
49.967097352626844
50.13407052235702
50.550407814659415
50.452460220268975
50.43957709025529
50.5193223040606
51.07465677777009
50.746271686761496
50.13493982703675
49.99676654756129
49.693577100412845
49.97048242884251
50.30605154313424
50.019728588425494
50.251524757000695
49.79680431600725
49.854133078392216
50.373050287140735
50.42435852131533
50.09544296683138
49.97617435863118
50.313711430936465
50.31531512954458
50.19818662704667
50.51223444991279
50.36849805898092
50.23292851417002
50.2183387562012
50.20471968914053
50.76140708809874
50.55030669393041
50.834353266853086
50.54899115018096
50.95024588073853
50.5815211497233
50.36269888274839
50.54485596277105
50.56226208768339
50.65362242549615
50.85395572995227
50.99243440590903
50.96387570092335
51.051571888139264
50.96892765212116
50.94154397912656
50.895321336679146
50.73125109995878
50.31111462771183
50.26655487183746
50.45124986056007
50.38575667925574
50.79454276725068
50.966878020149714
50.694612703503005
50.75511819775106
51.08854687131364
50.811192023363375
50.95970678218134
50.95616942215105
51.26955640537634
50.968377587304104
51.123772724448315
50.79380879524116
50.53750510842431
50.98115262151689
51.29738084911589
51.159986975496146
51.23294686615755
50.80051055798997
50.913450803500545
51.239363208730836
50.89623637289066
50.94870937509863
50.735964401497725
50.33325278117675
50.63933768859483
50.28735981581504
50.71466340701757
50.60900334074367
50.993761419617734
50.92517418028983
50.68322572349045
50.8167754092544
50.9867160836396
51.209269767715945
51.03564197013012
50.816530752994524
50.84410501660962
50.91837967771024
50.25168953365175
50.127732445257934
50.41343309611868
50.50321194759535
50.53583488086478
50.60407685867179
50.41593514060877
50.791594499929204
50.99312388645088
51.015946047763514
50.76654008832335
50.838312288651444
50.57087665427004
50.41025796401395
50.241475630186365
50.233579683216206
50.22437438537846
50.49977226418352
50.339429064885756
50.25350370317122
50.293405656343
50.409497359223494
50.514174093702735
50.61670433982113
50.237788696608725
50.486061791051654
50.729305171372594
50.97743418372248
50.787771166527016
50.68516188525121
50.732289296718136
50.67445368500663
50.68909237836326
50.5300730139049
50.74629482542036
50.83393504075239
50.944241415066664
50.878292777336895
51.300424159603224
50.81865913358518
50.542603299873726
50.53213363421489
50.6945938216666
50.92471250163415
51.3998584302284
50.70419950868016
50.94588214406707
50.91576013913525
51.14280102782227
51.47033691603688
51.0545832890918
51.338899956989806
51.27650463199567
51.03931595023746
50.673894472649465
50.84012059199045
50.54035164288735
50.65408711649202
50.82723667129354
51.16751160238358
50.71386201228889
50.63159042957612
50.82734376235027
50.89773975026386
50.790157578969186
51.00375239330338
50.4162012654171
50.381064970537025
50.90668269610715
51.37522163058014
51.17156519285219
51.120399189829925
51.44247849645907
51.74502692084331
51.18451542948958
51.181771774074804
51.19155862655745
50.7853311902694
50.73886275104144
50.74120308783473
50.92025474888591
51.366422904193755
50.56627559904995
50.449455911243135
50.68630996591242
50.971567043623786
51.06653888237727
51.16535471318402
51.1190309051501
51.17355929753572
50.999891610240375
51.341706784736715
51.468204281245974
51.45474178826774
51.19137537500182
50.62479613650758
50.47095007523145
50.20526437613852
50.127940944011556
50.71415683045606
50.3094935150586
50.881399204800545
50.70423338461999
50.904079110695164
50.89383941957239
51.04807514561378
50.590486321404704
50.596604870170786
50.58901222213102
50.40524942082557
50.3389347086691
50.372249396535324
50.31422309942254
50.28189464117089
50.78448905253036
50.93492283460382
50.99657416085878
50.40892207601855
50.88173184060828
50.73965445456885
51.158071777128505
51.152290320468865
51.141941545750996
50.687281982198805
50.44872017093407
50.58806092758341
50.51531561734823
50.78728720793316
50.52580413829155
51.00008300936807
50.86886214755671
51.01201594210994
50.88937704547961
51.28664458089765
51.054308763206734
50.80274003948497
50.92935687843511
50.90489032328097
50.66403402823071
50.90778396060931
51.211879194636886
50.89402204192477
51.30179980579097
51.21922199479672
50.61405657677405
51.23161377728154
51.44961225629486
51.12453559585742
51.26877125866262
51.26065180896909
51.014666201980475
51.07671115737813
51.380594147840505
51.14406192838657
51.029938749473445
50.96827750650437
51.62122333825896
51.212649404474874
51.34680334565842
51.439445071931814
51.07353262628985
51.24612255620829
51.1035395491522
51.419525407305
51.31831395840581
51.02770439861742
51.033085915092265
51.15690130917818
51.08849081514754
51.169701141866184
51.29161784510064
51.33402317283208
50.89542251885412
50.98288192296493
50.876181901000415
51.06506728772373
51.40652478131676
50.93716401130722
51.22499046423469
51.36572128988809
51.68670086865145
51.54117014040212
51.385555474982496
51.2795149224023
51.97408639451938
51.32128613990208
51.28962204798175
50.986063525611044
50.985312794174256
50.942087981654154
51.02048921381848
51.080272348714395
51.084745705531944
51.191348192870024
51.33087228383092
50.94330499279941
51.07489740018752
50.680487801529985
50.906867848747744
51.01968333157004
51.38147150383355
51.53968417071779
50.81993298255486
50.998089672451655
51.00115694215822
51.01691342136356
51.06685506768587
50.66420572271239
51.16738162257513
50.51939802243198
50.944758178818084
50.602973349947625
50.49930147925453
50.822929407256574
50.83752182186226
50.649633011499034
50.83104621734608
51.00816868440777
50.86463790984235
50.62905832716388
50.313168686907744
50.72712971150908
50.913454953191426
50.75813950054729
50.836469104371155
51.00586291308552
51.06631259887842
51.25441169272083
50.98323984481181
50.68088345572533
50.68612429619027
50.97486811404213
50.93031603576343
50.79927304761016
50.9357226303343
50.90006760327237
50.613178691847565
51.06062910770271
50.78987769966578
50.591122684731275
50.915426096346486
50.69091973394373
51.00215577755008
50.65657681262704
51.078670282702085
51.32279908579346
51.24768659544391
51.40897642416963
50.926515229244615
51.232708998418644
51.05037591010775
51.25210958462867
51.21436941238086
50.93524791407772
51.329725244824175
51.18159679372813
51.044238004071175
51.05293876983091
51.04214777457401
51.55534074153506
51.27773465656129
51.038517028417694
51.0377366944574
51.185339399778236
51.04545150567722
51.219612283390916
51.340574743191084
51.313518254525114
51.54827755196784
51.34087150016131
51.60062165343028
51.33025167166495
51.26410296421631
51.27262015818172
51.43085990722796
51.51895303148056
51.755677576081524
51.794438168595796
52.00984972363842
51.94070100870473
52.15502500496644
52.06565499576584
52.161013014377204
52.076991273815665
51.839952745964105
51.944873319979635
51.43393157763489
51.528371572036875
51.135564475914585
51.161308400391505
50.92534563479184
51.101186171889545
50.83040288967553
50.29840769867087
50.32102393812549
50.48149874058367
50.74802414467247
50.80418782362128
50.38103818735176
50.621356908782595
50.86876942085545
50.48802475759065
50.57482495213108
50.670001619555215
50.42975431596734
50.66107436840323
50.847061107957195
50.3558226907367
50.22378367017447
50.07394318546448
50.2841690037418
50.40455642521861
50.107634564098205
50.209354328237524
50.44430472939643
50.24147191697076
50.40875252933197
49.91623713900868
49.567016102419174
49.771412328026464
50.00462043412329
50.33042659528503
50.348091660488656
50.021553601382294
50.21940211135039
50.50757982550753
50.637607025089174
50.22353956054726
50.697309377281364
50.85203981023185
50.493786912198225
50.3146537781384
51.0922516594849
50.82347594851876
50.74386201980953
50.86305767345058
51.039878678151084
51.141240021783965
51.29480727295211
51.31969396503905
51.224135506167435
51.75362875593478
51.37543108829224
51.54169467650137
51.24113536458218
50.94735446571888
50.731654777298445
50.679322702397755
50.6367606472705
50.520309787799505
50.67252598491808
50.64084630540087
50.75745354866713
50.66701242143633
51.345253182609824
50.882143450142834
50.413771789360595
50.69730531195884
50.70319759902906
50.332951555023456
50.51574233154635
50.26342830472907
50.09855064328676
49.999343253838454
49.98970748733805
49.936022408791914
49.94074099633761
49.76657609037574
49.623272053374336
50.0602191154864
50.05043867582948
50.107305905149126
49.78336572847359
50.20579943569128
50.22030008749241
50.28023121293638
50.184938298977734
49.92393530621859
49.90454359150351
49.998141812226514
50.01192311588024
49.78101265565066
50.07467179349387
49.57461692700754
49.97689747336714
50.10169581418344
50.3040353071058
50.13701251050299
50.16244279784141
50.08356917738362
49.91335195242099
50.00576287797263
49.79934602964114
50.11956025717774
50.34058658289999
50.665367564247276
50.38202931705797
50.49397183928585
50.27422580937105
50.50989102430384
50.40677399653549
50.17567446024714
50.09437890459081
50.45016486397532
50.07898747537385
50.3366513181854
50.734463106006174
50.579989675655156
50.938100604093464
51.13606373893799
50.945472596416366
50.780155254085024
50.782714227656236
50.62087197295057
50.648567766658516
50.70541313976558
50.51505224511633
50.74652239688777
50.450714370688864
50.099800929800104
50.574491863428655
50.70353509964613
50.85374015526038
50.67851990208392
50.721585967090334
50.8134930259627
50.560206353772855
50.89305615044443
51.055042838027
51.08247110220921
51.36823924357164
50.70888520471129
50.4896979010977
50.50751288430473
50.44382897312535
50.67573220973024
50.7500111376187
50.70001045867494
50.820333580929145
50.74055999613096
50.809666905747534
50.51933818067475
50.706383806674275
50.70463436646564
50.53605293530463
51.125034156172475
51.237397818478385
51.03930451603643
50.93137704596164
50.70373880949071
51.038075338947614
51.05372090811818
51.35900539864178
51.3292107621615
50.940935025219346
50.7825603308442
50.65188344225137
51.14955947778806
51.30490558387494
51.41491646206058
51.034294789793
51.09670662017127
51.67686770665064
51.110213709995364
51.79793353065645
51.99593963575119
52.10456503403808
52.00440293792689
51.85535305435355
52.02779046801924
51.60118620941067
51.72001398554084
51.535000463170235
51.52256907129766
51.51029810802029
50.97211751581381
50.99533232009488
51.5071788293582
51.92333859432375
51.92078978825892
51.72034500606087
51.81784098452773
51.59079258499983
51.4779516541449
51.742529833312716
51.842955022092724
51.52790976318926
51.44960664556464
51.17644694627855
51.44337214541549
51.360265738491016
51.05190391803586
51.201947830302544
50.97800517986486
51.07613171106007
51.02787393379607
50.94313696550243
51.20334166784976
51.07605622855163
50.668558543636124
50.60300999939962
51.02519228101153
50.73952449083476
50.59517702666556
50.46232533977726
50.740483129222476
50.82566832618981
50.573901588609296
50.59279987588258
50.91321445652662
50.48181017226712
50.49168779678131
50.693983688398546
50.75806851149679
50.134858139108886
50.494850629715444
50.516351729595115
50.09267805241605
50.35335147852069
50.01596720516704
50.464958018000836
50.346439375793125
50.30918067876887
50.55681822172895
50.48977767501595
50.57567959434209
50.33781001686213
50.7107474895658
50.15830607406212
50.48332158137777
50.95015994132937
50.86351291965166
51.16233058908833
51.092846002384285
51.3944822149574
51.37054328160934
51.53703412612664
51.484754904113366
51.199308139421255
51.25909199379308
51.34342438098584
51.472055254007316
51.56256228196714
51.24994805188574
51.193123465945796
51.34698748503165
51.80483307214646
51.454977881276264
51.02398989153391
51.2693399392843
51.06736658647079
51.34665481083511
51.92280699172479
51.50908382032612
51.38427298141019
51.143556048423335
50.9458483749645
51.015193087914604
50.980303624628
51.16019140151863
51.17231498857545
50.948092259319004
50.74111565403427
50.71382642649745
51.0854207714043
51.37681772708426
50.88049272709742
51.024740962552855
50.9028782102915
50.74559741376849
50.809175832972606
50.90959595399062
50.70531219697788
51.251434526314334
50.66362016636461
51.235874907756596
50.654651320107654
50.721979967343835
50.849882618846436
50.95076474268301
50.72121718599976
50.49878805611277
50.580969050701704
50.666047758623044
50.41374095922002
50.85357618060123
50.75919429957737
50.979186968791396
50.918893365634496
50.74370353418266
50.76711394012138
50.97333232321093
50.68589149898695
50.88202210467351
50.79936794765008
50.584479987311624
50.74357754613464
50.54056734576151
50.66652954019981
50.63007508108042
50.58101355094307
51.147829219545265
50.69840769967365
50.44707710091808
50.28028989289424
50.337694751975086
50.43779074224929
50.52031259534273
50.580925908480175
51.036875891354136
50.96844185118146
51.15996108033651
50.78030588153172
50.63865828296302
50.24929341050861
50.44145038920375
50.44895417100619
49.92508389559259
50.26096507854441
50.130129330230645
50.01305152252534
50.3216517512127
50.377759160212996
50.49732459176221
50.90263289373417
50.60088192950981
50.749678204081754
51.053937175672026
50.795720951922206
50.77676138063235
51.02554973361389
51.20063128122994
51.08969816485582
51.108612697791955
51.17664922610639
51.61041213241829
51.25082700988268
51.36319052653785
51.26890804818271
51.101821275737834
51.1576474373283
51.34059094086357
51.513873527223616
51.43118375785189
51.27919977547431
51.154147488673985
51.40120934685662
51.54643235201891
51.30422324523983
50.865625041651484
51.12564974586621
51.025963667566415
51.033992072793566
51.14746521510009
51.230292062479926
51.326208279614164
51.61857276959492
51.47982086449942
51.144229091924416
51.19088961654281
51.18376668305162
51.10139547555245
51.05455416197248
51.07417254381927
50.92204956681825
50.94093847238857
51.19254783419182
51.136996606671794
51.28938150062407
51.1009325151411
50.995748777388094
51.0652276156235
51.18432465648976
50.795202386055315
50.97188656645589
50.84767224684823
51.03309382041088
50.458583213752654
50.90279752147323
51.117196234352136
51.0822509740315
51.052662647314975
50.76211375111517
50.86247067468935
50.96267798556046
50.94161535808989
50.834463634626566
51.26914613547938
50.926691856838126
50.80242943228148
50.81199176334195
51.00178406225081
50.93392968351293
51.04800225149401
50.777922268140244
50.794912119698544
50.757059343473124
51.09899676701162
51.1311485926372
50.76535983546795
50.784522945718315
51.27351855093201
50.98731294453204
50.93591382297662
51.005821272073305
51.18939824090712
51.425273553809646
51.3825797096329
51.17582583245812
51.3161916712738
51.45714631363422
51.17587342896108
51.45302262855018
51.12302746415455
51.189748472953994
51.098469301021524
50.85326679446806
50.85098934621376
51.276035725666794
51.495977831490585
51.765473193591816
51.41923188937194
51.47174614495415
51.48453014760022
51.94133780677602
51.19913850566655
51.500535297419695
51.405454377703265
51.63183551271795
51.33254769700506
51.51433164504116
51.14841398534806
51.130984397451655
51.164697507745075
51.054574386591185
51.192390252670414
51.42959917930957
50.968057272386915
51.4099722500816
51.361653818175114
51.16925657997104
51.19893495208912
51.24120638134469
51.17791452527148
51.185831241797956
51.05844056938175
51.461746699814924
51.237718788373684
51.39838765088538
51.45539781896492
50.972743435407374
51.10172508498208
51.504381240882026
51.49034504644677
51.25445942397234
51.372947602471996
51.28991772029949
51.52572690738403
51.37713180371174
51.49078489635925
51.86275919304544
51.68663194933923
51.27113890313368
51.331418769187444
51.49145735237888
51.73736215275532
51.433389212581346
51.616252435780325
51.75561129729249
51.814515609343175
51.60140619548982
51.100353163492855
51.352387220013085
50.942691384476106
51.14412219095881
50.777395038034484
50.74360340689267
51.17886216629081
51.264536770402884
51.354506052469276
51.40830317587719
[truncated: 98,002 more rows]
