# Supplementary material for: Comparative structural insights and functional analysis for the distinct unbound states of Human AGO proteins
Source: Sci Rep. 2025 Mar 19;15:9432. doi: 10.1038/s41598-025-91849-5 (PMC11923369; doi:10.1038/s41598-025-91849-5)
Supplement: Supplementary file 6 — Supplementary Information 6. [file 41598_2025_91849_MOESM6_ESM.zip › AGO1/r2/MID_N_distances.csv]

cm
68.40664989376636
68.23287773852856
68.03414601687109
67.99722693999304
67.87888143334058
67.89653979602728
68.29728060091776
68.26386029632377
67.58094913596832
67.70567142889405
68.14703680272684
67.90058164734515
68.05642295183391
68.49395901270505
67.57954218934594
67.14385186951463
67.13477564789244
67.56756028060833
67.5413872274776
67.02385962955229
67.11880589869467
67.04103123833589
66.57257798338925
66.34706557074092
66.61314426673127
67.1968882820444
67.12047794476639
67.47057187834689
67.46072885990972
66.9389175974743
67.28134118340611
67.20960000614687
67.14664924585351
67.15027040139294
67.13695806206644
67.02324033110828
67.22721739954163
67.83193496808855
67.6401508504067
67.3950390055027
67.42491246259557
67.59436325474307
67.64976171121015
67.69503226419688
67.49178011373525
67.5117586863499
67.62402804193545
67.87566266996953
67.67004112261387
67.87866833936833
67.75929414120398
68.03175646803783
67.85170317276628
67.91004100059732
67.86205497226055
67.91657844394182
67.40298363384507
67.03066787170249
66.7830594743127
67.07887789165287
67.07053476975992
66.92270443821084
67.27081325640908
67.12574134712017
66.89961125968769
66.59547259088461
66.78071302256735
67.10754212168038
67.29293944137336
66.95221089479793
66.64911358088264
66.8565528057741
66.76037913659253
66.68707137398786
67.02678226820399
66.64092594324319
66.89174524350672
66.41537026610479
66.5320939387603
66.576382502791
66.33797086168325
66.24810397063558
65.99455623790647
66.49927986010557
66.46565311545842
66.55540026596618
66.72936504598708
66.93393623714736
66.75812628969906
66.9200604502247
66.67542330544845
66.79488497437771
66.26838070364892
66.61760608998598
66.73202202512715
66.56871100559059
66.46480280905168
66.42688274850828
66.69854224238111
66.53549420438078
66.26612348474593
66.46435376621616
66.45737898071282
66.2903220936151
66.38601995797741
65.90810334458136
65.97310135663231
66.560565744784
66.3275237793087
66.7354895538172
66.69622129658183
66.58503926762367
66.28738191024851
66.60839594450684
66.46050934400722
66.26174844744762
66.68143168159658
67.00220739770529
66.95579430494634
67.11668655180154
67.0351046667011
66.8101964010041
66.52537304795271
66.68814631698376
66.71327379731159
66.91183728353215
67.38138601095407
67.16684380619748
66.75448683955942
66.78498143285222
66.87188878346414
66.6955743862742
66.64234455697857
66.49443402169432
66.3389131005382
66.73318358071786
67.01903781007283
67.06263106865921
66.9162890176904
66.8046664050248
67.0386768934376
67.15545163567266
67.24854764731688
67.72224390835534
67.57091208200109
67.16303608656965
66.93160752207571
66.92966643570584
67.30646080917842
67.47748021706808
67.75528824682911
67.30552218211628
66.9744765823639
67.0435536473296
67.22984030597253
67.28902259805712
66.71021731636816
66.80299337761447
66.93719836047747
66.72170356011397
67.1299865912752
67.05254003538386
67.56627056037401
67.69973595083461
67.3272516220563
67.8463639106204
67.6662967033146
67.52214976997558
67.39527605667534
67.1887815144192
67.68285506842832
67.36694831337353
67.55892037624508
67.22864550157864
67.3488852043944
67.1503481602012
67.69459809061063
68.07883770110979
67.6119456652594
68.06039044005787
68.09241460670981
67.73062542675626
67.25554611574628
67.35229495293268
67.24451620533156
66.7506358938635
66.79976818589327
66.24841516527955
65.97824616760848
66.1929086216412
66.24726165553253
66.09120929548106
66.22315410483453
66.40156932747965
66.15629142047942
66.69424442440445
66.86369257429476
66.64159442586913
66.52184125963677
66.92421668663535
66.92979182730649
67.25353060357698
67.65975085460204
67.26663237061071
67.89262765573538
67.68210271271253
67.4643124397086
67.37126833183174
67.54369122533389
67.67920222402067
67.70204861834378
67.29646610705456
67.50620120459116
67.25823448958077
66.89450877579016
67.22687612507391
67.2067142709543
66.97630272616821
66.9398965767703
66.75319881510165
66.80399753222078
66.44593942948268
66.49096032142988
66.54469179382373
66.7413841207417
66.72776992535188
67.34061577506155
67.28041631658348
67.34131057311131
67.4052971892654
67.16578280862988
66.9634026620254
67.15184347704111
67.2097804127944
67.12639110077436
66.93419293018253
67.02826719783613
66.64781566005085
66.54473890006929
67.21053390431965
67.36489936060977
67.2568957917585
67.04542484486376
66.98848626510414
67.12298885559504
66.69684408899488
66.72548668366295
66.67967472907601
66.41162908021644
66.25539406942616
66.49471982349577
66.60398530958537
66.16067842216806
65.82359676353815
66.34520015692038
66.39205350311364
66.37005846491523
66.86963110649849
66.56184718119509
66.62378787808385
66.61175888631175
66.56697038543571
66.58362478259569
66.56670720473164
66.8082872280912
66.87201321396721
67.06903717773605
66.7883532341986
66.6877740015507
66.49144775189984
66.65770946309739
66.61414852281337
66.43275734246917
66.33324049334021
66.60030567802328
66.23737286529298
66.53884854983735
66.07740220863857
66.2559271586034
65.89719627850506
65.60671525973497
65.96293190555963
66.13669141365968
66.10505327478201
66.29842914013115
66.41351968482454
66.2779399779665
66.33719330741611
66.05943417155501
65.94288185172319
65.88796187445712
66.01725717054573
66.12700864621173
66.184677039775
65.80955748734304
66.53848224145715
66.19867827818142
66.02168776014854
66.4052668784241
66.26503138834258
66.61244185005667
66.22945168218735
66.12877341222605
66.2401225870306
66.09337546937947
65.6700510523865
66.01069291594057
66.42441911364176
65.86173331625781
65.7634336523784
65.99043348319256
66.20521380175086
66.10274140246784
66.10964323920506
66.15116603781512
65.57902519369162
66.5319188471793
66.40865012669211
66.49656654258843
66.30555332087168
66.4273569766622
65.85492838620502
65.92974836904982
65.67463991188126
65.56834748304138
65.40670586953935
65.91070429168305
65.56292502389094
65.86481974995664
65.76959878097718
66.32900922462487
66.40075863420445
65.71157854456177
65.9960167996574
65.64180122165065
65.70518018654919
65.9167235443264
66.21525061758445
66.07907973691555
65.96796752988674
66.0558774310859
66.2279645988773
65.84892470154382
65.49150421833575
65.40880723921595
65.90010403401679
65.74934555158816
66.3068407311698
66.20918039387497
66.4128132892822
66.39273268678183
66.32340050517554
66.29331798428647
66.67764250905832
66.87182901453026
66.52072087294634
66.67895304786562
66.63325001023587
66.64385898601914
66.73017759422004
66.6437643052329
66.83068063031476
67.42524528997866
67.33037659279334
66.62459008543618
67.09373602496942
67.30241770743748
67.01271850896258
66.77643219971104
66.97621409066407
66.8411907882217
66.61624913039083
66.67768317535948
66.76899556690826
66.63671483713692
66.35437496315932
66.27317381252006
66.06975598138624
66.0519855230623
66.0999243105883
65.7672033669038
66.0041569374503
66.1994990260385
66.18230804146484
66.13075276989989
66.05650128132177
66.0621051533799
66.00246370340092
65.85576486504681
66.10973377136057
65.4198631334703
65.98573912856843
66.25364286651318
65.80964052930649
65.66679697276504
66.18950818978708
66.13846857670404
65.7737882017427
65.4543489768465
65.63885698239527
65.79441634757896
65.59280253770095
65.89709086160478
65.71611147452106
65.72015281672812
65.3706332606409
65.75180033975005
66.16358798783969
65.86411929569256
65.94242107047617
66.38557836668578
66.03155601545974
66.22733356002816
65.86058471179041
66.0347130853288
66.19081795725879
66.30959340145289
66.40316987031092
66.23072315823752
66.3292566790211
65.68338984506829
66.0828093481786
65.85123075777673
66.05637828534473
65.99416652699814
66.06621211638367
66.47340714594083
66.21224352063481
66.27736688760113
66.05333435409239
65.98677700685816
66.1687639811622
66.06767748916943
66.20930351198797
66.4250438291929
66.72509890942271
66.60389127886954
66.04990927202286
66.47045776428374
65.97361117949576
66.23320402541252
66.10564201231207
66.06122845823516
66.33560574837728
66.54881377731651
66.70493567052611
66.59240954183265
66.45294390693901
66.39317651658332
66.50285645381248
66.88392910355738
66.76292275305453
66.50565089430128
66.83582830688243
67.01366998832614
66.1493026621188
66.64191586436826
66.38422286875578
66.69463696517259
66.40953944957883
66.33990531209618
66.43938244280986
66.02371139402692
66.25849707466286
66.16432009137137
66.18984031329323
66.64077083582077
66.35485671242057
66.54883450066241
66.5111514231201
66.59816749295436
66.46963841278665
66.27004581445631
66.0655026907098
66.20879264785775
66.48112498770028
66.615384466415
66.26252270853044
66.387629814639
66.48480517954646
66.90256926361423
66.98466656679544
66.99417858570877
66.6974147889221
67.24684696530107
66.84180447619282
66.84433635597918
67.00385594510533
67.27087896424013
67.27687124989004
66.69175864983252
66.757406601281
66.72808563890692
66.71722519680385
66.82681709932466
66.52770982780216
66.28964247111804
66.32136187354857
66.51451742158395
66.30999122615692
66.30440897802376
66.5981461479591
66.57733579378815
66.95056107470636
66.91468162109155
66.86571030864934
66.81228659862504
66.73821203108392
66.97290057832065
66.82874138060616
66.95031362807104
66.77458572927007
67.11792541650695
67.07107278176717
66.87759786316416
66.89084434672878
66.90603775012711
66.73246659725838
67.11705394781936
66.90625960762938
66.53109734218076
66.54743746584032
66.70782684518508
66.33397758317511
66.52014033484676
66.45313556959941
66.68341338240894
66.71545251879932
66.73955484716078
66.99824790683869
66.77895407868668
67.42947884733054
67.33964319095314
67.21075298989199
67.26088768498569
67.15571142383145
66.89361975803438
67.12702874074621
67.25316576306544
67.05448324199959
67.10904048983389
67.19265135682517
67.08348081875583
67.41593291426993
67.42999707175159
67.35947892910308
67.2254299418001
67.30739377169445
67.52216888572805
67.13747486149639
67.35610595298085
67.4591171459009
67.71338780148986
67.69930470557131
67.45753738824037
67.54289073110915
67.60770863789601
67.89433909263349
67.83623863622181
67.34356556542302
67.11106803333394
66.71016060445818
67.09599157903581
67.22322392722504
67.24763858967246
67.24609386031035
67.63693491533574
67.2138797491938
67.04794352584709
66.7403883076224
66.51735224203443
66.74723417045547
67.13061442261906
67.44042504094041
67.44053846959511
66.68815563327773
66.89458525389026
66.91550424516521
66.64914520467195
66.64594449564976
66.66196440170768
66.55622823073648
66.3313027077394
66.10441048779809
65.99983661958576
66.08669673755627
65.4338246122143
65.60931913195651
65.52780257504637
65.32712062250218
65.70023036753713
65.67180959194339
66.16746542810615
65.58046825701315
65.94463650802344
66.05757236538346
66.41165059905
66.46306987598389
66.2639069579552
66.26820320884234
66.089970400978
66.4469529909976
66.1961147852689
66.20949904830387
66.50640733318549
66.53305137157218
66.69276292604596
66.46343400941414
66.64108630871148
66.82058249225047
66.97638709713044
66.97905512819986
66.75269361640535
66.75471680659214
66.72976626054773
67.01714340259093
67.22543379198888
66.98729661764166
67.18763917674517
66.77131122477516
66.69227584835265
67.1396416445183
67.25602188559021
67.01984222730695
67.11633852914684
66.89508867807649
66.72284128834514
66.55502522241937
66.59049297444601
67.12016100572275
66.98268387788987
66.92656024441116
67.14593919612481
66.79924670900596
66.94743651506995
66.94956833886097
66.83965303387932
67.40705618323906
67.33002264363192
67.41496384305748
67.21001827934309
66.83572270463152
66.74249214102123
67.48432003673713
67.86113957609655
67.56311371255522
67.58282582991089
67.74882604062044
67.74533349233695
68.2481671237139
67.89977183991572
67.74783156818259
67.67005920050939
67.35557317064148
67.80859821181636
67.78273965127661
67.3252297138984
67.24733145253433
67.58386215803161
67.25654852924123
67.23650426445735
67.0272310370501
66.93969123898745
67.23196653827881
67.21733232329609
67.04965323721208
66.75943253543777
66.88912042336814
66.99778858693385
66.97922925518658
67.25268079116465
67.52946611894062
67.35015905395589
67.41904014838642
67.59989707943454
67.92827192937946
67.8795150910287
68.02711241275829
67.83230393383273
68.15192065549624
68.18758025781169
68.26852143827212
67.86834934868278
67.61325494097593
67.48785883534616
67.40598443516063
67.38156834697047
67.10112939375443
67.17745955810385
67.38356780611264
67.20287847632434
67.30316334267145
67.46987773656646
67.62129371380325
67.59340866929331
67.8116867362915
67.3492534363837
67.66895285948044
67.4869905923605
67.32979589103527
67.54842710432636
66.77912214884199
66.81590230965473
67.02009121443568
66.65215543565887
66.96297527105722
67.20229607765556
66.7708531124841
66.96605175150825
66.72747906050483
66.54777516915713
66.54293262613827
66.58749731725915
67.10566622477927
67.13809747876142
66.79933293434642
67.11583170769465
67.30445529661868
67.27975679024945
67.5769622744541
67.51424569340692
67.17494793888643
67.11456325193981
66.99799219492638
66.9832118171254
66.79826494323015
66.52847940779601
66.78580722689735
66.82808345045395
66.87493193558142
67.2155520509763
67.32368690006935
67.71572124044131
67.28823847863302
66.9050870554473
67.11573070914625
66.47759560682053
66.75978049046662
66.51356703854657
66.91916790096843
66.55747510789458
66.68003850931866
66.75602257678425
66.94190123556454
66.66691308256001
66.73450785048684
66.80710685214794
67.23485757920992
66.94897904223683
67.48638558500238
67.1270064815251
66.68487756173066
66.71861926115807
66.70970446695249
67.1253906806112
66.92935734914374
67.28875259765042
66.93824386470708
66.87534593279204
67.42523082669267
66.95674444938334
67.0986997272524
67.10779686638107
67.19875456027697
67.20314321870997
67.21151144366786
67.32891874610192
67.47525196701719
67.27283756121979
67.25160736012272
67.04208396408461
67.41593216398725
67.25033047341196
67.31576905932624
67.08876590052574
66.89067811486096
67.12608142833831
67.10310927368407
67.24015991075898
67.53942904280353
67.63726604148783
67.68129700552815
67.85192785163508
67.46123219864575
67.40445125111222
67.13315457753745
67.34685952105441
67.12634270803494
67.41427624256228
67.1548623132949
66.68862064107418
67.27195503378294
67.0820098472152
67.06689531536108
67.24011565458906
67.39417621647902
67.22655268317993
67.04519393027951
67.11562409254758
66.97223210192237
67.29497084691522
67.32436505689753
67.39363625704885
67.15185029895743
67.23736832934885
67.45218961486866
67.43972018988075
66.986368449106
66.73707745764425
66.90057033475587
66.7692702285658
67.15319850427308
66.95988134071858
66.73856877650316
67.17915758518137
67.38058888536672
67.00520723441188
67.55576776887378
67.27791578218395
67.08135555506769
67.14080872401978
66.77131567837365
66.68026982269633
66.8631839138275
66.56331346955636
66.97843024195141
66.70531743149358
67.0853621436459
66.97460098669083
67.2373276879728
66.89949849579546
67.26274357166221
67.36264527591139
66.96978240870965
67.72233425601456
67.54043886058976
67.39440669681522
67.31922137575718
67.27627611933129
67.46691817369387
67.24888998013354
67.33467444354612
67.58306711179821
67.33732731185785
67.46106098963023
67.69922095989928
67.45439573163522
67.10075285315637
67.30427125553852
67.01483957375186
66.61390930813903
66.39462286268765
66.54699090709246
66.41181276344378
66.57699284388879
66.53736948987903
66.83496923224828
66.15438449260637
66.43136704883625
66.61961028917665
66.0954220854766
66.3814826533915
66.00411583076716
66.45839852190043
66.31909913820623
66.03215836988451
65.79718553848306
66.02880721039865
66.36426665334353
66.18917206403955
66.23926238590738
66.3073094356834
66.33481953818261
66.25487315926837
66.44898241167189
66.25123648686589
66.17577538906502
66.21999893330803
67.01806331280444
66.54258510196462
66.86969230427817
67.11569892765036
67.43820886636578
67.26079723809173
67.4014545962923
67.24338181838743
67.2174146319273
66.91183372323924
67.2408618216883
67.61460996719454
67.3914912738656
67.15704362498542
67.40536423564386
67.15399701859988
67.22798381200154
67.17019436489143
67.15013287123449
67.1424743782751
66.84473013334011
67.01159282997558
66.0748000251267
66.21915551449378
66.00011251797925
66.53080226372913
66.40415924163227
66.46156018972275
66.5459228678053
66.7005849566639
66.82148166185739
66.69364995697559
66.81953649400862
66.5642094741153
67.6230189176344
67.67654717494865
67.36276915757534
67.45117739230464
67.02969699566454
67.18281956629419
67.0976427337718
67.08027008403232
66.8669024075279
66.71560651059565
66.56308123244224
66.49310974667817
66.534288503918
66.59633615922502
66.76041899743241
66.29588978455787
66.65468153318
66.93938240820236
67.0146930132605
67.03998546229208
66.91876604165785
66.68106232224059
66.39602112680944
66.79254834742261
67.00663127958575
67.14872148477905
66.89848660928246
66.81199936691097
66.85769430497288
66.92232281836394
66.8487515761052
66.74873868533612
66.53844186305705
67.21434898187557
66.862170514191
66.54528337366142
65.95256311567397
66.66626472739767
66.53787483282704
66.87754371282308
66.67218353524162
66.82654409654617
66.4352721924455
67.01231458044147
66.8881575025167
66.79700342056816
66.67750760528565
66.59897536928011
66.2855151357948
66.11725090711393
65.90496915814322
65.99926675736788
65.65283688202865
65.79641483912081
65.84180235698219
66.2285351066123
66.71208326187238
66.65498818928998
67.10733555898892
66.56168551750777
66.93624439410985
67.66290026672907
67.6431224724257
67.18862447619833
67.27749566352387
67.46719576906824
67.77246880748399
67.77621972716098
67.81354272705094
67.64876586125834
67.50802853990977
67.24575293982289
67.45604573008795
67.48697758863813
66.96753687409144
67.10010220447357
66.74505232117453
66.99274433863307
66.91793446541901
66.98716708746811
67.00686785848836
66.92653298630073
67.06381945273962
67.31315158209456
67.28150283342485
67.12965154123681
66.87746511817501
66.37474381440946
66.63848314375058
66.8732310279279
66.96754304196921
66.59111608617485
66.87567594801793
66.79276653717724
66.36520064561961
66.88067837065807
67.38597435508133
66.90349106086784
66.37421917050013
66.5613594714609
66.59379916298892
66.94115086299387
66.30699359853195
66.55061840563857
66.68963075769737
66.33562635257802
66.5251749345613
66.45871092457968
66.86994772519652
67.02268386076581
66.58434807274594
67.10702123216943
66.96209052648383
66.78213453766858
66.48737145841496
66.22835084025526
65.98069510302473
65.8669453861159
65.86037073730844
66.16248408647587
66.42631038770465
66.52347736900985
66.79906166746132
66.62930213299607
66.84334420441573
66.80128741596293
66.96408677052474
66.92710898565755
67.37126060148186
67.28013127455415
67.02503027644671
67.2651025420269
66.81058333632016
66.8514285346759
66.88312543203303
67.01818618912719
67.50783313630478
67.29052362671644
66.92082461440219
67.03585613069801
67.08269988458518
67.06631639097708
67.09286466200007
67.3535922467921
67.53190105783555
67.49444834855568
67.42591553683775
67.3860242939692
67.6154831073201
67.24136818018482
67.25057191263643
67.38786346310262
67.62187830191587
67.38616444812935
67.34701372266744
67.7155892600262
67.70416879216145
67.56151225017405
67.8247788180052
67.9641212121497
67.89394547309486
67.38499872821902
67.43640285181763
67.41920494263043
67.50276964335244
67.23644947447346
67.47271074569142
67.4230490019228
67.11780180885211
67.11273477015075
67.13495602846274
67.19219487429547
67.24933153863708
67.18663765718543
66.97836694389379
66.9691604170788
66.78076625167327
66.80309082555517
66.73707358280804
66.72177313450413
67.07386615786832
67.037532220698
66.97268066577504
67.27183243030974
67.08971768935025
66.98549021543312
67.04552045213
66.91870056037455
66.96990088570263
66.83149330377266
67.02738845963691
67.24628364313286
67.15108891357605
67.13150497709218
67.04310321626534
66.8894560555337
67.19856774775526
67.6611939124891
67.39344484426401
67.32538702139006
67.01913921300918
66.96289076587676
66.88323466131104
66.80919294078537
66.9316927050813
67.06009948235207
67.52393918294797
67.08381006666282
66.85543833040603
66.668617393925
66.42639531877322
66.88584478023344
67.11598446142274
67.15615510677812
67.18927673241055
66.90831710832836
66.81294305196535
66.68421957534655
67.01376605695647
67.05801017656349
67.17436684989023
67.38154669450958
67.4957034890794
67.82876830338576
67.56832132540612
67.23659155860273
67.39744327047939
66.98295083397355
67.00921229104588
67.5056437609018
66.79793755716697
66.79997452083379
66.3797460678073
66.44209826580611
66.89480793907059
67.1280137191239
66.72510522530712
66.53835498696397
66.91279052384448
66.78328077600523
66.80875710102451
66.85876614359837
66.80865932433504
66.41380414767495
66.21247807101895
66.67254841450331
66.98268415152243
66.91273253221377
67.47089797019572
67.18173341603887
67.2343905293845
67.14454155433232
66.69565581021423
67.21116091213571
67.18301508982259
67.32581047195505
67.66413653102818
67.37123338224968
67.36405874166984
67.21749976182305
67.25686768074804
67.42351500511973
67.4607134327007
67.23853878082794
66.73963624942144
66.57323820240387
66.96252625047424
67.05933748161573
67.65732664270504
67.78166124264318
67.63949859094734
67.44843215145077
67.70524360804464
67.49542555008955
67.67311426992136
67.62438122424959
68.02136321440635
67.93849846206756
67.91662903999364
67.45644914154755
67.36079988966848
67.38185452155217
67.86135132983331
67.73258486419161
67.64961905848384
66.98868114124433
66.99260811133117
67.49836268789583
67.4179456513079
67.35723153263363
67.32279610361283
66.96129135525125
67.39787317103642
66.86463406800186
67.16315960766491
66.92242587851116
67.2948139718809
67.35103637964225
67.20255515032558
67.06780305884291
67.33572011664788
67.56734613262769
67.48518204723571
67.20105000119476
67.34973978577572
67.0360325084987
66.93931577669046
66.71245034147815
66.81792793953207
66.65043104644465
66.76134466511459
66.91409777695644
66.91636591107644
67.03405172598983
67.47134300371395
67.46366438521626
67.23531750744594
67.46539071855594
67.25690936417851
67.417860699223
67.2446550198333
67.22934340492083
67.11039704011674
67.46326375479234
66.94269945135454
66.82570183533146
66.92331465099178
66.98356419646295
66.88715148016914
67.28657664776229
67.03197327993747
67.09827389839266
67.49613055683113
67.66832807137807
67.67818954656768
67.48019669620479
67.46186412020256
67.47824246626493
67.45262043898292
67.26624226778316
67.23524919774337
67.73360640699285
67.55344174613217
67.69004206971599
67.79620320184623
67.5471446479776
67.20814604877441
66.87700353263924
67.2368669301345
67.05530178250972
67.22619539457872
67.08967235579618
67.58144543469672
67.5499493189284
67.81335076622007
67.99355115261854
67.64207992997095
67.53632200214616
67.38076528895412
67.29458609245877
67.07108945082469
66.81226938818126
66.48054027518259
66.60578833466025
66.70714307146693
67.02804732302488
66.6933102554331
67.03298537185852
67.09211816407603
66.88490451982659
66.86295071485529
66.98390077275059
66.39767881607443
66.54498240918153
66.91613300065701
67.42206483329709
67.32070457374395
67.1563625443186
67.6780311000278
67.76598422347858
67.64579388818755
67.50900168922148
67.47250731135588
67.25170587901175
67.2055986404336
67.39140001112074
67.41770760842037
67.5789099227486
66.90387995471204
67.12217434765995
67.13956088978121
67.28476627487281
67.38111205299606
67.20286575581503
67.27502930564289
67.51818739909892
67.25926808049017
67.69617486054447
68.03741148720287
68.26154757613844
67.63441731996976
67.33367598227004
67.05739717971089
66.72623968509798
66.49908867923952
66.99351481200114
66.93072460185398
67.18019243728055
67.0338888176288
67.1265840871535
67.49742062727896
67.33833973662927
67.3956210039803
67.1763359341864
67.02654927662583
66.91933716966768
66.98498485579157
67.07950051239688
66.77976327682677
66.45498445451572
66.77234620819843
66.77560491058944
67.03991711093589
66.9655109158665
67.28543613123475
67.43298246296618
67.5379443979788
67.3506799409007
67.15772257421389
66.74632520520503
66.62855536190925
66.52340888347616
66.49492071608883
66.87839677744233
66.51640224869242
66.98091381280483
66.93450181980748
66.86646370001706
66.73474067379739
67.1488282553187
66.97384939107124
66.71077475059661
66.93415461970825
66.72930587166537
66.39867091851856
66.96397214781153
66.94481587722451
66.70380429150107
67.22348101677514
66.88552446892008
66.6567099405919
67.08912568396931
67.23038151885933
66.8188719457904
66.82410588909248
67.04788516976085
67.16336934084556
67.17011308066
66.99052847812332
67.08580585398629
67.19917498540732
67.06894491385977
67.23979822836894
67.37473749142579
67.50744359047961
67.36399184910401
67.0061345277645
67.24858093937925
67.14668316422181
67.34475178710963
67.20609226880535
67.3380231725341
67.04595576004856
67.18371251903811
67.13577203862015
67.27811914985492
67.79769650575247
67.85257119788042
67.64213312150545
67.38655867961545
67.12786065397401
67.19473781078102
67.46839416335307
67.24138566604357
67.29428564696482
67.5332914093531
67.66747094143453
67.38581397344514
67.26105868509646
67.03797005683286
67.6253762426265
67.03700503315962
66.98499421799455
66.88240232098775
66.79448591669913
66.72552422903753
66.9984768097389
67.09549935706401
67.47541242104047
67.17881394893291
67.39704553160844
66.83248411644186
66.99018932077327
66.70861593930127
66.98731394225385
67.04411888151401
67.09258958078462
67.20510557015785
66.65462359612913
66.50302011193565
66.57434013865476
66.74433529044981
66.93472776893907
66.90217729784054
66.70505059418964
66.17949172982388
66.22751280977165
65.88893112612418
66.17211296402148
66.58083672830823
66.55989442456261
66.22301797570405
66.5662817268172
66.64651324079189
66.7003140800602
66.65723372040422
66.03355737538351
65.88338116404105
66.1832205544381
66.46609058438757
66.76572628402769
66.54011319695232
66.87971141812432
67.50303892323889
67.30711089272697
66.93777882690222
67.0890256383225
67.28481359238857
67.38140659731856
67.04156044032922
67.17982064726667
67.22817271159688
67.01447207204508
66.69057830529404
66.61159006699586
66.35676987390153
66.70375799593366
66.69557383424677
66.78166454915029
65.99859533652456
66.34265621925341
66.38833692460162
66.63336561336116
66.54262560885974
66.06266083036479
65.97314164328338
66.0067732346531
66.30264346601199
66.64520245508798
66.4188775608741
66.65284231593374
66.86208201400618
66.91980550447204
66.3496787937321
66.06472842470187
66.75954283107183
66.57527235498812
66.45002373070879
66.31382121779859
66.61822516397854
66.55274003904765
66.78146040690773
66.88078707235509
66.95925837178673
66.91784958148992
66.89930170142556
66.87639428706318
66.68407561536249
66.96938597927908
66.71730192955447
67.15388176640656
67.31746041951885
67.50790525824345
67.51379744930578
67.72741488012956
67.71682057011928
67.64650716376917
67.68005482660907
67.85084332861372
67.90184656504037
67.84479051585151
67.63083080710241
67.40368235344738
67.43406837386273
66.96981031883038
67.04864927766151
66.42069816446744
66.96953222588105
66.48182042099684
66.46783781770682
66.47631403641286
66.44210619370129
66.54267038518958
66.43410889487214
66.24901832807915
66.58642456234028
66.75683666639347
66.26040479608271
66.32766796112256
66.50113429038521
66.72156644363356
66.95379084000326
66.60641442073329
66.50092371417432
66.35553545983852
66.41975612478676
66.70251496952001
66.62156942576138
66.27709398125023
66.45339757924924
66.81717211660815
66.76522508415614
66.99133291968654
66.85194857493926
66.68920754761656
66.71335372558899
66.72262940386838
67.22196916818044
67.38921340770243
67.30505283492609
67.14108926867992
67.36392810953099
67.39827523612729
67.23250825550198
67.5427084871752
67.57157832099348
67.36416579802543
67.05986099857336
67.53753301976276
67.59177010604064
67.36288516526926
67.66580829720618
67.6892603679997
67.89159586923515
68.20702917599318
68.12060582997366
67.87557024103388
68.37739657117181
67.79125143432402
68.13546618686276
68.13260523465438
67.90977351095262
68.11551579179688
68.11151652026915
68.20243114938103
67.77488059816865
67.77875910151425
67.90351021633502
67.74677308302942
67.5924500897476
68.18961181532725
68.03803228035585
67.59841593643148
67.69198428735719
67.91445301745009
67.24233315584685
67.40480242891402
67.19376226773474
67.107507499678
67.17430583175518
66.9173885949989
67.01472468531992
66.9117971508031
67.30652539793466
67.01526408606827
66.94791255171467
67.00898947057397
67.19394495948546
67.09111506882022
66.93244495501817
66.99853070848982
67.30254891625248
67.18349811797444
67.01307753761024
66.5992481364711
66.7223049525138
66.78938497170941
66.87579597687589
67.24628834483184
66.82889381914976
67.2271621993396
67.26674482465846
67.43249473156877
67.16282406046436
66.69228205013721
67.06757065154963
66.85744402904388
66.77870538863277
67.0317154492676
67.32686727825917
67.20406990215955
67.26947120133603
67.34892092429331
67.33594506760996
67.40776409144289
67.3045283764899
67.39859147602982
67.52237082936956
67.33553274886215
67.45187203485723
67.06023784668857
67.12304352932613
67.35243823626863
67.42372903866348
67.65952566718708
67.77430751590101
67.80233068434113
67.66769461789903
67.91498496326406
67.61278942034006
67.58265078500213
67.52899579840052
67.22514805533599
67.37996481547492
66.94414885524067
66.79429292336175
67.17040224504895
67.18459415693702
67.40207690782678
67.21049060646057
67.28718079174385
67.05832639386155
66.71954463607258
67.07835661228485
67.3439568623196
67.25335173122798
67.1790990658279
66.90974353694429
66.83765418496847
66.56595172122594
66.86232912044181
66.8147969297299
66.80967978975069
66.66117243103108
66.57462745790936
66.3423597898184
66.82313305114567
66.56616369322538
66.34222230265392
66.64530124245496
66.76572856662706
67.11412198001467
67.17025966520468
66.92888499469288
67.50591435920656
66.92115064822393
67.36568155121381
67.1258195373241
67.80172879572388
67.9634686116854
67.41921998507482
66.80681845922028
66.72261596705424
67.41305551282252
67.55539630200172
67.2283031332147
66.76836157151521
66.90175201912889
67.77464533300734
67.27434580056882
67.95230269295985
68.05892310507646
68.18314088828954
67.97063151478567
67.77294936955813
67.62497975352387
67.46705445528993
67.58420378813334
67.07012810857415
67.44411186877268
67.27412892074787
66.93260792466386
66.89850113061944
67.23611798846036
67.74173519020931
67.82004742557125
67.86370392927672
67.72364373981132
67.49655573377184
67.26562044595248
67.67857102360318
67.92495862320946
67.65343704954849
67.45380824987038
67.11401068436292
67.46596740083392
67.54850263906424
67.46606132478541
67.36160224690296
67.22941539328373
67.05552032742645
67.14227912447413
67.01319277191539
67.35275252862878
66.6399617780668
66.7862635442425
66.85648163780647
66.94999846033328
66.782498890564
66.52413263478363
66.550449806759
66.52086414217636
66.42405152097764
66.21231922575546
66.25285767999745
66.76695360102717
66.73773074003165
66.2426971343285
66.5463075800298
66.41867906963218
66.01306667697153
66.1670744910791
66.20419686593173
65.80852709120062
65.77803318040567
65.88899337834519
66.19019173636372
66.08695128777528
66.15629073439287
66.69393434105034
66.88844373154922
66.89421497909271
66.82291051207412
67.25155321579092
66.6432017640987
67.00203240239627
67.42615639942706
67.38866503244645
67.27507279817014
67.42795471474977
67.37646113147096
67.31643544985187
67.24741148267968
67.26828162239559
67.56163810012961
67.81992143010541
67.88038445979561
68.00286974070188
67.87358788372782
67.87808278862616
67.6369712842938
67.82019109896662
68.42588144080136
68.25897588431249
67.9391456074677
68.5469937178333
68.26119298867505
68.32879106335594
68.75196793430727
68.40211051125122
68.35885716476383
68.02567585526421
67.76891042859522
68.12781366071543
68.1872494151373
68.19065717898555
68.12617089158016
68.01723098480703
67.63956230735143
67.59792699837415
67.72306256853331
68.06910599374038
67.71500733043322
67.54664534961005
67.58265695081975
67.70850276204852
67.58989175059165
67.79081922208145
67.58445579027216
68.15408439501982
67.50676174357339
67.96419448229936
67.43916758847753
66.81692199829543
67.4128702215576
67.46364493508203
67.4243664891204
67.05384519565914
66.8314167744135
66.94609691284697
66.9727511688134
67.22363922637794
67.41383064747288
67.76075224437959
67.55542201505266
67.4521175916097
67.41829944266765
67.20718751905336
67.17942125961176
67.33121324839662
67.28239990478315
67.34493733246333
67.44880861870485
67.36724328759283
67.73628038942148
67.57379948722999
67.29672438134992
67.2980632567025
67.21395542993288
66.93049420097675
66.6417847204301
66.19990422215119
66.37161007565432
66.10556206658735
66.42719553055754
66.8897781321378
66.64429367494172
66.80106191794754
66.4933404175884
66.4585094946336
66.11861602567251
66.18367693015757
66.35828977505551
65.6361088272315
65.84618958406068
65.73497181158422
65.95214462968822
65.82447432800596
66.07547761889319
66.41241249158489
66.2812054324143
65.90073151730537
66.14538303279889
66.56209748840313
66.0247164764119
66.09120917261872
66.51799103875062
66.3012794737141
66.49349382366688
66.85989724927374
66.71960351849002
66.95488349842792
67.17662745989618
67.40512732649496
67.23181104626732
67.14791726790807
67.02358786613726
67.17732376497759
67.42022134261377
67.15800607847515
67.15025516709179
67.09120675720462
66.93790053937481
67.31555806889833
66.97800350344421
66.58264634293056
66.79193950590013
66.93070449945644
66.94346035242796
67.23212468998696
67.40480950094165
67.67188963266948
67.69469608944763
67.71250283748604
67.15482177793234
67.2165362323602
67.14576864587549
67.09292553988882
67.124309104532
67.09667123215814
67.33409429031019
67.08537156282779
67.38826491830609
67.44094502877955
67.48727639971263
67.33195944968416
67.65056646072856
67.48866486913045
67.61039045529759
67.33009740637522
67.075602609128
67.0631907242652
67.45780551193862
66.67204014477797
66.85521399968503
67.15637364098308
66.96700709414156
66.97478106931075
66.82692056757973
66.5109587424751
66.58579795486148
66.69320253396803
66.37002817785817
66.62884971284666
66.46944490286488
66.64092773741227
66.61514688262405
66.85507220793069
66.93825037622189
66.79341050229809
66.84056615754767
66.9770795946558
67.09108171681665
67.30088028939977
67.34600868036084
66.55575538920627
66.86881312754379
67.65400481673811
67.58460003490721
67.34898033790199
67.55860359759733
67.78184623459573
68.05510570188825
67.96359429494986
67.77298198881762
67.85478049782822
67.84825856338946
67.45160202508845
68.02516563415719
67.5994628880249
67.67779034387621
67.34172472916451
67.42896207795683
67.36592330002765
67.67947767311448
67.99839478817769
68.1140077462897
67.84792083090244
68.26873315764549
68.4166832130185
68.6142276798664
67.83306943373707
67.99999760482783
67.98653437639227
68.22556354003285
68.06473263738128
67.99977535563589
67.60537274522625
67.7686306279756
67.76520788551919
68.19882554105537
68.6147680627519
68.47850350531287
68.2190479426385
68.4571763675366
68.07561282236638
67.62751344767048
67.54419716965194
67.45238827348263
67.6344047255559
67.61827876479418
67.43358211212171
67.90488803780809
67.7494461675158
68.0737883729311
68.44635612817578
67.85215985192053
67.63668078242512
67.93200781134219
68.33719020004081
68.10221164091473
68.2722348014572
68.56627060326855
68.44911708443036
68.2835448077035
68.48943683529279
68.45973454550222
68.21070217544326
67.89649527746698
67.84556023266856
68.01486477557997
67.76601349505026
67.92088969507034
67.78936468526219
68.2630440578142
68.03438761399306
67.93659874716089
67.9548312290607
68.06331668475326
67.51476805966577
67.85282252691833
67.42243107343886
67.0757728168259
67.3841651936161
67.40639737587331
67.59768560733603
67.44060507094136
[truncated: 98,002 more rows]
