# Supplementary material for: Comparative structural insights and functional analysis for the distinct unbound states of Human AGO proteins
Source: Sci Rep. 2025 Mar 19;15:9432. doi: 10.1038/s41598-025-91849-5 (PMC11923369; doi:10.1038/s41598-025-91849-5)
Supplement: Supplementary file 6 — Supplementary Information 6. [file 41598_2025_91849_MOESM6_ESM.zip › AGO1/r2/MID_PIWI_distances.csv]

cm
27.322309636785093
27.433375308120013
27.381396828284156
27.397023942409845
27.350880500030645
27.388824808924497
27.487501119363273
27.330728690658656
27.229044319208047
27.23010622722574
27.480577153938476
27.476327571375336
27.425046079233365
27.73976444810419
27.584439751017502
27.513968726447334
27.478762013865797
27.685441503720195
27.660705850675342
27.468302092379783
27.636747235046748
27.512526733185826
27.464626295077053
27.40094251035174
27.309846444375744
27.634722506370917
27.6177293994721
27.617723038740685
27.63669811856995
27.233754068236685
27.414793647651404
27.45121004994702
27.53213150073276
27.48226058846921
27.483826369859738
27.363439636215716
27.483316471607893
27.530469669474158
27.57094116025051
27.380529992586055
27.432684762080086
27.48543109706913
27.437821851962646
27.699306153579993
27.34911599367173
27.569513558933537
27.44282947361905
27.621278125940087
27.599024691406797
27.555739937084766
27.57369323531484
27.60641308285978
27.45453931858528
27.477549403164865
27.419257945681927
27.528520065560272
27.530880938959996
27.365840862350417
27.201656096951606
27.481843485962635
27.26939340678278
27.496998644065062
27.561407784017693
27.619507932172432
27.621293343532056
27.436217915069715
27.493691698153736
27.824220868523618
27.656507821590207
27.71225151500325
27.562265148606237
27.722053927672867
27.593302666621017
27.629702286351854
27.883675304221416
27.616601207416352
27.76268113105137
27.568068069403665
27.69319442699197
27.656408872764935
27.465216650569626
27.489274456375043
27.532710652249982
27.58572934761144
27.569995542296407
27.578151145151278
27.553024178354146
27.50412273450652
27.5189109040224
27.48574338159712
27.456304202654497
27.589873731265335
27.333484914693205
27.203327674656553
27.44145727297167
27.38366655087277
27.42190061537976
27.39742911861806
27.702581788657042
27.583388088016672
27.46392178146865
27.48959286874514
27.44140974349647
27.427571307069847
27.476980950378593
27.258163605017455
27.424388287658594
27.5922353954276
27.50231783346411
27.583248227113465
27.518613547258465
27.479504623209234
27.438889118687385
27.27458614411964
27.528401711219665
27.471871272199902
27.466020451116385
27.457141416424275
27.361329518922794
27.37571812471053
27.594068637372303
27.39021029102452
27.313076141893035
27.492330888065464
27.415833899023202
27.49512564593457
27.449193034453277
27.384473202861358
27.42836289812298
27.569502670776604
27.36865003402295
27.511335696595527
27.42576307206062
27.63951173381247
27.619705339971265
27.604458409476337
27.6258817257518
27.474241365857434
27.712872326670574
27.57501827374449
27.598307169902622
27.68448003665037
27.8291785027298
27.790213265151138
27.435196587507665
27.603911362969782
27.607084304162015
27.501663523444567
27.465759297078755
27.55447637349228
27.55573273179962
27.432037824917103
27.556952847117675
27.55761256452548
27.52811826616512
27.71957959909231
27.54772870606277
27.702141871466413
27.554242627487994
27.484427723499408
27.63266928647801
27.535384886138388
27.600583197224292
27.575280551823056
27.55438097654582
27.64463756521026
27.279375708067104
27.41236078109832
27.56711527636464
27.33755716595918
27.511292358837373
27.41513916991505
27.425581400253936
27.442588736233933
27.584298320712662
27.480058255302826
27.542656948607558
27.665371140540156
27.460614947846764
27.51481100362451
27.70895217786749
27.650110440047953
27.497937186013885
27.55392205107917
27.499514599900216
27.334088216820916
27.49974602626286
27.381012682496465
27.286103651620355
27.53070011211362
27.36556633959645
27.275707662192158
27.425950756072282
27.472157798541673
27.368572144810024
27.50954432183396
27.577646987731274
27.47819599811757
27.46850729984781
27.469627721207218
27.315092657463126
27.501451663099296
27.552961564552866
27.498740516691857
27.574699578953865
27.379898649385105
27.36671338936253
27.529473594876936
27.50822998325621
27.505418819936825
27.432010834305558
27.22026299007006
27.440790468447016
27.47994506378672
27.392554112120255
27.522555459418445
27.509097656401277
27.412722925375167
27.457998259917943
27.35023999162825
27.320271608230996
27.222886310757524
27.250201078465977
27.290828741202635
27.670265200397747
27.3780299288768
27.468856113001426
27.272320933117914
27.292571227108144
27.528646757846484
27.24872089324344
27.414158376136267
27.21341827665153
27.314603147058527
27.166240710513964
27.36505723248286
27.24282901684474
27.2465553590543
27.313855747556364
27.320493519467075
27.476898620367127
27.408336623148863
27.148725810172046
27.29129891874494
27.42191430347285
27.233511018093154
27.3256185387395
27.377045095794468
27.396828608891624
27.493173183570377
27.469716317353342
27.38008257936825
27.31046537782278
27.438871379581958
27.527706544409398
27.425744711246608
27.335655702938997
27.353669476327813
27.225127061108935
27.158443834305547
27.300530189629605
27.335819848132882
27.115557802162208
27.267886105649733
27.27315252377537
27.243394648217276
27.29580089676542
27.332750782067322
27.418942423063047
27.330140111036254
27.263329227035204
27.18711086369759
27.06449697200219
27.229719717448287
27.21746280878878
27.254067449809664
27.274589480948297
27.16498817970273
27.123462639679975
27.12394824248853
27.024346872954794
27.238530940444907
27.273662896892862
27.193007764185527
27.281555950076694
27.32339620650625
27.202940882845287
27.24190319482464
27.244734071728164
27.247229698118495
27.2757893658291
27.303411510953634
27.151698474794507
27.171576374642076
27.013474388242763
27.215197275069407
27.09054625494243
27.20314474055948
27.32360799687182
27.373131596511815
27.434040098267307
27.265592636193865
27.24059662829327
27.29227507294168
27.31476477165214
27.034436294062214
27.176372800927343
27.238032538061514
27.176599655952458
27.052136591945338
27.223161409823064
27.206432266112966
27.117935827961325
27.288255828470614
27.098920327277618
26.928552560072717
27.19930715101451
27.184732411148893
27.38169841478637
27.3139885727221
27.377303934092513
27.354741205379657
27.157035990380827
27.07713672904307
26.98249732058882
27.214476801865832
27.365416600440792
27.215850420896043
27.18898658572065
27.139528372595343
27.3183262317359
27.315157045484316
27.147814556541228
27.204068775917065
27.10074975947167
27.057686397583023
27.137047856989224
27.099366654007955
27.29240468552941
26.928176141511994
26.998365859230915
26.91415643337496
26.938556747398266
26.965138462810934
26.96677796298899
27.151473392791413
27.13285861580343
27.153967490706815
27.130010578649326
27.117739917071745
27.259163028013216
27.04148954404861
27.05697121125577
27.263781817434623
27.27211516181186
27.140416829274248
27.22217046959639
27.178112504031045
27.31305784251988
27.14213304043425
27.01860587249832
27.129627779129077
27.192238765362323
27.117105846752768
26.961185904798562
26.96714049047266
27.14010308686337
27.201847919698668
26.998321375597904
27.070560184838744
27.167437132254864
27.233105230946627
27.304862307577682
27.24332787639893
27.38300333702529
27.291160445997235
27.28648363826545
27.32231666358975
27.301161712857404
27.40202606827148
27.325120266147948
27.267693496253177
27.332447051970274
27.35714410632275
27.175204403796386
27.189457366136725
27.324949958145076
27.308902151699805
27.2165955130725
27.262066789493364
27.120674755144062
27.475779836366804
27.407995010884985
27.45180982643168
27.344765642282184
27.52719587811568
27.478924087977255
27.274605977719116
27.383743165718567
27.308790307941916
27.38122764961159
27.391518751668144
27.2476737930181
27.19516043111017
27.34291501304911
27.22186564324389
27.323067795187523
27.396758674219654
27.341272607972694
27.11040799995747
27.227791008368335
27.185822186382328
27.229900713552986
27.134796821348694
27.153242515577983
27.171025378582545
27.27647965015568
27.36251887287459
27.22576742765866
27.104477566503288
27.033389835355816
27.183126059179514
27.21265756661237
27.141504274173048
27.2720832494911
27.16665885288969
27.310861023636225
27.203639832721674
27.369475460476384
27.24667671938892
27.302755775247025
27.403315827532094
27.33885465456529
27.359609054492484
27.500454926935355
27.52287409715091
27.40105789754646
27.502394239427126
27.281646906384545
27.1820155542554
27.23290483173617
27.199427893715892
27.12885166810088
27.247536091981612
27.300122334855704
27.35922450378209
27.18398510511101
27.39180003567851
27.203515599089226
27.016990221097164
27.2379630291581
27.378628806785684
27.328351658151277
27.279038510415266
27.287355999548
27.152137096216183
27.264045521606754
27.135131965107583
27.292725441892628
27.249455978475897
27.1867238809641
27.279215650792782
27.247303469622143
27.021410068450542
27.22630929293086
27.155565588634705
27.265063405047883
27.215587981649723
27.32024135448293
27.272082805840043
27.388741132240177
27.300581623597797
27.13216463545203
27.271580054682815
27.2508828867142
27.38485688967417
27.404976200851806
27.276488459076628
27.18921458511117
27.35052217721908
27.371700234079544
27.243227752010746
27.287026227208628
27.336328913788034
27.404041712232985
27.439855339628068
27.309880606537078
27.383865313821367
27.249113313849392
27.414052820971268
27.30564640438209
27.120700411213974
27.45207877512917
27.36356772562966
27.33306806536915
27.527950728194632
27.395403883823946
27.394666568764723
27.433757533251857
27.403327960022565
27.447053518734958
27.390252727780506
27.418442824109356
27.393014856103186
27.435722399663028
27.381097769536694
27.50200510029413
27.605518401106867
27.377227961538022
27.40559573046489
27.510734017045603
27.2773854733455
27.448538387833246
27.42397130772694
27.368708367471967
27.29229718134988
27.234886348822723
27.41494546234614
27.551833861747014
27.396787493573935
27.269550360869847
27.317769405233978
27.50096063066876
27.411901410008465
27.359808985746298
27.48627291378081
27.258645012659176
27.47318775696775
27.44797995417663
27.286729756595285
27.270560760985134
27.456190995792305
27.42536342225194
27.29131823279947
27.21643988907286
27.288927014531136
27.282750411814625
27.474954740821644
27.385653049505112
27.48737056040919
27.3437841945768
27.416561073790067
27.343682529250575
27.358034601372445
27.46927459343445
27.46971310547546
27.475255862615644
27.508167097224085
27.44276177429961
27.40758906205367
27.213723652164735
27.330475765359147
27.482189943873912
27.50671285872375
27.408751286252485
27.445964917855175
27.416826794123782
27.53910776753422
27.423058694841497
27.359961146990585
27.523544416886995
27.178662251925324
27.303346985638843
27.357332572564268
27.418003595527416
27.409952801952972
27.426343209438105
27.489093871849402
27.340842352763904
27.194213115624155
27.30544958903171
27.263754819292433
27.250916034788457
27.2353797851882
27.42907553675677
27.176989498243998
27.402366078538474
27.450584511289733
27.265713019155058
27.277824478940683
27.353527803646305
27.231498371320765
27.203434379990135
27.19032146221826
27.341405815088006
27.44194738412663
27.149516446601382
27.313012226104917
27.129586018964474
27.294115308142246
27.077499659982333
27.242484839248053
27.372474660623922
27.40977503092453
27.373049105812306
27.45269327235715
27.49160527862117
27.38068031760113
27.197791907841065
27.139633502878812
27.37963231451136
27.405045690656245
27.374671371787787
27.50523199766729
27.311588634122163
27.341264327660653
27.577878133959334
27.375811221378928
27.34631751407475
27.216793154699882
27.142650360472015
27.584391704645544
27.346251144142872
27.38573426791064
27.320190169630365
27.404258280946063
27.437728241781585
27.553191570100637
27.696466980500876
27.436473517659785
27.522064525571203
27.511674127988112
27.368100106578236
27.32665396895315
27.356621204443435
27.32812951751955
27.398967215421184
27.279414817417745
27.247695034554663
27.408244220746145
27.19291003402559
27.30452007733527
27.30439638013832
27.158497525589752
27.30830586727957
27.20286179247872
27.262766224994337
27.394169889405774
27.258916394967592
27.288008850895874
27.45141594971261
27.40806486813889
27.324812333667573
27.52292012699357
27.605331153339378
27.357521436121054
27.49258127700197
27.468366997909968
27.357002078733768
27.424297999619917
27.484974656344917
27.224742745350948
27.32842171502276
27.434217885941333
27.466351268325727
27.53584077782885
27.602143887243567
27.419107320257055
27.375807317652264
27.503490406977164
27.50140082987247
27.6419024124115
27.484095526424866
27.4282895734934
27.417524758773926
27.255641162410594
27.30489419538523
27.281241538902123
27.472107062321385
27.313111182244988
27.438839742827824
27.558111656189276
27.383616146768468
27.59266610052032
27.351787793257756
27.443989572477502
27.628855736954886
27.4585208313232
27.496465851665064
27.513852913409266
27.4896631155931
27.44241764755898
27.50337840288025
27.547883619725614
27.44277295110774
27.420375607588454
27.423016841102125
27.267589920042024
27.388372496056423
27.598994809527213
27.49203393815025
27.595271005798885
27.646893295480933
27.689507569277506
27.73380033069842
27.553097042592785
27.514365880006068
27.89961319119741
27.446931104740113
27.579526869940402
27.667969319195343
27.472674716310358
27.502338273761964
27.49413900294373
27.286309688084764
27.437818235843412
27.507939406247882
27.363275693117895
27.56719914990428
27.2809659420583
27.388826250465694
27.363224240400974
27.31577969524966
27.48546862919061
27.506997452857664
27.26278800216796
27.412921899338148
27.195695239069668
27.33684050013142
27.542867622974693
27.463695280686245
27.26713720756564
27.377612356414176
27.39371179876157
27.448276660104128
27.290377575375267
27.137338118100818
27.2160395511215
27.19787186364306
27.159983593609685
27.07871704720155
27.262692027215525
27.316518438779415
27.23791043512665
27.298367249096533
27.299788153136667
27.306199513847332
27.41946599090134
27.19894347873385
27.40266249814366
27.390425510799968
27.280651645227636
27.276079114980696
27.28896902496113
27.192661886662403
27.187576460986925
27.4829029259749
27.480297616135704
27.383586483774998
27.46857757233765
27.357099966529763
27.49271854016731
27.172760178827193
27.51904228084558
27.52517315566831
27.384280820200473
27.584973696252707
27.51327775653991
27.40286979174343
27.486551370065477
27.380431199549275
27.39439926027102
27.460803172228545
27.493337057240275
27.369034717063208
27.440134903243216
27.65598397585114
27.740960483282358
27.58355769360132
27.485592666342598
27.4763431752621
27.635241085495
27.42041947397421
27.51536263157025
27.35101435878263
27.16943643015289
27.3056999788542
27.45558302023877
27.38902024180078
27.598871164192676
27.616314615273733
27.424174447530397
27.523424387211747
27.439405783802513
27.30278518258789
27.320422656002414
27.4560444560111
27.45833204463993
27.24936854357531
27.289990843020906
27.240603046777043
27.49448444697571
27.457747857805636
27.37466878692699
27.50670508913277
27.438196342017434
27.411474154134037
27.401937804414736
27.517855438806137
27.51196068023849
27.419399723233727
27.430376672120865
27.537654415872964
27.493880670470215
27.42814961588283
27.456797232780424
27.47445910843935
27.323025560594537
27.309601001929405
27.463758583741175
27.406749809203678
27.622518847115845
27.274695004410244
27.36718621077863
27.468619540627554
27.37065852989679
27.166584594287766
27.4233120733425
27.48233224005892
27.29749136217056
27.190974547756852
27.22884590278865
27.27851248851695
27.371683973685702
27.218147322681748
27.468986955938394
27.336702655846928
27.34843366243922
27.38356302896542
27.57433314299277
27.3558871195473
27.29438956939724
27.29258267470459
27.388011801876633
27.473089960558553
27.454959469821052
27.34420663009382
27.349021415931677
27.350366904251658
27.30189345789698
27.267324981348143
27.42096632733673
27.552150124874988
27.46152584999258
27.59615260653394
27.552288127621434
27.553238581090433
27.569047641319678
27.606692827068894
27.490749333542777
27.251133042388982
27.42126907888197
27.424438750986663
27.457941044233934
27.543196164852223
27.348254381191197
27.457427881028217
27.355036519214824
27.434181916400696
27.467221122175477
27.239278852333747
27.475179776360815
27.382690867863992
27.418584003675626
27.479182870470428
27.192986533500644
27.21930407176544
27.283931087527822
27.33515323735423
27.274586935874574
27.39849286515414
27.415991187710784
27.466610957670856
27.536709460315965
27.389910745702526
27.47359396073677
27.29386919084286
27.30428422208954
27.62773385059838
27.3481688737135
27.319662535743706
27.324130804670567
27.358893443480042
27.343305375168832
27.361220114005636
27.25429568540594
27.388900686919314
27.381334060406683
27.543696400734436
27.639562014762223
27.396618841057133
27.41597215669365
27.47013440025742
27.41592275134566
27.422822732782617
27.48947334995812
27.29475429337543
27.32063883075992
27.210125693524713
27.1572915972049
27.069625811305606
27.219470239262364
27.16572742996405
27.390234370979478
27.393200947082278
27.33993884782286
27.20971092322328
27.31123776619717
27.246282484030612
27.105888588919395
27.296133080716466
27.304719087262104
27.578145995883624
27.49902074908993
27.46125442677606
27.537228462888066
27.263480871595732
27.781638329155996
27.409692651426532
27.54109735249257
27.41491064642264
27.350272569511603
27.333359293888535
27.353866523113307
27.371723999335103
27.362590197761488
27.45158345264178
27.414550840026592
27.454011370185153
27.427233353210685
27.362330402708356
27.53041080701786
27.45619851726686
27.43108435438088
27.482754514225803
27.42313609740839
27.465072886682645
27.604372431673028
27.51850976416585
27.291957267129575
27.439578879344705
27.329925025693814
27.369815182611738
27.444553918774016
27.330467858737578
27.5851013363007
27.55082687257262
27.390029449673857
27.207296514019127
27.57412492473796
27.40412553913739
27.265366760629025
27.40011257165459
27.272639688392196
27.437308230807194
27.376345119739252
27.194401919686705
27.156529302012146
27.213592477660498
27.499924484254542
27.458485310571735
27.41360462430299
27.29934935675106
27.36133907775416
27.312942848393405
27.277053902376828
27.29975311628133
27.370944364400106
27.319586799291834
27.625457357004308
27.482773598419453
27.41767773089996
27.415380681383155
27.583522711918455
27.539637305168696
27.532690625892567
27.42479767443495
27.58591841375807
27.733172573518075
27.602912365231326
27.59505692081949
27.76274322735824
27.505792206220622
27.441584835868177
27.614321159932317
27.43583457077174
27.37014920675487
27.580232473803722
27.44066949255823
27.473870066598558
27.487252193803393
27.616249556655784
27.595466498112273
27.51481143397326
27.539633061382926
27.43129191650729
27.558608225356092
27.31427260781511
27.42641424767047
27.41376426425313
27.52721446025914
27.561248336801395
27.424292795248984
27.26621732024517
27.38431368855119
27.52974955128924
27.40931386363088
27.513100461345648
27.673118898298693
27.436992887038564
27.168784636022956
27.155450981538298
27.39316487220095
27.417572427593374
27.239663831567555
27.441420944172553
27.5471957900813
27.562228703585763
27.432766252733543
27.43851718780218
27.54266569600479
27.605423157540965
27.253497398036153
27.572945808053014
27.47516244112323
27.491170071902726
27.38773565816415
27.279275796466003
27.19753235528655
27.085392412484346
27.504124573924994
27.346149555036437
27.508627902084907
27.467152065956167
27.428874031490853
27.426812966586112
27.492139389903564
27.41144271948127
27.352216788314166
27.45289242758785
27.33880233668342
27.389795802194637
27.524446655093065
27.474377802620356
27.61169297541083
27.546892641423362
27.557983416307067
27.549101133992256
27.600465205836798
27.620480935222158
27.38390380808404
27.405017652472466
27.351144316976495
27.413509411238362
27.411485874825335
27.457860520638345
27.58673929600645
27.684772660739522
27.399558867987547
27.22922816072774
27.572731794897166
27.417448565846872
27.499378692017235
27.35510009430989
27.391356243629957
27.35895278220902
27.449382104925892
27.51874350690006
27.396246455128388
27.294375755507065
27.48285053678696
27.270789638436845
27.401071363888455
27.369161457541534
27.26734412264562
27.498565699592532
27.472500830632104
27.46592552610067
27.452613925776966
27.495504740429084
27.280129424344405
27.362953081492208
27.386168608716893
27.27458412186164
27.3210259921221
27.261746904334444
27.329488691088184
27.305676492997666
27.155610257262754
27.2456842403489
27.288106828866837
27.261050237811578
27.41155016343366
27.23404962046757
27.40678879502781
27.374530619355205
27.229848537221134
27.208694571985436
27.408193140602723
27.478154182210176
27.39739551213435
27.233905137525237
27.45323968926673
27.462472597693836
27.472195065144707
27.17686581017766
27.409205720962895
27.33950187557447
27.415814915072215
27.37461796010287
27.36956632577684
27.418781373139385
27.278103348253158
27.08325417505891
27.14787301383182
27.29966140300851
27.214232487238977
27.50840353276003
27.448540146856754
27.272107648580324
27.198235966530536
27.150984295998207
26.97510363469163
27.25541376385423
27.123407611107528
27.269982226351026
27.38078662089092
27.28557637709166
27.342398287397245
27.25848863491775
27.278930401955073
27.223341412148642
27.453365931004004
27.250296909879477
27.30434576491805
27.349828432187024
27.218793715197933
27.268393907560704
27.020741989756996
27.232598104283912
27.2023744320997
27.264350453140132
27.31601476904333
27.31985355215544
27.179354330161853
27.265607032099417
27.269209082320728
27.156122544429273
27.30456989625757
27.190322563769577
27.268008481223827
27.321353100956262
27.369924017729595
27.283054728367418
27.26468959303043
27.15543326986099
27.238863548021538
27.10899898558526
27.228225794284985
27.216181084765644
27.425562252493354
27.396928116274342
27.705971725774837
27.342132601266947
27.323873501372056
27.379852816548315
27.40663806074478
27.273015313519483
27.31595729593339
27.359573447815013
27.269183209291104
27.38075107335567
27.37030365942954
27.274418182744792
27.122520810796498
27.1939303749154
27.186204408415552
27.08345393787684
27.194194298606643
27.300252766195456
27.386790608406756
27.35753802797609
27.238643324525825
27.263211758105427
27.372960929393916
27.330737070312505
27.3773454237067
27.45853701935414
27.51569547666526
27.585425232363686
27.644043258868418
27.492667698322418
27.453629746655817
27.506031381369997
27.524344742029207
27.368665875458014
27.518680618530745
27.24119398490504
27.242764759421444
27.411847383240787
27.496215895738786
27.39606820996392
27.287325605269054
27.311471849975998
27.55306726686038
27.521460216972972
27.422838904658715
27.37470403505575
27.487353630047348
27.364546322202262
27.36918188903042
27.357106308536935
27.353120046630426
27.54757816588117
27.538048193996406
27.372102475789486
27.43798021288213
27.431723748672475
27.411251292188435
27.303069942419967
27.284655165178716
27.224769697909586
27.248294350236236
27.188842106224815
27.144603328154606
27.164844018658936
27.43782390112923
27.263743422554082
27.16045243261779
27.291579031573736
27.380214081893797
27.278963938382148
27.417435073497696
27.33329319546675
27.233657011419858
27.3583627742672
27.352493643916425
27.30799972375391
27.363913924876652
27.378492675920857
27.342350162685232
27.365917386363517
27.297264834635673
27.27226763868926
27.328865294859018
27.4637404117536
27.378525230076637
27.532908051476532
27.394307950462974
27.394461186700287
27.274236442915246
27.330401331617736
27.406668860914344
27.395787350499493
27.189438719964944
27.220705128777194
27.376890300104172
27.19936271994424
27.197605319545847
27.16587982730902
27.22228887361464
27.222502520791938
27.389154356465713
27.119346187416784
27.441284420068556
27.29674725364812
27.34647513818315
27.448409990157355
27.185986827760726
27.361080767783022
27.349413393420715
27.254677770041035
27.26497075809819
27.16017278409006
27.169732280917046
27.273311425181824
27.188693778242435
27.431555168153764
27.161897401776056
27.331817637499523
27.326067538190784
27.310144827624917
27.17143639945033
27.2243104478177
27.099476427228993
26.88875710527483
27.248453954826676
27.291134691606416
27.19923149995703
27.07095025936559
27.371522194015135
27.489885809031236
27.406492525970247
27.306591723396007
27.23864638986775
27.301416827206584
27.242804250863127
27.177941976628723
27.33161833641831
27.505875926140433
27.204525926277555
27.52061162833605
27.488671445859676
27.55197796180902
27.549993901301907
27.41433621899593
27.48743583112333
27.55722329062267
27.351172380534557
27.68390217224219
27.434087400449652
27.607675487542686
27.412089536997737
27.446230965056756
27.384429486116534
27.320722436682818
27.171081131016397
27.26527669004105
27.22903108160878
27.416531555586932
27.372240430205764
27.332708236006425
27.381259437585705
27.448057328894613
27.34486691931165
27.53087251213046
27.273406781346598
27.364441454287636
27.552604604776203
27.495236529816044
27.43356114744231
27.19921000930418
27.504835455649722
27.413394994849885
27.426575177832596
27.327928940251688
27.501958937254674
27.575958116340324
27.55222165022478
27.53868685532852
27.524522918490334
27.309820721957337
27.350945038391306
27.356023430292414
27.31602023382746
27.51530859112938
27.248495652731037
27.407475132458664
27.405645773497003
27.35364010189255
27.26028104778228
27.396165688454932
27.48846176527617
27.278463517020235
27.43253658775464
27.423146095570974
27.247932322559823
27.57362741206176
27.607184486136887
27.39712476227324
27.54874193322474
27.496173080383596
27.397676446789255
27.435367256305124
27.45828233164105
27.456778176509868
27.54306258811004
27.626965485441726
27.518471621684117
27.571237422016296
27.58678769128018
27.583158121701118
27.523515442107872
27.466364366154806
27.601081247671917
27.578611899696998
27.3375596027795
27.47379046739924
27.483320452409714
27.584387932605228
27.527190944846065
27.669714086751906
27.582541746450527
27.428623843759464
27.547777968302537
27.567962993375325
27.35292117028274
27.48158510851216
27.574649572093307
27.738211056281003
27.62066914561661
27.321961620755495
27.246871011378506
27.24071611965377
27.4200182769906
27.414417922574533
27.51976941528282
27.763722292672487
27.630973250275098
27.64562959970612
27.49956440328896
27.562527992175113
27.67692242684722
27.385146018358775
27.52649051461452
27.3465856462772
27.452300806502535
27.595896507650625
27.39925570595147
27.457528940948762
27.510256759018297
27.539775148180755
27.63845722842053
27.343361445269586
27.546407099586986
27.34470535242179
27.346853064881255
27.45712410815049
27.36111140983299
27.638855402638026
27.536051977823302
27.36721248959402
27.357320485636794
27.405313645125872
27.39371141146048
27.355372470518443
27.41220221514663
27.17406494898092
27.411594999570962
27.332567083350895
27.345474766585088
27.67250333115005
27.592614888271775
27.360791632606674
27.491886032861633
27.386761413733147
27.549264799470865
27.62317209903752
27.474051433114344
27.406677457594558
27.43102384447537
27.38714211883737
27.60626380685259
27.61137121565022
27.434191568720014
27.505026101975474
27.692843591709543
27.36065349696456
27.26448995720961
27.388608637917535
27.50791995388574
27.624768526896396
27.653512663653917
27.671472646059197
27.741672679192526
27.687209065150142
27.6375154409466
27.402770440889253
27.601944442518445
27.45878452846022
27.568351305881677
27.33154975399417
27.519845241145024
27.673559684914746
27.60387380320628
27.70634088414469
27.642144675057384
27.65374936905896
27.590889304765234
27.53757154109267
27.60163318126666
27.394455895932364
27.54632098321197
27.461509355131835
27.45365751910718
27.434083331542357
27.368575602847912
27.549070812703413
27.326298612700167
27.358239166433506
27.397577999022463
27.541374678647273
27.60163325009768
27.52410735277741
27.48237530611205
27.625594733404075
27.538515820747755
27.55435752621961
27.517862566223123
27.650844403377306
27.4247248201135
27.643995541955455
27.46495327452141
27.544044377182068
27.5545767014974
27.574054498533584
27.668456663774347
27.330750182437388
27.73773128677908
27.619100800963878
27.485119480740114
27.663809072409325
27.558624212814372
27.4951955031578
27.565167051572033
27.611317132996074
27.36685875346227
27.572656582854954
27.458134323995793
27.689783710122096
27.48256937470579
27.434651465223556
27.376542963045402
27.42642860067805
27.300904728711853
27.397156025584593
27.39059804575357
27.555865216925053
27.529144446505757
27.356556277279644
27.499658342809983
27.358265621512956
27.39104948661823
27.510032876103207
27.44825737355891
27.289041378327244
27.278904071101337
27.279994051793675
27.387941068118216
27.364482629744884
27.549089763806844
27.289707872236853
27.378505354500565
27.42383406695089
27.421944719929
27.43397248320835
27.23431963046036
27.40162741914188
27.531479485861315
27.501051738433866
27.401923583779684
27.439588384952742
27.373212265104574
27.38715092659603
27.360882752873064
27.430865546306787
27.454219507166023
27.36469163375995
27.312658762821478
27.303903240485887
27.487044570397572
27.53409832503308
27.389074148394972
27.575611924006147
27.40462245128423
27.421570806680382
27.58851537963904
27.865632540158835
27.631334442447464
27.67265659022603
27.47979494148106
27.543734147498267
27.549199099827742
27.553411170734307
27.39848972208373
27.527019497833745
27.50269849782781
27.544596070303573
27.532762143336775
27.551814933773272
27.44965565762278
27.523396725371015
27.571102235540117
27.59029467073258
27.343569887507712
27.39505105243996
27.519187952496655
27.240779441305936
27.393118440664438
27.3654138917438
27.249538453116923
27.37471970618548
27.221004083226767
27.32935689141264
27.304334116562885
27.220298179393875
27.261232340647087
27.401895731135966
27.49212444500861
27.289900994210434
27.32688941889851
27.47309514600752
27.32107312078213
27.367693203747194
27.39330767327083
27.358864879856753
27.13655318843156
27.269511557479635
27.23452615956358
27.38635257190841
27.450761077480664
27.337210862537784
27.52833601918669
27.34734769089335
27.427658314812323
27.409747055214304
27.26714213246438
27.354207052298836
27.30822846629131
27.271327821347565
27.35284323363733
27.39619446182434
27.347488030198704
27.595732740630947
27.50020721968822
27.448281850179253
27.241097154040826
27.231533669666756
27.389823856661632
27.319475149604845
27.302260295127088
27.42693108548749
27.265512168278047
27.285196155097797
27.22725009833688
27.299000973925644
27.428939494584267
27.45369618909636
27.44854993898413
27.467740600999345
27.525341488038457
27.40858077492471
27.290367845218807
27.243930649875608
27.14371953043312
27.43736693827988
27.271803573883787
27.34741930040752
27.38484309403869
27.382313632060068
27.506828500824895
27.42218754061264
27.452095257585352
27.472965016950987
27.398848520199945
27.383090667275372
27.387706749103586
27.522199051387773
27.471168975953194
27.178959128711796
27.47452067345085
27.266178118433608
27.273237318273615
27.200095432008563
27.50568669753521
27.39668948328111
27.584564231096397
27.37694904521517
27.55678557191839
27.422383109341343
27.369384677828418
27.444171744211204
27.436156958407203
27.58109465049894
27.56185672549407
27.66898654492016
27.69431703520315
27.519002164572008
27.600395159173623
27.5067710858264
27.589083206291424
27.69573757378286
27.4608753606613
27.401537062206973
27.481202790441525
27.75126323413937
27.871598429191877
27.620194480347948
27.538420337907226
27.376433127758972
27.740585563537746
27.510251226474907
27.744036003761373
27.72765618846911
27.710252538128145
27.630857822985035
27.582926223218724
27.609638110284102
27.592725060316702
27.48922540786526
27.447156398169245
27.49984651599071
27.564112435093083
27.497131345850633
27.5491709935641
27.635150589909074
27.743587695177045
27.62671763881802
27.6164353513934
27.637385498937398
27.614389995549757
27.479185709654505
27.59681463889122
27.430880243894077
27.51405840615426
27.43980416927079
27.38235014422492
27.533493704836648
27.527375947006977
27.64302275922695
27.41267145639746
27.344845890861258
27.3565103337352
27.49104475581159
27.318052328037965
27.59511147225996
27.301421201490434
27.185821267624263
27.249216893867004
27.21051473282372
27.440910473493553
27.375869233842327
27.41065569863344
27.24540129526215
27.50890151407346
27.474380559077495
27.347547813914694
27.58307187224634
27.56735740260841
27.398515366419737
27.50817036374542
27.387812389844967
27.263993632529026
27.29939119748087
27.351821222653058
27.279843048561926
27.5222257682847
27.317077390059044
27.476332082530078
27.322999916293185
27.374913191833173
27.459929792803553
27.268121278749962
27.458457531471343
27.307864737754723
27.443113258062287
27.213136992060956
27.223550014221562
27.41755391668188
27.373685579197815
27.426598406330434
27.462904191891862
27.5281149106206
27.61747752038627
27.461602314934964
27.555440302596452
27.36833954267866
27.486478623190987
27.629768982713653
27.441140717172143
27.724066945320263
27.434204482960308
27.645982915128272
27.58017586981044
27.57245666410684
27.725956415627703
27.50959907220982
27.665078677194877
27.700046660183038
27.632179287496996
27.974161812312648
27.5868048699127
27.674799020095612
27.570187067434148
27.449075967491225
27.346649628559216
27.32714060244242
27.618759576552726
27.578566090401196
27.39340825594715
27.377872004236323
27.51898642007777
27.50963193142991
27.548540238195734
27.671034342679242
27.505675247195306
27.549061673178326
27.42865726644079
27.411087056298218
27.403326394418777
27.42767838959115
27.564624101094164
27.398944368418118
27.538205844961624
27.462534896672643
27.43740103982434
27.601353484559677
27.55744558315612
27.508734638268052
27.401727254320033
27.52083943157717
27.520906318954925
27.476895089117736
27.55290584971355
27.471571881301355
27.578779672477665
27.546751750247097
27.588194023427683
27.42026997187165
27.492831039178466
27.547759019387147
27.462387001301025
27.37600373312169
27.407817402926124
27.436654064560365
27.603400758429284
27.543106269842525
27.43231970212963
27.525739473413385
27.374044719845617
27.353889022632494
27.373794462789963
27.325159668496855
27.227672533685976
27.463413110930574
27.229222888549305
27.458017451281894
27.667375406008517
27.581189229168796
27.54419023467756
27.5037247709878
27.55113486505999
27.436811919719112
27.371276631061733
27.588316843667318
27.30152987736359
27.403949497496303
27.389597531481765
27.49116313236448
27.4715442689254
27.401233608034392
27.40910668895683
27.375071577947335
27.263054352619278
27.445471276005325
27.421152420320055
27.202043058996466
27.336097420481547
27.542214298739555
27.296235766776537
27.42911524219944
27.444254419322284
27.421316317385113
27.509660655389368
27.413255157162883
27.611391709537244
27.49412133577094
27.46839488184484
27.57629275814136
27.530203624880276
27.4527890017214
27.44596290777324
27.387875193926146
27.33694236120294
27.324822338203155
27.520335892734888
27.509971309739246
27.361138636847638
27.435729801051167
27.527574519992523
27.470896464612466
27.525172865759096
27.408147823010253
27.644173181064048
27.67624896882187
27.632372018197767
27.43113840810558
27.55830798020119
27.56949939977673
27.673039552694167
27.593899616239142
27.659411429068644
27.595345955073505
27.53184931819096
27.586348694739197
27.761509696347463
27.77766183650535
27.54103596768191
27.606608519128105
27.79154179997783
27.88849881519984
27.61710314028923
27.700481786024397
27.695258571567987
27.5566579963938
27.331629004930342
27.57268426057613
27.657482670730282
27.633232932105557
27.584501583373033
27.581801097078745
27.67058685291549
27.440909344607146
27.534973338063068
27.412656125324162
27.46088650118237
27.519872416698433
27.53199731352945
27.52570164864784
27.55317524665347
27.476430021687108
27.433806009818838
27.404424185852363
27.44690752226987
27.34529062301521
27.39626403312334
27.38716799635522
27.317628800022334
27.225074040039793
27.649437901233064
27.424858524636583
27.32508735119977
27.552376167339325
27.46122606532704
27.47345811104751
27.437856655704042
27.300840398355536
27.678688730604446
27.568585951660687
27.308504495647245
27.470786180104856
27.373384291949183
27.725559595678284
27.60085674244936
27.414483951452578
27.41190114184873
27.605322556251433
27.659801031339594
27.658815385923152
27.629793287293232
27.429985876139185
27.656122668089697
27.801792799614066
27.564976770531086
27.561983138634
27.509344833626898
27.59479626910254
27.562923952791536
27.563054285737596
27.45871294613698
27.371668635974686
27.38316151748114
27.521819542640852
27.392046378490985
27.47062214442226
27.29120983679684
27.393936676033448
27.32106389141822
27.242531365621893
27.539843189384392
27.41428932727906
27.483925080990375
27.40486042816681
27.465810879644817
27.63916432830521
27.479821737073422
27.381618663859296
27.546571355828306
27.39089876166092
27.326881935998077
27.44822001286905
27.316555882294473
27.57876974009404
27.587714098450682
27.490093271347472
27.310354581542715
27.446686102427137
27.627143741380973
27.56797631792085
27.437151645997798
27.424107984990233
27.577355332713942
27.48700206474372
27.729242747797088
27.5846770094223
27.419005512815797
27.77805725258791
27.497752472614792
27.391229894514204
27.347344348633854
27.57893579501749
27.475916663337824
27.434869181235836
27.166115035602875
27.267192569112254
27.57345601078973
27.649585813141034
27.636712740837492
27.62700299932883
[truncated: 98,002 more rows]
