# Supplementary material for: Comparative structural insights and functional analysis for the distinct unbound states of Human AGO proteins
Source: Sci Rep. 2025 Mar 19;15:9432. doi: 10.1038/s41598-025-91849-5 (PMC11923369; doi:10.1038/s41598-025-91849-5)
Supplement: Supplementary file 6 — Supplementary Information 6. [file 41598_2025_91849_MOESM6_ESM.zip › AGO1/r2/N_L1_distances.csv]

cm
22.730344533693618
22.889398248990386
22.595163265430372
22.544225505676188
22.564714115647423
22.781661193189166
22.87481277169897
22.905502940456184
22.82446011772372
22.749998330471982
22.754038605005864
22.694358045545115
22.68387292715563
22.745912823824177
22.340322343028504
22.264680231338712
22.23896418949561
22.200191685149413
22.260286812813003
22.047969473144956
22.03060224441883
22.215307965725636
22.280998046501555
22.17254968951653
22.268281076408172
22.201054456900565
22.00372567351479
22.226125080163683
22.354596120354923
22.320109165889622
22.50824270292907
22.48018009520817
22.617672014635396
22.79588790405826
22.59209134449828
22.379105053341355
22.120811000951683
22.631129465757105
22.408245001895455
22.463873638253705
22.602167880883172
22.76450347479076
22.504991161554816
22.28224638997543
22.275325962644214
21.95388849185522
22.110717428085515
22.25985158789464
22.1566518745184
22.055393469467717
22.241799441973033
22.382009395618805
22.060477742509928
22.19564428159585
22.249363861011698
22.15629244503789
22.021503083496572
21.904145583641515
22.108705361208663
22.104450582388182
22.121999748726278
22.019121033072093
22.08323172429746
22.189264082165618
22.14240906296401
22.455154213408942
22.351459961838312
21.920852105486535
22.270829093382957
22.118540809857393
22.374159631267794
22.367386844424846
22.261811426894507
22.156818246819366
22.055401172748535
22.01378441493952
22.170241937175305
22.059704483250318
21.904706476873244
22.273107774541806
21.909172322853976
21.97743797094994
21.92044194176806
21.991127382981293
22.087557134739587
22.09372883005054
22.201995814546564
22.083298212253464
22.040454728199293
22.035762838295206
22.40317929701528
22.27722679561748
22.299470615063964
22.191087209865056
22.457945760800612
22.350016388225278
22.173850062461483
22.364589776146435
22.454303238098493
22.20801109432071
22.021397129309996
22.541075579187453
22.568418838183923
22.161138773501666
22.23177773715171
22.217355210071812
22.01255795678374
22.326920925956294
22.23079347527999
22.27192214672309
22.51661346162373
22.49315154732319
22.343487921364993
22.559080404466883
22.29720332238826
22.26758951465027
22.320495096918048
22.131045191491847
22.240641110000915
22.236688431428583
22.23705048007881
22.155460317703735
22.388603643433683
22.126186799981404
22.194308327170283
22.11759150780179
22.297448430669068
22.299735721716743
21.991257313837465
22.07439255117548
22.09544092490474
21.94688188460491
21.949042259173808
22.19190893757205
22.04334652939107
21.979378948247415
22.089611722867236
21.94637776814524
22.146836697650507
22.048680864767636
22.26347697876832
22.386371741515656
22.340138717636933
22.535475287140233
22.455045021096364
22.16391529575126
22.190825977619742
21.888724408292983
22.30184021996297
22.079793623149445
22.01837857017689
22.135656431472206
22.067495090051974
22.083262381486854
21.995511911351034
22.206168236995293
22.213084032445266
22.34044629208429
22.39528363325282
22.43890373607062
22.64960454225589
22.35988948709117
22.36510704552128
22.367491362419695
22.551586928333297
22.27110572565054
22.665308256273743
22.515664993074356
22.307285447036747
22.34114178670141
22.421896358129313
22.190071840892283
22.136404224186247
22.166731591139232
22.3774984469954
22.348942532396343
22.51051337667419
22.68990694583976
22.271235986472597
22.304235717924808
22.30901374843422
22.413988421463827
22.155623892319575
22.275557870913715
22.29741207657044
22.010058318954947
21.93714446938997
21.950126244792163
21.928527740392227
21.849273697113883
21.961216274296753
21.95947377960215
21.88695054861203
22.052184879909717
22.035462575007468
22.25098837068734
22.284463232160856
22.08816475936294
22.26132829424448
22.225132105237336
22.193015987850313
22.38879134835138
22.18779604287365
22.114045116546137
22.188062550090653
22.508067421332367
22.41918124799921
21.930046998097378
21.99317817193947
22.103215660202686
22.21232572945597
22.10947491927238
22.28794117824971
22.12440069146568
22.127292206722657
22.160509100644894
22.102936890556425
22.094753217567565
22.14589720099474
21.870720719048613
22.52065681098471
22.38631479352258
22.30747141871567
22.161155205527113
22.285577046898037
22.108295092031064
22.132218246898997
22.397042508846752
22.2662792119977
22.026252690949256
22.11023651511568
21.920915304464792
22.04426200738456
22.021718381844813
22.17431538692725
21.935356276971973
22.15136324498775
22.068673977083215
22.20604979306711
22.24411655039718
22.088614195968063
22.28580526904141
22.55077149014792
22.106231421056318
22.107085618802245
21.989023918472036
21.968798846901354
22.10916505885782
22.101059526830966
21.720468124981387
21.818101004556542
22.096637012936228
22.09289242586129
21.819072630987307
21.822255409537334
21.87844193585214
21.900656583917538
22.241925831572708
22.070735631749937
22.02043081733354
22.205485819500822
22.044522339236874
22.373698129882612
22.314565275226503
22.349800664211344
22.250163768126193
22.37276689888628
22.300206595592133
22.30519212885182
22.35551560447131
22.529872558802488
22.508341029289166
22.050269084254502
21.836365519337598
22.20546130506166
22.413616334775764
22.383215252069494
22.24197604819635
22.245146057143028
22.109159552157127
22.009346910623854
21.952081446435265
21.86950909180552
22.14983560560181
22.237346682632936
22.319944777958444
22.41551931655088
22.371407526510904
22.29425896642987
22.136097451069883
22.053606413689728
22.057927770452174
22.177769540277417
22.081330975237332
22.110928974354337
22.172712190180395
22.365254012157283
22.37951769526368
22.164550383239614
22.156015471525613
22.2381315870567
22.137390136548653
22.36616569731212
22.269868281041468
22.179100554334546
22.072028595038407
22.063596424686445
22.462252369147116
21.642690973750096
21.80241057460931
22.125917493300626
22.136658906553947
22.10217070357645
22.02498090508758
21.960211522589706
21.6726473359921
21.95303227641412
21.984474438620094
21.88610218962825
22.01723390772378
21.777949288399686
21.877802673196385
22.013214460733256
21.89617209108522
21.784027701394116
21.921598133097
22.2910274575123
22.17878686828405
22.260540345241676
22.202385679339315
22.613378071610416
22.46057961041075
22.026784385599324
22.379294658264353
22.46941104770283
22.347910968186675
22.177661828178636
22.147092247065245
22.19958154081671
22.16707562521047
22.424065002842084
22.58739896965835
22.184913079459374
21.945356110150342
21.85069121913307
22.133514375549336
22.020044249355813
22.16262005052117
22.032997334558583
22.13680376587148
22.18891708376838
22.106948519017934
22.024438831816052
22.26700931276436
22.41850349335959
21.97637530100868
22.344746956726066
22.558298224884194
22.420634819277595
22.46205047705295
22.318442670165965
22.484954605308076
22.554862261596792
22.573550721547548
22.124984960180527
22.48421313078452
22.5056914346387
22.159437910710707
22.244904897300664
22.431029821775645
22.3844823331381
22.2034679361287
22.065254484188095
22.047585033943154
22.121217581427487
21.89628977000558
21.966276267264192
22.108356017894504
22.212565847632035
21.987272595773042
21.895280135151857
21.936165292537254
22.454943206318376
22.02513038872357
22.21630299654723
21.909558846978182
22.10090345439951
22.04710366082069
21.875298327070592
21.92156242165287
21.89621036245143
22.027014326019163
22.036205673508512
21.968227429291797
22.148784540923867
22.12685173538609
21.919434731023
21.91828026500939
21.83701710427176
21.97083112232461
21.966504803155004
21.772968759659335
21.720707201329088
21.833445796205407
21.9808709200827
22.024562172534
22.138441951615597
22.00228804539681
21.79585548523416
22.43317397526923
22.677304208564806
22.720683875183866
22.597981617791977
22.302213933465893
22.53897424296285
22.591109112100302
22.47070240355237
22.443905295592398
22.251397743437167
22.252777898933385
22.167744247726354
22.218376274357947
22.019804090899854
22.221224160177528
22.26512806829402
22.194279725877475
22.618225414406986
22.555447597008158
22.271289016004967
22.075175680824824
22.200639945873785
22.133510755516564
22.20246367363583
22.232552985190285
22.43542452149883
22.422798790009335
22.38864069070218
21.994803160828333
22.433084589118796
22.21959693833024
22.305764709071273
22.33969870561143
22.117727175745177
22.558167699963732
22.30005753330272
22.318739298673208
22.421206625850086
22.24194858514761
22.29388191609254
22.754584604978746
22.670234067159697
22.513492450322705
22.636788846299194
22.50073697599851
22.607672992168236
22.45561471617833
22.550805923669337
22.508930907876973
22.464272012394407
22.3218186864249
22.242481921780357
22.060420447303652
22.18569938945319
22.421418867340737
22.240980443723036
22.032348767244958
22.34615452110253
22.359253874090374
22.232990090686215
22.683646346535802
22.627015250915203
22.58849445420133
22.391988456514305
22.15442868955776
22.19753981911081
22.3322263694835
22.165339106951453
22.043719949480494
22.254449182722187
22.42326371050709
22.83456223872974
22.730011949218724
22.85094771007399
22.65987706057987
22.660270404033607
22.669789550697566
22.4451568422267
22.408144878670498
22.587811645507337
22.69773391443208
22.61678145408934
22.621843608926994
22.401483564915424
22.38527280566621
22.918518612472102
22.599938641196314
22.796195200933813
22.710037773802636
22.64664946140534
22.63351272578543
22.804266119178767
22.766122701860144
22.670617403233184
22.77834061127167
22.86131920751947
22.74920995415053
22.691465063569268
22.41636804749585
22.880600702835316
22.650516163488977
22.590119314372963
22.603516725330994
22.88237098087043
22.797672858777744
22.880183480323428
22.89082454056698
22.953798889026764
22.795718377430124
22.77283170683681
22.90976314688347
22.607166457273618
22.532332996454283
22.668163389204384
22.552393897548892
22.70532239547271
22.488864176663128
22.969943047477962
23.02798870958702
22.721535886050063
23.0103471800251
22.818978494653653
22.697698839465954
22.63072573164856
22.81917015210897
22.826202225934654
22.67440217684008
22.436942419503737
22.286311940632054
22.475208752282068
22.40606633436951
22.51010671566535
22.23932584974763
22.138481395377937
22.094277871654324
22.091080722077496
22.134636407744335
22.14623902555357
22.19104583425131
22.351568558674913
22.228427561357925
22.209821821697677
22.297484015811296
22.533482770437136
22.341124816695846
22.18249110030086
22.270361550416823
22.168188425941864
22.507662482453625
22.171898473264065
22.07466091172379
22.370939394404232
22.045704474736137
22.291714758610755
22.710586033663397
22.634873087284397
22.843662551985936
23.032448108241457
22.36044766609203
22.29812837383966
22.399622009551074
22.26650447304973
22.350004466452816
22.26305117505636
22.869904835825245
22.533749704838527
22.45285003090908
22.675955007532185
22.447872525969853
22.54337523223711
22.519358146434673
22.486547761510966
22.7112175787056
22.30632908003572
22.33644311602279
22.26460202382649
22.465037509332465
22.473571101614475
22.276011756498797
22.46652883439922
22.344367234649265
22.46804804078159
22.18373457873483
22.30741232891778
21.94485273717904
22.36302658984112
22.460570585277374
22.550789334100376
22.361650786520304
22.239407303861878
22.361270768107467
22.22988677153188
22.216897766366625
22.19336901999169
22.33208396702811
22.28730994031085
22.34582113208159
22.146569784054318
22.38486909031636
22.36666115885055
22.497545070154008
22.54534764512111
22.33535932692756
22.456744492385685
22.304928499674656
22.3176755757077
22.500015961664282
22.591348193835767
22.315619284152014
22.20202635918455
22.521231758379447
22.08542573427622
22.460716146795267
22.698618025594985
22.5490042601076
22.662722209111372
22.49058875880288
22.487305129493212
22.208467761574976
22.17447895979591
22.149169380348884
22.147001197340412
22.07031632154702
21.98690858200177
22.083250498739154
22.100768256614312
22.31643121432729
22.311610839502446
22.306920867763356
22.294052052236715
22.405213126873193
22.2658519918043
22.112324534985554
22.09027247115282
22.031274985917733
22.49437495113765
22.18532434707884
22.166272687518173
22.152427167338207
22.23970273294207
22.244542177779856
22.151665005725143
22.51188478436776
22.53117148199027
22.425787785846868
22.36342414338531
22.339185032777294
22.35756668132407
22.33783817819974
22.382823696582218
22.380270109842403
22.08206976382199
21.892004274586778
21.991882455735343
22.137397669016597
22.495357666512483
21.944326187013505
21.90216578909396
22.388384897814237
21.995445650475588
22.264567467034823
22.07125495748256
22.056987394467583
22.302028232675827
22.367325179581943
22.195585377347747
22.58389218145195
22.5365572031409
22.504321509537224
22.565664939534873
22.380694061332708
22.409959339275
22.451835750510572
22.31643819121279
22.38159925160071
22.29845214071913
22.132990760152353
22.329918095517556
22.30028071956439
22.072282468501175
22.297440140873558
22.180248524987707
22.20855397162658
22.194431289881653
21.943996427643846
21.967629055545164
22.07767303806632
22.23955647246007
22.08598625847691
21.868758078385067
21.941021846704103
21.837916459313625
21.742463858779345
21.98721970684033
22.15402401344306
22.379268929432783
22.47070916791023
22.270229399161835
22.421592556633644
22.040561395977655
22.450857139101288
22.338500581309788
21.996574062359826
22.23139967496147
22.322459282402352
22.57893383862168
22.34142144465951
22.724462665372677
22.67885825949005
22.59655675421298
22.628687243757962
22.695222010589298
22.538608277787485
22.405483191474435
22.195238236614216
22.143617626288393
22.119038609293018
22.192149368909575
22.447669682942927
22.453704172251214
22.199667671313126
22.597954478039423
22.423255578977223
22.478654179792066
22.29710010115802
22.120410359675482
22.182153219198547
21.907447721076952
22.246351845671377
22.078629641240944
22.13497848982445
22.068917216315317
22.357231264143497
22.231299668723285
22.37547614324756
22.110839757746305
21.925651964140656
22.071754323956366
22.306097960740416
22.233591005798385
22.47139229586201
22.1473316098849
21.85473163880697
22.05997136894857
22.231682430032023
22.534276333770762
22.317203261998888
22.38151185371178
22.218557183095985
22.325295394340607
22.18140721752798
22.14733062670874
22.10396622084842
22.099968079917712
22.21566748245699
22.53347977033433
22.38410267818399
22.286218530437544
22.19149335212437
22.419478083184103
22.448904345950307
22.29177052550286
22.423954748309477
22.28772381540581
22.422740783163462
22.069999443687088
22.17328797639876
22.047506051634233
21.820656650608978
22.029698503399608
22.03644227309371
22.07696484407007
22.112847418270253
22.482344881962355
22.382308451145434
22.20340809331824
22.322928597905207
22.327699944136754
22.30179891573162
22.344509689644003
22.461871842936034
22.403389105539915
22.420611591667637
22.548224118270525
22.389047709696765
22.308990012796603
22.507186998407064
22.39414939485114
22.26389153299831
21.97883429021196
22.094683984265053
22.09144979535392
22.36983798966971
22.54025189460493
22.755889874786007
22.50763235126627
22.183435167325353
22.393195156021893
22.273375543840864
22.12811028210739
22.245749424124597
22.10114987611625
22.220461789118172
22.33331229741432
22.198972870885022
22.550340032269702
22.489207376074557
22.616813772155393
22.308289391334075
22.271296456085977
22.415199280245776
22.41311822390867
22.1363034081737
21.994017150974877
22.0040649540347
21.998611280190676
21.878954094886826
22.080891553457988
22.296836509519824
21.822506313636893
21.965807491836408
22.187451231508366
22.439420856635024
22.519543575888452
22.430890972365056
22.253626355924784
22.248162883624946
22.396151840915557
22.625650922975247
22.612517170773458
22.69243724672774
22.464930450578017
22.556984661352477
22.343444690584967
22.572324608522063
22.401584837145613
22.70068347574821
22.63347649426237
22.605239908336475
22.53306360613728
22.473120507830973
21.988766565092796
21.971453397215644
22.007149611379738
22.141435215055136
22.092045739811383
22.158189834429006
22.294086029954236
22.362722703459124
22.328711158920758
22.431613507717948
22.15790040489094
21.920121280034138
21.94013848222812
22.13238829805082
22.065879871334175
22.189502359919775
21.96512910945644
22.173531796392727
22.174958959210702
21.99189701433729
22.06966988398694
22.07165674353938
22.26403855450894
22.242720123532717
22.09573524346215
21.80921515689158
21.876207351327082
21.778152581628117
22.03537864274573
21.83872035248166
22.10972495372904
21.955517630539127
22.12723348376126
22.039162070203773
22.16291246391359
22.06035436305134
22.320695807589303
22.00108993054962
22.35796414763218
22.54184695979177
22.77885084562206
22.57976452794953
22.64419920371595
22.56750054833394
22.96074775540647
22.883089479578025
22.807915797525087
22.718745836532975
22.603123733946106
22.63741659123904
22.20925113232877
22.2540575207681
22.26235796591052
22.406950387060505
22.189769524601857
22.253244563841417
22.436034755395724
22.142278029807976
22.051247424289997
22.15945250536207
22.135923501081148
22.07398856675456
22.552477625226665
22.68600973484678
22.62807749943644
22.47197072887909
22.316798156130506
22.09088472904558
22.163270319458473
22.14526779741712
21.954375061677002
22.010513907881975
21.937641111990864
22.10389495413862
21.923047253197254
22.040228980989227
22.053811711918833
22.193803819758514
22.286079552943537
22.140015106481734
21.9722556966608
21.580567243998892
21.758589852576456
21.70104899229417
21.960437298351497
22.10866598965471
22.18608945617807
22.41477302254086
22.263941381098196
22.610646955092253
22.3530027910308
22.334800463775665
22.34027366548703
22.086919325824624
21.967812899785738
22.098503638548888
22.03617933892434
21.974950602051397
21.984537610915705
21.716335119625686
21.941328929163706
22.31793137432389
22.16044316074648
22.15649196080006
22.287720246591118
22.784812019712277
22.397128175651577
22.35841983536318
22.53186549886002
21.993188736228905
21.752074184685416
21.845922349598652
21.96876166216773
22.261000453250407
21.954950283492106
22.295404539301227
22.003077312210806
22.292528111073036
22.138889652311153
22.048282471896307
21.93336795624188
21.803240957294726
21.948007086298116
22.37031721435848
22.255194178889333
22.330462323715967
22.30734731426726
22.449935683535827
22.490483815654258
22.408500412881896
22.268836127382432
22.19030704417604
22.494105197609016
22.208866231079305
22.492950123689404
22.26554547776739
22.298173066351044
22.040975599319236
22.047872845220994
22.27372841654794
22.450875565842118
22.302075071524623
22.5785038624872
22.412591155783726
22.315310178542052
22.496196349970354
22.49334281401617
22.233383275426064
22.2488887539632
22.151617142559385
22.041249076019888
22.372365412682925
22.08802479617655
21.907999845482056
22.236030961506085
21.97700003662218
21.98428204201312
21.867412700702936
22.352789455753005
22.203192522890042
22.21890648525178
22.281121618363606
22.265504316458383
22.235892691055962
21.961312364228174
22.07216074040543
22.076796785557526
22.199121087704118
22.09411754044753
22.175579813545998
22.321563838375226
22.279767261193875
22.313514365145547
22.322811391708274
22.56085463568357
22.439146419911552
22.5433273656739
22.385052727027215
22.014232446309272
22.06070898474869
22.249462018275633
22.41639176841012
22.60644190343196
22.299110799968567
22.160507752415054
22.146614480904898
22.42632879681097
22.38271383282061
22.392944116802237
22.324743622726373
22.45301497921892
22.2713617136052
22.1427951949743
22.27002091157608
22.23708066263582
21.986433059961104
22.112410728748667
22.220560850142522
22.273471196960394
22.15849553187293
22.127077764601072
22.246429534025374
22.23690922444672
22.27338053781498
22.390069556773962
22.63598201135708
22.801468175903857
22.600600140343765
22.308714975514995
22.379944695846984
22.325157986580674
22.233689364308212
22.27185054409179
22.192161096119467
22.487628642658343
22.444673813448496
22.29997333696653
22.38680310403059
22.36186005876464
22.404031453126937
22.35727526381272
22.554281753877774
22.698678307450276
22.507452204267018
22.335225551041773
22.354006249366684
22.221568393079842
21.964892279718146
22.44875963064703
22.340409036722292
22.338730407142172
22.40780959823542
22.38560462411909
22.20953553889162
22.203080877912665
22.245570523700184
22.02048146485235
22.176633073735584
22.35934347600893
22.1119194669825
22.230529983790134
22.23915469019784
22.214730654434415
22.41415403858926
22.286213426511868
22.211124300928216
22.415139129531166
22.37039428206166
22.30155100459798
22.232391428805805
22.21546949076023
22.13208218272939
22.183018393034818
22.256126287910806
22.414068537137346
22.622325206499422
22.519789974317984
22.185625121726652
22.2329301862726
22.471695838358674
22.22734454705821
22.3255108561971
22.093364893964498
22.101371758534874
22.151612182051178
21.991765584022293
21.93381229919783
22.06388115742948
22.075131686752826
22.388023126581057
22.33040743446567
22.279338895379674
22.055471220908082
22.42176708814962
22.274145258025076
22.09299791540214
22.0405867355085
21.955655230726858
21.977678293861135
21.830280641363526
22.408903977193894
22.17033880770259
22.458326155190445
22.481981526560386
22.410702898051728
22.27363034684443
22.517844562429385
22.16906725954986
22.168950920588955
22.312616032220376
22.36876815595993
22.449692047001964
21.922207226118452
22.069712992623526
22.04312435809961
22.204808776191026
22.069298028837594
21.970485096444555
21.975036376387354
21.647154099012862
21.781981707879893
21.89245382435402
21.677224725762997
21.70004102636362
21.857179368045763
21.700442557939937
21.388909896836342
21.972007680405298
21.848625314223366
21.960250644983727
21.915631219306466
22.05356372015013
21.745535551045176
21.722911660615008
21.776317783402565
21.799822059141018
21.75089283512401
21.748690462137628
21.757079434102604
21.563289284825792
21.592425115242655
21.636222349807678
21.77219536529177
21.79301419624988
21.912465178818156
21.77724127885369
21.634601162176818
21.6734097379512
21.710125598364115
21.718913580788076
22.003556115901574
22.07104545927397
22.246945653237688
22.113630181261914
21.89090204968875
22.06344941252852
22.18587627583484
22.120842719461443
21.95404281566527
22.039267112325373
22.004551667379438
21.978416471017308
21.89610869182449
21.808122917300235
21.96826092657022
22.04345572003586
21.882108082496117
21.627234425581165
21.74385637545461
21.979710578586523
22.01375232522424
21.961679945105306
21.910758785782807
22.018055740602957
21.901802601727557
21.791661071364913
21.819694778760603
21.822332073902366
21.9773734082664
22.29934755839584
22.061987933116466
22.252107754990572
21.88244484598302
22.033246755946223
22.01110207166277
21.769564364682687
21.910487131828592
22.088847823112097
22.17402135155017
21.85708119245192
21.837529829989997
21.877970084456244
21.828668533425667
21.74841756523575
21.833959437322076
21.855850914230587
21.92885305386745
21.959522687016285
21.932732873131222
21.89794318596079
21.674616011428927
21.788963656367446
21.74717040264844
21.863739956618986
21.683409758917676
21.600405346130085
21.747210838967746
21.926342909830574
21.669230420786445
21.617296165539333
21.679244538358883
21.932979243778124
21.943401389803505
21.656079951348374
21.6782884290896
21.6968430576238
21.588101308549998
21.567434586425605
21.48732424364618
21.450403055060917
21.57584222370816
21.532365540535444
21.324292399697473
21.532758297539825
21.348731261037756
21.454344246254678
21.472043610359318
21.565882079349013
21.554874678804516
21.649723598853317
21.7263402462698
21.578015113967613
21.601557962648894
21.58837984170445
21.708820570010527
21.627471378482333
21.689799133617445
21.485280417814003
21.48060875314369
21.62041848582785
21.45781189747425
21.690011068804925
21.55942403161773
21.50712512979166
21.319560714442858
21.63274257858803
21.661917446319375
21.53864656602001
21.501040770096957
21.859042767228196
21.75997755833328
21.47966232800138
21.74661878029819
21.902635394445344
22.039821239620665
22.00700381499908
22.147897852099227
22.017486524599743
21.89627320241297
21.971275239010442
21.976850696490512
22.169391261998996
22.22020671989308
22.099781131594728
21.789053325596164
21.766376208637233
21.872154401297717
21.939575155911466
21.863918880797826
21.977540435221265
21.903291771409897
21.89256544448526
21.95022585658551
21.766373102692466
21.7300505254485
21.638939477965554
22.014913385027018
21.919842852063677
21.808765216478584
21.6049518577046
21.933541713287095
22.163353941373707
22.01719622072691
21.98961789180554
22.019182728058134
21.874092794782577
22.04586836167443
22.162198097367085
22.20056579771324
22.014709252357083
22.2837977398647
22.051407154038426
22.04702546986841
22.00017140520932
22.632805832695997
22.266122795569128
22.44527407889149
22.03616148778027
21.885188265017273
22.15408121915907
21.73704756096393
21.87806162225238
21.892996505303692
21.703340128949584
22.011149398186134
21.89178784632473
21.929910022153475
21.67546944295367
21.84951668995967
21.768181737212814
21.710773096854265
22.0423718589784
22.008764000867856
21.862740529557275
21.65636571333869
21.640235191658775
22.05186310257768
22.087736636880308
21.927147430320144
21.658669442650346
21.64748287333733
21.6572851928591
21.6936512232005
21.515881687890687
21.77670193621161
21.906609261267647
21.89595007772728
21.951464455279883
21.770517093271426
21.677143864735644
21.68842272548624
21.5729817752932
21.820218911645746
21.82082565214407
21.982030810661314
21.919067968784226
21.90747417127826
21.913114005835027
22.014564847483115
22.144845116517505
22.103323437241627
21.990900273155244
22.090998773174633
22.226044861434893
21.738801222080035
21.888013457345274
21.721908940464452
21.853569505682298
21.96898770453549
21.808140378043966
22.080541497932142
21.99004427385446
21.6810804979309
21.988840842931484
21.869682248451692
22.22700006464922
21.915975621524915
21.921551192386282
21.892036708109227
22.10551152120926
21.830446519608554
21.842629092862804
21.703895753463048
21.59392302201902
21.82425873614141
21.6601910396233
21.838752491304742
21.999673483016355
21.814450657778863
21.878542492374113
21.9452109726978
21.892060992941193
22.065995693158193
21.946173642879657
21.930977429537315
22.185496810188763
22.1128213758127
21.916068264935664
22.060167679145863
22.03266354070918
22.206844033161545
22.262282458969494
22.201013957842452
22.169163731748526
22.154252441254197
21.857043938720803
22.035526958305365
22.05294710213572
22.14991335114872
21.878520507250023
22.07103301036255
21.67278773109752
21.872448348552147
21.915912636957746
21.855969793328814
21.768447589333967
21.70969400904646
22.142042435249504
21.782770033313177
21.90798394908737
22.286474946418764
22.12069062536949
21.966190726065964
22.071064923217598
22.014699370435018
21.87051864586947
22.100594239577365
22.100045539713317
22.08018650300382
21.985041640182093
21.894842193002592
22.244775750578388
22.012389772987362
22.20737623385402
21.970038520557438
22.137760580063663
22.080720812472382
22.076531806905976
21.928890246546853
21.91308202472207
22.171468478129658
21.94547920169776
22.203204842679895
22.32248014144101
22.22459360318529
21.905428397271997
22.131147883734126
22.433129599401425
22.4540857410418
22.30890309626567
22.43437007131619
22.168720321333105
22.26507430257172
22.338440897347017
22.3186659530626
22.286622416246363
22.358325596770676
22.05228741585509
22.206928925574438
22.115707397613424
22.20772775242618
22.304929552072135
22.366289961504464
22.598311318021004
22.64122828707721
22.375496408407617
22.20553632222681
22.136314960088384
22.13253943343017
22.288319395840382
22.06719401522398
22.21049296020797
22.258622102894453
22.331091145396186
22.519779252538925
22.292920014993303
22.266632323813795
22.125792556522665
22.237238744728145
21.93783803309414
22.247928038858685
22.0325984105043
22.462850043569073
22.630021420379425
22.353358829217008
22.23357435079543
22.267841875058398
22.444995779323833
22.271984027529076
22.35878818642385
22.194404756941783
22.16876480381665
22.204246108151104
22.02646847312625
22.006408780416262
22.03281856695614
22.13646495039293
22.256718137477296
21.801600820341054
21.863923587077803
21.962428654729095
22.151119567111092
22.04541061498323
22.159772513599723
22.092348858275262
22.061925283008428
22.135885989796773
21.973427758347025
22.126779738496396
22.28414652304025
22.229030106511154
22.368898628429108
22.06849243330028
21.904372050494313
22.044756203531467
21.915382327746798
22.03884667471176
22.014572729447824
22.132281076430942
22.02452812584626
22.033641885548278
22.232137306354577
22.164323975307166
22.21622021560806
22.133409532461073
22.280089111762212
22.256412096018558
21.981108482866354
21.936268253268526
22.19091835187288
22.17915414367016
22.096604793889885
21.904388749931066
22.066481481983736
22.14354220235758
22.078964569014484
22.140650942079898
22.045854997973812
21.94891240099736
21.98267318753456
22.136875606129703
22.22539478140249
22.0833996984564
22.338182677900054
22.106031258476808
22.42116590348871
22.446263544862894
22.365786948260524
22.346970437476344
22.176476236593253
21.949740999359243
22.316554128630933
22.262965345406986
22.204721282576422
22.302404862654054
22.233651121400165
22.236222323565002
22.44837997432016
22.260287362593836
22.168637185136255
22.24096097151587
22.17089230531964
22.295481547740216
22.191363860440624
22.27700044316629
22.18958323956892
22.297720177134227
22.007160162924894
21.81680222916193
21.997276261974825
22.28104278664293
22.27580644854155
22.217113176839717
22.247973033529643
21.855527774654607
22.550902321059542
22.391262374938204
22.34756117809505
22.27016819903475
22.226325419787486
22.245260495517126
22.051744606654964
22.05081894330652
22.325697618644433
22.259721767856036
22.14100134948144
21.984715443448465
22.000143082236406
21.939969285905114
22.13241334549805
22.09719756264507
22.264644874773833
22.11113833282712
22.1502204186891
22.321449939107016
22.13885236901307
22.12186899296224
22.175909901540606
22.544007753183763
22.216094844351275
22.072569604384523
22.361591744691054
22.049810577303234
21.975413332583354
22.23472525348023
22.1034202439979
21.942624171622036
21.94800888016949
21.910171479951554
21.98417699980109
22.038794918819782
22.241827503212534
22.133602194170084
22.111364719136713
22.377046672399924
22.155908144322936
22.231656374175436
22.401374074335813
22.26689229477486
22.4991125619003
22.619853577701942
22.564677672175296
22.502350727769663
22.55767526517037
22.333240153133115
22.69361797923783
22.29557779538926
22.461306019787216
22.404979647341325
22.46100771766859
22.415173302708798
22.089712166021204
22.188743729996787
21.806555754012308
21.56204814459053
21.88646071676951
21.948183281312463
21.85243081399938
21.70062200874274
21.650710338312784
21.666575370767287
21.784740691999456
21.971769764897484
21.695623283305917
22.00748431367424
21.912164437361024
21.89171177666183
21.761152009059238
21.851471353285813
21.767816148614912
21.595002599316185
21.65886700586817
21.66545177442713
21.586533952743952
21.626315727114903
21.64946197356159
21.938504584458457
21.635127010429997
21.944130610363466
21.681046153978013
21.763583171317414
21.687808719920895
21.783519796510024
22.01338930895913
21.672081086946815
21.727187049611405
21.93629217067696
21.795997656088634
21.824839672056523
21.806672564991754
22.10006883684884
21.96837251887445
22.01025838807186
22.124978013791463
21.909359665124235
21.9338367125766
21.811298244012036
21.646289650167777
21.723211509213865
21.622776078225293
21.590620058471107
21.962431708851085
21.623903358278262
21.760319200866377
21.691055958543338
21.833030036448722
21.59461331352335
21.79246068206297
21.87873691767146
21.746887015595227
21.58040241111913
21.26597567092845
21.48907234136527
21.659956855678274
21.682085401584573
21.735013521208185
21.511174764815397
21.702128931435908
21.898386189396632
21.728845147307158
21.787514329108138
21.930983927403602
21.95833852114473
21.765497095547875
21.912783377470365
22.042260627887785
21.76335614273901
21.900701662985792
21.81379245837855
21.798232714456464
22.112657234051497
21.874521374377572
21.803146906528077
21.740190403016044
21.81528066886105
21.642874115450834
21.97123513233752
21.776975109462512
21.677609914869297
21.613078822766703
21.66000782130472
21.65832174112401
21.579932643993473
21.705050179902265
21.643337992646604
21.58611977573458
21.57300281140616
21.807516229073553
21.571278731256072
21.62047027925932
21.432673522404848
21.432843132092515
21.874638013545336
21.626443788345924
21.674001548558387
21.91282352603226
21.990093535535394
21.862599249965314
22.008374687411187
21.911303824792125
21.73932661784022
21.83295556219422
21.849991725805037
21.74822807873391
21.78216966244404
21.829276122244547
21.896301749969485
21.71576428466321
21.610520683837564
21.954880020573615
21.58110484598087
21.776197926598915
21.672538922300028
21.739013905334623
21.818004361901988
21.78761779130741
21.85172753394822
22.337735567295802
21.929083137862914
22.07631456427203
21.926424872669106
21.798953372214015
21.94658340732205
21.77923341960571
21.96740707868531
22.0170198150373
21.98862343432022
21.785701284507347
21.824629171395415
22.02990478953894
21.99450860850457
21.87036402365404
21.66753989570117
22.150789948362352
21.982992775147938
21.93228476004181
21.85940290128718
21.647898757749786
21.720357157299716
21.789545515681837
21.812099908053487
22.052299470041394
22.06527658445862
22.196014022868166
21.978352795791107
21.889865617063876
21.94955716758729
21.849409331750024
21.774627056882238
21.934230248809648
21.738541047047132
21.68464529522045
21.871399753119604
21.912127765163408
21.987979381187525
21.929721083828912
21.89320303546961
22.161254146345495
22.020236867884556
22.106697707270687
22.268337628896095
22.17024988397354
21.908008549232175
21.973954401407262
22.221021988951346
22.084347951532
22.17001412579018
21.942517145683237
22.131191403576675
22.130587360684164
22.121791484959747
21.83945539174422
21.801909032654137
21.653511176137076
22.04260331079241
21.843865130694777
22.022233550718973
22.11045405225388
21.99097329904167
21.820941076780347
21.673755085928086
21.64950304621134
21.651212407086458
21.836481761395188
21.824961989811484
21.883415702064546
21.907366681584772
21.794007862240854
21.851933160209274
21.58264277946174
21.91704640609076
22.348230693251807
21.98480950906341
21.817296689542218
21.788734288952814
21.687238169342095
21.832768842587317
21.541136334337732
21.847934169642283
21.7193687472554
21.940934498617764
21.986990500776127
21.81213792556244
21.81254756391497
21.930820966903553
21.98060321257267
22.171199663925723
21.80702796706415
21.98902652738462
21.84225049170783
22.080879943391103
21.956796856349232
21.915933429670197
21.989369455948307
21.96319604583446
21.931659887791714
22.161483681043467
21.959098200233715
21.947202718278977
21.972986298185337
22.018566644445922
22.193073400102982
22.345865805058388
22.044028874531584
22.01826495447025
22.1258812290335
21.937960142960787
21.99395769479835
22.07343450891331
21.89251785472787
21.947288503687307
21.793156749621907
22.06864192558597
21.936391227476108
22.050025943006354
22.221015587175863
22.1428170689671
22.09172555065927
22.21485998884762
22.086684263341503
21.924816750172905
21.970147954906142
22.119774893271387
22.120443339427673
22.332200946694215
22.21831309917331
22.282524861170394
22.277313029265905
22.13716526718467
22.05463180775742
22.222119016235258
22.024566246089268
22.12151732683399
22.135142611376423
21.90815348847807
21.621544939879076
21.757477090695794
21.96263911410357
21.9128507489232
22.074957273824747
22.27980003851255
21.991673559233814
22.02435710591225
22.182199023496214
22.24329394443119
22.229764449356242
22.075169745490786
21.994342340226968
21.885437943028556
22.125650142864803
22.05697999560577
21.921669660674834
22.072837613392863
22.016503436865257
22.022335228384403
22.070272574830412
22.077085659613964
22.043464830621737
22.00972155156068
22.140301128722662
22.212839481026798
21.932450303121115
21.955612977452184
22.06186394677874
21.994207836528684
22.066344862302916
21.8450314082579
21.89176191014049
22.04107379130895
21.957315274658686
22.10965750981565
21.95458421172129
22.080089471927725
21.91824433332096
21.78384404597614
21.911645927379123
22.17756336533403
22.204840100200908
21.971956529467615
21.93939824517246
22.243473012808742
22.14199743991051
22.343414430731528
22.45598229651392
22.1818946844194
22.52641203915918
22.56671212453115
22.49280590232797
22.26299653062127
22.275763730990242
22.355180788058487
22.3712026996022
22.578241874855493
22.08637805137445
22.243403253019952
22.11504666266745
21.990429633881938
22.106839469451703
22.1548174291638
22.115990310868852
21.972503632212565
22.094360496622322
22.239341078112382
22.512331279094223
22.404997467462053
22.112690047123646
22.18023373704794
22.378219534758166
22.25085948259765
22.077617183296518
22.155353623886803
22.068406389186325
22.38402842902415
21.85152839787195
22.071802893157344
22.041759270265306
22.128203943430428
21.87113095079352
22.074837220488895
22.043097071560272
22.467707912328365
22.22201251003775
22.22774120580335
22.412196194341476
22.17937250484334
22.20732356534241
22.33643221413692
22.25606903346417
22.120271790071683
[truncated: 98,002 more rows]
