# Supplementary material for: Comparative structural insights and functional analysis for the distinct unbound states of Human AGO proteins
Source: Sci Rep. 2025 Mar 19;15:9432. doi: 10.1038/s41598-025-91849-5 (PMC11923369; doi:10.1038/s41598-025-91849-5)
Supplement: Supplementary file 6 — Supplementary Information 6. [file 41598_2025_91849_MOESM6_ESM.zip › AGO1/r2/N_L2_distances.csv]

cm
25.846784549971435
25.985400845887423
25.964740008213614
25.98036327403211
26.078943789955584
26.01547405024373
25.966988079830628
26.145291979364032
25.932148477639817
25.85429640417832
26.026591250154702
25.997399668731127
25.951422729953933
25.962194774486733
25.729085108095582
25.750920996679632
25.850579425670187
25.8252847464964
25.90634199881737
25.714936448253184
25.66537849287519
25.588931011966064
25.513925306343225
25.452805077991403
25.52432798457896
25.53573013879357
25.645722048044618
25.85316279622492
25.73884880930719
25.64140522367384
25.88886310817877
25.774808475800523
25.78528527698453
25.886582300956434
25.86506927258543
25.722211564615915
25.61110964291374
25.92185311135185
25.97164300872454
25.800422359626634
25.79775430604993
25.784979952776474
25.809451732406963
25.65273740723528
25.770951713560056
25.719000113383522
25.717757198893878
25.752135450805515
25.74460490118371
25.61315262651066
25.79193433938711
25.714916616245272
25.75684112806082
25.801763071892193
25.826890322302688
25.763383753411127
25.616519033126252
25.65903144425763
25.676243500660732
25.80489167939265
25.78314326375587
25.82907710847921
26.020506290539974
26.16172696051862
25.950357234443743
25.985075369361287
25.65670519485808
25.55521572777222
26.080840502811373
25.7951903746795
25.8118017654346
25.82583105526649
25.930450426791857
25.862262362343767
25.91235790160819
25.751268861923638
25.813116847692772
25.83321830633136
25.828523707003885
25.799462989428616
25.654224415453996
25.93582997218081
25.577410871075443
25.66659348288224
25.92784913352642
25.86779461343161
25.932590937813952
25.991485522649132
25.762815858107995
25.886576501678178
25.90967836473608
25.746987278441967
25.802185634880967
25.78854645408849
25.789289879182164
26.042535941004246
25.80629530133314
25.57617680755737
25.7809935212457
25.721190242333453
25.988625314973465
25.9415183585878
25.823435303526942
25.9309753429799
25.74200725524766
25.812145920324323
25.833240274843952
25.828630599789598
25.928927494726466
26.061654015479455
26.145700688754406
25.87243894046852
25.71451212107952
25.79231603206519
26.043105141751145
25.847725936576275
26.039456813637592
26.099670598052338
26.087648594714054
26.13362686088177
25.98854438873007
26.036434737880484
25.644562523775395
25.684152320061813
25.65214367939667
25.545847978079305
25.77806171019902
25.890083384754707
25.596668170281408
25.47673292037064
25.774531791448496
25.6020700279803
25.647072928056236
25.90746089875638
25.70885776682248
25.834343515409174
25.876076655655076
25.724788681541497
25.6814250744548
25.661111842366978
25.85817064224229
25.830174798604414
25.743805737107458
25.97753251945568
25.869046794177745
25.544568508594498
25.830566117583803
25.654693490443822
25.728043583924446
25.84136890259057
26.047592122164044
25.996982091827867
25.92627158005002
25.851997073811827
25.845919535795424
25.9638471274696
25.955676534359498
25.98366757879033
25.959215659921746
25.775463654434823
25.805880151499807
25.732583532742765
25.71517314191927
25.734153751899633
25.615294206931356
25.8048251672949
25.81070693905754
26.085951222443548
25.698492999161626
25.723279589203443
25.757841295489722
25.670048178937872
25.63634875916134
25.544174932303385
25.813576268236517
25.649627990132206
25.819632725912214
25.991176523656048
25.780378738577628
25.983442860771333
26.0206490977424
25.935757949444
25.78496675765715
25.798389248399737
25.96864496454953
25.989775735720198
25.88944398785735
25.573636492917363
25.668770850891075
25.49628683067554
25.712926595045477
25.560742631524633
25.600101177580775
25.68589310954444
25.743071835253495
25.97859488739843
25.91470060402456
25.85575891762002
25.702098406139513
25.832662192120768
25.934546455180715
26.020291064123548
26.153693140641344
25.966625829566137
26.24838201320864
26.08226982075652
25.885192417442784
25.866601438640558
25.785106744748894
25.850086378703804
25.8656192979342
25.827113737203288
25.75088777326619
25.761792603498193
25.56919601812589
25.681378266279403
25.779321413981464
25.734180294997277
25.976118148017502
25.90987185258316
26.09167883126359
25.73588127865121
25.87004469303776
25.79533231408565
25.531843216768337
25.85957836343775
26.052745472570905
25.999559452366086
25.933673889371693
25.925771560686215
25.999170583962723
25.801619125078314
25.78861363264016
25.870301419580073
25.929987455083673
25.74095914949493
25.91547497114194
25.871500653558137
25.757151452368742
25.890539186171726
26.140509413994852
26.24112724748056
26.11686612407291
25.988627625145813
26.166651217016533
25.974912680619205
26.03970360143568
25.936789180252056
26.068254722840315
25.86492957343116
25.902085057403248
25.880005944157475
25.954469338191743
25.55343212465507
25.656158656602415
25.891627398262294
25.86452232393987
25.853196174065538
25.82846334846886
25.894567154044246
25.93982484027511
25.715317125265816
25.948069321566102
26.03787871237854
25.91656739020413
25.854671401373988
25.724734669297856
25.647200516363494
25.880116691929626
25.460936657001927
25.718525566301714
25.657491569010077
25.4875215694739
25.45159401109726
25.650525501429488
25.5464844448907
25.85924056734135
25.64554204288122
25.711579884446408
25.48919802360509
25.328324367135053
25.54151977752796
25.126073325963056
25.237910533379154
25.317737539250462
25.27109268269971
25.48566586961583
25.278251834476947
25.50861487749299
25.36597552947056
25.651860989598134
25.555203992575397
25.722761778626026
25.674940523116337
25.56490337235801
26.037577655317303
25.785147530150294
25.460756130953953
25.456865810873026
25.567700216127083
25.668655384559287
25.699819760827786
25.80269502223614
25.72011674379115
25.704580595374246
25.652835789151663
25.551367712884804
25.860558709655024
25.62246631129532
25.523881380748826
25.702370386341226
25.596960804128674
25.599178095991693
25.742015178262342
25.72432670756816
25.65309068328342
25.64734844992564
25.79303500338346
25.786115520207584
25.684588958840592
25.842049750304987
25.500856870125535
25.567604963461786
25.50096616404779
25.592073354082167
25.417161653656606
25.599988730361783
25.52390032971913
25.572997769344642
25.810322645849087
25.969001699232596
26.054834247216654
25.769935823450506
25.73182484894655
25.529820587699128
25.614929176255913
25.69412188037687
25.67114290558431
25.568552421193733
25.848089413071552
25.606489889344573
25.800788749148595
25.551421631541576
25.5124591032459
25.373143856407903
25.521838728446728
25.43510173074931
25.787388199607605
25.49721603114866
25.80323850470615
25.58298957125671
25.604759048597355
25.70948526957086
25.392430646942245
25.665084456850035
25.474398208795687
25.873881918604088
25.76247768499202
25.533467695096633
25.752729955362504
25.708613535983282
25.74418306894285
25.810324071777224
25.60563472266592
25.708202161300306
25.820921627086168
25.70077766702286
25.710941035139626
25.92988518027744
25.87084509675465
25.79124849252957
25.728108472674627
25.922281166584032
25.86063991250443
25.725252681218212
25.837210741992564
25.716789205012937
25.897465149177638
25.89764409030006
25.72095922012202
25.87115481835681
25.827766256612755
25.730262406907453
25.668340415201758
25.70059972560023
25.701019550201316
25.64087318004666
25.69001206579074
25.426695770904306
25.55076191993432
25.411700634300125
25.523202075492257
25.69660633568543
25.48131512648311
25.689207519765628
25.61308727818064
25.641691188778882
25.837594129941227
25.750305897573224
25.581840659707684
25.612207248647785
25.535029607712282
25.766758364654535
25.733317713967104
25.866812546854327
25.51142798008738
25.68301757177513
25.65790809563605
25.506354562778817
25.86931206199797
26.013267419475344
25.708854232752934
25.876413157811832
25.562746592821835
25.705142318565184
25.827156991861955
25.929379142785557
25.811701822516333
25.73167844076334
25.734944566985916
25.377341220565498
25.573669080584988
25.489375596171584
25.633574680063152
25.607509270612315
25.46303576074571
25.761138354603407
25.67613278959243
25.352543735080886
25.590611645826137
25.585761703075097
25.51844997525225
25.547226847980077
25.64782629183357
25.730819249729855
25.87631704281213
25.754414639934957
25.5141505405285
25.728876972216078
25.58440401690665
25.540017748851294
25.761215491418042
25.470166076360425
25.870419773773463
25.839571832545584
25.76001382124595
25.74767030103719
25.5092647678124
25.532908343605722
25.735021833698585
25.790787450039254
25.84453936495848
25.790284929815986
25.994113561915974
25.777061161467575
25.559967033904677
25.939113613137266
25.74406612339835
26.049441103742467
25.627327152593438
25.715256569378557
25.754619580514817
25.628204317147638
25.875604144505445
25.741486320712678
25.673337515976165
25.746972655785292
25.696397395001714
25.88941054416017
25.934565369573917
25.86784855077692
25.900940576906454
25.823330606274972
25.801622618730118
25.803993398487496
25.84475963560623
25.959402964626733
25.695812724661796
25.88121928047458
25.8620133193493
25.868257885440507
25.83274608279916
25.791540756613575
25.849262159068797
26.172926423563503
25.83253326059436
25.917949678754418
25.749714335889596
26.02522645997261
26.025642889410655
25.850309316574766
26.038907929621594
25.70977868807421
25.705241325862662
25.909420012327182
25.65823418405493
25.516890498499677
25.44770682542345
25.496340030291154
25.71568062115961
25.745770411064893
25.65023518892203
25.608576349644036
25.68426001404122
25.634429082496148
25.69296401600206
25.48523168844143
25.4048175486168
25.854334923851873
25.695719503298754
25.67386284807574
25.530951063941774
25.74388317107804
25.850266807434377
25.836854470656228
25.734421087424437
25.694070550629483
25.746659749084646
25.704766103381598
25.80604896413464
25.576867173514316
25.815951216560972
25.672084781827685
25.622029903944174
25.740633104472174
25.53377843969442
25.733750732189236
25.66637859000376
25.620633674013508
25.885528109156766
25.58438410208692
25.728450049842817
25.783024865578852
25.793761872432906
25.957950463499436
26.025798561267944
25.597715265238094
25.51406424469598
25.683392586951296
25.79827608388395
25.73563552940693
25.721517101997648
25.642688455599654
25.61504875333092
25.72253855396331
25.871780136429113
25.857390810535982
25.844469994817107
25.984982831823412
26.00296340754094
25.793033563767633
25.804564031005967
26.08001463010653
26.269824497384572
26.016791338872125
25.87412013132118
25.855572995402746
25.91184364116799
25.942065338090284
25.984131932300283
26.01027782239845
25.991641372021526
25.8792295330238
25.963883116766965
25.865573656862598
26.114240345454526
26.225222361139515
25.991311591664882
25.868855023476495
25.98148702661657
25.78012749290728
25.825681547545514
25.799390748521166
26.24882016895347
26.027831517705764
25.957106319373008
25.885206860326374
25.716972913713423
25.981488802428288
25.793485478420006
25.639936632097516
25.74671898065605
25.74040021816726
25.524564828113142
25.75157755856102
25.61845206223199
25.633752352232968
25.533114808296713
25.60442586440838
25.371085377798735
25.69726115493548
25.587033245362097
25.769880849931994
25.492630267147877
25.718748309642997
25.679705711221956
25.769224788410288
25.45828258691777
25.52553221894616
25.530019582333658
25.62347405928614
25.632849038695387
25.291073671521467
25.48921090142241
25.565489215058996
25.603212411987922
25.565503374878833
25.324748565104755
25.47790096558504
25.79385803962343
25.733545564458684
25.735059195359703
25.702270396940637
25.667374414516072
25.576711108282186
25.610501181700425
25.752135253958873
25.623364375340017
25.589362733043053
25.53814300634295
25.62445942869568
25.60934175626924
25.73400636791399
25.70554020978322
25.649493733517826
25.772758277314004
25.647906060195353
25.650879696195233
25.75842889465108
25.72322264855102
25.668728723628444
25.546863240754217
25.56645008839097
25.49008524515552
25.79869139071981
25.665316279248223
25.780947671236397
25.780953248037218
25.742477936616503
25.871345770740774
25.757977818993783
25.676229721508946
25.592718838066542
25.6780329704186
25.897114912302452
25.719588556532155
25.71333385345424
26.00609879785637
25.858439047865055
25.9204457101437
25.792115218831444
25.776362034872495
25.760639003191265
25.919740995681344
26.04946184349273
25.881237443004604
25.723135074143173
25.788752829635452
25.76556563973338
25.68612766554024
25.773560005334065
25.623171841214184
25.521265677086788
25.649096977057628
25.79722813443687
25.719651205564663
25.63440494006795
25.83533569648344
25.55589642435567
25.58195211418381
25.77810229538844
25.894823006728885
25.897007245686403
25.762125085032018
25.762501313838207
26.009652969410688
25.957495172975808
25.98702441356055
25.774647386881924
25.863425743964196
25.974923547815603
25.995875342176515
25.64888364168457
25.762614791528723
25.96662887787304
25.87708667058444
25.95140793471208
25.968667615843774
25.57363841903392
25.85727843489503
26.00731148977543
25.822765322113668
25.844655191503545
25.855215675342237
25.96623255383597
25.902065880442848
25.95730165878807
26.03868781366799
25.92511238983146
25.695045453807452
25.94464215204794
25.734791123086495
25.83187794615557
25.859341637603166
25.974976946416245
26.094125413463406
25.88530252471311
26.11914037597564
25.961170487310277
25.892574458910893
25.70382240224861
25.704446555995222
25.677106476852785
25.789493638465842
25.959130227689947
25.984363311982047
26.062846627741852
25.93400576122078
25.992092539169914
26.053298375167373
26.035212927683816
25.875046807302567
25.813464936747213
25.667318799929323
25.68206752005495
25.91012486675587
25.789588287799113
25.83771939696361
25.81326316037582
25.930080834867084
25.972297963836066
25.91828856536368
26.06696021456467
26.026464938086782
25.935007198391926
25.932115650546418
25.868279300619655
25.840795270524886
25.897613027290877
25.759257502640388
25.691734751083924
25.770755241410573
25.84382944116632
26.002019332387686
25.871566207102127
25.84680696760259
25.82439558217847
25.89920947104046
25.801359843679364
26.038578728139935
25.92149468295287
25.68436314692631
25.81711048398016
25.628989478766993
25.83076710361813
25.70650329955652
25.909695702623473
25.70010441237001
25.680595001114096
25.947411880429016
25.840055356830174
25.703244298054052
25.719873294614946
25.67977336090955
25.85285001540687
25.898369437426574
25.76910236799432
26.030959176900158
25.987605548713265
25.917257574531284
25.954791597278344
26.007053365780784
25.84794694738728
25.849742219329492
25.708647278572244
25.673498253768503
25.70450120187262
25.516635129745083
25.88218852053591
25.669131056022504
25.8835685600986
25.778808316653127
26.095605865207784
25.773480455715877
25.594425307066775
25.457222213997245
25.82681310437167
25.651462215026616
25.80797458427024
25.7258923513017
25.678445535386583
25.712007170512813
25.708872412234804
25.541735736173056
25.657410652765023
25.72656457902903
25.564849323475475
25.715123158746422
25.589981423679
25.686009624565987
25.661714881723626
25.55052733597901
25.51054116578605
25.7013967588081
25.676268231920574
25.781668326166763
25.801902878495078
25.69444808553257
25.807920597636297
25.765331539794598
25.54081004714606
25.311168834984027
25.725789103299363
25.571203614100913
25.897892542638665
25.87522073087113
25.866541140481758
25.81476342447537
25.781658271766403
25.766012091026486
25.826439414478703
25.721759129882447
25.860357636340204
25.74617211065047
25.718617917814633
25.944490066760313
25.738846681620302
25.78315629493268
25.711947329633887
25.793032466625043
25.479582380913712
25.87759227007941
25.824602514960166
25.823443146970526
25.77291602299068
25.82146042792435
25.988856082800634
25.925491604651928
25.762620725644343
25.742983595629266
25.715749721298415
25.65718062854777
25.718992827946618
25.54052945476137
25.5363668513321
25.79533328899966
25.708688372427435
25.52677877341531
25.58820352075371
25.599517464645565
25.36151762871939
25.181591280548474
25.143993451447123
25.399096553600167
25.25358607325568
25.530520995672056
25.542574291010638
25.52743194031597
25.335450510958324
25.464789489795827
25.4967701366522
25.435557198865414
25.36272077015594
25.526909933869007
25.498665456672676
25.490484126265155
25.430183721352115
25.349309844106607
25.436859555218625
25.388104350451552
25.480925975806652
25.479964180733916
25.777592513880442
25.43329396698829
25.586510736318836
25.397408876240668
25.46294573199421
25.443869343225902
25.688751240933907
25.555173214778172
25.668779168861736
25.530397045293824
25.586014392428687
25.507929735159045
25.57085506697466
25.703338205577428
25.50901771741985
25.605725686786485
25.46288536410496
25.80483531594834
25.548065847119656
25.61588828332826
25.670488515313078
25.552454102152574
25.640061526719197
25.64126735231934
25.522143615876058
25.358153334180262
25.509733802802188
25.675024927295222
25.271463080526544
25.312954880942566
25.417893202764606
25.542388371640918
25.385151952899495
25.447037360455372
25.586067256041073
25.530773290699585
25.44439609697712
25.607987905642748
25.57587643999642
25.50764116000663
25.57113180291367
25.788476843453562
25.633528718522665
25.56536420387323
25.50066643391794
25.2298100597302
25.387022480940132
25.168222120268812
25.16938902630061
25.380267466675974
25.527188667903882
25.507888008749642
25.557111609608526
25.571376706845548
25.656607173909258
25.519897779021505
25.683892016834434
25.664449145814302
25.597558474090818
25.316537451112236
25.434350114641944
25.237356231837722
25.236162575030278
25.333664836655153
25.523022606523583
25.422356114800372
25.381244851234978
25.328889448279547
25.520939074865417
25.64645465818364
25.454861247959993
25.28543692403225
25.372511567522643
25.45123457882691
25.339731621938192
25.139531852034764
25.307726723110378
25.268429508707886
25.224819636434123
25.343671260248886
25.401633969742342
25.500306137621475
25.613465536436152
25.626501186597718
25.361836016959746
25.274870534281938
25.525129395964058
25.19762074368244
25.049608811731726
24.97455374349398
25.157212187405413
24.98092994741203
25.165414829841033
25.229011730108084
25.30902210838938
25.307160322843714
25.445434218578416
25.342537646386525
25.47159994410934
25.512893435374792
25.49609174620395
25.540555174370528
25.590443603786508
25.24331248229122
25.58657895586437
25.51975385594273
25.43867260209295
25.602357239360824
25.459275560132077
25.443501761660578
25.38967187074768
25.327745704179623
25.52204259081251
25.43853437048803
25.228566550366
25.43473935458724
25.43052702623562
25.603358200209378
25.477731886392867
25.572460867039652
25.43647123007307
25.68975423397228
25.594030382140573
25.648439134654126
25.683347359392602
25.601938047197457
25.57899233056646
25.409339251444486
25.477204937000877
25.73976250466405
25.837545809024586
25.616159035975866
25.64766182424801
25.614568605027607
25.43666132802969
25.505808413931078
25.527632421015156
25.32380928012359
25.32760510274856
25.271894379529442
25.346466554800916
25.465174389609306
25.490672114006212
25.50555033951113
25.400093194444956
25.447558736557838
25.448511132573156
25.590288637733945
25.630135559761744
25.580690407567392
25.455485767414714
25.498097537619667
25.58054598898711
25.359345714158977
25.77167047899536
25.493495828948276
25.206041323259626
25.321723903836922
25.330453742578587
25.32441972384566
25.368011359160846
25.358244900858217
25.56102714303402
25.336677225916176
25.375867761686436
25.427816857115037
25.507913875002426
25.438117074133046
25.419411337919552
25.44563992191952
25.412055979397156
25.56342308275533
25.302414691297933
25.29715143189542
25.401616849447425
25.379976748878438
25.625623308648272
25.509614750576944
25.48374798135141
25.480466408658646
25.57297620173029
25.544659232776663
25.663177296498564
25.454187356683455
25.615676760515232
25.393998342178406
25.598752723617253
25.4976897366008
25.672466363282272
25.591488347587852
25.694142587034776
25.658617112835582
25.662361762748706
25.658242662984883
25.448394656066597
25.773366914602548
25.834640138418663
25.685659973860673
25.553652275895118
25.86981990020381
25.545013657113863
25.523710149961467
25.53919500081962
25.537386064064336
25.771174706665086
25.560833796931153
25.653962271793496
25.5627317876011
25.418533791373182
25.565572070072772
25.520682318461628
25.642763273901902
25.628726494197405
25.653107492223267
25.49151553159247
25.45541733537449
25.718269438894758
25.505346831432107
25.51749140107447
25.480603694122138
25.391546750311687
25.532227570633374
25.474943491478882
25.58111457436655
25.68188158877445
25.56430194042372
25.27297183482326
25.332241359372503
25.494521001475263
25.443587900809394
25.335530943243075
25.677242820327212
25.644323465279033
25.429886141948984
25.57444634067995
25.46956609125086
25.586756527512552
25.57822270655314
25.65675936646721
25.506173964341883
25.442105755911122
25.43373456155829
25.43932392392858
25.32894454428138
25.474436066573148
25.221268817658938
25.41087257387806
25.468532029617514
25.38450323037738
25.451979983549176
25.344056323314696
25.488416686805028
25.522845256449035
25.645304061636313
25.580233922318527
25.37828952696941
25.44688871270648
25.57243158972246
25.596158572660993
25.53790734770878
25.309939031354688
25.453512522418592
25.68912643751848
25.603270628487447
25.65170941866426
25.51711643270998
25.66764757195229
25.822279513582682
25.684139910311753
25.54556991488273
25.43969422474178
25.346025431896855
25.399036468229117
25.466978322018612
25.46371755220211
25.285947575681224
25.31365006063734
25.439530419124807
25.46807942403247
25.39335411980717
25.4352115984066
25.397728882059603
25.464642696100487
25.497439129538794
25.162917771502265
25.687218742055443
25.66066838275448
25.508660918525223
25.675017328575407
25.58200966436919
25.301897267496702
25.535853926387198
25.35696780138363
25.446648407719675
25.337980338387762
25.51731282524875
25.49865138767768
25.25909685458187
25.437301316757804
25.35997539639882
25.444052607422766
25.422572904150307
25.612418550422202
25.664839519083912
25.420663708359648
25.33311188220788
25.46122518766745
25.402730921736286
25.51080563300912
25.637822743563333
25.64894073816753
25.553556917210457
25.51841487475916
25.771784936580428
25.700118152123252
25.450371476673002
25.555066902902855
25.570616828694604
25.629478381159814
25.572318809363782
25.710561213189447
25.372031719594556
25.46877600826429
25.46862274502824
25.418235852612025
25.30497502851122
25.54406369130791
25.46919030466069
25.58037722031261
25.36195680788794
25.361827368584898
25.309256908401487
25.38714223796066
25.476889115448902
25.32303924438643
25.389463207297958
25.255801317418985
25.364642545284195
25.334822711433112
25.205090227131517
25.38154439514767
25.497190799596506
25.484545598215657
25.381106784167645
25.398997315733446
25.257110990123913
25.420320928191053
25.288172323994022
25.31329486665039
25.323938757995435
25.323751253011626
25.411836579576267
25.435879046270006
25.36663386822605
25.399307353979193
25.254450822235814
25.3477377650437
25.3487148453459
25.31695294820925
25.444950427189667
25.51597236008248
25.49162078968731
25.341560490952254
25.150946634963958
25.156483383493896
25.24291385258031
25.117413223515456
25.238009025896837
25.160672452615938
25.532464099565562
25.325247614594385
25.262673288485317
25.464738287149217
25.43352249912672
25.396268936438055
25.381196851027823
25.506111836212842
25.39346153294676
25.31179458055629
25.410122349738398
25.215356042835246
25.552602506412175
25.566227168010833
25.683559054455277
25.388681192998284
25.66807576084704
25.64456992049737
25.471844581882387
25.487716200271855
25.660771017934884
25.281349671448126
25.41336189704846
25.57300059039553
25.592656564349376
25.490618688365636
25.4526151690422
25.412154135265876
25.41994350080528
25.30705363878252
25.471493642165946
25.625202036511997
25.20207718064665
25.169957238017226
25.365013956576647
25.368157693625918
25.292007043494532
25.45479920928343
25.511956161380997
25.814574669652423
25.511295890113033
25.726134042529562
25.498032124464284
25.418030750814477
25.50949469533279
25.450353825822248
25.526209776340554
25.71875232688156
25.459804997977695
25.285028856696
25.229260605464976
25.461974906720844
25.339115484918885
25.501748264944897
25.390257655051677
25.346180027702314
25.37153979640995
25.514256998083535
25.409073094337597
25.57755066181673
25.493195064500075
25.55421772618677
25.558250787833597
25.497042856741835
25.351822208744665
25.440720165613204
25.620484285574086
25.27858387199085
25.288362099142386
25.527680901667498
25.667525208527838
25.60698220071723
25.729859517481746
25.50472266078125
25.775728160388304
25.583267945845535
25.518769012525233
25.555189092795707
25.360997996936053
25.57716825905076
25.66790317741648
25.787413773807156
25.570172665552775
25.833677239069935
25.53263833381738
25.68165017829266
25.552958668963186
25.687907826529
25.594768997255244
25.47466358409231
25.450636802617826
25.508527389650425
25.204928876837563
25.560000941073525
25.321513339301937
25.513238742326628
25.479622611870735
25.320887595499798
25.191311026770958
25.267596843683716
25.361760089855203
25.359127969150155
25.488558901771995
25.41714669713922
25.42209887978074
25.440828945243123
25.515930414212523
25.227044168944374
25.19109194476611
25.3132428186816
25.160140315011027
25.426139344910688
25.43789335921735
25.43469877688898
25.413034560772747
25.303225890152863
25.460940343494453
25.395687300420718
25.528259109923514
25.581504356566683
25.418234609587298
25.641016241820065
25.540967603393995
25.425906772823954
25.413338279822046
25.523317862900722
25.479132262962473
25.74240320974353
25.50728395900913
25.55799867893905
25.576441167547966
25.6876467803896
25.615709509791166
25.475882189871545
25.792056823608227
25.602672720345517
25.489584687163738
25.60411106703649
25.570982790014344
25.421513848383576
25.56554043516289
25.454243133912833
25.5610291440002
25.486029785289965
25.460144248716468
25.416605636022084
25.450053863143975
25.615969494939364
25.59899193186735
25.69654371026795
25.46931430061807
25.423193372568008
25.38388520525156
25.22886104705494
25.469706933089928
25.400672739186195
25.571289295331333
25.425612750286685
25.420669666925043
25.563654100064813
25.274961087777385
25.36663956689112
25.258489692446542
25.13361018580607
25.38934054294547
25.379922025891503
25.477656069779513
25.45256429846527
25.456732978764524
25.511250811515012
25.418015133114643
25.554574324819733
25.398922624920736
25.356356071178578
25.323453648913596
25.463779288229876
25.550185405895974
25.473008763562724
25.205588263208842
25.390687371911472
24.94512744180657
25.34018713344334
25.31090472561226
25.318226274069364
25.532530853250403
25.270076894065312
25.28650726640222
25.12473838113459
25.11885493401766
25.299060447249182
25.444066038710655
25.32595159096956
25.315870327002916
25.29115957171032
25.1222312191366
25.36649040606851
25.374496172587108
25.286554342481015
25.06707350221299
25.099207506196258
25.322372768632366
25.466824257951163
25.26157918927214
25.498174882306945
25.499892507299954
25.502174832135573
25.603360145364817
25.593397505439853
25.51297618517163
25.603112409119888
25.58740508277789
25.516889371393454
25.636935526080652
25.654482497692594
25.358704465558006
25.52539033016677
25.52422783470811
25.68091484213046
25.764651870661016
25.743767859036335
25.582270470433443
25.57023453079938
25.61996537452732
25.612423827110646
25.60503805966143
25.655150117845846
25.393911042970593
25.533006059921945
25.411204666253806
25.647160993296755
25.666847975790684
25.447559701310116
25.480665522205125
25.619584645811123
25.37878854056156
25.22532845032693
25.280110540987
25.187482252099354
25.39950451857545
25.202371101747318
25.3763833384246
25.512283772393882
25.46636526056105
25.422383551503366
25.39947120560889
25.3592016095762
25.411301504590536
25.3680798612435
25.12600001108853
25.38852299619774
25.26662635705096
25.46768781844772
25.716231163092242
25.499870803877545
25.400560751235233
25.566221535041866
25.469171225962572
25.417889099737554
25.563165676104315
25.272123438426465
25.435787719392472
25.441386231698374
25.224823199918696
25.65870034217357
25.32805193136246
25.503930148828314
25.49072656180811
25.237721304776684
25.366844254285585
25.32326023887155
25.410587517344315
25.630067365596933
25.407745768720176
25.428018007609893
25.37320428736982
25.470159763689605
25.531365431634
25.488907225908843
25.463466553717783
25.52453106978797
25.491662963738737
25.529801653114603
25.57634216837882
25.360379805701534
25.309419351550943
25.24482856212622
25.311451935285326
25.53060503743864
25.729239044929567
25.42092744352723
25.391097142614967
25.29076047968213
25.45558013948974
25.656906441089955
25.503897056111796
25.662767769684827
25.635019979688305
25.418311706636427
25.60211056553612
25.383275385834384
25.556662972093726
25.626065929131737
25.43984831919023
25.4905762240465
25.52363138027404
25.675512458034802
25.714222711290322
25.782243228741574
25.6074203737641
25.362217676148195
25.597476839554826
25.557257656432594
25.595868347014154
25.483671446056388
25.520047975090172
25.758288624788136
25.608846222314337
25.59184323243912
25.526890218717245
25.391807400540483
25.520336334420076
25.49571040725606
25.62286522496918
25.66444146296987
25.736457401182964
25.634803937461566
25.452624910349982
25.48461083911596
25.554625943558147
25.423937370864323
25.536292930347138
25.52685755969374
25.658666539637203
25.499104920217665
25.544449842218132
25.572321227869576
25.350234328228954
25.46056295058082
25.57552256614962
25.68736030742092
25.603338061597583
25.41624533542591
25.53426914500853
25.46144428302576
25.83445638123152
25.695008019350364
25.82335356482737
25.65389436803716
25.732463932676815
25.860974377650244
25.48943511279017
25.489562230791492
25.579232860313983
25.514763069721383
25.624730356893746
25.287021666651302
25.451081990394623
25.429094057043496
25.587699602727035
25.669629608675397
25.67646339390284
25.70622705794526
25.618012247784
25.69664269748485
25.664580045973317
25.422047112288226
25.639211729510073
25.542650475485207
25.298231475144792
25.656825250265797
25.582929788560058
25.543640245140192
25.44347331292556
25.500604838590032
25.39218054366639
25.591013085429413
25.30710383441678
25.338125373084463
25.729466131050255
25.551066938104892
25.35232670701164
25.500319136165704
25.37468255255398
25.29548617393373
25.345100823864964
25.487365757390666
25.281396076270095
25.20628520427758
25.397404802353375
25.546978126226595
25.335928408907034
25.47726596725463
25.65344253690395
25.27540381332788
25.51887844844551
25.21529247686255
25.3204422899368
25.40723550791812
25.423119687844423
25.30344960510945
25.16920561398263
25.38783821622525
25.301967598755926
25.169510337751205
25.28991113206213
25.505719550460825
25.43863612291089
25.26264024023651
25.604298402194768
25.695262496989884
25.65524944817126
25.761160390394934
25.641437901938954
25.709760044216157
25.448728403735483
25.34156431213939
25.493554281232534
25.54902806408851
25.33861376395347
25.281958171467164
25.15298427305533
25.48714020571516
25.27373055340543
25.322004773654776
25.287037256541968
25.59984242851275
25.31323550037993
25.451338093998466
25.278942421369212
25.49716660109177
25.642443751322617
25.5616959751261
25.45518690191279
25.418479331748106
25.225437691879687
25.468238561280636
25.353814862111456
25.264477617415967
25.346642907946954
25.384678248862098
25.55670809450024
25.269056506412106
25.383780083920755
25.44952328642768
25.33726596463214
25.475388452182102
25.379209230810336
25.429058316194453
25.36570082623898
25.43634867423332
25.540417098254814
25.381678298537242
25.413567111920425
25.33579547135736
25.31823530312665
25.470970713276945
25.449939905226834
25.792257461383535
25.505964630533228
25.550916932902126
25.69633795149583
25.60309543033392
25.56568302036762
25.477867244244752
25.601520805899483
25.54412811757787
25.662006026902343
25.490858684885325
25.590275845336294
25.73911435797574
25.703346220758863
25.603519892818813
25.57416737627087
25.6083938565602
25.740961437584435
25.45985655273217
25.502456600483363
25.46045313753036
25.491544572645182
25.54165022203246
25.505320064540925
25.74729657885927
25.52066699486927
25.438673782732604
25.52472890184249
25.519571357055078
25.429001972048958
25.669049161031353
25.432020349021098
25.279512616962307
25.58193287672745
25.58243796832271
25.52139194052263
25.472877521998942
25.505608867743746
25.371564879934777
25.52217308508636
25.40149081008739
25.496666884201847
25.502062609317786
25.647455828576117
25.692428676707074
25.64427008575746
25.667252536445943
25.732577818434603
25.63711064586176
25.72047002266724
25.58907532564723
25.418789509840895
25.453099921208402
25.797163055486493
25.572003243820678
25.50308103312761
25.398308987469896
25.24180767554787
25.468810913773147
25.75840413260179
25.62363865225646
25.79273481603226
25.555568725216084
25.555614726939407
25.352716968550286
25.576090749027067
25.74100550607686
25.603659802708208
25.72109199600403
25.8683990411397
25.627760192350486
25.513713209608973
25.626770510285823
25.79728670600993
25.722932846875942
25.691685042360845
25.626565052562327
25.819519250252924
25.651166787203696
25.650065930496034
25.686398032954767
25.77467718744611
25.527567146272748
25.401775118422602
25.531910857898342
25.509302861827337
25.711585256648334
25.690525472877525
25.72536246004706
25.818841663789218
25.478772337801473
25.714728868456103
25.56479651017894
25.745947259069183
25.608290219124587
25.558692548986777
25.773779269846973
25.41984919751481
25.631809670262033
25.58398144052458
25.650090286564176
25.70434970415277
25.608096274560015
25.520968791916747
25.571652212604942
25.499631244313605
25.794339422257977
25.832782791587494
25.769971601913202
25.687286758921342
25.58571271617672
25.40688157943811
25.630645447706865
25.528030368044437
25.57972113717369
25.724456758930344
25.582385514226637
25.702014785796077
25.955154435787968
25.73409326955899
25.635070212437792
25.53075237506909
25.62401784781229
25.636399401360173
25.586635698957604
25.41731606454246
25.412097253829288
25.36573365724708
25.4438109176556
25.500398478202545
25.41674069831855
25.449451560143714
25.550097735530258
25.343721809981385
25.344531765334906
25.394007091808565
25.398649074554267
25.312691797203648
25.4473028051326
25.259343748305223
25.441678713688493
25.340575079458244
25.506709552436895
25.640859550657712
25.343518907433484
25.33942327229568
25.188203023119883
25.464510533914563
25.40326441975996
25.31283091101644
25.52960501261219
25.37157790027315
25.514764232656862
25.51374864516116
25.500866464285057
25.41113138556842
25.606164540311667
25.59375531680935
25.495420046017056
25.500800403369368
25.430078307822534
25.713605848682157
25.574827982992066
25.40638518403785
25.491829092091116
25.69939626776414
25.55311633930205
25.660972677763546
25.39062027156399
25.515608467991804
25.45122801708875
25.481894734800278
25.514718209577758
25.65119886705633
25.768530190800867
25.71607438576665
25.79033535733643
25.75253074195578
25.696545293941565
25.665911962633594
25.635846919971726
25.690250754450055
25.64093528192648
25.42238686032969
25.97159570858528
25.703500002912726
25.704351694847134
25.64249159551153
25.606412721980785
25.689513360889734
25.934452148488113
25.710871851448477
25.76036121837765
25.663871599655668
25.608772026446115
25.69495335207323
25.755283128861194
25.657091884142474
25.576118226624548
25.667990245254646
25.26729302404181
25.242985114769294
25.62009279544615
25.488533175776933
25.516663342822596
25.436643710741684
25.336475222059885
25.327183486603484
25.30895388434841
25.65529709693117
25.543079630108082
25.625426893593097
25.69314044051568
25.497861778978084
25.776546083339678
25.59158459918665
25.834872315187415
25.614744258849793
25.546329004176982
25.216554358238568
25.47400219334881
25.75563579630041
25.852104496800262
25.736309981205665
25.827619369649813
25.6855331239716
25.90123760499628
25.97678621061295
25.95264688160493
25.876639800181497
25.987489744384845
25.842522274606157
25.756256905672338
25.720801899584554
25.759433355759274
25.859935857592273
25.783089727286008
25.894143418743536
25.93913835964696
26.093507436525357
25.85441284438627
25.711534686113275
25.99196322953888
25.873495491445205
25.899116913864592
25.849449040817234
25.78236704144538
25.80065929407684
25.776307642850245
25.783900097333987
25.889843775186836
25.73632404542065
25.82277214216677
25.69131156796052
25.947887687289096
26.100466886723307
25.802536015208947
25.962085883907534
25.802748169989734
25.507107029933145
25.56298362609407
25.377824800240706
25.565588476512954
25.629590057367228
25.536714284442407
25.528953121070238
25.678698582267117
25.801525495703796
25.674898349903064
25.911007853789943
25.827698076285902
25.71336386863819
25.527527791707254
25.767425252109618
25.83632590300713
25.83438284818363
26.03976525954205
25.74780650100608
25.750114831058173
25.846875698915706
25.656419239544515
25.69783998041646
25.685260658321724
25.781021153919017
25.748977544949383
25.568779907946233
25.582629677721478
25.559658495717198
25.55910195523698
25.330172283670194
25.528016940842754
25.7365082822723
25.57891620045349
25.600524943269903
25.921312830296237
25.91369441328381
25.6851362747595
25.68823054515231
25.63471760029494
25.738910754177194
25.46743607283847
[truncated: 98,002 more rows]
