# Supplementary material for: Comparative structural insights and functional analysis for the distinct unbound states of Human AGO proteins
Source: Sci Rep. 2025 Mar 19;15:9432. doi: 10.1038/s41598-025-91849-5 (PMC11923369; doi:10.1038/s41598-025-91849-5)
Supplement: Supplementary file 6 — Supplementary Information 6. [file 41598_2025_91849_MOESM6_ESM.zip › AGO1/r2/N_PIWI_distances.csv]

cm
45.29858064193116
44.840422591748315
44.90215283447002
44.83060914633428
44.85057923452883
44.91356248378697
45.151837287172455
45.17786169838737
44.91732226107099
44.829442224772535
44.89470637663927
44.88586606779622
44.92078832808483
44.89837893598856
44.227126676347936
44.00238234978151
44.1082456207074
44.2777572774098
44.450981874899576
44.10673165381718
43.90517737953872
43.72194481361164
43.62617242080987
43.34785782116253
43.749113449521545
44.023742888339804
44.00277205242319
44.21253287011615
44.357584805465365
44.296259582773736
44.28827834143003
44.269242735378214
44.1487703836282
44.17464687402005
44.12369510592218
44.03209052240137
44.12414583580042
44.65357781945955
44.40210305252138
44.30776916796577
44.37802021880597
44.51392279787707
44.52115546959756
44.4192682459311
44.43315890429248
44.427114267779906
44.95560065982128
44.8022045980742
44.56930675950162
44.60860258203256
44.692285572975834
44.892587875809504
44.703159676722876
44.74116246153106
44.7916764342962
44.52676325463001
44.0676860954346
44.026213596714285
43.72743371315549
43.98299905665726
43.91434334736598
43.87982105223061
44.17910840749281
44.105651045971086
43.86890788467519
43.71907078494868
43.69138301732769
43.7684751706284
44.00257059057915
43.689020309821025
43.38263528381256
43.813348365399044
43.60971423242102
43.60112626524671
43.829277256137814
43.57165678344083
43.69726160313013
43.79558656740057
43.860970564716894
43.937761032743296
43.83422604486131
43.82864956263397
43.65917806043665
44.23174341004141
44.25262574742566
44.099097137895185
44.229253478378766
44.30153899320812
43.90908790520402
44.21705628581144
44.02693095396116
44.01918530255607
43.75453320366447
44.08929153958836
43.77559912454197
43.856680358304985
43.92722800877493
43.84134976491946
43.95552949701909
43.794184736518346
43.511096408278156
43.71264409403695
43.82988763626447
43.67615737315436
43.61647054812886
43.46038326590881
43.558099461310235
43.81533576485043
43.57002533072307
43.98149315987238
44.128130646568465
44.09827565076251
43.70862119522045
44.01884404278634
44.02664166798293
43.80903827155771
44.17647836444852
44.340177103698956
44.41779004669321
44.678137372912104
44.417875361252314
44.242823962513
44.004444099895906
44.132318234060854
44.42046198063886
44.541694190573594
45.02834660385997
44.81882351232151
44.56900547102152
44.350034474941225
44.33643993294661
44.12608768282078
44.077231643535804
43.85627967644724
43.79894984849051
43.89715162130956
44.17979827493232
44.20351306870796
43.99466073506876
44.097614727275065
44.107818961243474
44.05802383590525
44.25143331761256
44.638289168891504
44.568583577734394
44.21917448459795
44.23113783847917
44.28636275949275
44.596803643885
44.84765578084669
45.0240790336802
44.7363583675518
44.155403930487246
44.27152886873586
44.53066751611017
44.31919627471795
44.118863310480975
44.08979832992618
44.19519312668035
44.09678071379805
44.0417894292283
44.08068666698962
44.486692165402424
44.52593772650612
44.09996261403098
44.4190175350846
44.33780321772853
44.377446223336705
43.98846191624157
44.16595719287906
44.617190928662495
44.45904171379461
44.23167285254402
43.988288224660245
44.104067524496394
43.95985012169961
44.27981170115687
44.750285976537405
44.44099688778768
44.673837854777375
44.717009721216385
44.446515547202935
44.20515794009771
44.37789630465073
44.492584457568945
44.37621179380026
44.071953489611964
43.67058091759673
43.48653792493689
43.66322805776562
43.84953110484944
43.850192004407695
43.830391912918614
44.11029011826889
43.78017893154953
44.19908221943659
44.26016564257493
44.05090307477911
43.554314311057716
44.01257482086365
44.174185385606556
44.35055972939122
44.7240888125459
44.483282437019255
44.899551787912664
44.64239477228976
44.48984876028194
44.330280078811136
44.55212581226474
44.6483771353264
44.49425257543943
44.211267598297674
44.377455819004155
44.258159181524505
44.003584628601956
44.072006666076476
44.36164048105908
43.91507011015587
44.040724143039554
44.09882663371731
44.133255591548206
44.015357181263695
44.02748912103026
43.95542085226747
43.89157849871443
44.223238197001315
44.96097593901409
44.833916331051135
44.86124571662589
44.68977705476759
44.86681458388246
44.610166276033105
44.78939541375249
44.882041177725085
44.9065437681564
44.68277783377241
44.88334773292195
44.77214763065539
44.686948084973274
45.20585384986651
45.445834822466615
45.33007928539883
45.52503778366404
45.18546760129789
45.387869717099996
45.076438017514306
45.192600612432344
45.15940806594011
45.012090575217535
44.62305671421302
44.70288016464095
44.761238784706165
44.75594098330003
44.194969696595095
44.39970780601638
44.72893240139376
44.791704321700195
45.2233585567267
45.13967576180935
45.19447470151265
44.95609469347356
44.634054418949525
45.02503158168331
44.82311435850255
44.868463440416036
44.77905113787118
44.69187146198519
44.309050074877135
44.27296859915663
44.13517559923826
44.46075839032721
44.39310587852371
44.46784390533525
44.13137951647925
44.29395619855987
44.056526999747234
44.32898764086299
44.04285241249028
44.04495819543192
43.574797850940286
43.34902884599421
43.40200210817406
43.46748575773623
43.4412134840624
43.41674163503935
43.273854885692934
43.44739602863317
43.35592889873609
43.39746799977463
43.11896586189592
43.21698312932417
43.24116249823744
43.3822705312335
43.64541305268663
43.388022250191135
43.87437693779912
43.51790077906991
43.07620993851169
43.278661950082984
43.20515957756706
43.75908290326885
43.44592132183162
43.716552974674784
43.6242768494874
43.65627151071303
43.42477867451458
43.66456926203507
43.966620923643724
43.64155679357805
43.668484037778896
43.58901465619111
43.78220353498117
43.78144087958306
43.631357531903674
43.867468279226586
43.55372474443521
44.009416893044
44.14181137890728
43.97783853440343
43.91423263708932
44.316263821608004
43.734382591395224
43.84900550207821
43.71850594263617
43.539479624360624
43.336144917119945
43.80237217200582
43.55537805871965
44.042168494275096
43.905551494052574
44.131634290703545
44.15442753857084
43.84582821493871
44.087523912012415
44.05863470545004
44.07529606425203
43.98515484975732
44.214462108590574
43.72907625583198
44.07944883689674
43.90019646379738
44.21266355443385
44.01419533442458
43.69267666354179
43.72302100504409
43.957615139580994
43.81746577534534
44.175790389724
44.10669403123036
44.27036773129316
44.12856188288306
44.137577881229426
44.036305670316025
44.115366174835465
44.320196143261754
44.220289960632286
44.28330874126211
44.36124457372871
44.13417508433064
44.30954667034846
44.22231516433295
44.09061241662583
44.567762142110155
44.34686047674852
44.13670483404595
44.39158380142367
44.449214523388946
44.02928085672786
44.168843913080224
44.34619806796852
44.30179860192501
44.066489536951394
43.95809173318128
44.16484788410908
44.07832259374668
43.860585130385275
44.0746701395317
43.97069486282132
43.92135297585837
44.074284739101884
43.780727048958056
44.006938566269376
43.76124191916552
43.763484611977134
43.700913886997114
43.63952541943416
43.63245088988551
43.708051637412524
43.62569140065094
43.68344999129532
43.273237916747675
43.72604293623841
43.937705401063894
43.4842184190846
43.51203839499754
43.57876004220838
43.66319074551886
43.5506134561005
43.15326851084215
43.186836039858235
43.3240353198614
43.11658236426823
43.69700383003121
43.42595037220467
43.208712882275904
43.0928016673593
43.361650527154424
43.631298542158675
43.37852411023173
43.87070417849004
44.20662624049547
43.87899304345954
43.87308554826737
43.77996053412509
43.97911184197582
44.1770921997445
44.41530834155748
44.58174972488696
44.36342236623441
44.32702135597418
44.07203260729785
44.19770979635113
43.849340844066425
44.117662344575706
43.97366984257828
44.05443905417834
44.07413021441169
43.78622925118113
43.62214816489724
43.605933242334714
43.574988344457246
43.72022252971656
43.44611695812284
43.675604858891646
43.93346584611269
44.13862490602749
44.006468080647934
43.60011079546139
44.10092586064848
43.53623843306727
43.76585023824082
43.622875555491106
43.762335937750024
43.96495571007626
44.02741423878619
44.27980416237018
44.06378088574879
43.88517063703951
43.99315434368301
44.1076581719246
44.25789428998447
44.0575970776095
43.951615343972904
44.170465902812246
44.28160157892705
43.45595318742152
43.88472649097851
43.93449870734149
44.12976812259088
43.8319979347002
43.87649386959296
44.01587143769623
43.74944407088716
43.94445136701033
43.633811095236176
43.81865248529283
43.976454475306525
43.68598122739994
43.72229007629775
43.77741555185471
43.641887947575654
43.66772426342901
43.5635844795187
43.5344106316526
43.79347205099335
44.06007309974182
44.09712282394477
43.77426277764646
43.814309279380595
43.75479804508863
44.10810610645601
44.25770206739965
44.219412192644015
43.880808963791644
44.54845134305897
44.117441503922905
44.214927460758396
44.13081576268776
44.52422155806398
44.365903974733186
43.942775427804264
44.1284874827328
43.731909643663116
43.918055817224406
44.200641452980555
43.72409547268142
43.68013571754968
43.2697192445261
43.56286993929746
43.63463844694339
43.439485817804425
43.74742256570542
43.72749938415885
43.997907323019746
43.71155407411877
43.75157673626212
43.48572874454591
43.242736455837736
43.54954129403155
43.4463457655078
43.56954028733851
43.59961013910377
43.68574954232361
43.61621091932952
43.57968754957867
43.62726098969468
43.51225566130393
43.48645781779551
43.43650271351432
43.58804478903573
43.19150734723089
43.333431257954565
43.43365980757868
43.18650736267486
43.19799618263668
42.99600201496614
43.51066826081052
43.34698790445267
43.46231666182389
43.80087733799779
43.47533339625482
44.07623752059968
44.02112713690017
44.080097909323136
43.941739519115266
43.803239974637535
43.40109354044344
43.428969066848474
43.6597832679785
43.53557993179846
43.77214723653713
43.75768403218536
43.75072502120725
43.83347460241224
43.99424737313822
43.88749128421077
43.94287339106718
43.948161472937294
44.207310671888436
43.9712656960867
44.10966527820073
44.31106491772595
44.51525803355704
44.501388388002724
44.2763533259922
44.26739780481302
44.31640448433313
44.33573221291909
44.395418380984054
44.26649133726916
43.806165105798584
43.803704225881916
43.82731433022239
44.03398648234295
43.80107414733703
43.71587621904818
44.044698364059904
43.97865535413986
43.91601001456576
43.690992965950315
43.304401332444506
43.66032131598623
44.0057541113488
44.27768752034321
43.86947216443643
43.605736232408894
43.329340676899626
43.66226602671073
43.592990868982056
43.43266799238375
43.28562636362977
43.2574375528649
43.072919458770485
42.923681750165024
42.82345368621047
42.4743345047646
42.26620480143131
42.256877472406984
42.171235255109096
41.975639701293346
42.44838460554357
42.27341135343876
42.67602017820316
42.148848500553214
42.434895334208804
42.39033574424637
42.70040211074724
42.67400705461936
42.65802518914917
42.645966036600285
42.1948577209672
42.49133972683319
42.33199728137516
42.3552509576236
42.81520257902276
42.87280557521749
42.764068337896354
42.68073618440342
42.9302340560819
43.3000862319328
43.4629171803635
43.060778303198646
43.11293408786055
43.18383412395941
43.088254448052126
43.336911138080026
43.68118162707319
43.19614612921069
43.235397383965164
43.118779121972324
43.273109093195174
43.36845194292124
43.690804948828955
43.76918485981527
43.875010633857
43.47227143431992
43.179972855960514
43.23119170234634
43.27604071526523
43.43721722194322
43.543713026331815
43.39754945101511
43.60363882004307
43.49061241272461
43.47902481577152
43.71521725676824
43.448205152693234
43.92253278664724
43.993623585418206
43.993766558308295
43.64142012656456
43.44420223946511
43.422126076460486
43.83907588965619
44.06418716208456
43.8151527376077
44.05279953605316
44.107579478528415
43.99491143090016
44.532602636505814
44.2963038300809
44.290844487872754
44.311026500497256
44.139229663791156
44.34602235295982
44.31540868035107
43.83103117981086
43.93546179152875
44.06260372537595
43.75534812917681
43.72563583034063
43.477747381436124
43.364144522712415
43.56754370310321
43.45595533492508
43.56638615305925
43.11013115568372
43.45897709586179
43.45793741809267
43.60082468283194
43.793705940724806
43.71980421740518
43.66732697238303
43.59933422313918
44.03476555377735
44.14099463477793
43.96660516232619
44.18497831718453
44.12968309053104
44.344895642922786
44.34893930202222
44.32942746941517
43.939800178852984
43.6106417404521
43.59919669383724
43.685745721752724
43.71860816927068
43.53973255048101
43.43823679995225
43.432413905394455
43.498928807301084
43.47551686475208
43.632819089100884
43.72835368338654
43.752162384598336
44.03148069937483
43.69659471908118
43.765266032295685
44.0570565439339
43.6360464707654
43.932187546971754
43.305383536390345
43.51716228908933
43.54667350205902
43.471520019370224
43.584191712369645
43.67863896985188
43.54870993219666
43.43373791529601
43.395708494600534
43.25142957331397
43.296202174404186
43.15908425415021
43.53664379645048
43.561862447340665
43.596257745553196
43.501460638229446
43.91717024190507
43.59933341760132
43.83890211194347
43.949381497401355
43.822449745455955
43.82045474168404
43.55472244132252
43.54084045736015
43.41359752854343
43.48477256419207
43.33670093205353
43.52896535135299
43.7491576760615
43.91898109120634
43.856632505013486
44.20227503337478
43.87158472086759
43.60312141576622
43.78162443834774
43.38877476389156
43.31983636032437
43.395327249763696
43.54328038983321
43.234424030830134
43.358059763517964
43.46212671040266
43.70998835532795
43.53324438700367
43.5697612601116
43.59340411630819
43.71425383305395
43.52809137753752
43.97395092618523
43.75043300103728
43.38758026220161
43.7215492863281
43.31525201497401
43.632877531160354
43.63895813384853
43.655623218424466
43.52298127288152
43.43509450911143
43.838487607573946
43.59651215647441
43.557386430621186
43.68425827090298
43.8134761134246
43.90534815680442
43.79680678789375
43.78969848770374
43.91076649095517
43.829241896895795
43.91388340670403
43.82637997880206
43.800562581482666
43.5552442532815
43.57896097910059
43.53078783654122
43.46636555335198
43.630656855619485
43.2949328068882
43.57745550817531
43.81329871830495
43.83693514737646
44.04843210339417
44.229685970382185
43.78790731429633
43.85835821649491
43.52048880749724
43.6779527944579
43.433710250703875
43.74087781114178
43.50947121889916
43.16954067102397
43.64790908620851
43.35386865503073
43.49465444488371
43.584271768622095
43.86151045069262
43.647669207782634
43.519499323291576
43.54113306028952
43.39346794721363
43.702147819063775
43.573691648698876
43.618836860228264
43.32642502835972
43.6489154716921
43.72224998590307
43.59593954166132
43.253276999333686
43.25213111249356
43.29510568103059
43.324034374717
43.450485464245396
43.426286241260854
43.27087634142506
43.7821077306731
43.94770528121018
43.91698121853903
43.96629056569351
43.72249059299665
43.711248623444824
43.9527552242818
43.481579816915776
43.57552672395301
43.61053108726964
43.47719989013028
43.615214857409185
43.41273380430827
43.486756345349114
43.62390050244133
43.81999510226803
43.62996219294856
43.84040619437141
44.10067246289286
43.83761515993663
44.31308147986047
44.127466730686756
44.013849682116174
43.97713067146289
44.1000465638038
44.126490369329574
44.051708188884305
43.87112490075729
43.8908575115156
43.73669192563783
43.75156953224435
44.086414882044025
43.93998030874466
43.427017226480245
43.64021286963249
43.633626459840684
43.47190634418336
43.021412352817244
43.21216577867305
43.03259807707021
43.20808710070022
43.54010194405298
43.675414969662846
43.314711352661
43.258085882404494
43.36554045853567
43.3551103655035
43.582081911467476
43.21819410107418
43.505190998275
43.55623339419044
43.535394971344786
43.24144452491649
43.27831328243283
43.52207681844876
43.423317245968725
43.3741393625661
43.44092020303645
43.64469918562769
43.38783908912904
43.437527274215554
43.123154746984966
43.170635589828954
43.283139821748904
43.97653179607396
43.69084866404617
44.040252946116205
44.20028500377122
44.30656113086726
44.11080765144309
44.18319965337149
44.18688937749841
43.933728041574554
43.956900433451956
43.94974234621133
44.274577430853846
44.10995132950008
43.76869986775427
43.812606387632364
43.70814768882441
43.932746343259886
44.05454418621048
44.146371289431
43.84226552908737
43.66261747921216
43.94519988053807
43.41453025175333
43.369990267606724
43.19763624472633
43.35257111407523
43.169208051529495
43.0381535380537
43.21416889203822
43.275996126004905
43.61500150617435
43.56489677831311
43.555644733683295
43.2249925605951
43.85885847069125
44.15014851957538
43.98477867924221
43.95292221670305
43.79685721926247
43.28291723609774
43.47101162476448
43.24505157086387
43.06246177252062
43.210843555834565
43.24557935350348
43.163644137164646
43.24335198812935
43.147042107563905
43.37482367792372
42.98383937796242
43.12387287507871
43.357417911182594
43.423707840145184
43.27939162337393
43.2649889066439
43.09782989959701
42.781149539158086
43.14653445733146
43.4848147035248
43.35037115869466
43.12414279346707
43.24354807840564
43.22339702456648
43.390119665499945
43.21601123927462
43.0023036705067
43.07882851406779
43.39185306275626
43.12278576989066
42.94749225028651
42.66405968049998
42.973649945990765
43.2054101443002
43.65085400235378
43.30526270734879
43.697331924920604
43.304912878546276
43.546195587337735
43.55721914259089
43.523883318163854
43.513327406513476
43.35410068782602
42.835363688051515
42.73686075712519
42.65759323136064
42.675491451848316
42.61516674394294
42.779809491471134
42.739370152987334
42.84780500953083
43.31787313173842
43.04088421961787
43.60831144447074
43.14486543299999
43.44716964610185
43.82113598260438
44.00445704969785
43.68773252276306
43.743546724781794
43.44981413914504
43.7699651574594
43.812310790808766
43.77852569874047
43.68127634172128
43.91665288376497
43.622717838265984
43.81127630350491
43.92936252834658
43.589461896452086
43.65349175059493
43.4261843365684
43.585029195969945
43.58425768738822
43.518124458501184
43.38841291747614
43.2628746013866
43.60607397417588
43.80555651832293
43.79348132230713
43.7920041530903
43.637073837088195
43.04709681570249
43.29440300143086
43.377200040352804
43.654196987824804
43.368141045683075
43.47202639353961
43.48329228489879
43.05021652418016
43.37868934161452
43.71980714450415
43.54282023948737
43.040625911401705
43.33401930883177
43.14518023214894
43.62347707590547
43.30773082524111
43.32530532054107
43.444656659623725
43.140125229694654
43.31686675264237
43.29701666002104
43.5204597602968
43.58113534374195
43.46913272437901
43.79878794247411
43.560292121127176
43.324477455530996
43.14501506444684
42.95488038538613
42.73262759858352
42.69206558091842
42.312435343026074
42.69359750756076
42.84596784156057
43.202032158207246
43.45983957429371
43.1650662415769
43.38597175462629
43.4917834683999
43.80902197224069
43.85315811161416
44.12061224310968
43.98090673164558
43.646593064626565
43.904513364291375
43.31348209399712
43.57869035757032
43.44805759904056
43.75068958629229
44.14398089047642
43.89625291378304
43.80120066263952
43.91784941946112
44.05595281869129
43.830171599070525
44.00725729572147
44.07229697545067
44.074866447885526
43.91059084850832
44.33947031166163
44.28228623525178
44.25908475901862
44.02577390823892
44.07744519803365
44.313732592434846
44.12060557701673
43.96455182693114
44.016026304289646
44.312321507141945
44.381593042921374
44.485264225372845
44.547941231759026
44.73589568655552
44.51568744324964
44.49992356224167
44.49722038885269
44.353183872658995
44.23061558654312
44.09464846896674
44.25626418742822
44.190656693418354
43.97214541064684
43.94518702682971
44.11916027020506
44.302239372309984
44.378580646350144
44.37311330452591
44.225948376240645
44.24085677113321
44.127054340352544
43.732169856250835
43.712583488965315
43.45812886560349
43.6539924743917
43.791117078928984
43.70931742771956
43.75661123628941
43.94634463951297
44.11752556383941
43.71549783461352
43.68587335014198
43.93733421841012
43.86334675536479
43.61835796602313
44.01240685874326
43.91996261057275
43.9941020637378
43.92569565829947
43.74726673465394
43.93558210525939
44.299984056107384
44.10567624770057
43.99385663129311
43.79258528888717
43.997234938201196
43.899699250924506
43.68730116947359
43.8193485608014
43.827321473415545
44.178943058275095
43.84690368266097
43.8991941365123
43.64418423540797
43.75354072561514
43.835732247208504
44.02041771093019
44.084190732907594
43.827772852496146
43.69639140289149
43.516796383102644
43.705336236814425
43.73340718331788
43.731560166627865
43.52638029842148
43.93406982262123
43.95391395149869
44.28585312399721
44.14938266740933
43.8494685907407
44.15014460535678
43.70999428500716
43.71334336927307
43.99588700594296
43.49692881862425
43.308699403538014
43.089886191446205
43.194839003465724
43.34435017508239
43.629608911105954
43.36596782340826
43.44337942657085
43.7292189741945
43.50251207902417
43.461138604129786
43.48148394316671
43.53100075639576
43.390732702550565
43.16830882413678
43.845950795352124
43.84382041260336
43.79006112063977
44.175912616207235
43.713998436676555
43.457104912870456
43.588037281569854
43.34384535964784
43.770510195012704
43.71199637214459
43.96785490402971
44.28568630870133
44.019430161217386
43.87777605843583
43.820821394652995
43.76301799840189
43.99094095763984
44.187437369648634
44.196727665623925
43.8005113202105
43.70155423554782
43.998453291851995
44.036255585232645
44.284875702879454
44.301211454776976
44.23239543616452
44.18457836104262
44.231074979686326
44.248346883633175
44.300189599411425
44.04991844861767
44.281765038482625
44.07851317838282
44.08750931848479
43.92990179292385
43.84904854777914
43.736116834159425
44.0650717401702
44.19671476197063
43.96259951602601
43.632823554424256
43.73682678281338
43.981758316547044
43.77195498763554
43.88719835334219
43.89675308711671
43.66308750656392
44.02115375532596
43.658057169643754
43.864314294490235
43.68380752940789
43.80440447994169
43.973675340928864
43.64194975065149
43.633938225025894
43.96603628244989
44.15182780960941
43.74448168517746
43.650416096037695
43.67104893614809
43.329912520052595
43.4172246804649
43.26973335804785
43.426385677641434
43.36893997690459
43.525865507426325
43.461306600246715
43.63232477887219
43.68052695398302
43.78952093635872
43.84256247315898
43.934025094129844
44.02737244125495
43.67754381748267
44.01720260807283
43.980789092156805
43.90233520941023
43.808663191705996
43.94221668858018
43.5327111679902
43.51834808321017
43.49984347239702
43.74922710083115
43.69713715655468
43.98297354085524
43.954962253004965
43.76992888261831
44.12941971092619
44.202017696037004
44.350942404300326
44.029601067652095
44.112649085198875
44.14626296864847
44.19097036342601
44.06172364262089
43.93233200536415
44.34195787264754
44.259579959569386
44.46141706122117
44.30671242789029
44.28385607558976
44.13574877833238
44.021212538586994
44.04296490081625
43.85743616513333
43.83116922866245
44.04572655157102
44.16680323170349
44.15164520856731
44.25574519739038
44.319147960874176
44.3498805405106
44.0590057822389
44.055548205727455
44.068781715489735
44.186575264352896
43.736894862950436
43.53803047909118
43.58099092907183
43.6635614291218
43.53065670735061
43.54057862619435
43.7786568915602
43.96400445344622
43.72222130555844
43.63635416187354
43.63594264987351
43.309993967490556
43.46729558829529
43.37954940038488
43.7173337105549
43.93716581310979
43.697049797173676
43.985789329401975
43.88648784028208
43.93128085155362
43.73677786795587
43.808773559815236
43.727759923141775
43.710662556162376
43.93514629552919
43.98910844860453
43.724398268263585
43.494474305009135
43.592685830881
43.648073248144335
43.69561475354102
43.75050599474148
43.7073497893796
43.60073486310358
43.80425064797489
43.83832688757721
43.898854496880254
44.35292706485255
44.707955165694116
44.36395494568805
44.01278396963501
43.97213284537329
43.92310978933335
43.721906199960685
43.88713999048866
43.869415278645576
43.677948471037276
43.58261404115899
43.97758633455446
44.29031328826368
44.045414611400126
44.42890453872718
44.06230697271306
43.94171478901186
43.89980753674398
43.79722998086846
43.93633668768289
43.78369500634706
43.56180925395046
43.747793677438686
43.58026255874848
43.69483037461388
43.92221806239209
44.01876932276063
43.93297481468765
43.9999908794404
43.820618103154764
43.503105719691774
43.33336981481341
43.324721915545396
43.30449616781726
43.2039906692314
43.49512139342572
43.26023141879801
43.447203684253196
43.35767332869199
43.325655433338525
43.402388148792014
43.52960265591639
43.26594676969263
43.0734966741531
43.40281442154591
43.02695604328011
43.01462366412533
43.1955596878342
43.14319864820757
43.11119757858733
43.646378934726656
43.133690327386034
43.19340352785592
43.40731365319143
43.26924108057895
42.92978764136348
42.797880622870395
43.084878877025716
43.25280875308114
43.2357659345527
43.12353416465386
43.34775413005762
43.60269985166956
43.46904777366206
43.493046792519635
43.7838797379492
43.789864588794096
43.6646882215042
43.362623235941754
43.437748329837234
43.379558212563204
43.4823663254758
43.38131999014429
43.643512256771324
43.550450742087435
43.58774103839114
43.66397959788417
43.59111826693526
43.99238064758843
43.8965217301115
44.060068134490855
43.94395609187459
43.85548812678709
43.8409035264391
43.86629087686565
43.79892022780336
43.77086984298264
43.729269518504644
43.65585816363083
43.481146415281614
43.533061227405135
43.197662387920715
43.610126094007725
43.43561387086707
43.55525732771881
43.65564884133084
43.53645505776198
43.35874334067552
43.71676479219486
43.64811987406337
44.03372205689435
43.62018640415804
43.93404862495908
43.557274389294896
43.61134323352925
43.5473826886158
43.9564357507623
43.87313047793938
44.02186570238554
43.723827966612475
43.47015800497228
43.539909070888534
43.404949268624755
43.62465675358841
43.587026313139425
43.854232160129364
43.550598780889466
43.14759908954686
42.920874669871814
42.750518916005255
42.8324641525674
42.89960105415317
42.96759567303347
42.84107766842269
43.12893454248045
43.16333657179974
43.16494892367618
43.08547973881806
42.678653241424826
42.56564660101158
42.82280823875285
43.445689413820276
43.357038012657014
42.982410834937035
43.30826408757636
43.859032988526344
43.79552604486518
43.78406972491689
44.11690660561373
44.078282177890394
44.05307834501999
43.84522984921842
43.851460832468284
44.24581700659972
44.15934377280429
43.815209099778876
43.727877144716935
43.62757812443023
43.738572308011584
43.867590432349814
43.613704775523644
43.27990686104339
43.35111297764026
43.29967918622527
43.52480238952647
43.34596026932737
43.14289599605052
42.93182946949731
42.999371610285095
43.35332667676791
43.47095079943054
43.55507601607057
43.565700513232095
43.57668041584425
43.8524618583756
43.39393640608314
42.99992235091867
43.27676069703781
43.33059485700463
43.373465751507716
43.15663625229893
43.53712760996486
43.349472403775415
43.42991924852297
43.45349616798707
43.3908860127197
43.475350392946744
43.662423900310465
43.525583683680125
43.50386949883205
43.81633760913157
43.27250290583529
43.78216356793352
43.857772726259846
44.094599015587924
43.96575525201774
44.292941313316675
44.313836998240106
43.884423478469884
43.8093644670842
44.02530887127455
44.02922395149384
44.26950411581807
44.00690785844463
44.03434890535064
44.18164133566464
44.02205645098142
43.939636791967146
43.43604720174572
43.80046714871868
43.58618154653867
43.76495273229216
43.90691922140409
43.740020988217594
43.86677585756984
43.78334216702728
43.76419420726881
43.932674192547765
44.14589288571793
43.75950657972404
43.57620949337958
43.87428601462631
44.090931192030894
44.03366329229832
43.61031955019989
43.72081656956091
43.834065047041825
43.805918197779484
44.006888633763886
44.047074717938635
43.67838922562754
43.95591676941845
43.95135178608816
43.99742809699685
44.29631553868424
44.20274139789702
44.29163550794768
44.13604431091975
44.11394032110118
44.59868835138887
44.74233919445276
44.69242421587379
44.51176668119532
44.61809655014593
44.45061845104485
44.38719595125347
44.614789087025585
44.64129221314152
44.49860156428911
44.2309927424242
44.22102406951582
44.20164008032567
44.05202171918155
44.27621986038756
44.40058742562431
44.492139448600796
44.69699078899382
44.33644597703668
44.30766067044374
44.773468461140006
44.46482300042637
44.644169966966295
44.83405058501225
45.10533990415385
45.32457196829069
45.10636546173966
45.237335275963545
44.639141300523875
44.61123223769477
44.685234983937235
44.67952941413049
44.31409750243328
44.74759395939413
44.71717037354501
44.52336603842479
44.755754739991715
44.91388368228285
44.71341458026378
44.66519460926678
44.49090438573192
44.45428617930641
44.613445235710465
44.525995048307315
44.63511754701804
44.437693917703285
44.84195208197742
44.786873307987605
44.39823572517952
44.369089239063584
44.8186673451092
44.66079187269469
44.21188974464337
44.12955433325351
44.44791888864739
44.298397011892156
44.319576474550956
44.15980066278621
44.14802838947494
44.3600910735539
44.33689199432946
44.549941125352326
44.66368563704171
44.65128951711293
44.672658480614096
44.80733881161138
44.530760096106206
44.100816674319596
44.505120516749905
44.169101910435224
44.081939496385175
44.36106990802967
44.39402588167275
44.37483008418962
44.09939769528797
44.361127245700835
44.467706670802805
44.777902179684794
44.73756326179554
44.83906578166927
44.9011625827294
44.651051182608875
44.585509751721865
44.31816001633936
44.36119986276104
44.57194701379807
44.741298626589185
44.84526495141557
44.64842550343554
44.61748086728718
44.41523965589774
44.56091703107803
44.26802036590756
44.19286960935114
44.16153806492425
43.99256706763761
43.76535062527133
43.661588389792854
43.63745972970307
43.88921296092146
43.85581506257793
44.05342049981324
43.875329018277775
44.07863018914142
43.95570182417124
43.6557828362978
43.79476480906305
44.023922526679065
43.90138801415757
43.860714691336355
43.92770091638942
43.73330803194317
43.721309994149166
43.85337647894085
43.788526710509004
43.31178996155742
43.125461893415036
43.046383889071826
43.03421112935472
43.61427692394424
43.42362759809785
43.30139201773959
43.523073534793895
43.71382726411332
43.81841123344914
43.762145869718864
43.383374076368426
44.14266539378758
43.77357742719155
43.90176229336012
43.71276306573776
44.278831860169845
44.30329147961069
44.023048256128796
43.553011436114225
43.43967257921153
43.8057810432232
43.732068749399005
43.53116774872807
42.996848690775344
43.34587130325976
43.647458177173725
43.592357386128754
43.86335754941194
44.02095445964069
44.18536476985583
43.998762734588226
43.87816719191266
43.70771918577148
43.464780055897535
43.6948467208103
43.45486509276619
43.6507571026574
43.639185483254224
43.4465387992445
43.28693774651521
43.333397906340515
43.72149144691351
44.048326143118075
44.160721398563965
43.66518696835046
43.65214756076076
43.66006154067357
43.69899433075344
44.05676916472271
43.775191973132266
43.765812218119194
43.68557704290545
43.74098153571964
43.78273686157533
43.885264507287495
43.92695780743026
43.87297084110021
43.563701722358275
43.70288622630439
43.51890190608773
43.471057993633195
43.177089267753196
43.49160845457862
43.472024090821364
43.59562421863946
43.508316767305644
43.304030729107005
43.149643141818814
43.18746144257939
42.902688696540274
42.94425454751567
43.00532982894394
43.24743898018501
43.45395749638511
43.10056504082663
43.3763806799526
43.13123384677941
43.04976047588154
43.08412276342819
43.34215922806582
43.20804659665284
42.88359471409699
43.21685256334406
43.41877494002516
43.39725908385933
43.457737782039395
43.8632491190413
43.97769507232026
44.07638789902574
43.90781512023589
44.037784198870966
43.75101968081819
44.14413990513686
44.17456587374639
44.013251234592495
43.8749926614681
43.97901001514741
43.82862983250144
43.66435613441697
43.6735354344604
43.51140149484648
44.0996839885415
44.25361679649645
44.22073674287207
44.254392348626176
44.056141079654964
44.237470657364774
44.06769308615085
44.02563800777668
44.556493591376956
44.57062313919712
44.504306593684994
44.785744558299356
44.57439357241454
44.62694290725145
44.596560092466426
44.65079002742281
44.58980315668653
44.44260555964166
44.42711280660261
44.85614890769104
45.0680044269108
44.82872960820884
44.54995241950223
44.68995468059616
44.32383615671084
44.29147797371121
44.43036381081632
44.53852964109775
44.29321979444783
44.08738686957364
44.02108936722868
44.206931356166116
44.008348955289684
44.177448320929315
43.98224775860505
44.23322447731762
44.02883489859252
44.19820043929451
43.925787437634305
43.534899643667174
43.96978580579077
44.04674076740255
44.10496666504931
43.91455747141311
43.583963619402056
43.471198122177704
43.6335763610622
43.692446357090866
43.95710273743842
44.034539701429445
43.97475123230991
43.76947174893796
43.7895911116445
43.47152349486652
43.62470134039226
43.6782718727337
43.78572918886599
43.972475553028616
44.064720363387245
43.86293198796586
44.21713654782062
44.00148066144255
43.819813256281016
43.82816097028278
43.922769678105
43.75652350576472
43.369088441325836
43.0948939088714
43.03511753622696
43.02848258353855
42.936847949181136
43.192325025027074
42.99995263489451
43.08207958813228
43.03215874592133
42.95209807936707
42.81004126740616
42.915215091153556
42.87634227245079
42.59921362967552
42.65637217167091
42.8915071734897
43.086912919923606
42.97450713556781
43.07937459797451
43.340017329099005
43.232003687051574
42.911936538259255
42.888087785710724
43.329072071322656
43.25468401312567
43.18444628550955
43.258534640754206
43.24029693530871
43.200890686686655
43.4883555622872
43.417776544002216
43.46509383702086
43.701388133555334
43.77038014852262
43.7149960000434
43.89333044149534
43.519816084857034
43.61655985413097
43.98588346083725
43.680897421580376
43.934916025527
43.91679684312268
43.80450601812204
43.96352398124482
43.55972470617673
43.309766044912436
43.35124946361859
43.479121500998986
43.61541037024517
43.653332515313124
44.049895409622536
43.86314154733488
43.82505393772222
43.88748536643318
43.46590381913112
43.45456657523009
43.42929095986367
43.45583190334464
43.40495395354246
43.45531066580938
43.660637327793104
43.494298876763395
43.731878437670844
43.777384514228444
43.603139103167635
43.631591755129165
43.92560493529679
43.561792660438506
43.6857820665034
43.4973428875074
43.28622219540652
43.36294104044118
43.77302748735272
43.47024177088263
43.50941404502179
43.7335720231884
43.42086554547397
43.46258009946346
43.39545341583117
43.08935018068751
43.25078158762369
43.26493882471156
43.11063934039693
43.195849453446776
43.045428621412626
43.298729202925834
43.30333004616638
43.41330237637862
43.65414822511226
43.310851072797945
43.31294664665167
43.394643508732806
43.397677045593134
43.57919091565718
43.589694773036356
43.22177405341846
43.56593999646166
44.027145167709385
44.184637796532236
44.13851817112792
44.336269360156145
44.35660516840579
44.67782706487267
44.51551333744358
44.357647597394525
44.24482740654841
44.3772167900312
44.05717493057667
44.560739422986835
44.39604808821629
44.09363211901622
43.94097651086022
44.05739623971701
44.05142664574322
44.07792264683077
44.288180240548684
44.27233194147997
44.141491416316185
44.8935532994665
44.804348500141884
44.67719594343922
44.33874332404895
44.381623915429415
44.51895087603376
44.4642926152913
44.377505450335285
44.22938898867235
43.98287798737021
44.282610591846826
44.30763291879718
44.53638435448955
44.89561831044795
44.68861585514963
44.61374593454825
44.49268229969564
44.155594936842334
43.84502527112902
43.68143028834036
43.502191701739164
43.620901715060235
43.87096456328915
43.64352345781069
43.9574733849576
43.8710987982346
44.370367147154255
44.593593617770395
44.37503705420287
44.20258130059847
44.34631693527084
44.65805742439047
44.225355152564184
44.4628072791222
44.8124486014911
44.67832663043574
44.325630003610115
44.36273436685016
44.27889473228903
44.121292500188815
43.9494017384281
43.82818481624623
44.01212410833433
43.67928206897543
44.01865145245607
43.79698440512758
44.0576642441897
43.95768669765507
43.983009703752096
44.10028599673243
43.784433743676765
43.62224830639946
43.874745717406604
43.95017279668048
43.586344244052924
43.57645646253039
43.43346660867938
43.6331973820992
43.469740558161135
[truncated: 98,002 more rows]
