# Supplementary material for: Comparative structural insights and functional analysis for the distinct unbound states of Human AGO proteins
Source: Sci Rep. 2025 Mar 19;15:9432. doi: 10.1038/s41598-025-91849-5 (PMC11923369; doi:10.1038/s41598-025-91849-5)
Supplement: Supplementary file 6 — Supplementary Information 6. [file 41598_2025_91849_MOESM6_ESM.zip › AGO1/r2/PAZ_L1_distances.csv]

cm
30.945254105780194
31.388549635003795
31.205819699454853
31.536206621517483
31.399887689971152
31.374584324988287
31.296327445586964
31.472897645042835
31.58861368224301
31.24960614403748
31.47827254812387
31.34466819748997
31.501215161432935
31.185993857296058
31.44297244572705
31.631614442351008
31.378476669172255
31.138456046635564
31.310335915649343
31.062701718242586
31.2847957413563
31.371115248036972
31.265930314922393
31.25829011523255
31.113276045742598
31.065251018493697
31.090791150652247
31.00863873378661
31.006404354001077
30.8165684320848
30.770897132200282
31.040829536147953
30.812445051850503
30.342291767556542
30.53242813041758
30.365146427087573
30.816228016996
30.727483825613067
31.03241283460827
30.872662599244595
30.830865078821603
30.78124263911268
30.923319099390245
30.810711472656028
30.602946366774777
30.766686104987656
30.515333255244204
30.816989184681876
30.78595163711664
30.797498486576497
30.722087560268818
30.760700701979438
30.860115786119184
30.638547033474914
30.852926600971433
31.12883330783316
30.957059059959644
31.117318410802866
31.12685968602798
30.916141723966316
30.721563494547592
30.776217356708965
30.870278918930065
31.01777711160124
31.323487036064204
31.13437681466483
30.88227819553257
31.091378103958053
31.11628626111212
31.0342753087224
30.7862657804482
30.765877182388806
30.673193593774798
30.920918939884007
30.894056871442714
31.24142927019567
30.932032304560007
30.99601489752126
31.10312069908558
30.881258126848962
31.140985555058155
30.845205209123968
30.95627985026691
31.00028855123875
30.825886792988694
31.04781293494347
30.99758796083769
30.94816970345414
31.02217922164713
30.864731510583837
30.925184852844367
30.71648002427469
30.963817322086825
30.810395423896207
30.794178358290747
30.803465836710213
30.907391769075083
30.70317674781518
30.705834366386785
30.908598279619174
31.02635204189958
30.802158928428994
30.963451743086424
30.620530701568143
30.92299892140887
30.837118442921536
30.838545896357303
30.856986702936165
31.15093941983545
31.158785903096202
31.0774293928483
31.0743766067194
31.136485122704805
30.81697931252481
30.87060604587412
30.99471858659394
31.335303657813725
31.26187721186912
30.97644755941218
31.311935950772742
31.1675214493402
31.319608805696603
31.081883639302404
31.315371608735916
31.365012774915726
31.42812945627492
31.478549970785195
31.41004468939238
31.428235456329872
31.51690178917488
31.37158542971536
31.43856764690571
31.474069936023167
31.399541379174256
31.55311207462797
31.677592139580806
31.386345944727314
31.306224840427358
31.35737563600621
31.42969064798922
31.401389609231305
31.498981058610926
31.33195920315759
31.7016243168593
31.57669364401585
31.80037887540639
31.899412818020416
31.748913403255457
31.524124919556318
31.754718089934297
31.69716492814188
31.62506667129848
31.575096666083166
31.918248661434003
31.93181542168132
31.835401147084596
31.75030779735489
31.604916253044937
31.44047197560004
31.463166817051412
31.61243636881114
31.47091271343875
31.159218399430028
31.508113328726814
31.560851087550166
31.90811367403697
31.641852363197795
31.745448164020413
31.878993833839534
31.986320481523173
31.7490173316615
31.807995225700164
31.815984278512804
31.568174513803918
31.483710944967978
31.447172169693268
31.67125243925748
31.922410718562173
31.62415886974605
31.216691675009532
31.44936575901985
31.299266410412475
31.189935997534437
31.19977918122127
30.835225184408223
31.019784985908572
31.10758292699838
31.233236379354626
31.033643116557002
31.084860597460782
30.937123153102835
31.15571282648285
31.23238181765566
31.479056432822542
31.252270379052597
31.16512438530618
31.33991546514838
31.266124184405996
31.419377748251943
31.634660991375565
31.703045316081713
31.668197125623706
31.763377945590353
31.84780927823692
31.574648269472256
31.20381631357688
31.403905011688064
31.687494856095952
31.57697875609254
31.50676126922858
31.559233746390756
31.54025675483532
31.734085839623738
31.891174034559903
31.93468143812392
31.71146118837131
31.676748679683467
31.572331424369114
31.78136305782451
31.865756463371024
31.355741703976744
31.38150279885365
31.525222373053225
31.887194583421568
31.680005299246766
31.526526025325364
31.378217313926395
31.519462836081455
31.470165964213287
31.869672815034942
31.565838063286645
31.689024714294828
31.336235615502883
31.287398618959383
31.223786047985048
31.484577756957
31.36654305100754
31.598717589583316
31.558547711278774
31.060298404455995
31.221873598786754
31.212226187178373
31.00932302248836
30.684808844841008
30.89176286084683
31.008155477933038
30.926248945491494
30.60510722033876
30.71861009830686
30.906395303178304
30.88194244700847
30.927754387010484
30.6294513080546
30.949022831105747
30.94714610036973
30.834581613445295
30.633618365428
30.759767007099683
31.013076753194863
31.225058512833535
31.114113327292547
30.933729398839713
30.962081087019357
31.16825471077427
30.980849536159173
31.08978170566524
31.202616935666367
31.158465456499364
31.208339866267433
30.92782606078036
31.225430572265356
31.19355500145413
31.262817677195798
31.408909923267995
30.98528912596291
31.103444718237682
31.297865964591058
31.100698849788664
31.01694291263963
31.23622264042134
31.252599385164473
31.324357311937966
31.114703242590668
31.076993392762418
31.162118617267623
30.966715339434362
31.259979719381008
31.12240674899913
31.21007525809585
31.44208399785504
31.467671155345545
31.39749892018377
31.15030178244894
31.38831244273045
31.140259407527214
31.06156792096555
30.926670322472347
31.06455372528367
31.229580431407744
31.0594571859059
30.971960706974784
31.235036449526973
31.26425382421383
31.08146897810444
31.15293536411974
31.254916662471278
31.227598145832083
30.99966803112207
31.313726732624293
31.143834448295795
31.266067371710765
31.1910507790006
30.991796906548668
30.95697974818988
30.801810452966883
31.00508884646835
31.035734064147572
31.04653734265771
31.039272941149086
31.169451040366123
31.06800314678902
31.33318173599786
31.29909891712912
31.219052231680255
31.35716269720426
31.26652711763942
31.283123484114594
31.140174465768087
31.33973693224982
31.423536296384803
31.183001298355784
31.254585191717556
31.718543877418238
31.01330872385632
31.110129365389614
31.150075879446348
31.107754997200956
31.451771442624196
31.207501224640687
30.99114009143693
30.893667812210758
30.60406481632395
31.065799456177572
30.875836615433833
30.778980689649835
30.53430202521742
30.855487998689295
30.362428908306967
30.867338993571803
30.85570966522526
30.795141629780915
30.83370214363295
30.811462348111416
30.68903132871172
30.475938516151068
30.91818762270804
30.689903947000868
30.657142303385577
30.42028881490136
30.601234574551647
30.583748490643416
30.713897094382975
30.605215610271618
30.834723642254964
30.810001604375508
30.724427461185346
30.636302694901808
30.882307224907766
30.68379904328398
30.689719416005182
30.83281432781965
30.871469603086247
30.71387358001919
30.78617409789586
30.870600914341797
30.726099175385446
30.70819683735358
30.99829108494939
30.8330030350708
30.82171835959867
30.71757277342567
30.855716085699136
31.08465853873613
31.02519280139736
30.931965494155282
30.98631680824171
30.983103632929524
30.968719208019344
30.79105734907452
30.837517169924794
30.641944861654707
30.723413791490287
30.725364076049406
30.82797859408379
30.81425339318185
30.876347305187263
30.850547543702984
30.976452293322833
31.069918549341196
30.89326922368424
30.96211668593643
30.812257648592116
30.721977356880107
31.032562935881206
31.054529430608156
31.117414799888188
30.87614861354578
30.91782692824857
30.86094686834858
30.75039916390537
30.70147601874164
30.641780802321605
30.72393427149476
30.67289795573829
30.666816869549603
30.55453107694471
30.53229420987477
30.749764264305796
30.534170298972192
30.549659191082085
30.633818046444237
30.574262449992954
30.714761705277752
30.453252274955076
30.80562219147909
30.832964415255905
31.087329805473654
30.80598780662896
30.91655981640084
30.980297890565172
30.776040293007263
30.626412380594868
30.804538454471405
30.85699308868136
30.859632800682103
30.804070260075942
30.75190758424112
30.994132103009118
31.04485430558994
30.87326589493369
30.47613067827178
30.713560751482053
30.355901225250886
30.57643478453653
30.605318486299968
30.62710214476938
30.70860809334049
30.65639763875473
30.50987572945309
30.40188036547472
30.349189088784506
30.485090409606794
31.006172977512385
30.92978222253123
30.96795635739014
31.093773479390684
30.88994962113799
31.113799874966666
30.936993657789028
31.238530487382675
31.102555197940536
31.408686035497006
31.315487756882277
31.19838468575442
31.513291979308267
31.260933554339626
31.46319397253791
31.35858540986894
31.579925160382576
31.022991822129402
31.070750926992513
31.483111991279824
31.41874482762014
31.36127202078764
31.51352292266535
31.32059691818801
31.267063897382048
31.277015462962943
31.061555436730238
30.890315662069398
30.892041668955045
31.008384133376456
30.768759919635798
31.11062419092962
31.28568546840842
31.166150263086287
31.11246046574648
30.982260923595526
31.058235168318078
30.91575947986578
31.095559383541886
31.088272834486446
31.019883709011644
31.139931485679455
31.175720926667697
31.18055811449069
30.964288551236006
31.02804384059008
31.031573260016593
31.165348998186598
31.173565916786032
31.42741861417899
31.217520010286055
31.248735738572826
31.63146437407031
31.113015145894924
31.25377704934002
31.131405390527725
31.2953677295135
31.22126739096614
31.045523391497323
30.960511478270327
30.993704387826032
31.1730883267031
31.129358105819705
30.914564851471557
30.854227538013866
30.815002639285744
30.683974367866032
30.84928003132833
31.0694927094365
31.054484077449146
31.055393344565683
31.193442766262116
31.24201223498314
31.06686725804722
31.12239251093279
31.218390345816438
31.31301093681044
30.968793121267286
31.221051212183667
31.313791662083453
31.063587971423797
30.867846435486776
30.886714338302927
31.04762651758937
31.28405756765668
31.12464553217964
31.145240223042006
31.06752092447674
31.115907036998205
31.12152121413024
30.983861526693985
31.05800169383664
31.15010572859929
31.01388496839192
31.06837625575119
31.14504524113467
30.951241376074005
30.978313239633174
31.197791343906083
31.146499362535163
31.095548622312947
31.05793099332865
31.286626723159706
31.481945504828264
31.286580125265857
31.358504393043425
31.903333417831874
31.66947886333507
31.263326377574575
31.429924012145815
31.47770373879155
31.176005758469547
31.135639283975028
31.060657827205542
31.254548214584187
31.321404306655968
31.324787060949493
31.45502811781749
31.07785124848798
31.18561477781822
31.140075047932275
30.941561758345493
31.017707838149768
31.026809439222124
31.310760981132795
31.147964705892196
31.144159309411034
31.267334858805956
31.051150152542537
31.09808404476162
31.548166767744704
31.17680455059848
31.588091007574782
31.310215760030317
31.488097333360734
31.209231328798264
31.467802443881904
31.177414660900222
31.009765034714597
31.55237003691696
31.430372291645966
31.280881917711167
31.14707011713601
31.027709947572916
31.146524083026165
31.298958070230295
31.279081723701964
31.501557128854074
31.793736812845637
31.707642687043514
31.84370469244254
31.63888117870422
31.732093867138115
31.667577661916894
31.910561512075454
31.56679608187726
31.62925007705415
31.270252027088016
31.148941515380727
31.21391956500811
31.101428649114222
31.17154406016162
31.382664922179206
31.359201352781685
31.228368903150965
31.337794472832748
31.415798679266274
31.297421248723435
31.573707458500703
31.199419866045414
31.013309519620908
31.303462676914624
31.272834140663463
31.51810215509153
31.427872492259795
31.50269056864805
31.371488362521454
31.161258796009733
31.34810850187779
31.6207985798783
31.757671389118926
31.32701816955883
31.541760904526118
31.512071118103083
31.325152683774736
31.28873536567763
31.44717060710812
31.355201671200888
31.353651715508256
31.55049295373849
31.33172401888591
31.75887338424477
31.39695493209443
31.542249173228626
31.60745311718883
31.374347587024765
31.3675970022153
31.088710045971336
31.096223730382512
30.944629456086684
30.959628093684007
30.94048243701744
31.21156641691122
31.045008215958045
31.050722377004522
30.987096457957737
30.956294001171553
30.72300145961118
30.834945832196638
30.85338966806431
30.958896690901963
30.922308158018534
30.875341670426593
31.06905522636121
31.356608041340518
31.089281663094646
31.204481612422384
31.53221039705704
31.590548296511454
31.440066841248694
31.437053129562905
31.117190124570772
31.585157322593712
31.202381156080687
31.277637437063877
31.38419025648295
31.162106470786743
31.185495991658886
31.24994023523094
31.16866560139547
31.265201503369266
31.295522249061726
31.26598222532913
31.092661285938483
30.79358500680837
31.052113158326687
31.178752840006066
31.12831799751361
31.016403109196904
31.179961669606552
30.949644126685122
30.961083701625185
30.98926160740598
31.04161827167792
30.98353686503257
30.833574789169965
30.819837064244908
30.902709921787608
30.874106938222795
31.034815874023103
30.921894301578714
31.19441078972342
31.265153844046853
31.18839279349346
31.35161515451606
31.175817472920706
31.394048856426487
31.251669409365913
31.23921557613866
31.381501147671266
31.673767003192275
31.525748547568373
31.48183240129708
31.632228050853396
31.204401798086426
31.224355962990476
31.49380821236459
31.546543863086033
31.399524049213653
31.118159837558213
31.100920513173026
31.267321692894456
31.285588181030953
31.278375488927413
31.322892454742224
31.281742447635505
31.28744967551387
31.740439458858553
31.554243461479263
31.463829876382157
31.575744454693005
31.121834164786037
31.37354912732819
31.2570073138127
31.15672475194601
31.133944854331798
31.229349119725978
31.492393630618892
31.234855437349836
31.509610202329355
31.390945922498332
31.336225724908356
31.351536310190568
31.44046480425982
31.382784420611554
31.45485479698252
31.471283555485346
31.385083598422685
31.093675421844
31.432060614491835
31.526957127491475
31.519434620157796
31.2738069647102
31.006887875355712
31.13763313744086
31.30597260955552
31.418854531437045
31.34954567428649
31.26417897932566
31.702437581537172
31.905859751563636
31.91094829330367
31.892343451767157
31.933360538691346
32.06744921326004
31.82148776558778
31.60726436369519
31.73714296726146
32.060844099363486
31.812958823226023
31.763230758526394
31.714053702130705
31.803482729587877
31.682767862328987
31.84616870254159
31.595137308305596
31.58443227765477
31.33627632310875
31.491073520932996
31.50370110954881
31.40783299293194
31.471189803312758
31.48057018128695
31.625170958505173
31.636112022706964
31.847847453453227
31.48137744637252
31.56228058989539
31.333106073278255
31.776818080465297
31.34288038975672
31.61993314638099
31.43217685701958
31.60444446870718
31.562473044649156
31.862614305572684
31.609885076068064
31.805052283269443
31.752287259401115
31.660527575655923
31.837915812386576
31.768947667432002
31.530154447781175
31.666177425611433
31.5321611185346
31.711340020450027
31.610151209762194
31.613352819173574
31.72566297833346
31.425601122512408
31.290418394684156
31.66519493953238
31.229763726676286
31.562382832342763
31.703137535802618
31.475315611945344
31.622201421383544
31.315970058466505
31.256158965645504
31.662613730144226
31.59078807304564
31.58800821284598
31.45334824861535
31.586890093055572
31.532049818303523
31.350652540715704
31.774496174786123
31.58683267676071
31.738865330794557
31.360639479695894
31.447723491864963
31.544898024196364
31.293425639734295
31.230429195485783
31.295695928281482
31.05446161377827
30.892902060504785
30.834745017339515
31.379628141155532
31.27143702886521
31.53594483860943
31.471800144703572
31.569334826522272
31.17652936252704
31.511088128470952
31.43528410267624
31.493821175006463
31.532393580163742
31.44498503494861
31.669935827319666
31.275833314482906
31.313554054878047
31.406349161633784
31.31956434185847
31.505943357980453
31.219973950350173
31.632350131433835
31.22982991065122
31.414162416776335
31.218952479362244
31.42106566503261
31.545457817888906
31.296445284463875
31.269324934949847
31.46909169422943
31.29558585527572
31.108902828232473
31.279557498067398
31.270193499001238
31.30926870431716
31.202816330634388
31.415869716333653
31.505850412717574
31.70770306238068
31.756981596624186
31.774355363981755
31.659789026689275
31.55314466361252
31.468306370130087
31.469066184913192
31.511520515768396
31.85578897792003
31.473902943504072
31.202063841951187
31.2493082333436
31.504666326216444
31.418223587056588
31.358217463326074
31.043629802850344
31.03048423349854
31.208639508115738
30.867472575334165
30.640224811688736
31.05261053444821
31.14929452666764
31.144570460737363
31.087167797461298
31.134808934136643
31.514254391772138
31.609214835018772
31.61463511140579
31.60828793185641
31.718252994738638
31.482995173190066
31.16221465560655
31.525294016749093
31.463633336547666
31.42526788376464
31.803031087637045
31.549375547595112
31.35112739152876
31.14466313552338
31.071101500560715
31.11524198759778
31.211770909288873
31.314436808591246
31.28183639944389
31.399381069978734
31.430723307202644
31.304933325876004
31.405971242071722
31.149402919728782
31.142435376436097
31.48585400770559
31.775482056295782
31.389163760172373
31.557995926417437
31.46113772884249
31.093800138057315
31.72149994229061
31.481168640963514
31.51786455790326
31.495785498827413
31.484911147154182
31.423927286664505
31.3150931365875
31.51163248890519
31.10697464562762
31.050400482680423
31.042660624140744
30.93359828972852
31.367489928752846
31.23920827742551
31.283242306472452
31.230964195671667
31.165118824510653
31.318437766716823
31.317965456528846
31.346126311861315
31.03774458281895
31.126230737045013
31.07625116358301
31.15770106742483
31.15474207867919
31.132931499457428
30.995678554366364
30.958904460942318
31.05563428107589
31.15311154264175
31.191569367742204
31.134989499338108
30.625613445891265
30.97810319587161
30.957168276686925
31.103293331692008
31.030267222703856
30.987318096005538
30.727349588905305
31.00015329636728
31.200020345542956
30.672534187476813
30.782013157760584
30.741240357131826
30.90606029502546
30.941261206693163
30.766440913454275
30.62902547283263
30.580448362361857
30.774947140250053
30.723627324496466
31.07386234027164
31.098966839310766
31.051671145489873
31.2548402219973
31.26272093285074
31.516402857006145
31.547669367298614
31.409250068704782
31.575041415206197
31.483153041910032
31.37469950959815
31.323423449185952
31.47757515825138
31.2883015978122
31.40701253281191
31.278560560108073
31.255771917232785
31.00611683063185
31.069690663699223
31.124670757743218
31.317788880605804
31.31308860172973
30.900662694347616
31.09286991027291
30.985370791631368
31.334134045541244
30.97567923191441
30.885085105486564
31.22275187065489
31.256143244107314
30.982972122963844
30.94726042270109
30.9110899918532
31.134729659831134
31.087338519037598
31.05743695628497
31.026732003730192
30.84841244340662
30.712809315553372
30.825498783850406
30.87373693205193
30.730403864465828
30.79049540212365
30.686719052838217
30.864203140672522
31.15663547547107
31.230220220043492
30.92837275403376
31.0159739001247
30.950851911632864
30.698382183825522
30.772626241442627
31.017421895788047
31.044519918662665
30.860061987094088
30.88075155313937
30.79813295883141
30.614092062144007
30.654449155597906
30.81316912594183
30.93637720196302
30.52276232209713
30.871107721459694
30.8447240487412
30.570082850098114
30.630079470009438
30.73230361328424
31.06766111966656
31.212769734180693
31.29780222889377
31.084469856832246
31.343945058874667
31.04617203790475
30.62273689963392
30.651169774152216
30.862224209724864
30.862292666005107
30.745207427666625
30.71878418126245
30.634153797401954
30.704809289652506
30.645093469919143
30.629044683987306
30.916318836313284
30.78457865381465
30.75622873339765
30.735369094295127
30.759488381300766
30.745616692244976
30.526838895792217
30.323615167244107
30.613980452882945
31.062156411769664
31.020821690808454
30.733722778260766
30.78733500967881
30.71723087989844
30.791015139152513
30.770829278318327
30.80437959589897
30.88664569512656
30.930598722974516
30.55486853858114
30.583728801304993
30.598520026255734
30.840489110143576
30.552451030663054
31.011344623466094
30.882529761391865
30.972287900978646
30.773401270294336
30.941296523362542
31.083300369701178
31.0095817402036
30.680054050170877
30.88670761510641
30.796378846643343
31.029079654174954
31.272404357855013
31.20723983565619
30.997642184875836
31.01991006233176
31.037331921699383
30.64823817249741
30.708651572266174
30.59133102310711
30.6871104784404
30.856602906362347
30.707873458353685
31.03086678043062
31.160307403123625
31.13384615469095
30.846511399816006
31.30187978497061
31.156145194092954
31.011227376811615
30.952769826689938
30.85999412636391
30.99559622612502
30.830088335782484
30.960645884216902
31.101133285196806
31.234105880915408
31.146022414132293
31.403100835085855
31.463049768103627
31.74576908440578
31.568189433355332
31.495152143316044
31.58651842506922
31.619200693406526
31.51230857609987
31.473132472612793
31.40875645375134
31.171137064338364
31.541466867378137
31.430471766872238
31.497703257527046
31.044015059809674
31.168061014219738
31.278667672694464
31.33478740385357
31.391220621627426
31.23318677381599
31.33769035196892
31.049483812474122
31.44495037146523
31.14282143563072
31.434900596839068
31.130526487054297
31.315490737362516
31.364986527384673
31.184140346104154
31.111550713529564
31.363806953464813
31.16718489439477
31.136060676128825
30.980044275179075
31.08837648264105
31.07375962455815
31.073509156481062
30.996951984129154
31.089724046265058
30.860164515741335
30.992369101802208
31.094326097828237
31.09275880857605
31.177622749436573
31.152825601898016
31.336326064408162
31.12852938501419
31.478079915945774
31.375667858296907
31.37846426650362
31.2723255776758
31.208619645363363
31.064040358049755
31.189163517033688
30.91959253453153
31.004088825084175
30.983524877125227
31.147132887625016
31.197657670154655
31.100887211442952
31.050671542651195
30.984889365444786
31.150558910480264
31.257122566143636
31.39202785352207
31.450730113954727
31.149769499028864
31.372960630032026
31.33463695912149
31.002438817773527
31.27165211379699
31.17816641631767
30.974215683154572
31.179117153549065
31.440354752327163
31.03470384822968
31.135582990460737
31.200756350776345
31.422307785071
31.374698094639626
31.061073996413175
30.984711060558638
31.425527475874855
31.21465291636722
31.047936516679876
31.08199439324037
31.090718380986953
30.944933399782002
31.149988207366995
31.04979312933157
31.007324530001423
30.97743495802717
30.757044871391038
31.226750186330253
31.193114051174348
31.35964887922261
31.413890026771888
31.163252519630387
31.46266302560053
31.052295179479167
31.268589737526582
31.341300743926446
31.097011523929986
31.17329864541703
31.37471841529976
31.19832635259101
31.19984450562995
31.061781548495244
31.161890192451914
31.22231015055592
31.41537992236664
31.31571225063325
31.235336770804444
31.420229543493424
31.30984070760873
31.2560148888111
31.33266671295689
31.234712970095377
31.39634173230444
31.338683848742747
31.243640868599634
31.381233412418563
31.389439120943305
31.464785513194517
31.324264452544472
31.3047326563431
31.248372667677422
31.206544361765353
31.3859604571654
31.548360946427984
31.328651841894175
31.16249594108986
31.212795393846765
31.105524218688284
30.79355834006643
31.084697805708295
31.187456619689705
31.18714085927417
31.154129686696333
31.073824033854336
31.225175740730787
31.199825523671418
31.229525088518457
30.965353380243567
31.443737094107895
31.20506290144172
31.253459663543406
31.574639838482774
31.181524843010713
31.253645620058773
31.49769952281336
31.457767200584378
31.59313722769651
31.086669096977502
31.44451736390796
31.304402643736157
31.23455823374023
31.22113089571788
30.81060558145215
31.106717487448588
31.235570346537187
31.420212384739404
31.438349826299508
31.37675964492392
31.128322471766115
31.092803983127258
31.00131247097802
31.25595662582982
31.28784177000539
31.54665586019224
31.591195970563284
31.696148267464537
31.65068312331887
31.73475717683683
31.56330245486712
31.378385422679596
31.55558683939312
31.410620534537937
31.429041825096373
31.69143363948548
31.038400241601828
31.27230405807287
31.501759481960715
31.623833181655975
31.595341960288387
31.444245493068024
31.375889215369565
31.400627659890077
31.46328803414678
31.52532531039613
31.516308788584354
31.49698856224337
31.365289920127886
31.31615720181724
31.401949451684068
31.554825068495912
31.164836121462315
31.307967791290764
31.071596513021518
31.384458987398954
31.254301514406
31.55201692184288
31.544509251699854
31.659519943409446
31.8911441931184
31.621956745175716
31.6458957317439
31.578386386611815
31.49357586362919
31.504751493945374
31.269694369056708
31.323316054489535
31.120931305657454
31.163111905770894
31.223608603208476
31.05859658656969
31.144907958057043
31.42321360410482
31.691281699958754
31.548309865623512
31.3850834912118
31.388797605295192
31.40072983095677
31.52047137483157
31.490273832550294
31.876402216124813
31.769587874334782
31.65564556750247
31.63218208439464
31.431470486722684
31.726439686986563
31.483143233869722
31.47665756190275
31.421852331542084
31.308508206992386
31.508882502774906
31.508015875251335
31.354991263187248
31.433355757193986
31.239042914673487
31.23619200093576
31.135540405188582
31.146860198161104
31.077237838846308
31.3582649615969
31.27172813474634
31.461139759256977
31.38734789781879
31.62783518988206
31.355478330642015
31.381037443635893
31.48554134574764
31.369129210555137
31.281844407502817
31.368369732913862
31.370657891026916
31.485324123991198
31.141579957114793
31.453316521339737
31.297178649851855
31.36460329250755
31.383154076335313
31.416912276427006
31.304851479994607
31.301452525183212
31.400403204587768
31.508379619845236
31.324629708160785
31.098500870420473
31.278409309151712
31.181200184715728
31.536063847716903
31.09488983350202
31.063272915218327
31.25289802125691
31.41221707819547
31.194869611599074
31.060838274806866
31.273780440616772
31.41711293910629
31.37514210882107
31.14258257773612
31.284319993824912
31.194101233543993
31.139958492896824
31.283354611560476
31.00993482951303
30.957862217907692
31.288113883598605
31.411442064856228
31.050562093479105
31.12579429922541
31.104090026444933
31.18431145003414
31.564506478019563
31.239210381424115
31.146916485213396
30.991355028932333
31.056834497294062
31.320180103490625
31.21438918152414
31.097416218081797
31.060006406104154
30.811212243201382
30.98735861750344
31.075637994675105
30.78260568492458
31.00381015464318
31.145607039705578
31.175517296966085
31.160589110321016
31.31229481001801
31.302350079868265
30.92133197460416
31.08942783869969
30.933506383553645
31.07194238559256
31.131675556945147
31.348030090546168
31.255459408468468
31.016269159520498
30.9245507887886
30.989083360906502
30.784802463861006
30.819233510686967
30.948270570508456
31.051732478496067
31.006088930814776
30.866900049997106
31.110416010699698
31.15378415186213
30.961741321761394
30.906499495841263
30.99137132413517
30.88244808110543
30.920415628921052
30.842856704303802
30.794823583009002
30.85403817970752
31.153045294952516
30.903834327507866
31.155554100839773
31.07322396339147
30.899540190469697
31.08443710270602
31.026532348972346
31.054065790461703
30.894931435632756
30.90466110906037
31.251670469848747
31.319632270048682
31.243774404071644
31.21067864062445
31.343132204948063
31.32964273875866
31.185173703844082
31.1252885554375
30.96963871247375
31.152376464600696
31.016483111371702
31.270843643921392
31.304962405756566
31.18617260331091
31.23149207368151
31.190215718396683
31.581504836143857
31.16053220225778
31.547517696531315
31.47842863467275
31.492667591306592
31.664624741476842
31.342692365144654
31.437190862101755
31.321120595973397
31.083087800174596
31.513710398332986
31.687245871482535
31.563300088324937
31.76239158122043
31.801607792594456
31.749143555727688
31.856057111376803
31.721551061307085
31.657682262305038
31.923170637158407
31.687130708273493
31.508187271614965
31.5182904346792
31.818147364139044
31.542079188010508
31.843908754234608
31.660523771801163
31.404262815019134
31.510015421168767
31.5213368488584
31.393240398979987
31.548228848116025
31.48803604082634
31.524431260926224
31.36286987277827
31.444593852543935
31.62674293607576
31.43479831500578
31.53964598665418
31.5346873693101
31.68549085459592
31.399105743776705
31.29789945539328
31.453972870438168
31.21687248333304
31.274972333789638
31.309735932813243
31.541587630257446
31.25977962918874
31.35870117465228
31.207043870312187
31.503909191176824
31.458913063554224
31.214464848704697
31.385772651417785
31.581365501701256
31.731685194146277
31.728431828507922
31.57143702565632
31.492916808648207
31.496253781620947
31.848008629542974
31.527405482637427
31.486007850322018
31.576265045948137
31.5816374334498
31.569480789743597
31.516735086418986
31.53410631965906
31.621900948626617
31.643736651646925
31.445270473219196
31.467993707616557
31.26918037674895
31.207254630794882
31.10217451939753
31.418849552601554
31.652342846020346
31.365313162379795
31.48874666667553
31.793845853024127
31.592598064664102
31.667600158716727
31.469811445971306
31.466992082480445
31.406934432681414
31.30186794407092
31.39426058386723
31.72695230537181
31.336694097611435
31.538097742947834
31.448863443746962
31.36077184942024
31.62989494253414
31.241405258004583
31.20715845282096
31.414898619471273
31.64814252305347
31.533846728822674
31.477672045732458
31.809827920789534
31.688776113420868
31.517941366022797
31.726400528825558
31.801420348823946
31.643548411584472
31.594855182104368
31.519529545166904
31.736621599063067
31.65494291143483
31.83303633144684
31.76554662531879
31.9510043073028
31.81738696752426
32.093398570848606
31.744201844823138
31.815634171741152
31.51629924625015
31.633618102188606
31.32881793992328
31.35930356755546
31.627004632645715
31.709443505579838
31.506174526542374
31.642276430468925
31.743832340681184
31.570547528077622
31.594060639528106
31.75300943475215
31.61759977051114
31.473581885835916
31.65383543270173
31.586268085733096
31.45517126770174
31.54560697720376
31.439300266533046
31.579825110972553
31.342431699562578
31.245420017960463
31.221641927246143
31.332324759164408
31.279780946280706
31.3059098355586
31.03762607209562
31.214186807664696
31.241332995521766
31.043943087539624
31.305020667807337
31.15278762250858
31.19797754817437
31.54027372650426
31.423191009966757
31.389170546590552
31.72577682811606
31.598521625177483
31.62545587517754
31.66524170296301
31.88141073722557
31.920652275285967
31.72968167100717
31.836999747491678
31.677676870662744
32.208295666474804
31.709370557579167
31.847978482364333
31.77215405426529
31.857258370362747
31.372259511738466
31.604192173705034
31.697242819883314
31.966005050408036
32.04680484180997
31.747564005344216
31.588417077572664
31.722307188119395
31.39623237567086
31.565349445602497
31.388102286342708
31.325189169125473
31.18997211995933
31.295418784720237
31.090142271901218
31.36397481800805
31.3541203116614
31.365633675134355
31.270122632717975
31.455107750199772
31.534425681353454
31.368557256072133
31.50168952177009
31.611330954511157
31.30373572468991
31.36460534129746
31.45467425003009
31.539257334198297
31.470429500708697
31.54123367758795
31.65309048184688
31.563643025814947
31.493527620318368
31.504484189754887
31.8662606076055
31.668750552581137
31.49586022251763
31.22706214935218
31.544933661771378
31.110735494028265
31.418472173221076
31.55356775954472
31.366329745088265
31.80984276693924
31.708523627483395
31.24376586534687
31.484906042396027
31.441594405845173
31.424146030950922
31.288011626270094
31.22165940093192
31.472528511488246
31.149684221169657
31.136685595933713
31.319881534347708
31.453581778860517
31.42286895793346
31.20009843157889
31.54860074014197
31.28312964508312
31.109885986133776
31.37207444213828
31.324775205671227
31.37295675969385
31.225193702829156
31.28564710908203
31.10587060818302
31.535722390454122
31.2666361318494
31.189949952204767
31.452403949691796
31.24265563937373
31.401417115197795
31.575520164325553
31.673918229621677
31.677336370496654
31.479351256015896
31.498887172286203
31.603904956836804
31.573199447719865
31.801908480366276
31.870206785633016
31.81699424106304
31.842138644403025
31.9040685202654
31.737930266868066
31.36000576339063
31.6910538188904
31.692668589563063
31.31054963430402
31.45814951272426
31.264494298593352
31.5664706342046
31.5984265732375
31.448517721532003
31.62429846523926
31.510595421097598
31.38586999083536
31.23970501355154
31.4304595498038
31.296152497829553
31.163810744423547
31.839743962321887
31.554009370399072
31.612983130098765
31.460159971990116
31.327239349112947
31.25177600570633
31.146833452017866
30.872263408538714
31.22381013078134
31.12077576140151
31.069517792865987
31.273481279058974
31.21476735094608
31.295005988905363
31.324918251775635
30.9006323848424
30.773240380415647
31.095484329220877
30.75759021223907
30.852465709209433
31.028332447738503
30.9054099174971
31.134231630239984
31.01089286639938
31.074007498362292
31.261500819432694
30.93516372913392
31.356540629267265
31.36897513943021
31.522961466001323
31.4222327510807
31.322627361364486
31.283910554940363
31.20635581946249
31.069303804051152
31.29522878202791
30.97971564935965
31.124145526504115
31.16701430358543
31.028066275557915
31.24992341836619
31.314458974617825
31.28849948349899
31.39725420832142
31.11138384971903
31.099727556846542
31.187963386141053
31.33349362420066
31.08353305025583
31.230630942885625
31.10897226678858
30.97481830799996
31.098163938834983
31.24250810289116
31.260154800126625
31.11784654982939
31.01926540907104
31.286514868366346
31.235170259937718
31.139910077666325
31.289655391851152
31.186928108881375
31.34792252463159
31.659208236342874
31.32672351678533
31.637540736574692
31.75186101384185
31.308244319650655
31.31772850177733
31.35290614894899
31.599217328978135
31.160070306038833
31.07260903242722
31.151035530293807
31.289381775613094
31.102665119491085
31.156686296351957
31.127963857638935
31.109891814817146
31.40161376081651
31.07412247395257
30.92970454559906
30.823059734072988
31.119016343487104
31.138160582909205
31.13812228824361
31.138520730039694
30.989122934917162
31.055510757853902
31.31715581378913
31.057403671276287
31.109089051606713
31.127721821561547
31.172433416024653
31.233692034997976
31.21239881823113
31.05020752583902
31.214453917845503
31.37157878525399
31.25055126026348
31.138615725297747
31.222625065246856
31.102151875848424
31.114785376280295
31.08973030686262
30.937147004760448
30.728346808235408
30.805886862359387
30.692052081091948
30.737388132597076
30.842853636083014
30.640004162277734
30.588375181886274
30.950047714026713
30.95937263418244
30.90907671950846
30.6757376121333
30.592354348380123
30.749363558247644
30.69205117258999
31.08141369038461
31.19401826953418
30.83015392945398
30.79121983422144
30.985348742299056
30.994710028550283
30.886981966832217
30.79381826590272
31.130662171465524
31.186975781312086
31.023208500850547
31.126506925108348
30.921273285246524
30.943995331915524
30.746458016501013
31.0967890162141
30.92551621907428
30.87425049307064
30.452147894460843
30.7351692811651
30.85065898625406
30.991463937069824
30.69746485449973
30.599487652516757
30.835095697872248
31.15640315943639
30.88477619407883
31.017274809514234
30.80067812524916
30.971393647685318
30.87093104293722
30.767168004659958
30.773142902622716
30.822697736443633
30.88951115430283
30.680661682861984
30.86504401062213
30.73054735302693
30.89326198497168
31.20593410651516
30.966858182613166
30.955546720265822
31.125937001382116
30.944576905038005
31.013935138639994
30.713937872520454
30.815042536427413
30.887573893964685
31.044277534109035
30.64594712187777
30.807733222281833
30.896349851083624
30.834657206155715
30.607165133096363
30.93312110615871
31.3522441866077
31.577636108177916
31.028154308367593
31.39332899473322
31.410983837786212
31.265085109223936
30.941552358250405
30.89199960081028
31.16406358365539
31.20906218284958
31.13306950272305
30.685178439771203
30.787234675693423
30.928314060844357
30.922118879657447
31.102400681323076
31.08202752091295
31.09818052681077
31.237491815674755
31.139783357944093
30.93223050742885
30.796474618531267
30.832855178803566
31.219940964634596
31.61564870015384
31.267359303955544
31.46138743798415
31.07608128049734
30.892735752168843
31.03286071655211
30.980272442634718
31.007644515899194
30.987006389751137
31.097774126775224
30.763137880901883
31.06854426094859
30.85699634759134
31.04061847890342
30.815126847211545
30.948351839887227
30.86110416674696
30.893579074158126
30.701890320122565
30.99817464736964
31.229106114588575
31.024093036687795
31.307077204277604
31.282340801144507
31.38228455054976
31.369956342967022
31.52854222390495
31.380273008751992
31.10502344310606
31.04318576862551
31.159000470944658
31.335033858824627
31.148901020678156
31.40463078124569
31.210999657090735
31.038787673967175
31.41011183473483
31.262491063003502
30.96161389249936
31.065785293401834
[truncated: 98,002 more rows]
