# Supplementary material for: Comparative structural insights and functional analysis for the distinct unbound states of Human AGO proteins
Source: Sci Rep. 2025 Mar 19;15:9432. doi: 10.1038/s41598-025-91849-5 (PMC11923369; doi:10.1038/s41598-025-91849-5)
Supplement: Supplementary file 6 — Supplementary Information 6. [file 41598_2025_91849_MOESM6_ESM.zip › AGO1/r2/PAZ_L2_distances.csv]

cm
46.49936212332642
46.94401235082378
46.66017518400926
46.99290573976417
46.908546984569064
46.52307451476518
46.85019585081669
47.187894953454574
46.867275873181846
46.9158323537287
47.26972512851043
46.93789592553992
46.927129815618976
46.623739770027235
47.02928067674603
47.024584885706204
46.85462603788854
46.72896165641053
46.76599974815553
46.38160521466542
46.67775659199567
46.545561022367565
46.564203927345034
46.551511600529516
46.231575970339975
46.08109600735245
46.32874338551419
46.36121025485983
46.240347060644936
46.192587415960475
46.214854391264616
46.389559968571795
46.13439017624311
45.731692256458885
46.17415344067185
45.61993792779135
46.127625586640455
45.800407303454925
46.37091969190653
46.416187145658114
46.15866570817576
45.96714240620995
46.19501179202777
46.23760950897057
45.88373492651268
46.053820376771995
45.61928234955123
45.8991432001234
46.18721195082173
46.087405624345124
46.177907675461036
46.14401207838763
46.40612017968017
46.17855545125738
46.31669869038485
46.38010341566553
46.40160154099937
46.60158475211299
46.461177844881455
46.16788339688831
46.260279451128014
45.96838407801056
46.25635318761117
46.37006103038225
46.8723485614755
46.456260030629046
46.31495415009577
46.286373823653655
46.21837619559495
46.31881534481055
46.03556832454796
45.553949024302376
45.8232964408353
46.22720729494765
45.86150493565639
46.42244176435446
46.02304365443754
46.31119203835791
46.154468685836676
46.44135304963168
46.64554305218766
46.54740391588329
46.28793560393944
46.29394636576892
46.30359736091062
46.53812962875548
46.489026994127876
46.51137802515205
46.49752308306259
46.254477316737415
46.147283143435644
45.96929689207418
46.19568173648758
46.295516825904166
46.2839818543411
46.20956498439523
46.02999686452417
46.021179344116355
45.65739036046076
46.05310133269807
46.166377407568014
45.98893004066537
45.95476771483006
45.58728540774048
46.01296119587141
45.72288187244625
45.882677017927975
45.86875072704724
46.35850138066502
46.12936605846878
46.16323861942022
46.14034347705764
46.39522376525299
45.95883640083974
46.14033214561105
46.20425083923607
46.42387084519349
46.149107576286355
45.74692815536297
46.10051579931582
46.11569512046308
46.51685723774699
46.41332530750195
46.4993053811985
46.340616474846584
46.388091188916825
46.76958619827001
46.584329093937775
46.160941716420425
46.4316854460671
46.44045670722933
46.62977812583765
46.26761743416042
46.61722343255962
46.775007627767955
46.475918712654554
46.432708757494
46.309426274705416
46.361739319716094
46.45433567979203
46.49896014583917
46.683812108035276
46.566093187977366
46.85106529058894
46.77983939166146
47.06619663890353
47.12615311488912
46.88044636011054
46.63263356094738
46.82118117718993
47.07702261620404
47.13772808000912
46.937069731050315
47.31040890373989
47.05757851597463
46.98103976113562
47.049018182346664
46.42952381577536
46.4574330367465
46.365525024383956
46.42720240067958
46.40758885196466
46.26059372818669
46.526367815086765
46.633595007204555
46.91727593363253
46.845503443289964
46.641865328468135
47.072881141519694
47.34299323540002
46.95154095306041
47.16456662512675
47.165878771653695
46.99179904362213
46.93641110177356
46.53874281168662
47.056358988024435
47.23670444803459
47.00676680413708
46.50251518801164
46.64806462981476
46.812100335752696
46.663272987789
46.58047363319254
46.246649960137624
46.396754718740446
46.49428047076842
46.22508658037182
45.96066428125278
45.89779624613631
45.94638113145567
46.14743390293913
46.3947593443567
46.62745482477078
46.423078179963
46.35622455035295
46.459081092840115
46.29219081747764
46.489092449943215
46.78967179744697
46.916655328128435
46.74563010464906
47.10410188567299
47.14783558640913
47.10106526591062
46.76169676519018
47.06035717984864
46.95669107917614
47.03407786414177
46.965353498706854
46.87467591858625
46.83718660546119
47.04459075843415
47.156794909222306
47.336249603775876
47.08794434296708
47.15345094380064
46.697477323644385
46.941324198958156
46.97227862144852
46.45342468468211
46.51764342210692
46.735739429706435
47.34062973639593
46.73615934205966
46.90648826551997
46.683940931370095
47.10562496728158
47.189046873648095
47.276907972441855
46.90723176942461
47.205068119128335
46.83721503594849
46.819301793328734
46.50269433343224
46.95908818516485
46.803137689553864
47.250410320604644
47.12111698618971
46.7709487927048
46.717014475935535
46.676725577948844
46.63030926347605
46.23894370702896
46.08613665903749
46.452575733329276
46.305427332782564
46.03293831064653
46.269533341465674
46.409905653363126
46.246923398810104
46.40444543002183
46.36229404383785
46.30479164164867
46.41025839269306
46.039963899822396
45.70968893449288
45.844772959742386
46.34833176116876
46.57928400983349
46.55477516850754
46.274710670427496
46.26309125302438
46.5206589701041
46.251323367739104
46.48289279642355
46.50441512379421
46.72179221172935
46.33310263963157
46.017556375089214
46.68278411838267
46.38226000610345
46.742769139070724
46.618855316542096
46.24666445444175
46.40616435596669
46.459167846022616
46.64504588361985
46.39142844757072
46.780592933173985
47.09586466906449
47.06140567382952
46.90383706216413
46.724015670368935
46.67548623433924
46.302191671374125
46.657999482664174
46.66541427503663
46.96862187853649
46.718514131178885
46.86232397598237
46.82261775340317
46.771936305714576
46.95290606732354
46.66008069540619
46.43231877394439
46.279173700212645
46.38901136722051
46.23333197798868
46.26531260781507
45.995279141477766
46.534729902004145
46.46016697313148
46.57080263758314
46.42913401481799
46.49946010399335
46.63128804744779
46.4857496077182
46.76791589376178
46.66805098134814
47.11404007395283
46.757897701081376
46.620830574168146
46.60665249348493
46.417774820415794
46.72461272668555
46.93371968378046
46.56599996700849
46.624655306152626
46.79788844179999
46.663177744689406
47.15617917417465
46.91550310177379
46.682713247085296
46.96701986102864
46.87629583274148
46.703179329878935
46.82483565821707
46.95883701590136
46.97523114372153
46.963573404431294
47.04680954006293
47.27244547002466
46.66519337478956
47.02438716110095
46.89995917781334
46.8044465467061
47.3166603552117
46.977614961090595
46.873755150522044
46.775879369037106
46.48927340237819
46.882914104401436
46.72652076543257
46.40111762996979
46.52344123947196
46.90051850614791
46.69691843184408
46.711789526773806
46.826866599567566
46.661950961914776
46.88223666201431
46.79000590147227
46.49760092182488
46.50075718148349
46.84196130775137
46.608366198913544
46.5268694985501
46.41697092142763
46.541404374778715
46.86839531292563
46.884900854525426
46.785019024985374
46.80268676634508
47.033773785221925
46.78594147029016
46.58300987365192
46.53754659543597
46.856248358072754
46.66202677998442
46.88743786781545
46.95129067095868
46.71818154510892
46.584000650744784
46.741770890520556
46.84683293655327
46.69680594958465
47.11284678053747
46.90734456665416
46.5251165996
46.44366968390677
46.630433307181015
46.80375539880103
46.53129076662484
46.38411555448257
46.45946279533888
46.65656181416503
46.6258110720543
46.50925347281213
46.508841915092695
46.07809373160735
46.01624000826688
46.26876542005987
46.38501472196555
46.52878210455143
46.35711574751823
46.68806141952789
46.888093153943714
46.836766505329614
46.55389981550579
46.35710416813236
46.477487383282394
46.301485467618654
46.41180331532439
46.78706616465607
46.546655778437426
46.18385161985837
46.453599522697345
46.30384935977648
46.50401278848034
46.05496314047262
45.86686127001432
46.073691365314346
46.19674887891743
46.24280205291421
46.02292030731166
46.27679939476686
46.46835713882888
46.21813114868541
46.23845840167182
46.41263015731793
46.261916220305714
46.61022139312608
46.03360106726247
46.47129545036617
46.316998583478416
46.69080369606598
46.601317945748306
46.65890882717756
46.642836005654914
46.62823729050056
46.26878646708165
46.60839690931768
46.4275801909133
46.51583107618748
46.44969535188161
46.43533402986694
46.54167134869451
46.596092236027395
46.29942290765694
46.42067013415853
46.20446016014013
45.96346314135822
46.304460482239804
45.93804507210833
46.18427129411675
46.31000083029637
46.248126031229575
46.20030809923059
46.02244837219411
46.413905276959404
46.0541110064412
46.72341071525647
46.577359644347766
46.55152230226332
46.71431506659632
46.60328292676648
46.80509600132229
46.572833226894424
46.75093064545027
46.557787940163784
46.96128474231856
47.00361111144654
47.05735629791241
47.1660112559693
46.99246832911473
47.15085481865102
46.97550957948794
47.147185138793084
46.64077865369976
46.671935337920644
47.12353136458943
47.109457182831704
46.954838337534355
46.953731236505014
46.888727488641315
47.00964604645092
46.86918094826961
46.27919051546286
46.52165158135496
46.70807108635286
46.71650467586959
46.22117470787391
46.612396436224195
46.71941961861128
46.61396342636668
46.76600352653799
46.4470267985946
46.657046931906976
46.244959317935084
46.36625195503005
46.375657208219266
46.21141380324292
46.0961873280728
46.14889498426665
46.356753687249956
45.95818651656064
46.14032900248311
45.96039505906313
46.373740117224315
46.38587200280464
46.46225790670647
46.3211518468257
46.24498004668256
46.51825022790254
46.09556285898289
46.10752509633444
46.37264553338364
46.439643516045784
46.35309498671441
45.841774419029726
46.10800294583922
46.21751305558572
46.13019527113602
46.29147993748952
45.98748089534257
45.91428048449599
45.795513125915804
45.712734127606375
45.79372507274529
45.9420204561489
46.187565662922744
46.2326385763218
46.196271215034365
46.07641252492755
46.141302255572676
46.25160137387877
46.33011682278002
46.38064527269768
46.0452873555022
46.286438061938206
46.45039174812494
46.17173603476114
46.05093148852229
45.90588779381238
46.19642011335239
46.3330268326456
46.346967708153215
46.298813568387864
46.564547560542174
46.37903045046187
46.57640506110969
46.390052762315705
46.58197017454037
46.519868824954834
46.64070567838147
46.63502458613926
46.632533717043756
46.5323085336911
46.35689215179598
46.57502488819435
46.6781083947085
46.585080072347
46.7144177672011
46.61257191952088
47.00646803641338
46.73151159033593
46.55909535234967
47.01583699437176
46.871100286594476
46.70338446251634
46.95655004154416
46.9439259638916
46.63415600511727
46.5990001023375
46.45489282135442
46.69731931190497
46.64216740505265
46.83235691021534
46.87337862712388
46.590465688229656
46.545225112785566
46.729341257445896
46.31906217606752
46.35945577383751
46.192532646202764
46.77834504471025
46.56966825487227
46.65132069324034
46.65311276166771
46.30262462606773
46.13197056101434
46.83525806035895
46.24798827629798
46.808908789278085
46.46145409513679
46.35673013835264
46.16540381617063
46.74525758081673
46.08524303510287
46.02746215148594
46.48226609521877
46.53879010774531
46.3809581114202
46.12815570987235
46.22986591884401
46.227663384283034
46.42952277275416
46.69182386242642
46.497743576782966
47.27917003612576
46.81469553953902
46.9983990084008
46.74650989323914
46.82216222187826
46.54642266323848
47.08484682321687
46.50273122497055
46.40996484582582
46.28427051411052
45.98792872265005
46.35989225177895
46.178154077693456
45.986790468703575
46.30335325612877
46.4842149889459
46.220574667411604
46.19048751833269
46.278406216532886
46.158181444766655
46.686396224448444
46.33138102719374
46.51699151128055
46.62975573853222
46.25586743548426
47.01473474994317
47.0938925001278
46.75940129771949
46.680787745632976
46.32551927801126
46.57499862492181
46.73257208040019
46.9450336620832
46.599313349007076
46.873515128411256
47.0422795447649
46.864342155126565
46.791850051998814
46.81957801258267
46.61552394057679
46.39703694786734
46.53382267963621
46.53377191400867
46.93673525724706
46.51881315487043
46.863610197714316
47.25756734623282
46.78880067588346
46.98362791301319
46.70292410020156
46.744173726390024
46.504224741577715
46.346757094422465
46.30632783719404
46.56272464814108
46.369656103951534
46.389441484769876
46.57705131863726
46.19506751053759
46.0622087363521
46.14109998063941
46.36293619262254
46.61930118388493
46.428932862672745
46.60350288631792
46.5081537392889
46.993685791570584
46.78530370322846
46.704913614862946
47.20027923548491
47.102292735226705
46.93411165059931
47.06963860836535
46.4965589567555
46.942509768761504
46.907619484730596
46.81832186199919
47.202347526659246
46.652463214917425
46.817055928990136
46.873407793375335
46.64863701476307
46.53098386591797
46.58412340703787
46.77865202941061
46.569359929389265
46.15721315545473
46.496354325605274
46.323539394648094
46.53677130079709
46.56568697038529
46.48122381803551
46.353106407458746
46.295597931959286
46.42876910506776
46.443996210228924
46.338091218960905
46.09213425997502
46.19582223330435
46.07586090835278
46.03637233790306
46.2721344472462
46.30842636386301
46.496373902624875
46.38143037177704
46.33062411549233
46.587877731614505
46.307419174480955
46.47674767473846
46.21778931903738
46.11224954443126
46.46841707412281
46.674347316624775
46.92556440605437
46.79947453218513
46.95755358035147
46.42643146748978
46.57773826470485
46.70404196958076
46.775353423486884
46.67278942401466
46.53587874444256
46.69540422241089
46.69098196897575
46.62162178510662
46.73170011535829
46.68137975558941
46.699713232108614
46.813612622504515
47.1228198695281
46.955848650864
46.62042047896989
46.74153541595831
46.54414752101507
46.800313624937026
46.65719839223922
46.428861042591215
46.267109248959216
46.52774960830377
46.62974778310279
46.625357952141144
46.83283914793807
46.56668720939337
46.63361342824193
46.82084750494893
46.81119236487337
46.85043282274602
46.891926199319144
46.74034480515267
46.798649730860056
46.25341487552589
46.58255509704712
46.985217237821246
46.729601221888146
46.550596189488246
46.390556024463706
46.37699178880994
46.55904947784801
46.837169701050705
46.50927218035433
46.584696600326794
47.07060027413897
47.245217352165206
47.19152112929587
46.89229274898957
46.83747071196495
47.071306712918805
46.811965579003655
46.46098805091184
46.77724757899793
47.28621274152931
47.13126482942727
47.06708873454863
47.18297100458128
47.109847739933954
47.22251658153593
46.926536389004106
46.63688574577433
46.66336768680905
46.38830470786607
46.683258903366365
46.67454727420648
46.751530040126795
46.45889040676431
46.48116108549585
46.35166551546744
46.75276388136131
46.64075880143077
46.26574178360953
46.495457962818016
46.33650723118737
46.89050341339983
46.18777902333886
46.49477816708226
46.357838190335485
46.82537333233055
46.709349288472104
47.16564276862945
46.79116304688854
47.14685814808116
46.91288742678952
47.0853701136793
47.50534712416781
47.297488598177154
46.829886773681544
47.028438050705375
46.74754560216944
47.00994675824746
46.92626319766883
46.86163980708768
46.67917017425353
46.23069453703721
46.223962824701495
46.88646895387491
46.52232863900125
46.92491228635481
46.9882758408238
46.4858493279197
46.633037616929535
46.29800199774739
46.14985916433195
46.80228836988882
46.47267818381009
46.44221358822144
46.68363552070421
46.77865862958969
46.625379266279126
46.658787608113926
46.78690651218627
46.982730622756904
46.99316414147568
46.54202093721025
46.61617996423061
46.686626737048975
46.53044054917333
46.55423322754309
46.349134714697776
46.21166125309181
46.32829272426712
46.290691423831355
46.66311882014602
46.54441775414247
46.91314182450662
46.75196399235988
46.73473089718522
46.46229983857962
46.57304976298475
46.43169828665972
46.48286134625268
46.51290669871062
46.62378642655162
46.45622782300546
46.08416304963232
46.40304802252459
46.24597208002078
46.074880122566356
46.49504627924583
46.15225781941142
46.400498713423254
46.20166131243319
46.17193758202991
45.99603239819551
46.18538771307528
46.335766008639816
46.23493648538299
46.45449674131504
46.24752675387847
46.12718407172738
45.78498259550252
46.11701107214888
46.02450405514761
46.13511142724908
46.16551657568096
46.38123261675825
46.61076563288261
46.56931628076315
46.7604235221478
46.69481883246615
46.65115570260692
46.7129387363267
46.517447102384416
46.18365568741584
46.28884320562271
46.74642656517999
46.480080890252935
46.076724454336514
46.176278649805795
46.43881175733686
46.18671934863998
46.10386704639933
45.686466350876906
45.709068272758806
46.07916801283115
45.76541861703725
45.63837858711064
46.52524462047812
46.26477262578473
46.273207684909195
46.214340597452356
46.13334125108295
46.473260889658334
46.67131750647991
46.76687279370012
46.65194151288293
46.777303093832664
46.49007913468024
46.220451316811925
46.47730146301183
46.303304430538894
46.15002330320609
46.82452419600819
46.37699730944345
46.22069605360372
45.97704903433446
45.750752943834094
45.937354193334656
46.077076047627685
46.186941191644465
45.97576358732896
46.44232736261988
46.37328436262779
46.1802983302853
46.41133531527215
46.1282854331405
46.15896483944645
46.518284734546185
46.93046302204127
46.621677762585456
46.70499813354024
46.468390030896906
46.082252028133894
46.67421109602212
46.38790906903046
46.27579961835759
46.41861765766201
46.62432033504551
46.38281499020253
46.32302708899569
46.52307481654399
45.93399109248434
45.90901154485493
45.90580340130123
45.93123227194402
46.14808919923537
46.214020406039026
46.049039787980426
45.90603725581263
45.7499356922372
46.06880276306569
45.83100569433544
46.224687391158696
46.02022578561296
45.94967344825651
45.9317551414812
46.15042729510072
46.15794077972989
45.944795621132116
45.908957614409026
46.274238224918406
46.024763951931405
45.953354523942245
45.88620587600833
45.78224315975952
45.492473737396224
45.943994458993785
45.921473141689326
45.82510670069704
46.054770128748025
45.89842097743274
45.736608613290244
45.99772240285554
46.288691287887815
45.88000423240775
45.984412571443684
46.080147978228915
46.240777050622405
46.02348271983231
45.799602691244644
45.625831468104515
45.64115225490519
45.63424798231896
45.652762942762635
46.0576489735408
45.81417043080379
45.970108766275544
46.20152766485373
46.1870924362772
46.371315761283846
46.4913443432254
46.34752964795512
46.20044566660669
46.23405115151969
46.305812330811484
46.102090351419456
46.44129978097252
46.1620304689557
46.14961867848611
46.31718322780658
46.318997001256264
45.979727704715216
45.95629734281432
46.09602487050005
46.02321906267636
46.089072089430125
45.78712394207783
45.732166024003185
45.80199977915767
46.367789219851794
45.89993824967727
45.87872531096655
46.36570684690594
46.319116223976955
46.272036894267416
45.796583126647455
45.79122963920332
45.98241301894063
45.84798582912167
46.12359799348028
45.81407826665785
45.88418720423203
45.439065295038326
45.88363348745144
45.952674619027306
45.62620456494804
45.74974605763484
45.403956598598484
45.90334908327857
46.190170822903205
46.25387272878992
45.885657527360834
45.983563490740934
45.82235304584459
45.72130113164052
45.80601266994833
45.942835352828695
45.9477733388679
45.484949899099256
46.07431363195705
45.79561901179904
45.986186503696715
45.910442082888146
45.81987185515223
45.990917871394046
45.52536892536382
45.70608810195192
45.53885064769219
45.47589349478796
45.5020867157804
45.76818560139425
46.11149180906152
46.286543791652534
46.356824243799586
46.360115976897475
46.401234546250606
46.152506959145924
45.70906782837161
45.890917103433324
45.91879206385324
46.00674846494049
46.289818267382934
46.12762061907701
45.8977452577043
46.047806892908966
45.88449319488682
46.068539260355465
46.222752795326464
46.27894912596086
46.655850915303716
46.370042665160256
46.02707433152156
45.93416233466434
45.7669509556739
45.73452067128986
46.16467929148689
46.28204143021983
46.464971125590914
46.434237573036874
46.126421063367104
46.02681913561884
46.04473863179935
46.37779686854222
46.351398787223644
46.51603348629561
46.41193865989993
45.96258529144715
46.13568624962719
46.17050914713158
46.360008637631395
45.99625210800169
46.5725432788986
46.306421252364
46.64343462923836
45.894248857555546
45.98332007490309
46.22947525781265
46.250745291258504
46.23958872459209
46.14813931842764
45.96641832177407
46.116524622341196
46.462130735330064
46.51815965266944
46.1760330390873
46.37911183161346
46.06190914430126
45.73023430279569
45.910548799582315
45.837777942633515
45.90495468446388
45.81148621812944
45.87674915359817
46.11245082923509
46.27359300444901
46.512092789712895
46.116350182127356
46.545711210842896
46.43538645321195
46.0933344156091
45.955160120776824
46.050228783985524
46.292592427698615
46.1661538059043
46.33013564942988
46.309492695639904
46.508829481930434
46.521255770167
46.63003885032796
46.67355636607386
46.76807802512295
46.54279385411675
46.44386602839931
46.55380226055779
46.46309943379952
46.71205617706475
46.69377515795273
46.63593379906052
46.39636102044968
46.52021982255169
46.838541458857605
46.60782979016285
46.119141949933336
46.17666154264631
46.37739778008087
46.400421282250534
46.40835383684153
46.21665596654421
46.39525215560725
46.10393714463876
46.386410191332764
46.455938561787974
46.72186005481458
46.30354635859541
46.64599469150265
46.767403580836586
46.32346890603305
46.369202171371185
46.48271099817556
46.424989772902435
46.559746523823534
46.345088621562695
46.2043979007373
46.25945771802058
46.28605069167293
46.09163234664832
46.19927281020767
45.937135390764574
46.123118802846385
46.303671696501695
46.26550922009875
46.21982419374325
46.449187292043504
46.286127384559215
46.19853533523982
46.38927589889373
46.289862745661125
46.18930415871722
46.119635579977434
46.071146861544754
45.86471070245249
46.098598781686874
45.802512038503316
45.96687990019323
45.840306630125596
45.95810146617585
46.04767212141925
45.958104391956205
46.120844708127166
46.26552318760116
46.32178217137866
46.465665976198586
46.43685639880709
46.614691015687335
46.22640252898094
46.455652908568304
46.54406510913381
46.07460187263011
46.20042742632673
45.973875012988415
45.991282466671684
45.91924602004078
46.348488805547525
46.0257023730968
46.12478391650454
46.16833409608164
46.63896718375144
46.588049185001914
45.86573373495584
46.02264048715557
46.615442413930225
46.34231907836144
46.0580543525791
46.00767348280203
46.24229254325551
46.081375146399395
46.15173410262835
46.23837350169394
46.13953938585462
46.170653463033815
45.84194660718042
46.498978995543155
46.541240206647664
46.573284989966254
46.821090858803764
46.44856519589765
46.74406114107385
46.42141611760698
46.75284614849093
46.60621381254792
46.25914322389633
46.53710780059148
46.74138295866691
46.39132806643515
46.441239859285155
46.05624812824856
46.37770932681643
46.41147258373918
46.8112223996526
46.80463721340924
46.69720940552867
46.655315331444214
46.70558611758219
46.70430689081105
46.906223242946005
46.78979886683133
46.918085198144794
46.79577001199122
46.736313031331406
46.87745568887097
46.8823274948642
46.89625988027126
46.74597370749887
46.69291387527621
46.60927357525854
46.41529658941884
46.85857054012665
47.18752465451765
46.765389483868105
46.447604160243394
46.657002707038224
46.78754985108801
46.16442071272841
46.46549401932417
46.70508827520319
46.68513645720331
46.62865714329473
46.43914862605754
46.45454425103976
46.33495976827181
46.58439576246291
46.45323176320387
46.77595003538201
46.17230703208992
46.2966060986193
46.69996231230499
46.21390860619284
46.49779362280329
46.750940271750615
46.81095136975535
46.77507720717883
46.45476893490493
46.648232056673265
46.7241967133968
46.67426608322745
46.25396310099181
46.15736011288441
45.980609565779474
46.394016811412335
46.57050149020923
46.61797024459288
46.514468935654634
45.97985136440796
45.98474667356631
46.085654358943124
46.33257453526037
46.391388824822
46.64275040227495
46.85241842281222
46.76523239365481
47.008419170323016
46.86952039735687
46.865405263910986
46.51262507311466
46.69068754594578
46.721096176077744
46.785290198043405
47.152000092469514
46.28041954162042
46.53325009023606
46.51583185189115
46.73150214150191
47.11187068613949
46.95496229747059
46.886382124450776
47.22316383396319
46.95397010410514
46.89195575058481
47.08205871397172
47.346011884199434
46.97659458239058
46.865088647421366
46.899193074524746
46.74449321572673
46.44051216648161
46.56963994585699
46.39230591774458
46.721536414869384
46.5991657200288
46.937484989441664
47.05910282177759
47.10135581113406
47.27184638805734
47.20367057563504
47.34169751972265
47.04376715127278
47.205042086569684
47.03540724152196
46.74495826832039
46.77791153477434
46.41744671521261
46.33402467212601
46.52329435705521
46.614774824973225
46.46346610081169
46.64972605858916
47.01732078479275
46.80015594688501
46.923286541309956
46.681245542107455
46.8815996159113
46.8749294849559
47.06252284223248
47.2710810361414
47.066822043495605
46.80595647366971
46.97706531594016
46.817514607886345
47.08320271608634
47.00955664665069
46.89176107956634
46.60004481697286
46.59673131687809
46.60873122419319
46.86852181099905
46.53078670919495
46.6395267946777
46.481110583896225
46.71725932127852
46.36245733520779
46.62233848619987
46.49431912279997
46.6787441149463
46.59047591147222
46.838737351865184
46.50179866487831
46.97557679452753
46.53778198248445
46.54001062791967
46.89619143487196
46.68815359452115
46.516401884811785
46.58354207932415
46.58763535177862
46.79594052212401
46.33441906790669
46.83263967741527
46.79048043108629
46.467199805029026
46.445648492199226
46.38655037665389
46.17940702400622
46.36950802890469
46.660210746487515
46.38894323508907
46.62853574543517
46.48597898141075
46.67429100555826
46.81260799399957
47.010103098225244
46.36654454837092
46.27268591334576
46.66478538508205
46.659886302022784
46.41736120769334
46.241656949580474
46.29214995730271
46.3556160998104
46.41210253071532
46.08901163817553
46.15704191707545
46.077074358806
45.75553975567563
46.124996684169005
45.86383228119834
45.78308276018601
46.0302632820604
46.24920285018933
46.244789352062135
46.30663826230879
46.24924471043048
46.26703781161481
46.84313745010034
46.39318603126639
46.41905898306609
46.126646368931134
46.35742794988876
46.629932646848324
46.26464734744261
45.94033556240589
46.14206908824051
45.96509859486976
46.09833409527318
45.989595347105436
45.76627678446176
45.950058624640306
46.21247201516555
46.13986475379516
46.176336530288125
46.357560438681624
46.27067668199249
46.141598923820396
46.35179653862569
46.05091127395879
46.079630562027425
46.22519225763074
46.22478479998876
46.195154017722395
46.138924700332204
46.18842789595317
46.36134813804765
46.03666017459753
46.09887446874016
46.088465051978204
46.23135653022769
46.232593062148354
46.07657040810186
46.275375434374794
46.26808814979472
46.36316705590718
46.254970973042326
46.30053724506302
46.19213556867405
46.30903834844927
46.22785834317857
46.289769738467285
46.33727163458328
46.55342356614749
46.0591870980759
46.101324887036206
46.436756604789586
46.170814727763045
46.36285698274842
46.10972095423981
46.07464131463718
46.08060673474003
46.174187256737326
46.62739297497732
46.58603132899601
46.402490410976796
46.450813902546685
46.45209523705797
46.45716926114431
46.177849470665315
46.17361545749851
45.99128447551357
46.151096755453985
45.99474884525013
46.22521777555909
46.199259433323355
45.83985132689694
46.01890365556324
46.13743274840003
46.415569467224415
46.24165429018986
46.68318326539563
46.54390138588453
46.749839137817084
46.73261718582412
46.561034531408914
46.423438293154916
46.451022069977064
46.1263664449886
46.614508471001265
46.72222754068107
46.52961288825547
46.78278035786343
47.09204753376814
46.92393254343217
47.045985187637896
47.06548716566499
46.875293928398264
47.41629098466425
46.98920038789664
46.935287398733195
46.78459628680145
47.0191694807582
46.828240196527496
47.077429393742705
46.84409721129226
46.818715197869565
46.792390478756246
46.79445001205682
46.93485194548655
46.95008093771282
46.8535711941143
46.85328556160896
46.833371383937056
47.030892032921784
46.89036370552774
46.77002848699508
46.895373076384935
46.905098485109704
47.11519604425678
46.89275210827055
46.66923084865936
46.72364142399941
46.421916794968105
46.602193695989776
46.62298779335594
46.48125332249043
46.60540566252422
46.78745161700575
46.527466148722624
46.916568452377774
46.63450026343167
46.62748480782344
46.5021356690398
46.765516189001566
47.05523840238863
46.971081682796864
46.786186658569186
46.89653315393925
46.9686570704283
46.976252274846665
46.680853853806646
46.59374137498817
46.97623061515434
46.85778348088038
46.72667466969608
46.66711582188951
46.790549894186626
46.859094165070445
47.01760214762071
46.91171620686289
46.809425861885885
46.86207109984662
46.744226899607234
46.72671611362264
46.945403295095076
47.337813150396585
46.9792157510492
47.054231701278134
47.19809341192219
47.23343154905202
47.18853693985241
47.07582343907453
47.019618528411506
46.79430137746715
46.8970338330351
47.01770000709505
47.37153535468299
46.99030547215059
47.165930063056
47.25290944306766
46.8527393968116
47.159260562816414
46.64588177406275
46.51078332652784
46.73650642756663
47.01814793319184
46.869697752321606
46.86034447763237
47.17492170593314
47.023845835253525
46.87147729490524
46.80391241569423
47.03316197306951
46.77115055688648
46.88270523811514
46.957607204181656
47.357974914886405
47.16994633032444
47.288283411819904
47.45888526113164
47.4379619811399
47.432627509542755
47.51754583541311
47.26348736744959
47.141424295003205
46.88695701091788
46.982330714590496
46.79515309321588
46.72270092303182
47.14330755390772
46.98326441747608
46.92520202192255
46.922627826388634
46.90301681315845
46.877159138119026
46.75217200949096
47.0988558142866
47.09689077900964
46.90689706186541
46.97760406297286
46.85266631803191
46.81576217052011
46.921405807990446
46.827679301192425
46.65847165038844
46.24371331881852
46.392354615933165
46.436578222748864
46.5398269169519
46.45782817931259
46.654067704712105
46.24065784547123
46.41442599835285
46.34132663868316
46.28806714233092
46.32921918217605
46.315665921830146
46.53371231778544
46.74751877047779
46.978427949026106
46.56382015508359
46.89540992164863
47.04408137372821
47.06313700307886
47.035502126533686
47.16155138365558
47.387905179013906
47.23437242914013
47.29470152370831
46.95682725186114
47.464934695827175
46.885677618311774
46.90267356381537
47.128589893271815
47.22208283116015
46.815122722463215
47.08169637275188
47.04507127733348
47.27759238182192
47.594590398351656
47.0061524264864
47.3205989278562
47.32246741278021
47.04484796146072
46.99327529985184
46.63679659961084
46.844838755174074
46.648060934193026
46.654913845702076
46.44648565475042
46.74678326556146
46.74516813188741
46.43089588232756
46.572530922074165
46.90101249975822
46.84402914823355
46.83429606204134
46.70795950570018
46.872331945227906
46.60039071081893
46.50020938373225
46.84369656731828
46.749467073381346
46.396007395995404
46.79057934625646
46.94253366112393
46.842343234485845
46.72678561453827
46.74775396929546
47.04206274853833
46.87254062905369
46.60856303865948
46.25736334433232
46.55970489060279
46.38163655353503
46.73360783680183
46.858349455453826
46.62733255489568
46.91412747009304
46.90025045905231
46.51445273355694
46.80387596486317
47.05454623960871
46.84593589419847
46.58992909578417
46.63431461103056
46.712139142210134
46.65282599897973
46.497110929436275
46.56446141214883
46.63620571262692
46.52468960049477
46.55296628801774
46.89856777245642
46.67058252538174
46.51781368844626
46.80087653811398
46.750009996400664
46.60053199383827
46.60886795898708
46.67339646321553
46.505763846315176
46.681885122010605
46.67820678011486
46.38778450251329
46.70704218386922
46.23530270955167
46.76250718755477
47.00971597540944
47.00328377821823
46.833270018108905
46.524520837252894
46.712192087342
46.76332023865336
46.812067442964945
47.0193291232526
47.28973364602997
47.027494602153865
47.1902999311153
47.23998196005912
47.19984692427473
46.77684031742989
46.924160173812375
47.091872903010625
46.738176225832596
46.87282534093897
46.353198190059366
46.850464015283684
46.673246413661055
46.579728701516025
46.58102598180603
46.687518207986066
46.338587777108785
46.191672920719284
46.68660522841314
46.70295623016543
46.42424824310809
46.905647870997946
47.106973538156154
47.091970279233436
46.78500992840983
47.168883917904765
46.70604016121575
46.854417257353276
46.304494649993515
46.66191052484997
46.40000945140577
46.32996658295003
46.66998973778425
46.66087123565196
47.06976982322562
47.06013383795024
46.62163493376357
46.26138875343768
46.6569863107648
46.298205531276274
46.32538393411446
46.718817690688766
46.21188086022373
46.37828290894542
46.39823831017508
46.36377410466174
46.58660312988149
46.58164421536518
47.12211446482938
47.13112674641954
47.26826664123062
46.965962647808006
47.11483252837098
46.87256393335292
46.533724406360506
46.626997951537554
46.77163863845283
46.34637071499446
46.291116589880694
46.652765730928614
46.374710652629055
46.81755900056016
47.12234202172771
47.05989342617135
47.313641460664726
47.19736587832566
46.90856623717883
47.08433862819835
46.98761051862491
46.73351076716011
46.89774358859446
46.9915639320625
46.75966909698821
46.84472326187854
46.79649491851397
46.9049004456255
46.83453448134816
46.4560439349781
47.10022146833274
46.847910212813105
46.43049784263672
46.87062280020855
46.65922512238439
46.74919583436025
47.10092138101025
46.60639060638277
47.11751717072672
47.15638713989384
46.56629218338875
46.58956572171449
46.57161434606451
47.022962957203426
46.10783464148045
45.99407095443112
46.47120142724507
46.49126150432391
46.423573793887286
46.45369353224077
46.12701956985073
46.35468809796217
46.70997699904458
46.32883576426525
46.18411115289839
46.36416327884473
46.44296178684623
46.39402971138081
46.68287157773316
46.47137391289428
46.316436366043035
46.162142016079336
46.43164741437979
46.16313416039519
46.11917599136791
46.17841356082011
46.29654666058234
46.57054221537805
46.50824882753706
46.11085904258144
46.4637579876472
46.644344852219675
46.336046874784735
46.48023686766966
46.398566441734914
46.35891938261679
46.34737615120315
46.47622759367978
46.3077287676931
46.17240735311903
45.87758034678418
46.05728109584254
45.773094190927424
45.910144074070004
45.559377271440795
45.6167323875298
45.866830355623776
45.996084636095354
45.69408888446402
45.295622266949
45.563455124857995
45.51798545110589
45.57730611538644
46.11273114064957
46.22860130959454
45.61076225211268
45.580065002054546
46.09889465554087
45.76994104730271
45.677689502138236
45.56524497798193
45.922788599635794
46.150718388223595
46.088366142398876
46.04382169494341
45.67623420152795
45.797196814146915
45.51331057137806
45.92608433659975
45.562436191122565
45.42450046566065
45.01782470632976
45.125964946782325
45.418054636359855
45.76848641586352
45.512745978674694
45.58215596661354
45.94310834420497
45.87823724716172
45.37905236741899
45.601658120523325
45.56079394150751
45.71159938937045
45.48379193616546
45.31583598682227
45.43716803791423
45.6489159451562
45.68740289894036
45.47473273261536
45.667181509941194
45.58213184400095
45.96284407988048
46.260934728633096
45.96205463212979
45.97719598197601
46.2287532885583
45.87799192213732
46.21212861784563
45.826122638629904
45.90896179318796
45.89391724962674
45.690322876530196
45.6505031437671
45.783228340078686
45.97988650198278
45.86897839138833
45.3776799915015
45.83271211550607
46.09297530391595
46.60481815623893
46.084911968478394
46.09466293206553
46.2746374972466
46.164006791169335
45.836826949296544
45.92904810401736
45.98442473074625
46.232804871465824
46.12297383511083
45.990717894079005
45.97234981479267
45.85819634981321
46.04920432489467
46.146381962537355
46.259392424194296
46.19860353615345
46.49791861380008
46.32907144209962
45.93300899402523
46.017893346380724
45.76124404133953
46.04257093313174
46.49260358954448
46.481975530198255
46.33434105257619
46.05384510457016
45.701050553646816
45.9287350394098
46.04188325399271
46.26006573734311
45.80935400068701
46.169333994995064
45.904923192506665
46.380155747069495
46.18598251258945
46.286937759559805
46.37642909101587
46.367382304287204
46.07352661390696
46.100189750841324
45.82332728928768
46.02279175335155
46.28996095044628
45.9351889789593
46.45208130845427
46.4219754604236
46.491457555665065
46.31573220590663
46.47585535442964
46.505470026601934
46.17201678165877
46.329805888094256
46.23973746854541
46.479412335420356
46.26948257478866
46.379635175090456
46.22457395672514
45.97647616806418
46.45821875846487
46.0896316486122
46.036491993616146
45.83200541931557
[truncated: 98,002 more rows]
