# Supplementary material for: Comparative structural insights and functional analysis for the distinct unbound states of Human AGO proteins
Source: Sci Rep. 2025 Mar 19;15:9432. doi: 10.1038/s41598-025-91849-5 (PMC11923369; doi:10.1038/s41598-025-91849-5)
Supplement: Supplementary file 6 — Supplementary Information 6. [file 41598_2025_91849_MOESM6_ESM.zip › AGO1/r2/PAZ_MID_distances.csv]

cm
55.781070543029486
55.82340412012005
55.74845833348972
55.540171027312326
55.7762777928603
55.483964454273554
55.66341678354126
56.02483749500301
55.07862485999648
55.613600674698745
55.864349177050144
55.12116623345347
55.160595344237514
55.46730255869791
54.85733407198511
54.9959534009378
55.38156790092104
55.19020773698716
55.34898735399263
55.195885784183055
55.418232973538395
55.14246937865852
54.26186685959878
54.23163713275323
54.664475241222455
54.45720031144846
53.921425243536085
54.40271759477208
54.02762270443852
54.115675299628435
54.90041578904867
54.75395091109656
54.4100829791277
54.4594382747444
54.75977817601803
54.34554503421531
55.00771139734361
54.990046890646255
55.11951458397797
55.07123129860205
54.47792423942676
54.07883912397012
54.15338431039294
54.04568022273626
54.3564818668422
54.605591182990416
54.248521687938904
54.07329044700715
54.536668772725676
54.58219223222097
54.06451504807075
54.4413514062484
55.02732969819466
55.079674211960544
54.77376243742903
55.18557760650807
55.103812711933735
54.71486095179931
54.37998314012581
54.21686659809692
54.869567039851574
54.48874705476566
54.81205622800489
54.40658902772908
53.99705150416957
53.09781881184117
53.99113519636028
54.08451863168306
54.3467879935463
54.04917606947178
53.863170357938344
53.37421407204793
53.74716203764701
53.54108680703239
53.39711481831617
53.39439982941412
53.504055485800436
53.41026351907188
53.422637213641025
53.78665311684376
53.465069446654724
53.67553561238922
53.579121835391824
53.26994202919453
53.00104823291664
53.652202071012184
53.3153511639052
53.758385475453494
54.300245257763734
53.6934350014604
53.870520503450656
53.86821919381031
54.22309821157281
54.67174674571959
54.502228295088514
53.96214270155009
53.642624326846914
54.057865731248626
53.78952951932978
53.8463760663174
54.01995759533429
53.97161778712232
53.824569694497534
53.802834672264865
53.91114054941054
53.550611252961225
53.4457931555204
53.18747051881484
53.112575700666405
53.7149306952755
53.30744605770071
53.560979881201675
53.15953274209882
53.67561671612952
53.61488968403385
53.73353788646262
53.744947238418625
54.16857649752323
54.45914924701244
54.62743282379675
54.21188818373285
54.09676889306131
54.10771788040067
53.93120809799568
54.160983223354044
53.88944566441973
54.368845494272975
53.889167372257084
53.55512581894481
53.52306147937109
54.32227400391879
54.30754381516327
54.27045827214253
54.557762211577725
54.020303915637825
54.28631693196767
54.495068505177976
54.626454650523634
54.95828856974202
54.548740984972085
54.83626900498791
55.215884362160004
55.169756034911174
55.70075950809538
55.895058953936804
55.37910980707786
55.13573807344539
55.230053279748255
54.994305476750135
55.43007259199762
55.71687477007145
55.67503662150533
55.04999652747228
55.569152589903545
54.83672341055094
54.90654448453112
54.44949096646802
54.558094021148925
54.61812403399441
54.637865482638404
54.93934811977083
55.41053306565523
55.88889713801204
56.2967511066576
56.13772496258452
56.16219378235935
56.151666240720665
56.018525648218464
56.709394620476374
56.66144330930141
56.70902879910581
56.18293603973764
56.902104973115435
56.81939419157848
56.10194729057406
55.775412867259035
55.802421911975266
55.802766260495154
56.08042605234752
56.62732268630346
56.32875778661741
56.25496672474316
56.1418098528622
55.603245521403124
55.08400326589734
55.288872220246795
55.401518639885175
55.09946776891754
54.37232064154104
53.935395815580115
54.59387252368086
53.909858444701804
54.04065326570806
53.7026820276487
53.93215951628491
54.59739824676935
54.950037060243076
54.808030375775026
54.88324204144414
55.2983299357372
55.34162165805273
55.10298743634915
55.3972849146278
55.5327175659982
56.031312762871146
55.52467643365451
55.77777290615709
55.857725808862206
56.115804263277155
55.68496924493868
56.121854746627506
55.90372708089719
55.45424237411306
55.411404108778214
55.24212173587936
55.34946596954581
55.506531852476996
55.08355313072946
54.57821652830361
54.584442706876246
54.28525982965488
53.76070154068137
54.36609502959174
54.69568384272803
54.07149088069897
54.07722642545418
54.1623965130312
54.74467136291496
54.984192905427165
54.87415419267128
54.44869592643712
54.452036928001974
55.09798459212508
55.056231391786206
54.80698554399679
54.599544428497786
54.326912267445444
53.95238008388781
54.065690276062945
53.9720960384162
54.4201831633734
54.21711799581424
54.16666449024786
53.885241806508716
53.78222801107138
53.779607315246444
53.65734310554092
53.547447697238624
52.96539677366858
53.503123428291865
53.65643020244806
53.390808497501446
53.24105608778494
53.04092544650292
53.34336197186778
53.25332741070472
53.33794546553608
53.86263385078026
53.90949849212635
54.23847541226091
53.90261231366281
53.594496741797094
53.29303102318186
53.410268939138916
53.566129101151525
53.621524941415885
54.32547063780721
54.1624664030361
53.94716705922645
53.70553832422545
53.85968179251079
54.203249649311104
54.22365426076307
54.03542672845031
54.44799974805565
53.65924861169164
54.20365641147283
54.05519828547345
54.40667971945885
54.757771102583625
55.02974429835087
55.35420023770777
54.86330808395785
55.1778292364924
55.62691790415229
55.667005950027075
55.4168460706941
55.51502595960103
54.969386293326785
55.15359393748173
55.035415382101846
55.88565070645584
55.82953217571325
55.66633481468505
55.05435077525881
55.34602733367664
54.969106605589076
54.875732149202065
54.93654805803745
54.92700281056098
55.27781706291013
55.21051571704011
55.25248135970723
55.39617928912005
55.469745204753124
55.119479778873306
54.81700260037397
55.46540024762025
55.241270187263055
55.42184823917136
55.75799302870804
55.499357384279215
55.86917504098502
55.1014049709121
55.446563525123686
55.26601683076723
55.70436024628534
54.89165065918077
54.871402454471806
55.24842454724144
55.04267942762161
55.01723203477644
54.96889005319502
55.067788321644024
55.514399407118596
54.90353817488187
54.85230533172869
55.09148598177628
54.76719894690242
54.72685705815883
54.63110728556196
54.63692651487392
54.64186638491109
53.862184766449005
53.875937902556764
54.011473768106654
54.410672514367036
55.0209598335605
54.57470382084728
54.89084435923019
54.93195971817187
54.288317528519606
54.43211597709943
53.99840206871463
54.14137793000309
54.402649757905415
54.222983381824925
54.6679037996866
54.899440986475355
54.70744807185351
55.17860978308504
55.19541056569549
55.39131822737219
55.48435803412056
56.12807578787314
55.397410311926734
55.22602718716366
55.39209006909299
55.88576327132039
55.97904262036487
56.21750209307457
56.60845539220064
57.022158572559164
56.98693789071534
56.52859606811748
56.46351404470769
56.350987835074
56.84750234697773
56.68916496046561
56.41593096983012
56.24128642473169
55.75057805660086
55.587871340266126
55.29119003260524
55.15256193491415
55.00576695674901
54.821205071067
55.00950829578607
54.87039020020377
54.5078017633186
54.61841928552735
54.19177943351573
54.4579237684292
54.27703500694283
54.05734236888135
54.00739355529953
54.293159448692016
54.27275729482827
54.41136234381141
54.40160963931121
53.84091673172517
53.8276792098662
54.01904237820033
54.00931896149254
53.73888770899874
54.111160609290756
54.32277367791371
54.248852218619064
53.910786687564816
53.97594901499495
53.74472963755954
54.225164516886394
53.86578909138003
54.36799378547393
54.373088687938164
54.08676220063846
53.70872241706076
54.21452462916716
53.6452320682387
53.547687755402144
53.68893717828965
53.33408944666914
53.826059477064106
54.041199177560635
54.15369868595738
53.75170067054991
53.71574124693396
53.634379244586704
53.70137170317781
54.127676696907194
53.487574663447035
54.24198187837014
54.221616961665724
53.58583074805037
53.51713590583647
53.837416014289786
54.033458795449725
53.5186312691665
54.08100488658611
54.02424884107121
54.185035089237886
53.75899094535941
53.68984003780032
53.80776379261757
53.71145403819405
54.241068749293056
54.184460490155374
53.99900950443319
54.403963705092536
54.64945302195603
54.63233888089039
54.62627501207918
54.89042732633558
54.694908610923825
54.83597761879549
54.584648093864665
55.05334766579954
54.84957230032113
54.632534179955854
54.593011761900996
54.91664133063535
54.721775409520546
54.57564960088494
55.17370086462796
55.31648404125475
55.52865750334034
55.50672332830088
54.82045378854632
54.816198765871604
55.0573187383393
54.826053784709984
55.01571784667919
54.809669672813925
54.57492066861771
54.406288104731644
54.8374526284599
55.048047395014734
54.705575510938424
55.06415413469457
54.714087198868334
54.82341242855771
54.93374321715201
54.45852623568565
54.356379724894
54.363275140601814
55.149173488807776
55.493056632781744
55.18101443715222
54.78880609054728
54.643885415273274
55.25469161356294
55.39801173202715
54.98689967323243
55.07079293595198
55.73149198149723
55.3128218431333
55.431408123413725
55.495360592705936
55.92882669253735
55.63411841450866
55.49479256413093
55.295695151830245
55.258724103659866
55.20071839402706
54.841238237805655
54.71301462583847
54.21241353544148
54.945582156474096
54.72456144889519
53.697443881635145
54.163754297227186
54.419710169910076
54.810720095158125
54.972867748401704
55.06597812258021
54.622225851616676
54.90350006449854
55.070442432482494
55.508767201496674
55.50574168677
55.44818957019843
55.340780621594824
55.40715742414926
55.56605802961669
55.47909514301436
55.28487391852398
55.27016852832205
54.68171643332481
55.33142376222883
55.28843217902748
55.73492439083939
55.94459193528466
55.73548196354489
55.42056057513058
55.5965130942412
55.49430289442488
55.23538948916194
55.081099571386765
55.139546676624725
55.03449334738866
55.459359060841955
56.200655993869326
55.7918898589924
54.91455250958167
55.20384772670774
55.22018434737367
54.860876486154396
55.45703646355062
55.317156830336195
55.300512043371675
55.44190141677887
55.49115034856581
55.514560491015516
55.71976530958242
55.46596674907247
55.74577165987879
55.42130259502992
55.817135114528405
55.8233579055335
55.411812068885716
56.089456994057805
56.23340091593811
56.854499702085064
56.81742519162148
56.70023296717018
56.6228544517994
56.84499880956667
56.565627616464184
57.228879729320006
56.55637395302147
56.73853990781213
56.54288989365064
56.928445757818636
56.31569221425096
57.00212192263345
57.20199862321196
57.21507611539009
57.285711530184834
57.013648078005
56.76500098297603
56.74195902432796
56.97150330371052
57.53753995653834
57.05586030781984
57.071652075367346
56.82145228917412
57.135610836283064
56.54279447107139
56.58170801940643
56.444829545094045
56.82136901243572
56.13928457362676
56.23196945430045
55.82725666706909
56.11241593941533
56.131668879344296
55.20674304419095
55.36668758135795
56.02540428944816
55.723174162892356
56.263804760258026
56.40325086944767
56.42128855214449
56.635723577516835
56.49535636002756
56.48225619819726
57.2202781764
57.28124536465756
57.334346656896194
56.95203783449525
57.545918316323785
57.53849158787314
57.44620961543602
57.093246121473406
57.516508587058446
57.84988247649229
57.94465166339916
57.05274271643194
56.84548019840323
56.57714057105939
57.23977931989555
57.34435759109789
57.495486276349894
57.187018670721166
57.417606388880166
56.748664496529706
56.95644544710272
56.82823575759902
56.59442408103156
56.60858431642464
56.76436689618874
56.332825498969164
56.39527860786712
55.972516155396846
56.14728798707177
56.418477523397456
56.849083475731994
56.54145981374463
56.64839410506496
56.65203560882577
56.90621466202349
56.89689283646657
57.0592930495316
56.80498569102504
56.508750081984125
56.684430120923324
56.785976612685474
56.57848930853093
56.7768572021226
56.63306825929224
55.95652180244953
56.069041074879465
56.0225164092665
56.60947105427345
56.83177346828769
57.305628203889164
57.27236155488215
57.09733301578677
57.041765715998686
56.97940385651421
57.336035485199886
57.07520395976492
56.2579875601987
56.20944749560566
57.045458110986985
56.37225940935633
56.330609802571296
55.98315087128793
55.85263444001021
55.83835371727437
55.99405943386484
55.5885930484956
56.12348214062291
56.02239215312371
56.15799817706089
56.06949510117623
56.5471035894131
56.404492712736534
55.98284308426673
55.7466373386909
55.94945309537288
56.59125470094429
56.2521913588592
56.35562760607642
57.045069915378136
57.16718767685012
56.57690948863255
56.81109957740655
56.721216194346525
56.865209348803276
57.00331424350956
56.742806746709995
56.66203120939595
56.283009448423634
56.05483925592815
56.47138666867493
56.56679363381103
56.314001899252744
56.58177499840832
56.339899634407836
56.3204692934172
56.32900165279071
56.88961709355196
56.92844908906644
56.53966265322903
56.51141063016198
55.843420164982774
55.988683066589594
55.90941598827332
56.068538155365744
55.916422320904246
55.43295620125094
55.652014656518254
55.6446827465937
55.47044879987081
55.512765112262855
55.585385848606876
55.452922409116134
56.06745961479117
55.8977076298939
55.73484976963639
56.054269834484366
56.2834983261037
56.83544466017545
56.811180849176985
56.66025984085596
56.45368776987541
56.54500600398574
56.77833098865294
56.946048882375926
56.784566800055835
56.52259102453408
56.3211421839828
56.58014272596209
56.06059065909254
55.71788204698737
55.86916302030023
56.55756252965256
56.43767825822188
56.80667022309162
56.78730807616382
56.92581563712814
57.04064487860028
57.024248876539296
56.59277854290187
56.411125292451565
55.70281635980805
55.943837645839075
55.79342086146621
56.399080583604956
56.128412807041315
56.307464822267214
55.9383030000486
56.00154639083531
56.42498613478198
56.67858068444095
55.95682439104058
56.620411887051965
56.585143519566195
56.69728483355025
56.727178056780346
56.44031358945939
56.65832514451576
56.39376743480262
57.08133652020134
56.94416101439144
56.973416039476014
56.93527945442936
57.12713584946261
57.391398337714854
56.8233621433042
57.067259202127886
57.258416799556436
56.43068609885231
56.87980292475492
57.16012373971467
56.96013982903705
57.322241662738506
56.71160521021747
56.52726735091102
56.69752630133214
57.40776717659951
57.55477755097502
57.41223221812245
57.5265011695904
56.99668624075473
57.36277506644724
57.569298585949966
57.480011118864304
57.15596887295288
57.181900537522374
57.33862884593781
57.23749393738977
56.97156863842781
56.87094233461484
56.821577605984174
56.902722901140145
56.53962754141795
57.0708007799887
56.80849927598489
55.695631723656525
56.0476231088016
56.20371242142926
56.49293963934791
56.351646175614
56.36673475280207
56.1718285085232
56.73487196754922
56.459548392369875
56.251119815266996
56.35269353773094
56.29851202223323
56.68421906954153
56.16643316683576
56.25796708526747
56.493060330041025
56.36050766740478
56.305752180833736
56.26765303793417
55.90142906311504
55.56930050560828
55.760383182472836
55.96528717200152
56.08836988755408
56.05520437644123
56.286767924174576
56.05392418952079
56.39164053782231
56.35635732963179
56.23500060511678
56.289364948715225
56.45292916697032
56.11612381438749
56.477578770543985
55.96590057016599
55.991127323069655
55.78190089557103
56.28564154659401
56.303060771506935
55.92801628253315
55.90530439491867
56.17705195637626
55.92015530117721
55.400017802540184
56.26253272697615
56.29770196033307
56.3007723433468
55.91598276038202
56.16961486508562
56.458413808876614
56.6809270570448
56.0884335666247
56.73445144939409
56.55019478411986
56.686715952311204
57.05588217143455
56.56536484967687
56.464712202044915
56.0020333854145
55.366883787342296
55.90388909115093
56.11251116989003
55.813438902608446
55.93051415812645
55.631058952669605
55.54319327673505
55.90254087749521
55.4035248248571
56.005576934843724
56.48403660638252
55.86003251688147
55.86886921715429
55.44387354301778
56.20631514141089
55.79957766974753
55.898846655467
55.76863000993493
55.3454302120636
55.6298921417756
55.7143690121921
55.487190268516215
55.05647473233934
54.8176219403397
55.09466031333708
55.61044312306917
56.389665886597996
56.45665920550685
56.65645100499671
56.8207518707188
56.891620215024666
56.41199346272606
56.48507314338065
56.641277455861434
56.510097649384846
56.37261537963826
56.14588132320601
55.876236122021524
55.66758228247365
55.64766784944743
55.4804512037894
55.23201061783643
55.80558626881885
56.24555626760326
56.02830828010386
55.670139292552264
55.88042161297879
56.185291448537086
56.111469688785554
55.5481759001751
55.847717906931386
55.488341954760045
55.890577948460425
55.838154950134495
55.85910622726069
56.33199383322457
56.165471256801375
56.22004231330158
56.28397794185216
56.07251989858682
56.03626257213469
56.3556021753153
56.3402964120552
56.65400548474
56.39827295627377
56.42952713783813
57.06064901556236
56.42394181081359
56.865569270078616
57.08924787685144
57.57448167100689
57.60296269190573
57.55635406101738
57.24093819255065
56.96756608513854
56.39182010949038
57.16645333092507
57.14830142770526
56.87971363423751
57.39974872828483
57.611362375894984
57.766950220853005
57.946903540421935
57.86838934150473
57.6268421903461
57.31324294242092
57.51104634316348
57.19219835941021
57.53785902341133
57.841774775708664
57.73913065140168
57.75027031290142
58.36901578518403
58.31312789565009
58.28614194068863
58.20621472750157
58.325864219231164
57.750847994669414
57.463215460676246
57.15690000980515
57.449478455045934
57.13852619826229
56.98370110778837
56.8717444876837
56.65849545920467
56.31646961329484
56.81495891098878
56.715121646202434
57.083419401633165
56.28812603657429
56.67169834319906
56.77590821556258
56.774872926184706
56.30217295837214
56.32118915745042
56.44597062043571
56.298514406767254
56.466070269092555
56.51776169443832
56.86922825778365
56.841033507319025
57.53061369825597
57.33969830486899
57.371205599926476
58.45019066409797
58.325728723406804
57.96165716883123
58.0484462221963
57.77233978447839
58.07269854755178
58.17786723548149
58.49816944875768
57.706143316221585
57.956294377333194
58.32382401908122
58.19159414540293
58.23477645485607
57.18169940869534
57.31836437660667
56.724357243754866
56.95341130697808
57.05774935615213
56.86181536370639
56.79340444490785
56.98143782049926
56.91515599059752
56.805368588170914
57.037923441757435
57.23654865651808
57.01107050498251
56.440350880227484
56.87058718677383
56.9209146804307
57.03526177183798
56.76277705019442
56.82772398399038
56.53482106825863
56.49660822465272
57.15665748616952
56.51474550271726
56.630155927798114
56.96033934540724
57.17854724401907
56.875426795423685
56.76329909089939
56.32692123290049
56.392844547075754
56.140838995258825
55.691714857414695
56.02350819664257
56.06205187181975
56.46009255460462
56.37983103922866
56.34049678734936
56.35893544093498
56.715964447545694
56.46142582856811
56.5833169691751
56.68041681773015
56.84180717727438
56.64040493375001
56.66047789346055
56.65419313977363
56.703294150573385
56.44987463428192
56.48926694628215
56.802351848414624
56.0780795368421
56.43680958682076
56.59059924903748
56.92457867462007
57.15404140395401
56.98064036643417
56.79291975568585
56.44429807631635
56.49786579218298
56.12224466188369
56.086455547144
56.06210676563234
55.90541976425533
56.78019556504666
57.03362772019525
56.96453015144708
56.84668649610754
56.80322818655939
56.41971666428272
56.75304700483074
56.82725738670719
56.615552253423516
56.79940308869984
57.24664842887968
57.595313715615134
57.17455202305552
57.496550505255776
57.57377434170893
57.72804442547856
57.572410455919425
57.37546815988652
57.89566172150368
57.86099968675511
57.12807443483972
57.260534562343736
57.77918869397078
57.70852419894493
57.107784517233064
57.179368452533055
56.978931120586985
57.46828867867979
57.2732056856971
57.10213908285922
57.510606810206774
56.85542424309138
56.75699873790799
57.05095381450524
56.95005141015955
56.690238800753036
56.59109986564688
56.40379809778143
56.54542628725885
56.48477249516054
57.00074709699662
56.93133171111191
56.95959031222805
56.63104394458779
56.59302949510427
56.58229590953269
56.9262927276028
56.72598822351374
56.04747213788003
56.15613952870673
55.726211903828684
55.18026282201452
55.33878322389076
55.44016985143317
55.58214775129009
55.384698799679015
55.42877471403774
55.39001294572786
55.60543174664701
55.73778023251507
56.317497829835375
56.13798310444448
55.951300240027095
56.14049051792997
55.84158188214149
56.05552214219144
56.07896860525706
56.51391523049303
55.88828133891672
56.39930069038086
56.545600789981144
56.33285511433516
56.43512838042081
56.72833533273331
56.525174702577694
56.36813290865177
56.71875444259832
56.87970928197137
56.34210028246408
56.269655379459394
56.36689726175324
56.59567302059539
56.936301548094846
56.491111706608436
56.98627091814245
56.519411680573896
56.236211878223436
55.97071765608016
55.786673429407884
56.65790447421615
56.286229668795734
56.534860815530514
57.014070730665935
56.490441122738865
56.67475743122106
56.291720687643995
56.16297881523205
56.37931912536449
56.73141235867677
56.21050541465583
56.27525318324508
56.21582983760221
56.36236167084593
56.71728916493396
56.85509656876912
56.040743326896404
55.536108691436205
55.85023814524525
56.35189936759649
56.67053001647761
56.907939684316474
57.55449654672457
57.69532593485102
57.74008273764633
57.815872058032824
57.60809986178176
57.67787874145809
57.67129100254606
57.80876696273662
58.11262727470632
57.85719314824233
58.211543757211395
57.78096238835193
58.39279708720805
58.16843087104616
57.63974539348226
57.158472175012136
57.26043637813399
56.900433124062026
57.07642619031461
57.18801078578689
57.70998779767886
57.13030262256627
57.16331180452307
57.14450911855023
56.885684800690136
56.397119817258655
56.801572234214646
56.928930118492914
57.271048742465474
57.12603544850325
56.609430563519325
56.418294320438896
56.472409836801106
56.813936389256746
57.191297135240156
56.946417598250356
57.27471866035715
56.75156212481205
56.35831508031007
56.81985697513305
56.90143213562279
56.96756117439932
57.45360304408439
57.142480457653214
56.963448585986406
56.74010413791342
56.91294769585387
56.990698344094184
57.03249335256053
57.05466298813782
56.929382423767905
56.50605291846207
57.05575400963261
57.1566458663642
57.83712084343554
57.65703376708829
57.21333711729533
57.115205305936904
57.07953005484057
57.759755616149015
57.531066860990016
56.602302373541335
57.0119785740317
57.47617041936102
57.311722633318745
57.44878093858373
57.820839366612006
58.151424564219056
58.08440385055258
58.421963724980074
58.9461262621082
58.704144878867645
58.04641220215707
58.006062141694045
58.63012050049527
58.71187321078753
58.09057350514891
58.310575878014824
58.364044303105885
58.08635830753832
57.61316547670523
58.51074993833744
58.865308585387886
59.110881544052056
59.25780299725751
59.417651467016114
60.016845207467576
59.85875729881891
59.72713832544069
59.77016906525986
59.74256759919895
59.63251110698847
59.34364744815869
59.178650091322204
59.37601449065304
59.63809147884898
59.38621725033901
59.49794103801844
59.00559078723012
58.544326936682104
58.86268434257887
58.61997490210688
59.11364197902282
59.42349551904132
59.841920503999845
60.19326934758088
59.953182513338376
59.97201538141173
60.01540597807013
59.66070346423456
59.384515379436884
58.61763870180264
58.80158115648427
58.46344390194664
58.018481426945094
58.54782069760156
58.39314240373962
59.14494445303157
58.27230024344366
58.16849522673855
58.10402930106512
58.13298688390996
57.827325196093796
57.49996282978781
57.768816349103
57.90376972922357
58.37886260613208
59.20350775897132
58.86081234142615
59.12769411587627
58.65908316270708
58.57107531124519
58.872592686150504
58.8610377028996
59.04453118499299
59.017671974582605
59.50936671106184
59.51174513442504
59.423282499111366
59.33423602438831
58.46574650958158
58.13269768600021
58.330116593633065
58.31672497569445
58.106596782015714
58.5228841831106
58.12826680209796
58.52588675656614
58.6588418947757
58.46216288613408
58.54271542772334
58.70387103303871
58.069475543208945
58.10619323876957
57.36414236927982
56.88291580735278
56.91917683425611
57.71018750085258
57.78623283638464
58.351766704053624
57.66533344834159
57.01267101157112
56.88664405083665
56.806140737997524
56.11376129728023
56.793496466486474
57.01639585798231
56.938654741771664
57.36269768289674
57.205158303198836
57.230291949432605
57.03508523077646
57.24689498896404
57.32039022021561
57.69752322964822
57.82100025937427
57.81410210797952
58.030971765665505
58.06715103833758
57.48113299278755
57.9739699699749
58.14787173695344
58.15647329139442
57.71343923979762
57.756505958932976
57.65923727092751
57.80996208296169
57.69951593782387
58.05456203050432
58.132102734752856
58.04820155547192
58.68623596020096
57.90629015348024
58.07928049572129
58.31547240201931
58.025496968615705
57.7037721168407
57.54347889057546
57.25490641437365
57.070427649309174
57.300144587234975
57.31801383141162
57.11050600223883
57.02730515385139
56.733817357923336
56.43157729347844
56.52738392639888
56.246669170859356
56.60143076169158
56.72269740439621
56.04844594686934
56.29683392248771
56.592697499544116
56.328633420471185
56.99718662533236
56.732287315295494
57.064032243938264
56.66651365060686
56.23454660641016
56.53847402485039
56.68777974760316
57.11514779195347
57.25236218394734
57.06855570311734
56.95991052394248
56.876987899920145
57.31568101107661
57.158539140583215
57.50825667878569
57.09899863745488
57.29140391794581
57.39485924561588
56.73081922253515
57.18874557017614
57.687427200153145
57.724307593647524
57.909298691444
57.25284311651211
57.49972359272118
57.45238339461565
57.357919323097306
57.461262399113856
57.57673381094277
56.750732986018086
56.37268211037275
56.47365065606486
56.60151298992316
56.5595813067213
56.36545475459377
56.615144743321665
56.247672668540545
56.047558320383956
56.083816085774906
56.26935753425115
56.677050239955044
56.68862967934176
56.27442604480138
56.30408206896549
56.421290636550054
56.57826657220103
56.01770936042982
56.07272919623919
56.784753586497864
56.883944166949576
57.404262536252155
57.40299067019034
57.08811054041952
56.18066920639939
56.037336587616366
55.651648447242906
55.890551916982716
55.78946804276857
55.966918000914916
55.53133501764069
55.6956889710915
55.75771797147912
55.87858761311135
55.70422134201655
55.560343722582914
55.52743611242409
55.659101712069
55.39422997637605
56.106266044153
55.98736284100904
56.20493922951751
56.965219412086036
56.88542555951305
56.2420814802609
56.72508146824498
56.70869358627661
56.81931474931402
56.57691462133407
56.500665377836704
56.27800597811209
55.799997122518334
56.029907793729414
55.809432307654966
55.5818290627612
55.319439284362446
55.8450559244334
55.48735693397944
55.501922306531156
55.58539838775197
55.37682954826462
55.81250659429736
56.26673525183521
55.38039095222852
55.26161195324204
55.58292088868166
55.786453320680025
56.34130184255155
55.784792201106754
55.480215904233084
55.87777823356942
55.741786302094496
55.256951563547176
55.250071267092615
56.216353816288525
56.14738829686666
56.0480857267811
55.996281334643406
55.55734329213546
55.663273875472896
55.32541858736913
55.506059919747564
55.860449951060225
55.882013700401046
55.59006656764106
55.49133036490561
55.183900837015784
55.36641290205924
55.58117418683764
55.568743127050624
55.654519699575296
56.007848369525746
55.83430675669751
55.40598101635467
55.80585868292707
55.68671165431491
56.328412307812975
56.330858992529876
56.360825712311986
56.43250525742195
56.014193102847216
55.65566643422673
55.59420730303983
55.38097451329525
54.890623622208956
54.561383754411864
54.66863066351424
54.68123038405562
54.56385704155827
54.310512075098394
54.475672843027915
54.527763831884634
54.514425176919524
54.67485411664343
54.76326688800597
54.81889333882683
54.70433021074972
54.681504943174126
55.576670494741414
56.10547444334308
56.219133348815454
56.001788076667815
55.9292629607517
55.65153262868811
55.81504515717513
55.666645299500544
55.48205011226382
55.11068266672263
55.50833093141567
55.72113918249096
55.522364319531086
55.724572193834376
56.18966906981293
56.39798307715583
56.0525475560572
55.79126763720941
56.36479574832643
56.33545560810078
56.39651448444386
55.715809946328555
55.650505603412476
56.24230026849676
56.253139690865076
56.710856070193174
56.717015188715436
56.63012003365447
56.5124540159335
56.393393078412416
56.747325078200426
56.41499035696872
55.91320778344139
56.159391495045575
56.6194578931438
56.89141982410614
56.954447329798846
56.54770453852146
56.829445577238516
57.022531929965766
57.42846834782549
57.021371651130174
56.967873271469344
57.302544220527054
57.49247104689546
57.93050228571027
57.604277284777005
57.6808802391286
57.8327209627393
58.00644447924469
57.93426791989745
58.299808392570604
58.05337895050453
57.87886120155114
57.679521050744654
57.105913257699875
56.70990930303965
56.94746208939811
56.94722437675876
56.71390933991982
56.854528013453184
56.57474040536472
55.933718764218426
56.51005528223644
56.16425351282443
56.441781109178386
55.963601954200975
56.22498337065442
56.51291274760213
56.408687377327865
56.28382943084155
56.34845447861732
56.41987271471958
55.9753101659449
56.271707615319634
56.36167021416337
56.181432012527196
56.70007845193197
57.1348122679617
56.914589059405635
56.32317214692359
56.79296146233244
57.08651186634549
57.46106334094493
57.38948820580976
57.2887100904784
57.077393883618214
56.512845063309335
57.042156476171435
57.770284056349226
57.70988535406426
58.00829323427316
57.408734412940746
57.63307115104177
57.46576012563843
57.766543683595344
57.38829735579459
57.11196382256425
57.38921320054791
57.38011563973029
57.597061935246984
56.90627052663599
56.98406141446915
56.70206506959336
57.29300168275368
57.38782187091315
57.49647626195415
57.691616947993644
57.78203224455472
58.055567463918905
58.12524074388046
58.03911492193242
58.24524411678845
58.421112502020335
58.0162728136275
57.66830115404725
57.39626336739832
57.64687190912782
57.51711065098819
57.791317558075534
58.131612193624974
57.87008553559646
57.45527667474529
57.684518139278985
57.656560793558924
57.90304734957161
58.24944545571169
58.03389832249756
58.432247789404585
57.725118908928785
57.43826475262361
56.91739417617152
56.9303097779993
56.655396166484245
56.58178273591557
56.1879764464429
55.79873319064938
55.54732358396783
55.82156152755044
55.9119864882055
55.72108679370693
55.66313641025994
55.91658657993419
56.270568082716004
56.37144945163322
56.37825073996205
55.69102248604743
55.88806174130374
55.927709384458765
56.086166545506494
56.428290318035636
55.823919745645334
55.51341770621447
55.68254510947218
56.28526028047301
56.4023741994391
56.381224417298235
56.0317154944068
56.375013121336714
57.010390924244106
56.591340885848425
57.04782962832618
56.75177503699483
56.76786091670561
56.72937507069647
56.34813309303331
56.395892175278696
56.58073686613137
56.4365171840775
56.26247106379298
56.639839196812694
56.96738130089073
56.90412935965369
57.06553448271808
56.824718304464945
57.46925389416574
57.67570794017173
57.68412565111615
58.01369430324078
57.97883436163106
58.13313657877831
58.19896921219892
58.257544112110175
58.07943385657468
57.97995141243257
57.55531977398154
57.39781391440059
57.603292094670735
57.37760506631791
57.524283023033334
57.78619426224015
57.27617978101337
57.455419938230264
57.572621601181034
57.94521311142606
58.066194922474914
58.124636775218235
57.89134506346308
56.942425994086676
56.74891404911972
56.38744557590387
56.87536250053895
56.72903524198348
56.07302060861768
56.009163566718904
56.32063198492804
56.91080967056467
57.27612641614852
56.63614538601098
56.93487485668115
56.925722835542054
56.65053544926285
57.08066259615849
56.382216674122795
55.92407378212199
55.92538378887677
55.961689769601534
56.2931072569863
56.54104765345588
56.951604294656704
57.37157611069338
57.13303389102638
56.693599500964915
57.038281314834904
57.33465795259015
57.52860140424095
56.954715095482534
57.764693273061184
57.88026352168633
57.72994207342297
57.93417098740066
57.85119593427697
57.93523657471985
58.03543865705985
57.834297510228076
57.90842574391242
58.71123677012925
58.56592636520784
58.65996799993954
59.11344404279267
59.09061962974995
58.619032120564846
58.676564482198096
58.70344776404818
58.221851339270074
58.287921172589165
58.281409678752794
58.418726653328534
58.4726537409742
58.27801093921029
57.92795264642659
58.04985236546014
58.35806216515722
58.252643995873555
58.50977490303139
58.019639788860125
57.82450159059986
57.79749587404111
57.397070166644674
57.496798416044285
57.05230552286431
56.89175482036827
57.02842836859484
56.780533656376576
57.19310364156716
57.64168261360009
58.11398285962937
58.360765825106924
58.59271639833546
57.92530459047051
58.253847220710284
57.66648605206335
57.563899024420884
57.28993451600152
56.82848862049486
57.18561253556802
57.204451044789636
57.27421451889281
57.05124278744968
56.686541492124114
57.20456980094198
57.274222994572305
57.52743582919675
58.14020019723713
58.480019341689975
58.680112262010276
57.890262536012656
58.34450660639012
57.741706633830496
58.33842332812773
58.92164356708517
58.69568201133629
58.58448969557877
58.599509405595334
58.18916730646871
57.98389809693105
59.120175906528544
58.42592793297605
57.584039248316905
57.81821748228609
57.889830057203156
58.05154418698984
57.82739075501459
57.61427073531036
57.64729989245156
57.16659651329437
56.51090898765981
56.319812297718755
56.55739425289973
56.38943943419619
56.285508856460545
56.185810198686866
56.30450630135155
56.43626465755586
55.89260680243148
55.93141033605905
55.360426555070056
55.59526948715018
55.813283841289554
55.656672029118255
55.97938469582843
56.55952347281498
56.67007826438275
56.63587264522442
56.976773810621914
56.514861125858666
55.90076350300131
56.32790899671915
56.35448316157107
56.69453396034104
56.61856416653606
56.934358935427085
57.54045697584424
58.06964605042712
57.96683863221638
57.58533612596749
57.68255524595247
57.98037484028549
58.09274874210935
58.345421576532345
58.44114553511378
57.86934422918302
58.03594922713742
57.91014463492585
58.62529620802476
58.530415829983426
58.53071181454075
58.760352890688274
58.989439509547296
58.79632900962061
58.89735205413851
59.26775164910825
59.69449188787566
59.46599206943274
59.7250256875036
59.18587234074007
59.10185016308889
58.64819322631654
58.88692010670347
59.125581473610644
59.2724924668232
58.681077045663635
58.55272409115614
59.249626056833016
58.56506434437645
58.73506844743307
59.05942583191087
59.339873523885004
59.43249660857841
59.36672965753414
59.39200939611394
58.49480981345278
58.45940844267332
58.23887380138659
58.04720442560684
57.58994637589447
57.07633136797674
57.22198063009495
57.29887857796262
56.96584082495926
56.71029761008872
56.975972612205396
57.24448617525729
57.253874936212036
57.614352747737506
57.55356365735966
57.44448213002731
57.551076519223194
57.82980285506972
57.16208594958757
57.905531713580594
57.84663629041761
57.98217972254055
58.460162115072826
58.47029110255092
58.83966334674484
58.14470433345454
58.46033623424557
58.34885290876325
58.54992411168785
57.88475630249167
57.51317656063917
57.78791047731771
57.93397075352649
57.89640276179435
58.237756373445336
57.89894887760078
58.20287064080205
58.436449538832846
58.685229450403604
58.350502762123476
58.31961462602785
57.891543810537016
58.023496895269474
58.04903355459909
58.26835084391099
58.63234591634572
58.20376495776129
58.119720651989226
58.43595249801326
59.035922878268906
58.995013587743806
58.65659606588072
58.78222588166214
58.15650620877821
58.12524736397334
58.23039799910541
57.90323830608042
57.997762476214994
57.42308010075786
57.14593881133263
57.532639446884566
58.3710499091792
58.34992479662114
58.32285374526473
58.43491484146139
57.7748856016503
57.6343734164102
57.65524702518396
57.87242706704457
57.589891369167844
57.38394348450162
57.52465627877604
57.48487876368039
57.67995420095252
58.04531014780412
58.252696395950785
58.17221099490181
57.89953432157669
58.18007993899267
58.99821320394429
58.39604233511695
58.70288190533079
58.93093917615222
58.90415449434037
59.087233750511444
58.875302423350085
58.58727806000954
58.48486629931635
58.35330714907955
58.089939560353486
58.40085189778162
58.27285958884251
58.34029128314746
58.14072062887179
58.50829126561198
58.82606180451019
58.54849963341572
58.34484861881761
58.346759165752225
57.44734155224349
57.904756516511725
57.417662173216634
56.98642697718485
57.360319223331864
57.05618638229121
57.15211921515007
57.23567381702997
[truncated: 98,002 more rows]
