# Supplementary material for: Comparative structural insights and functional analysis for the distinct unbound states of Human AGO proteins
Source: Sci Rep. 2025 Mar 19;15:9432. doi: 10.1038/s41598-025-91849-5 (PMC11923369; doi:10.1038/s41598-025-91849-5)
Supplement: Supplementary file 6 — Supplementary Information 6. [file 41598_2025_91849_MOESM6_ESM.zip › AGO1/r2/PAZ_N_distances.csv]

cm
43.23919453170243
43.448858847412325
43.13366437335222
43.42963144252836
43.42347870007074
43.15033919173654
43.341380935745185
43.67296561843773
43.440102681113224
43.30400644758088
43.529779071830966
43.2122920318782
42.99464411343291
43.02874042555851
43.06491021639557
42.88146684712423
42.378475905241224
42.23059528800171
42.55457142731835
41.950530045191094
42.035645742286434
42.48485951553161
42.35311825251828
42.29812615378321
42.076468699122984
42.056340805854134
42.19432989917136
42.24257542768137
42.399388835481616
42.11727896369537
42.10009273466072
42.37420351499414
42.266412842648904
41.75389993255522
41.471034060761234
41.25185797820571
41.73717627802179
41.72444714165821
41.885028985206226
42.020715681559246
42.337170510576826
42.57142974307011
42.42682060831475
42.28930847146255
42.052164590702674
41.729101455291115
41.8571079815572
42.25014570957727
42.03499756135342
41.92551226008582
42.03282509262149
41.84129335971293
41.765229570858686
41.51885178072306
41.891062584625416
41.82576763664379
41.97547248471154
42.12683801955583
42.150528737837135
41.91369186007722
42.08901492891492
41.77207675931733
41.56206968894558
41.94017272727651
42.43814821362251
42.3949518584155
42.28816930525801
42.25266947463709
42.30780318234162
42.22477284052629
42.01166132233179
41.744593965993914
41.77972439928246
42.29065374711653
41.93953316880138
42.283842051198825
42.04086028559519
41.87807334851365
41.78147780841934
41.86781687219471
42.10184858704616
41.605179473234635
41.86509357607175
41.90368251152395
41.96954669899661
42.042843397603455
42.248175886127626
42.13229274399221
42.23159935780686
42.4335167471617
42.355027551082166
42.17371473034068
41.802815699807184
41.92883777932109
42.22402360609099
42.023412463658325
42.076504168527386
41.86727893939988
41.819139644851155
42.13691186838479
41.92467685463352
41.88060947419583
42.1847482257038
41.79163048236852
41.84772876220957
41.808980285409945
41.645658245592486
42.289023644704436
42.58627852692082
42.55242972850231
42.77802669338413
42.486124498714716
43.02639776457996
42.44722487036554
42.180290383529076
42.2229829424025
42.53867582212201
42.48982925393316
42.33670011876183
42.52468710801989
42.57563506714763
42.71619426258144
42.6735239204708
42.8773858759369
43.08070591207274
43.13856222540978
43.44776562048593
43.25069634312077
42.73419602134554
43.04287221182044
42.816203124926744
42.702667330522786
42.52641442419899
42.33704817329093
42.71985155294164
42.51250816772361
42.49909848115967
42.560236207759324
42.63906565418424
42.82498460673804
42.821882247475905
42.96864095992382
42.95494618504352
43.28646484893582
43.29091662233932
43.75128210097221
43.52682103348174
42.991160508695145
43.36472391857078
43.040340439758126
43.02662319972283
43.10529800746868
43.32543096085857
43.23528723187555
43.37385132121644
43.59486548022014
43.40624907358503
43.210374286262265
43.196734453067656
42.94435809470095
43.475198503145
43.058735963097654
43.105718502793195
43.199348843570476
43.514236578255
43.67466315628946
43.97664984249382
43.63872604002199
44.072340970664996
43.98383183318764
43.61045941501696
43.45990019972197
43.37353819939738
43.15860468871942
42.711151326043165
42.7782356591086
43.578414079878385
43.85755995798354
42.936068080125466
42.607095819574624
42.81223981361292
42.85177557173706
42.53962160909725
42.61202030056995
42.29036580508296
42.08666319741218
41.84087586037478
41.879996334396566
41.87968773564425
41.99287413720126
41.80330061686216
42.09806631992021
42.08251238021717
42.747505177302045
42.36030273299732
42.24867201602191
42.40109078692645
41.943185153495826
42.61311199314739
42.70897421169788
42.86348911840972
42.80996889947389
42.916583118397924
42.8965831537026
42.65382201603999
42.48010537645078
42.764819813018
42.67034345916692
42.6847245405224
42.810620672686504
42.60782776381067
42.55799927176326
43.176762397292435
43.06573345093282
43.32344095682608
43.23477488842444
43.0553837041329
42.840876869134945
43.21487264938012
42.95234372924426
42.90313055686151
43.127687386963295
42.73299968533717
43.361963799418035
43.33746662595968
43.15981150072717
42.823382216090394
43.3371196921281
43.325282359655674
43.385675905191015
43.19209812649848
43.01350646293048
42.79084493522884
42.65248744773371
42.61527370231036
42.90361453851232
42.9890035407382
43.24991487520873
43.20403990416845
43.11763020351777
42.63445971263945
42.459591194982096
42.46700437169387
42.25473857162067
42.204053602444226
42.366793245294495
42.145325296172565
41.60936398251226
41.69479659586276
41.695236892835894
41.73451209596028
41.97340870396571
41.768345017844034
41.71104772221937
41.82545942813225
41.50511312497818
41.54292626381261
41.67212844328867
41.795992138776896
42.35047050705341
42.17729463992318
42.08302580189909
42.052404994052424
42.278553951803445
42.41873255845291
42.55622729537432
42.55404227914954
42.763037657796055
42.32799103325006
42.49928382613444
42.95094729749658
42.84189904560468
42.88288548142953
42.645130840253515
42.477873825495784
42.88441268180435
42.87060631193379
42.76935386022172
42.73644632168739
42.75164724236115
42.65815125516748
42.579300300601545
42.613797310536384
42.628797452308994
42.577974807607724
42.44389989601146
42.673086587667406
42.64903177262473
42.423882426523406
42.39521065615154
42.3702104066733
42.49712255464843
42.32976052903432
42.44324990610145
42.3635330599152
42.3141645044875
42.23409959776444
42.81085596569955
42.59441202704893
42.339674697839904
42.30522606921662
42.70574865103795
42.435519440892286
42.48333380311007
41.976199091570045
42.180239967763164
42.2803370048179
42.147421779382476
41.87747149619957
41.67054228190553
42.09607212808732
42.23335996956265
41.796343678596614
41.76116663491409
41.43051422943171
41.45546413450356
42.034189853590554
42.08985612658115
42.05745354621847
42.06974470561287
41.49195145059101
42.15493817237576
42.15299878578399
42.096684973263365
42.15343896288616
42.063483642508174
42.22611787859978
42.05243570964217
42.35047999816416
42.0514742754983
42.40356931321156
42.61656061706555
42.21408735945522
42.244439209944694
42.471012027295316
42.36540173366414
42.09630536243393
42.59574533536913
42.71218927274849
42.204779133465344
42.66198954587384
42.45960650749151
42.45480184330608
42.116632659198956
41.795582437723404
42.01778929896754
42.34000236460321
41.864884385545466
42.110044036776735
42.414539677886864
42.28649002024137
42.28792276368774
42.01856220237055
42.51364401683274
42.211161049573974
42.362861979578504
42.21050255961173
42.225492039651996
41.90676305983674
41.79509144614625
41.79960110821342
42.060357788252816
42.26123302315433
42.409971276359066
42.09132160794493
42.1833434048839
42.37113069308629
42.04650860375971
41.97690828005042
42.182441128594554
42.262980942342026
42.46953258673142
41.92520819573301
42.063634197634926
42.210569598422026
42.16264433192956
41.939540710180175
42.044407902141984
42.191297257164834
41.99378704584874
41.566535187124344
42.16864966713273
42.78738545958002
42.21046009603305
42.54029924282481
42.47341110152344
42.63401130568114
42.492895339993524
42.208685469953906
42.347172773105406
41.82878023368973
42.01373961157246
42.18908532302522
41.7422339827624
42.233919542184836
42.1800621698537
42.22527944679027
42.24606892668286
41.989295598177186
42.06945865448884
42.19702555802267
41.88611728215182
41.95042296812679
41.8246881890459
42.38963092577309
42.49482001324672
42.37956439382644
42.50579046522541
42.42224921496902
42.713361450577715
42.56173062026419
42.9268714172705
42.8491406484918
42.443832174179946
42.57022442148598
42.44089212133408
42.35054805800999
42.74199725546143
42.353683480866245
42.25769688010829
42.49539884518109
42.43983196136176
42.258709910235645
42.301322275760675
42.7275453480311
42.64130799268216
43.02770497617001
42.81279122738718
43.037576318854185
42.45847395707597
42.52714619573695
42.52101063504098
42.797089746686666
42.78830307649862
42.92038015067165
42.72500515699122
42.64418297027038
42.24657952540607
42.40187972838371
41.94491223826094
42.15672979659736
41.76546685781685
41.29037376190007
41.869638583535874
41.5865655869004
41.90236487832484
42.07065248416157
41.97269826357357
42.1038787240628
42.00917263338588
42.1566971980735
41.92551064217792
42.69640990142613
42.462960510490994
42.76759719952704
42.549941681158856
42.44716504028638
42.65416054141264
42.38197819875747
42.445700711757
42.47227321390435
42.725701434591365
42.99577193852094
43.165788002052984
43.21091433585937
42.782548476168074
43.16209021428621
43.19733363898139
43.1382305713346
42.89620666579789
42.8151621677693
42.95054463329281
42.95395533999322
42.86358116101132
43.081049659120815
42.66742315962905
42.43761519260988
42.49374085081845
42.05906454493268
42.235206102312
42.61403578731989
42.5375584762228
42.403923603475704
42.8092158667445
42.736145779523596
42.8443684668067
42.81882357479079
42.70333476393971
42.85119627059348
42.78178466113669
42.757491779190055
42.73808041829301
42.83344903763768
42.63511244900288
42.96522406748652
43.157381274427095
43.11195205654533
43.11810762828779
43.043170876568915
42.917135095090124
43.141621646505165
43.4688148312565
43.31494355369496
43.339517664748584
43.93988893752433
43.39803471265488
43.12254382470572
43.2079119684808
43.672419952483224
43.509514609430774
43.0906399743085
42.9730522430838
43.13120997453076
43.039400538068364
42.91451938884063
43.03921802244256
42.939269691328384
42.69678259104051
42.61467459505576
42.695146684337146
42.396282405144014
42.32199444609861
42.52710723091145
42.50435828930895
42.66939264816577
42.62000997284066
42.91267600168706
43.16791622028245
43.20419515715485
42.999807123758025
43.292823963743736
43.1157378844342
42.71759541009704
42.807288432459494
42.668326120642845
42.65737670708417
43.280672697491134
43.018608297732264
43.08031147324466
42.884551300744654
42.71111285337546
42.84315762422738
42.48767344603458
42.72003487771956
42.81221265305788
42.5142019949573
42.451989964161385
42.26223489133937
42.05293576542532
42.064924597634835
42.40529068512503
42.452905470376116
42.308133080686964
42.28771596978521
42.4109708021274
42.961389174101434
42.670207214300554
43.06164762411342
43.122954885178906
42.86080909163181
42.63624338140765
42.61893958237625
42.89374419965324
43.00930697829241
42.82052247180336
42.62782908419404
43.17504745515433
42.564230557766344
42.66388301448347
42.69739098458284
42.311864695600065
42.37462865025367
42.27771730703315
42.32688377816873
42.44583556417544
42.31241800664942
42.948930307506174
42.70830715196649
42.728510815954415
43.166088398270986
42.65068015248227
42.932074619662124
43.28279529197116
42.804449180215705
43.25100520929561
43.07478154718804
43.23917721688057
42.888440422704264
43.29968534200452
42.57982302401159
42.47429614844142
42.431666352038405
42.41796615210591
41.79854868477925
41.94711548621534
42.36813935748642
42.37432105567744
42.39631755487641
42.50881317006137
42.78973670708595
43.208305632097094
42.81354411909079
43.011328131771755
43.1129066150261
43.00590072060827
42.72626178515717
42.88464986494648
42.97620357007811
43.12537833475343
42.757939995079305
42.51713050497288
42.640814287648205
42.73899203970133
42.41930446512273
42.61548488733296
42.98658481863955
42.537097452376685
42.66777565714293
42.738109997657894
42.43822563037801
42.51788606669478
42.632985866868744
42.86791880373828
42.80278527706387
42.70260515720419
42.77059487978968
42.82181103381924
42.67609049175242
42.15849270008443
42.28947654551392
42.56669606757856
42.68057128362547
42.74960749758638
42.551177283559696
43.07168559656367
42.96304805232759
42.905381615506215
42.99225545569651
42.96967886026009
42.89605725800279
42.76283450259939
42.558028121195655
42.593162088434866
43.288800054703444
43.14287214376876
43.0148913665119
42.93433600569048
42.80041670926829
43.147219340817834
42.89135307042175
42.497669209278094
42.77021596615699
42.724298737372976
42.35727241223182
42.57106371830204
42.29425665745128
42.2829690202859
42.29137951248073
42.38538394538196
41.89888420953112
41.69319210811014
41.78315012685193
42.07994311547119
42.1092474781349
42.1408553703278
42.220349502932685
42.362597381452154
42.29361685459322
42.216279020132866
42.763646352154524
42.557595786363855
42.411767566371445
42.52967603983948
42.06192553591564
42.357227015603385
42.32771127167446
42.449274543952484
42.75926195319872
42.441389984989485
42.513911558357655
42.5829581035868
42.85080900395744
42.454734419030146
42.463496017885404
42.34684211229793
42.20305622104861
41.70740882217584
42.07369494062417
42.069692011079326
42.20789189042072
42.04155997070114
42.18801615166267
41.66872291993085
41.68182994107133
41.85592183723261
42.12497988422063
42.21862446293368
41.94899814536291
41.97721689576442
42.162671010270365
41.91707929417031
42.20391495260227
42.3912841640178
42.863670578553936
42.59829111977487
42.63026551729079
42.78957651114333
42.43811863647197
42.23670499081486
42.64987670845485
42.3734953990377
42.403680882982684
42.738703882533635
42.788031247173706
42.90227136810007
42.80587982529997
42.989878143638244
42.989262707843785
43.08620549492709
43.10224022379383
43.18591697724978
42.71364334002219
42.44828513874854
42.47396304725759
42.49225244497328
42.5636735267493
42.48650147844813
42.587502451334196
42.62286673478073
42.830272963247914
43.282522155635476
43.01339341982518
43.00464573244461
42.298664333424185
42.35488777219747
42.455673541953324
42.25544090790061
42.471386989737134
42.61957125281036
42.630365159033644
42.4348928645334
42.87379927002191
42.54692853516314
42.73069777041921
42.37267072198949
42.275510139063066
42.48902591159833
42.36669812358457
42.37441081474748
42.48799541182176
41.84470414283737
41.97086779556334
42.219792510124215
42.39535199095429
42.17749581932253
41.926693900615206
41.669425448829976
42.21774015443074
42.371293923132605
41.984691597721486
42.10287807650319
42.681377361327925
42.924094436669115
43.2918592746894
43.19547269709799
43.0272731916749
43.28865943738816
42.70184886191574
42.60702638680213
43.05319933942603
43.15747268395132
43.06049664205717
43.16557523548653
43.195966175837626
43.01337576782274
43.08138585615412
42.72098779939
42.6014540297991
42.4702496165032
42.38668644473784
42.38315645345222
42.431930565055715
42.628679681593994
42.74757908513916
42.81467768615027
42.91687864042606
42.86597709069162
43.047673067021975
42.48688210932011
42.85142245938716
42.76890682689412
43.265160598219204
42.64121819217662
42.85422087157015
42.74150461593814
43.16690250440767
43.227029524448405
42.856688744739536
42.571547249072275
42.84295706511614
42.91133879872043
43.39952947734749
43.61532021833589
43.41609237980799
42.88840821149899
42.763620503426665
42.78733422742963
42.800872917499234
42.69686599413604
42.844840432470896
42.89867927856858
42.81267535600422
42.82628222337675
42.79778955492934
42.61954478848598
42.97707944415907
42.93718139743756
42.93609144305705
42.77024633501289
42.64136141824926
42.55902748878122
42.751426906049474
42.2176521327245
42.14155490116221
42.14034774450825
42.062256967430216
42.07383488167649
42.20961588495872
42.35318197106686
42.69330931657026
42.91718320402673
42.58939442074858
42.806263477469614
42.580579864510455
42.66834080379851
42.253833986691625
42.19722520750402
42.2967310269559
42.11164513008766
41.97172554478451
42.3594787221249
42.661686223871364
42.772558959830704
42.87606688608236
42.79014200225845
42.66207813195838
42.76835333913506
42.815184185420854
43.117982577053844
42.86794262214433
42.781451878980135
42.64454275741618
42.60346290582365
42.62308402588433
42.93037435458389
42.773297551403665
43.01167645404204
42.48760177149988
42.762193783656
42.08522916619153
42.13447990542073
41.38351792145225
41.76289874097609
41.92588234600554
41.916104915008454
41.81493780158095
41.75586481913895
42.00572980660942
41.5217796497972
41.58570162339726
41.60243706182408
41.91009542929772
41.80661266232777
42.047448937250216
42.061861195687285
42.18169491129895
42.373304583962366
42.06803308715507
41.944899298800394
41.59345451758095
42.1693103877798
42.04771052316033
42.33059192610521
43.010079860232466
42.8521701814614
42.46197376659762
42.56880230759187
42.46791873769743
42.72429015015921
42.81049593823474
42.87036856322427
42.77046373444972
42.84463850696067
42.53239460692531
42.50096228555522
43.14097546351125
42.96029921029572
42.78899226756945
42.67070786513629
42.442818528339394
42.68653148388341
42.58833435170325
42.50330935378948
42.7253659108913
42.598765314115354
42.85227037213627
42.580955623921994
42.70958999971322
42.65639592435675
42.7276267411971
43.14588698022629
42.84673909851387
42.86393549791349
42.49742951256536
42.121603615826075
41.95519505765786
42.37520947811352
42.44415101829191
41.90179163527601
42.11233730259692
42.07028380961618
41.41407578578567
41.60466733886783
41.69657721125841
42.05785469322937
42.08967276685614
42.24043590597151
42.12163803540679
42.155640342289004
42.04873379737321
41.50721058525838
41.895678069586836
41.98379710200109
41.6795251298419
41.57907367351051
42.16371876713364
42.03254840891607
42.15453956243342
42.41947545582818
41.97319608294002
41.40042369193421
41.32490625831611
41.47005873317757
41.70887940907706
41.40869185496453
41.18407887590405
41.30844982086341
41.57298046119651
41.421881794246254
41.511243960450784
41.78576433733073
41.94167678010982
41.558588411381116
41.88813607310017
41.68371584630744
42.15001328949097
42.17769448120084
42.04216314274527
42.082621684398816
41.65831393245691
41.74485817553945
41.94723058784488
41.70927732017385
41.4113147203228
41.428522103407985
41.57121883617647
41.37023492816084
41.76816687549418
41.97891923054418
41.293974622260514
41.546326374892445
41.40275105349855
41.209418323571235
41.764810665891595
41.5666210548074
41.99257405501518
41.64311558045705
41.83134890138115
41.62303677273951
41.51694871337187
41.44648982202886
41.67423628525879
42.14258151906065
41.69682914634838
42.1221111012302
42.28661044783751
42.62725307667162
42.61130672023679
42.577951458598804
42.47404439833996
42.726829188853465
42.6414776095637
42.62945637810601
42.26141371093999
42.63002777135515
42.53372037246484
42.446046321568346
42.277272588641274
42.14967577782544
41.799625489371095
41.85861946123305
41.99624810760909
42.10338746289765
41.74247424687556
41.739043833362565
41.62683450397772
41.741550979135404
41.97715821117695
42.11286864709497
42.10689042831765
42.39587404425416
42.48563530031453
42.185720626083196
42.07016348615009
41.726571571414695
41.917789334848294
42.1082797131498
42.099374219141325
41.794245798553845
41.61051401060106
41.391833086278865
41.87921487758633
41.71148704921188
41.553068279721735
41.87809071888829
41.773022099289484
41.71287376328225
41.96225459817077
42.09681771426941
41.94946504916223
41.908928855288295
41.93600718183042
42.03395172359759
42.07210430369647
42.332512750913736
42.05474941833423
41.92312919198874
42.19713101039586
41.65666521849258
41.64502943995821
41.63279542340161
41.44222565456375
41.69801548593748
41.57448121834593
41.49463488004398
41.26645269932142
41.44926919025936
41.416592346678655
41.81933981582492
42.0104618743289
41.92678608587824
42.05366852503622
41.78319893470787
42.05245670008385
42.049890347183954
41.95727286646494
42.09712837097976
42.13418410434221
41.820620193687546
41.92152447615991
41.28746340431193
40.826964537459574
41.02811393097448
41.181279792430985
41.6812061868883
41.55966928133814
41.41951471235711
41.53860755571785
41.518100211330534
41.835766992980126
41.80988684802007
41.568612630249675
41.6187532003501
41.76957231968037
42.02217641730734
41.71991154982654
41.47959826572619
41.421590929443965
41.73656309880205
41.78002256877
42.23227681387876
41.934229233831324
41.82101433064638
41.78777646733301
41.6175272869985
41.664124818948586
41.646842414483686
41.881840760061074
41.50651321738242
41.76051784592932
41.538640943536265
42.06744177274032
41.76503605063227
42.07708338696502
42.05036195885018
42.15266146437462
41.813337252742336
41.773477112555774
42.09104709305622
42.22050941947645
42.630351934243
42.5449834473275
42.31407822557745
42.1070734305858
42.19588026295335
42.148635295552324
41.96053362441105
41.78703657084378
41.88589121973335
42.012001218313955
41.752278397407885
42.19355776493688
42.35972691430203
42.54146842461428
41.830800474821274
42.080150879650844
42.34435865799675
42.105832751042314
42.10279708319552
41.90664392032709
41.991682286647226
41.73921336037095
41.86266801797929
42.388396783040896
42.42871279355966
41.898299721471666
42.02238864507228
42.3827119042704
42.53716614444269
42.00678973982205
42.6902298117545
42.39329504004427
42.9829419339401
42.91580934473374
43.135364068824124
42.89201406861461
42.84402233052988
43.15585491523542
43.367574059654785
42.88088035291431
42.437092450004094
42.650273184144744
42.39452953104375
42.36160889257064
42.283280783395824
42.21036340672031
42.44878689197965
42.51683171352826
42.80006670078405
42.326038864560395
42.54505470705481
41.94392262202602
42.23676147462689
42.15658376244254
42.05686479214853
42.00310489369607
42.073819245434855
41.7831415306151
41.69108818017938
41.49900440194381
41.638718601437986
41.666297778373796
41.564333687445426
41.39989329497376
41.314026158845536
41.41150023931041
41.43671989281814
41.24654465569333
41.26219820942386
41.486549450071514
41.28501700811622
41.20235030463685
41.2853022634331
41.72007289631065
41.93068912905194
41.58688360179901
41.30428661709636
41.60732210963711
41.36487123812656
41.75383196963111
41.646035028055906
41.87995288758603
42.02124875252399
42.21018547603064
42.24721646273368
41.90776115260136
42.135751399739924
42.40009003511374
42.3131813123344
43.005695319240985
42.98496665105723
42.9970317545639
42.56874132787298
42.676603267692194
42.60546500472035
42.44511154478638
42.14414277872818
42.1684712726809
41.88058628014327
42.11864945350014
42.45672850717266
41.99224728294557
41.994662722023136
42.27637645244307
42.62493564264285
42.14549417521909
41.69970639924897
41.58945369283085
42.53352658768117
42.29627446507721
42.363479020547686
42.114986109230585
41.98009609427318
41.598980091532816
41.825804394872385
41.83196653931461
41.87710754412728
41.920633586618486
41.555865915916684
41.9106224452906
42.00646118970331
42.208676132870956
42.068768678927746
41.524369871327885
41.71613723228485
41.25435597170872
41.51905263949063
41.66027921399068
41.29521708910456
41.424459352046746
41.55367099012502
41.347987995321255
41.20798975672353
41.01251739363277
41.06781387765283
41.325682428027655
41.579934304956964
41.48318242219433
41.39110804932212
41.25773884767656
41.51077041487881
41.05076399364088
41.03369373846575
41.051955853845755
41.278559709141376
41.12729292954443
40.78560705036112
40.77094025628161
40.5618243559841
41.025660065454254
40.901664515439144
40.677494758652564
40.605597370081156
41.01110216465177
40.912727414406746
40.88841746053267
40.9100909719921
40.66441903481561
40.743249596697865
40.81522853118752
40.82946107553644
40.88572059172324
41.13865592019247
41.216464782354045
41.299553775408306
40.79366039117679
41.22002823826356
41.02102272013514
41.24597557538072
41.10319543917062
41.37410254995898
41.18097842942053
40.98062541614278
41.80695788085839
41.46216054857676
41.39260830452102
41.65597175256518
41.59390513900237
41.719214064875025
41.67959492122747
41.46808467287949
41.236193603096126
41.36114296175994
41.56097882987126
41.423830588955624
41.411375125372984
41.697911258366666
41.60148911839241
41.466500889899834
41.589095791469624
41.64416514231576
41.51715959895045
41.60520823599141
41.90443459780571
41.72160394952941
41.71339434847183
41.83124795338072
41.95159451713586
41.65482688809115
41.99665035033017
41.749541043156746
41.8362119216442
41.60241968373762
41.49714325563601
41.66047716413291
41.54642892340885
41.361580807774644
41.42337876978423
41.68426049956786
41.983676203653836
42.369328379932455
42.11015673691702
41.837111856438455
42.23862602558952
42.27049514931678
41.94051797789428
42.363290830622496
42.51909673524176
42.50912188205769
42.06495619682082
42.53638048517304
42.28121593383466
42.13540816695188
42.15775735816354
42.385286626656104
42.37242698847391
41.91674078328606
42.231536493785306
42.21328063382817
42.60771959192365
42.503185882267516
42.1711988407386
42.15900400748942
42.14952491677295
42.031441065754194
41.99365495395727
41.58418292715175
41.80180219086388
41.398873107045745
41.576814807412184
41.5260267006509
41.53460425138763
41.34925324066862
41.452425021060115
41.79357763160722
41.72108040526521
41.77269712184198
41.81450234897229
42.321885622717836
42.31072018558254
42.19601244995252
42.419010663217854
42.099178564492625
41.775901443824914
41.78149353671091
41.740136625192925
41.97177909923161
42.08145590467036
41.854204980802336
41.61786545075337
41.407121655819594
41.42899035565274
41.55390639097052
41.454543128326506
41.98102159989788
41.611587294828574
41.848746846997656
41.66584658092849
41.8924103595593
41.8282239033386
42.00224976996672
41.99213611791402
41.998975545113105
41.92999718120486
41.883090559367616
41.75852412597913
42.11366693977642
42.53724352353706
42.13274384252449
41.75044115748119
41.999103432508754
41.78546375697153
41.78950247807744
42.01474276642704
42.05912525236407
42.256567564070544
41.888849085499096
41.91643316462815
42.00829551489911
42.10279561769106
41.824256528646494
41.95710543801842
41.89369366414792
41.69012938307184
41.4839583705922
41.36598567224244
41.664351773334865
42.14036460116602
41.53375122023115
41.36464920900168
41.85097521994771
42.26911690402156
41.77539234478576
41.9392582380343
42.08388067574934
42.1178648680573
42.029825974514615
41.45958931599382
41.92827428851174
41.88151310384923
42.1586369135116
42.3792448539229
41.888998190182505
41.67289384638706
41.94553399493772
41.8597501924855
41.805484967099595
41.7575335781906
41.77416066863034
41.79525816508717
42.40176434479285
42.019795328592956
41.6330034552367
41.3852884868989
41.537190848194406
41.622289071434096
41.27190484662613
41.665257403373985
41.73980618601576
41.873573030278294
42.076071772003495
42.02232324614642
41.68480358691165
42.042420597734534
42.323366220343885
42.43324735074511
42.280480874662835
42.49406786915162
42.27427622276542
41.90744536037148
41.93280640582549
41.94135172775046
41.75705887705184
42.235721147091695
42.323049026408015
42.38541034782469
42.0859435036242
42.06231335265907
41.887992867529334
41.75114148662117
41.84297455868518
41.63213974311477
42.00944895093152
41.724677027881874
41.356304007557476
41.24909435382028
41.42971873500567
41.71852181862384
41.893214195871934
41.805657221475734
41.95432073853199
41.50692543961881
41.4243657371666
41.51348306998837
41.69979437554596
41.557735945843895
41.297789673627925
41.09324908399147
41.50137418114039
41.29895213368426
41.516733200888254
41.335415836890846
41.68865281401344
41.95049844206341
41.952373871038226
42.30923999202698
42.233309175435316
42.086110373327315
42.19661976688688
42.08310651792901
42.17107939035648
42.06465508117423
41.89457522217175
42.24825215455794
42.53586465857952
42.18021585330817
42.21396579878927
42.11771864148722
41.90000378612154
41.793893576229344
42.19689631407478
42.671316449023834
42.553689095520454
43.08876014508978
42.50985997015329
42.99136076628578
42.959856177672656
42.93417365729061
42.54959704439585
42.40059409838717
42.505348140645545
42.93763852441652
42.83154200928704
42.99328438795597
42.78476615021222
43.2366029835192
42.6941751468941
43.04011812160374
42.80402318735334
42.78469521663334
42.760191786931124
42.75574866045867
42.45754089607892
42.50227503068581
42.610759137528724
42.3076777385129
42.63758835299814
42.4153834674019
42.34519450349329
42.47672662591111
42.42837567780311
42.30750356549735
42.55661103439448
42.29231014942353
42.04814390835197
42.3877352856628
42.732078675833286
42.45747867931208
42.34053730446814
42.07364207964214
42.35081008497964
42.5068027674187
42.69679873277257
42.39613728497989
42.155168726974715
42.08212452000802
41.89800149143578
42.073979010529655
41.96442425388156
41.87045069057922
42.27740316686432
42.19338954014537
42.16558510899658
42.56306230778
42.26613229762906
42.11244180364448
42.18568632556317
42.476486419396714
42.262833634170384
42.38054166895594
42.831433770157986
42.925106555157356
42.931521699424415
43.08054401233847
42.82789761993521
43.0270998822779
42.63577747567041
42.82267574255217
42.77959160593404
42.88481510192553
42.37063252041258
42.549630396950235
42.661209575985545
41.8337877116025
42.53422705674458
42.244775292687194
42.17327566074969
42.80416320593184
42.86201387531885
42.690165073133855
42.518298874355175
42.77047544752626
42.73277064035976
42.694876342397926
42.656884781208674
42.12534789357633
42.324215808647274
42.059782755139175
42.00217205550284
42.37263308317398
41.89280457589804
42.23430158270961
42.3293720241631
42.215851701663844
42.316086688384665
42.100846434737015
41.90131213587363
41.834661711159605
42.24549770893975
41.963595243354604
42.179995817422416
42.64119968773039
42.710117605505225
42.702478621683994
42.98002297072337
42.985743931185205
42.464108904940765
42.598995912555175
42.63140922508784
42.961452951990445
42.845165640464444
43.0807901949901
43.083764844595976
43.320425770201915
43.04096667474593
43.25229841052709
42.942364166839745
43.20143592086009
43.40259443436391
43.208960745272044
42.719018776727715
42.961490029429314
42.80655151789285
43.00208323722863
43.07054896804592
43.109386833034975
42.87848707205953
43.10352946584782
43.097914268756284
43.15307785165181
43.10323630350699
43.01154344542473
43.08587879260514
42.97913470200299
43.11897159416092
42.9735545206147
42.74526187899029
42.93150071426493
42.64418992554259
42.516592883686094
42.464009242496765
42.80403055950143
42.584295766676426
42.62513971971619
42.143684033578104
42.53039686934133
42.450396373981
42.2972039935294
42.33920756918201
42.312562463258104
42.61192564122444
42.58962739310491
42.63002409209897
42.1295184899445
42.17310194592855
42.240551053816226
42.08154416574536
41.85970049348027
42.14078251930348
42.086804175101214
41.87279314625594
41.9551187857561
42.02255211520449
42.55442355492718
42.45340464289223
42.61608756613439
42.80607192598608
42.70092182114735
42.279139852469925
42.606610081683286
42.15514622803016
42.88216219028997
43.04985807432763
42.62886828636451
42.457292133315676
42.3904421913521
42.377376154496865
42.56571207227754
42.170443064549204
42.11880979789915
42.15019678434626
41.823990887488236
41.978507344280125
41.97873029590144
41.91260251353825
41.915167184948615
42.07866038607303
42.17930193988673
42.46193454852004
42.065140127447094
42.424435351389256
42.33167530140166
42.478767565316744
42.22900313519791
42.26884005762774
42.2531379635907
41.90296957872092
41.95702260896236
42.17529770331617
42.193417379362174
41.80763095595703
41.923869751006855
41.93336311309962
41.67177579295636
41.56872610877566
41.525293737719515
41.56189234119201
41.1109409534944
41.43733990828908
41.66339494053525
41.04268032775584
41.04415313431361
41.487203294290346
41.35724684944258
41.704875395069315
41.41699454220474
41.01546178067507
41.09879599554548
41.55621570042303
41.48398031156858
41.130177867447266
41.08315045251696
41.48865734313388
41.4894840505073
41.460781052910924
41.63661681467319
41.388382046790035
41.47386498744658
41.31464236263997
41.58130395642419
41.618006291864795
41.60800961737762
41.46754050668986
41.45355281343828
41.40254718331437
41.615107277463885
41.80579850546553
41.4172973124211
41.42159619523688
41.07350657467905
41.56506876847943
41.48738185299241
41.812246372002676
41.48055181573837
41.25103359952187
41.25762016846714
41.32486616494039
41.4785024766483
41.514810455194784
41.75953548845256
41.40915643504931
41.731510360224036
42.34087039074671
41.94867172748547
41.50498117108711
41.85097426018357
42.02398922439943
41.69960993361089
41.998082383511615
41.76346839102991
41.71436193339206
41.7039644471299
41.56022841093999
41.55122526850872
41.55929051414903
41.41332556343161
41.54289128606019
41.63620117108434
41.38307239421486
41.51928513684004
41.527352628941024
41.96561431240077
41.78348736721723
41.560939617232364
41.959206407039
41.71209533694151
41.593683277580254
41.40223017010959
41.92604222349837
41.6429929094221
41.41881520548254
41.794762284937605
41.819045809815364
41.63301178543753
41.63429773278342
41.076046683682456
41.337021715167026
41.5110950538653
41.25083324175098
41.62725359394099
42.197605707878594
41.81665879746104
41.917291395713775
42.17991623332517
42.030345000589584
41.80329816785863
41.77161534837781
41.995427833890375
42.14240314604464
42.16635794672689
42.5434365587191
42.4349624131889
42.14645080160888
42.1580320127888
42.04916159872202
41.75577333425198
41.67068098271016
41.667981007125036
41.838800016048104
41.68824717401952
42.10110148728089
42.37196456731584
42.43402489521986
42.60558713180075
42.197844708424924
41.933116808850706
41.91596047910684
42.39497699717602
42.06084077652378
42.20761229454577
41.90445985098271
41.82076227520606
41.79106831935532
41.69215031995619
42.174534139468584
42.19541335876078
42.07368199897576
42.30858800928007
42.40977320942969
42.17040919554096
42.27677827141439
41.975820133514866
41.94551549059181
42.1874684767203
42.37523147972735
42.420295238742
43.07096448157565
42.5752961123672
42.56032613014653
42.38327905884691
42.54941986908425
42.080269580614996
42.06658143648885
42.30673144435784
42.36053875465872
42.12097745836904
41.98802343570622
41.89350153190427
42.01527703372252
42.11467505972642
42.240018950247254
42.1557354079668
41.67295300901012
41.765753019150424
41.71438606573008
41.99850150501286
41.68103647232757
41.61228370422077
41.98822592311757
41.93183527813353
42.07519363551818
42.08936793774688
41.93154674261133
41.84607921468335
42.04081075243093
42.262948737688916
42.08391577591553
42.09349856763767
42.314370207171706
41.78972449474906
41.938861501027894
41.77153825439417
41.73240188298183
41.59619350674165
41.6163004054803
41.446136630635166
41.383782289114066
40.72891013075716
41.03080442886984
40.83132197013929
41.1298480078197
41.195391391473855
41.00380470306773
41.50087918323195
41.39757324805249
41.37547045248707
41.0230078210782
41.26773688823341
41.35323730638941
41.12220693322135
41.33873671450326
41.57559434654739
41.12840611886709
41.29000787946508
41.15917620470807
41.565311454390674
41.42335079864675
40.95328832676689
41.183256244531
41.658840644886325
40.99753605359791
41.48535673335718
41.53736378240207
41.53152274251088
41.84790888225934
42.06466612747923
42.07234388036883
42.04785010791254
41.64699939933909
41.681774579386165
41.59786983268633
41.675547161631215
41.690848315718945
41.44305723514998
41.38759743972746
41.18146053616972
41.05437990623717
41.07563140311031
41.04366835911113
41.465851903531515
41.47932659341135
41.245339807277375
41.11585200736829
41.50606786194848
41.52878382505391
41.46559670307255
41.46934719579941
41.31637598324066
41.405765962580915
41.8368429498053
41.55743669419773
41.6966052705713
41.873014008164205
41.89230421702577
41.83091470737731
41.58486317174002
41.48435359458505
41.4657981530381
41.083599714540426
40.964983769002025
41.42880266303677
41.39083445592327
41.2168679201962
40.82378350554964
41.680924024840806
41.82900672343669
42.06366449237961
41.49154024386896
42.09612486545873
42.39701815863467
41.754125127366684
41.38197586105066
41.56918611062139
41.5840728460866
41.613805219947935
41.79997753117676
41.87280802185625
41.793912407638906
41.49761566748319
41.56671002635231
42.169125321068876
42.18651964482659
42.40551241996439
42.85571757931797
42.28086650473062
41.7948543687169
42.15241654161216
42.429548749109095
41.96466481519892
42.54963414929782
42.21944725081266
42.47159606846535
42.48844864450551
41.79089442632975
41.672182382526834
41.58804839061288
41.866271329484825
41.60308642039245
41.493212179141686
41.3114912887557
41.935022739850034
41.63193577061325
41.949368861072614
41.821153036562535
41.823912124996994
41.69939718089911
41.577374713542845
41.46597817895792
42.05840283389671
42.10748575431978
41.948310022544256
42.35844104052859
42.48518618060139
42.50192144525624
42.46704914933558
42.855509998597256
42.77171496679752
42.33042691851043
42.47921495639726
42.4754335184029
43.205387336278605
42.64544121489945
42.69944830997644
42.656801642927356
42.56159333725466
42.78785209696807
42.912510042848965
42.46299871105634
42.59265586756129
[truncated: 98,002 more rows]
