# Supplementary material for: Comparative structural insights and functional analysis for the distinct unbound states of Human AGO proteins
Source: Sci Rep. 2025 Mar 19;15:9432. doi: 10.1038/s41598-025-91849-5 (PMC11923369; doi:10.1038/s41598-025-91849-5)
Supplement: Supplementary file 6 — Supplementary Information 6. [file 41598_2025_91849_MOESM6_ESM.zip › AGO1/r2/PAZ_PIWI_distances.csv]

cm
48.924990321097326
48.79512609745207
49.042273454558384
49.087231297271394
49.4575487849396
49.278638976626205
49.05109848877665
49.40931614357948
49.29566237479185
49.23583875572095
49.26143939680251
49.07300630519388
48.660832095848235
48.560667835930865
48.564236342175086
49.068638075410924
49.185796111141165
48.73910431740045
48.97065826996598
48.76494381993615
48.75496389565247
48.52710258023884
48.22097718648204
48.08648239468372
48.13442479453527
47.80412529349462
47.562882753432696
47.74377071103017
47.73398697893064
47.832408565399334
48.10442580867276
48.27850572697828
47.98897130012135
47.926847061795094
47.99948285535666
47.6568224182818
48.34485622948559
48.11810493529413
48.274916341185374
48.43455312602999
48.178455975225035
47.85369110123292
47.70543259875159
47.55007532990582
47.619360576263766
47.68550694629267
48.09434558138694
47.65012103576366
47.99310865699558
47.50681560456627
47.58091496552981
47.82121497325268
47.990611556454986
47.97577151894884
47.8852751448294
47.916448887153464
48.11028801306821
48.29015751842778
48.03334288673928
47.8789833863611
48.20152316992112
48.15057083679094
48.291322705766525
48.33892428705861
48.22525987928233
47.625588895065846
47.99474447982392
47.86862787521989
48.01289847355435
47.89617690586344
47.54927443001483
47.5232175176733
47.65482560080577
47.808286063766005
47.62677674240857
47.798731417903625
47.736009517444394
48.07546336178052
48.17052378821747
48.5928863937125
48.25549884036785
48.32766777949761
48.504341201798205
48.39571057256034
48.138814599623174
48.367212171882365
48.11629541688961
48.13719934457985
48.4990426669655
48.36872630748062
48.68407190025814
48.384461553809906
48.62106698020652
48.720336675613645
48.60945902942519
48.5062193992533
48.367367068264066
48.558118338962224
48.38104714249132
48.48091197150029
48.547049502679144
48.579545623566105
48.63694054568249
48.57368341673223
48.51048174907397
48.467225768934625
48.44548327816653
48.237753888628184
48.31710950881237
48.78855753903562
48.70857384156942
48.82967513756951
48.75339901515831
48.63588015700883
48.986342326062314
48.873947658335204
48.93375499119514
49.01546464562488
49.394913849207235
49.66646801353905
49.24549422121712
49.250513879713544
49.306657609682695
49.08849517460502
49.57691457727507
49.27242924432817
49.63465242890622
49.23552852699781
49.14205243110543
48.995170966098215
49.33585940944964
49.51333128504372
49.35078777836872
49.676230459266925
49.5884216443075
49.08697346621341
49.24466547476596
49.15236736628207
49.67674773057328
49.543035083765034
49.47847183878841
49.649815552017415
49.76336812156497
50.12215933615436
50.11885286098371
50.04237515382189
50.185494775961395
49.94238307778746
49.81075538711513
50.11650638038046
50.09346928495815
50.449072543348926
50.069787576287176
50.44217729139348
49.91303625630611
50.03846638093014
50.0269952688797
49.9780186942576
49.74933282553159
49.832907994497724
49.754946731138624
49.95073400075094
50.157684091603045
50.298992708950365
50.33322977092901
50.075513714724536
49.95286560820094
50.10797509183886
50.62029840838154
50.7711664630008
50.579933005631226
50.31003466828795
50.262600287036946
50.3086930979218
49.607247073054936
49.40318920104867
49.43846575954219
49.50936756350044
49.50225542492607
49.45636145649536
49.52932628279638
49.47452386887093
49.72045930948635
49.376570213560456
49.27661736290642
49.74246041272704
49.32538797180225
49.39480581029785
49.10978763063309
48.84663409765084
49.224821442932026
48.89079750266508
48.91767359036082
48.90312690664439
48.861442440002214
49.134553826117084
49.48513867530305
49.16867825253255
49.169128901544276
49.45364293019748
49.29759945013638
49.15820437713288
49.47008516918598
49.73678361089109
49.670732848121396
48.913301778658074
49.27362356506508
49.50589877020499
49.66336975473061
49.189644728068984
49.336190307536725
49.13102294867685
49.21198912046453
49.295529482345344
49.41748576886749
49.19479949739874
49.49952855847841
48.923503475939164
49.13226565084086
49.2490901496254
49.054926913025895
48.96324156361612
49.16420022636313
49.605065095685525
49.106750051606525
49.10130445704511
49.019323091931945
49.50299902377209
49.645556928348036
49.596701399503836
49.44161488923729
49.313698308281104
49.623123945263785
49.36473090569164
49.260402454125355
49.316758643919314
49.16857119466252
49.44814086276096
49.71512496670969
49.24705004470146
49.58607781072291
49.38583917196104
49.627001090083766
49.149801483351965
49.18822214549673
49.45015838710202
49.42384335240556
49.060664469312805
48.89000173894398
49.103103544333884
49.01739041234753
48.64046366309868
48.956481288460935
48.82544641038989
48.631175288965224
48.62714096574158
48.65329065488313
48.838505462992366
49.07634167992553
49.67670852745928
49.08948340979963
48.65968534358186
48.74472997217464
48.83409847897217
48.737792884750604
48.69756312437432
48.76420556454252
48.86884884682185
48.79004533182874
48.52053624572848
48.96854030673641
48.96239232439285
49.27895463898958
48.868387892795866
48.89145197477072
48.96246425781321
49.36233814631774
49.361260080448176
49.39388887956349
49.45065895352618
49.74445573513208
49.58155113003705
48.95849133470391
49.28904027668951
49.4170930694293
49.20010566853469
49.59339488737914
49.27509809139377
49.35304731702709
49.27962370441592
49.6202649901412
50.067080676635975
49.823490436156796
49.93254374446243
49.39845490468212
49.52523082788931
49.116872241441904
49.22628513568385
48.91390469274648
49.12298019668413
49.508783143592574
49.76747671303627
49.99277680078597
49.848426424147235
50.048676581067014
49.84606376689755
49.550308116155925
49.86497682903289
49.91496307216185
50.04712852239158
50.448154190223256
50.074214083544895
50.21928203562418
49.49911073900616
49.67752569426565
50.00686544804759
49.986906957183855
49.62020396310651
49.4174869586761
49.859531686659665
49.86912966307197
50.25518843150604
50.01471470397749
50.2468013310274
50.54238195258453
50.22439948240993
50.28985461479252
50.37978892933344
50.22155389313261
50.06062547572735
49.70627765825257
49.76116788908158
50.1469886515417
49.356697536614675
49.76320732059407
49.685895738007765
49.4539963704053
50.061825380873024
49.554873687299235
49.852087062069245
49.94297416009663
49.37597048051716
49.783014820041764
49.49620370203693
49.51172119843546
49.50136613940278
49.583312523908354
49.30377831205757
49.51577600028059
49.498297755874
49.79910890520875
49.73215428428748
49.836105058656116
49.620939955864486
49.8704988493136
49.704453719969514
49.56215364012844
49.88174178656974
49.85905703179505
49.706244109496275
49.75261018444372
49.85912223577258
49.939988304853465
49.69115641863508
50.06523509857792
49.67780129023306
49.69064959656814
49.81785424651554
50.1746288239919
49.72659785482791
49.79853957907881
49.64166034177829
49.334470831510345
49.168431231237264
49.27862909574345
49.27320242575986
49.33870377202067
49.78062812835065
49.80612276689181
49.772307336706284
49.76039356795172
49.637350602457204
49.68765693154102
49.256026336622874
48.97344927288226
48.91031131357496
49.349168944306136
49.422459054590114
49.35150780891062
49.1777539227829
48.796388651227424
49.01888784248413
49.09457240951247
49.12025327256162
49.1426961073419
49.04468597569394
49.31467283728813
49.48960273738301
49.20611518830607
49.09433640772547
48.96256153923073
49.01615402178676
48.925162341391
49.15203380322664
49.327339555008614
49.33826876551226
48.913157641282766
49.086846874648224
48.55363126794354
48.91915104803195
48.898581192466594
49.02845438808669
49.095139663109414
49.2973816983324
49.418720763643265
49.215840738377345
49.24826475906405
49.46806073707236
49.26666770079735
49.132497352755955
49.339670271074404
49.558706056819325
49.47223429473971
49.00267374703115
49.255330298114124
49.25660723929474
49.29476677204028
48.63445993459701
49.05826159015161
49.065950047790224
49.13708747146719
48.915244323793665
48.719003473508806
48.969403613823665
48.9344494310066
48.9940608839144
48.81022668353539
48.927319113619575
48.89822614189043
48.89137717761074
48.685801822916936
48.81438528247523
48.84378414711792
48.97037952860931
48.70853778173916
48.54597172062965
48.930881404523475
48.8436899675999
48.82775922488164
48.47724009244993
48.56243107179314
48.48099081973133
48.8695772969081
48.926414334792696
49.154981636575265
49.468943743033904
49.43757768653158
49.1830180933987
49.00029001018182
49.22941556544352
49.180008236955764
49.5959024544311
49.72109377182188
49.27420906475317
49.183534352202116
49.36857817826528
49.198201078647486
49.03984037331992
49.21228476282384
48.92156475125281
48.75630131748808
49.0280484065773
48.574148903206
48.84917972644419
48.91886627447197
49.49215133883019
49.486332746278386
49.20521059084305
48.60742564194567
48.603630537620525
49.0303860891494
48.989977258770736
48.68750897876515
49.13894649961188
49.81234065698553
49.48262846833664
49.435928791105475
49.05351976427995
49.55513308903166
49.2774282574019
49.45412747580147
49.30123970135207
49.19906057304908
49.20748719525256
49.2433748490192
49.383946045414866
49.14605643399626
49.134345971250134
49.06176477155093
48.44856202351549
48.93598639141371
49.14590750298074
49.38818982135576
49.31138862689873
49.47240981897281
48.906251241114425
48.788991776560785
48.9183941008373
49.42891205135227
49.33344653251021
49.231016098199916
49.12846708303709
49.032114196616725
49.06401119352975
49.097512459357745
48.90565044043944
48.760557603836475
48.46237006079449
48.57775921541783
49.04840206109429
49.058097763685055
49.33685692321707
49.31070839639801
49.15917594320301
49.27888347535762
49.132758778976715
48.972638168875996
48.97434710116956
49.063978105916355
48.543258262972515
48.946461510992926
49.37868817814375
49.06340377132907
48.60940030320866
48.461514796827636
48.51898426123422
48.221787514307245
48.54561703808743
48.385711773001745
48.53904365815524
48.625490007730605
48.538290641534516
48.45263513310838
48.260265620003416
48.32459638799766
48.43898377917229
48.57753834505297
48.78139890991394
48.650000175714894
48.568679079531144
48.798427239808305
49.07369131574155
49.70132604445686
49.78730387848663
49.78687919792827
49.80197422237894
49.94488027187775
49.51613700781828
50.126722574865546
50.053911659138436
50.095601019944795
50.18915806071632
50.10967553246969
49.85138063654989
50.029127686597064
50.15375719494368
50.14284154843793
50.641218654618605
50.4107392032947
50.3299414191781
50.165104224591225
50.41684243695353
50.497688851983455
49.96486283366414
49.76657655939642
50.189722433656044
50.19867679219349
49.99881931668879
50.076462753701875
49.97928346368325
50.0158378706102
49.58649978420531
49.92970709780383
49.6575574405938
50.2264171626236
49.69750216251654
49.50460167076455
49.41786399228236
49.882716150000384
49.517323987947506
49.75411900348941
49.83443239806083
49.74656595913433
49.82905171446893
49.55001747194993
49.70632840715554
50.19578760433075
49.88300734169197
50.11934524702162
49.860981397089645
50.37268037143743
50.164716793935305
50.2388761783987
50.24865443444905
50.39576846766873
50.67972235667434
50.785675196553136
50.115001652748056
50.14300627312589
49.77244702762989
49.953088995316776
49.99371312429218
50.285963948510734
50.03499125691108
49.98198410727336
49.59928867585529
49.755277304473395
49.69508263632452
49.393499633898685
49.46664871213762
49.990631260968044
49.13455120425451
49.17368418315436
49.09013790070592
49.19704269753364
49.27704721470524
49.723157480376486
49.59963165019261
49.49205591670479
48.91941826834748
49.51189527135117
49.530652149377325
49.614606122979936
49.49138212578752
49.25620041796956
49.635328717769035
49.561268171758755
49.19807206537531
49.47631355456591
49.507144502873295
48.83585795784992
49.079547516567516
49.178091667291056
49.35815972103008
49.23796049220615
49.51115558610808
49.729384831612414
49.287961063840484
49.02415200616623
48.77146376060821
49.284112820906195
49.19623696923494
48.72288278964115
48.8852124170725
49.405472404235
48.70175948040669
48.844609712674114
48.759225024989554
48.04465328705389
48.1249892600464
48.27387319758538
48.04702350559094
48.50064697297181
48.09390520281812
48.25441822877747
48.539136471266104
48.72887814448848
48.78298111196229
48.42215544243397
48.538303962434895
48.64186602991691
48.61518178811226
48.45020110135744
48.344550344700316
49.075933740851475
48.79539966859294
48.25321386795521
48.42790424417518
48.46305435165803
48.48220594743536
48.626339588798515
48.44735389547722
48.416525181291874
48.24949804552515
48.06849125742468
48.53293741317024
48.52670796144384
48.61539682877828
48.78062881227643
48.530308090476815
48.77551652336156
48.61447011009629
48.76873070182716
48.78775604069585
48.705786813411805
48.591671009885474
48.35242028968996
48.526730415563286
48.70588884424039
48.72331009742259
48.634039717972556
48.65954778878079
49.226353021566624
49.026846434753466
49.07138244375207
48.98641065928932
48.99943989567192
49.1292694979124
49.142684293034655
49.400544645654506
49.16488940270832
49.377715139787554
49.400937292455346
49.80693833568963
49.822461772587836
50.01945859960933
49.50436462176995
49.58672845998569
49.63703736164247
49.90461399549218
49.81881018551317
49.46817262950618
49.34156830821592
49.329994642276695
48.99002551466541
48.76801264160869
49.20818914284615
49.38599283566645
49.25766873400083
50.067448912151384
49.88395524968543
49.77995530461624
49.80650603262616
49.7114590193824
49.65662715286272
49.4372342099979
49.335114642965046
49.07039114253655
49.374031678263684
49.65853138764792
49.42358225416887
49.59483408642429
49.20722997777897
49.28705455568811
49.4952264407214
49.505365083925554
49.29868508740027
49.190250780533056
49.39637671438707
49.36047280862536
49.22635492776504
49.34818274394971
49.65837379925345
49.36623270992013
49.68612023156688
49.730934178322954
49.30025043676918
49.84956951345537
49.83046190414996
49.71494173923395
49.63069950517319
49.7935335216696
50.38961818621069
49.834459111299786
50.11388212189265
50.268829980658744
50.34091544068307
50.37390779328369
49.74994045046311
50.06979369330949
50.55745969825837
50.489332218702906
50.420527525688705
50.32013567217116
50.28571512718064
49.89201378232114
50.104150086716245
49.80443758200437
49.90550574488325
49.64176261042662
49.61131828713971
49.73412421339742
49.77689642733972
49.6259640950594
49.436683522899976
49.35967361166848
49.67935489038628
49.462325701795734
49.39506336554927
49.41228828802692
48.79497347856828
49.21640521123687
49.06146293358146
49.41776345281731
49.174048755258056
49.451981004129095
49.345083259880404
49.85227620852124
49.54126429306349
49.435860678357656
49.21881775280702
49.11633140189421
49.53151019779324
49.12199205163167
49.18379282210454
49.030096201418395
49.07419643029931
49.14770937315661
49.47696225523477
49.351328414346966
49.24979225816483
49.21342519174077
49.20175308500005
49.45676889126871
49.38901940374895
49.5027714087986
49.669970209626065
49.34640975946511
49.51972576577888
49.378252451591536
49.41347386946455
49.56823236301146
49.555418943795146
49.61752691354537
49.375480931533744
49.088532670651475
49.03961101655524
48.991339165950194
49.47003573538193
49.29994301298983
49.406334653960286
49.19526897798932
49.21137030668288
48.91735022744445
49.239059651632004
49.16096832475949
49.190121082712636
48.98339554949913
49.17773566293918
48.996223109509785
49.52095202145968
48.958585023289295
49.42356484242199
49.40788013207662
49.38168822036797
49.71405101941801
49.60325394777412
49.466484305137456
49.32189706958186
49.087988665235535
49.45748150711814
49.331684354031566
49.22826827572187
49.39284193777153
49.36282129152253
49.583713500167136
49.76224206567523
49.61271669588397
49.80932430140817
49.682306118102915
49.66465977481082
49.474510629547225
49.30517507725034
49.64140034937855
49.65001171534825
49.69812406693748
49.634361045138476
49.179668756209516
49.136556029235756
49.27121035679029
49.09518182845772
48.92710336042036
48.98875724519454
49.11142622726039
49.258916897205495
49.868236308380645
50.071967048059655
50.026436462761815
50.16972720600037
50.145961640141294
49.699381599312176
49.43997249390321
49.324877957042006
49.59465068878225
49.27898674995027
49.10246023681143
48.81483043838033
49.10665402178119
48.939948301855374
48.98704137012067
48.60673161237469
48.98087694479271
49.03373605478259
49.08936651890589
48.874657840655935
49.42882890758784
49.616456938738075
49.202055367206306
48.78517692565518
48.88918256045829
49.30011287571201
49.66540685496636
49.69718194291755
49.42958366223372
49.79327677743745
49.48145080234664
49.45491467281051
49.53270087771924
49.55583429470433
49.59360728756225
49.99955167197506
49.781447298277776
49.447870896559394
49.26517068591739
49.30314326124751
49.522177153764794
49.34426899597057
49.368464710616294
49.35986551622158
49.57954110348438
49.67482916391123
49.62474713494664
49.67741913815403
49.5550050358834
49.351587813980686
49.75566216569667
49.98180959690163
49.76037257737978
49.871088380947704
50.0253540115571
49.87175251487999
50.08902765499693
50.2934755343754
49.94719846417023
49.89985287631487
49.88353874057745
49.810157396206975
49.934551883189805
50.27940043397329
50.238263772983366
50.02537414851221
50.46929767621881
50.4130763975644
50.38295717925777
50.56953903284976
50.25038428978197
49.898177816283656
49.951368274936485
50.04125773858855
49.93029835914882
50.16060214272117
50.0016140172194
49.6963270952887
49.907744922117466
49.7992755865115
49.634242079996945
49.407365829861156
49.60562028782207
49.34350291209216
49.43169337450567
49.321882830901906
49.64536891638894
49.27139836317589
49.19445907334238
49.73398739262756
49.61725749230645
49.46140437605858
49.38126933160904
49.57439800384426
49.3308051335236
49.8274479165835
49.749047875932355
49.36431565273863
50.08643438230698
50.130100484344055
50.19444381362809
50.18951292291139
49.50570697078919
49.820924492339365
49.780510997413
49.760465522390305
49.5697899231217
50.257161412693726
50.52530673227802
50.648141797909624
50.74608010060856
50.33077896106284
50.48939094685003
50.13152241676643
50.050731704403155
50.58037795624405
50.182221933467794
49.801838868220116
49.783995408083314
50.062028737857176
49.67135700869057
50.13411658202368
50.09794647627123
50.20069306400104
49.64989251921388
49.93578236680454
49.939964315569355
50.062308946892344
49.694893431671716
49.543330379434586
49.65677561324082
49.64139326516897
49.8599654195511
49.25712382268444
49.67952992321911
49.98213763934489
50.194381763541074
49.92253243076732
49.93082985232699
49.76329437373559
49.67853169783786
49.5606325432226
49.36104487182972
49.33190865991807
49.3115361189308
49.381690943387945
49.189928639424416
49.36017337512988
49.15660101097071
49.45419288054649
49.12565488093473
49.444129760271295
49.760487545832746
49.92758290607964
49.872367114943664
49.942310841127764
49.74524971935703
49.795633795145875
49.87797710892047
49.97762762010234
49.89225339744638
49.318787011478314
49.57040970641456
49.53152916414048
49.859435146337184
49.55187323326248
49.473114369802495
49.50752126196788
49.25582383581499
49.193680878964244
49.025959352068654
48.9606642984809
49.189291355104174
49.05912921918859
49.78390472215181
50.011085834584186
50.077775998490104
49.697859024542105
49.545705790567006
49.56336549034121
49.50673718564869
49.53690975227015
49.11690671690372
49.509430553441305
49.585493203209964
49.65937273291974
49.37885256857594
49.79849399328874
49.895294436465065
49.66484139756912
49.538443059947205
49.54324350852515
49.834848066283044
49.709585848623114
49.646672877322445
49.49858762883951
49.791809935001254
49.67249564777979
50.01907711125722
49.95897620822447
49.75245280535339
49.74039928593643
49.753928229361094
49.679557283144625
50.000631208431095
49.68117426997641
49.57170584555593
49.987213114121694
49.81460617826187
49.81682483288729
49.63602871778253
49.66641773538731
49.71463504122545
49.59436184689044
49.615843669698194
49.55281647718085
49.360186280053725
48.9657892532787
49.12292966718218
49.322775099384096
49.188446308737625
49.28251007915913
49.21163846184603
48.93949544038548
48.89113667611717
48.85629914095442
48.84718201482865
48.416417791489394
48.38154109915745
48.45357884278557
48.291249327025405
48.53263349824464
48.51978971342578
48.508697644823926
48.86780194040048
48.60932971421114
48.77007116669467
48.972291989353835
49.152133526199314
49.15377175727543
49.31186593244865
49.61055933307491
49.120665264603396
49.141103860094255
49.21185864740632
49.40077799168971
49.23322976017141
49.74556251259129
49.69510153508382
49.33493271902098
49.46158995805056
49.34998977440071
49.249390183294096
49.36578677434677
49.5362225086086
49.64787839220369
49.69527331655833
49.09241431447117
49.57223840693907
49.22217309910722
48.84232749559971
48.76787863038184
48.651447302766684
49.26002702698464
49.098142968353514
49.247710774804034
49.27001584510199
49.31419157715219
49.201537938523956
49.13808681852729
49.15845736948169
48.93552604987041
49.03865715985417
49.129908353275844
49.31233725788065
49.262562127523005
48.90061501839989
49.33322586746374
49.277157777701206
48.75480692904269
48.793018035523446
49.12000139245057
49.58943880955679
49.45973410007093
49.51705034445035
50.031749692170514
49.793411574163564
49.653916957585224
49.59377949774213
49.72976829378812
49.680141221560284
49.59169319192487
49.65257543080066
49.79405009731919
49.91608209501749
49.93680854314951
49.9480528010019
50.53712772734103
50.268533300207615
50.05834725893901
49.954030553555604
50.04605104310993
50.04485369912045
49.86641455310156
50.00573641849932
49.97575096392534
49.324369063244646
49.37857094966357
49.841404467157865
49.35812876771126
49.1748744536258
49.37012512827063
49.18782419211114
49.17477614328311
49.3618219781437
49.18993481137231
49.36499610508719
49.22048720414097
49.40344213503495
49.40486653246758
49.423420405904146
49.613469343334465
49.511794803177565
49.3276517652463
49.372628758267695
49.49441398327071
49.41647531668042
49.76168852076205
49.91909052395997
50.002444265651384
49.896736024136736
49.65789843511556
49.818271511770284
49.9371285233447
49.83061125655395
49.38436109073482
49.182249305219706
49.67451018973601
49.62010966285949
49.9026959183766
49.93550219621002
49.267810892530576
49.28861528448972
49.32049802735259
49.90433860823917
49.80753089546288
49.35317377933694
49.6945853463665
49.40361437645747
49.44394788058829
49.29876648175218
49.45753838945452
49.6265209167714
50.05515747848234
50.05760994586536
50.39503808573659
50.18163097672124
49.85254659953445
49.731946659762876
50.22684728584596
49.9993683631504
49.89682623727249
50.198784403086115
49.94030692934199
49.96066096634311
49.913570742691796
50.29679560381041
50.766373192528974
50.663703872381376
50.764951800067664
50.94867376749043
51.39953162940937
51.15785271215289
50.95168860963512
51.241413082902234
51.145173355269165
51.203976991303264
50.80608019262991
50.77555044501614
50.797488319663046
50.95373921409803
50.74882276263616
51.00378409253455
50.9311511892764
50.92600779303391
50.7937612344606
50.80330250906452
51.10725175252606
51.602586550224494
51.63512463888077
51.57240027970103
51.3683155248054
51.24604807940348
51.62066341189004
51.362741431573625
51.55031762555296
50.94527827616087
51.50836633690557
51.28551046059603
50.97951978054352
51.35745133472094
51.25054140394689
51.32564294832903
50.93275636053597
50.76849059655605
50.82892534358334
50.72208171934517
50.2276966475383
49.957938914788826
50.490315350716735
50.45427064999782
50.575319696226614
50.96366210858621
50.918542509016106
51.04386370967746
50.41794504081957
50.10621416878987
50.68987643801259
50.53243075230118
50.78145544607792
50.94642904264917
51.38692535345905
51.39839941535218
51.29884972216598
51.020174559738145
50.57730378577478
50.41894349959741
50.48497221402298
50.41717320985876
50.21050952866818
50.49538285260026
50.075959688480154
50.39863824799634
50.84303009497512
50.472706328011036
50.537533399674395
50.931639804973194
50.728944813221716
50.79982961237915
50.62422169992718
50.49562679825446
50.57300592964267
50.85844578729076
50.98252840525399
50.68905468265483
50.62071548918839
50.37589113322136
49.95684532954931
49.90266580554388
49.79639935296101
50.2137116287483
49.99811523797103
50.2522844806573
50.73528293082922
50.59867031141788
50.86879373747464
50.56409169753396
50.83310397245988
50.538308621439874
50.474006941542804
50.59574467372903
50.36242313474401
50.22443562824839
50.171823142030135
49.78462047504978
50.03178237282946
50.50237979315024
50.67769672841481
50.56283181523357
50.52891820668918
50.35815692005417
50.5732830012842
50.12589206155671
50.54739881303826
50.69755682663982
50.8960378157224
51.10648470900342
50.25222804436763
50.26500078971909
50.70844249397107
50.28696443274533
50.3453662496081
49.891387215015904
49.50216910467326
49.54394715830215
49.7151743404112
49.443756035437644
49.566780093247665
49.104271357528226
48.601567804943464
48.41403366113288
48.58672302093403
48.27694103482541
48.64975700787733
48.68315985797623
48.52292980679036
48.782796565596634
49.10024822649697
48.895604011458964
49.34104308949647
49.28897361393575
49.176982415826224
49.31712881114355
48.91650451995729
48.770764816900396
48.953720048770684
49.32366882104066
49.27058573083093
49.25203014331089
49.733900679733644
49.65631401642777
49.786906074589666
49.44347446219763
49.64448132600651
49.25792169567375
49.6158927181726
49.65349995699447
49.332438369048404
49.359980869373715
49.535041945165354
49.74009275417017
50.133952471661466
49.68240743324614
49.181790306727514
49.37423246472301
49.72167931167374
49.9818656745489
49.6513402165004
49.340319356273255
49.48268642993703
49.73560100224439
50.00893090058229
49.708063991022804
49.51517849875082
49.57043754015499
49.37938613264121
49.261681964440875
49.31630217365319
49.533264423178935
49.98177392388393
50.036179400431365
49.743773963393274
49.74786977554238
50.05913715871894
49.771319499620354
49.891073742543234
49.87157139525772
50.01996752327181
50.019204302512364
50.06613285236082
50.51253797480316
50.22998282621913
49.78718280108431
49.42352735040995
49.486711547026715
49.34329755416629
49.030309394403794
49.02268969266955
49.020774133949104
49.17452733022536
49.01577378667941
49.20864063063793
49.10966210639004
49.30248546793198
49.194854310136805
49.13212739588293
49.235385400354424
49.34515174728899
49.46118080309535
49.361664150610586
49.81846281079799
49.996144401855325
49.580701923377845
49.920249871269434
49.68594047351101
49.846398956978305
49.91684906307493
49.777580100054514
49.98586738644585
49.61815567014906
49.95103897796486
49.83938042488208
49.84408621970159
49.542158254316256
49.99851248930972
49.434864322857884
49.927274718013315
49.68553772884639
49.682327375194205
49.85260334746303
50.27412619844299
49.89684111791235
49.60029111014305
49.92751484507438
49.97100332870685
50.14240761587297
49.86185343664601
49.57865543188634
49.47591170124042
49.625081396853545
49.78002776941071
49.531300967581096
49.73823713832022
49.856604240031714
50.04278169550007
49.9719538111295
49.7062309567739
49.622830976906556
49.13020187819545
49.263922106532455
49.334019807905115
49.43968703290827
49.38648209790038
49.17234162109484
49.12797064797356
49.19804705009955
49.56419447845398
49.303193261424795
49.59495009412189
49.58589902025945
49.39338160846597
49.30037770685432
49.228956357554104
48.948876533986855
49.098727283649474
48.9239033937642
49.32153878885467
49.569416244591
49.25233039062667
49.33924620493452
49.65097978370813
49.47999946928908
49.25032003595491
48.9407160395073
48.88939248014211
49.097120137144834
49.11777009545975
48.86117421154906
48.99562425795249
48.989845697797406
49.07602329599607
49.60865857981733
49.42227093651717
49.51651140769636
49.638626103034184
49.330591721126744
50.03843959096595
50.48241349050873
50.09246725431785
49.73564009253101
49.945974725229185
50.18540768811729
50.00775871516776
49.887120462115355
49.77252926671615
49.66465548818789
49.89497911145048
49.65943081879562
49.50092690988547
49.66909963036789
49.89199634467666
50.18632135806024
49.938702887458795
49.70951002389766
49.98890199640351
49.826526013142754
49.733631772163086
49.25076750846967
49.362712835833975
49.48197814007554
49.657686306454025
50.024854142385486
50.084065399042785
49.833835081061494
50.03401452837005
49.51496709769312
49.8582788877055
49.53387929080319
49.181428760777784
49.21990851316926
49.48399795054014
49.492660594727276
49.684183836103834
49.42318278041287
49.68406924524172
49.82323773378084
49.9265007557822
49.77704265993586
50.023153870044524
50.36076898037739
50.1674232093924
50.519924020309816
50.52434887935086
50.58758567562439
50.52156655423605
50.82807639463466
50.80535414148357
50.74827825262755
50.635707686821306
50.51110014349674
50.346265006902534
49.976378646052154
49.79459271235039
49.849519778685725
50.00990753155987
49.68131928089393
50.18583506868032
50.11583521778196
49.71496905370588
50.108391275501795
49.44215783186456
50.09034152300151
49.73174809457696
50.00148224310879
50.178633907137396
50.1674627393054
50.07909056710345
49.82395335514934
49.85372007294286
49.760884666232855
50.29966308413321
50.33177858148059
50.24533785795366
50.77783063418179
51.246385405911006
50.71984399936509
51.0832934000219
51.03747956218391
51.29096109819668
51.460716586913705
51.591642160914496
51.49279944529778
51.49657996269747
50.969537992461895
51.18897870381427
51.63442802801941
51.38342330619614
51.632847853213896
51.039929867292976
51.33254162953684
51.44314180717488
51.681613120455175
51.41034601976978
51.32622179556324
51.40832664671505
51.19972508277753
51.2307123505705
50.77301686058839
50.868779630223884
50.52507346188319
51.19669989147015
51.21670059525964
50.853595890815036
50.73988675152829
50.7684573471503
50.78553169175835
50.85995138348542
50.582009495904565
50.83857186020482
50.795033004207035
50.587125484614106
50.599827589380595
50.533773588824275
50.72548135268608
50.50661833415675
50.86869981115125
50.99003962502428
51.050708689400736
50.89837570417324
51.02351747687755
50.57128998636084
50.663594356582365
50.93548381733565
50.94310702355911
51.4017641003179
50.82503773359252
50.83263939396394
50.18407468768548
50.40804407834526
49.923097680716126
49.76262392990174
49.75841859427291
49.569584744942446
49.17776771679702
49.56349603103256
49.63663149039588
49.483524595752414
49.54395042824329
49.39139166390689
49.25645530890579
49.33191366047047
49.50345041679325
49.26040750473983
48.85019801603644
48.779041176190994
48.636166602470986
48.56995306546182
48.468156483437134
48.60901485008683
48.67411962936279
48.78835294899752
49.02861733517922
49.09212535845768
48.76605886315057
48.87659410933963
48.95876840217033
49.09580659238995
48.96476488741299
48.69853064045545
48.880201264731284
48.70521230102096
48.44282822305131
48.527232711609884
48.72983974116444
48.62385253232721
48.96809671525086
48.96491823476367
49.5010403455997
49.41934723003269
49.507513683319765
48.98834769966184
49.33492154262088
49.50799256502271
49.78367360499591
49.73244407800458
49.66111507616916
50.145775408776586
49.90341803460339
49.71424574498591
49.81028527799404
49.82158903275662
49.67140280257651
49.2425357515215
49.442037871260574
49.63615477491505
49.75476259701539
50.04336468115193
49.76098807265775
49.99590740144576
49.96504619708703
50.09435096042386
50.56560249445839
50.55076341856164
50.028987474926886
49.3856182026713
49.57987388688684
49.37631202746423
49.52377332003282
49.338533580544535
48.822207451387335
49.224009090048874
49.58633289750231
49.47285754884353
50.08175362145384
49.62502811915344
50.02371011611187
49.81089924031271
50.11716571946594
50.31323362085741
49.92697777294274
49.87399454300645
49.78082000813186
49.77473557050666
49.99956450386276
50.47472208591456
50.6635942756953
50.90120443908187
50.53753948097969
50.29362258372318
50.00116199292617
50.110516907271844
50.745718128981395
50.03081357054783
50.40561873176262
50.19312202939044
50.18729464257853
50.50202491056112
50.22339702608889
50.221866538553535
50.33929129487318
49.902108253182966
50.064050172056405
50.745563294621256
50.3622411933956
50.346199758318605
50.88025323881967
50.91388086451707
50.62643523094508
50.255788781500215
50.18635189731465
49.942456464143895
50.19054378373273
49.60371134461
50.09377473360861
49.97946798603084
49.45125654138113
49.64113412848979
49.678390015578124
50.0801286134744
50.14502081914403
50.05820390330719
49.93627420712344
49.82586036151332
49.465544081649206
49.52424741615939
49.95198243025786
49.4909579913399
49.529873044279874
49.359353185796685
49.54649409387535
49.634783452154586
49.9799182935301
50.172658347915615
50.23630623301994
50.40421258777353
50.153335240448115
49.92901026069925
49.88367832230232
49.40251164974566
49.62972865422353
49.56261067380058
49.65785305861047
49.69678129007544
49.79935411472111
50.088125416283845
49.96003044561244
49.97013138932296
50.099100686419916
50.23823875677091
50.508632727652206
50.295059088088216
50.809065008317816
50.24828997952981
50.308159806571766
49.86686321490523
50.583429104449905
50.84400927984023
50.82661653536117
50.882442908556705
51.07321155428071
50.69724936626082
50.417052699690544
51.18554724034175
51.20297608197707
50.37089182190675
50.72805954370232
50.9393494398552
50.79672779156217
51.05291150507825
50.95596707948743
51.19308486455125
50.6505587668368
49.759883721606506
49.5794474764388
49.62378816874332
49.87942713985686
49.536374029032054
49.769241721299416
49.907466948269715
49.900829278444974
49.78507550177148
49.64976481900485
49.603827235038736
49.75559599100549
50.1604149964625
49.804301695488654
49.92015725505947
50.15124389387467
50.36609521124116
49.96878314247861
50.47218756358919
50.52054593196159
49.80703469443323
50.12077894948519
50.270906096760065
50.3332043822817
49.9846196585436
50.38997510034896
50.62186173269211
50.88432565226509
50.896143715337296
50.61282399652381
50.997744745426985
51.10759279703678
50.91020573234161
51.25439067447597
51.11104092391589
50.99248888886514
51.15795874505365
51.19123965499985
51.51585785024774
51.162061839580055
51.01811777676931
51.225871783296775
51.3543550824154
51.449860085485994
51.266368724887954
51.639252921048325
51.78213336658465
51.50880769508026
51.710168177246516
51.14549663365013
51.200348061628496
50.924400068374055
51.285840531070086
51.165241989801295
51.61588465816423
50.935065715964456
50.95070944844569
51.338787184348625
51.181449192494
50.976934909259676
51.02118385621447
51.306524218647844
51.55382743686371
51.236631698383846
51.369509179001994
50.9561240719751
51.00469982216159
50.83412366097961
51.45316946310769
51.21753826107449
50.65621266683287
50.32156810482335
50.30824900243504
50.21333069007979
50.2404584967903
50.34075503442409
50.31187363318437
50.439938006398215
50.40319707689319
50.446624138559955
50.46913033050787
50.58673962463055
50.82177429851107
50.47659916327811
50.66853812372356
50.37919057642114
50.460120063555856
50.671633488500554
50.6120026999728
50.77371673402718
50.89953721306166
51.07610399605274
50.99193502939749
51.115002460225604
50.81111241528477
50.676149860505525
50.45896340965677
50.580945251878866
50.54947638528462
50.62105446483124
50.44180008325054
50.71404928887423
50.6675259044245
51.021540593265215
51.02057967862132
50.76911679138038
50.52272327281555
50.80422908124147
50.975160183706535
51.00606103073317
50.93306538876404
50.69323330009342
50.95427653895514
51.02378488083999
51.04042534619898
50.86760878046296
51.220912052796436
51.05774308328734
50.83558419846444
50.34021971239648
50.46021420263303
50.045727626297996
50.22700851996061
50.10673116034645
49.72692121577822
49.83244561018042
50.44785457518238
50.19646500882512
50.17638017245722
49.86187645889885
49.62620576586355
49.62017441680854
49.95830161835242
49.80409941996521
49.676640934598716
49.7905790317481
49.68250422038621
49.428343086643146
49.52239936683338
50.02712697318431
49.97263457921948
50.3328963657532
50.16233454710212
50.45273970329056
50.56276220425332
50.239055317179115
50.52403283172502
50.544716088151795
50.340268835253404
50.26455079876664
50.03351163012369
50.01534116599726
49.893916270269926
50.0252978257128
50.13867247477704
50.40679831363944
50.54631210391939
50.56064308834739
50.41248259799932
50.50240157607646
50.520888504869525
50.39995058681632
50.198666854614316
50.04131626266023
49.77383502790807
50.073585476014784
50.29299047783929
50.07593287856217
50.28099328435694
49.99599754891161
49.819260305389335
49.94145582475051
[truncated: 98,002 more rows]
