# Supplementary material for: Comparative structural insights and functional analysis for the distinct unbound states of Human AGO proteins
Source: Sci Rep. 2025 Mar 19;15:9432. doi: 10.1038/s41598-025-91849-5 (PMC11923369; doi:10.1038/s41598-025-91849-5)
Supplement: Supplementary file 6 — Supplementary Information 6. [file 41598_2025_91849_MOESM6_ESM.zip › AGO1/r2/PIWI_L1_distances.csv]

cm
30.944165766120893
30.519546034369807
30.699019252032876
30.622063446598254
30.7797730364856
30.404016540133362
30.394202982334498
30.564778341642853
30.364529872357814
30.688000840506803
30.89568700539727
30.65850143583089
30.420711477600545
30.56228560547297
30.265844639976084
30.638284714109396
30.916403650074223
30.76156526222599
30.795507168615952
30.702258955916847
30.6153105775766
30.28700914699502
30.036315666856762
30.18897348933561
30.106198033820107
30.210488125284588
30.254849189403053
30.414559915864505
30.406571467793707
30.272753651332533
30.512423020062066
30.372565096201246
30.320645749837432
30.02738436561753
30.284802296064793
30.722124372620915
30.855931298149383
30.685225695647937
30.226369584142162
30.61433705121081
30.30257031763105
30.28552444971286
30.313339769944864
30.0813003189319
30.516332538065637
30.531285938992458
30.838342642950582
30.680349387775784
30.65335807645837
30.600716791668834
30.50600748734908
30.499017878707804
30.604243221244946
30.717855287111274
30.51205019587552
30.38911814687706
30.5373455735638
30.557380656798287
30.194422164115114
30.260337503828975
30.669259057990818
30.2654434909023
30.43541568575389
30.404490018438462
30.312405802914924
30.226464510662307
30.32152778849751
30.438182945857182
30.416875958038872
30.328509765653177
30.30941010416712
30.258041362481812
30.578741091225744
30.41734346418996
30.382144087339704
30.563194852454586
30.352708594341518
30.322211866430866
30.27836610413082
30.393892512640566
30.282181563244816
30.19107883196493
30.245284557097218
30.43901960088001
30.29691146281972
30.523401345793562
30.27291740919814
30.420156838727614
30.270890356461944
30.41707154982827
30.295951745464993
30.368780081669502
30.144743103413568
30.273370327355817
30.28973226106124
30.142178555662134
30.04974260644817
30.10936127301264
30.127606104556246
30.414998296784677
30.065876575233048
30.15308261996452
30.255431126930716
30.378052897675207
30.241590363733454
30.067082359891838
30.344865876283
30.541134792676115
30.21700417840078
30.22674743607614
30.311246860014176
30.332300521079382
30.221575866097773
30.09857733338552
30.198720260743354
30.12200435222795
30.16434876759287
30.338425061559004
30.314911022827953
30.401539175133777
30.42389512360884
30.313920475869633
30.337012183892377
30.360095441969698
30.70015928979643
30.666569845924748
30.919249282001875
30.704621333146765
30.59939520043927
30.488185974662205
30.52012556967983
30.548727054756597
30.32744405491963
30.36623917633791
30.41005221397044
30.2475553417653
30.645452779462897
30.77559813865214
30.597305052699358
30.834866426527086
30.667164711195795
30.58685707157293
30.64189204803097
30.821774761693067
30.664758317653394
30.764219564440396
30.519929238538467
30.74324068658064
30.71417417872308
30.723244102383198
30.926579870312743
30.949028983508555
30.543796912099896
30.754121820926404
30.65715658737399
30.587649278774542
30.66562893258543
30.523093722968436
30.454260126535154
30.375594541233966
30.280642004597556
30.55553867769854
30.805124825564942
30.879114756325187
30.49691838997397
30.84297369369957
30.664860620477814
30.58142870240177
30.75182313755404
30.537305774581146
30.778312918291036
30.904759812051598
30.67789131352795
30.74071445634439
30.369642979270264
30.141988254527522
30.324829169918523
30.265950569802087
30.57662713263979
30.659983116295006
30.76265959899929
30.780727756215942
30.91275875926681
30.739615238202365
30.836712651642372
31.055167836402855
30.61532400942725
30.529910962840106
30.324341867435436
30.47785474647662
30.58488177319518
30.303410740932037
30.311521985376505
30.23774627024921
30.211974016632187
30.701719788220394
30.67936381499239
30.600647054034376
30.200183779950063
30.424993808559133
30.36808768699617
30.415218274662195
30.545749393661342
30.659328865540953
31.00793002223488
30.5129915485987
30.810178331394457
30.76196341485894
30.94967130035932
30.881210805291605
30.729911593611533
30.603934418854895
30.640448816788243
30.84043061975742
30.742570367454725
30.566618942509812
30.786893265547846
30.354111245603324
30.166077152074703
30.73237363610266
30.47348392713531
30.286403921125913
30.499272254962914
30.526468744923786
30.410764279011037
30.552161076790618
30.691342889774937
30.82675316293056
31.041030408680566
30.86690533922519
30.87640410580123
30.693341728298616
31.12242024423383
31.10740400282462
31.011143551548432
31.148748300040307
30.846992095486815
31.008009172131842
31.079474315617514
31.542154326204678
31.53395007612313
31.490057940774015
31.348036757890913
31.074002837547866
31.162260818515435
31.061266427338566
30.994454024111185
30.933378235265494
30.80887639024887
30.701003955580195
30.801146772652633
30.659202212991794
30.847768976984685
30.530189338985746
30.715769438600972
30.798434293555882
30.566830520117545
30.734524572317223
30.739436240908333
30.813810254940872
30.65733885220902
30.74392857490484
30.539295122829266
30.45916053262492
30.690753357134238
30.310471570850076
30.283450097457816
30.256567613574656
30.243172666232553
30.416560328005737
30.33284619082948
30.0584384110866
30.540641196406835
30.21583810492396
30.16313978030732
30.094608798797776
30.147983284682752
30.249758281550875
30.452794251871566
30.319162013033292
30.373365337984318
30.298456497290942
30.23164532587726
30.349946659085035
30.240249400366825
30.160658332596572
30.093492570510918
30.072046414950762
30.27325037748522
29.95601166797856
30.096488216268902
30.213248447973264
30.169490776814545
30.281363949981337
30.318277576232827
30.210661522531694
30.117433934411753
29.893249801094505
29.627993070611883
29.798848940653933
30.128531011754262
30.197057076286292
30.122125945812066
30.217418141157992
29.857945895416265
29.88600911931381
30.111888821957287
30.13095951578403
30.16794074883907
30.511125074952417
30.536306169784087
30.472591018091805
30.60025622842799
30.34898844302275
30.718251040089267
30.719969707565813
30.85086937849688
30.576627639378906
30.61253040947004
30.7100879571548
30.925451230886424
30.688184284843658
30.295943397365818
30.537351600568126
30.619308582906587
30.403938811731706
30.56500175571785
30.302353287243943
30.515722388730282
30.235758877173904
30.330069550610105
30.55631644118017
30.359833187503547
30.213207670763218
30.319890072621146
30.488048516875157
30.442301903295736
30.79492354621206
30.53061034495595
30.88789642351589
30.70279316641677
30.48492285411713
30.532277214212392
30.717117514213903
30.620743281542254
30.609334982199456
30.52174337598489
30.650445350855446
30.43340182060009
30.347610495559938
30.674896345472636
30.351034313110045
30.51362648173414
30.32504300082806
30.7126551484165
30.813884939016962
30.490760851017296
30.662241692587116
30.529264776874694
30.285458809615232
30.58739745357534
30.41752005217519
30.7725449981693
30.395292413044153
30.593009674285938
30.714964201005323
30.604772683983892
30.52363010853724
30.831232378039743
30.420149683961377
30.50797197267765
30.42637669000993
30.503253887723154
30.51971010089383
30.286151173565912
30.48015631501957
30.499108174679215
30.67464398720647
30.59370966552818
30.764164636054627
30.957793412558175
30.970342257074996
30.75122297371669
30.929197197705623
30.801721043487056
30.64718934693644
30.760544374854916
30.902307806906613
30.88130199614243
30.69874865634155
30.214160071466665
30.471353973458942
30.470474573735583
30.243717473082782
30.352472935433195
30.38186306140799
30.757362519756196
30.894280523495848
30.319665738257715
30.20603220731765
30.289839618296615
30.393320428126568
30.398942646738707
30.192603140740793
30.23086436906156
30.026745611458587
29.87070155253675
30.053004904962577
29.72816069371032
30.003864373462555
29.727420801873997
29.846603756131064
29.74663388547819
30.060954338613293
30.08513606730791
30.02469618992561
30.38341527493792
30.273523131976404
30.331595656179097
30.39095083577538
30.253560344032728
30.34367183584133
30.162943358969613
30.088120630492377
29.945549618396615
30.210912627740967
30.023253532899865
30.0402987555316
30.112296928379184
30.299517416852815
30.10996660297353
29.985756253593504
30.080435602481835
30.002446207048106
30.122723385443003
30.25371357577923
30.066309421653294
29.917093738759913
29.86601993008455
29.954899897640964
30.026613669655134
29.924165292231258
30.324545237537556
30.146007781304753
30.218121358049192
30.04279832139766
30.21497888717067
30.019466906950118
30.182929397371968
30.09813443371304
30.252825599953884
30.123866208434354
29.895728701362422
30.113010034532365
30.268017488061677
30.250654343232426
30.567148979644127
30.24228537615671
30.224143477217698
30.10813453113164
30.3746478148335
30.597813714314906
30.590285635169007
30.677814632852257
30.315904168074184
30.687886338623986
30.609358042694105
30.390252350914395
30.469365361743073
30.54900286808178
30.496885652349384
30.280332567486965
30.42322496045592
30.257859857789086
30.22532237479747
30.54738716542997
30.579898471609166
30.362104477954922
30.179993738593875
30.172359559108365
30.33577581038819
30.238389109435808
30.144090836506837
30.18970479336038
30.59235406390494
30.384669627178308
30.6574603102441
30.640144794134955
30.81183217304616
30.41513088863441
30.43820164799399
30.226387969951336
30.360847260132104
30.165497634573576
30.287200307989156
30.538457914206422
30.296753179525478
30.19744293528587
30.405146132013805
29.991467951669684
30.227247217499833
30.16948700245517
30.52715417005263
30.33661020396625
30.16720639291146
29.987167497724826
29.991400240141147
30.1128189569659
30.26873479024846
30.506559017319656
30.227272738815774
30.501855531164534
30.249031448557556
30.145093035811257
30.00900010632584
30.133417547838334
30.049041494838487
30.11054354683875
30.043789490677103
30.100264456523384
30.185728067548915
29.877618777019702
29.99686858717892
29.866664260271925
29.96353813977581
29.99561176322632
29.664514515377835
29.617168141968847
29.86903448062603
29.853740998519694
29.79835666775179
30.273700129642545
30.16835137727524
30.01255963823168
30.028595037512748
29.94352285809366
29.768976298971932
30.11811429209029
29.792361311759084
29.803625006223985
29.865278933511252
30.068601308065887
30.23022409554531
30.117788610745187
30.24322275893214
30.381646441763014
30.237810384126448
30.115117042951553
30.36135978779436
30.182608194036792
30.612233212892857
30.73447138809334
30.49884477433282
30.70949775302871
30.75055145951051
30.590873729901176
30.80039469531872
30.546284175481084
30.75910900755922
30.633065151297135
30.53661311045254
30.554788403902617
30.423198466854643
30.44992293466358
30.349486014921247
30.388572821111886
30.48111783338463
30.830466224778586
30.98656905966404
30.95886101259975
30.691986951302837
30.882541245529275
31.071187592147712
30.56464775678075
30.381255820835477
30.6606448936474
30.532256733144077
30.69615553021221
30.837598930533233
30.551865308056474
30.411259396236215
30.5213336389587
30.564694543166887
30.39907008037663
30.532613001444144
30.545935711685548
30.028747311398384
30.128560768888214
30.319813627111454
29.738360973620047
30.2068709833409
30.083180617698815
30.266480320610953
29.968456614165703
29.88895608047567
30.160233910576355
30.336507165085795
30.377898976769025
30.43920327431473
30.188240434199006
30.370471649996627
30.1676038205734
30.310421891790945
30.121362582055614
30.310956476083476
30.283120325924198
30.5284278803739
30.05804459279829
30.149876512844692
30.384309928411174
30.551470412256183
30.476293091763136
30.55680659654728
30.71295599840901
30.380842809661196
30.5889683929674
30.471726560085692
30.181296618250236
30.29162751676099
30.22324607389474
30.615192471676995
30.418752457190074
30.61141219297362
30.52780322564708
30.50282715038204
30.328297742276973
30.622675303484762
30.2338786564797
30.589560617751413
30.613409111546087
30.61945175811186
30.70567869188031
30.781828270207466
30.87006380209625
30.708430012694357
30.705134383762903
30.585961355689
30.634898133242245
30.58004009542904
30.686622137455004
30.36924763281265
30.267206042711543
30.312727097387793
30.3492794733386
30.34184181390224
30.346227841605216
30.51095381363783
30.446039884899733
30.455829346975396
30.517988244748103
30.63218997825172
30.772097188406676
30.311877916316853
30.3149970120705
30.402926979598863
30.449946863896976
30.363343040791108
30.442047453172332
30.16926317166765
30.080839891786
30.08873407476318
30.30371981171262
30.38747842206457
30.203556347943714
30.1511594346455
30.596757894806412
30.386124897273856
30.390128119506628
30.402651332212894
30.49577033067184
30.368855138921383
30.33371854678149
30.34457332631219
30.15264817881115
30.362183291325415
30.322766166856493
30.156197721403558
30.41934683386729
30.23189120961169
30.491595275040453
30.574860528967335
30.26750343448551
30.25089951570525
30.27970189763223
30.13773330264438
30.597535208001705
30.494635162917913
30.265516646000687
30.412634936735113
30.445359426631594
30.201231859001826
30.19974260031278
30.092242251013282
30.351065414346884
30.161827186458524
30.065592408226795
29.884335074876333
29.995312376782977
30.395915744979234
30.15972267244683
30.228542318337404
30.00183798453752
30.177359120301418
30.01388208042782
29.96377457896176
29.91460493814353
30.14524606843612
29.97651197197151
30.133396222788853
29.926177180911203
30.165207302062182
29.973496362923825
29.746524839320557
30.194353639418182
29.83508581680685
30.14508490740672
30.34464751056516
30.53190149248292
30.189305808559148
30.619917799497067
30.382235763389602
30.282020728664193
30.345261860840367
30.52109775247455
30.44050019590165
30.094191823472705
30.30252585152083
30.299638660361264
30.369641886870124
30.580353990191487
30.365407260816408
30.39908344533866
30.450515064050958
30.607878258388556
30.596097947712835
30.506492532037697
30.384057065289635
30.15038398325238
30.13933328193731
30.379815344740067
30.39468412697434
30.126293650453974
30.133333305984948
30.040704697521836
29.962012938642058
30.234461653452705
30.20963822570117
29.988852902311724
30.101698824575113
30.154068004987934
30.115119961157284
30.105475898807526
30.38002707305861
30.061187310132595
30.101897495001726
30.4413113797956
30.176198579454546
30.250168533040696
30.12111389304744
30.496029609170556
30.3163744946666
30.536658295496355
30.44383938740862
30.248408727683415
30.073830338689355
30.00117097935043
30.16195578799612
30.16218059974814
30.114383840849875
30.228872963432178
30.484890636125417
30.204171374867705
30.42269045440792
30.34363578082379
30.317849457219168
30.245565762828274
30.403749762300727
30.39688139243748
30.38206332496122
30.297812000563994
30.2210609381331
30.23258653855264
30.20267978580382
29.7366556857026
29.97208071063368
29.680750829500646
30.196303070416548
29.830521011663805
30.14909184870852
30.073548185204643
29.6700001056467
29.83770245320076
29.976451306313038
29.941439322576016
30.155079790096778
30.161914823099156
30.345760497837365
30.214250600121908
30.28092931021508
30.028589670811428
30.04161966797777
30.227966030822987
30.44151572260886
30.01560454105201
30.229773602179367
30.2429689339129
30.052634999479565
30.036471342079217
30.37920074591724
30.425182523395762
30.314558432211783
30.12968788349243
30.085391680450403
30.143436174601735
30.152274194421068
30.176026562932392
30.155049035115898
30.236123954728154
30.072925685530475
30.258116601746906
30.40300710021752
29.90294723440773
30.244201725565485
30.1086268363151
30.06483279164905
30.063888643667408
30.102399193351058
29.882771818318613
30.204789405029032
30.131178759725053
30.08236987595384
30.118574489895504
30.19620882623893
29.939896964746293
30.550144131039154
30.09127297682391
30.093280676585067
29.849964711027788
30.083722030131447
30.006538026036946
29.92656232407417
29.81783095425238
30.067668009767324
29.91356388242436
30.169160375999645
30.28865755152691
30.213766448775147
29.916851004286073
29.77737192097668
29.637028657623365
29.97777128794974
29.60602355248223
29.79067181363131
29.672188803280097
29.60589189564629
29.764691498478857
29.575170183026696
29.570432174737228
29.501847592590945
29.551854255737403
29.484556736658984
29.89946940402603
29.742472688903998
29.559990246595287
29.750044723618764
29.938205895040834
29.507337434565137
29.612526697083815
29.687969610677204
29.576941430306064
29.448001662926124
29.410293571645393
29.714239806547695
29.60471682517708
29.76464888309769
29.939770397551587
30.016165842430702
30.099476325367196
30.351344756995754
30.164727965316846
29.908245327653066
29.930094171158547
30.181462350765216
29.946516282986
30.32501137905951
30.117708650170506
29.943265492439842
30.14774223081693
29.994911832110635
29.86255698839298
29.77498130518789
29.97076303534802
29.802015362807378
30.028539542319784
30.066343248824506
30.38992855643613
30.15447310609439
30.115873200138378
29.629110219832445
29.700249739264237
29.639980569212803
29.59560276641496
29.563397985853204
29.52509710728579
29.73161980545067
29.77924484695969
29.92773525678745
29.713141386103736
30.039497435264636
30.049031778829118
30.20565098276417
30.10909406730839
30.020900091407064
29.822610793223884
29.8782500008405
30.08754727649704
29.897489355709546
30.075080986317946
30.021918702356736
29.91422430441516
30.037676528752957
29.898895051444104
29.915558657098472
29.998534077857762
30.025883591562184
30.00594184981895
30.142504057005088
30.193455628408522
30.01094151700898
30.202491672176727
30.616396971577036
30.285327315952717
30.4529532612886
30.28308568310465
30.079524442412744
30.49190687153749
30.45205972795309
30.339796279091825
30.26529834712307
30.292247645133177
30.293706638225483
30.51071838927693
30.324613465370785
29.915613697729974
30.12961378647503
30.2411258401636
30.158806905290092
30.067828849382366
30.00253490272646
30.187042430483224
30.141207115097686
30.55139065407884
30.13722988087749
30.201766573698013
30.182027814591606
30.012875666161086
30.071720344684678
30.066112232922567
29.965885924753632
30.293063291626904
30.074590483695125
29.92145480004426
29.91685793792947
30.267709623024498
30.26705559443687
30.071016553695788
30.105254200155514
29.91734596979973
30.143192118020696
30.17970589392826
30.370439625476397
30.204261182755236
30.52932686168283
30.670488191926413
30.772515434472208
30.513642226539073
30.57723908186721
30.163396136701316
30.414628008173356
30.44665038276712
30.423706021939424
30.278563800261885
30.249829548479795
30.39849508504936
30.344854056260587
30.490288680273917
30.46131722372664
30.336069534818925
29.997064071333888
30.060420116000593
30.168358029723635
30.031411515040986
29.817824833958863
30.007198060435346
30.220609204586736
30.20411836477696
30.36571955831564
30.421420756703462
30.358732705943883
29.964792285948345
30.151993264352555
30.091686628422764
30.28381480543602
30.182660756047408
30.116017220091784
30.26883248215402
30.11535500211357
29.92364711508035
29.792075727699288
30.18285738880303
29.78277231176858
29.928045863958335
30.216569631217137
30.30893958259922
30.515410876017732
30.48616969745848
30.22661968752433
29.971068748551282
30.294261757385915
29.989898799440258
30.006402201993044
30.1397294208094
29.928564112771
30.01011022533631
30.005814686904355
29.906289510050392
30.248032508301453
30.207184762140752
30.0885846701025
30.213025492036948
30.104503680194664
29.934915003561695
30.126209878003383
30.350725511824617
30.067912957772744
30.086710696930197
30.03037594118873
30.143952714074445
30.428724947106705
30.72462784378458
30.58804989895573
30.33153543334735
30.17640225624875
30.242537134424985
30.00444255867081
29.926694604861442
30.15089849781982
30.195314636432503
30.183714521877416
30.260445244486476
30.177530581293006
30.29977962572067
30.083410275646415
29.962056909897623
30.318352395109425
30.348395964115337
30.447382395892628
30.218090325296988
30.51550696629803
30.52702535884314
30.451100106985365
30.362809595342426
30.39572062619864
30.592050275167814
30.413104824717326
30.17480623228045
30.245579113073845
30.798896485322633
30.59343397915283
30.466845237599223
30.43486390362478
30.496781075501932
30.515316729476922
30.666145081944457
30.69027112621726
30.508028734640774
30.718543828346768
30.499799047157005
30.45201661492719
30.538809384274536
30.65490577105359
30.661081208915427
30.8006739533446
30.696338451495023
30.875751721102613
30.740422968753958
30.51386707476336
30.304456136231025
30.383543973903308
30.291617591350175
30.06832527529963
29.891660927058318
30.10966509144337
30.12005211004983
29.96519815293259
30.275042880346454
30.32139911972354
30.29066053388919
30.03899805815753
30.1609995186849
30.091520661194814
29.92594951046101
29.969534085559886
29.985300207002105
30.00494971806361
29.855019096820254
29.802894699708517
30.14098231281034
30.028715736759615
29.89867731597857
30.116135811413535
30.01157994440138
30.1083286498605
30.281923284593546
30.31090998843559
30.064586876149765
30.29172232568595
30.503740567926446
30.457815307795695
30.129869868725304
30.374418882279276
30.191537083698464
30.445553044938006
29.99044170700224
30.045502869157747
30.524683766565932
30.046412032172675
29.8900406894414
29.810274157513962
29.877593101655716
29.908000179938675
30.349922571608392
29.677326182098735
29.93416478911497
30.276791785583246
30.265454013051393
30.12209318308822
30.131382612717644
30.529592943013082
30.321717173908635
30.222474918499046
30.185304369520566
30.282171517444635
30.147957412379757
29.797570857450076
29.873034921090806
30.003317134432418
30.36699827213887
30.157727974319286
30.605812098833532
30.453790074326182
30.436867419835195
30.361962350432396
30.404827282115654
30.087904440094093
30.502224940215925
30.26895450096892
30.292356352002322
30.27297498711318
30.359312707354132
30.61343325607469
30.342670759417874
30.40012821938053
30.63881594445556
30.546740541813914
30.582208884499845
30.418326346183093
30.675841985287043
30.8180621491892
30.761035025812827
30.6273346044787
30.58512039906969
30.74105090509354
30.578656473983585
30.70766500892002
30.649695681361163
30.459773934814223
30.675589106808893
30.667393826170073
30.717284550448294
30.485175426648638
30.348018091504898
30.37746024552877
30.677462332983676
30.479794031542717
30.576422247475858
30.564059718664335
30.465045671432776
30.61153901460502
30.455239207274282
30.401387604315882
30.458077345438674
30.251438166448228
30.487936166421026
30.481170516420036
30.654557444657424
30.639163343047315
30.593273206676688
30.65242032886922
30.655532507041805
30.586948178969916
30.89372658598834
30.68017121911866
30.42374008783847
30.646252067499375
30.493811719807532
30.557486727478043
30.721627176954115
30.517143398854262
30.5242764764077
30.534912604154208
30.2853730734995
30.475321532875633
30.74674286176183
30.652550327256325
30.470744946448402
30.408603584394715
30.350666196570433
30.134208150685875
30.355855195310166
30.811817678759144
30.811305278781127
31.091050417193625
30.861190682385583
30.664275229955845
30.66778673241358
30.684977784681344
30.743650474586385
30.780466030386684
30.71787332624707
30.62900067897935
30.62382385875157
30.447135426826573
30.304672565762736
30.557909385970806
30.397106476074107
30.111659058630334
30.315503602577742
30.335386317555063
30.504397745104615
30.35247151032729
30.59401109831146
30.41050470269156
30.41140418752847
30.5914160646258
30.6242678202195
30.81834551493043
30.620714463821553
30.62186443988033
30.827636174673565
30.615571084949238
30.757362147571353
30.844866471604522
31.026901038477266
31.161605570826808
31.237555769485734
31.03204126645708
30.905856530772073
30.927619088244153
31.062357556692028
31.091689103284306
31.046653578255004
31.097163473585923
31.196028202947534
31.31720049364485
30.994720412001005
30.79592171703949
30.996841023102142
31.306588356361754
31.08657872269
30.882469847790183
30.68784670176991
30.85205521067275
30.65995850477537
30.889039081323315
30.981156530424833
30.799566342801633
31.18846818681475
30.7995157741602
30.993953729571103
31.2039665962905
30.968301943715588
30.735630060472417
30.461939158350585
30.537689475160484
30.71128960490181
30.715355929044883
30.902668529077296
31.049765752572462
30.895195369103995
31.081921183389134
30.769483896818706
30.897353942127072
30.641404439193156
30.853869867432028
30.51593267472548
30.62612896999934
30.581482110910358
30.803365384305415
30.79853452513665
30.391469757508222
30.602285046865163
30.47102070613058
30.82614694630363
30.732984828026467
30.682913683973702
30.696143947212565
30.682483246299327
30.685665833411896
30.64827849906832
30.882065430888083
31.205049079624956
30.874095574683437
30.746894642720992
30.55546184601991
30.408812415449074
30.73120583504596
30.74351233656166
30.922201564294365
30.89298476171042
30.5421246691713
30.516893272073183
30.654081528667263
30.64660353593267
30.58315511563176
30.66444980565731
30.75436774842857
30.667916376478658
30.796714472744547
30.959515987850573
30.75564752824424
30.706082755398906
31.205407269714872
31.115211890557987
30.983685027524974
30.898710267642155
30.968847757569208
30.886038097282903
30.895502649248296
30.688970786636446
30.75630340712899
30.86452530629548
30.67873051479235
30.624464717772014
30.642947411760947
30.64789649972059
30.663983454314025
30.489746146434424
30.800246966134196
31.030755085341454
30.974829812508244
30.855629644716526
30.490471452105723
30.634426248627882
30.67944033590961
30.574762277823346
30.75831042652063
30.625053453929418
30.49670102938004
30.54440876093342
30.864570985709175
30.683135769537696
30.579617487457973
30.71219387819933
30.46375824952438
30.164224486275753
30.335653257146937
30.219978767763067
30.495210271065503
30.249318546062028
30.19405682492226
30.445782007013918
30.43259620471096
30.284102437070175
30.618859927130373
30.712223019654097
30.624188909805312
30.615977680145527
30.32136386888929
30.273138494463588
30.368672488605394
30.548887671412103
30.528349448375078
30.77669519405358
30.693990242502615
30.54021590357337
30.803895302828636
30.562718730951666
30.780959122759597
30.65195328632297
30.922337393243712
31.087880841506795
31.01797438287325
31.030101734619585
31.290681076756183
31.11507207352403
31.332207571283806
30.939931173535243
30.76487215015778
31.055611499306636
31.057883403120183
30.760870246502495
30.86061920511908
30.82276349403438
30.560294962193623
30.806689250520428
30.758145102365358
30.698860817844743
30.571370338197497
30.3727816433869
30.676304960295408
30.389165454865147
30.371081718798887
30.262422770586657
30.691597602556154
30.507548729295724
30.77549310246652
30.40389670822011
30.613202882456232
30.3728694930505
30.16640199757339
30.61253161866777
30.59432764852379
30.39418685650133
30.58620527376229
30.72461508370897
30.713131012053925
30.104605407848652
30.32582658131219
30.243354429496023
30.0624312319755
30.035740834640933
30.308468233420026
30.044609271735933
30.299139700557838
30.40560886939837
30.252452483870172
30.077377360783963
29.87751856400044
30.217801587854805
30.108314632722223
30.286144618317586
30.35527223823253
30.3838090315241
30.405829846440927
30.49445159941336
30.715586706470376
30.618859408302733
30.826462888431077
30.79651819912515
30.69051622876287
30.772920582792704
30.609701072641613
30.669586267164615
30.444123964975578
30.74995788033841
30.73967451140898
30.50126136346444
30.554456960539415
30.82561989821705
30.452043702972485
30.572864009263743
30.50629896859337
30.565380561834104
30.739162774352593
30.637830264431095
30.483681766887692
30.290329734113637
30.408567630053607
30.604739973306952
30.479835864516968
30.488481514979973
30.252986697540347
30.109697115608764
30.28474334326903
30.009047842548878
30.12033044727629
30.257297789702935
30.069342594899776
30.02202615313478
30.29411181752605
30.23523188859327
30.21972478136397
30.159209703624708
30.130611832413607
29.975903924616688
30.119640601963436
30.37584769610336
30.10827302043724
30.08463533706546
30.303396154963302
30.195376820032024
30.224876117449487
30.33177316415236
30.665973881752823
30.62442097949046
30.60714632685748
30.561015372999133
30.42587452316244
30.414749313730383
30.773311115252945
30.723397382761245
30.76385357114795
30.685551382743157
30.599782805503963
30.770135733980247
30.68633322273705
30.069498012767756
30.101389359160933
30.26467195169204
30.005408803652326
30.084982718185206
30.250227547128883
30.169303956167823
30.512630116972694
30.30537288583768
30.421504915447567
30.645727547313097
30.695804723256003
30.3343748399047
30.265626158585903
30.51674329083315
30.857109928034752
30.551352335550654
30.392382497722142
30.418422323101915
30.59876025893521
30.31861333503251
30.419835933904903
30.41147846332962
30.272834185727273
30.401374196974654
30.270396843993655
30.141568709137776
30.260069962188428
30.244952825209946
30.24397793892174
30.42521195481575
30.279755120812283
30.614588414427494
30.434036506050855
30.88164440583401
30.552055160140743
30.787043295644043
30.479231679776635
30.18747921252857
30.34228555201444
30.619397080062296
30.34944587393881
30.436154087496277
30.53430627819452
30.591359929444106
30.4204938062863
30.4253361810648
30.577637071263368
30.576494430988888
30.493672957595557
30.55317284854084
30.380180017268657
30.90953004188918
30.93694770200141
30.814501284146807
30.74053301475464
30.759732590238677
31.233609599079966
30.86571996734926
31.173617874086162
30.635651817785554
30.642067639102315
30.72953238538321
30.900517642302688
30.57224849305549
30.921272009971634
31.01566393433785
30.909710579501482
30.736150208177694
30.897272847046317
30.95389418123599
30.85233274310882
30.81236236527275
30.844261826432717
30.8010790224103
30.67655659178914
30.41786880472974
30.68011982791319
30.428625183595152
30.645328806228463
30.24021845576502
30.143736323301876
30.565461288032527
30.56372358670217
30.650729171890223
30.691882314816507
30.89172410353909
30.406879220897615
30.794525739428842
30.59598042003536
30.63311338612841
31.04029916191211
31.296156654049458
30.971199555892788
30.980027031903134
30.882527621395752
30.778392603942358
31.327557418702728
31.168708158610123
31.02045437944585
30.889799918758555
30.464871098454697
30.53503174853198
30.93688498799595
30.710805122611596
30.839125525555726
30.649185986783465
30.879892395327108
30.72122396148282
31.013706987470467
30.94693228455411
30.786498871145426
30.859039879120783
30.844098549786583
30.91958085697774
30.59093372157226
30.61050253841246
30.68810592372372
30.811081975335252
31.056066666961318
30.487329723492184
30.511072916472173
30.463603228998846
30.44862607224284
30.372747834284556
30.51866209599105
30.72224137286778
30.617358377431376
30.344695767065566
30.178361614493124
30.189003332389067
30.312496937681193
30.26843874074958
30.544232522562954
30.38282660182877
30.617410606313747
30.79582915595682
30.779468786389607
30.57798584911817
30.70938095627427
30.98378363596053
30.859791807491465
31.183767720286347
30.850484053165754
30.8303272323175
30.698944201194813
30.580843547642193
30.31190661253076
30.140407340996955
30.125921887918174
30.139110202999092
30.199108554858192
30.074246355021252
30.10471603400092
30.060359334056887
30.31380175257577
30.24125552175273
30.502222183754014
30.304284822964977
30.558233937456134
30.429104750946063
30.151574361301556
30.182007083517192
30.45055925529995
30.36332122386612
30.508336460090824
30.19237104782835
30.342204791526143
30.422691859098897
30.544558104332193
30.483767409696163
30.377459387761142
30.357139607306973
30.33272205803697
30.291219987729658
30.415110940104746
30.454399201215825
30.463758718607608
30.494522948883596
30.32199189721951
30.634709875062132
30.194215237346423
30.19032515978516
30.498232428676744
30.438817124481353
30.59204885706584
30.50811741953067
30.378258189330673
30.311110600923985
30.755150052989904
30.949970905132016
31.149728314870774
30.611693054729
30.662893591499426
30.839953827663237
30.658742738623772
30.817350673797872
30.58788155343562
30.652050986696665
30.576318163526114
30.600712926714902
30.675129632701054
30.355764720436213
30.616623368178583
30.611617371000722
30.417942600557495
30.852605217955563
30.642580752244267
30.86474175626684
30.78780804476391
30.91287474740689
30.872749603980715
30.79674944762297
30.7188392148373
30.56005558713646
30.750168972506806
30.58502107210757
30.483262855350098
30.466160968900496
30.617909016971137
30.650573784443214
30.960173160974065
30.623421337186112
30.9741105292457
30.681051541840066
30.684841862105557
30.50510184952931
30.609648007120594
30.430190328343354
30.50741962630345
30.44165260492771
30.604503246741235
30.56834214215247
30.831823365245913
31.299982648981466
31.15705422371772
31.07009922610334
30.77575642565476
30.654657713121594
30.816418815431817
30.706385915796336
30.991394608994604
30.807703134353623
30.685595030461908
30.721565161642708
30.594869121641917
30.497058573110742
30.599805643306503
30.461682814034237
30.838748034934994
31.238546015934475
30.979256308693
30.91806896993021
30.98174551382367
31.277624981030453
30.946913170781777
31.169420839730215
31.204296623221914
31.12396137275824
31.303425063657663
31.279489600246535
31.203745415066095
31.16375582212183
30.901955148439143
31.094137690611337
31.21416801239611
30.921070483287213
31.095893044210904
31.202945811226733
31.206952597320495
30.939265110473126
30.97541567213823
30.984216252543728
30.9462271495045
30.801616697154266
31.044622850368444
30.9576842893045
31.04688727407962
30.851989204027817
31.281863760948067
31.124990473172186
30.824396100776795
31.053778498369848
31.002455733439444
30.988717474737776
30.89746017628278
30.463974648866483
30.834478622455084
30.60561220668403
31.10057695320033
30.910971364366755
31.304856874250685
31.242541480456346
31.071972051153224
31.301300781537275
31.31358849146293
31.130707332581462
31.432046238614177
31.49807997501345
31.73216550300297
30.954417975271596
31.09601589972152
30.875862308295805
31.123842411195888
31.359670979825125
31.615152670794938
31.118578472673935
31.29957783920708
30.97032994008836
31.09456412344752
31.472039694879022
31.129345739486475
31.006523375985218
30.766355256249344
30.899438991081226
30.93946613667311
31.103155407596432
31.255814884241154
31.598957230790283
31.09624877760605
30.91497967763894
31.077419148091323
30.971684514825785
30.952548067940402
30.715195002635728
30.671468876201946
30.700663786910663
30.668852705846515
30.880692535634445
30.6005618668567
30.61543278336879
30.815747050247236
30.80461733861075
30.747588733339708
30.687054748261314
31.12275856625537
30.97067839313969
30.711898894418344
31.108947955693612
31.120496398062453
31.01224203874774
31.001884325372966
30.680750706981303
31.010345493537823
30.691857909633796
31.200860262379734
31.184850560109318
31.105834622343345
31.236512945628355
31.074686607334808
31.28870578371591
31.134731555952527
31.08927470683643
31.404407223901995
31.501361462427823
31.338266670853937
31.261433077527165
31.25904216579193
31.59029348665006
31.533821533601667
30.922935145078974
31.05512382924019
31.010230673088692
31.043733550498438
31.036633285502838
31.195003987457678
30.878111847739728
31.0209936067805
31.042398434051286
30.880519703902937
30.814509650124997
30.886375000886908
31.149844485967346
30.87989530212776
31.128882066660488
30.873634135583742
31.067311705782476
31.162663495797176
31.056341057561305
30.596032389397575
30.65598737647689
30.7097841091137
30.67716928654164
30.63083018832537
30.739383507527762
30.368048944892532
30.531067766719897
30.373283675593665
30.51790419757468
30.548640278857413
30.3812165473021
30.279575553615363
30.17386429012848
30.037689490998186
29.998918038307366
30.480191782272943
30.421295363724806
30.434060044030524
30.596127311692896
30.515904550628587
30.426000285343246
30.339120057419628
30.52721732195708
30.37433467284316
30.467523469666194
30.347104671015465
30.34322724547457
30.495958430792513
30.360252430612015
30.680740963713657
30.764913314321497
30.97035209580853
30.968890810015832
31.169742678977972
31.162187155084446
31.03741157050766
31.35990669608961
31.420049655385583
31.167390642825943
31.172113694399382
31.136721029236476
31.076432148337975
31.123165315036836
31.41287113962154
31.164313275591137
30.96628983682489
31.018248314989336
31.033357229211397
30.812782222096732
30.97505304467209
31.204761952113135
30.84756877077687
30.829667365121995
30.939659454829545
31.289141635801442
31.23549036285807
31.041403443447436
31.143550216159934
30.847886948522987
31.06125347697856
30.85944483462423
30.775601449847482
30.879002136014662
30.84894760758403
30.79671177000972
31.055684172591945
31.17518680968361
30.93164435684012
30.96862295133273
30.83467407694963
30.5353070591233
30.22444021796921
30.52790699887241
30.27777649294076
30.204167882117794
30.207663278013488
30.13375197560374
30.144744867874476
30.322992922785406
30.676718261750164
30.644473538868848
30.567044156657456
30.807074679606337
31.08275822789119
31.280303447488855
30.714080119895854
30.961838618430182
30.92343648083624
31.049249253121292
30.61804753058345
30.56741961408081
30.40234982401738
30.607206833055454
30.703174339577245
30.60414448618726
30.810967118296297
31.031364267787133
30.970002415571773
30.759783302461347
30.817452821525794
30.836633796359052
30.92172316873959
30.709502801300975
30.576012316088622
30.491549886561337
30.49588162174601
30.675755136156948
30.519109462607858
30.544880977000883
30.330829055917977
30.427442276087973
30.325991143758646
[truncated: 98,002 more rows]
