# Supplementary material for: Comparative structural insights and functional analysis for the distinct unbound states of Human AGO proteins
Source: Sci Rep. 2025 Mar 19;15:9432. doi: 10.1038/s41598-025-91849-5 (PMC11923369; doi:10.1038/s41598-025-91849-5)
Supplement: Supplementary file 6 — Supplementary Information 6. [file 41598_2025_91849_MOESM6_ESM.zip › AGO1/r2/PIWI_L2_distances.csv]

cm
31.11830330285807
30.884661632829523
30.841565297499248
30.842095470580567
30.676831008220052
30.602435019812994
30.72860459551206
30.755252757968133
30.564262204864924
30.62136325262677
30.880748469277993
30.728711760831644
30.797996929404935
30.85410473311483
30.806090833588712
30.705118482397005
30.983385641665972
30.96833857114519
30.936078395552528
30.903379486470875
30.838794575602574
30.76160805473877
30.740243796114605
30.794915223481524
30.79384241047093
31.11481516211702
31.189703410866894
31.066884371394167
31.05016185512819
31.115865474320785
30.955359370163503
31.014879470525763
30.899837512073336
30.428943552934374
30.780744125871017
30.954750929861124
30.8634069007491
31.009456375962387
30.70686146555667
30.77107917053214
30.773766382939183
31.014520690303574
31.114160399703138
30.969549381358245
31.074579152309155
31.020195047098237
31.293991695435828
31.1274432749236
30.879561034210678
31.14779890938852
31.04414220596871
31.24230998973639
31.166286093604985
30.979891203241134
31.060757201142223
31.034994905086624
30.86269583517529
30.85558650611644
30.61880316210737
30.824886395511875
30.676402270872888
30.601293481565165
30.745340163157376
30.58939304242893
30.676823898572632
30.74302246300593
30.796283735373503
30.889628807703446
30.479318473222378
30.65163804171638
30.654919597157278
30.838778033125998
30.883245304865287
30.764535671380756
30.889133273770828
30.88051092537214
30.78770090078823
30.773212740744977
30.642488802084838
30.67474613489744
30.84855024343213
30.668789833325903
30.675082972917775
30.910234839361195
30.92065918785331
30.82627466597977
30.76693758570305
30.803883720047462
30.635992316359488
30.624395435993815
30.68003988306927
30.879120288308613
30.489696010325407
30.69303380033614
30.494351387732863
30.388492923330503
30.444709378417915
30.615664622186735
30.51080575651963
30.649109705214343
30.40322527841695
30.522419063986625
30.597858391602866
30.535220983535044
30.66912752390301
30.442004007236154
30.632816519102708
30.84363641538268
30.691108731260204
30.732294748944096
30.525240111179166
30.73140354109113
30.58672223868674
30.61672820933746
30.243747398203986
30.25702184906663
30.541853078142616
30.655198384145795
30.405524367122105
30.570878854522995
30.48591158156832
30.468377107412007
30.60934509337643
30.705696979098153
30.801079495473733
30.76969405721318
30.951784596725375
30.908103699469596
30.831084802365805
30.839448697808685
30.495960275317824
30.550891319468732
30.7028811355406
30.346559424119995
30.278191529618205
30.625975982676522
30.682527035396156
30.756983039044506
30.328195123725962
30.582747120387996
30.541364744944783
30.433161607314823
30.44111363962466
30.71274494071788
30.53306202136194
30.725047841816394
30.530868044771193
30.730141546917007
30.78994602078177
30.712914468646584
30.892246191113223
30.636832180817866
30.392669470956726
30.45055745834304
30.540545263767157
30.421896158467902
30.49939865186195
30.310156002677974
30.406497528008014
30.639774307205155
30.52669749640956
30.372649692217767
30.743807040275218
30.693855432802348
30.68160187023678
30.973297969820432
30.651869925600742
30.663606410686487
30.549579302564688
30.449514465882675
30.653509275749673
30.67677067628461
30.697664666097207
30.652033201628583
30.479199279343135
30.38887578435521
30.502451414704954
30.555451079674494
30.651420466427954
30.703487232999876
30.931539130155613
30.822888368694557
30.659905531666805
30.936571724668443
30.928607127072944
30.88484315697293
30.705276072701654
30.650928527037912
30.432560723076158
30.684651135541486
30.51300328882296
30.553671718127237
30.594053706441088
30.636838678490918
30.31455806910712
30.77295913294327
30.605483116124955
30.634586084291964
30.413835489793463
30.543864213065284
30.68496002047325
30.558506751712788
30.734377349936096
30.758473320270987
30.889116771901637
30.80055610396501
30.851059591185123
30.788071551415726
31.0445956972087
31.013514664633767
31.011472774569196
30.88433564842089
30.807052191837712
30.937375413650305
31.052441838113367
30.752039061673386
30.77105056792832
30.616980326065416
30.303796920157712
30.81049486680769
30.42002695334606
30.620545321283636
30.707199656945765
30.693404223564492
30.68805055617213
30.608301967044945
30.92190815112912
30.695724469677547
30.896493393162327
30.888199018389425
30.826528103865524
30.948583897044934
30.897495027455555
30.9526878582494
31.124668553920706
30.929241563646883
30.86455988713121
30.88178342486361
30.90860626622889
31.25244184911727
31.035519686427214
31.176671271633076
31.269895463867076
31.152955227264236
31.159406084821814
30.886567114131676
30.996742891383757
31.222111349064864
31.18586113840248
31.09137352639708
31.151839870048672
31.217570325857935
31.083696800740633
31.131340478580604
31.1700097915279
31.199489057167405
31.024278916214165
31.163343098335833
31.16754639853727
31.019887890974484
31.082561154736066
31.224005823827195
31.136200539464895
30.980653469553378
31.24803063002046
30.984830372130954
30.924965116950187
30.66128209362412
30.698715978269565
30.762125500518884
30.936677550393437
30.797054390390986
31.042658955958508
30.800724660555268
30.661686000362018
30.81619443074337
30.70799422879999
30.629929094056052
30.55877904292401
30.545235672602825
30.535023947629067
30.435896346029107
30.655764059818722
30.752480896426096
30.647405781911026
30.6919769764315
30.466233099073612
30.628782635257814
30.58286988109667
30.329984816683286
30.31652844815391
30.467861650696243
30.27160200227005
30.415324310877864
30.309573596785125
30.30834599217422
30.513874355456068
30.28739175488164
30.380539415170425
30.397844221337053
30.37628264814817
30.355440484657866
30.245544137561733
30.353388827141693
30.100884086218873
30.176235576341274
30.357793415947512
30.38859925871737
30.310544394250574
30.5400610028681
30.235196536110653
30.45197330414657
30.33067878279337
30.354487264755058
30.51767238206055
30.565389974933197
30.590742171935485
30.46206699459912
30.38743721196794
30.433484957786895
30.679294837116878
30.40124943261538
30.193528513836814
30.37712073828093
30.331030417384568
30.174564852276387
30.581293845811217
30.27196015303349
30.5896042376963
30.305971659655558
30.632894035700286
30.432380923150237
30.47065977724751
30.58129222266437
30.584423242009954
30.85275143379533
30.630561304682413
30.766863052043973
30.58535048875829
30.764981867857138
30.681823234635335
30.64627602980129
30.721106912536058
30.70537304385377
30.590525254596574
30.631451430675103
30.52324634022037
30.660724579182293
30.632481506721764
30.51099819123823
30.353023575185286
30.549968149816326
30.274531621022973
30.361231847814324
30.520913433185815
30.708510842130675
30.42019471425833
30.727631964008488
30.780122900897638
30.506867827816883
30.557421037008147
30.429515181438713
30.749774226466286
30.708776088063324
30.497607971963394
30.77434631242671
30.574214081437614
30.473095336338034
30.520748065594674
30.68880118105741
30.586693167328736
30.57086477871119
30.732483550681817
30.906511696499063
30.702894369557693
30.593972160571827
30.790144461787783
30.4377032743375
30.435198366254916
30.506049202895266
30.55731635309161
30.700217224768988
30.614238250969283
30.83647534432259
30.75177535035317
30.54045765896913
30.653745438198676
30.73413778091969
30.749549923354106
30.707034921435476
30.593458165784295
30.832631689567016
30.6722894925844
30.64321354619463
30.542146422229283
30.773365550207124
30.851713710025678
30.767948933587256
30.82390803332534
30.80429035125673
30.802032810075918
30.61741333962265
30.618310476712328
30.577204033844225
30.23288829079172
30.257581847815125
30.255935541540374
30.37759183955208
30.37933318433715
30.40041121749209
30.360447933234315
30.501649876292632
30.287837555105646
30.564109448650843
30.527983474150883
30.653295988745523
30.653672196090113
30.803767213127696
30.726571162457127
30.978665508870947
30.82324047538956
30.816066134091102
30.589839693874605
30.63010815439289
30.498718244055823
30.859083179921978
30.521236211299197
30.735548981563948
30.670292152943958
30.67854772150567
30.464616397984706
30.503317935841253
30.641493404703414
30.404499755289063
30.620132387434964
30.63295808137257
30.34582090927702
30.695987019658844
30.65396441085642
30.3812161190537
30.721772099962436
30.557606001564245
30.717983818778094
30.690975859825564
30.653394752571586
30.84694408189016
30.61986678887694
30.65922917566028
30.708385594331236
30.71666629216891
30.69036227662237
30.486357047690163
30.45175559537816
30.434074339969843
30.735768089004345
30.417299975865784
30.477789554266618
30.613992993285276
30.28242660680598
30.610828934528456
30.383890156603357
30.528452499279624
30.4190487002977
30.486320316928232
30.260924672446404
30.590193583476765
30.69269551623522
30.378978467384698
30.464776935985917
30.56174541390418
30.557946206494883
30.371215056649167
30.709087141449803
30.360870322758885
30.640942930601113
30.72774534173884
30.82606356726359
30.854508983404514
30.680920733985946
30.731673796602525
30.657227147862535
30.781323901461946
30.781311953002433
30.581851057355724
30.67795172047796
30.467151918348847
30.73517940826162
30.980687389826095
30.618553193021647
30.668800893362636
30.603143579522225
30.646559583221524
30.52917794373287
30.799620567601362
30.816660784643854
30.61965952366774
30.578505723386424
30.458870216436083
30.51695642519469
30.686635341391764
30.5735336813235
30.5845151635558
30.638229388429785
30.694078976318917
30.586215480998696
30.261051941426548
30.766691895766975
30.79651414336783
30.494486586220017
30.615030026287016
30.455528244164125
30.648078683213015
30.571461106869343
30.438521697635434
30.34701860761798
30.550026175697244
30.4344387859856
30.577006450956482
30.449557213514655
30.57364652429546
30.619728760921706
30.439880783212995
30.533634476738587
30.3277501721089
30.24883856507264
30.44318216495214
30.505591246193013
30.558106330583623
30.573369976868797
30.762339500105703
30.534375311301325
30.706802212953512
30.86963259025127
30.854993014565768
30.598468784676836
30.52314623935955
30.509992035307377
30.708767973030334
30.497959880909335
30.347856038596696
30.37904157663894
30.59883457137283
30.576323160390093
30.65704862768447
30.54419549857325
30.413900440862047
30.456489425505083
30.459077071732654
30.530337412212965
30.516114711589122
30.784422588216618
30.969132412739977
30.772562604579043
30.38996428629857
30.5375955932751
30.56468673091522
30.565643731843217
30.64270652686512
30.510837029386533
30.402544427372877
30.080871774889296
30.291870035502694
30.260152603320645
30.34226228093868
30.227793779096622
30.036843663694697
30.05205877777379
30.150738710909362
30.540151222371108
30.283135544907168
30.13310385874381
30.338314216400057
30.57383718403509
30.39173349849169
30.208689901138133
30.256687824353225
30.07827649928188
30.293527739387002
30.306722787439988
30.26615323486837
30.420169987844154
30.20486657569258
30.286316200802105
30.425935375393625
30.05630451269736
30.135419180457756
29.845303273454277
30.066371422122007
30.00316480073964
29.66670323093788
29.88900717632347
30.05241871705369
30.021180944496976
29.85699756640554
29.74949134245492
29.766486531178348
29.908702013638923
29.94536601625494
29.938352985193006
29.95193110479739
29.78918339075251
29.949132733697667
29.8159043850884
29.863437808360512
30.08147006691717
29.890345008450236
29.95626727314212
30.01818616706598
30.010868840393922
30.33294300492101
30.143249522189322
30.158719085977165
30.095905384127676
30.360224689189454
30.27229756979937
30.329329281512294
30.260200164173614
29.97671560715229
30.13435441372819
30.097224766111594
30.2656489891093
30.323503245857847
30.401476415577935
30.595869755661898
30.48718760276941
30.373490905523138
30.18682338236436
30.058885197647967
30.230762917346265
30.37508254720798
30.314750760748876
30.288540178563206
30.582349021011005
30.389796690885127
30.364867814442164
30.30633834252079
30.168382688617765
30.364077454237282
30.43798445609702
30.50359788030869
30.488934851481897
30.292395866199065
30.30508832500389
30.46974068226562
30.319331514377996
30.35370877175272
30.568487922170615
30.334307398846462
30.480147511684695
30.741484586193906
30.596222906172805
30.704407281657726
30.520186253290273
30.303638361665293
30.35711448790688
30.71274531593431
30.562485305310524
30.71546549520037
30.674335258335233
30.596781016031613
30.548663556473983
30.848789519891447
30.587067514379747
30.58002137842034
30.607305783896958
30.724167540273143
30.37750263974526
30.250408739874334
30.572190406301203
30.798561829501605
30.582487152209556
30.432618928778023
30.478692732184836
30.3454636307311
30.645295291597712
30.388261714631486
30.4368475671256
30.80313032978706
30.52843604600455
30.56299887275449
30.615175794313696
30.31058140833042
30.410250927045077
30.24775950010949
30.175053368066138
30.339611001151265
30.383769614923477
30.365938198895883
30.434093839009062
30.472006042755073
30.28901288270505
30.37596280264238
30.209007286059144
30.229821056223173
30.31228968628218
30.477422953521927
30.351587343003025
30.313588088741657
30.497427206858717
30.286952344089574
30.362504848517364
30.180034414836047
30.34464475150012
30.241358860716428
30.141022423590766
30.17679625835726
30.40184853218576
30.018271567961786
30.21300165725223
30.08482560037732
30.293984795393936
30.097452126781903
30.134096362835354
30.48048579420332
30.209629625336486
30.237151483886525
30.185687180591092
30.66313002067709
30.462119794083435
30.530475923010744
30.446687103986175
30.563441907652226
30.62421634252626
30.46398004001789
30.55575891069784
30.302909474009336
30.289030585922145
30.26371032143014
30.421886701457172
30.34422954045715
30.545761928458806
30.340571244354695
30.437392712753716
30.468958575214266
30.557409128011358
30.521425748968692
30.409872543524546
30.365039917542582
30.188602266329315
30.426028403288374
30.27828682610447
30.314819470156948
30.485678384853752
30.385803326085494
30.372948246055195
30.53922493034501
30.436716474913332
30.417536457880235
30.32594855711938
30.438620121576214
30.525810830901836
30.362086367400977
30.53959742077797
30.391195821729557
30.1736834469963
30.572983669780744
30.47316119716958
30.291835887623957
30.40863557099484
30.41071656845537
30.191682383446643
30.492473788019236
30.24061140618954
30.42030166078543
30.168192087032406
30.01496544981605
30.260712602286425
30.25021281106194
30.255043095474363
30.276292572480138
30.334721586151627
30.046864696565546
30.158500452796787
30.13950629102758
30.17809816377487
30.29377031202306
30.321325656353544
30.19806229183761
30.223830675731627
30.364554923644544
30.335869107442097
30.53841878355638
30.327556411090733
30.094735705573093
30.38137501333798
30.33215611628717
30.276157654453588
30.050455147806325
30.483994631560883
30.500131675861866
30.320210114952545
30.424019565171772
30.396410255691805
30.4304576864224
30.58323885983171
30.543215380138246
30.556244818678145
30.32157304584498
30.483690206177535
30.25488328794589
30.464611417358455
30.58197491069909
30.738138288916158
30.25232588235569
30.431054548301695
30.461395827260777
30.54677563467679
30.443165986492495
30.33224935041182
30.533914701108838
30.560643866659692
30.606847766679067
30.291170279834734
30.292554673733378
30.27794780660449
30.533166873456018
30.40642934297146
30.42220965903711
30.340939313616108
30.422354390586836
30.549482547888736
30.285827789132416
30.306721420918283
30.328011628539212
30.35417340754523
30.326874406301137
30.362490958149095
30.53837885120466
30.575975064758868
30.516216910116277
30.588303748087984
30.697850334837725
30.73642471323692
30.56310841384506
30.855220741084135
30.71796542965363
30.543096382532557
30.415732272858065
30.70372344919153
30.578961561254406
30.4713928297009
30.58706383561386
30.54298717777039
30.60489469055894
30.679527759104193
30.54852457397048
30.67166181062426
30.458232298595753
30.43924047614575
30.4856820472609
30.470347763103263
30.375130596287303
30.534285356664473
30.476659209424493
30.310826525616143
30.253403700606714
30.40761392384978
30.299833945265775
30.26450421929046
30.4697894427433
30.319848016099936
30.70858908559335
30.51254262515739
30.392182126858508
30.376335443424452
30.387146350665873
30.27836943300181
30.316276885032778
30.50688338679932
30.345379445387653
30.293356883909308
30.267081903208368
30.277125435551348
30.37693471089496
30.230126739155736
30.384182804644215
30.301079245002782
30.33049178441479
30.575448499405777
30.410101274916464
30.346200628879906
30.63363197486595
30.565840715798153
30.523965733354817
30.64339174988372
30.41678823889191
30.716682262417688
30.84810459979096
30.671456565439435
30.636252343756574
30.66497531513734
30.473347909543985
30.344139749437968
30.302334798382887
30.524136447264777
30.60727746448835
30.52767702839443
30.629478681156716
30.40741097629237
30.520195295684935
30.328872777929888
30.30129522742245
30.256507251729335
30.15865366841673
30.237729658665568
30.210996355801544
30.24545237514723
30.34536685301763
30.53056820061102
30.39396729032172
30.588789222816807
30.350088094068074
30.69664754505915
30.571416073875447
30.68370987889098
30.639744526658497
30.518838293904295
30.617510267834632
30.55952903097132
30.590018477990064
30.52184877503655
30.452607153701614
30.498325050443874
30.20612769617596
30.218451493236753
30.33752809274812
30.482995063965475
30.43260374816223
30.09165749440613
30.277078738641773
30.489660919100448
30.66766666301216
30.355234836671595
30.44368484422156
30.180082539277127
30.464927635288294
30.51817902742863
30.495357623465807
30.460555947895475
30.37480648220954
30.220957311731013
30.33692150937417
30.246879131917044
30.171720343672092
30.303562619875496
30.362909528539824
30.333130800017127
30.219552056812603
30.099155710112992
30.274242501560543
30.49260403356591
30.499265079520864
30.33536977707446
30.552602014650898
30.19028438205901
30.34611570781142
30.39923322950503
30.605479703435293
30.391553672896233
30.486496691719722
30.296217170879427
30.118130647230053
30.08669212444208
30.411388060225548
30.08328186462952
30.180955129753368
30.166312911231458
30.132240045595267
30.051372365543603
30.180422780453004
30.330726212166155
30.076932270702418
30.448470429169838
30.47004184074949
30.59958042977092
30.46049601417298
30.494690440697553
30.408166656090092
30.514657280879412
30.51675775700581
30.506095262067884
30.443933937384678
30.4447894536581
30.481161867145847
30.252111411739886
30.345195268533807
30.27377229365667
30.297646893059685
30.112616382296576
30.17803986719668
30.059967985484793
30.03543510469613
30.113270038987
30.074488983454867
30.181207060154644
30.413743843308534
30.381175790929614
30.491292754833943
30.328734874947674
30.10265297777367
30.21339824274994
30.15772086688185
30.285467364941393
30.284722652673473
30.18379450969318
30.22073773317485
30.110154642963742
30.09472252465446
30.184421514295
30.33231080997434
29.933490504141144
30.046362556095175
30.101806593369815
30.191646786313157
30.269306744282073
30.328460551269043
30.289867731363316
30.117881050301257
30.352560538137237
30.17170332812371
30.116263209448444
30.31619946504466
30.225775770825948
30.437444994688207
30.038420346589028
30.13977928611187
30.0109605706188
29.96099348995854
30.154000112480148
30.046895690504275
29.854899169211066
30.107047308683057
30.27458579426143
30.538088905112087
30.258105996543442
30.469822081401865
30.497458058389487
30.590787008153516
30.659581295895826
30.704793324140898
30.627500444059965
30.71111352288222
30.322909248304327
30.514793792807115
30.442014204194624
30.539451208740523
30.48452931916682
30.689082830331063
30.69260920710692
30.580976556360753
30.63147225003496
30.59610651018396
30.62617667997699
30.529212846502258
30.47797762169977
30.52323576700398
30.61768593717474
30.433004316220128
30.663343019330583
30.78948838730109
30.588264310758888
30.693480281626456
30.65516779687855
30.783568565757385
30.681743409731354
30.612005401773857
30.75559874870287
30.893217182810528
30.705124877063508
30.559749067065987
30.749387539485056
30.604335848524066
30.83859442691957
30.686835705492054
30.61537637720778
30.55310360309421
30.47096046849401
30.48697842561675
30.492373510969294
30.382858982159046
30.75111108930887
30.533950833603495
30.66446261747028
30.551854647163957
30.694873980163887
30.55158171898684
30.363851912140785
30.555238248789877
30.408134534641615
30.48029242824213
30.399367892638907
30.27455587546955
30.54429157474674
30.43734775733573
30.287898732659325
30.414381305270425
30.380523365345624
30.459943930170933
30.52255018539354
30.566694353378942
30.568890750665854
30.515209064845788
30.66409337899236
30.699622989446745
30.51039717072631
30.628678152004216
30.614061936365797
30.587043123656734
30.55778318474637
30.702005885967235
30.56241448948921
30.593830750022846
30.48569574342529
30.69394773515197
30.528589811871086
30.45524207355351
30.421927803382562
30.85518162210494
30.820290866023214
30.558847524494013
30.724363797320578
30.547291028022233
30.55262972509965
30.443921392602594
30.711282268050866
30.672496812033003
30.466493197366525
30.51051246002989
30.45361244828127
30.36346655941462
30.381787385644248
30.67457667946331
30.56584426521397
30.496233356114214
30.564082161229326
30.92485278642408
30.717225625287245
30.415985021726517
30.52700084288695
30.300799885198924
30.400361356260966
30.52363519821623
30.35589350348141
30.411030186749084
30.067439464879907
30.244519194321125
30.357274050477983
30.56711512461558
30.547323861066427
30.550823957316126
30.606550282964804
30.76625248797324
30.51587531909728
30.759812507030507
30.653944855071096
30.632418489295183
30.658603347251034
30.728948067114597
30.908457907978566
30.76231090518009
30.991854676774626
30.765426894242733
30.81143508650767
30.695301771267715
30.672681113093503
30.7138387679748
30.670703223164168
30.705081813503412
30.905163358017905
31.129128609244095
30.786437307173955
30.847476613580294
30.57503178600338
30.828578187379275
30.90478338841144
30.923847652942044
30.707093610588025
30.611390470328587
30.846886291992487
30.87129815161371
30.83867682400802
30.915977461156807
30.881219727028125
31.053544498484296
31.09206444303781
30.96414042208225
31.09906551345001
31.111261820093652
31.19085297239903
30.82139006234649
30.844236924426028
30.872642090227224
30.704807521520607
30.965668693472008
30.95464711285604
31.123154666515333
30.88492959283118
30.937637016483887
30.94403460056089
31.241982124215642
30.755697188437964
30.965022890180652
30.780624013169067
30.601927638862993
30.586768456165238
30.501178046972576
30.72554064360451
30.64192646639544
30.745109153824316
30.864753177201923
30.76923902275557
30.824985233079204
30.914823187185643
31.180784062864838
30.7575224662636
30.60366374305313
30.64692272233888
30.738498937871906
30.23173483484826
30.38661316465601
30.7281694640135
30.81218177733236
30.729179251468064
30.637789752063128
30.567979543640657
30.840029416501242
30.580838547470627
30.842257952741708
30.713743021323538
30.842274738999702
30.6503711812329
30.648438748550458
30.627756902056642
30.424308687443908
30.392580908461294
30.478516430061227
30.451157898530834
30.54902694357444
30.521202967317933
30.7871764315161
30.72092862295
30.687891857633634
30.496845758646714
30.532065245444166
30.847151203862484
30.82479299814665
30.677835194960736
30.614495300927246
30.747766115145538
30.75599494554612
30.795511449644742
30.661947244702237
30.793574051053476
30.750014666357384
30.937671944505166
30.97736832930117
30.92396801145488
30.805600076865392
30.677146946957293
30.807860708135948
30.77376914961637
30.90277953587311
31.232638165616358
30.929168432816564
31.006678560139573
30.961627528515095
30.921850932054916
31.048015970336078
31.138938608663082
31.15024457703347
31.02943138005132
30.922235852772797
30.9922051262414
30.902099150773637
30.919714767422523
31.006770266265935
31.015032819976895
31.019173914556273
30.898510862863343
30.70916650108975
31.00321787863285
30.844723379285913
30.87437009987428
30.961964461151762
30.76649942326749
30.57731119188694
30.72507817678561
30.88182100636815
31.125708684977376
30.904638529797033
31.148887982652145
31.25409053402021
30.74639264313721
30.81936193258708
30.87296080243353
30.61000280037508
30.617268962736258
30.619959056698924
30.901169162694455
30.96942248336638
30.634494535757067
30.433850801004336
30.69364786629501
30.706758069410093
30.70344674357139
30.94964523493615
30.75860698700281
30.76528286366454
30.91540731056218
30.859473140816416
30.994141475661998
31.04782190886632
30.896623779470037
30.613452208425482
30.485840898187128
30.54536907332992
30.661677657813833
30.852777282328653
30.565741160667088
30.761896460763488
30.488711770554154
30.82248303401055
30.870327774996102
30.867077809220554
30.649315131505123
30.75546829276001
30.836130674829857
30.62733677915969
30.200028980293435
30.517133501710717
30.418230836325183
30.406138608209336
30.801219266988134
30.804416352738997
30.86560729175394
30.71560503445822
30.884643917097115
30.642343473926054
30.745656846861696
30.78999730782767
30.809092814188144
30.53083136052412
30.363159963721255
30.562026775375116
30.437959612039688
30.67034240899821
30.468886546582187
30.82701767216003
30.686296040378515
30.819220628775337
30.700583090658714
30.831144052854352
30.663478511764993
30.401741893506156
30.601710610315344
30.41958102911738
30.597320357127025
30.483587721180253
30.807883385827218
30.515395566475274
30.778166999659888
30.685788301832666
30.484739873826797
30.84717283312038
30.90857872049464
30.606682252750204
30.630829596742732
30.759913342641067
30.524431420688344
30.582383777128246
30.83358886606196
30.83761911257108
30.804417142677732
30.70615545332533
31.149804466117878
30.89817504473411
30.994699470555506
31.015775063760422
30.767260295517463
30.710634154819527
30.73009805608799
30.882811852637744
30.92552697397517
30.837716966067426
30.865631200249535
30.839552368565638
30.957995525509165
30.827331030256836
30.72805289007101
30.73755910903934
30.705973924446525
30.895132749878353
30.957109591916552
31.119205713669746
31.084814207362847
30.83822539389332
31.041943974818633
30.819782032332654
30.8754815337757
30.833467126803004
30.804894912459794
30.667294992003708
30.986321876781766
30.92069640795165
31.03825187654602
30.97242734111727
30.78338533472148
30.70254197986687
30.931379671662285
30.7687360273295
30.768555064360967
30.7800032340306
30.871564114994264
30.5547541237527
30.738752201404814
30.486495533903902
30.797756139417213
30.65083960209975
30.88857096881934
30.761705992701415
30.59670643152422
30.993323974807023
30.901250086356068
31.01288615376651
30.90777842124097
30.672602007941784
30.884384926570924
30.38337739090231
30.75319498694207
30.56541798779865
30.398242941804753
30.39057283883502
30.489056436128593
30.447790926642163
30.625387407279344
30.82096967110707
30.570559822309416
30.368352390905365
30.190483900124693
30.490126855308315
30.597410743504966
30.869236823916506
30.626905956020742
30.58828260791742
30.669392472151692
30.72922803185232
30.65782953801819
30.81516275043651
30.961734528192242
30.951112575012765
30.676200927433435
30.766775289550615
30.864271310179447
30.959732036630395
30.77411981454642
30.975785060281936
30.73386969951428
30.70830306090097
30.87818193966283
30.75581604178626
30.777698856679955
30.549284705810475
30.7271423496391
30.722850304360644
30.850747462731263
30.75097481909702
30.511714299582863
30.449929347310455
30.635300676843496
30.751571892853864
30.70541067557944
30.66072958521928
30.817971010695036
30.76107656479101
30.80716630339004
30.712374606706163
30.746135114139935
30.837556091897667
30.73502164118432
30.69826160727877
30.666093532951866
30.996051442156887
30.776171550893995
30.908915807106208
30.927306672421757
30.704474496975937
31.07646026933827
31.097359278624396
31.075915559706576
30.96028395315799
30.99223195173185
30.838368972059325
30.955296179601053
31.010769107438982
31.120653707742015
31.218408467844835
31.41498744129376
31.487271890675228
31.33114180438305
31.221351016071267
31.434739225716786
31.262134869096965
31.31176351754834
31.39570260811998
31.121789289393185
31.245193195599917
31.190013811728885
30.9619230065086
30.985857721467944
30.90605113345966
30.825872411889215
30.665438294348025
30.816415946199385
30.823785659959555
31.04563931208988
31.053065213304187
30.898190204311717
30.98770356218137
31.069128800267585
30.89705963174968
30.873586391806654
30.966040392852435
30.882119394759528
30.829640705121633
30.887032926292218
30.61866570535167
30.82141994420243
30.56734637585033
30.563409384496953
30.797514891930422
30.693520499230512
30.778570881681507
30.720157930090114
30.69469869841313
30.79281464300204
30.706284310879518
30.456391830851665
30.51140647088558
30.696510079249187
30.924310942525683
30.858654002306757
31.017300389699166
30.83569441391873
30.9705016075236
30.89635550707494
30.57636490258933
30.934260201965788
31.085369741633787
30.966897510752023
30.799513587896325
31.096208168954895
30.773207659238675
30.83858376573633
30.923518527162692
31.13083926714268
31.064608869952313
31.098832355730984
30.895820341147562
31.0183646321541
31.243284008875655
31.18633135560501
31.309733161537896
31.235687019869257
31.28998290416509
31.319296690155724
31.173442115652016
31.070492786323936
30.915156096986273
30.906054468217334
30.984674889891572
31.102149427356863
30.85873703019789
31.326865554735367
31.08783203832474
30.976660727865937
31.225587828157906
31.074216435162235
31.271846209432024
31.23631038430898
31.214874296968603
30.950308352924733
30.895786528353614
30.997982279353238
30.875680536259143
30.846016267343146
30.796326841337304
30.930003970189926
30.713079648931664
30.671461494864342
30.970853954626197
30.730280595097923
30.933905970102998
30.81815546622867
30.897580823124926
30.6580424672385
30.59034318267092
30.76876862930175
30.685776919657147
30.962592546429
30.67794753434777
30.818069932704294
30.715698520555488
30.67277509252947
30.751774911757263
30.962474585021216
30.83980857942565
30.866083511672834
30.810228810206528
30.58243713601248
30.694099117006346
30.589339176928128
30.55459341594006
30.858353157915047
30.897402735969674
30.837974872890257
30.844190657388353
30.793147080987072
31.31243286305429
31.167912165905435
30.830118223094864
30.778429196793102
30.978295432007087
30.763509142309008
30.885539254397788
31.263373998246923
31.085677643893597
31.19937848074259
31.298583830665873
31.10068577320705
30.840480127061067
30.772049284676392
30.81267943352788
30.714392243216167
30.827501546681656
30.83880948639242
30.576260010237533
30.5588453974914
30.394547365199077
30.5215997005168
30.659997525433944
30.820494939677666
30.72345666381617
30.770186471205516
30.71010441534312
30.612477289319372
30.713199213796745
30.754142334271528
30.860176039224267
31.1380429469848
30.967546669098816
30.61463584837937
30.942610549976866
30.585030947220428
30.68942072913288
30.454922464295905
30.33058544518075
30.431769326627837
30.494258594524567
30.73354376063996
30.458232225623142
30.654476737071274
30.776975268697853
30.678688031963787
30.97364922233111
31.051674175617098
30.737989543049157
30.688395141145623
30.72251304751494
30.64212765431439
30.759587906573906
31.01564841716968
30.87774320270486
30.81454023682217
30.686329903313474
30.68863892050619
30.89355962167497
30.655084190200387
30.813147157431718
30.631082857468748
30.898101090823914
30.985300305267646
30.81016360955323
31.171841151566113
31.29664971590033
31.079523923476962
31.242724908261074
31.120219143485762
31.225142845194913
30.649673993457206
30.832112301572295
30.796015446220203
30.688424462230966
30.90692277338747
30.69034334968192
30.54196189349809
30.684921734715328
31.00758580820526
31.120963641805105
31.016450407229918
30.72613699471239
30.815984408475117
30.844591272127083
30.71046527428592
31.064052861789207
30.788253771775743
30.821949519905868
30.711899588670867
30.79522603689292
30.826536806401343
30.595800401759416
30.737900787429638
30.649499221230858
30.549301299826247
30.687761156025495
30.451152115835924
30.367216263667064
30.47459251215868
30.49833183421747
30.490366287864312
30.72888253535649
30.714922242273897
30.645599418931408
30.44582712135155
30.605880064598985
30.501771794580783
30.620544062278924
30.554722164973338
30.766514675472493
30.53037680532913
30.60981288633054
30.695145645806516
30.62311620231597
30.46582279998238
30.49210867164046
30.69028031777446
30.487155356620235
30.521081868342645
30.575511765976128
30.859467083868076
30.626392249292838
30.64853502503913
30.85620637061272
30.86676854226645
30.83307802786721
30.710714704043294
30.759012289959394
30.566625104278103
30.87657166646926
31.045522511670086
30.874076289150914
30.919701605398494
30.731000305314005
31.047092851404408
30.97853953381327
31.072373462673127
30.840671943042263
31.001983745122025
30.932796356591567
30.920144196666485
30.920347787797255
30.95191899783893
30.815913356464023
30.96857821961252
30.900342591945954
31.163367615716044
31.190079966252053
30.923323533569956
30.931018549392913
30.912110301989255
31.083097631180113
31.036153898808784
30.949131576665664
31.00281383572694
30.806719782097083
31.013445419220314
31.060417769540006
31.186422092578177
31.045615598216365
30.85427259829874
30.88758379916382
30.75667011387447
30.8102848454116
31.091461161657037
31.185574182306876
30.788683671552466
30.844104069925386
30.53829430291565
30.56167640214724
30.645705627673802
30.699814341942275
30.57038027047616
30.738107778838867
30.586479970166952
30.984396401821336
30.639453219127084
30.81527651268961
30.858274675965642
30.914963656853214
30.81634763282567
30.540519135825473
30.57857039670776
30.68590099380777
30.683295459744404
30.760306537327512
30.835888524936383
30.840195517751965
30.75099529042959
30.554102106283644
30.735725064345164
30.75670430872783
30.655575495872586
30.727259931851634
30.653490424376912
30.52017721091839
30.765301163374186
30.596963803542007
30.609057914172165
30.61259553937538
30.4439039130416
30.83802816459169
30.604206330138243
30.522873910720012
30.51876595545328
30.62121239769694
30.602294830726024
30.779655396476034
30.567036250167323
30.647019195431955
30.71650911740201
30.587688229088396
30.53183496347101
30.50134756001785
30.247754491483473
30.47672885820696
30.314581030477648
30.262032189981934
30.40668532791065
30.560861504797266
30.56632306619894
30.678793525149384
30.69718994411771
30.653515730542665
31.010808665671348
30.84058289777169
30.73729414034758
30.829598787049196
30.98586351388265
30.866117914032877
30.841031504210655
30.88887019841787
30.916045189051992
30.86187849274099
30.854847886224306
31.104988738074663
30.905194938534027
30.791922431045002
30.776682741261776
30.840803849432877
30.831689234520315
30.836617499598237
30.94362580551159
31.08219852747276
30.966575886696912
30.841898683652126
31.020844262654943
31.074692300109753
31.137741751611205
30.821503967601462
30.757121978134883
30.74071105705925
30.88436340468495
30.795472155364333
31.086591800084566
30.706368038629737
30.87668901194188
30.92304779883029
30.898998887661918
30.82859423117251
30.926522145429107
30.87660055952975
30.888723813454988
30.89896280740706
30.542896284822667
30.771520253933808
30.75815135014337
30.739617720377016
30.61706602212391
30.677001326926337
30.511571041564682
30.461106367799157
30.43914075231178
30.274994325031287
30.550433260601906
30.563421388203786
30.648772212830657
30.46937609660643
30.658399619920182
30.813094881431933
30.76815867322317
30.872371961461777
30.50375208774371
30.538742220893834
30.834017945730935
30.692234646259543
30.675188805853743
30.9256696645524
30.689279072692838
30.587599956872786
30.59820797232058
30.762194962695837
30.622061163999444
30.686805805891435
30.447205339234976
30.584801452559905
30.355889102849442
30.63058786371953
30.685082093712044
30.615796091131074
30.542968436937244
30.716502220423266
30.725652123992184
30.85271836123515
30.927861821683155
30.987785484756483
31.15642916280457
30.78782893741177
30.805982840963974
30.71333286681831
30.90793711064719
30.91001942492917
31.049328696548507
31.016932318704747
30.68500495183545
30.837161902555636
30.60610121188878
30.73534376792845
30.75226565659351
30.867127595577976
30.891298740756376
30.708553438827206
30.981999438975087
31.113085815666185
31.118033497367495
30.738101950982387
30.889938485732348
30.82364513092099
30.97432152380924
30.8102656708688
30.76673090649854
30.702102804482656
30.793453853065024
30.999295999173366
30.872872624061966
30.965656026997802
30.955513481925475
30.601887164920544
30.85591881991379
30.77088710247566
30.435122472477637
30.72757433328135
30.649324005999922
30.47955139541781
30.863299400472428
30.621232349584034
30.710898542810884
30.546878118503756
30.717281932609406
30.754643852916164
30.57770686543974
30.686608278798587
30.999300142280532
31.00529659382315
30.709830704309073
30.78062022457262
30.822671137265115
30.934522648428764
30.78113704042831
30.648337333727053
30.890690905579188
30.922470361359494
30.71494117561076
30.61784978887789
30.704795329863668
30.961832752046988
30.86962506136447
30.829050066578738
30.91681992615476
31.03173181460083
31.03047961220882
30.75908025553874
30.83240285302762
30.518164119616003
30.512672302851144
30.5327792399553
30.535083079443524
30.655353667480504
30.610386654076937
30.543171940707996
30.743565368145692
[truncated: 98,002 more rows]
