# Supplementary material for: Comparative structural insights and functional analysis for the distinct unbound states of Human AGO proteins
Source: Sci Rep. 2025 Mar 19;15:9432. doi: 10.1038/s41598-025-91849-5 (PMC11923369; doi:10.1038/s41598-025-91849-5)
Supplement: Supplementary file 6 — Supplementary Information 6. [file 41598_2025_91849_MOESM6_ESM.zip › AGO1/r3/L1_L2_distances.csv]

cm
15.379094092503765
15.586163746377009
15.398335579783035
15.48240000932312
15.487161513982802
15.301995102723602
15.711583721545022
15.548683177770602
15.511775320196964
15.527487610423847
15.56023079886683
15.443903369982724
15.65209777512033
15.559735366310726
15.699938306511513
15.716537292127345
15.484039901622188
15.619142628556407
15.298895610759821
15.46541281382932
15.508298356984469
15.554761886979218
15.354708076406554
15.229110207221625
15.156992216425628
15.319966519873285
15.377982688569587
15.291993557305911
15.258044726227803
15.194136091374629
15.553986131884077
15.531980144310369
15.437998249175504
15.59456407141344
15.711593574389644
15.695650257180109
15.508234116478231
15.384206167620132
15.554782531516711
15.67756429863286
15.407434995801605
15.483710939078312
15.404665357643543
15.749339103488982
15.55346825792815
15.974984740418039
15.61762760090185
15.636922617212603
15.485294263210282
15.567060634392487
15.600608706929373
15.710968705039525
15.828229726051687
15.50647982800242
15.52911132538039
15.609851157987684
15.482842205680527
15.31613851611367
15.49946436041753
15.259574950056123
15.342044832227598
15.220970316203188
15.327412401555842
15.271926888953749
15.368972786890982
15.281334965519713
15.112879010035153
15.391468066849288
15.276615200461976
15.430872496485671
14.993199315735254
15.119305616186919
15.292821234887853
15.33438335550439
15.446146338510152
15.254003876254423
15.324708039357816
15.464576912144745
15.473837828639093
15.402994541242313
15.328626684047814
15.327003545443745
15.22953395151564
15.354497821675222
15.184501853234519
15.146786121982933
15.291332358247619
15.33066306125772
15.416840887561111
15.388060599778694
15.275596726156529
15.415841883717878
15.372246250150098
15.275895420569992
15.412726146397874
15.359972050622165
15.210975671652157
15.111769717573054
15.393160711135287
15.392196455810904
15.765608320597238
15.528516428432871
15.634276462596317
15.844514971618299
15.680497151509474
15.647079698832313
15.795069631481766
15.756758429291128
15.756064351331256
15.787562509272643
15.739169797921807
15.417273552236066
15.623485185176044
15.48931303599766
15.523062243008038
15.68403659322508
15.78053526664892
15.690268068923057
15.52343066888958
15.446900963250895
15.68415844765631
15.417595474639183
15.842021189520372
15.597725874262826
15.6116420298785
15.61443053601874
15.637082016994077
15.427657493358748
15.512988878081453
15.471776030482097
15.582862519573775
15.55592744349825
15.47572347800914
15.481224075945235
15.392174475347765
15.577829672111351
15.707234525815073
15.713377176588638
15.520706606895056
15.527122294130905
15.376050986706273
15.526916395356919
15.539617889734533
15.595215497758703
15.609074326247027
15.563935437186702
15.793350208152951
15.780334611046374
15.590536753404995
15.758232580971177
15.851342248113632
15.878609089866698
16.026682606044194
15.77160283959019
15.566341429163378
15.890212657578905
16.018160012889627
16.079791277255826
15.837252953668635
15.7835438278564
15.862184478793155
15.846447230842971
15.682068701636975
15.767811734451016
15.74476011903487
15.819459685934934
15.635363729241515
15.766208031025139
15.71816385706245
15.669552469872627
15.657830989521228
15.582244304432338
15.627219136316889
15.502905369375775
15.732557945848507
15.54503664876371
15.522254232742869
15.649691570007214
15.471652015074772
15.531696012985774
15.119610070622594
15.285009145276007
15.223885414382265
15.167150264446093
14.979727717946181
15.180276585397737
15.191942861399456
15.046721355967168
15.226983400861677
15.068247981699825
15.104457934265435
15.25592271447051
15.017058101103844
15.344775427869433
15.341169925080939
15.467264632169691
15.50536964734659
15.31659397593411
15.371033975375331
15.316340076263176
15.411564700430162
15.373196293852166
15.527567168138466
15.324606559310723
15.4892116397183
15.386455242746097
15.298788652818539
15.495795429683147
15.37171081403525
15.499611556402273
15.595284385779006
15.5429759261649
15.729486349052811
15.594133449395079
15.59332819050188
15.432627812991436
15.26898978632523
15.287169538284308
15.753763766701915
15.542646005811111
15.443748988573349
15.5925433370247
15.597008666602127
15.528368408969946
15.579473272016198
15.630220523707353
15.56312087671771
15.510561782536431
15.498154894291451
15.362543837023916
15.399604195990827
15.433219304637541
15.46393080147179
15.384700164542824
15.250606222214875
15.371603722114793
15.64780885396884
15.46529570740326
15.37251230895027
15.493525116856052
15.711730111392368
15.73667214138726
15.82957778864537
15.487747025999361
15.4950245494799
15.208324601242847
15.396023622561634
15.638634425569355
15.29410040293427
15.264372187776978
15.403240905487152
15.589444350113341
15.38537842191303
15.218739703217325
15.026520733942585
15.16908266823827
15.502888556828006
15.694659103082673
15.367590921391255
15.627821176451597
15.836966079171667
15.677053919304791
15.491562334175306
15.62324867944378
15.48815369282471
15.453630941196227
15.634483942881541
15.288664530109127
15.571425939758132
15.32103928136298
15.474156182210681
15.694231284953133
15.262762781370473
15.532207489305533
15.57989678723135
15.721203633117236
15.75627952056592
15.8723084125693
15.719875035139728
15.880567129700742
16.058410248020657
15.903972194574829
15.64859234479188
15.74037343245322
15.61197306988712
15.527761760561324
15.606444328332685
15.532556509376992
15.705899135132519
15.541977418188173
15.645442486312888
15.540534593267983
15.698888316295292
15.46190041748227
15.748998495397702
15.620086585678761
15.568271741530031
15.501021445145586
15.671824177072834
15.589226785951277
15.68675481217598
15.906188503275196
15.741264232396148
15.677271111732729
15.712599915843784
15.775588330560973
15.668208612268119
15.819031722769594
15.706879130350268
15.637945098854418
15.810228319911195
16.01008269867402
15.930494057670169
15.877906282135317
15.760063891319595
15.675907901014698
15.768837493787736
15.711249764500174
15.88537451771736
15.885837849425567
15.882932743142717
15.848868320761019
15.674543875451985
16.086177996069356
16.025912109055163
15.889879275714067
16.077382541846998
15.725025298946157
15.910960033986584
15.641014428382402
15.843124608186322
15.89114648235755
15.535259947875167
15.55332495604395
15.568411401374927
15.590445255778736
15.107742941452727
15.1992590889446
15.459772332940467
15.083116814832325
15.399110661574039
15.39366897126631
15.35729875689907
15.530153677746563
15.63232211304463
15.545520241838846
15.633885845557
15.537863005786107
15.75718495585791
15.890538234479338
15.712113542408217
15.847444605418186
15.70839983179104
15.757905841433638
15.73723627054
15.501041331293782
15.6627588337062
15.661484940019475
15.592884493590432
15.614039972244925
15.586008124348085
15.697541698790543
15.726676095645649
15.748714191808007
15.543171097003745
15.745499622859866
15.692204862996439
15.521570729351593
15.74151597456405
15.650081996819823
15.559086140355836
15.777659360447608
16.033800751550366
15.72306560968199
15.8490488845363
15.749188685042522
15.763531710777551
15.839393159113582
15.82799813212671
15.900226889524633
15.984682173052526
15.78910403662439
15.712896609313821
15.623233262396935
16.01803939399693
15.966923795464663
15.817478436793591
15.800048067842726
15.611987070541439
15.80754385899928
15.639423342624271
15.762177682053261
15.81887013591506
15.765901767243827
15.722054457266486
15.776865122023986
15.708281039083205
15.859157167697772
15.492879281901434
15.589528934251689
15.744657594631459
15.810071716547425
15.822852033689648
15.886900587576951
15.831361736810235
15.779777554875484
15.757875830903009
16.080003587418343
15.762363350868197
15.875302474345082
15.629800745596611
15.837449400857091
15.828357921855618
15.916195083299906
16.018896854858852
15.909725550046593
16.311761128822802
16.14114476228053
16.322245244981257
16.26545618827835
16.19868173975426
16.194872424360394
16.09251548073239
16.458365009245128
16.318170934004396
16.353319145999855
16.264532956375913
16.12178497701076
16.140912739840605
15.962911420195448
16.246701879910074
16.012833174548696
15.90447024382773
15.85143389237022
15.725492716352667
15.859643945300018
16.03271869343129
15.863116617752901
15.856011150426985
16.063506396433485
15.795180700903384
16.008066102008282
15.901627743120896
16.052320665262386
16.223211562118447
15.978169371076799
16.06483753342759
16.146207720099675
16.100243306404728
16.157193587797547
16.09381437570376
16.150744171661806
15.864471220888682
16.20029433016662
16.070215802603464
16.069489641109307
16.213215901386906
15.914574311886964
15.882580482897362
16.00271059506211
15.825901988167702
15.926341543624606
16.023601464935535
16.088203832845654
16.00619422120329
15.823875422724628
16.008259925027602
15.92651746854615
16.07601024144759
16.22052091727501
16.080549120770012
16.099169654401717
16.215410320225775
16.23149641860476
16.152448298997665
16.13444358059024
16.07719860911234
16.016675355303875
15.88712726173081
15.941994101174654
15.889621315734027
16.093668390294393
16.102710813459662
16.139290717840975
15.994070612826555
16.082637668457778
16.01294379806514
16.02675758347296
15.881622410029097
16.02726515722993
16.061558297445348
16.11716515932295
16.062778758196274
16.094189472866766
15.958344592458005
16.091697569494524
16.28314064896093
16.293706256608736
16.03887304225138
16.415177833861954
16.03907687281504
15.95662550147189
16.151173207640117
16.08836466338575
16.076516574897607
16.033014618890924
16.070515646548092
16.180355466328887
16.189374122696268
16.278740148517645
16.252532277070003
16.197019671194198
15.983196013483429
16.045743785931826
16.075576345299616
16.024812258319486
15.982315988912294
16.03868507797124
15.973959406529579
15.914313277113353
15.785619298882343
15.860773185797905
15.762612526379046
15.762500624823497
15.838987505617744
15.926076911845218
15.9945946285555
15.829725544969738
15.94601329724731
15.892973254004607
15.709272182705002
15.638712567156896
15.726603120743302
15.746420457902708
16.110785636078855
15.876419664713874
16.01820034278588
15.803213936412188
15.963712829618212
16.1839172730858
16.014466729458007
15.876331986860615
15.842823969181698
16.227452718410348
16.114727585063903
16.05580523607937
16.017360582974522
16.047085290556257
16.153588279875322
16.106223607389225
15.878672328421613
16.205172019077523
15.912850395547773
15.886864558909373
15.99787523750859
15.958344504536711
15.877038407258194
15.952465270290105
15.800156694247509
15.931740609516417
16.014693248760878
15.921115968417178
16.02116482911757
15.885569209582984
15.867280577560685
15.960768019555497
15.863413288864312
15.774326305630382
16.05322412570452
15.892319113188417
15.818224560549384
15.931607540772044
15.773321720947942
16.277110822019704
16.10539138433921
16.02380582055702
15.961539939827917
16.06325669315238
16.246744795099424
16.192233415577515
16.06317687237578
16.0771302362048
16.256355847141624
16.21300201699082
15.958076713044035
16.144737845865848
16.143614670598115
16.142549439425878
16.29489767786382
16.263304204639134
16.123334157789557
16.06621170991277
15.995765412738981
16.127398212050203
16.146027290207485
16.042754496126438
16.28477147279778
16.13316211408571
16.124838898600505
16.076106873361898
16.04345653515567
15.872479311919848
16.212276490006868
16.044287303505136
16.18794178492615
16.106525567181667
16.180718172196414
15.93167719083992
15.925363984379803
16.28023744527848
16.155967711858583
16.04120353527674
15.959365925853739
16.09114492505154
16.144127197692093
15.87540787345565
16.089122218054072
15.85893196579011
15.72085155869144
16.0887836957277
15.978664525881959
16.124272161440462
16.27735086338874
16.10109357081676
16.106641332375442
16.283495131899116
16.432303791201104
16.5341419028073
16.26181384459127
16.33066227124766
16.258974213620267
16.368783709338153
16.019050414111614
16.130613716875306
15.981315003997256
16.136118091119457
16.255016954578142
16.081045331693705
16.062790522433776
16.084379971966598
16.31508387393217
16.030382892909333
16.190892014367968
16.011648985020294
15.98263175869785
16.427039169624827
16.241121952109154
16.053623894950615
16.104942992602005
15.997500296340435
16.180376796870927
16.081274325963538
16.29007702654838
15.848514911911206
16.08705401232316
16.017680762913226
15.98404132535681
16.038342430580958
16.14884252422563
15.997792491670378
16.375987000379283
16.321928261816797
16.35332481679623
16.473556909629522
16.24660277526741
16.21752708040678
16.036701826651854
16.044868890986542
16.08655853783134
16.237833400781312
16.491681034931965
16.353982308978132
16.231133629090003
16.43291207134025
16.478621076533948
16.349823065530497
16.26539447355519
16.221023820953285
16.108572676746576
16.155790809969226
16.343065702369508
16.35324218250634
16.01098446791573
16.16732644877134
16.12612907622893
16.234958946634197
16.363882191655755
16.19360928242275
16.12745719129443
15.994994740839795
15.920280129894323
16.31451328502025
16.039956309210222
16.099261347921654
15.944398191127721
15.785546603807447
16.211716679997966
16.01463806713249
16.201850976682532
16.026582439647242
16.057803514396436
15.991106523574599
16.157894300135382
15.981909210327633
16.003754624909725
15.694533217030989
15.87462999480089
15.97699805355908
15.891380517143054
15.763666417192454
15.798724707187828
15.888892734514245
15.536184896041345
15.580724083223137
15.740800084625063
15.664145698559878
15.716600320064103
15.720692039069272
15.775268198637063
15.877276616170905
15.701586062844989
15.59950887615994
15.891628617266504
15.766801919269788
15.94465671283174
15.800877299112486
15.837766568807076
15.727947642258172
15.801976575218424
15.920613437733568
16.198357394042933
15.833107181921015
15.987998297133096
15.996240740044941
16.20892299888772
15.924464012545164
15.960313824769338
16.372780096664314
16.20378140480897
16.134476680246337
16.153657571282693
16.13756347251395
16.082072863665925
16.120726076358334
16.288474202157076
16.38651968536858
16.265311896102045
16.27119182825469
16.103398312019788
16.09874155588291
16.30445065117842
16.14989326916372
16.02932051328318
16.052774268619466
16.10761809839092
15.998604875244075
15.90067191236787
15.917638896189132
16.179930371746966
16.16169544530364
16.09667277959383
16.13046100248778
16.288827831551714
16.16378530055672
16.03142834243222
16.12828962550495
16.425278277089117
16.406766868313483
16.267674441494144
16.00920602369549
16.121853358835345
16.24346251968204
16.169194783343226
16.45401460031502
16.26965853682455
16.210113133512174
16.182638747023784
16.008348493510624
16.05328657798865
15.960565992506334
15.904318796659926
15.822889615370858
15.791335419128124
16.163576525244373
15.89246302404285
15.917890105053786
15.850964549735544
16.212219964140846
16.364876905805144
16.450134320180695
16.402661686527548
16.267168954706445
16.392369389926802
16.389897404530874
16.255996177861512
16.192054669900948
16.21140651330345
16.386526175137313
16.432637942867014
16.19892953935529
16.263523856883843
16.28180374969503
16.26122680195998
16.069711147287418
15.792838008292003
16.089377979982775
16.264988901858562
16.049091075123954
16.332399428595163
16.1078817796317
15.863581134819968
15.956383136107792
16.153821450752023
16.10214232822657
15.938890413312222
16.133039352204214
16.059430669813864
16.032528214785437
16.195105837428166
16.145269802053352
16.20972708940319
15.932767587097327
15.985698561105874
15.74608152867631
15.872951739513091
16.047450153201073
15.901774951218181
15.88240123991102
15.873651134079893
16.035405319533005
16.243115797916477
15.930647291449562
15.892110608478646
16.079164172584758
16.054075754415766
16.05878126897932
15.98831676842023
16.020705844112417
15.967986973715051
15.994940918266469
15.869200545948742
16.122568545381714
15.735898931706362
15.664442966569197
15.803242010528267
15.699899867375466
15.69515679795612
15.714124071420596
15.660558207728993
15.7113250653089
15.397945793937598
15.819669738214333
15.549071488537868
15.550628784163791
15.580822620397432
15.719074030025434
15.695127363447764
15.828584676092538
15.83872543987217
15.699692345002612
15.858973337491381
15.804876801873219
15.647138678299882
15.863462833797898
15.865597956653883
16.001770516198732
15.722073496175245
15.653384837767728
15.731583167473275
15.829033430231457
15.736772182225847
15.611395527933949
15.688785644211109
15.609984283791237
15.71760636493344
15.781225510870398
15.837523979487178
15.535454765585214
15.487041479044303
15.436832467397824
15.676178486009244
15.439755760593771
15.483904914007208
15.841446276968536
15.6758510126862
15.538756810625172
15.660689213256228
15.398579948428207
15.541821933400852
15.793543044654124
15.563382389651354
15.609809477786163
15.596346254307427
15.513832616330818
15.760761130571836
15.905787124626308
15.776948872019082
15.957052716351686
15.796552868148941
15.769080675480064
15.769826170158144
15.815922108499795
15.63092043564779
15.737448753304122
15.706382066034319
15.651711801098198
15.926731722714818
16.115647408998395
15.990822581320915
15.674719254501609
15.767769542826356
15.716669138905791
15.87527101072755
15.689595306398582
15.889604246914375
16.084649826707437
15.61474039058455
15.757732822952194
15.77242885596163
15.927436123777182
15.860704331292219
15.92101911863901
15.802643134847445
15.876733383263389
16.112031651698185
15.903755967254543
15.856237798611422
15.76466885955487
15.813329970649558
15.892596695237563
16.150404202138613
15.869601351251506
15.961758166635976
15.77867586318357
16.01450289864938
16.104611004312993
15.951047356165846
15.788924287002992
15.610061519393902
16.061589754566636
16.13667522036584
16.069246563835843
15.892842039023174
15.990075172886463
15.981777759787741
16.124623507571158
16.16547850184259
15.831819251836919
15.818836930818595
16.035532269831908
15.638951265992924
16.084864589408895
15.833287597807644
15.894482024160446
15.94895024937528
16.073072742816144
15.974560302422828
16.132680886709377
16.034706429805823
16.2053607344205
16.14037675891271
16.157399555386345
16.00119582968382
15.895204240039671
16.049148072298518
16.41216332156254
16.172686561192656
16.232674477264013
16.0882682733656
16.12391233585034
16.07014879765475
16.160478214723675
16.224852697162106
15.988723742191537
15.921799884669353
16.07618691478111
16.033530383581976
16.438584486889518
16.203487781218367
16.50331068302487
16.26865819054148
16.18010303280604
16.333923825228332
16.478782799172325
16.125097993252428
16.171879893006537
16.309462304967532
16.048468232473255
16.113657123922
16.163772765049607
16.01039549885691
16.324439556070562
16.287242701506738
16.128273884195213
16.343620480700977
16.04563640267837
15.946636427816797
16.130208764194496
16.053076302528396
15.969729847881633
15.938608726673534
16.317913680681958
15.802490221520925
15.848490930240516
15.67859386075129
15.660777106509608
15.82456701862695
15.921303397730272
15.75960382120935
15.82369979612274
16.207517921217477
16.090321841838104
16.002201673593824
15.880151915381372
16.04195148912352
15.863822546133317
15.9917637055793
15.913776376054772
15.753674808748059
16.104805661524626
16.18092741422108
15.893512614836565
15.92142745547223
15.739817739249181
15.88358344076247
15.846198651935085
15.678805138171882
15.91501996277582
15.979481313741287
15.97165117079934
16.02609281353114
16.069361391426362
16.074495982313184
16.06638678350658
15.937287380494736
16.234122865077985
15.921878376920032
16.11195802003337
16.023437461056137
15.966573689376318
16.07724007348173
16.23490773898667
16.301342790168015
16.582084510534713
16.22263570883927
16.32427567077426
16.51223288334929
16.468996298973938
16.35113915873866
16.365326864211422
16.480062429004825
16.39722072561412
16.1943623589343
16.371351384378016
15.934370172289533
15.795655302480577
15.845475342735272
15.989223069444979
15.854201447508224
15.954907025612659
16.05269803166374
15.890357936898054
16.066497286677226
15.924579734349637
16.112911702653626
15.70922773669715
15.766738830505984
15.973814051288343
15.93162447456364
16.021140665173117
16.211888823113537
16.060800273012752
15.988588174292552
16.19747026358738
16.248886048206824
15.991362274570482
15.801519793655158
16.051471344684256
16.170187869508354
15.9777152190933
16.211272548077467
15.712870343017
15.97215069247315
15.988748615388916
15.721441530238746
15.667997396024226
15.79415661823626
15.694193837761103
15.797132571812316
15.691039608684743
15.749546008527584
15.718689673572154
15.6384987745648
15.617269883182825
15.527999248191238
15.97931293153954
16.153902295252923
15.744393499022665
15.791892530177826
15.555064429279398
15.815595876315468
15.982574559313285
15.757373661708169
15.687511860041875
15.88916494156796
16.028451464463153
15.908837705979034
16.15279698805907
16.163188964344435
15.934241803125365
15.989477849985152
15.741378805663507
15.913555673973043
15.805368726594127
15.856428080400748
15.64486346872717
15.946287221382157
15.37864597074218
15.705145983100916
15.586728766504674
15.6143218463564
15.5237404963508
15.361893294490564
15.480297077785236
15.52076147100706
15.49956675806708
15.614972308587177
15.60467258090606
15.409514229639896
15.612142703006876
15.39020340245284
15.416104076767137
15.313854247253381
15.34165895537414
15.098137104643085
15.124133393763021
15.155072368413915
15.065728370621756
15.516818815430078
15.364229013534795
15.151676108706125
15.392886720929871
15.51993075934628
15.48060404688642
15.563661168290206
15.34772835437251
15.463992835624357
15.51406226165656
15.615117902612933
15.909820883964835
15.597832541792927
15.675953002579643
15.66720807876775
15.731136089898987
15.573343415566894
15.696140729168288
15.640823792243792
15.674948398307938
15.729349707725993
15.710776520720836
15.77149767488938
15.740898786787596
15.878490037262017
15.980401234720315
16.065350711701054
15.824276528798386
15.618078057180284
15.536669248796429
15.734526466656385
15.722014251575818
15.605439981978163
15.658890222202212
15.562608356383894
15.731513279337294
16.01806934976847
15.876040864515167
15.956234072472187
15.897361179337052
15.68576354076341
15.71964096302953
15.752090853220752
15.745699305543331
15.666255632956647
15.717400554088659
15.874371446390185
15.813181670864815
15.487615870136567
15.66701166415326
15.690249059170153
15.561247513356529
15.654751379147516
15.524099354971014
15.444758854201623
15.664998037170962
15.76646680716615
15.783203680353576
15.64699348102009
15.843546200907797
15.793054246469044
15.786678545273455
15.846679315388446
16.07923520974366
15.938972753978943
15.83179618157893
16.14552363474148
15.878466753259326
15.885674508980294
16.034646771860764
15.917930192167061
15.903844415516756
16.020584878480996
15.880647248168552
15.766145110087553
15.54421418403956
15.911932839734472
15.669641201721259
15.854050954849466
15.578577032230653
16.06182382717237
16.182019298599883
16.150683039822162
15.740449352064685
15.542027040172322
15.790005233969502
15.871071616599052
15.876272447099582
15.630087130830178
15.863958833807747
15.761078832892048
15.776395336250424
15.784864447476405
15.72478149227916
15.662615079031294
15.610891715398276
15.885959590914958
15.971051336784983
15.696361562376394
15.844264128253188
15.671275097664898
15.735796164466326
15.649448614853076
15.555325441959672
15.569405101015432
15.502214606429717
15.523967804451086
15.59764131905858
15.914200841913683
15.706915257922123
15.753190821481722
15.715491060335768
15.830482058007588
15.659480672188666
15.795085304223917
15.739868126258665
15.694020749804817
15.662249407562491
15.438065570257088
15.546143960581453
15.585213121803795
15.569260258215397
15.704943128168662
15.982580454928147
15.653363409555807
15.744942803991757
15.681894226938402
15.53095501922716
15.635713803618996
15.667493944848237
15.489403519760472
15.642073929996043
15.617600554024442
15.851824081839183
15.730948102868538
16.009214217054115
15.96193244304727
15.845130508080214
15.869673932216568
15.837245059316928
15.802564901489907
15.692449410349358
15.513983865558798
15.731832488168266
15.899447995481088
15.8752987162013
15.598869749284315
15.78685457260048
15.79763810605928
15.77539318775088
15.957881366265315
16.01421097187834
16.01575449033173
16.023958611799603
15.735559520139244
15.769401139901754
15.703186511553277
15.674324039439881
15.728943465614174
15.72195042509182
15.884466011983385
15.786262949156932
15.784504667886198
15.875900025405794
15.992567470529348
15.869097544910984
15.995080674353225
16.03793724437791
15.933817471851318
16.259297776239876
16.119247403734516
16.01389421908845
16.09168715716991
15.984495935389587
15.884522421328285
15.850314739775966
15.777210421865277
16.18773983700533
16.004419447949154
15.788609058320228
15.825301840383066
15.961411542267856
16.344787473365162
16.09300019409971
15.909884258084906
15.914296753835448
16.012658599881767
15.946710681876569
16.068140614668263
15.985671130808184
16.034364789030224
15.993996336963871
15.83353134778801
15.808216746485307
16.142078463375025
16.021966520283193
16.006040876982222
15.82117933505244
15.71013077321324
16.079549485607295
16.132142154220716
16.047583077976018
15.942616547997991
15.944857535241946
15.701959673135045
16.009979220327125
15.688241087022538
15.664327214214897
15.737913675679241
15.795543297686793
15.921079271955744
15.471377041285912
15.804702685548365
15.79229909939245
15.625779712028208
15.59728385915194
15.775036369579187
15.543501629824355
15.590656256823989
15.75070318774737
15.521110028322521
15.828733158060409
15.702310877783232
15.602161475722676
15.674718303582889
15.57122701364085
15.532374581575827
15.737170536313641
15.634839987536294
15.533008493253911
15.666901438624347
15.471492799423011
15.638843387276964
15.701705754363466
15.593303710761257
15.584967965212734
15.459057234375063
15.423188477653406
15.314055377693167
15.504948630944424
15.50979267337428
15.527136723350383
15.652250230271571
15.892056044783205
15.848306659333828
15.856037834654591
15.705083447330452
15.666199290786613
15.851296003221256
15.861243100657243
15.562870270402172
15.377642513704995
15.50057330887269
15.75235770636659
15.697683099022933
15.812764870211806
15.851749755065244
15.539967346427675
15.758540557883281
15.896806933008508
15.877509512692198
15.74023017412464
15.892558990792583
15.693270592278015
15.658377599716713
15.437266193397202
15.4757738796553
15.754330539288624
15.852213626619344
15.812397520767558
15.708069432520071
15.601953002998446
15.663375978994026
15.941282330078574
15.571501669021947
15.712628665963017
16.11238890248742
15.675572322940495
15.900109474019624
16.051886122302516
15.732540708373065
15.702496776760476
15.889730631144607
15.450529128662527
15.659058513250145
15.619892860192756
15.700280580676194
15.774872127675366
15.565559226257708
15.565715461614277
15.522386119383269
15.748351485201233
15.797195409850415
15.73938850276059
15.627311181824487
15.7200420741813
15.647912153890466
15.389081881003538
15.450741415857557
15.640132150365321
15.588926081314652
15.655867969862499
15.52675032169224
15.735467244676409
15.674481450394866
15.577251340641467
15.500846706559372
15.544475703664109
15.621299737000296
15.755840471859392
15.496150400124952
15.528559314954256
15.418358186040471
15.59283774300858
15.315985691051848
15.214599742947325
15.374172445305886
15.712839728440464
15.708558199200352
15.659578365028983
15.588410342558259
15.67006407314398
15.76091432788119
15.762835327882922
15.598636559212707
15.746031478807927
15.868256249225947
15.64984852131326
15.645851802999896
15.710114219549245
15.74679110135244
15.68975977381914
15.598826261358722
15.58937179307666
15.904446539740102
15.719262543698884
15.789065266854326
15.675723804510703
15.525262340797601
15.678749211078992
15.509648727608933
15.486490935881145
15.71820196445674
15.347263611207694
15.73673491188536
15.486080294955231
15.47282726342711
15.542788093040393
15.432936149417577
15.527978812245596
15.650844871610865
15.60050057338775
15.615058786231321
15.708567586008966
15.703043291025072
15.798559510756103
15.70450422468393
15.508509264325761
15.497042133291334
15.54715173538797
15.596060600562275
15.476606549340888
15.520452169724768
15.577669291563451
15.53777077920126
15.329767923483907
15.530414984431195
15.582014871886896
15.603903358646663
15.681026149062257
15.715238397276753
15.748592356338177
15.756478966562431
15.692899400765464
15.976456061955844
15.627774118805707
15.504461612673506
15.610789854289072
15.707559628517808
15.900306301533874
15.807410166233927
15.78491986763363
15.758263920619363
15.766860481102077
15.792707429711028
15.829682486033192
15.639083552120033
15.670502851381526
15.542474146325386
15.760167105115602
15.528149421477183
15.83065282364319
15.94661422370374
15.748120403964823
15.694274874735653
15.784532293434264
15.896021233309467
15.83456201457777
15.850984055920671
15.875401865114176
15.711123595382153
15.641783209102263
15.691446633111367
15.608351474223827
15.48862040656874
15.677016844130524
15.719919727278931
15.852771618318217
15.712810090955891
15.862456038534964
15.891126111445443
15.818542546136692
15.75195581459992
15.919523353287653
15.76153696768558
16.39651480883873
15.893516866806662
15.811773001668989
15.604606855529138
15.77297417898725
15.51676066572218
15.572006871492125
15.794610426091404
15.629520179708805
15.739467051416545
15.818377372362418
15.707291189161898
15.581379727513774
15.793201297600817
15.721202494865786
15.704800229247
15.4898019811206
15.66648628492879
15.517738570880903
15.64226386748638
15.600647431333797
15.524974665850852
15.933986879966637
16.004403760492806
15.94980511490656
15.808800002551596
15.373064405985756
15.770912986989412
15.650750970785943
15.64081993356378
15.595298351172826
15.940640940032525
15.812720363900006
15.642861421829425
15.538784514632553
15.629364049085671
15.461147849531965
15.489747002597948
15.821889769206912
15.739419093648317
15.80209764946243
15.696873265293668
15.695540097175977
15.585783911929827
15.933785488695012
15.853921733845109
15.686670490266906
15.695132869063176
15.777440693852649
15.688152354202794
15.53613015224424
15.423400883096331
15.57278891957014
15.442863877140802
15.387605796676514
15.309200930618504
15.42829567816538
15.509524125524328
15.635773635733392
15.619106243114006
15.413087057985381
15.609753888581096
15.351557279466785
15.370617482666955
15.476413935076529
15.624350665574285
15.461107932889945
15.562916038091448
15.655719196935426
15.729711105199154
15.772574068938471
15.826698398533246
15.634415156776264
15.557734752334229
15.518616089309212
15.35789194415548
15.576485448785434
15.391629339229366
15.56542592622084
15.502831858642958
15.292796407033535
15.180645102749105
15.368250878660058
15.282351572010699
15.17124068533133
15.340955010206846
15.321069703973423
15.546942488951949
15.650184470508789
15.842043111369364
15.563095045470488
15.727215632957646
15.622768616343203
15.535442683490524
15.566767389461985
15.60791186504043
15.555634335956196
15.6158298961236
15.548763803750441
15.433501654279587
15.308702167888097
15.321433563576576
15.43474430072324
15.450139630101688
15.523640641654834
15.416529476171625
15.399353876969087
15.355251594880833
15.602901068052937
15.811457810768953
15.703038545744608
15.787903430368159
15.696165656029958
15.974334004021804
15.743892071330377
15.667918532740119
15.656722307070856
15.692808850615688
15.744307463350632
15.660037871867782
15.80931467861579
15.896959589740492
15.697212713290426
15.672460640298429
15.757621704964187
15.827793607137965
15.764270075757175
15.727794690994326
15.486459386262608
16.025475288543596
16.048785591511816
15.973324946691287
15.725306387948034
15.746389317151133
15.732243880174247
15.85975090094705
16.03971869884436
16.032255122146985
15.79647576602385
15.889882732480636
15.731149348294966
15.927432480215012
15.92965981633363
15.986608336658078
15.729131890804227
16.039769193720083
16.014982440854155
15.893620426042508
15.83801989537441
15.962242313116155
15.870167032312851
15.908856966010715
15.82348157849985
16.093617499181537
15.958853511062667
16.281848324799423
16.1068836134317
16.043563203642034
16.053582347895855
16.02399526241252
16.140002809511437
15.947367148363078
15.921056571237413
16.00611294324107
15.944533415806319
16.229865850607858
16.066709580520467
15.854865448603205
15.966170919338024
16.05464307388355
16.053742301914923
15.998140999178721
16.04225864319796
15.933817431889413
16.114518718651123
15.82117978792033
15.981842108108292
16.247230118475898
16.031198377038947
16.13581505160029
15.864024348075136
16.210579914167557
16.238164552852428
16.052383493939065
16.143003695328723
15.880370497906627
16.12815804009819
16.273744397840904
16.532303627134976
16.345967226133975
16.524255467166167
16.283364202851565
16.45827973785468
16.362466566134646
16.268892811914764
16.562670700501652
16.6557346039438
16.40102878805678
16.26958395393478
16.410369642139404
16.001051391621242
16.37444589740418
16.241479500287582
16.219001195108827
16.191377210275327
16.294720964765034
16.090739299344047
16.0252233583515
16.13041515217339
16.108853330849623
16.28603445790556
15.925825734710724
16.208314968671427
16.045185935811165
16.25858971690385
16.175765259480357
16.22035589079761
16.207820554306743
16.291535354147133
16.17753847847822
16.38384239141651
16.027304832208095
15.956539688905508
16.214034828660385
16.063351860583467
15.865059722583169
15.810980141528995
15.850977390481702
15.781595711739774
16.040730188332073
16.082506008211148
15.947252082490634
15.851041926798388
16.04939052959089
15.891669276528257
15.730573320342996
15.933584816898685
15.873971750462694
16.041632481222607
16.341593397997656
15.953523742777088
15.872316311855874
15.962084554576155
15.715776284967385
15.829313138507096
15.787120140189561
15.87469911950832
16.21625013353647
16.009164721598598
15.948447694298398
16.051275365328426
16.142298445803117
15.997615661552759
16.042771872854225
16.166060458498176
16.15107237040627
16.04914418226351
16.20904233446594
15.93692024651125
16.270737769753058
16.01674992361493
16.184635930950225
15.96572753876643
15.918864026836586
15.948228597675952
16.03868160039205
16.087811362772378
16.11349574091461
16.173009303453888
16.093508115813894
16.175247450354753
16.21067868261714
16.07760286914588
16.24856926626333
16.11941748718374
16.394416504675988
16.388728747680183
16.222475053614957
15.872106751239134
15.942653919170967
15.76621427200101
15.903198878354875
16.160691223252886
15.860235769430414
15.974970379825818
16.116212536996134
15.928925822004027
15.787351608683249
15.75891899196754
15.935255500626882
15.86246848282763
15.813668275388705
15.610350151496128
15.68769346923905
15.908085177201835
15.926973085954248
15.73195314164495
15.890938417669373
15.821971285466585
15.914734802791816
15.879928213695253
15.894630126582555
15.775851062672462
15.899939348648926
15.802319743620327
15.8384086822502
16.027821593102153
15.94294751460203
16.141910506126848
16.359700280853556
16.55209547717451
16.48053224948377
16.11820631260514
16.13694258172841
16.398793941359948
16.169493722350957
15.907529050797093
16.2758167038743
16.06753617942888
16.114948992827443
16.068324246737212
16.25898225700719
15.935022344205525
15.858749844311447
16.078419041768225
16.16132882827905
16.270165680740654
16.222197336488613
16.22316348642343
16.21744462777682
16.108113753609757
16.220463993277463
16.236663870953198
16.02402489525461
16.133438405783085
15.941736142625933
15.99181725445855
16.16015886699494
16.233702698676574
16.016615504266916
16.102707082998013
16.028846962551018
15.986061864033777
16.176928758386744
16.13043360701123
16.163493038060682
16.196878634120882
16.07531084427246
16.043794612174363
16.222046500235617
16.17201613327165
15.912022657712281
15.895954353074542
16.055014633367044
15.849341985204083
16.009897293951465
15.992463026133032
16.179107413773956
16.088514837930443
16.13687918469057
16.05903710510442
15.970196087716438
15.80817464983293
16.026891388019404
16.009651082696905
16.04224720180783
16.024706034840804
15.908177364805292
15.994949503061768
16.214940517896498
15.89742497554824
16.059375119359192
15.924902386335265
16.085487466405244
15.71960737261913
15.817800201413128
16.15337473585095
16.002161188206514
15.986987013335298
16.060635210619367
16.275932189630957
16.287558993151862
16.22310407163194
16.279606863424863
16.330304556648098
16.119558412256566
16.21703497792477
16.28857952890299
16.123849134840725
16.135840146178186
16.194628667902588
16.370840323966267
16.10263468768564
16.011239457918926
16.12513568454536
16.051686546774725
16.234754534483795
15.977226766846606
16.148398026892643
16.086831495515437
15.981953046260779
16.176007274703064
16.31475131766098
16.140081312618292
16.383642461873833
16.27313537039445
16.210085818435687
16.285099140146496
16.03434715771967
16.24377928853612
16.106784667101614
16.171799462037786
16.13914728913848
15.979074631284
16.130208947178016
15.947133115718353
16.3692773572205
16.242889211759632
16.23137639084365
16.118461030771712
16.297235254704557
16.40153171518302
16.177861721858907
16.06091768615314
16.145284299443873
16.209177961885047
16.185915344890958
16.302617683370944
16.286955057521602
16.492106401869894
16.400735007323146
16.177341362337675
16.243538112501252
16.480048429455323
16.711837995906077
16.517376112652514
16.424040979611302
16.272095318422632
16.36240570882901
16.48021594417135
16.530834169101286
16.47785755432319
16.426241424499214
16.333565537111824
16.25582907022352
16.31134016569168
[truncated: 98,002 more rows]
