# Supplementary material for: Comparative structural insights and functional analysis for the distinct unbound states of Human AGO proteins
Source: Sci Rep. 2025 Mar 19;15:9432. doi: 10.1038/s41598-025-91849-5 (PMC11923369; doi:10.1038/s41598-025-91849-5)
Supplement: Supplementary file 6 — Supplementary Information 6. [file 41598_2025_91849_MOESM6_ESM.zip › AGO1/r3/MID_L1_distances.csv]

cm
46.19145984904082
46.66771569550212
46.46842372306989
46.02855290910815
46.20294340662528
46.83537464655368
46.545447900881385
46.6847717036549
46.85677879624347
46.75386046430035
46.45180628612752
46.5998621145458
46.57682729829303
46.49762007247277
46.63830369745996
46.58556840599659
46.4129994269344
46.31365454601422
45.92895437980344
46.3636159183582
46.53758804560407
46.21222221925224
46.00642970979854
45.911631654674636
45.90902743659731
46.19441594921313
46.1676617454224
45.94149442807636
45.77999206933345
45.60232530552378
45.399734245237255
45.612366732406365
46.16696943264564
46.04393974693704
46.18143633184904
45.96145395306007
46.20074062131287
46.11475120831914
45.957983977779264
46.21274344919857
46.53065894710451
46.93073461400011
46.7085010270119
46.79438513128549
46.33854918728535
46.30265044928073
46.45993227978205
46.65869385606757
46.8902042418478
46.76920881271783
46.73540883875427
46.63030322999687
46.8631746050257
46.69903852086261
46.92467187407059
46.36335045544721
46.112590224129114
46.097063079247214
46.31985240899896
46.52584262666259
46.15228418471444
46.573982688503996
46.70645495702806
46.4801014271035
46.32099172441847
46.25624737614399
45.96777149084544
45.98174082029562
45.75831101192863
45.43437980897097
45.19448140323439
45.809819215706824
45.983782805861075
46.08824632718073
45.90502753820844
46.02710346092748
45.991975440228885
46.18807976819515
45.387073126025705
45.831678440714526
45.788584264383125
45.82632455362456
45.65163396516014
45.72640643937889
45.97103982984295
45.8783214028453
45.8607820153218
46.07027486617255
46.01862154711107
45.902795286470024
45.78823920489929
46.285256336312514
46.31208126996502
46.55591031362679
46.217649250167106
46.38682346023743
46.54844340854412
46.42732524579548
46.315193638746315
46.39093641622214
46.35949742481345
46.435859252464596
46.74180141693966
46.78679937282631
46.897863141817474
47.167568299648835
46.82948390359922
46.45199434276302
46.500470597006405
46.221221041229626
46.14870206153851
46.63408313115125
46.53661249942365
46.31019793113627
46.387062040682494
46.722838140606264
46.472306912555126
46.66788738765762
46.88537304682006
46.914524761344694
47.332521700112494
47.3622326372486
47.48624100537494
47.15272303506949
46.89877712747945
47.32342344734679
47.33051177306888
47.33180165333062
47.55244935578168
47.26671149631833
46.850620640647364
47.52750571948312
47.53329566726156
47.65527294916222
47.29616073918432
47.376208706371486
47.16028185450556
46.80229195001503
47.08578355269635
46.25073130889595
46.87493217940734
46.69224769088428
47.255357672365115
47.059244093706965
47.0031919316691
46.92437744906105
46.85075330129936
47.138538274204
47.37107596480853
47.04600431841708
47.28665788861615
47.20837785167298
47.04387645587598
47.272669626094924
47.33078642710462
47.265471842447475
47.65347270889356
47.192606615684234
47.27310817941381
47.11162843614818
47.49808016701266
47.06458071051544
46.573554735633124
47.22865560486666
46.90302127874958
46.46005562157226
46.71820537088525
46.58493358425745
46.69835922830207
46.779161431247886
47.05897875553582
47.33620191369566
47.15151555492948
47.11917733987401
47.02076517536912
47.03228080674075
47.05391087512282
47.20246010177245
47.4336217903123
47.755483586517926
47.1803655392793
47.03881083694032
46.627422095859856
46.91338263330114
46.7344507028434
47.111095339613875
46.85286179867657
46.44940094843335
46.63912778447599
46.444600286036724
47.168788436142044
46.921030086882375
47.3994828799006
47.0757302981155
47.098810667268744
46.89085912000719
46.6806072730385
47.13985635102095
46.91283018664086
47.22622157953767
47.27713101243377
47.276791573214915
47.624669410214224
47.24704536067811
47.52405318806942
47.038132884487126
47.21607248806684
47.23447629136409
47.45345329479926
47.51217847382705
47.28645057009969
47.18816891568926
47.49032915982374
47.258201575355606
47.13660530875193
47.012073958964955
47.15680709910086
46.785155006754565
46.576756846147966
46.771255075281836
46.75630453720511
46.956812480183316
46.825219298354426
47.14239010357939
46.59431065321525
46.520253196208024
46.61597007593173
46.52032701549334
46.74917607125807
46.962036967410754
46.99004913101656
47.00288246416382
46.670581256709696
46.59214548988041
46.31362315301902
46.47624982148817
46.50321049989677
46.68343505916363
46.893730730802574
46.58162463084147
46.80443074690374
46.44385567237615
46.812952991186435
46.720972822741246
46.79725743439262
46.70712443293177
46.938125610636156
46.767723129324956
47.114436070509015
46.800925764464914
46.815430258833516
46.75225690143625
46.51582612337289
46.7696195435814
47.15872327014454
46.96948626516844
47.259273960159305
46.54079946873235
47.22757335451822
47.29981784604876
46.78732396456291
46.626817903921804
46.8494156238873
46.78051368548098
46.949140192138785
47.00485180817654
47.165155928050126
47.543506446965594
47.413770509109426
47.7580823333105
48.06335294623305
47.74545860361915
47.85482285770541
47.63718299131435
47.68434708888218
48.04478920476246
47.64318232098658
47.924945721788404
47.494937451775534
47.56896046182948
47.466943938042924
47.40699788675592
47.58246854937123
47.423990088936534
47.73788355414821
47.54855247169873
47.47775579357898
47.271735248281495
46.89078780206097
46.67624003045856
47.18879726759646
47.08272581101939
47.132003971325844
47.28262689527377
47.18956773008263
47.30239786834179
47.23442247178284
46.87980690826601
47.38155174298365
47.95467519587911
47.605436401625695
47.76828882781559
47.913397160543525
47.62521140388169
47.9193702119013
47.94969951630926
47.621476055592076
47.43882385112164
47.35251808177469
47.623693206605495
47.17294348557906
47.0119600650729
47.20607816046868
47.10251953242558
47.796739969081735
47.639291470656325
47.23858297903853
47.32460206829639
47.44184324603591
47.54372304696448
47.45123605916794
47.115520156958425
47.17712181677236
47.26747959599034
47.08064002366231
47.17268828484669
47.295939372218434
47.498968824928
47.38498007983089
46.99825638436008
46.87422802637253
46.99504320579334
47.01371743553608
46.74322665041773
46.853503422953615
46.61015057362825
46.802870972421225
47.3451813397823
47.30075595904011
47.25931271348741
47.000477922985155
46.970554516852395
46.87227900121418
46.98887273145972
47.20681973356041
47.20926062247094
46.837331858907206
46.75842808078657
47.22376242493961
46.780269210687386
46.94090666642025
47.14806202534181
47.35811611306086
47.402570148639825
46.83011708181903
46.81899870852103
46.55233831617629
46.80683151535785
47.00785455965833
46.922688632779824
46.736838642335115
47.01002101389459
46.70060438028155
46.914754267100946
46.69068640395832
46.780771971085706
46.488378144045065
46.63567724286965
46.39352957962209
46.373102271693774
46.916908418102345
47.144956884043644
47.26654307567123
47.00626177878011
46.89202068397517
47.11153640518803
47.208056058500425
46.95127017600304
47.01894620908635
46.909809546374255
46.388680927053294
46.53098535651
46.223729105624805
46.484446143097614
46.34327336556564
46.21434167499258
45.96316023761317
45.91183296548382
45.84482190278204
45.76746106180905
45.797515535810895
45.67498456771819
45.42165216150864
45.77755465023174
45.512922636545596
45.77787559281523
46.22405297515321
45.93430814476902
45.70113878845729
45.748023056163746
46.09654187928723
46.271862286147346
45.99697882399645
46.20470377310575
46.12895586648928
46.16594153402307
46.54731670981973
46.15394391233157
46.60846378908466
46.47105475998298
46.51786355853106
46.47218582282493
46.8513974026218
47.28185939749371
47.169327955267974
46.77288401433825
46.89738135505608
46.646789055585465
46.903313348518985
46.71199572612173
46.90057227398483
46.9475974289122
46.501577498867036
47.064567603797386
46.80246710647682
46.82221638858401
46.79988577482204
46.20477719861563
46.39991745238872
46.376146867365684
46.18977541494982
45.96163297780847
46.24968106304884
46.1665793687435
46.202478500117024
46.59269428633468
45.853349973296105
45.788642141929905
45.95827429167951
45.70496467016087
45.64497493370343
45.9663492283245
46.21959674073282
45.93155671415651
46.693027989790714
46.67921563943131
46.34727310455049
46.48955579186217
46.34377037555434
46.58337249138483
46.874347992931355
46.853882838654684
47.02877918595575
47.2202975701349
46.77578139636622
46.92173039336286
46.58045169678294
46.446960441992196
46.07617161258019
46.596576153237876
46.488475748795786
46.17943053204831
46.36020089795525
46.408398042059794
46.23804112074399
46.73549687919117
46.592269831408565
46.81908924767563
46.55520415382095
46.556150178882824
46.71781881304511
47.00855160371115
46.789420450455644
47.317701009164175
47.1408660749597
46.93628003120427
46.95308849615074
46.67778735497568
47.022562781026664
47.0381817481195
46.99053596571243
46.95130111343549
46.952042944295066
46.88734622554606
46.886102410615116
46.835651423766805
46.824218589378
47.12718104201742
46.85737185520836
46.91794069211228
47.250405583193164
47.57357738909559
46.998742900775476
47.1918011133187
47.47764044369456
47.41548266117759
47.90072287895621
47.635937538236774
47.71880894878378
47.919888991669865
47.48212953662506
47.509509746268925
47.27854174997455
47.13871260635949
47.037603754719214
47.0097580766976
46.80777215272574
47.02658509910084
47.038472310425036
46.70734799617015
46.0602711107814
46.65858537805298
46.297172414457215
46.24394224201158
46.3158022878029
46.153954013531404
45.84212500346898
46.37661395198336
46.679386797773205
46.48340073987879
46.60862559922802
46.71670492581541
46.84589565544381
46.60784049058809
46.608249095672754
46.60421905031207
46.50249577486387
45.976852352440346
46.08768248004167
46.320848297330336
46.48777623705813
46.0644092323536
46.40053271124462
46.53932151841486
46.16304791396496
46.397078259545474
46.348300583328346
46.333627620707745
45.84164078741894
46.2856059427446
46.20008374729902
45.738860178281456
45.635904904465455
45.60777723181918
45.525562483412
45.82372990511623
45.74154347182276
45.916526159248164
46.083854745859945
45.95404333059993
45.72541668964526
46.232061352157196
46.493110767531206
46.39216718483316
46.376514764636816
46.563441582186634
46.54156529754889
46.36920690414459
45.95298778557439
46.28609418985558
46.33602868260366
46.46219525861051
46.24883993445943
46.45823266285477
46.09844186368198
46.17848634460723
46.311770559987515
45.95373670135652
46.29691953443062
45.984910375196
46.63499894855731
46.435158348242126
46.80020420998098
46.31362118913469
46.39349225721304
46.32470455552504
46.446347560854235
46.402541840738735
46.50310258112157
46.324328271216274
46.17667863130146
46.43336684798029
46.87345361769895
46.74359427238477
46.908060705837286
46.61088334060693
46.0186658554982
45.85248863880967
46.546978359190895
45.984814403068185
46.23527105252094
46.15520670283366
46.02625473663562
45.931264073724286
46.224470341976364
46.400777015338676
46.58269436306373
46.76805961128952
46.43249776312197
46.15978630011498
46.16243882391353
46.50227180607049
46.11695101756794
45.866526868411
45.91741835886364
45.89143397087059
45.73589806342451
45.45970532341268
45.93898488295982
46.18001031507188
46.00809001947736
46.03765219569822
46.55060343420914
46.33424931019988
46.07318066708243
46.117894364754875
45.535577958860245
46.18589309170679
46.038934920499855
45.81839790831282
46.582975094988576
46.24999292344006
46.30252150983876
46.26373304120126
46.11307339299917
46.064251300736046
46.89380439950894
46.67472400462086
46.10924450765201
46.29085349256031
46.654737160091194
46.49133212438987
46.51378215787284
46.527982348212774
46.3172736959366
46.50207476115712
45.985639537993315
46.36612117926963
46.38520907563845
46.28346971301807
46.32022675960058
46.41460225655828
46.379538085606185
46.23758599398138
46.14933635031016
46.438647635463916
45.729386284957656
45.77810749448296
46.050596654752695
45.6733186669352
45.67788566429849
45.98805548703454
45.76431318232782
45.69625756165301
45.38431521545334
45.561022816423474
45.36557784310181
45.18491779269457
45.390725777758895
45.74240085647596
45.349753381550215
45.64301002156792
45.37810532840074
45.88562821037878
45.66249077529429
45.341398630945136
45.53851481447406
45.259100827297175
45.14640941483817
45.30898656295439
45.3751939420194
45.47411083891778
45.237457701614595
45.53430155693995
45.38703959217896
45.829396125030414
45.573542786801795
46.13582893995892
45.958650399204274
45.8104175518984
45.69654108753086
45.559651540065055
45.387714252149024
45.522812313975834
45.62357456447635
45.86453972832966
45.61858079364257
45.9279407262191
46.22361285558691
45.79842580014266
45.8535756907054
45.722435930203645
45.65077787765536
45.6214481987741
45.96733827879139
46.085252678886725
46.08644594399133
46.02083017704234
46.01104157823428
45.790503211389456
45.61964463615265
45.49742515186893
45.73741541973783
45.746451432317315
45.84479097740216
46.131140111798544
46.05032209113137
46.16903191229918
45.88768337397337
46.09927081985195
45.787535184537994
45.876005839422916
45.53184041608719
45.12398820834652
44.98412823435198
45.45256333048992
45.53857828900632
45.60677675019586
45.540126743746214
45.362780145666
45.54852530324617
46.008550325312186
46.024664683661314
46.24105892123981
46.27809402571537
45.69529345088733
46.102660277653
45.757164271745566
45.7758053334731
46.1121788580484
46.27636375448948
46.37185892120627
46.115713457099275
45.93944932999795
45.95666863861676
45.414338925735024
45.40213092912112
45.404955023031576
45.613263906589246
45.555128486999834
45.62009622654357
45.673041224482034
45.6116767869712
45.55608232926311
45.31691372124412
45.387751061633175
45.446301137910616
45.405668729494934
45.878775347029425
45.580885559590556
45.95375582858834
46.0917291160106
45.483254867968036
45.02439499411147
44.9456341512895
45.34281395770829
45.46023276872819
45.38098075736209
45.52388031015566
45.627059338597455
45.964163773383675
46.07731962189855
46.1830397997817
46.063770594082804
45.97786669029255
46.12840218131375
46.42241603001077
46.43965707082539
46.85641792700735
46.557295893417134
46.561218022431746
46.51861903011773
46.312494093911184
46.47505032461687
46.327739781788836
46.050065661919184
46.377790557198864
45.959876734941105
46.6185801134446
46.11123681764805
45.91234723187323
45.761159633731964
45.83773627845777
45.499859298169895
45.83856662069501
46.13469113956602
45.79262143564527
45.53069958933646
45.80219624777986
46.0575147922058
46.02798260879662
45.85773566547745
45.47449135079145
46.20145271732161
46.05954063942735
46.03327078545514
45.50066575445301
45.80887245028448
45.98140665392242
46.25282978319851
46.31782900910074
46.07567130342541
46.14959857760174
46.798257258754155
46.413837395751514
46.42121082573746
46.07424820790282
46.07194029860527
46.022421734324375
46.36731178451828
46.623545617643636
46.308832296332035
46.503971209762454
45.97700393899801
45.884062141306515
45.94666700420007
45.74092786556651
46.18468208132746
45.896816490879395
45.83973913180614
45.58920197675161
45.499216738773185
45.512079357658706
45.59208244580074
45.57270078046505
45.806690186641056
45.76562050324267
45.281864871533855
45.809979365060286
45.53978541670614
45.84631864154548
45.778152527425256
45.97152716542527
45.80346088053832
46.025080563864464
46.089920663114725
46.076279790949606
46.30841147087542
46.126562348938805
45.677784092895656
45.51567186943996
45.38217846271229
45.70355953380359
45.32651539555988
45.35472609119284
45.58728704197043
45.989285167184505
45.90358536971551
45.692704275271346
45.34938459225665
45.483902176174716
45.30632504401052
45.18471421781207
45.27518613688586
45.32197379299241
45.52289247054352
44.79727040814713
45.28430144343554
45.26522564738471
45.69058046094471
45.42806672401151
44.9180197509374
45.34860522941377
45.385488543983726
45.70594008749708
45.20034960587047
45.24905054259573
45.34901287230929
45.11309470532033
45.61885649224917
45.24580619707593
45.33149754293123
44.5129088992368
45.29207586221206
45.380805100904944
45.15276921534207
45.61983843846249
45.73255865707109
45.86543853532915
45.45364799962054
45.63556922632522
45.702964137831565
45.21526521382153
44.77874178920874
44.91566218564707
44.64215546366891
45.129223866214126
45.19676728409591
45.43271192329952
44.85241859004695
44.80570479190566
44.94349153492329
45.05179229396395
44.98773276295043
44.6742766877261
45.43996831195433
45.1088048494881
45.10469309401139
45.07934003575088
45.37495144527248
45.48836773115721
45.3683294998969
45.44232799881206
45.368157166581454
45.20844873877955
45.21399567661251
45.260450434619
45.27417901302224
45.181588795646135
45.52765606930483
45.212232546975265
45.42596457309472
45.140625745674285
45.243103401208934
45.143705726143416
45.372541706727375
45.188348184267454
45.531968993894026
45.1804200640793
45.259281636251565
45.59458246515496
45.31880836480652
45.40607405625522
45.30269491730434
45.61477359090671
45.20791281782173
45.54539800042029
45.95850332065478
45.60886767355992
45.574006232565274
45.76291803161127
45.66256375188872
45.539067924933256
45.46610589968613
45.67113604200303
45.597558188819576
45.903849704816466
45.96553489257412
45.83294330418499
45.641145740345756
45.555450861957645
45.46528376491507
45.88925552513731
45.89126190167494
46.14351392792648
46.30617480809223
46.66088117522713
46.343905820491536
46.403000252907106
45.679657378533044
45.80135036888116
45.41847448115043
45.463034481712306
45.443168960913674
44.82474498060529
45.44811763284994
45.53696106285829
45.47612220444508
45.253127905378946
45.64166765742329
46.05394223148159
45.76319829521775
45.76251229130184
46.24093833662764
45.91035261777254
46.035656310625235
46.05666596066423
46.19579420083528
46.10675067655366
46.66139802401525
46.66203133384395
46.31558514650254
45.941570413959845
46.33081717674134
45.920090477031806
46.20776649270716
46.55578512252551
45.79089446084588
46.27675490213049
46.0307731142257
45.88102294536522
45.837140979923554
45.883305627630925
46.3157711898255
46.49589364622772
46.1350309053246
45.89171052393294
46.15125138168895
45.79575515476241
45.77002356388893
45.950794488136204
45.81685553946547
45.55920139685273
45.036602725841966
45.54953058389021
45.64485165232918
45.473601565859546
45.44452661604048
45.225047643324174
45.24641382262318
45.215834212613615
45.37772909161778
45.905563957802386
46.166899332918476
46.06993647200905
46.02621232262586
46.11479942839983
45.913011310528155
45.758593312025866
45.86723138835599
45.56302238982915
45.61385566246258
45.88692096009875
46.13890446868537
45.86305367907602
45.7827624318659
46.16615684735628
46.356386140690496
46.4447644522615
46.507647566407634
46.410560628924515
46.480270946852926
46.52281066006541
46.52791491112907
46.459159394849124
46.593268484952205
46.99271279099517
46.248115074323884
46.51515211775662
46.54935084905947
46.601691337383286
46.53976827678359
46.23777422161317
46.6663394612043
46.57825361538097
46.85552056795831
47.14367709038706
46.84422247302498
46.56855662714036
46.98394279579435
46.8560906423677
47.13927843461188
47.0836105363197
46.59558269172235
46.67516047396469
46.463521408228395
46.51652974640427
46.37878747166501
46.398951850651066
46.440570209877514
46.45195796754067
46.42704735528671
46.06737753753782
46.41327045311156
46.307188927587035
46.54419924923917
46.67895240743983
46.61423925775149
46.41749925433389
46.28962666363009
46.27319311195347
46.69860837291969
46.92973586760846
46.53892532457666
46.88931606832474
46.522634027217826
46.74014782490358
46.694902656469054
46.967553132154904
46.82963742831786
46.59878287712057
47.0105544106597
46.788082581462454
46.56724907236195
46.578610486845385
46.06097588255283
46.266848623941016
46.432841148979655
46.48249884106899
45.975668281772556
46.05162074755099
45.97965943531161
46.26950108130706
46.49336138590622
46.45150865964536
46.20228475071264
46.09958294173067
45.95173470372254
46.041006994396454
46.170320942277975
46.3659199426998
45.896146074331575
46.12431131497245
46.477579866371705
46.776521034707294
46.41069168372941
46.189797962526285
46.2390830467185
46.545109360464046
46.15520739710482
45.97153879471857
45.998815110096395
46.01277103192251
46.358239805304976
46.03741717169279
46.40061543851795
46.33381011229342
46.70704610595299
46.92844116303345
46.90246524161528
46.55821676576336
46.74401922376071
46.829688162267516
46.219987880883245
46.67842045879681
46.7667623262236
46.74382111789362
46.42224790994453
46.480846609390554
46.79293763266289
46.47485610962257
46.23551464890712
46.422466527496084
46.5039754722958
46.03272285800529
46.21241705328826
46.261469654644685
46.71353145502077
46.392122796044355
46.70562312290677
46.7588402173206
46.56229724589093
46.80423544117211
46.690947154154856
45.86488479495357
46.12243906523816
46.548354168517704
46.48480688256216
46.83916334388789
46.81839086322809
46.9914433003808
47.01612790994097
47.10953774608872
47.20230905625654
47.05958669586932
47.40690696313731
47.54372370748692
47.089463490326864
47.12270090809917
46.97516409738343
46.78161671171856
46.69937762272947
47.0086161080185
46.89697286491976
46.963489663902074
47.010746409090245
46.95761584034436
47.26475544274971
47.212092913270084
46.81297936542585
46.77666382072353
47.11224447180286
46.68736761345242
46.881088271024716
46.78358187258016
46.78388733079071
46.728973472346226
46.536874504580354
46.64230997757429
46.52804219745529
46.386637801067934
46.59882202014661
46.08993073174063
46.45821288856932
46.41740611580024
46.64418717610933
46.36953161924772
46.36604916505682
46.68628028895944
46.763959673551
46.62878184791206
46.13863215269291
46.36636125430277
46.302218987362416
46.302752565561434
46.05969757442898
46.38852221512395
46.30568079623325
46.4992427013452
46.37806560710245
46.22582517484577
46.38130752465152
46.35085745626362
46.676143453793266
46.657002364695245
46.48910643920711
46.484936833380786
46.359223345284796
46.254226312982475
46.0083164020879
46.22206076855302
46.457367696948744
46.353773813701075
46.187855194169295
46.49755547886913
46.1771442505294
46.24437951452031
46.647672746437486
46.444249032750456
46.41064310999307
46.34382713757591
46.28527580762623
46.4767664749411
46.697576372799354
46.66288549445489
46.6555144959726
47.020405218927024
46.715119518910264
46.85725724059421
46.645056780085596
46.545323457340004
46.55524364592647
46.402212228794355
46.50234845678664
46.54774741842011
46.75759378836408
46.63572258644624
46.73448168947139
46.706635758316224
46.86415602767961
46.70224588307178
46.327634350140286
46.56022879121746
46.46749744239733
46.52459381280162
46.66140457650251
46.76346395215848
46.51877431752306
46.36757808119702
46.07959017008768
46.15055306710682
46.40004884318995
45.93581294641137
45.73485827142717
45.584677943733574
45.76043187198307
45.83671422736813
46.122409612716574
46.40309186106881
46.473588117689665
46.719183870559156
46.62577007625897
46.772015548987646
46.863048469399985
46.68720179329811
46.42633919202586
47.08739122397241
46.97704832328348
47.0212560284165
46.63898417777436
46.63529372671529
46.27437335687585
46.14179289234683
46.303783464708715
46.54914915900878
46.22188905379089
46.77403408180077
46.52808846783022
46.580742806745725
46.58038705476669
46.56614492806226
46.63703861662061
46.13236428508398
46.251747464549545
46.425625312043266
46.29158618917934
46.449222354465576
45.97341451270382
45.895593076266934
45.80046356847852
46.21090803368321
46.02958319855338
46.08450160966531
46.17509994176043
46.16488471503821
46.02888407383897
46.38978106386288
46.30912324130237
46.18396555430069
46.68914831774747
46.12219825450543
46.23531120328606
45.9336522107832
46.0421816576821
46.45617194886936
46.27158538140692
46.520631960051645
46.01492193050061
46.26102737508736
45.857665510035275
46.04550152239059
45.98199384615452
45.5950239425614
45.73558508025954
46.12873212533588
46.4086672779012
46.53621176752606
46.525421294247806
46.449690328966966
46.934997942327946
46.30244429218893
46.76953689785009
46.90832035148843
46.98205493521844
46.746536648863
47.00040993173231
46.964831247989615
46.912051066689585
47.08924721346778
46.569370710692475
46.97668615611199
47.35399464871124
47.061363484741506
46.60695592855105
46.52511203330245
46.437126956556774
46.245186803253105
45.81216708345538
46.04395655771456
45.98660215586031
45.87373774316202
46.56413522085115
46.95875673962338
46.639270942312194
46.71705473587341
46.64675954077076
46.748711834070676
46.8195812359265
46.622233308085995
46.82790868837693
46.989554830327464
46.70096533933313
46.835591176972294
46.62378323706696
46.75164965196068
46.56891467131502
46.6965701749874
46.94430094565853
47.064464504595605
46.90474774735317
46.721768108338146
46.92818735467599
46.54117676384353
46.60920714216717
46.70103121798271
47.03479317970383
46.808280180310256
46.74983373271702
46.16742943451491
46.322063347839745
46.46018114188577
46.28240408970536
46.57210950274954
45.928300214646995
46.18436848748094
46.15342049717799
46.05733315889793
46.26434241129332
46.09945982175262
45.74111425562908
45.97077852589428
46.4460136757845
46.11112986600393
46.49971285556245
46.39312096859671
46.71504178775235
46.42930744633224
46.39670890071309
46.357276082273664
46.59954192644536
46.23819023911762
46.45235424109802
46.24400760969914
46.074289976698495
46.229454593940844
46.20046435379505
46.081353068809165
46.32258631963925
46.23769069789473
46.19709888365733
46.6499016769506
46.71209258511769
46.68057972379037
46.19335135389788
46.6364589646167
46.36487904272479
46.46763731840559
46.462817351673564
46.614994411553546
46.64527739827589
46.593831888909214
46.477399337811875
46.167631396737214
46.00403593875813
46.273534293692876
46.285205770486954
46.34219340202406
46.126683165168345
45.74738696130177
46.21837568176772
45.95599219338544
46.21802992221632
46.10967050586406
46.16600208767396
46.00649869124989
45.98499852857267
46.24760513191774
46.2395279358726
46.35910670215575
46.08882209348717
46.533678433000105
46.40654643581899
46.06668279822646
46.020796698331225
46.13944705374161
46.11064307443749
45.97172885165192
46.20030468889985
46.29028391631528
46.4974565883455
46.40348595997768
46.13384958957817
46.20341777185698
46.23446789781687
46.010567375267584
46.433731308245626
46.52279755488421
46.13782910504993
46.62559633681053
46.1865069714339
45.94502884683998
46.619059295469256
46.39645036288122
46.37471034174739
46.79624968659802
46.50524736233376
46.552050106726384
46.59032273909158
46.19456228557847
46.24995247674325
46.48219659759831
46.39593730381658
46.85012672373985
47.2027849374017
46.85265668691732
46.50335119637737
46.38327822557014
46.79618692235646
46.780757270727
46.634682021207325
46.843424825631075
46.600156375944536
46.32254617561448
46.02783147852965
45.9634251972337
45.43385130173003
45.87765854135922
45.7643612352897
45.499792202910804
45.3289681382393
45.707661641619694
45.61710485213829
45.64130195916134
45.79167203958478
45.776718587939214
45.69407388156172
45.99043834524495
45.78886972237999
45.98472037668497
46.43379882835663
46.22516295580687
46.07493531830181
46.17895453552095
45.68700020887597
45.87158597424435
45.361919403243625
45.77069317345533
45.9986366371195
46.125073226003764
45.66487254675173
45.67687296367138
45.914077575353254
45.986013994319464
45.876450175153124
46.22824553957629
46.43900988813424
46.309351771630546
46.08834402395697
46.179013180391614
46.2487346889322
45.93418622099556
45.56503228602293
45.548851021471684
45.560917882716836
45.616027469994435
45.782549182197315
45.7201753918318
46.083134413543384
45.8574388788323
46.22062419395758
46.19161041578776
46.1437640496152
46.598705880675396
46.435530771828624
46.323057974219566
46.34155642979337
46.33495110091057
45.9662533742679
45.72831947769713
46.04117778653933
45.92217064291036
45.92606383382656
46.28345527943037
46.14896436353023
46.0868812062372
46.104262145388354
46.441216622450234
46.418540406300274
46.44425298120958
47.0785899753956
46.69425807984827
46.73000247349033
46.51847531165133
46.21185011173196
46.07192811646576
46.0421988860046
46.143196526678814
46.23087431379117
46.28780071822123
46.657148368628405
46.5638782887376
46.27454820094582
46.51561103808832
46.391266365749864
46.50677992990069
46.373168816749796
47.042739332207894
46.91728606272423
46.870290264446794
47.238693961431274
47.07826442562175
47.07501473266438
47.04974564003537
46.668854672580856
47.143513395330395
46.66691011060931
46.8156473483939
46.99433784147783
47.1815877434994
46.862230868365124
47.08750050205344
46.763415777752215
46.686723763842146
46.84640250615615
46.557062746898644
46.349768047057175
46.663589894788544
46.33068391176066
46.23808733093433
46.24882231937065
46.19152705196415
46.13516394712352
46.69324449230565
46.99952578443108
46.87764269345992
46.789887765260964
46.87011544391681
46.97821119368353
46.9782433238738
47.05050963003043
46.71661205392074
46.66870648868692
46.91389911997149
46.92909979381504
46.88250160287807
46.325874813535115
46.22158545631834
46.16116627292438
46.18068818304069
46.32652318402064
46.345213087963984
46.45339383959575
46.298581835376766
46.63045621440996
46.207566335429576
46.66324870922798
46.14914625832036
46.34505049556482
46.10393840638616
45.46877095138624
45.51697121817417
46.06223134392978
45.800276808005194
45.38030112517662
45.353231425749904
45.79932120856049
45.623497540066595
45.53773915431055
45.40960827734621
45.48979392386247
45.62639603591103
45.63922401202339
45.87781393786746
45.897621291628056
45.808913899926864
45.63452867140285
45.86936158807911
46.08680633601336
46.17113218617441
46.116286755761045
46.225042767141346
46.183123120053054
45.89119264654492
46.1434272552545
45.82184080750864
46.45618568469143
46.099339799622136
46.061869421446374
45.9204094265056
46.11823175804306
45.56564678161694
45.73360637395642
46.2681194129217
46.518459722406874
46.695159041849294
46.901748939756274
46.33397619415789
46.22004699108098
46.88616406839509
46.82738244388624
46.57632883463907
46.600502117003714
46.65138860567102
46.55347483500968
46.653326701994445
46.91197742037106
46.669022737158976
46.61419012288912
46.596169439451245
47.06335276267775
46.79644407425848
46.39597499931275
46.57159133982789
46.41440146022733
46.493096546763205
46.700134697927275
46.46644301958311
46.584935081340966
46.539677988854805
46.520475262704075
46.65333375920151
46.40759439126046
46.46566992104759
46.2208406271001
46.19797983949686
46.348606103427734
46.05543569621983
46.30437246737023
46.21656980117843
46.476627283148794
46.44421399430824
46.506164279087244
46.41962581873295
46.738555540397684
47.14999354830507
47.34210197444078
47.18499666018218
47.02027365082428
46.700613382556455
47.07161103444469
46.97755832966772
47.04730566772123
46.860462740687076
46.58503433225151
46.207634046963584
46.6868244107085
46.3687451047738
46.7447531016568
46.78823413342928
46.424114953748735
46.31229260177477
46.43678884583483
46.41353104932467
46.24798865642089
46.33140678503134
46.712084710219955
46.575731706242756
46.7178787108193
46.55992559950843
46.94921377438438
47.16777980936845
46.77913678686279
46.307746295003675
46.2904600162587
46.18553565252233
46.67734794004416
46.62417716499382
46.74840162779291
46.746278570672956
46.90165913225578
46.80097446159929
46.510865333756726
46.73835002487416
46.69758643718531
47.311626496123814
46.95795544213576
46.778201523217824
46.80381771350853
46.9084434209483
46.981729401256814
47.12363911079716
47.11232981885228
46.873441809239075
46.71162074290692
46.585764245164185
46.65079498188187
46.261213743219024
46.516225140446004
46.38338588224459
46.5706839398094
45.99966807016634
46.09234632070629
46.0616456159935
45.98853820391187
45.77664091741446
45.889684590293705
46.38789323025614
46.03442460963411
46.19277566647155
46.73759214154636
46.608063553031926
46.880758936467764
47.05157574578697
46.955273054766664
46.518483127961574
46.94196013750167
47.33299723823977
47.01138126981672
47.02056015937168
46.76433947649332
46.988693662231796
47.175692870114815
46.85370237241071
46.62197422557505
47.23083647034013
47.02937037407757
46.8762177819216
46.8100466805964
46.66703850212279
46.81602812388766
46.35316738636946
46.34104817489075
46.353800653633606
46.63055822471737
46.686005272426115
46.737449408215774
46.65495072856702
47.08353893634609
46.83276556916374
46.70499129071676
46.53781467217001
46.7223065779673
46.20392182455456
46.19331887025775
46.44993705421277
47.01219610190152
46.70864433716085
46.39922846441614
46.7433342347478
46.633589123781434
46.88673512685534
46.88294164023586
47.082028431400886
47.298701450346016
47.27468827912866
47.46533200102117
47.444868585995316
47.446708142038474
48.0805554008301
47.78099668626654
47.94209803083609
47.93239254599005
47.922361995085105
47.328870185058435
47.480478366227565
47.23755987107355
46.97745501268218
46.842785425232485
47.14596825865264
46.76323059854846
46.978683126001286
46.577541774542034
47.0980016894979
47.276728073446414
47.05571148467127
47.181100847175806
47.29276368192023
47.2226986766629
47.496975392940485
47.460504682367656
47.10748977966656
47.523212926940055
47.49112004971501
47.864769823122934
47.3011498794258
47.79894250422361
47.8788841306175
47.169398735364055
47.54966299948878
47.54782305143673
47.288853329151806
46.87830152254203
47.13384268964366
47.49727402511185
47.5442802653781
47.05088626786449
47.12437729616746
47.13503042064135
47.16043172482961
47.10310923932278
46.93813823345942
46.85790682923091
47.35583452165714
47.510989224361005
47.401276237772
47.685447316760936
47.852406403587565
48.19733486886988
47.619643636466044
47.64631652728779
47.718558461005976
47.273810640855345
47.34353873646933
47.50041898039476
47.313639120431
47.462614640586075
47.64345472646237
47.75934908413381
47.8729030199814
47.73062450242201
47.72190502702088
47.44184145392214
47.526362394949615
47.25077783295691
47.08370814568576
47.602144961207294
47.49640290302465
47.303570915762094
47.72703202597444
47.21744192698031
47.07900385659317
47.46275736252388
47.10985892410913
47.15834332851097
47.00879431287456
47.17223429310149
47.067670542773456
46.87288192180174
47.1946889705019
47.177821702701706
47.35825177439124
47.31508298402587
47.20599767313767
47.6969651227245
47.53966906450793
47.68689114046728
47.267946996765
47.02257308000975
47.04047293787005
46.96906515501089
47.31554762330125
47.516522846167476
46.87453273475466
46.94749275578641
46.43146363579966
46.575837636313295
46.74514478756845
46.96889432839867
46.365680995552154
46.773994157823864
46.61206228074987
46.6107442204684
46.720463304371016
46.71125403762511
46.755536837364595
46.94348089376169
46.65035290159714
46.48639890046081
46.3784629128274
46.47960856284098
46.64383486866949
46.468554291271815
46.66366928650785
46.74148479448861
46.61940452672863
46.512407657496844
46.90888743831917
47.09383965474666
47.25272060199536
47.41617688534065
47.15768294765931
47.104406881691865
47.33851564557492
47.30425210126538
47.4197947785582
46.906906788614556
47.0542467713065
46.9450739288636
46.46599654791533
46.24467364523188
46.98342348406349
46.828053127248715
46.89801216674769
46.518715918143506
46.63456709761906
46.296739198583815
46.32247620284159
46.60687179252318
46.485335548836204
46.260461823534634
46.22420209545475
46.158006326729556
46.22219231494712
46.40078121302992
46.39333409513724
46.50356533766625
46.25787723584557
46.444462231870766
46.26454020835725
46.390024983280135
46.49009081670612
46.5750246640285
46.41151670121912
46.448665163299175
46.5889144974747
45.94150701496842
46.338793210169456
45.81548460678764
46.231836680152206
46.43859060102607
46.51618341712658
46.48937422719624
46.68308593540988
46.18086991696513
46.273181522733786
46.56853953142305
46.60695987257119
46.870857096192935
46.568339105300254
46.38065815579813
46.43967860235119
46.550234348331244
47.13351750079272
46.46616785804457
46.641458691089
46.890908316225804
46.923095971723086
46.75053732720216
46.88565973755313
46.974833948920995
46.544618015367995
46.742645721061606
46.464392760508474
46.676715686961614
46.58370502938497
47.197151790918134
46.59250517763912
46.5537886692631
46.50860115162648
46.45818967904529
46.638592550248475
46.12923661310936
46.319918169564666
46.81414835496415
46.71264438926605
46.95797258473793
46.84273801081396
46.86870696899276
47.00129231923612
46.565555940809716
47.05424541896548
46.91422339248391
46.88906270396835
46.92903538349084
46.66501423001132
46.81932849409003
46.66265256851089
46.98208032605869
47.129936822171956
[truncated: 98,002 more rows]
