# Supplementary material for: Comparative structural insights and functional analysis for the distinct unbound states of Human AGO proteins
Source: Sci Rep. 2025 Mar 19;15:9432. doi: 10.1038/s41598-025-91849-5 (PMC11923369; doi:10.1038/s41598-025-91849-5)
Supplement: Supplementary file 6 — Supplementary Information 6. [file 41598_2025_91849_MOESM6_ESM.zip › AGO1/r3/MID_L2_distances.csv]

cm
49.3420615097332
49.46524692919895
49.64318720616815
49.28757718640126
49.5850681061766
49.35654839402648
49.309729779311226
49.78539749958011
49.70450242586817
49.85737883381484
49.71558860452333
49.555945044983375
49.55984882212245
49.73554165765767
49.55082551083082
49.75624232120626
49.52885046307194
49.45229794090479
49.33372373547546
49.73358794629009
49.67312668633679
49.7809175735599
49.15172639930704
48.93596174053115
48.88246075132678
49.114932498071795
49.23304107746086
49.34518552972068
49.07595542025879
48.94964203371616
48.56666611693425
48.76644816849673
49.094683371244074
48.97378352701508
49.055832479284206
48.95485628409638
48.92005979029031
48.97365448805013
48.877788058603564
48.947387772268144
48.959932647001246
49.42834538864628
49.39976394198826
49.66209151138242
49.352145400829336
49.12009822509627
49.5372998377367
49.568605931030675
49.617871876820274
49.633318821922586
49.501214329468326
49.220270480056215
49.491053145584914
49.561409462860944
49.1297513374529
49.339722864073615
49.00399245387369
49.03815271530105
49.277592279079066
49.31386063760776
49.12291187299695
49.13437126095407
49.46244062187481
49.34209097407293
49.471136466423594
49.31229206480551
49.119695196357206
49.21035412551039
49.08743387485625
48.82558098614742
48.522097838755656
48.96849079518511
48.87443043658695
49.06165018198861
48.90508077184308
48.93805828320902
48.80124301049554
49.234451860256236
48.63675289759429
49.09160693836263
48.85996201489331
48.931650884598916
48.66039899785351
48.58390661529415
48.72188818978635
48.81718498631343
48.914226827789
48.88975030689056
48.87767523894359
48.918306473273454
48.612664473915856
49.095559170470416
48.982078163880374
49.47947565783692
49.26857200818115
49.22581742117893
49.398087511427114
49.405744020078394
49.362586750469504
49.31803439590749
49.466177516658284
49.562357421859126
49.670827746504365
49.95988704819583
49.97131652253584
49.80553907067693
49.67414160712852
49.56471117701187
49.61299837984883
49.13727124191808
48.833592456258934
49.18499458444489
49.17219347093235
49.15270384668448
49.214939740881434
49.5649935501467
49.37998777193381
49.302277273170056
49.7845572254229
49.680988378995174
49.699816349179066
49.85365700702046
49.99896406423889
49.839162663344226
49.65598301786408
49.96966436648106
49.56832618332696
49.942724725221765
50.28505716303541
50.0681185824565
49.55585177510889
49.852668883519215
49.73126744198502
50.00590747712395
50.103214260155966
49.80024182968233
49.86245332567277
49.64257478112106
49.83178606041534
49.280435997648304
49.38310455990699
49.21003772020025
49.84525816353008
49.830854828111036
49.87424943747581
49.67823569038451
49.589721062493155
49.575780175787195
49.64545234793604
49.6351000914795
49.86101114278842
50.065520210475476
49.85784008512426
49.74693783569328
50.05242340970333
49.79313436369504
50.08649868959049
50.05830789347411
50.2668523387045
50.252488512556305
50.50909043121074
50.01307493003185
49.61234541784696
49.831242990628915
49.80232797666285
49.435577205708825
49.64495171705063
49.536346858556314
49.79485579738993
49.50920275576131
49.76818573028416
50.07601527559165
49.73820529549021
49.956355880264454
50.30702874880977
50.18636836574209
50.08705838351301
49.99950232560639
50.20460267971915
50.512567512045734
50.21409637819728
50.37963492502711
49.865771899376654
50.12527790916221
49.95934222996266
50.16640316108162
50.09732774326626
49.636046513688704
50.03447932697483
50.08309046918511
50.58288716717859
50.474335386593154
50.45093696398908
50.402489558670815
50.52639266102623
50.39719851165082
49.97968364842021
50.324840984042375
49.954489308160525
50.30036867197262
50.5794614747878
50.48082896094728
50.739768034242815
50.630236072078056
50.35672103029383
50.22857862225608
50.1658853937316
50.2520943333845
50.35524742803419
50.797478224881445
50.154714269812196
50.03273980130416
50.54219083150569
50.235334147868585
50.24540433240254
50.06418680299597
49.96437575730099
49.807037628201826
49.84721415540189
49.81982260004858
49.86338644891145
50.0882430761829
49.82991590476418
49.99089415711358
49.8855175378704
49.46373783409226
49.536601101617215
49.6640863649116
49.716115082995024
49.97187961177758
49.9245665741713
49.83448807053181
49.71552549132964
49.7481444140362
49.166451309460065
49.440657942630516
49.60695198016257
49.55607516213041
50.017513964405616
49.62013475969153
49.82067223197705
49.55762289710472
49.66053329651778
49.7557155706946
49.732415479201386
49.822065425140785
49.61866302338302
49.61527876109167
49.94879919083908
49.46059590690718
49.68241230111764
49.82327057004826
49.76810437932039
49.89452671301005
50.09498853168504
49.84562109360426
50.00469070004692
49.49396157239581
49.893325190664285
49.68254476184898
49.44195956164364
49.123619515723746
49.290759348070516
49.530964646425396
49.70551961605153
49.84015157457628
49.90457357157015
50.067219452130615
50.0098177150719
50.227210424406096
50.536659906544514
50.26643488932342
50.15771278460801
49.89626095068468
49.95757301669874
50.36132108202694
50.31601244299349
50.380012620604674
50.19633406553354
50.060755404716694
50.15832213294262
50.17900769942677
50.198079494366795
49.73848191880882
50.44789257798965
49.9815533209386
50.24569485494035
49.96584462433099
49.698211781860486
49.57572068329738
49.8448190167923
49.83457128226033
49.61197905583787
49.854521992058565
49.85055435766546
49.85351399216966
49.754278833181736
49.25819613411106
49.78378025725366
49.99876073193275
49.89486388047079
49.88075700721807
50.51553466995828
50.04107364516315
50.186144017354756
50.25978824823863
50.034286550452215
49.98935436568068
49.83436959636254
49.9268585151938
49.64179359083661
49.280548357379175
49.65843112197287
49.43991982018686
49.97828128574405
50.006252811799385
49.59856054587686
49.79077285205282
49.613481955892816
49.60833190673213
49.629414314448994
49.43521007021915
49.541455629279326
49.6838282013408
49.436667857960764
49.63066642746468
49.90892307247305
49.9938259241392
49.825686649231855
49.46431626461287
49.476000789931
49.620370664684884
49.33372192765728
49.23850632997997
49.495472824572154
49.455579676864986
49.48889802558888
49.81307943560697
49.58534296785107
49.66949673045361
49.75355474012794
49.727296459819705
49.63327594565294
49.45581086001154
49.770502598139174
49.652587036586006
49.61238144097412
49.915940803646095
49.944998882022475
49.53666237148868
49.35396331604396
49.85747197382461
49.613029355209086
49.853417024273554
49.615174434503935
49.605743376883446
49.48317438614386
49.63874107719487
49.80921088736304
49.67415337039669
49.659154970666684
49.57822032864278
49.34706928838894
49.510521145479835
49.37039173236863
49.34454559797482
49.27795326046979
49.409200560987024
49.25537977224172
49.34628087961994
49.80846210110072
49.86235732613082
50.17396334151835
49.62271877729005
49.65343854263939
49.53388504430707
49.58730611786043
49.6632947090064
49.603810632109116
49.72220949672178
49.286300697344714
49.309597489141
48.9958643946767
49.26586709754409
48.90198404552667
49.13615607850224
48.65676349563617
48.46508739154448
48.62812316185551
48.60828909112623
48.62866425316018
48.64315094298786
48.414876268166545
48.411867608108935
48.339842626338644
48.528234296502546
49.09552826965457
48.63264798753317
48.78082446331509
48.54115914912071
48.86934029555573
48.85829578919125
48.87364733471036
49.27836678607447
49.16770790659525
48.94368888900026
49.42414251201684
49.02097525422801
49.45879409507342
49.22850971154785
49.519338946225076
49.12398685007272
49.22066922422388
49.59447221062269
49.43905040454332
49.22214586135773
49.65094374025434
49.33742220722066
49.57143729238473
49.326459166445176
49.77233619718427
49.47122351925695
49.31134649446329
49.73203911734332
49.599008399377986
49.566305384479854
49.1708275209729
48.789189956030945
48.99532088582591
48.96597903432473
49.0553450836136
49.04380813595928
49.33651547129011
49.11136712094947
49.312896165520385
49.254600223715954
48.912777155983456
48.89961282168991
49.267063593529805
48.9955513801816
48.83983947189316
48.98401483409077
49.374528116582596
49.31539062779981
49.444130677894975
49.81023700425856
49.41187174436695
49.56174393426172
49.74187736475483
49.75777727108895
50.178587636506364
49.793525853540096
49.838583593682074
50.26112587441969
49.87098484755935
49.97509202833625
49.77612731978433
49.589834855170515
49.28056533032222
49.71330793667838
49.570987164703666
49.51737065128089
49.380292647780124
49.210389377593195
49.25724428212444
49.22705568360317
49.58757211293846
49.75192155133753
49.68590867852214
49.65932482408304
49.80809922366657
50.17833914705731
49.961312280727725
50.247604614807436
50.3219617071361
50.19286569467097
50.11708250806806
49.823013100606595
50.14842675467942
50.09472767389243
49.79995259601333
49.835313156313624
49.87796969058265
50.178989407961524
49.87868905304774
49.79250800731841
49.669656376546776
49.94075662332913
49.53913527161499
49.85708876080733
49.899776465793146
50.166184658969705
49.82237282593057
49.91233255932212
50.12096023441063
50.14243567956716
50.998247260842234
50.78679442745985
50.72803384106405
50.73428768526029
50.43119755275519
50.47215623843189
50.168052769935905
50.18591619019351
49.95284098281974
50.02590043677371
49.714819259784385
49.71942485414681
49.94483320894947
49.86636045808525
49.4993612829837
49.70747317004045
49.31785259832229
49.29343848129009
49.274118165607106
49.47616487789723
49.09883052521311
49.36047894313958
49.72857106570609
49.616925843987204
49.62640799223776
49.74025870250121
50.03447103540854
49.876529236891514
49.72014866458896
49.77498008777512
49.45419093972749
49.47231234015255
49.11166373413353
49.75668581264719
49.74004822010358
49.45462407528273
49.68877814516379
49.8735463128396
49.64780515431191
49.9124735476629
50.165830834752825
49.85074011361739
49.47652324978113
49.763225092301354
49.63913341159469
49.460939217723514
49.295818967676674
49.37102638502528
49.257627662120946
49.28444012038109
49.63134036954417
49.48443910517162
49.8758141686673
49.553049621870414
49.2717711903957
49.780022750626706
49.86536845359175
49.61670813831215
49.941707806838714
49.7092518770909
49.94842359918905
49.8769918850818
49.60635539520381
49.921948668426495
49.970022509455475
50.17936688842885
50.073434953620584
50.17778248695314
49.863868015939
50.029926964982295
49.964865553081644
49.55167245098711
49.89439927218359
49.814460226483625
50.14633024042735
49.86471169131327
50.2509296004113
50.05658816707107
50.025530264995076
50.097900662368886
50.02054673860523
50.027043019167415
49.976471398394544
49.940011363957716
49.979171560005334
49.97007101596646
50.217755919863265
50.056220379783085
50.110764536341065
49.81171044025898
49.19539188750458
49.216421901374105
49.38945018548412
49.08108114028591
49.5779442362228
49.12878892924604
49.07356667524958
48.89317975371453
49.00666673065486
49.54666791087654
49.62384639508452
49.96121741263995
49.358119925986735
49.33033458764365
49.474575491516916
49.46374453973921
49.31627123005064
49.34640660138018
49.425157901172376
49.254001801509936
49.24913752902177
49.012344001273775
49.33058633528093
49.43314745802069
49.09155234800952
49.03626879115684
49.635069470208904
49.31754246079405
49.0927731520586
48.94333669053533
48.931307198883914
49.36307986862082
49.18020668820355
49.088300126321265
49.39059797009341
49.331505195057034
49.57102567508965
49.40500030285179
49.25237047019782
49.465439183258816
49.67429125330489
49.67339636480407
49.04205216935216
49.45913495192157
49.81419462090139
50.12989493470159
49.7248205771431
49.706002737423574
49.61924445070236
49.75463103390598
49.54021678718757
49.85598533732064
49.94046152561973
49.82552370984292
49.69522287127935
49.596992383783686
49.62213068850943
49.29565916996834
49.49064926752487
50.040352745584364
49.51651119446734
49.40131569589736
49.46176957379742
49.106902390494014
48.98512849830111
49.479605508578885
49.288127327365395
49.14659177902395
49.1085250341331
49.135635875822594
49.15365787370319
48.87305009601776
49.004691572268136
49.208354601811955
48.73688329999223
48.672149982031385
48.88882436868555
49.363733797747315
49.31155673333693
49.16497307170665
49.37026536137889
49.27870590838138
49.2392080586212
49.32852556290336
49.19202565195948
49.185251974095465
49.00927489608865
49.48159620528959
49.332110462048796
49.54440140842995
49.38137020276728
49.647541549780165
49.49170496903927
49.4877585908458
49.30705847004657
49.30815029049678
49.08021873960581
49.49655155132157
49.43672292633802
49.77333271668237
49.64170198369971
49.62789814332445
49.839030667018484
49.63691742629063
49.84712257779419
49.92366458238258
50.06164650821668
49.40382664255886
49.84680816590079
49.88613586099602
49.92751257768793
49.76478733056061
49.99056638579541
49.7108441315197
49.3926404395878
49.39683721500002
49.55600529916204
49.64859916803707
49.568403544211165
49.63450130144946
49.771279110921675
49.93599947522958
49.84692851629006
50.174076069594115
50.11483687452431
49.76782714062449
49.48858083917586
48.94970250913437
49.11545746240973
49.24652786564944
49.41588020480556
49.44137262356982
49.261501507304196
49.393447159740305
49.33203871265464
49.62639153934573
49.76623166787097
49.925465866119936
49.89216329433162
49.62570647475884
49.95092690204669
49.70525297626733
49.547585015817035
49.75715099895738
50.002904712948464
50.148980381302756
50.123867617046194
49.64658548339288
50.02745457824713
49.76807416036223
49.52593250687235
49.51168465721235
49.36003775081704
49.47983129103098
49.66463992605477
49.697182692066036
49.44413151072043
49.38221698335246
49.04355582860371
49.045925053111304
49.10475123514909
49.14058169900779
49.422061297421806
49.29245705243547
49.66732122782358
49.4392471429204
49.13020058649766
48.728675826425196
48.96764033390767
49.09753016729015
49.16537054792496
49.20461959608486
48.9577213480335
49.13465797253591
49.493096512153215
49.847647708102556
49.970945350907314
49.87901417275977
49.92957032716537
49.775853903835504
49.87950797693924
49.741228267016545
50.2033404236224
50.09648777260978
50.09840027977644
50.081948523258994
49.88202099625688
50.30714017548354
49.806435783891864
49.93327362235484
50.29867149890027
49.82251140149614
50.29702462796039
49.58893686164993
49.71155434329605
49.56147616122098
49.51043296955164
49.45554188287083
49.835822921855716
49.84965027827145
49.407299027269026
49.59606230817238
49.701430786426755
49.579869704254335
49.87090915874205
49.8736571653398
49.473129502864516
49.89152388305062
49.70771161615705
49.88745462347043
49.51390726883865
49.820524573827996
49.763301028782294
49.784302940840526
50.144119748833475
49.80333225375786
49.951489120233404
50.20698179429129
50.17277489338345
49.81630093558706
49.46162533257342
49.49043606773434
49.68231838209234
49.75604708279202
49.937710756576934
49.720042337021326
50.184717452308675
49.717832416035186
49.69126585373024
49.90740502038813
49.709132180392366
50.17187240010149
49.80640488917524
49.46676576199127
49.41955785849102
49.598012715665575
49.43567033798497
49.3303105627471
49.384169486462525
49.62054129370989
49.566177237206254
49.1461639934376
49.65212104816909
49.2301400203101
49.6721390512857
49.31917799370796
49.73926466937026
49.51949282333289
49.716549124371646
49.764888714508295
49.70990124241877
50.00307147797958
49.551597612984295
49.32604442167006
49.15439578069826
49.37460579751695
49.729990862632036
49.250027936824914
49.29754023765022
49.56441793920337
49.79715468222076
49.59344872585361
49.41194678420281
48.98637640875919
49.25507409552889
49.25782832772145
49.19499790137415
49.35495020599379
49.25563642658043
49.36231143756597
48.97115881953837
49.18287334084058
49.367594232150005
49.656322029044354
49.62896695077659
49.23353799156345
49.62394233061417
49.4411312882121
49.64304778523471
49.47294327091671
49.589236631577236
49.548571926734745
49.31989662396392
49.751203107066374
49.83451366069025
49.707480428233296
49.27967451982907
49.484008686684525
49.494898111381254
49.43726174072295
49.66571061041373
49.81758291554658
49.797105949274325
49.96861376440648
50.19905943387977
49.87688817133948
49.67993241422882
49.36285644866153
49.48067706434925
49.0329615204263
49.574012003980904
49.55819451830062
49.30854759691696
49.13506723292552
49.36488086297458
49.62622528435298
49.480869286734254
49.964166285271254
49.33447817931888
49.69207602569826
49.42114956734681
49.6382660636866
49.65799498112161
49.71479352463756
49.99228426296604
49.61678626083227
49.80003817435132
49.767365094921026
49.51989427130273
49.45090339505783
49.779037369783715
49.57146937552168
49.524550532531045
49.84946092084496
49.869772435013516
49.91884459684887
49.69760733774894
49.755212520770186
49.50353067938977
49.54771350551722
49.287925341867115
49.51848664832109
49.20331361821395
49.525698917668
49.524102701565795
49.567473569695586
49.70492240050036
49.787562420208104
50.02744026949949
49.916094648181705
50.276584314436874
50.445539723456044
50.12348568593849
49.92050101388512
50.07155475208718
49.912581618654734
50.043284330796034
49.69006196563984
50.246181210752376
49.99426821306507
50.0806148334205
50.27161581141907
50.05536803624947
49.663173848603506
49.5383282610278
49.425178032741286
50.40836593213806
50.262031304189186
50.39920089335843
50.315812822673806
50.70518886353809
50.428029711157315
50.34520938034331
49.83324963405799
49.63691128019332
49.35047918932037
49.503082144381764
49.75160419373745
49.221819301316984
49.59132967433859
49.728591448724245
49.460935120536156
49.63949726000044
49.75588016460622
49.90252158940131
49.889447827996094
49.78187889033018
50.20888346732361
50.036973249785895
50.04297541158858
50.202269513533174
50.185523007921596
49.84440566704512
50.357630396444435
50.27109500745974
50.035618222262656
49.64663437899371
49.80030059510965
49.78144355763733
49.82830396149018
49.87347739220005
49.61966984798697
50.06780636438942
49.90065644785249
49.74456776574599
49.998383690014215
49.80378827246598
50.03387956137141
50.34671812172756
49.931569691838305
49.70866162635267
49.91349211429352
49.850855630188775
50.031570928430035
50.080185080799225
49.91136642917356
49.69801522705949
49.063461089135146
49.520845029775806
49.682412250614874
49.225051979784475
49.556263472975544
49.50885271516598
49.464673774724545
49.226399971087154
49.459771964322506
49.59867616235958
49.92493071080859
49.88540120628048
49.87626458680256
49.74340529051441
49.52266168681202
49.63514468835636
49.71687811566387
49.72431330754474
49.56313663775895
49.85168382265505
49.97865609882011
49.41304771485025
49.67655916873997
49.99190766968026
50.172622319709085
50.239303412956126
50.30743867766923
50.010618863995276
49.96984925896407
50.23192450705785
50.25856491571151
50.36947504363537
50.24222458648856
50.365344300124704
50.02968709926599
50.253409325887716
50.26640421088136
50.40375119704495
50.03691791234574
49.69774229388538
49.9911507851532
49.96916364278501
50.05028866209029
50.10709518232988
49.869976078169685
49.605028203167016
50.10419508451976
49.80141172739783
49.984765432315115
50.0988372121308
49.7346647694714
49.942822105509244
49.67428118664023
49.57050887486515
49.306215171396175
49.607979914239905
49.43235460799594
49.61897243375225
49.58814493166899
49.34089455502485
49.38266942967431
49.610627041258994
49.77435562428727
50.07648539629675
49.71869804526957
49.741184237065546
49.70117006630212
49.624228756060994
50.005255471722734
50.250784911191374
49.965833880166876
50.24292214353493
49.888564018861864
50.12604035694267
49.97620171055716
50.05066726724593
49.926444913315436
49.62268872144345
49.799048577703935
49.93491523184478
49.49237408000311
49.7572558112629
49.62497309091431
49.632451849243324
49.879161074090895
50.080578605742474
49.5657356312444
49.319677447438174
49.10111636803765
49.56577689560697
49.51624435084716
49.914583818321965
49.604502526311975
49.28208777186008
49.644001471324465
49.613841173586806
49.7037180671561
50.14438607508798
49.58303929064761
49.81916001483054
50.06961768878807
49.996736292991756
49.77638366209214
49.4353439884322
49.67777584458239
49.927804792768306
49.80405407219178
49.69053576416439
49.792051523781055
49.7636607000029
50.03306028454028
49.68115518157289
49.565697150274254
49.821856321557405
50.12496323982529
50.117644723348484
49.936510082436904
49.5652708060456
50.08899606631683
50.10564107223943
49.71972118823573
49.98008812847249
50.083268354082655
50.32281073267441
50.02526651568409
50.1487920034084
50.26024306758124
49.95641240153618
49.822653107581345
49.95749572700244
50.124528515332585
49.69104805004196
49.76949248051199
49.66118560574622
50.29055004622252
49.75613863036453
50.01603068636193
50.138862046553776
49.9227871383663
50.15502129846244
50.136623329543625
49.6349282604738
49.70641450919475
50.12625920975335
50.035084484404145
50.14045972449859
50.29122866311338
50.46394620656694
50.15408676436512
50.39866116983601
50.55522665823179
50.22188691015612
50.091990116808326
50.35723083918021
50.01452867726046
49.973846936820394
50.09149607323373
49.84521376785618
50.01657939134914
50.405044908667776
49.96683198922256
50.067161740004394
50.16739891193438
49.9117664307842
50.23599713474904
50.47928236795625
49.939849089975205
50.06030420835425
50.36621520943345
49.89755063622611
49.964266880504795
49.77172446143017
50.11906117878208
50.01121590744263
49.72284290824099
49.848841089214716
49.87154135774364
49.779888936182985
49.94719308591666
49.44034444158125
49.601187778474966
49.90546486684472
49.75865949694712
49.79866572460403
49.56883288386783
49.82982860672295
49.75455771854657
49.849337214103336
49.400960208224035
49.84358779045691
49.73518169746399
49.951560585059354
49.64747228077238
49.93269625401709
49.78680111422212
49.8013854886035
49.82115970377144
49.858501739582465
50.38995278114649
50.1158639275698
50.3547486693772
50.28890876200836
50.3935547821374
50.14075697211471
50.13955827514161
50.03562022891815
49.73733372246259
49.838963817044046
49.9640136424431
49.77186226800385
49.447489075327496
49.56937248942999
49.50335666908615
49.91233304417783
49.89119709308287
49.80007444651025
49.75379706326647
49.69439419449726
49.75624446486186
49.95077292986206
49.69046280992823
49.879843357910126
49.80616842466079
49.995802456358334
49.847641901633224
49.885811653945694
49.740856382726044
49.73813185121502
50.03907736183886
49.91226749966143
50.0983718337297
49.79774016864925
50.18350325356646
50.115866577916144
50.0136256645347
49.7083425430208
50.01333307883459
50.00555925748913
49.30735548956144
49.72134709450105
49.87607667007349
49.844863683000526
49.89356023427961
50.09534213565759
50.044853409267176
49.81570443794682
49.73015993034571
49.73553127645991
49.89243236088744
49.47975326126133
49.62147608683631
49.3145815907866
49.3330517802937
49.324062028695415
49.781609643302986
49.623860416844295
49.981483997177484
49.99777513806261
49.6940813750948
50.059932972353145
50.03275447592856
50.03467582305709
49.825390573098176
49.98942183717375
50.22957023322825
50.21939271612862
49.90025470361581
50.05321484457324
49.72385091091816
49.61578638600539
49.93674858939279
50.06245860240612
49.5644537120292
49.844614458038215
50.08355539812709
50.122139807826315
50.23641821903872
50.007135732673134
50.128987559570845
50.000959424541016
49.87935821273724
49.89471079689859
49.841443845546536
49.90586719033994
49.55536262848049
49.499644893152485
49.63008508557246
49.73189221849979
49.799555629406676
49.60309777208401
49.864081735214086
49.7085362530495
49.67999735207841
49.85092251913268
49.90206905480159
50.01917788919965
49.941800801936054
49.665478531897556
49.80560191286436
49.46313131308278
49.711722943109294
49.80458073889839
49.87719139939695
50.1185272861643
49.6814368747021
49.79233243952608
49.5108474197831
49.60440274849424
49.63520754945585
49.287472636164715
49.2008408557757
49.270748663556695
49.60468980837274
49.71745004965624
49.61697197528132
49.42388963425083
49.537261466007486
49.42759145217436
49.37462363440519
49.48440221473769
49.73530487645017
49.48817519815985
49.60455803156511
49.329947870503325
49.28981614075324
49.59443702794359
49.19120887033929
49.67293033757222
49.756781851243005
50.136605093542926
49.89524936127755
49.46286964333698
49.06305252883088
49.09569440825365
48.68365289639447
49.01739728709795
48.98170499730797
49.22137156884016
49.37159774705623
49.66672864316211
49.63258030992165
49.81305564142124
49.64077097303614
49.55556465417711
49.62264546381469
49.461431309886066
49.59287841677204
49.54265606001867
49.52219910549845
49.54115042674993
49.60674241126727
49.50333016591396
49.32680855910367
49.30340138648744
49.64055378148704
49.68029070496578
49.54810773537525
49.762269661167714
49.71342350253951
49.61239015369014
49.74759063453935
49.661697862802264
49.73401896115762
49.478990518543796
49.340536199101415
49.08290333232071
49.15084706203595
49.436785852259696
49.25981061667731
49.5784756776809
49.2157935883802
49.28582870374337
49.326841428872136
49.14452846544748
49.65951759194258
49.402968988804446
48.97991702758926
49.449437719446586
49.73435125648139
49.32130905089974
49.650050860985296
49.79430150833628
49.9336956123678
49.539737867682476
49.648363095114526
49.38032395613079
49.41223216947284
49.43374917121834
49.35893632229991
49.562659073118965
49.2530910603074
49.35638276985725
49.39154032149207
49.35230622777303
49.443778627611835
49.22876492872207
49.37871882089625
49.598109819235624
49.60598196501881
49.5879467227482
49.36149167577533
49.70538376077481
49.32767452354635
49.677349533170094
49.49288697862063
49.64157394979175
49.764707982773956
50.13235610589825
49.947412247968046
49.39529792198811
49.30011248987369
49.257244899822446
49.55394007336642
49.57237020804795
49.23261571389158
49.351804821358925
49.5252992476961
49.55132031297617
49.63945713424723
49.57084538223249
49.5416242463863
49.1434067612999
49.33767503289291
49.4407890561704
49.632322539208296
49.79483686526818
49.40530817716956
49.91793778101763
50.02013407465062
49.696226350011386
49.38293344502094
49.53591270253998
49.404405916910335
49.311017661223886
49.74528511438924
49.82507719013605
49.72465368416385
49.85290417903397
49.449447394956614
49.773299405257916
49.57668787213432
49.42948071454593
49.68328315628953
49.81112238776848
49.253957653039585
49.69932677971607
49.283670561130165
49.47536064663156
50.1307881145941
50.055701672167736
49.955298015361684
50.276896900615945
49.86220361102225
49.958398419087466
50.09498497103265
49.672895344724
49.893152482394086
50.086391751940724
49.87243302337139
50.296486318438404
50.51121695453208
50.137121811811674
49.9491868560924
49.73788214090544
49.86150367518143
49.979376843469545
49.98572866022454
49.97737810916347
49.97687389579272
49.61735083642511
49.567893298168386
49.26950949300871
48.93234778831086
49.19515019925483
49.363402546031175
48.97239661945095
49.078915065889326
49.18135347914135
49.239902758747775
49.212798066603014
49.30811373893657
49.411837992867454
49.19475818989861
49.29350916189292
49.3120905160847
49.11476250940522
49.64543646080842
49.33149542432147
49.426793783879496
49.566782605314536
49.13239771808456
49.5569935974358
49.18258982500131
49.53252508914898
49.611683518270596
49.64438407052037
49.24913036738198
49.303312025829385
49.51296418420053
49.6170826267025
49.492743571968454
49.52022696296703
49.61808722578654
49.698167354889584
49.6960860276364
49.71098283819547
49.59644894455048
49.63121939342303
49.31653048847187
49.36707402536274
49.380194826828564
49.38344363365189
49.569619736548105
49.64597490722184
49.63003932471991
49.11747173912431
49.74341235630353
49.43858869423594
49.50158955673051
49.918600682113166
49.811767894048984
49.90676156680746
49.732107774075715
49.653061833061756
49.46998804340893
49.11003519444255
49.423458809224066
49.270074775590125
49.25151676419824
49.626891384045514
49.63958010007659
49.549165351678134
49.47951954408065
49.483466648331756
49.78674018958876
49.627238191760554
50.33053986298004
50.192605056184306
49.92995462323618
49.80086279761535
49.660446243856526
49.46307553803171
49.40111735469577
49.60459509336157
49.63538764894115
49.65039438423969
49.7309466502205
49.59439568266315
49.87493116222204
49.7985717012847
49.578216672451354
49.45735252741675
49.273740681369006
49.68695772522296
49.83558672450608
49.925003832686976
49.833408758358075
49.756355084975745
49.76532583414473
49.68563249264797
49.501032656798316
49.86534875833819
49.10721502224251
49.35595319056272
49.67852506408496
49.56044283406999
49.51841638683283
49.465670063515766
49.457283120897166
49.492797751561575
49.76492290104959
49.53302966471351
49.64687061683387
49.64999941342554
49.53162508424305
49.47836990536437
49.53892757876297
49.17038279385243
49.33214254119593
49.703746461427514
49.88305302245857
49.782109176317014
49.34267782122368
49.86551574133724
49.85448892624711
49.75958048617424
49.76294786431786
49.42583853901598
49.78406405757751
49.77821049120678
50.21549335210531
49.78996655923625
49.41937404813635
49.47735828198567
49.30341636135327
49.61896713553975
49.42736249364192
49.28904148246702
49.439214191360975
49.405821830488506
49.31741173206072
49.190587211230145
49.50854812920278
49.12768012337404
49.35204549288818
49.15197186694747
48.69802344234935
48.6494106778346
49.30061088999647
48.796855308720886
48.61560600500746
48.62665515205019
48.95053019916248
48.90974974142181
48.74731928868197
48.63880661109577
48.45558130339976
48.715648789535145
48.588423912557424
49.090935738877896
49.1262676431873
48.892101658030654
49.06256636570249
49.14670699901588
49.148781407705236
49.2336150453452
49.375552838395365
49.28244784475685
49.524218782349266
49.23688838062587
49.45883027349422
49.492537675094425
49.539227507875424
49.32661809881883
49.0864836898177
49.20439529122224
49.06806253604355
48.66719134420263
48.83336577798945
49.3649467580665
49.70202164169091
49.44077338096278
49.63120456796957
49.27207648250788
49.216032146982535
49.48253090199584
49.565671142987604
49.266502532235585
49.43343362700085
49.18905318499796
49.386416786290766
49.3793798245659
49.7926286793397
49.32987140009661
49.552691168459695
49.53437416134363
49.63689361955994
49.47043557416905
49.631697711022824
49.60321411109115
49.47133574259411
49.89056417085511
49.68321460841624
49.56996874472591
49.46955176071303
49.38605312082339
49.415911263673536
49.35082711838926
49.06532429797576
49.32618188682214
49.30034829367726
49.35776194100522
49.20368219229919
49.15386904882664
49.24532814350417
49.52845202137051
49.613697501508526
49.52858963487597
49.48775345958431
49.32814135320821
49.49186053324968
49.880890662772764
49.96193020449056
50.159755955117255
50.15144327962395
49.8098805289236
50.030157715530144
49.674712387982396
49.94135647104976
49.7068312443841
49.40493742355009
49.12313242622813
49.44602832090902
49.20562585430663
49.732856685878176
49.832769902051545
49.201296418416774
49.242774445312094
49.59445676186935
49.50341763491794
49.70498682699232
49.55396848440066
49.67008340794267
49.77394665836874
49.82000119141897
49.671051018556106
50.169524660374904
50.42763513740374
49.808002702598536
49.408134965359544
49.33930940307914
49.36410772813761
49.650890457545685
49.651643990026386
49.67856011999874
49.86377350133164
49.684397252216755
49.79680463950274
49.37701675442836
49.383318728767456
49.70526959850032
50.042804798214554
50.035270164939966
49.90411778193896
49.733090914952975
49.77298885504471
49.765531169282866
50.01079465895803
49.71787234520984
49.770517000523434
49.460607347925084
49.44032152081676
49.29595905215954
49.35281695667865
49.398805201941684
49.494174735584444
49.70175501620337
49.37864565957889
49.073046363611496
49.05760352290411
48.933560514934726
48.63300730671614
48.902639280574085
49.39862328233846
49.1202803181459
49.0929603407141
49.66409093163597
49.531274558232425
49.5585783230685
49.46501038469764
49.655036775662104
49.40874892877327
49.4689584355438
50.08622063287278
49.955956979166096
49.91376206008939
49.83039062728662
50.30946338765191
50.16151618274739
49.878922259123826
49.50581685848796
50.3088883754071
50.185275982012335
49.97364332500181
49.94870937758903
49.86804331922776
49.69548350386866
49.32519899516311
49.384048211404576
49.44213230682956
49.59231307312761
49.58240522367217
49.745597581958116
49.92349583985217
49.957524310778325
49.75165320713072
49.857666581091124
49.415675646760924
49.970950923954966
49.35578437170729
49.26286756245228
49.58594917719741
49.76339450851718
50.0899769787408
49.63794967908692
50.15049098034435
49.98985563642187
50.240325546691416
50.11963900186689
50.476278653838506
50.47546795825319
50.30971885755233
50.436141837842996
50.47101853692598
50.31188140827157
50.78296541376284
50.412675574088645
51.02570050535999
50.84066272927653
50.995836970590716
50.81049161938089
50.480062426963286
50.32946465232788
50.08009778837941
50.03379663443199
50.148003737921094
49.84909959944161
50.15573723311981
49.893800099563855
50.14150688218205
50.28781423614263
50.20063518111295
50.189207936109824
50.36626498551764
50.16258615744294
50.522078761406554
49.90936753506094
49.74283479699382
49.73374001512085
50.39395239427241
50.49234248360259
50.042492827432525
50.50796544059346
50.49173623756345
49.91934927036005
50.180802577811185
50.35070122546492
50.213377009992065
49.78798907015692
49.940349868512236
50.35342692887336
50.241713750068904
49.82296902014843
50.00482408759068
50.22308619135547
50.297357487757104
50.2864786160718
50.03293512178277
49.954930486173595
50.117683246323075
50.3202344602182
50.07428940763979
50.502618619487336
50.613496999770696
50.806737512233
50.40197040148275
50.51730210621958
50.70718700348711
49.985201611407106
50.39701705441854
50.370341361843295
50.16501839426715
50.00623343559832
49.999353088469476
50.25715249204712
50.38829752151351
50.32977163069747
50.25612608829948
49.75595360730836
50.332993185289425
49.95469655216833
49.84031408708679
50.21467605365052
50.339364225872224
50.156091262951364
50.414723029896244
49.86237985993787
49.82539184781447
50.02440016961429
49.98211211238542
49.943460832051606
49.64555273791331
49.79505974129211
49.64197255677421
49.75225627794142
49.802519745116754
49.65600975962661
49.79047278808786
49.52182713156121
49.70432730986787
50.219702894624774
49.84735133365074
50.03645529805756
49.847390072273846
49.81144133622653
49.554261690076764
49.54507220604475
49.765553293402725
49.88875145644802
49.52219097943294
49.445231090698776
49.65420835153935
49.366901976848595
49.57464997090161
49.73323321472945
49.56900308503181
49.64127306169171
49.400869724761044
49.33714382515719
49.322862162296545
49.27724704179196
49.319362767613526
49.80730143955401
49.37388552905842
49.30901086568971
49.190469095074455
49.26679204761736
49.60322067695387
49.46420879263787
49.88037320646472
50.00870562799612
49.77624594508223
49.86510778332049
50.093462819994876
50.51073799544031
50.5303033936926
50.50237128094658
50.26812603225848
50.14699709896046
50.52233017741341
50.56108989033568
50.29632628429601
49.896626765629144
50.119420922589335
50.10708819230212
49.69259351113584
49.64129918196837
50.126151563506994
49.88625488134069
50.03924441718125
50.03950924593511
49.75781101528157
49.57374029814527
49.76022935312244
50.05203369587158
50.13955217040985
49.77070206948008
49.804467559670144
49.6324732024022
49.58186790968032
49.88565271800645
50.01262903328139
50.17658963356937
49.88029193437347
49.98962701464151
49.72015955231657
50.007204279692616
49.598416149192495
49.790301438751946
49.691833891279344
49.7138940837926
49.76585789786921
49.53885168853646
49.58839531406769
49.255695843746224
49.723390499042665
49.72858542223633
49.835824391455816
49.79346476404444
49.773902594795835
49.60687100156764
49.623131727890765
49.68802565685605
49.848891801066166
49.87474626772422
49.72569819944677
49.83887710590238
49.66268255281599
49.80432198186125
49.84515219273173
49.42460960895943
49.643775002761025
49.75049197050774
49.81166722813391
49.586819062281386
50.11234753417091
49.886062675955735
49.59474720198046
49.86167674546666
49.73164369020631
49.83790617656934
49.94741612339636
50.488931705770575
50.13631351218932
50.197373885110245
50.35460263133835
50.143528111968344
50.15981133173638
50.00148617724472
50.033431810135674
50.1423110727659
50.143646253052495
50.18263661786273
50.269974375482796
50.077620428355324
50.10930886329913
49.65713240947866
49.977642411352264
49.97548195522709
49.8451959307318
49.7706153255423
49.82222115841295
50.19413036488219
49.783699146741405
50.021872947243686
50.126050112687096
[truncated: 98,002 more rows]
