# Supplementary material for: Comparative structural insights and functional analysis for the distinct unbound states of Human AGO proteins
Source: Sci Rep. 2025 Mar 19;15:9432. doi: 10.1038/s41598-025-91849-5 (PMC11923369; doi:10.1038/s41598-025-91849-5)
Supplement: Supplementary file 6 — Supplementary Information 6. [file 41598_2025_91849_MOESM6_ESM.zip › AGO1/r3/MID_N_distances.csv]

cm
63.693038761802676
63.776525832297274
64.03374652955135
63.72034794127298
63.69019298757099
64.24323535239259
63.75611288278463
64.24031160066414
64.24866547220495
64.16065733738486
63.92634760133115
63.86711234661172
63.74659722031266
63.58901084389705
63.745597905087145
63.78815281042868
63.51548080856687
63.18457686487851
63.1285885168541
63.78087828139225
63.81492784038973
63.70747501469456
63.46634787460656
63.56434301441278
63.51698288086039
63.62898328441018
63.836938626715714
63.85404781876127
63.694103448502965
63.2854062191029
63.24076259516996
63.338663489430466
63.729627290366224
63.64769986925477
63.8610505747186
63.584346777644775
63.70927557444221
63.93934260091874
63.755814502024585
64.03929908432065
64.34461643331674
64.69366961618431
64.35292710521438
64.53159425980445
64.20932852418895
64.05048027620016
64.13208992419109
64.61528776500134
64.7318638307769
64.40517372931674
64.7273251478885
64.62542944038022
64.72269775202395
64.59393003936283
64.73856832361582
64.24085251238306
63.94638752585165
63.955715288926996
63.98993761309741
63.9479744340461
63.60995071761816
63.792206102466686
63.79582034164562
63.68563521614036
63.79811512390182
63.391977471410144
63.451975519226096
63.68402608969573
63.222061706015765
62.610011964270136
62.54128346810855
63.41697999240014
63.29407734989263
63.39468354438726
63.39117002787452
63.17135085251446
63.09490967012414
63.449319909833264
63.009685939551865
63.3766798691472
62.97579601365654
63.213604043663466
63.04109188606645
63.077863328616665
63.17896363125148
62.937936447053836
63.127120282418694
63.32041461233814
63.169458921417366
63.226702819672376
62.83776227453349
63.41340498533159
63.39960036050274
63.78533649653376
63.39684507314692
63.422228724555595
63.52575724569677
63.61983503497847
63.533290036382056
63.6934806681317
63.9819140654404
63.9193446388712
63.895031083294754
64.31035262718731
64.37166795229409
64.48787728513719
64.18223629530685
63.92568574942778
64.25846123782952
63.82939085023331
63.57087550826736
63.80983387337422
63.865391513608365
63.79547622440872
63.679087549492635
64.1233195100469
63.86580219180251
64.00217134521952
64.39027422880794
64.40526659743756
64.65562672850494
64.49090062231448
64.41336747737063
64.70128825559202
64.67344493503846
64.85476238991575
64.83747318247225
64.85374627025094
64.99054542729186
64.88814584654956
64.92402635970187
65.14164849908697
65.21490525319747
65.32127909271144
65.20309259068424
64.95329532645786
64.91007012845851
64.77071175201164
64.91696149440918
64.2150816535503
64.61350858980828
64.45837691414566
64.74599376879029
64.52930937315192
64.73223307472534
64.5739100166095
64.52158239010664
64.7804259803389
65.03120827587313
64.74359973333294
65.02623399447918
65.01218665965976
65.03057445567569
65.06872966037918
65.13710965597701
64.97910969388236
65.18839301813092
65.20076944946601
65.1753609271957
65.16591457407863
65.45997019311726
64.8305846093193
64.5211434458162
65.03772306447739
64.81266871182642
64.5493760944318
64.4175111087756
64.47982043994288
64.6532815775397
64.43097837516372
64.4082986339256
64.57086076756985
64.32873421796377
64.24898907303337
64.45138530900063
64.02527577955702
63.89288230641938
63.78963232139991
63.819558511671815
64.38174310976525
64.30831002969728
64.21629497039943
63.97957084055881
64.55506808477458
64.30307441067622
64.53049441156422
64.52551111379121
64.28955143127757
64.41436804223535
64.06526127854907
64.5716648586658
64.61862140139544
64.84932192440398
64.64887875971758
64.72168048096636
64.61026404214921
64.22982507809574
64.74102800698293
64.55561362823059
64.7946182371035
64.831683995986
65.05533650837587
65.4317705965199
65.31968660828024
65.14989383523213
65.22538359414585
65.37124166452264
65.28240666165274
65.21243493207614
65.0915361412963
64.76494428337028
64.65585453007397
65.1876508738978
64.77705676096079
64.42339927885155
64.32683658270429
64.34745480377131
64.00758167964358
63.97755765825544
64.02471909613533
64.26181813475459
64.65790992328232
64.4911449493514
64.29056630104886
64.13780783106048
64.26606393735992
64.30341187434117
64.62308360728062
64.55407198451152
64.60613047949663
64.54887983637441
64.60368269222421
64.37183437809985
64.35182459294695
63.85851165830183
64.44993855602043
64.32083367032445
64.44659200274351
64.67863281899515
64.03100658402057
64.51444113545767
64.37161799162551
64.46091009400457
64.48294606397957
64.27085829002644
64.56768647507387
64.73193846619262
64.73276428206499
65.0196741231915
64.48427877402828
64.47446060144962
64.4151266936142
64.0188747163353
64.49934422207077
64.90244441454367
64.55182550832144
64.5402027996925
64.06714016672682
64.88927999504821
64.75817388620517
64.74080704804736
64.55156395608286
64.39912560897771
64.49245229210591
64.41256632033276
64.5508347019477
64.43964981473086
64.86194029867862
65.1525802283095
65.34907906364354
65.73332725897968
65.08947197969952
65.18801258577483
64.79583580341516
65.0687044585711
65.52331104399663
65.09854152813324
64.92492636953297
65.00218233617412
64.96523234487091
65.03067256677652
65.24880355156223
65.30876851111441
64.8242238913922
65.33798648618907
65.16189602295518
65.0976609980681
64.67476748915391
64.41648130089897
64.77189493953345
65.070807673251
65.00365377582263
64.98851919445114
65.16759728549917
65.07232813738271
65.16749797632711
65.14966096854377
64.71075203782843
65.27095087985097
65.29697624167086
65.35115069576896
65.33569921035563
65.689544478803
65.2264851888702
65.36383318869103
65.3887508228668
65.42645876681223
65.32707787600954
65.2138221191894
65.24348762123391
65.0160824841592
64.80112184952365
65.16771534096114
64.61692767953359
65.33794689193466
65.30625568548336
64.66125448699037
65.02378028612718
65.21717687614318
65.28022086012622
65.11160880366396
65.10427340878124
65.10750527828914
65.133172143014
64.85606133792841
64.79146771598303
64.76910339374406
64.5686137669515
64.36290717018896
64.2997258260957
64.33708940912774
64.58763085765396
64.46310288557372
64.48940703576275
64.49030175746402
64.43283634353432
64.179046184072
64.53166833862873
64.76714154231777
64.89532979160569
64.83548949301023
64.85536897471526
64.7727985774834
64.50116581905102
64.96541282287531
64.8854412341851
64.3504294513367
64.18771049430752
64.48724448391074
64.25276299875401
64.366355514009
64.5991199123889
64.56692011289161
64.23017250856596
63.93487395632896
64.18319397191038
64.29348671413246
64.53234570535115
64.74954147260904
64.8437598130821
64.5300806706947
64.84158919850184
64.719610646366
64.61735674832151
64.77447347416161
64.47858212636928
64.3195977545092
64.16908240980025
63.927435686062694
64.26456990209441
64.73131233162773
64.92917693139461
64.83591425385315
64.5406534623354
64.59741284095476
64.8452126990189
65.22756417706323
64.84025049150395
65.05214217927188
65.23738266823523
64.5783511047431
64.82633733981743
64.64922534589182
64.85843439118395
64.56625386490116
64.8866825537985
64.52997987519858
63.98028008861037
64.29787546588847
64.14901647521735
63.91786442842208
64.05059961864121
63.61338013736622
64.00843779301421
63.57840107509987
63.86107665777578
64.34282441453226
64.2469257299883
64.37521868723843
64.13990965231415
64.36431766759198
64.39737468561812
64.38226775564854
64.44257526173203
64.52983251216192
64.54684189859842
64.69978353539545
64.35070548371188
64.97491564154974
64.63639000603187
64.62846391263318
64.52457009754711
64.61550818521089
64.89621130888796
65.0303815273701
65.1922215524079
65.03462226542167
65.0443078116788
65.06479376205604
65.04862480952157
64.91183102569613
64.98637916057076
64.76286598873482
65.18391457478457
65.10614319873002
65.15489424890718
64.95257896924188
64.54678498941745
64.62508500525198
64.5834615843868
64.32845280072333
64.22264503009254
64.89230895752968
64.58525460773998
64.7076701395943
64.81654053515324
64.30626667427786
64.25913742163186
64.48684553709528
64.51626252929144
64.53975448273764
64.66986679423881
64.99546832736327
64.8917167165001
65.01854829734472
64.98264301580446
64.69465759688424
64.81085323162483
64.46437152018439
64.76991355275868
65.04622837816348
65.07763981537258
65.3572811365478
65.32380982925602
64.99639005467691
65.06689715633448
64.76500171591957
64.59336124973294
64.26191894364851
64.55954585425543
64.42189091039769
64.68700210684057
64.90321335391884
64.88196065763377
64.7070577110121
64.83327569316624
64.63553609497825
65.31258081934159
64.88607294619413
64.82698262665562
64.74421907265734
65.1640956521171
64.80428158292708
65.30459389529234
65.14471087643047
64.78906887707278
65.18307455666121
64.84961285603809
65.3186645364934
65.2471617423296
65.12911225510729
65.70551605310513
65.39144582932578
65.63605421406852
65.74914623889633
65.69152301564091
65.72743024268802
66.01191326223858
65.65864163251855
65.77414856577307
66.02513780765419
66.29273803908082
66.07525379391967
66.30753015000822
66.46858037623863
66.38083806948745
66.27610074569303
66.08465062151345
66.22909316139001
66.23555529555895
66.05526873779476
66.07518749545456
65.70118736924823
65.7896546887038
65.7930971381172
65.9377456203809
65.61583548897634
65.49530451128827
65.13979466578893
64.93541649735155
64.74444370042453
65.04740886609764
64.84055143403867
65.18495273771967
65.03119903734215
64.94831420185044
64.54808837993588
64.63557511114206
64.9160790929179
65.00962567208151
64.91975601751786
65.04285337789669
65.03642438630354
65.05482909752578
65.23197351717832
65.11046181891217
65.02462166148442
64.92961660747565
64.75368775153231
64.86500795548586
65.23251099275903
64.75379744123464
65.09205671368491
65.39633615727986
64.9927642170681
65.44052878339188
65.25651989707933
65.12924419376391
64.34176211855839
64.8646023979346
64.84514193112913
64.77964936224491
64.29514351688971
64.18894464500259
64.23573754640763
64.03232122424133
64.77284795326234
64.27314057656262
64.69624450013505
64.70079658823447
64.52893914241433
64.81958327891054
65.15563758608569
64.9710025710599
65.12104163340805
64.99944219491634
64.88338744808597
64.55092072447056
64.65746682288854
64.72450386824428
64.73282338333634
64.82699852457401
64.74696578766294
64.73319450305318
64.81066165506527
64.74984901885993
64.74773513971546
64.33505468228863
64.54256712364764
64.34578814886193
64.87990763973907
64.55665050012573
64.8568650959141
64.50481358839356
64.71156342322145
64.80113183626443
64.54696005168466
64.83420330441513
64.90258207888098
65.06960341270147
64.93983156514909
65.27894447040309
65.43009565994626
65.29140870026177
65.49293842134954
65.49332591710962
64.74081784001154
64.73805507043008
64.99603843027609
64.77045643326414
64.98543324660747
64.6926519931809
63.89358049861066
64.10976647390713
64.33149071724311
64.731424285824
64.89090965290363
64.97590830074111
65.15014786521826
65.12601128074175
64.94199744742147
65.21731421569696
65.06092770234017
64.5670770748641
64.4999158366719
64.7265807353999
64.69310837521584
64.6196444239956
65.08535240180535
65.0940932935466
65.09520868378019
64.94742788435089
65.42570085314297
65.20566640488715
64.6317585082932
64.51289580338198
64.10984063984722
64.39693423421649
64.29412567756478
64.03801824802993
64.88236161185263
64.64160979695127
64.71000721633268
64.56732158040889
64.37889332233509
64.59608504659921
64.86752382991338
64.81007582288937
64.50967093678095
64.79034850373127
64.97540702734545
64.93849910237896
65.09395136740926
65.07189355606661
64.9249423367187
65.22126653261421
64.75794961867388
65.01179727282602
64.9645390243507
64.88061325125233
64.96066483839816
65.18336750972539
65.35072465580096
64.85209476293203
64.97559225679552
65.18606907174949
64.64501445245251
64.71448804888823
64.79217911856402
64.83306109412479
64.58989442500129
64.56863388997354
64.65323781194152
64.5126771425533
64.17963451699947
64.31704912494993
63.94617920041789
63.878109468687086
63.89508847941339
64.45340182339798
64.36407080438829
64.47435715193875
64.12473850918254
64.3887266246729
64.18735933003171
63.428359632772434
63.53223846336499
63.52315263556075
63.38334597158491
63.34320386904352
63.577098093683
63.497263644330786
63.69779285343045
63.61096442609155
63.77482948158821
63.74721757613841
63.635296822389876
63.853087705780354
63.770373410029535
63.69334363317076
63.45831946418525
63.74181284809847
63.572617577934615
64.0220732980078
63.82959879751015
63.92099435414516
63.97367076226823
64.2268702036143
64.25193910365819
64.15629911227958
64.23551281876519
64.06925358988302
63.89515547346159
63.63844116294538
63.72720172295756
63.86054880970757
63.89830013683459
63.64727858366999
63.60571548740361
63.332570005418
63.451856956276636
63.557191533103925
63.57214270352528
63.67339080978782
63.848329624614415
64.12543410443246
63.993311898688525
64.03183455143258
63.89599580840443
64.25813863587014
63.949765579865215
64.17231959040869
63.91720932412481
63.63523745822039
63.57650118539687
63.928760373694274
63.871620710089886
63.87542471812004
63.71206316436313
63.5995627060572
63.76323149824933
64.18212859141735
64.16327099663695
64.70920865830205
64.34252625615466
64.04272381818345
63.96999618683049
64.02358899411074
63.7911825309783
64.14749154946333
64.34883610036947
64.2144757537096
64.12449738604018
64.03628960884981
63.92887044418099
63.5086937993137
63.556126090525616
63.424198902531344
63.09609603731238
63.45693697536803
63.34207040275518
63.44485668798054
63.75493605685594
63.52707621123951
63.65012636572383
63.61101522035734
63.33284049812006
63.261075178063884
63.966774166682576
63.82622387673819
64.09815702138776
64.04392699661393
63.60213741710895
63.13044421498288
63.18628061772553
63.497403558862054
63.53056164066753
63.64123860858768
63.68713960155091
63.88432810646649
64.00155848311523
63.917871616012064
64.08844646106563
63.68905760496101
63.717496038488015
63.77903866781058
64.22654390219903
64.35141179400266
64.66693398813004
64.3602834757519
64.44805283763162
64.1744079321399
64.41571712278702
64.68015509275945
64.28136527590219
64.21085970411498
64.7192152784498
64.34407568279352
64.60569229353636
64.34706903925667
64.2262749469003
64.15563713470759
64.09355625979737
64.00713078053185
64.2794747374144
64.56415156500697
64.01236949848061
64.09552209636902
64.07357986925689
64.35643609267645
64.30715874271057
64.27048572885815
63.99338125225046
64.76511129303177
64.10898106320798
64.11643879718265
63.87333912347988
64.12645454592716
63.96592441884941
64.19568361752634
64.35815227044029
64.47065431925817
64.27866205104844
64.67728247638588
64.46707740639978
64.2398319966093
63.98756657050985
63.94444909447806
63.77705051319203
64.23358465854017
64.25565975283524
64.02109090398217
64.41862317840695
63.99457766051032
63.968936945696385
64.03375916689576
64.13003624106368
64.34026524139334
64.09836388844779
63.8390916292613
63.80872226159193
63.92043740988833
63.89558057711176
64.02229482227878
63.52347723939362
64.08478292833705
64.02886309777777
63.93675810302922
64.26856280765786
63.775958851647374
64.12393226869872
63.91546583735137
63.874121426866495
63.967293766119695
64.15555270544851
64.41359416948684
64.39756754069089
64.72119331189978
64.5541932110619
63.90112950822801
63.756853517239456
63.76274345429189
63.792893812362614
63.678423621786756
63.74131392980046
63.71550354007961
64.17449480514362
64.33999061332334
63.91537612159358
63.58879893513629
63.81365703984413
63.74441342962567
63.65621593216295
63.40540481152096
63.36343059417972
63.817845769688255
63.12806859114768
63.56785558120924
63.37998497282147
63.525535388000215
63.22720205060561
63.054553902814035
63.30711290308843
63.05735685659589
63.32795470525145
63.17473762845491
63.19850264799729
63.21389167524838
63.046650707148494
63.53622699677473
63.32530233190973
63.87665794826639
63.25936716388288
63.53047995756615
63.67427438225465
63.436830525144465
63.54650352159067
63.38496723503527
63.35161239745531
63.23117241806971
63.61922451509827
63.25704638730023
63.09723471131277
62.80136007864751
62.80755218281723
62.477286893534185
62.8624268312481
62.7648256420748
63.017102122275155
62.836971921652385
63.157406050375876
63.13858575277393
63.121081316946416
63.24905135423047
63.18183333955618
63.62631407299105
63.21367223952003
63.32228408560514
63.456868114648074
63.79575362348496
63.60617471924024
63.4471497655328
63.89622364662164
63.74115953631575
63.410644906320215
63.412127257993326
63.68132635234178
63.635176011055414
63.715321892721015
64.00317123808914
63.92879853032042
64.13897066802319
63.528566099232805
64.18194650647112
63.66453952575232
63.986988467809205
63.85927603959143
63.84197136891017
63.62200280089707
63.558254609303695
63.950922773160215
63.935152003018025
63.74832606990378
63.945231021306284
64.25260421351338
64.1471947360536
64.33421859862237
64.67283592652849
64.51925623531332
64.35868146161573
64.24882856406705
64.14554128466793
64.17829757189367
64.101979332065
63.93630191005025
63.56610371405496
64.22503696169942
64.3912387043198
64.32591427125763
63.9253220154786
64.18825530896657
63.85637389912122
64.42099426358945
64.5073268424138
64.75281039276598
64.78252107461387
65.04106764305281
65.01232455041581
64.92543129781649
64.34176648522575
64.6601903287733
64.20499439037846
64.00214124698012
64.3688291774706
63.79598623915994
64.0677469305751
64.15982510498482
63.94321606516872
63.96013088546731
63.97317265469694
64.46837360825648
64.33906346533816
64.4818917182584
64.56750251517653
64.07432462741896
64.3200308078287
64.26860324053514
64.36025333358897
64.09134074305118
64.33312740365794
64.40779696108046
63.962155927302184
63.53035525054194
63.63283468461233
63.2985468848995
63.69261301178665
64.0156633402054
63.622968879515135
63.977583518536704
63.93072299075561
63.70482182258742
63.89878624931436
63.835613765121145
64.25144325574527
64.5373199312577
64.28086098933349
63.83521565723585
64.18360990633836
64.1858650891492
64.26811988096969
64.2733589701345
64.22214280941157
64.2065948600632
64.00887416301458
63.987762287856874
63.92859122463958
63.79472946158908
63.71197593413652
63.4272123626989
63.657601423154084
63.48765392142533
63.82244777373074
63.89071747522545
64.38193055285257
64.45184391613698
64.05953122310929
64.3262860924624
63.79429129737993
63.71733479065642
63.778369831053055
63.594861923009404
63.79412121224991
63.72560122788527
63.94421626497429
63.54893507325359
63.57613610275899
63.89037042283997
63.96246798587554
64.10620388962757
64.12439590059083
63.88089863626096
63.82284990055009
63.87544615576562
64.02437903660196
63.80800475265057
63.79617374019406
64.0600797130693
63.59204487044794
63.77695161523053
63.597203237222736
63.49098514069859
63.41633145286704
63.4883260280455
63.59385574226373
63.77494180913055
63.995768925949605
64.33459914661144
64.08968137281401
63.79956415083071
64.20637183155573
64.23543942159216
64.677304448083
64.65953253793975
64.46422909864522
64.16245623594732
64.10352030078988
64.18926915298331
64.0399873892571
64.15399565521012
64.07701044425855
64.37715381002567
63.91206601160957
63.90867672390588
63.95575959157115
64.04863969263002
64.2788837801816
64.1907098803719
64.22282887323605
64.22422087372148
64.25269533284808
64.3297474849213
64.33536447777678
64.72535463145911
64.12364671733872
64.29767725262042
64.45223554422267
64.55385420966604
64.35202054884834
64.68446434855191
64.75912518694274
64.35620700150555
64.72165312206263
64.89648214784191
64.57219058353058
64.51186145938894
64.30071186417256
64.30628665614445
64.59781355498707
64.13086535295716
64.15122387019906
64.2235642641794
63.98213520959183
64.38599971464633
64.40470904053525
64.33918636361433
63.81165261156867
63.78950465122538
63.884454672200064
64.05329271847752
63.903098367861105
64.19499559843581
64.00069377305908
64.07257902835616
64.14794415068405
64.0895898613642
64.05468431612623
63.61112887551
64.18197129850023
64.27051094532527
64.3050970766722
64.2075456149071
64.13190688989296
64.36719427624742
64.24765421542422
64.13777693736834
64.38807225070578
64.52823515795379
64.64985432126218
64.91344760260561
64.92440401407073
64.59514030257357
64.86377556751154
64.49201535502344
64.27636167010837
64.28757393399607
64.80174004904242
65.08753170734258
64.7983047104077
64.90611592914473
65.04493509292051
64.57998240851907
64.12515933781373
64.39584183804823
64.44883573798637
64.33123897590599
64.6565378118168
64.39778421231888
64.6649899717614
64.39998853499361
64.73408321086569
64.7078427555139
64.24907701890871
64.48151842599721
64.91581674782347
63.73423139921012
64.34635801780053
64.57790634869158
64.934188066722
64.92569131070431
65.34965691961798
65.29566763755902
65.0626204371166
65.44473187666891
65.31123321277946
65.29631556683795
65.48005103580977
65.48633179149051
65.45367421508988
65.72307659702949
65.55887935933191
65.18409569431871
64.98422245904287
65.35169783004159
65.2733507749607
65.42738631841645
65.25529332714905
65.17357457150955
65.68060912111686
65.71751546774155
65.37384246553522
65.41204783212365
65.53371096383667
65.10509344689176
65.12740986886617
65.24423084588578
65.2182586199872
64.82821148735623
64.9778726786482
64.77834974414127
64.85421151870747
64.8183994668447
64.66061398497504
64.44470823379115
64.68163554971065
65.00797079352063
64.99625563157478
64.77664054605962
64.71567465317175
64.97528521531504
65.20294252566964
65.10206043939971
64.73290814850114
65.24378230697154
65.06869910459898
64.97733067373677
64.44970499509428
64.48646475057396
64.61679681464098
64.82273897902489
64.66256148554565
64.57881426282434
64.4190560123929
64.40751331904103
64.54669253156509
64.64133064822654
64.8533629478797
64.87524394129511
64.98573311952643
64.97743521356924
64.50488486191253
64.89042119671109
65.004231147738
64.65240074898337
64.77115570893031
64.83599349395918
64.49481654683301
64.47114994425685
64.71188618211858
64.76574672912953
64.59424307883182
64.64921978630339
64.36693279906699
64.8452724025695
65.03705518729429
64.89762433870474
64.8425673855752
65.15641781024735
65.07574856829973
64.88345562983577
64.96961497785347
64.84794753989833
64.96907658983375
64.76750032915693
64.85460522665994
65.03854049483508
65.32276581859496
65.28940980742682
65.29978092848583
64.97478330594089
65.27145773451146
65.2796306784959
64.62557571859567
64.80634586355718
64.90195485713178
64.67990637802845
64.90616939627009
65.55498152463306
65.1447853321424
64.73213439078019
64.6730821099796
64.4890727892672
64.81947366194969
64.30776882801882
64.10109595433248
63.8169170318677
64.23182273513052
63.86968592874017
64.36369090626073
64.75077664644019
65.04100589698491
65.11913317864233
64.6070913776842
64.82535704478059
65.0014609611853
64.99717732618721
64.7089804435135
65.17663762112751
64.95375713931183
64.99755812610783
64.64992820797431
64.45407014298202
64.28894261401713
64.07617305028973
64.39002873709825
64.89327680048318
64.78768291779255
64.94113407926673
64.80566632602691
64.82531616286661
64.78575114584606
64.61359699941423
64.84920342085874
64.68931076258745
64.6330168428159
64.86493376154375
64.59767696329487
64.56118717734391
64.0539147213738
64.30557009535272
64.52132995463732
64.82166324278964
64.45474204620285
64.4463244185809
64.71723825440566
64.38011090510645
64.28107244366568
64.80314460311756
64.79089943229
64.92175787022026
65.25661963386368
65.24468351425058
65.20617988095269
65.00401072728346
65.27600226001044
65.21676340305227
65.1734905749703
65.38202049987169
64.76109647419868
64.85573151918562
64.36331909817861
64.61242187238743
64.71479345482373
64.09927835786962
64.25281894262574
64.55251649526782
64.81210665470176
65.06661535557488
65.06177823468076
65.06993425805948
65.27441291521907
64.97386139388156
65.41384412743005
65.30250600560758
65.37801217042669
65.20852537138556
65.22304636071584
65.26201375660378
65.12616878456602
65.44704525491518
64.93817944898936
65.19069080824286
65.0182183789498
65.18836891295236
64.61838127719295
64.66953147078992
64.56618995554892
64.69176627953824
64.7049719511665
64.82790530979709
65.01264464866657
64.85046942379194
65.36924035003048
65.6698311272826
65.18312346433821
65.42642222036253
65.45772180159152
65.19657908472996
65.60254920654148
65.69093934082855
65.58187958667185
65.54068647323233
65.54463608907979
65.56909024335228
65.50475960364642
65.70730024733865
65.52189922418734
65.22872713702125
65.61430120936494
66.04518427562931
65.51545703188077
65.52463268770019
65.60981375712844
64.85363250709896
65.34453687177876
65.31967099189123
65.61297536691258
65.09747100470162
65.30999217924534
64.82336845768691
64.7854801419253
65.07896880085109
65.1640522182684
65.26234324656396
65.08772721011684
65.39094594811489
65.01345361082905
65.03533244732785
65.36030044267049
64.90661519381906
64.62207950663088
65.19732267063104
65.46106373234451
65.38150513458682
65.49924548517353
65.65173004082186
65.67883918176804
65.45574471902161
65.22590858472405
65.0451516506985
65.52217556075632
65.19889288698518
65.11300626378612
65.03582453351285
64.79752278317291
64.86330141258584
65.20060098576333
64.94049050719009
64.81812578024544
64.80662646659076
64.71230204308557
64.8514867927105
65.14387776683394
65.06265134819307
64.65425107820082
65.23962424837237
64.8477813579084
65.08919246355268
65.14899356383705
65.08517003586904
64.85149178877523
65.00075374166191
64.99918586075367
64.5879895014597
64.6545746208561
64.69804636340854
64.69801020859535
64.85752097962339
64.41688939816639
64.34142717980016
64.47037021468319
64.65446306846206
64.97632755433897
64.48187426883491
64.64157484631167
64.49343027530837
64.71251608033455
65.01371715846965
64.85901271348133
64.9353174363207
64.69101977352139
64.71214947053527
64.93286834989658
64.61710182135987
64.36848238197925
64.41776382135276
64.51231197900199
64.4690400680821
65.04643641397388
65.36204762584994
65.0152716540196
65.06448371029938
64.75835721265514
65.00658062637294
64.89291364552115
64.77530035455047
64.9164436882249
64.83173665211487
64.81695737188629
65.32015463177096
65.09537907770074
64.94656510487383
65.55607907413244
65.22492817398627
65.25174228129154
65.51776540175148
65.07248253865113
65.20939633418692
65.54628475560659
65.05090264936327
64.97231328328574
65.21403033600483
65.32712213323029
65.70885784557055
65.94770895490693
65.62335427098719
65.33817318800342
65.03871897130527
65.43787984136122
65.4679171258069
65.42989141628564
65.66936672465442
65.48770881410287
65.30546645471638
65.2900835860245
64.82661742835438
64.32594607802392
64.69952301554432
64.27316320286063
63.901270705779346
64.11574280860022
64.70140171507425
64.4904355351007
64.42077457183787
64.29698035924123
64.37601884003352
64.15016303501615
64.04357767115722
63.848949785481224
63.9593402173273
64.48218838928608
64.26649393078914
64.1103672380699
64.1935380236672
63.70537175295944
63.95582008228221
63.76611541652978
64.23745093667114
64.176056248596
64.68368642115432
64.16709591700808
64.05901557164017
64.21865438547177
64.40518616408002
64.55952869349393
64.3640730651859
64.69407105893664
64.59952792976301
64.56337189403071
64.56240379463682
64.04836319776766
64.1557482678119
63.85753832078722
63.898493995202166
64.0856237474104
64.17196620767302
63.778065294195734
63.76275549947048
63.9582383452165
64.24889667503338
64.66936436428573
64.49688052320494
64.54146376438449
65.02581295009509
65.01438397376064
64.5725803197504
64.53296940414066
64.50119726852778
64.68683198548094
64.30480008822815
64.51944930691116
64.1838752394418
64.40600153619826
64.72248759613159
64.62834537498065
64.52684050126655
64.57294852551858
64.83387336067743
64.42259797858087
64.6841633252871
65.41478974897588
65.35256076753876
65.0933067125581
64.92172041908245
64.65017400159834
64.71508171714193
64.59269859741752
64.60411692400174
64.49619743484125
64.81466003042598
65.14056615297454
65.01776090188872
64.8498155518797
65.30000861860199
64.91828002724456
64.82524390621558
64.49553353107785
65.25453119657686
65.50523343277831
65.3830708749784
65.5247833536311
65.15857406687874
65.34163482951942
65.49378736598267
65.18791809433577
65.49307338136698
65.24837036740685
65.43916652124604
65.13436782443911
65.08850498016183
65.19455690961261
65.04698733285814
64.70359362405314
64.51589323070122
64.81780346587554
64.6233163065997
64.75097081040145
64.8332077058859
64.52067314088492
64.79728670566743
64.9154689479984
64.62496290623318
64.70995204033315
65.38381774482747
65.83982030910857
65.73361000142418
65.16198395825596
65.56628918804493
65.7176613505866
65.51579173489041
65.77011385957098
65.12569158945068
65.08866241751201
65.07949715941947
65.24172996981399
65.3690560171524
64.75557359900615
64.71806684184243
64.81471461330071
64.85995618299502
64.79182934651179
64.77438632230115
64.81630199126772
64.64970602454031
64.85555832897712
64.71021561971182
64.846504421735
64.66118730814439
64.74149045708363
64.52974390554347
63.92973846107574
64.18685102338432
64.62651869728501
64.43227767242146
63.88838256169663
63.732103690472805
64.02717912472669
64.03634355279138
63.87280101783976
63.79085697980979
64.10548756634849
64.00866576369623
64.0356270353607
64.11480848559751
64.35317293036351
64.13490711181112
64.05172848384319
64.13199375173936
64.25296179232646
64.40918486500473
64.6179265114121
64.63529959617043
64.57722467385496
64.4669926944109
64.767469833729
64.48026475966758
64.98528956150166
64.793323915617
64.64568770650901
64.52225194608768
64.64719594152545
63.981353117695924
64.21830613836214
64.697407565469
64.66402363904236
64.55654786771115
64.8857976241251
64.73881871229642
64.77461306477696
65.05329646317641
65.54470728865905
65.25241004953241
65.28554068241385
65.3039484979423
65.22102205232757
65.25593584210004
65.56523394779929
65.26961261195913
65.19344138591653
64.9459148565222
65.33714348889619
64.89496030290925
65.16803679928245
65.37053347013448
65.01936282906097
65.23596728522311
65.24402664725203
65.14633041228657
65.12271590411768
65.16151108260067
65.43212286796725
65.3503832123505
65.28110068810945
65.26816057447947
64.99680930073363
64.91930551551663
64.82768385700587
64.9895401863929
65.01644173523533
65.00924970475138
65.41662068286026
65.39153789139897
65.36706850432235
65.41648356869
65.52747982145335
65.81876095518281
65.80591030642458
65.83703411119431
65.75717894761829
65.28342149309744
65.55944533781366
65.55422532175949
65.73842462186094
65.8139070969485
65.14369661003157
64.87189224547207
65.24306434227276
64.59284950872737
64.88149607922169
64.6784932298232
64.55049219899821
64.20687168050108
64.2416823349631
64.29098476779278
64.19847827902892
64.23547335755146
64.64106296786429
64.71527904803898
65.15314845086759
65.4332881857924
65.4377060507057
65.87552398842418
65.40695357085123
65.0801014413715
65.05132485043247
64.6909009281559
65.20876767230475
65.09082563727691
64.98026970207746
65.10290152605803
65.27172663866182
65.16748872282228
64.93671229370055
65.03719381432718
64.56161724626658
65.41411955016399
65.14037013637935
65.25705319285929
65.1614298036705
65.0538065999281
65.19761073055035
65.39510420093843
65.41914212410988
65.26966791294745
65.04374182934957
65.08770153493846
65.28013153295814
65.08203268035946
64.88280736125148
64.87887853437525
65.39216514519528
64.69752345268665
64.61206892704644
64.42873498147199
64.1201478138475
64.40276432217581
64.60202851683097
64.84248515986988
64.38545788697722
64.52315566421245
64.98877913246915
64.73385072160862
65.3173274025631
65.31112800242043
65.0558935271434
64.94994865697885
65.12126928145926
65.41843524348876
65.35727738875123
65.49381342210523
65.11226172384885
65.41780419217025
65.29858122818297
65.29600514736536
65.16079665010535
65.33771095366878
64.99126045727569
65.2714860968959
64.85244590913997
64.93775187040258
65.03963863145763
64.6530198690097
64.52811468113781
64.45755431640795
64.48162343471164
64.5364332691674
64.5681443416221
64.23138351673215
64.73567550650965
64.68657670032051
64.72327603197074
64.66385574960978
64.80933316866758
64.44760921215834
64.60503250166092
64.73914495220147
64.96941349476995
64.58564800849452
64.1540183664125
64.34916839557827
64.11431968541294
64.22642078702081
64.1517761158185
64.45632960947773
64.27374342161878
64.34166474986942
64.2815160859104
64.6234551471827
64.5491153439474
65.24992449965528
65.03178782514202
65.3240516281675
65.21016087992462
64.96880827250654
64.70697332572507
64.75029010136099
64.42225317838857
64.41100917536434
64.31936064540109
64.32288391084136
64.02558047183537
64.26790617848015
63.890245124793076
64.20566301067612
64.309590697828
64.68184380140104
64.47126299830445
64.81091350961871
64.82972679066295
64.90098336948013
64.93106339454943
64.45517975720045
64.44772346291056
64.85731562734304
64.90899161819253
64.57347722962282
64.98884759135295
65.33791795233623
64.70486460142166
64.83400340273916
65.09676151791993
64.89739857614752
64.4983902555673
65.00826980461888
65.20485754687839
64.93069243331563
64.74458954904526
64.69687720920317
64.75638882438567
64.85835488692395
64.87775672969485
64.5628800826425
64.54834929231272
64.66700458702351
64.68824465023353
64.85634290872238
65.0528047807856
64.86970537340889
65.44064844322149
64.75237665872638
64.92302562506057
64.77160524485738
64.52161421365552
64.58582326862643
64.32108238108164
64.28427349260032
64.44894881401582
64.3258495066254
64.58882525766212
64.67667236877298
64.40332353024871
64.64594014244312
64.26207896161522
64.30584885319678
64.3844306145285
64.13041378720757
64.63084376284158
64.67019917992896
64.45359649454815
65.06026628050508
64.48796842218101
64.5799096288143
64.719482675667
64.5208698753921
64.61950580730539
64.57417121250579
64.85638113284791
64.75993961672155
64.83926761969798
65.09783586930307
65.06339495720655
65.19774804513719
64.98784395086133
64.9877219272118
65.34774013513909
65.0644760521391
65.17358365006177
65.04796794013087
65.00807249986309
64.74763188456723
64.72113614517494
65.01299473858313
65.12331252925644
64.60657230904359
64.50391236793836
64.03591428425594
64.17257440388074
64.55447825274248
64.6536419212258
64.16232907616447
64.46776681982294
64.6737962722117
64.44479855122488
64.67801926294129
64.5019623749151
64.61788947233792
64.79913232985662
64.96651614278501
64.70032519497045
64.44844551722927
64.12123338410814
64.4978969205348
64.35736276253674
64.73035958484938
64.95055021314454
64.54391058530219
64.5776490306421
64.73498005443116
64.83825908991736
65.0176307574172
64.76987312957223
65.04111357265523
64.88880478553018
64.96778556726493
65.18566753974127
65.25263325454385
64.83608043632925
64.96497151842266
64.91147502200924
64.19994880864951
64.09406039250442
64.43005833496504
64.31911464280985
64.46030014461141
64.45831084830331
64.40352297030225
64.01541795390268
64.11926830874003
64.45592936860619
64.67658174898436
63.9336265914479
63.90834910981221
63.771228722218034
63.75168147274848
64.02835425546807
64.01497825211773
64.14271175333448
63.921122242650895
64.18166396403146
64.08730959020318
64.20756801920581
64.2605142411876
64.5686017019108
64.44085313325654
64.35886249844287
64.29034023925703
63.895922267722455
64.28077631596808
63.99416298416029
64.70643827799086
64.62605770293365
64.66480672589748
64.69867714713963
65.04079173542202
64.40265799446082
64.30454498670463
64.48155572305035
64.51933083736597
64.29573312335539
64.1802281803977
64.27861705021408
64.28886080321021
64.1445557031954
64.5845777114295
64.22952250536977
64.27043081376435
64.11693395621437
64.54577420520286
64.28068414210291
64.6958293787151
64.66347802999296
64.3425620887864
64.41082091472627
63.800540864453666
63.972988174952285
63.84536735050666
64.35747620475505
63.807026240437196
64.32571491171569
64.31061863543695
64.28500127492217
64.1506734850004
64.06383574273036
64.3247654265827
64.81117542186799
64.75476654668043
64.73304421743626
64.52842961213366
64.61172576397487
64.71211717469735
64.35370830192697
64.68779845166321
64.54509034894275
64.42324286813634
64.55830334392898
64.61888139827053
64.63375407320684
64.2929495552344
64.82513492561816
65.14532040732601
[truncated: 98,002 more rows]
