# Supplementary material for: Comparative structural insights and functional analysis for the distinct unbound states of Human AGO proteins
Source: Sci Rep. 2025 Mar 19;15:9432. doi: 10.1038/s41598-025-91849-5 (PMC11923369; doi:10.1038/s41598-025-91849-5)
Supplement: Supplementary file 6 — Supplementary Information 6. [file 41598_2025_91849_MOESM6_ESM.zip › AGO1/r3/MID_PIWI_distances.csv]

cm
27.47571036828204
27.39410566207492
27.763542306656408
27.595500553902767
27.700777461352633
27.64237385253843
27.520327894383996
27.76072652142622
27.610080823265633
27.467872310439308
27.520883839184545
27.510545398928834
27.492928639332547
27.596709093499523
27.536916442301035
27.552798152086257
27.511842572564863
27.56712300606675
27.494747695789012
27.53039982665226
27.404877213557292
27.458619123666203
27.24407663642891
27.361552473655404
27.317637097841104
27.21908991540883
27.42407950421157
27.45133745578252
27.311284361601114
27.38297016907814
27.201683311767393
27.17174393525901
27.327903378056494
27.45662629628631
27.429166585962037
27.323364455956753
27.542555766850636
27.55413634162767
27.381549926383233
27.436628091197868
27.47655610370114
27.638743057986257
27.49088456303276
27.5411130313093
27.23363886487698
27.177382854450496
27.358507235909265
27.23709362310951
27.330755601818428
27.423730342050106
27.356446548367238
27.364969866316958
27.26872742876149
27.35733884585565
27.46836794521948
27.306560573472954
27.344515624843673
27.350249164176343
27.413895995127334
27.313050471827406
27.28459068482252
27.153838647066276
27.300202164662366
27.379617777298
27.400324726507353
27.296479947562514
27.25431135411031
27.499973816057146
27.381217857355814
27.122661363161004
27.14883175688583
27.354544168920185
27.407433030915254
27.27209760922782
27.337358295926567
27.326469033796585
27.292107270317917
27.575149051591044
27.395789714009883
27.413711371597742
27.18854298565383
27.194842113947644
27.26900722613105
27.178184759619846
27.23692233479058
27.388365282882145
27.501169709320273
27.378608597989444
27.341261933810593
27.38950022200001
27.30355656069708
27.511921029044093
27.321222118540945
27.500644590882544
27.382275525242697
27.237481607331112
27.401734630367137
27.359493335937678
27.356715468526485
27.466820645078442
27.471720083907265
27.405516293610145
27.382634680539546
27.591859761077963
27.4416403250856
27.519069018174793
27.3893694915623
27.4528280900725
27.47063068798364
27.32003308750131
27.362940812176742
27.327392346587338
27.38070005005399
27.430207153335054
27.340107444726105
27.39114760179884
27.3502637090787
27.412891778599057
27.56033167056595
27.502665136501065
27.551377755457008
27.49509770635295
27.418021457412706
27.6977767198595
27.317480698011774
27.47928983906268
27.32545770696722
27.423445500035427
27.55776558733402
27.59911908437517
27.631496561374334
27.536064977550836
27.583590179625684
27.540734453357775
27.64472623421334
27.453608841295054
27.57740994937391
27.617774252906266
27.592075473318182
27.45752455506098
27.43797861189836
27.33379434191871
27.468842910561598
27.556515794362838
27.446557979965764
27.464026902589335
27.432699129446856
27.50291714912838
27.541938525622037
27.418507114013682
27.684905162390123
27.600136622549716
27.631760022364606
27.35681946406853
27.584137016102392
27.507831906255284
27.551672289960372
27.646722233503002
27.569966198884803
27.532924828108552
27.58726999321479
27.49647999261714
27.485716091522196
27.67614488481789
27.505204895418
27.54942892258538
27.54716601267267
27.570755145510084
27.471429605059278
27.461715532921414
27.500273387799027
27.564303927966687
27.549498756831355
27.66221076446402
27.767152771698978
27.643827313091965
27.629318665013145
27.548625963402547
27.679426130725474
27.655934876466286
27.72904162669588
27.64457662280873
27.338341735686893
27.473343783383655
27.54827373785184
27.588061738472508
27.461406037164185
27.389729031401455
27.62429259270527
27.372931626681858
27.57949583211783
27.57816206157693
27.55043063687159
27.70011792063873
27.6269475694021
27.642643121323317
27.445931923206857
27.67373420199343
27.431455218020822
27.548844938298945
27.6987981020847
27.564830945232487
27.628819237906438
27.509196719389095
27.52780340848074
27.608715730534684
27.523346261760462
27.33864209675374
27.43151962205737
27.5033810359073
27.406401591209196
27.45764311924303
27.664956080307913
27.618116759947867
27.703515900926025
27.65033064204686
27.677598376749984
27.44609924005026
27.341268639989067
27.522472977827707
27.299667643327243
27.5085636401516
27.404233081970997
27.524700915598746
27.300581710884316
27.297638950019316
27.313793702990832
27.429037835229853
27.49131998074523
27.570767910648808
27.471596431279135
27.52762997141232
27.553639284569634
27.745457093336437
27.368259456403074
27.695108751493606
27.727440063785835
27.401252689007045
27.590782385872107
27.49839415922352
27.623477609551845
27.38981913570494
27.476328056728214
27.391523117503393
27.445807079170834
27.626043266528924
27.28392429021378
27.38836101355828
27.59757802570867
27.264045397315762
27.452159728040524
27.250517575100087
27.457542657776784
27.634545219281588
27.64370670873738
27.636445696500946
27.620295773768703
27.649851555976575
27.777161077514126
27.68555374621902
27.61007350888498
27.356897225717805
27.469516825643158
27.53721148102892
27.356325269895656
27.597719188165122
27.58809203801752
27.5940061626973
27.773107756668466
27.804298359327127
27.70960940629749
27.504120443643718
27.649371744930924
27.307462543386432
27.566990157116898
27.69981837139861
27.61564973986049
27.562064755010105
27.586011713001263
27.539260976160854
27.596717388263485
27.57651520814241
27.579561414177174
27.40039936444987
27.443656686347683
27.409020979215605
27.498939465944016
27.332143814770216
27.383974087707973
27.379337770944964
27.424400056931823
27.289949479029318
27.23301349317507
27.506069208145377
27.352568692430225
27.303855783355765
27.42815447257932
27.300044048405134
27.374378575931942
27.209036227682226
27.32721633084324
27.259964914945556
27.501499873379757
27.214470348525566
27.349973151904152
27.383927605497632
27.41750050563044
27.408200736522904
27.287587570342943
27.393720271739213
27.369694315896428
27.13228016006172
27.30479073651753
27.036370505301782
27.27937788032335
27.229491758721966
27.06394273718806
27.248569322243963
27.181767850171436
27.208431764531536
27.23846161929185
27.209696221522005
27.40018368293758
27.40179992894581
27.36522725471052
27.192479998226425
27.227261478488092
27.274477378315037
27.257865457655633
27.279209303845107
27.292575875181637
27.469729627970807
27.361585947089043
27.398893257040807
27.41682223563771
27.35580736199361
27.37244567205608
27.273616768372424
27.32055876061833
27.44598372540375
27.479760124507223
27.401634910655513
27.23689618719609
27.187117899633634
27.3018496636005
27.48531295461016
27.41640447907575
27.42014401869536
27.580985414412957
27.306246680054333
27.33673075248793
27.40603359998438
27.38543770030468
27.372784054315563
27.252780695687015
27.438439729781578
27.347506927579865
27.471643751422306
27.51767192055178
27.412023402963325
27.478323248894995
27.49006373254794
27.38935073389055
27.49115846440152
27.392845995268686
27.14712027498735
27.34112142275164
27.307804644748604
27.19701886020609
27.296934845521882
27.301142983922617
27.38352215514227
27.54348938017725
27.36100804581117
27.53582864832258
27.418373223302915
27.62076418109404
27.408703164331488
27.474091894523266
27.510428117627768
27.298133479080843
27.451718212608924
27.274621564396863
27.36727898965734
27.37329527552494
27.588919103194293
27.51333027489175
27.403656008118897
27.415504454325834
27.431973618474636
27.18665158759503
27.282020300094654
27.11511449500496
27.129617773863252
26.89702765740301
27.14587871160197
27.479932160316267
27.38572249039072
27.23621605588915
27.31400584847778
27.386820383732847
27.414672768363836
27.122695911804694
27.29206811590781
27.275899775710084
27.240035153926065
27.554352117869758
27.263996099414733
27.317174517348032
27.26129943566421
27.340391208985682
27.368207133696142
27.3068948316021
27.480899281326266
27.35758849158234
27.264771924776472
27.24025294732718
27.264362096541646
27.32854433927171
27.285432945681308
27.27637436881331
27.190794588481683
27.221543796771424
27.439576167205626
27.293082280499398
27.564078815456526
27.200293577133106
27.23242191389903
27.35475834661403
27.218688096200406
27.19950265574467
27.116573937770198
27.281569075183572
27.29625455824182
27.520699484407682
27.422952962780464
27.201610869201172
27.330297735878364
27.41414451973414
27.256365204695417
27.371212645546557
27.373522037429456
27.594002748004307
27.478222666209227
27.356187412107797
27.359715936887483
27.450603234322465
27.394227422673794
27.401706371775273
27.402368573055107
27.540641113218644
27.512119131836055
27.629216571198526
27.583940247715105
27.614319435195817
27.508068058880156
27.460047638435288
27.570129077858237
27.255124869867277
27.33328185388493
27.44086923651203
27.343540156450675
27.048173624898112
27.24648095085459
27.37174160048665
27.267210586339683
27.357531984667638
27.49215817364385
27.239515309944437
27.390797003493233
27.43057016779699
27.52814132019021
27.521453573162987
27.441837826521727
27.586992993805424
27.34087048740508
27.56730617362591
27.402637649469
27.550931620712465
27.470118519065483
27.408698178451186
27.481038641268754
27.426703399540393
27.423917254473036
27.464793135872867
27.453714537864805
27.511741701912136
27.746845061645743
27.570218893917644
27.574124760076145
27.515687908683013
27.550147203939968
27.360114668027343
27.45279905743094
27.571340015411394
27.64059042840295
27.559563139891413
27.562198293800137
27.645904878298385
27.77750143687989
27.541881116826424
27.514793203561684
27.490699897711384
27.470679949129202
27.296142468750404
27.481718574186274
27.365045625986692
27.292944113648325
27.373498304491346
27.32231213816969
27.10504186894041
27.425860726685375
27.309228858577182
27.568687737608226
27.3601944293923
27.32664599085273
27.32738689265443
27.39963623610206
27.269453582486573
27.284606593595054
27.309628912081102
27.25482350734047
27.41187916117969
27.245650289586678
27.446190866270218
27.353389178206882
27.242604211615507
27.345106905667794
27.210026993662755
27.31151733204187
27.49898266081375
27.362724604573724
27.45240890714664
27.481787275267536
27.210905642241467
27.464625502995837
27.49278923336383
27.63549584814196
27.196778251528627
27.218199634605142
27.16508744845881
27.296373169260608
27.31021907054975
27.269110854402715
27.17034566132128
27.28523039703605
27.51275573092138
27.24494429282739
27.299371709643335
27.267058447809166
27.24543189683385
27.386533922875866
27.514522288240553
27.299607482693116
27.381002471762137
27.150806658934737
27.343134287761604
27.338355751822522
27.348418660702176
27.281480498875087
27.477936130165183
27.482581181799763
27.42819327996083
27.3587386928721
27.448218803523996
27.361376103404123
27.500256775732257
27.25420817047016
27.363252004379827
27.334377066186672
27.48982814484404
27.31463573724429
27.387489867622325
27.27154392564623
27.38411657691762
27.422954193780175
27.3435306276576
27.227266159352464
27.517098293834774
27.493135677736042
27.52749755774135
27.429296077833452
27.51751269248326
27.441784568620974
27.38519896114695
27.46807737125254
27.309415139224168
27.192885593274024
27.45604504449237
27.172538868067136
27.377329347644416
27.234545902153748
27.225045487444238
27.235418255829682
27.145330669677904
27.309863578440275
27.32183723515007
27.452808329161286
27.37453989681709
27.247572994390538
27.230170028954333
27.368962900690278
27.141353204825016
27.215067839020406
27.131687318475887
27.19113662694604
27.21077033128458
27.223425069770748
27.44122413219163
27.27401697203894
27.10047879775273
27.273642243348316
27.41210580929984
27.428900209442364
27.389240141945713
27.421464994421488
27.3366518518825
27.56743678848885
27.25454296684427
27.33805370879475
27.485131594974764
27.332614595834595
27.442034044938843
27.469048548355897
27.343448266101053
27.33447959478316
27.35644016591503
27.364226995409904
27.31485545637343
27.410347910536814
27.452813002255176
27.508883834615236
27.523660573556572
27.511590122576123
27.423869120645602
27.46400471009623
27.529254560783013
27.38734577379765
27.51832374713861
27.535377888647837
27.495173812060276
27.444754261453433
27.591183910950235
27.543069196347822
27.27645109040016
27.489971085552398
27.27493912935103
27.381818677236677
27.334435951784716
27.407383137278053
27.273383764274666
27.325074139366603
27.173211583798707
27.4776243420751
27.378249431770655
27.372540520422703
27.33282246252482
27.120870132004487
27.366038353934837
27.28673302272326
27.309408470888812
27.46135784164157
27.32982782122344
27.477851832542168
27.423680492163584
27.167371523777373
27.548614342939818
27.33062124771446
27.403352898522375
27.227799790480013
27.41898190577363
27.6451240594545
27.4851332377583
27.475359025230762
27.49215795271965
27.41046413848199
27.475440299688024
27.613372695236137
27.35779191808662
27.36618357295563
27.33963430277094
27.406976838321537
27.315094511618206
27.450945828665343
27.317048749344334
27.517474286064665
27.52826289985625
27.48505129913171
27.52530712474495
27.58770664414276
27.533104179395124
27.570710673315613
27.53915138461963
27.428594292840476
27.49178830954636
27.49766463788575
27.468202501189644
27.500784141108632
27.6052524604985
27.30946341903107
27.263463963437758
27.39302248105412
27.315393598946788
27.396008233036078
27.41104577402851
27.397855548476794
27.534603836109106
27.50073531428042
27.36439339056298
27.595314679951453
27.555878525586444
27.574336141759268
27.401445748194483
27.5095675085116
27.540125216112724
27.539321324818808
27.480481738075426
27.650400067763933
27.36022949679005
27.464036352149048
27.554104654714195
27.760376190849517
27.715165136518856
27.860330611428186
27.774039641092017
27.687287370085773
27.74295374550891
27.761471946754398
27.527794347218038
27.459714529067526
27.437951607479953
27.568129705203962
27.557767722167107
27.505324839245866
27.557269760964104
27.51245214151354
27.481809923776844
27.364372187009167
27.44289421272865
27.363688463824925
27.306642352220376
27.585057419092443
27.52025994292675
27.347012733757698
27.284479992868395
27.208645985268713
27.142973958757572
27.267116458410047
27.58723737555323
27.230558970800423
27.58673119167983
27.48508083635609
27.30178943766321
27.049831271818157
27.250170666768994
27.222107092341105
27.42054661467965
27.380728637597823
27.40191486433807
27.37395927141032
27.539528228120627
27.5560305557663
27.430017682103998
27.37315546497462
27.398980960486508
27.29269841256252
27.238329034280408
27.26938215095692
27.57436201239277
27.466801833019012
27.375075934993188
27.420316490882858
27.347388018382915
27.505524241029253
27.402636895796572
27.330614280695162
27.50350946861801
27.655915903748117
27.41322525329276
27.33142472415357
27.410049482964997
27.454727152426667
27.356782672597916
27.404880164050223
27.556411587666396
27.392866123256987
27.215292812097978
27.416782708390038
27.305099048524603
27.266064111130095
27.24424988326759
27.328012815561518
27.221990817956893
27.530933324168657
27.26458330410686
27.338250003025074
27.195243709324327
27.50760463949243
27.374267986110382
27.47575332734021
27.548343227943533
27.559366354552296
27.443238576407786
27.556087495027015
27.552234331018543
27.361223108144856
27.32731183130143
27.329607969512974
27.401007683839993
27.513181913069026
27.310409981840543
27.16104497504314
27.395744501217052
27.473127061452736
27.390356254624564
27.442401473094648
27.603359958605548
27.57386563595449
27.33480705379012
27.331582910303347
27.37580488224819
27.32022990893811
27.40248887469717
27.261969852156454
27.273595767599417
27.466913769077166
27.478231023876234
27.227637501863025
27.290220307735773
27.064636643813564
27.167878302612916
27.18579773722259
27.293364360063276
27.260944555507862
27.42792404581638
27.39334364643565
27.262264739991558
27.4185585855646
27.45861002110438
27.410375007338423
27.24160383436425
27.201918989197424
27.26447666802269
27.246578997362256
27.216944983473155
27.426947227060435
27.553390925486205
27.464434111561637
27.43839489113163
27.320360967764866
27.30804836532947
27.292922067227718
27.288890453440054
27.352506214022256
27.492419698871455
27.383981558945642
27.052668834716467
27.173922512347627
27.416539373443786
27.378339013171004
27.345913879904433
27.10719456344151
27.26887460102099
27.350954419663104
27.28962121585753
27.11274855872571
27.353968847152455
27.263993468105316
27.179808467027506
27.263291481050725
27.37056473699674
27.4583509020154
27.171776082650936
27.347303067888227
27.263082984140354
27.224433249001706
27.510497853563674
27.277648557082596
27.483747739240847
27.414782762035713
27.440347644556002
27.44123388057299
27.31635335514911
27.374765269485128
27.3338265208835
27.17534327881836
27.286362763799257
27.19442011536559
27.400778366135487
27.1447841410536
27.392722468384697
27.268268661840175
27.320655742599175
27.405424666505763
27.31733949373621
27.560569504793733
27.363620168809813
27.42560994326874
27.52056693551998
27.555028976865074
27.38330738212596
27.312882714477055
27.56588707745999
27.444539309128906
27.423682175099202
27.30866041127395
27.350958228653024
27.40156310823285
27.385729521991255
27.455574228520902
27.50117217483919
27.525436797363323
27.371404171774333
27.43444264209121
27.449116531394054
27.49783576042813
27.507836404459933
27.425333409817533
27.245989783357512
27.296795605978733
27.510895223303752
27.337046155188116
27.475453220608912
27.345512031162233
27.428487991575935
27.489104780920897
27.674805196501257
27.71003684875825
27.492810341839597
27.603268551532064
27.383833039775222
27.515362940821376
27.564222509754877
27.480888016649242
27.49748332012785
27.590991930501183
27.52489658869665
27.602496360699917
27.64818832125274
27.604265477569836
27.48289333539221
27.44323128715467
27.682721592123368
27.687590056252198
27.454851268237583
27.590485069679684
27.48214864090332
27.55579908834253
27.50948325239888
27.375884442370516
27.377795339093918
27.26582386053416
27.417078292453166
27.447730815262094
27.25850311344978
27.542649555020727
27.571391419593528
27.346233280620055
27.46783518573521
27.337423350850095
27.414408497853817
27.38640944834149
27.501170794065683
27.487244947485387
27.485338548618348
27.585620147200896
27.56478533188546
27.610874228298357
27.5665490133035
27.677863274703256
27.548802515932074
27.459132211159762
27.462520533196344
27.338961784831792
27.436140517873937
27.5938322067754
27.657992984458453
27.419653757422783
27.457888003982795
27.527645386474493
27.56903971618043
27.491478593380712
27.609448079384485
27.589492478086196
27.77050889728356
27.527553363154976
27.462163314676424
27.50673932059677
27.298827053371376
27.38498392988446
27.52179531304268
27.35362517524785
27.56687452324585
27.345281385436046
27.33002434701899
27.19270633287322
27.21823412333694
27.331818044316694
27.253907366214737
27.28371899946251
27.33190902677314
27.253534166672388
27.21158868982747
27.30906362991798
27.342081289137212
27.131902911553787
27.306004406613145
27.18597941163464
27.288650132701388
27.32008004977877
27.195989579908375
27.318907382293506
27.38853577819293
27.36394298252645
27.07965446698333
27.375163837894704
27.599983064060574
27.446539534540946
27.431799869627394
27.609270443293152
27.402070383848596
27.509692797458104
27.283650196608402
27.35494967949011
27.34807669693102
27.223976019388054
27.339897033290807
27.33088406300496
27.395260138990857
27.34502320269212
27.4747542628304
27.331641917610987
27.406688889571512
27.541981881075525
27.457917643970436
27.439275196323432
27.45830136865988
27.45373237728336
27.374038476049176
27.59763474312804
27.41418071830282
27.554762492376128
27.485984403969784
27.468148660485745
27.336397098465433
27.195602314151394
27.269875889249754
27.16945944779874
27.334477605903498
27.323774757631696
27.54423581418705
27.352463259335146
27.281131351213524
27.330435745582726
27.333023339234735
27.35566005175953
27.19302041779909
27.25259604530066
27.468437173482194
27.300695585142144
27.239104256406183
27.31732236761178
27.375797005473967
27.17598466789679
27.226316372174374
27.214058855668785
27.268851855923245
27.513345907204325
27.29796527443115
27.395359245519202
27.3365524286101
27.45881731456203
27.262407112504917
27.365429164935918
27.334489676296137
27.37650307634145
27.347583987477545
27.484667133849484
27.612669272707734
27.45282845277103
27.35026391107925
27.142752112288843
27.19333380307854
27.36801907207855
27.47894453453298
27.278373644396893
27.292356055162358
27.436590442988074
27.495397296115986
27.483198696048735
27.56175167857078
27.428937795165286
27.376944952957313
27.520652578373404
27.492376693093792
27.364843341462294
27.148052326869724
27.235941287918937
27.381258768544416
27.393819792825273
27.37846864244086
27.361309120960783
27.401155258231476
27.421125600948862
27.420701995177986
27.454216623064312
27.4313049907813
27.538652933862043
27.533720000996432
27.6222762029204
27.497641715982464
27.549953712710956
27.60638079340865
27.5180787546735
27.495738133719204
27.648672274510012
27.611924574481357
27.538391993552228
27.47038271027281
27.659048466912953
27.50371889129867
27.387562745017576
27.509668156958245
27.59536741985765
27.49774735115077
27.44443688951198
27.448380838988754
27.49779771705744
27.389035287101116
27.476623840110882
27.660514949589984
27.605310293739887
27.46238212685379
27.760728508182932
27.455318274508215
27.477191577104197
27.540953613899877
27.588039893468608
27.666607192963056
27.773488821683202
27.73421310353568
27.441121872732246
27.734098870049195
27.56152909502593
27.681059729817335
27.677138401845934
27.569942721753048
27.472037406225194
27.605670110182206
27.565516062330516
27.55922679378224
27.565887724555896
27.663109968840004
27.61708181437342
27.547193788609754
27.473103053042163
27.56843888553689
27.605042440077792
27.620015210456238
27.418736898120528
27.62930430453694
27.70076804587094
27.477283027485885
27.662400372498222
27.50475112634555
27.464222818312614
27.553953197124706
27.367287291058542
27.513524034172974
27.540301697338307
27.654180944374275
27.569790550248324
27.486243731855513
27.412444646837727
27.49913591857014
27.332615214910657
27.425846516181963
27.3139577309962
27.45640960451555
27.40656798999348
27.51214174026311
27.348003232156543
27.418908751964906
27.32723048814436
27.581278810367017
27.307748746809235
27.435284931655143
27.343957789332045
27.50606353109717
27.4471025270663
27.53385977266043
27.581826024146654
27.607427865227113
27.57536350856102
27.559958838753737
27.594031262966112
27.444679898918352
27.48268116630905
27.398672883415955
27.341237212162905
27.443518378373042
27.531761639796425
27.619298318092202
27.558205197443645
27.343409971669967
27.452769991148983
27.458062365599712
27.532818613020005
27.505430864074096
27.52207220272142
27.449618310188935
27.42145132220261
27.470516865060784
27.529015560516267
27.4827773991012
27.561908195234018
27.621337251224823
27.618120305940636
27.47945273838025
27.226875452331825
27.310426103165625
27.473061703631817
27.54570926730577
27.540128718762404
27.45071905442419
27.492529495642565
27.360400936173868
27.443072172029332
27.215626320274545
27.341659037136846
27.480687462067962
27.242972719007906
27.5429676847382
27.418627584687982
27.405263673623992
27.394513654449863
27.436474548806373
27.389561859133646
27.31683386543498
27.25832686495557
27.301360185770545
27.37568564652198
27.23021446758515
27.413527204970357
27.338836773539423
27.270794289531057
27.294762951379703
27.360557944006658
27.39656328802512
27.453793771913528
27.489859609147388
27.383041854703446
27.664158311453015
27.612607600662198
27.547032386152715
27.56729320549343
27.603970718987917
27.494037284183953
27.50042774987357
27.532718575957052
27.476116707831306
27.364012112631436
27.367169912005885
27.56132177015693
27.450900971238806
27.568387064776285
27.51206866270875
27.613378581960472
27.62070364888236
27.44312311674149
27.391555123482554
27.231073497960505
27.60422526591859
27.467647397335554
27.514837780534563
27.487749475976244
27.459907001354754
27.29110684731865
27.404967347823035
27.497823252478778
27.65336941287298
27.43357319948133
27.477553468793474
27.569590687646066
27.424271458157836
27.534332704434696
27.473277991888512
27.576238655319177
27.388354852614132
27.185327303177615
27.476304039241874
27.40972170240439
27.291610796583043
27.579685122338255
27.401783074609735
27.44508016535032
27.466461032407235
27.21954793508602
27.24438791863934
27.331224705282075
27.390871556296396
27.325730348158405
27.169449087694733
27.166257272286845
27.15954130472289
27.202897275897385
27.28767925841023
27.315722514609273
27.400017315678983
27.32376687020893
27.338942441024592
27.432037672725215
27.264695240103617
27.28123605024617
27.337425275781133
27.281801018678365
27.270709092275126
27.310192131725703
27.58092047141207
27.490236413787798
27.442975272054696
27.570034465022534
27.66674704916653
27.39441145731103
27.346954018972703
27.357855736824963
27.22382132095008
27.232765967315977
27.248026721916627
27.329400240147883
27.121875916086616
27.13223525853071
27.18821870851417
27.23412248868063
27.31207050156525
27.42699283113535
27.421822451825367
27.389612771276838
27.37986398378139
27.42917185675531
27.272233765517598
27.347877082974875
27.509107986642135
27.228058948479465
27.534562770146916
27.370597358204787
27.320983154901338
27.457863101350792
27.466252960977933
27.25665583546694
27.261415538959188
27.538465611517992
27.080806326030608
27.298147869685238
27.33869145051596
27.33983621711779
27.364827311746954
27.272416800180597
27.217227140153753
27.2637887352102
27.273081859015253
27.354980995862096
27.12737114031852
27.44446933078245
27.38657167993337
27.302411124918248
27.300156010994
27.466759163985042
27.223577735106048
27.3605103493157
27.383790391533186
27.46265844120846
27.46325533581938
27.362866458265014
27.403182754205822
27.344317176581153
27.313513183478612
27.35779217640121
27.338734703001208
27.276677100797574
27.499061398482162
27.378815474040856
27.35182719730138
27.21963492962725
27.241867044618875
27.309431336239722
27.325761409698327
27.256190546148225
27.233263731656958
27.102686907412494
27.406293666207723
27.308871915331324
27.49082392641486
27.287405096304152
27.453798052035964
27.17262128380826
27.189713812603102
27.286582929136756
27.234655910543644
27.429550335872126
27.410801313986788
27.390855362449066
27.121781612595356
27.171687298570234
27.139559080315163
27.29092377605502
27.21498982482959
27.145707036495775
27.19496944362598
27.251435420025075
27.21506953794286
27.29934473747448
27.269371137028838
27.35188722686195
27.15460384709512
27.244977161246315
27.158374526722994
27.32495160517271
27.32849836450899
27.302212427822866
27.178522788297705
27.28899189205999
27.123174345063607
27.2589597067933
27.338318252344653
27.25897280894019
27.36245761165584
27.451137281403565
27.51105193528896
27.484051165481173
27.49520577407734
27.352342072471142
27.442543000691163
27.383651028313466
27.33207400265903
27.428730553098706
27.36089512233852
27.278094860215813
27.45507317607221
27.245251282040982
27.4756436937351
27.596765983627904
27.455726880755325
27.502882538516754
27.66054513437919
27.494570784350543
27.39401427226337
27.574534375299486
27.37366103814824
27.365477802867332
27.376159344420884
27.36413778758897
27.503880259590737
27.552854594581248
27.32181883865114
27.58853171845611
27.426129962196203
27.601131884330954
27.540247119205628
27.564942857183524
27.38241132512386
27.55844803136
27.486392082530706
27.237422204226732
27.246820318801024
27.309036152208336
27.453935775894106
27.22392282851765
27.24243791312929
27.20061575358866
27.401654088223342
27.270317730450916
27.278030874271366
27.26318518929531
27.384336452496594
27.259013787512824
27.061859205199983
27.10307223181482
27.182037691257495
27.15780814534481
27.369610952293986
27.27240251211563
27.4245436479948
27.093943841323526
27.372351215929953
27.177283698841926
27.336733201039817
27.244262268662467
27.270412293456857
27.24183100087714
27.207029679218238
27.272765875831332
27.232609966283686
27.329497167577035
27.33548010437046
27.491034240407984
27.422810309054867
27.361050749642203
27.478014407553403
27.318073929928087
27.38076657382795
27.39578785800982
27.228683462136274
27.2096751248631
27.47834530564866
27.369054135266083
27.48436990991111
27.241337822205523
27.312300823680555
27.491068440190837
27.364250572263067
27.20807178641639
27.3682095098171
27.577967268401714
27.501215329442683
27.276045604408555
27.29966646521894
27.318071957821548
27.22801413331349
27.44164120628916
27.288382291579452
27.314810336359514
27.474516882073935
27.49555643915231
27.38228021206593
27.42417432651162
27.223596792871408
27.327073781833178
27.34442873749673
27.443341624050262
27.530554199542333
27.388072281473214
27.461379572704647
27.286636096076215
27.368300593288023
27.4722993611034
27.482137399558344
27.507561267801687
27.506305367887183
27.585539946693878
27.66682275858692
27.552800479018504
27.640350983225897
27.59382110641024
27.553421709239682
27.492767723286356
27.514182398535976
27.468102578632596
27.641377367843674
27.49923567905332
27.31319919479739
27.383693008466036
27.443654231808818
27.230781076554475
27.660940876694625
27.32939891804827
27.511614524383667
27.446214881150013
27.388490714225934
27.61048051145452
27.381091594942394
27.277067209997135
27.30430143107985
27.34336748761093
27.328590725750363
27.40180205646149
27.379696570804136
27.454356542247627
27.39596092949996
27.28255362057916
27.21441732409346
27.50341281721898
27.340131031909156
27.42854209217472
27.304728183828082
27.2818069989747
27.28064096960944
27.415622533398643
27.38265833066067
27.485911461944564
27.496992491297227
27.402288571873292
27.41788921333781
27.624879269922037
27.3929774755463
27.193134004407028
27.174143488538807
27.19908713227087
27.270017763687452
27.388254424477967
27.238929555723452
27.315239722678736
27.365754030961998
27.470414068801247
27.488022390823254
27.54574893423455
27.460601650462124
27.47252649157922
27.273383971127085
27.20185653421227
27.198007184346608
27.44776604087472
27.485454702449175
27.23717938881224
27.20074547025977
27.413442012200917
27.3445835453508
27.40416319222691
27.1655407768567
27.23332069159065
27.374509743505264
27.300682332872157
27.32399397704228
27.362639330738837
27.395479802233826
27.323287497217564
27.231098884510576
27.29262012866943
27.445651205053135
27.397893991644132
27.456047950952737
27.467065276463764
27.377542114255345
27.526416887754653
27.421177252645947
27.579601202006646
27.35148498314026
27.279378216682055
27.355275591900796
27.283849895931848
27.187837977991506
27.18295115939972
27.39362384444292
27.47133737451441
27.348482158309462
27.48543743286246
27.489182135901018
27.40457158261544
27.259206443202295
27.598485671953355
27.3608667420023
27.342910692680107
27.22324123052086
27.43337810801181
27.515572859052195
27.644968499812144
27.503930693564893
27.5443151078279
27.519348311718414
27.622135347375348
27.695008224632335
27.530252190155505
27.601749166683046
27.54685595140452
27.518649627373787
27.57412695837234
27.461801824602833
27.57987537058888
27.29003143498362
27.37041924868285
27.56772618976796
27.338181596062203
27.49092194671404
27.43853328164043
27.57178452872975
27.306290496675366
27.25936631302259
27.332177445189554
27.315305148488353
27.525180522369503
27.31418135866225
27.273131311798913
27.415996865926562
27.363874622178958
27.406239616766342
27.473718321489358
27.67876658911331
27.455241273848223
27.48955924628553
27.643830552248964
27.500809150909326
27.51741636685509
27.235574581113863
27.14573941469113
27.11599328620239
27.382971238578364
27.3078118690706
27.292651319197326
27.5059791045435
27.32550273811799
27.28961901527012
27.348324412708685
27.281067804880195
27.366502363751408
27.212342174560625
27.16343593910195
27.294684962283842
27.28844589608931
27.315955960345327
27.57768732572155
27.418470256425074
27.622336848752692
27.27515103297299
27.314206562436155
27.2876479796881
27.33405478679695
27.33301668758952
27.41769007984171
27.285034555450974
27.277401048283185
27.455154913572144
27.354977926479137
27.253721048425707
27.279931657308346
27.426998139195668
27.3148644900559
27.299270781419555
27.308504677847935
27.35360035457291
27.26633916921856
27.394066480670737
27.242492883918082
27.230263538659976
27.081339885366127
27.40476468785879
27.16596085476405
27.10737240230261
27.043671197075692
27.214740731590055
27.228038864413033
27.19274175743396
27.198490245382658
27.170119149859914
27.14414661943838
27.007464359268923
27.21450499813794
27.238331997679857
27.136734188172305
27.137875793424378
27.418549390273206
27.057524172626476
27.205497216657438
27.427450488623847
27.345145301708758
27.321231984277677
27.365425319274763
27.386043728141093
27.40485187672582
27.256487134989936
27.31510197749194
27.469169891127017
27.346521600536338
27.352534169902903
27.272013094204148
27.325650983373148
27.38757685349656
27.1849518227984
27.209832273416268
27.344531880595152
27.201185932646226
27.44347338243151
27.172680117235227
27.231873340228887
27.184938705394703
27.06991531451743
27.41347401817708
27.278675783003578
27.49841505820578
27.245348550394052
27.290405841276904
27.16574031765063
27.365364593537123
27.104470928840193
27.136565583590908
27.195039288581334
27.324791368027828
27.340560874934987
27.23800452050801
27.46160419878056
27.26086053318598
27.454789192857312
27.412947827057632
27.48932388435385
27.404013857648025
27.369647606234818
27.271915068881334
27.472208009991782
27.601416076791477
27.762910417290033
27.735064206617725
27.700731080791112
27.482204985850483
27.446799671412574
27.54501520930889
27.582874578918215
27.49109643684458
27.46306605835784
27.42815626322205
27.36646175346378
27.385386546105323
27.44294952404915
27.19663247498079
27.32652734571497
27.394045577344844
27.405926531717448
27.447389632488424
27.373769652903235
27.45486377924983
27.573004735314164
27.454888408541514
27.394747844804126
27.454396838640143
27.587119342504934
27.716621460685197
27.615103801159506
27.51923665658832
27.785303283209586
27.48152290920576
27.42244780010591
27.667779672784768
27.555165603192513
27.428839443405383
27.63340812045659
27.77258482159512
27.74011572333222
27.38812947068002
27.54766235556165
27.41803601518783
27.640378050599406
27.54845273728413
27.433082277436313
27.49476247675725
27.447705901880333
27.628716100263293
27.583279853180226
27.60649809147042
27.675323044136842
27.639107976706036
27.58093359592134
27.644400716938335
27.802371128050428
27.76688751183263
27.630644608470583
27.485780020355033
27.47762848075922
27.442019227547014
27.38002773408558
27.543369851965156
27.612016222692972
27.474652734879598
27.44641827824711
27.495042638829148
27.547928079319806
27.34975013522201
27.35460099706733
27.315630943360862
27.36871136415014
27.366924656642812
27.54625163012315
27.398129521094642
27.23171337592924
27.58194682781941
27.446422483821564
27.355532398437465
27.292383313333247
27.362160612543555
27.335868990469393
27.343764399508753
27.388090268189558
27.40841584722377
27.46601002227868
27.377412128196017
27.33716846674116
27.68355943703788
27.48054322453029
27.5489256820748
27.633216655933847
27.538149592973753
27.549147523845498
27.494328821314372
27.553292554813904
27.64192044778331
27.56167278781403
27.367047677050213
27.35767149215796
27.242282941488043
27.38262843383857
27.485168951331204
27.375034108250244
27.345656970420233
27.47379770986156
27.45397577684788
27.639299505623864
27.27883073269403
27.567241270854577
27.481870830347948
27.371449304645903
27.550835725825916
27.462150055561008
27.676635423826678
27.401645732435718
27.348671080287634
27.505131366019327
27.579949633097655
27.51950592204913
27.406783535925893
27.61774999738036
27.60561623320881
27.62816887013149
27.66514031513206
27.636901633593506
27.386383510188594
27.63190243422433
27.6335629295428
27.805843326291246
27.60183470853518
27.61229926013764
27.677058507626796
27.547365622316
27.443585608362504
27.458854679059005
27.434920153551204
27.371526002922337
27.572593563183823
27.568862127695784
27.485823946287994
27.437389808928792
27.719489030372284
27.76377467342515
27.448834801292175
27.354638458192
27.499933489865164
27.421320292033364
27.260411570520287
27.338748895858817
27.350258757605236
27.253089825550433
27.466062856381225
27.47944219782069
27.388393207959748
27.173830482482757
27.43747816041265
27.463784430504234
27.46451896227391
27.440170568385504
27.409127116391563
27.377535705676166
27.441138325792256
27.56321290033601
27.435700923738633
27.4909571763334
27.553694602586592
27.469852707822426
27.375240577949857
27.441605655959002
27.379424932632116
27.416311050173707
27.37613052727121
27.264402563559692
27.298935376228
27.3311815361076
27.337466683716542
27.377665836447555
27.331791109069353
27.274284358649513
27.197563104746333
27.336121103969898
27.18822318325198
27.326900889038797
27.373106303398124
27.298567382698433
27.31123711236486
27.332770496689232
27.409493383943225
27.403927833005596
27.540884017006725
27.36528919983829
27.495176767336858
27.668281231118122
27.571580407375553
27.650242290510462
27.554465059544583
27.54842165537009
27.671341348579155
27.69666704061143
27.567266001803866
27.53129436053675
27.44777309213684
27.654915355841297
27.6139808725957
27.611549278789504
27.50358267828112
27.5135626934839
27.449691571977706
27.453579904577126
27.72292151769084
27.30504467230108
27.43125809516367
27.608327813948044
[truncated: 98,002 more rows]
