# Supplementary material for: Comparative structural insights and functional analysis for the distinct unbound states of Human AGO proteins
Source: Sci Rep. 2025 Mar 19;15:9432. doi: 10.1038/s41598-025-91849-5 (PMC11923369; doi:10.1038/s41598-025-91849-5)
Supplement: Supplementary file 6 — Supplementary Information 6. [file 41598_2025_91849_MOESM6_ESM.zip › AGO1/r3/N_L1_distances.csv]

cm
22.19103469660158
21.99515804152287
22.132396424460822
22.330341323453165
22.13810741437592
22.042846383163706
22.001710502881707
22.139067675534818
21.931107854720814
22.132858378831678
22.327515136948207
22.00138149824845
22.0870605635842
22.201544987367544
22.30212165555982
22.376798661058455
22.380308663528876
22.24764367581858
22.064458406783757
22.320041390208516
22.099017493385954
22.19836998112309
22.230309324100133
22.08268936296352
22.422331993599734
22.219367392758457
22.201166827284784
22.47703014588154
22.457612775661694
22.256535476819273
22.230794340440365
22.282790308882532
21.921698149179683
22.001511412686614
21.79752655274663
22.105565988390534
21.95177876420465
22.084968371170714
21.9981301741977
22.19956127213285
22.01354912473966
22.297311540411844
22.254262668665593
22.216753858828202
22.547364856818703
22.587385700756318
22.306820705904997
22.743591136687183
22.742946073307827
22.455133584507752
22.59340293810731
22.459953055696143
22.496420176642236
22.478129244344576
22.462511628798033
22.694540717477405
22.447145047309558
22.59354552804094
22.541904094632375
22.31060788274086
22.656618396944054
22.287063261627043
22.43762273725184
22.51064460242155
22.834751095921607
22.620593550772107
22.667043826032252
22.659738883333635
22.668407856644468
22.638281008998444
22.573819467290452
22.65130236269036
22.511825728183997
22.22092337599093
22.28702342865607
22.19865032054397
22.001362846186456
22.110671954919155
22.435321829375237
22.354142801951525
22.08178834389487
22.267656152344877
22.305148762970774
22.189930250409347
22.054559838262414
21.945038999694386
22.125316811617445
22.08654675647374
22.066680780671668
22.19102030569911
22.13950670815872
22.202289717741564
22.093324901036997
22.234936461982215
22.13244614184008
21.96464757154576
22.08365393418317
22.161972910070737
22.101713562841418
22.18234303276559
22.292712184088607
22.274345222798846
22.0567625887026
22.42246251813956
22.48933449567851
22.050555174794525
22.205152988837888
22.000807307545507
22.319321714571036
22.257948347542015
21.941974904365033
21.84374429436954
21.85506684111481
21.766793860150027
21.974830170806122
22.158460822507624
21.924984403035182
21.927654536097265
21.980457087982117
22.012154998714355
22.058956436953356
22.129884312974973
21.977569373780625
22.329908119471398
22.374742391784263
22.348516159947284
22.28784107140738
22.176193306509123
22.086298839731082
22.328721433668953
22.42536398419368
22.35360574566387
22.33520247855452
22.580941517220147
22.649873209722543
22.441391993318387
22.594647675885643
22.69448410245721
22.60829004867995
22.50749472346557
22.448353160950397
22.487678166809275
22.40169501612243
22.270618180588396
22.28084345936964
22.25858057058239
22.395886362128774
22.447480972513013
22.410841635417295
22.17472445761914
22.237285184295484
22.25559238673596
22.59256463002517
22.52816719025301
22.55203650881061
22.492027929824406
22.383277944959563
22.634028574785315
22.484302798998485
22.450473015924572
22.505586292531905
22.458382505278447
22.392880846564154
22.17851952688421
22.34045048248563
22.527516337285128
22.29634600471278
22.628653909851113
22.624429023256766
22.57355168220362
22.38430802307609
22.40231634064245
22.355092369792434
22.28929367527638
22.618951291710932
22.142350758080102
22.06233624136499
22.235899143590814
21.893815989210797
22.207468078758996
22.451546054475937
22.25867237463461
22.222628191091207
22.32877359653264
22.175205249431798
22.215884375995955
22.74644157132908
22.60939383676123
22.768807782905117
22.725093772107634
22.534968724915164
22.60541806911726
22.612550661944965
22.72642627848027
22.439300847153323
22.444284042065824
22.80802527650395
22.567563710204105
22.826497292121537
22.79790872040417
22.583900415296267
22.764192941965085
22.811361627634593
22.648736672091477
22.31786745761898
22.66768383502812
22.57569503631914
22.489298771061694
22.2999852063119
22.340300538196658
22.042094415559546
22.29569305331359
22.384765538130864
22.221678509884235
21.988832491786788
22.107127976386636
22.1084518992319
21.95534090416203
22.189338417393405
22.14674073341453
22.245581933041148
22.331704680955582
22.47236149252744
22.186775188143475
22.188191772272756
22.725353619628027
22.499513361756247
22.386023394475362
22.3844894704
22.279950183933845
22.247318842721246
22.317156095228615
22.170159343735477
22.304726038752136
22.280283922149152
22.41651421383395
22.61416707380185
22.40837864602128
22.33253208951449
22.257524422143305
22.537854446943008
22.426210505514796
22.294488604355013
22.51336503148918
22.495328880565303
22.339741102483465
22.666964019625656
22.633491879070586
22.43665075946808
22.424785215296158
22.43993502514336
22.227091487764593
22.184082585266456
22.41887944363238
22.518344505283093
22.41218402454544
22.37379803688715
22.45508042111019
22.516904772010452
22.37170281948096
22.544309237940148
22.582198328254417
22.24239514225242
22.272649593968556
22.2623678653412
22.512773975760076
22.336015159148555
22.529445440878284
22.73394387009404
22.385206132767664
22.595342854148104
22.59675001244734
22.45045027676571
22.42299263979608
22.474052439291796
22.491229876696362
22.589270823679513
22.447628394505635
22.820688860808932
22.359272724796693
22.41312378844685
22.429700626819386
22.418762627179202
22.24817010037069
22.248234217483
22.382670017935972
22.619832996352578
22.54762234027888
22.370241554328718
22.68391988838075
22.539155831665514
22.635135380659687
22.561341034067222
22.465759164376397
22.430750018108657
22.477870498954356
22.603927477025767
22.245356714220524
22.490514779829443
22.551828930365524
22.717816076434804
22.35482162566506
22.832332369049883
22.486523635511162
22.428089176550742
22.289835356293157
22.503379290571967
22.459966388806173
22.437662667032402
22.040734333055784
22.286051155309195
22.32299839585614
22.29288727818052
22.101222398049593
22.085872663114248
22.30814495887081
22.039958870253024
22.3642793553053
22.40155211919543
22.556857522533
22.246046533375726
22.681376348839372
22.48357363573666
22.53504406009897
22.27943206226386
22.0563076423037
22.143259744451516
21.936309690162485
21.934199109391045
22.128380755678744
22.09043160004509
22.245454600195604
22.02716542903625
22.312610422522916
22.126738430540534
22.364524705457562
22.147318838758135
22.07763062895234
22.077001849065923
22.285219733706505
22.541458240429197
22.45431271815746
22.64960663900737
22.45925418605056
22.391155209719326
22.427967468522244
22.05535757553712
22.03333044485259
21.91333352423681
22.13855874113432
22.104680825252945
22.147146344944023
21.979554262500947
21.756251253546715
21.905048054503087
22.219297739848543
22.222646278472343
22.113670817967634
22.223826686462107
22.34726337381989
22.43118614171306
22.384464130106583
22.72115889729025
22.28491345438391
22.516858669539086
22.264964190414865
22.15573467150872
22.233471359133436
22.214452540600256
22.39420420208063
22.428947095368102
22.464588202321355
22.285398636775295
22.200215069216686
22.2606992072316
22.167785885384536
22.275413329300324
22.311810474053853
22.396309190969788
22.648836101130314
22.38425221443471
22.35504234961355
22.788410355237566
22.53441227348307
22.448517550366446
22.752974332591013
22.549690331303225
22.327820625588274
22.587905316709133
22.6599847272001
22.447959048315123
22.35254362301295
22.476196918986062
22.505840124362855
22.30001956818025
22.14986002971433
22.255020533165148
22.390615829627087
22.69591810126299
22.395731158323766
22.388269820052237
22.354653104687074
22.382221153494935
22.4167664293813
22.44280206836978
22.48662801733939
22.348702919258766
22.42692624914014
22.531486206631016
22.462069222135074
22.672524264596415
22.366448272749146
22.2171443616192
22.253317350897042
22.24915833766024
22.599022295806737
22.27471179121027
22.46917887039917
22.171450703527665
22.54387482277981
22.42099951955232
22.382823663063824
22.375387028585234
22.235133475490255
22.502490868727037
22.395128558462837
22.11397629663296
22.33014843371029
22.11382853550057
22.235620957308097
22.07621710402258
22.044085421501705
22.426280634871663
22.146522784770273
22.339035086941873
22.237229522156877
22.270333306374287
22.33428831301169
22.33500965750098
22.64483332479005
22.687026704855505
22.756733012126514
22.56890103887722
22.680339521860517
22.467684240174826
22.583220887915523
22.53301612233225
22.65342400328874
22.532047176822214
22.741071452478042
22.638593153969644
22.50526273145001
22.646435397996463
22.510562634540634
22.5047513779479
22.438678761951053
22.450375322983195
22.574621864623808
22.275303547997314
22.195413227358
22.347559806941316
22.596601658921415
22.718518538522503
22.751090705604902
22.640977356231172
22.468723810083087
22.449722112521982
22.550648111004644
22.71961704900205
22.34382049582412
22.263266036717752
22.319525655655458
22.25235625467652
22.153190023273833
22.146947997493196
22.125925747010143
22.26651228013224
22.345469905741744
22.35416639524123
22.153528099219137
22.080760229031927
22.64222067372914
22.403375798940647
22.517629710307634
22.438270935421563
22.503601358346483
22.595855269446375
22.553725858007258
22.47862823837676
22.713791910281873
22.578996839783077
22.532241874691625
22.59358345673112
22.72258626784488
22.554989330726233
22.544543621635686
22.60220078270567
22.6259624001245
22.640858281157143
22.687235371445656
22.681793215046994
22.570103807446447
22.578504403432614
22.77526141578733
22.882829465124527
22.88058916650564
22.803780098583374
22.462731122937555
22.329224649859892
22.363702493863705
22.745308545874796
22.731363658361527
22.47954549904359
22.757895074508976
22.745455598661323
22.90249564451866
22.83183500985136
22.783001482421092
22.57488760352884
22.553119206746324
22.666898727576225
22.672412811461882
22.434137260885354
22.679600826159867
22.74135203317297
22.640158269027694
22.4921568587325
22.880942896671073
22.62146129677463
22.749275448338082
22.58994723315556
22.537456726630356
22.727722897430418
22.76941520601318
22.84312205434263
22.89323944399683
22.91224784928804
22.560982634160577
22.283845408230537
22.4027948683065
22.420257096111882
22.704976939111383
22.45982817720479
22.587941995787215
22.482220468497918
22.306166406650785
22.623042553839124
22.315684920585458
22.599863457984984
22.661492395133212
22.638442431348526
22.41771213142835
22.621322113396076
22.561865550220602
22.740286868644475
22.784336378925072
22.55518162620073
22.483239706173222
22.734221609651605
22.84731708611298
22.80080315411522
22.693066399059074
22.865673079795865
22.87024533972253
22.865480149668848
22.578020872793882
22.362664456567884
22.47414639220112
22.13999061637371
22.416995234643824
22.30410627504494
22.35301910788595
22.21435996980467
22.48945470146054
22.432229042211617
22.52098243459545
21.98306959652748
22.388697467394543
22.256134211309522
22.605398635956234
22.38378520355585
22.63789031588987
22.119090909824276
22.269046739348497
22.174889290186123
22.20594697580659
22.11834053097288
22.481264797605526
22.097810151880715
22.573598860645795
22.611396028948445
22.518434054613248
22.274383583363083
22.294817523943127
22.153832340954374
22.239650674382123
22.117300869690805
21.98856925766466
22.288931454108106
22.582660404244052
22.507363659852217
22.658807193147133
22.622876088375122
22.370929653053093
22.278951103388014
22.341771750695948
22.40916231214437
22.520067308509866
22.542584149276497
22.61649066003589
22.721240960592077
22.42071580515154
22.63930027567067
22.654513474426263
22.540167604337757
22.391577365866777
22.45697196515807
22.1233766450453
22.22578508956575
22.2578800973684
22.29203444850954
22.527871738351553
22.54900916045303
22.528906293181738
22.21478179810381
22.38202097849933
22.039287690129626
22.268973667035244
22.115175243442803
22.112519342486625
22.069226230304753
22.366542434766107
22.223658323179095
22.110648341215608
22.13071139600596
22.429614007382792
22.298929091113546
22.42055991416677
22.23153134352842
22.30794289960741
22.339262091197245
22.21417007907646
22.400506612041376
21.975444997335373
22.479647426600305
22.232057754855667
22.448062003919453
22.261354532812504
22.216079688004875
22.318182477911975
22.153645689727195
22.04458846833678
22.281156304030684
22.188148316438742
22.38252948144952
22.22303952189946
22.289136407527092
22.27124338662962
21.99115100005423
22.088197960373805
22.253865057070804
22.110889615999486
22.339255152110802
22.278458174577253
22.30891572035623
22.136547829280925
22.078286365895682
22.1304232637117
22.028407630890612
22.14333883818733
22.16417483410726
21.974032595782543
22.16995944675338
21.92306435082292
22.045694151059536
22.097715479924428
22.151780942526585
21.99355564894061
22.130034799538635
21.914366952799938
21.949161998120108
22.392106838963322
22.24609821192416
22.42020361632428
22.12744838897585
21.999216424617085
22.192786905855552
21.965629316385403
21.968897846020074
22.025564325357216
22.024092012089678
22.029744629673242
21.93886536180252
21.77760789930395
21.716029548925803
21.888560528667757
22.03886119875085
21.957759876137175
21.921649171977865
21.667113788175275
21.76987674204449
21.766523611313033
21.639410083647615
21.92374930142824
21.900611067068503
21.83839372063434
22.169881390938272
22.015102170685278
22.182395810357907
22.36851852393856
22.2145594070951
22.22071993584178
22.33041220025694
22.213114118517545
22.15180841760394
22.124869199663603
22.188218371527256
22.312085110758254
22.164946468914938
22.13556752194817
21.930010884270878
21.828176833410858
22.008240910447917
22.107914861998182
21.970794709036223
22.300704369426896
22.063829324392607
22.238215918876627
22.168416631719417
22.09772514662979
22.00885361497811
21.8129221347615
22.007895995489665
22.06039431874605
21.905386883218306
21.832916974678103
21.866216308674257
21.788337046166124
21.430183288954975
21.702588269257383
21.657671179929867
21.75739108547061
21.93788502294
21.760910875883397
21.82236095393259
21.88619032594775
21.49301568349455
21.69837888013367
21.698708723608174
21.79655946394935
21.749035822595253
21.538498908394704
21.57931277505972
21.59374182520844
21.8417460719436
21.835843406014433
21.809772880073503
21.755720658087736
21.676185514358497
21.796556939235813
21.766987895408057
21.784830703881976
21.74304725324008
21.698550136803444
21.861997190587665
21.822424604602393
21.71171283703193
21.79562509361453
21.842525737504683
21.915398621208222
21.96964080576351
22.055936264501618
21.944818009804727
22.40357341159323
22.0373333507105
22.208532845955908
22.19765820827483
22.123964549753367
22.11010180538537
22.14734427050079
22.365111144452463
22.369023713431982
22.166909573474022
22.232573459398292
22.255674880081273
22.394717327740608
22.133358311233224
22.445055927228935
22.357566900094184
22.416210921845007
22.464420815652545
22.31621072467516
22.435397111513236
22.574410740949926
22.448661856581012
22.260682483286917
22.25467235648948
22.226369970984813
22.10064693284547
22.063634224105922
22.265670377765087
22.40967292084021
22.202943776171487
22.279733825108472
22.489491311711173
22.14151553931917
22.141835865309847
22.19643180684683
22.051840027821402
22.088246535026435
22.176147485384583
22.066195298783217
22.16433023772032
22.282770377086923
22.188704908509226
22.133868063152207
22.32891964838023
22.494359393231747
22.511966002857825
22.316910443627304
22.432693110692064
22.65244670458068
22.614977425584954
22.624516555894175
22.213011992417112
22.27140264482692
22.130863735431873
22.456906777038277
22.33246993280675
22.320055110157053
22.27756410882372
22.046831906382067
22.02955534933462
22.14019653752533
22.210897593075504
22.491896561672018
22.486455762423812
22.504346094579663
22.248941678192946
22.07584847854291
22.113653859630258
22.377822631982955
21.98986174372246
22.211812383080204
22.307751542329726
22.355130509796723
22.375717049315565
22.397691793215042
22.415913960391926
22.3446061681635
22.60077077897936
22.743598078477238
22.55361138599364
22.506255909574385
22.3122216607255
22.611110485172183
22.497096518366572
22.36542928921868
22.248645657478388
22.114208497044533
21.871472402119227
22.10958669291751
22.17817884592762
21.77396565089832
21.849250135170628
21.99231589772951
21.8813464826551
22.09773946490624
21.975869886209708
22.01732096178779
22.036153761394047
22.218291438136287
22.334386578072877
22.29014217873179
22.39166502729798
22.511578869761717
22.2412869240462
22.241443474514526
22.060411005309348
22.24228542242338
22.395513711911477
22.29049729835684
22.279169383757257
22.359454596975944
22.177988602580697
22.191233893553605
22.427797563855155
22.25575292000129
22.051200481869998
22.197028309358586
22.497136423278985
22.388487249800583
22.237788552560648
22.379877147230026
22.374273354819945
22.13616084171882
22.18327450787692
22.208018725779286
22.199808129264618
22.269049907182822
21.98997345881062
21.954942868643144
22.281371756003836
22.139165853040296
21.985067298469314
22.07165161334726
22.523143532864264
22.224790009935674
22.342861653674532
22.555860892920382
22.623728032447865
22.502905662225558
22.338348916364012
22.67273817521773
22.052601658582713
22.168069708344447
22.340122645649775
22.064217983550137
22.334761321979244
22.179530949448345
21.970699266735892
22.207275480661444
22.09771629390224
22.248687732060617
22.224995918580532
22.33981554108861
22.168451313602343
22.3145117497683
22.524523131704505
22.177436580422018
22.11343347864072
22.056211936723525
22.27975052094363
22.283041548829743
22.191719717220682
21.860318595057596
22.099216004853915
22.20195782378971
22.24500095477932
22.073257568083978
22.172146261491594
22.002717344644537
22.07664894728195
22.454811333579105
22.451537711270273
22.293134464492734
22.291131092659906
22.295011847723732
22.128385137599285
22.14208412741252
22.296241308849762
22.228145917720415
22.245929944176435
22.177641527636624
22.191452718725646
22.08632258506689
22.202967454163883
22.028917594095038
22.2359076552877
21.900026010993624
22.062047677281694
22.38330795803075
22.017621365841393
21.935158880641858
21.91887607110496
22.07961295859549
21.923518290440658
21.838062949468867
21.956794959833502
21.753545539917912
21.943588552748256
21.629104491580733
21.775950097008966
21.630135701431087
21.425917033819832
21.742529301987883
21.493854650662417
21.729630366348015
21.818723290996438
21.889466630213967
21.826068232019615
21.904796802293102
21.83504482622595
21.979706900356554
21.780255714524884
21.882128655272158
21.77035359224925
21.90638478844638
21.987014778983013
22.23551342333285
22.07847132843876
21.968109150927784
21.949780386029975
22.235417584745296
21.895661969470435
21.756156019400887
21.85428794420692
21.945130527567926
21.679918019613766
21.97954608785552
21.651938401105458
22.02745385972429
21.614910225498505
21.819240051339047
22.068541191126286
22.10054363428591
22.00394960419113
21.90376796365184
21.689113430874833
21.84374488254253
21.953937841027205
22.114642157334195
21.9331935171847
21.864456893172605
21.833854554125068
21.7205549674132
21.797272933468378
21.7819495616429
21.71668343889856
21.74150284198453
21.791216302243186
21.908096093887142
22.017921001119202
21.88981465885137
21.982263099766083
21.97633274812865
21.793818258779158
22.042152449428176
21.84943971589315
21.834956246918125
21.69217591854435
21.429666456823853
21.517386467583854
21.409408929382458
21.495601096662735
21.727332184064842
21.45291399967098
21.277304001054876
21.220569562828747
21.244135636280223
21.412990346936894
21.447560169822314
21.387369050659412
21.389506118851227
21.318876957072188
21.539675810974714
21.31174666134733
21.514164265052568
21.505347034762362
21.402371316199527
21.65518304237279
21.660795763724526
21.81862208898405
21.61683193460349
21.606165883242255
21.849892045877624
21.894819990044894
21.807983499868406
21.762923808279517
22.109149542124804
22.209114550617958
21.878015975966953
21.98670774176196
21.98313451420517
21.794650146237853
22.296406481746324
22.09040093152377
21.85710652696858
21.792301993896313
21.700775473859018
21.76540615612005
21.600000849668596
22.01842622542256
21.781151289733547
21.824905381098294
21.94241914960917
21.79570615272572
21.7500797900613
21.45969580360726
21.953613891045237
22.009046637053338
21.903306566965497
21.95021542834593
21.880918604208738
21.865863964498597
21.810509288377855
21.75984303342118
21.98867186409025
22.03025839096579
21.81922295615702
22.05093776707098
22.273579028560423
21.98347849701814
21.746881591161667
21.80699461646437
21.897274814413265
21.770137606953718
22.091997191947954
21.897889478363048
22.112709417587084
22.159874416766403
22.259108835892587
22.16000599078
21.93080729819848
21.94709625874954
21.911959812424506
21.931581913198507
22.083193570521015
22.000335333585685
21.901812110881632
21.92545679674843
22.15010857663546
21.982573721875468
22.25130692067581
22.165405480353517
22.40473050191194
22.469984122294576
22.575790289181622
22.77496757372017
22.63508962681572
22.555241981473994
22.46321591425018
22.42935991612742
22.279621836557798
22.544699124440616
22.38889301784414
22.274272197930944
22.312352196236045
22.212262674131136
22.47143864311811
22.4814020640629
22.16764214239573
22.17290813974565
22.418189462150128
22.230574863702707
22.527399973619495
22.56423181144648
22.622691752520225
22.4552886872923
22.676019321015463
22.553917393072147
22.325732143179223
22.652479833676665
22.65700637289979
22.64655442118949
22.687111423039383
22.442063550013746
22.778354421147792
22.82098467159113
22.60765131746991
22.475424670494768
22.34265541625405
22.3316807576947
22.39048461741274
22.49649275919067
22.360758613573335
22.16106504567961
22.334765431690027
22.558850748553386
22.56337788432354
22.555317630104273
22.61238189597527
22.709526112682422
22.42375331200256
22.54131766396477
22.5125093821025
22.164995175833404
22.614663372513355
22.236745906481655
22.44458238500308
22.426861386508428
22.081288265274633
22.16331831415905
21.986523349014227
22.235418860327282
22.04333786742697
22.085015368257825
22.056936364839856
22.06416484227585
22.04260867271176
22.23161111986865
22.170629591313936
22.569358860288048
22.322042683128238
22.252433215734793
22.134724001351213
22.004703843890773
22.334470273436864
22.248126793250087
22.224847706219947
22.347041336246754
22.16677758828417
21.99978610234627
21.753646695158505
21.720377776162092
22.101057818173647
21.96342099511569
22.179349620011443
22.198789385919724
22.00062318574178
21.96983786815168
22.180001669917058
21.80482900908983
21.947757109414194
21.88079266636157
21.925577715789927
21.79430678028472
21.70504172043953
21.742998202907007
21.826082396910106
21.885248792504317
21.77310578229221
22.066760233344347
21.88406954509013
22.118093413225875
22.098941129604697
22.060733216443083
22.300480473622663
21.95568494445923
22.391548458216498
22.274637484732818
22.241670585331832
22.190812333471502
22.228940350913465
22.34004766522789
22.64072740689545
22.53782119206638
22.418762115512973
22.203087606623622
22.308790123590217
22.400323072447954
22.169460873520148
22.082373865882555
22.197669774880335
22.059789520392815
22.203034691107003
22.553034153930014
22.46580922348696
22.13643534661563
22.33526199145042
22.084019646066558
22.210067849748
22.253862236273278
22.313301755551244
22.216890521549256
22.313732188081158
21.995077709094748
22.044958437950008
21.916289573963855
22.206482271491044
22.177183035432947
21.78471761782821
21.901935746030013
22.08459478527625
22.31797388358264
22.326757309951542
22.097765410180752
22.17807316946919
22.06403621414236
22.050318091724524
22.10694633568979
22.183021100277188
22.42309886232441
22.260858554580683
22.432134793501607
22.558378278597587
22.395888708163803
22.48724911827942
22.14192111382543
22.307117655888607
22.19395849087741
22.263739600399724
22.522917163392414
22.414145583022883
22.423138846195368
22.248372361367952
22.24338121036125
22.204951430360875
22.315644497454535
22.413554299250382
22.298589032631636
22.093919461388573
21.948381513868274
22.12051534823996
21.961883241104086
21.971654136295392
22.2456167720597
22.402238215454627
22.647874644287295
22.580975482811898
22.913963792427996
22.846014348638846
22.94143671597428
22.96566953612913
22.632128035646375
22.734698525190975
22.543015730071502
22.585529142241597
22.654114073089676
22.48057481797745
22.494318689544343
22.478742595051777
22.72327091660186
22.82480557104619
22.47686408133196
22.31670095918682
22.49822167353945
22.291827342764808
22.39832074553531
22.317813504626553
22.410276365827688
22.43759805667665
22.19404811186287
22.19911401319214
22.3883946223513
22.442849432542644
22.176055083224636
22.229953923772964
22.364449599635037
22.052330413534072
22.04170545342355
21.827410222819772
22.146022584441244
22.133655533927502
22.435195360080638
22.1479418428808
22.392080623997927
22.520691720555778
22.57924027472007
22.760981636574567
22.50295474696635
22.47251141656335
22.332715110283974
22.36376928052652
22.424095502140336
22.649984273929768
22.40072534938012
22.790750906503497
23.020622801259982
22.84307127998349
22.730433779596062
22.80046230019046
22.721140805295743
22.885339794278785
23.0758631677004
23.198381987844172
22.89906205570311
22.89029937369115
23.01393980603661
22.915107582510498
22.93428383559317
22.74321580999912
22.795592335707028
22.679057700340874
22.490523646950663
22.496904910230906
22.536783293949973
22.54900808621497
22.746197585343584
22.43685281805247
22.790184447783318
23.10308724652785
22.910829295749448
22.9235891383027
22.93669744157775
22.48207779784937
22.871069599389795
23.024775980860117
22.832751906489044
22.79872806493499
23.051750574414765
22.9307258218286
22.965172796147986
22.65143667385743
22.893768321849382
22.866775634009347
22.857990293246957
22.796230596381214
22.758003201928695
22.79340766207341
22.762253054418043
22.705382034925773
22.907048536116932
22.721251518625447
22.785162051270078
22.931724164502395
22.82342688306777
22.607771726922348
22.80091280586994
22.53407328695922
22.440232837051884
22.631054198581083
22.56878688851235
22.492429771940326
22.95882299094362
22.86048103260225
22.703086188933202
22.639698819920184
22.808749463199632
22.526618354997957
22.860364478832327
22.78023855894475
22.412629060898237
22.9855551416949
22.624645537517704
22.67610718407019
23.197821025677268
22.95019674928426
23.105412915606138
22.681477892730427
22.778693646097317
22.820344634549112
22.578093850965363
22.29961095715049
22.4229038764399
22.605224848280788
22.723508738936054
22.41267049899415
22.59547983038058
22.333426229142052
22.379724755700817
22.54491248763576
22.505576738256742
22.333541229666146
22.23564763622914
22.34231755147336
22.331012101546687
22.563744415833092
22.63660040505294
22.43347683173127
22.52917524247233
22.425411822592526
22.54925910477152
22.588103840899212
22.53107949451663
22.286747832160998
22.4168053268597
22.424509360738483
22.435751931792858
22.680851574221048
22.837671191193717
22.52875534569127
22.563639091010504
22.64330203142898
22.61105517829237
22.267868396765984
22.265304574220714
22.58661885986082
22.417283404173315
22.327169065374513
22.383118354785633
22.69098130695899
22.73536664502134
22.459338587314438
22.389442325928474
22.537366381894568
22.241298358615417
22.43445511296901
22.537263581406613
22.492826313966155
22.584011188882464
22.497495478723657
22.42681153495142
22.772471958204473
22.41066787575897
22.239153232502154
22.292497599266643
22.064101906457168
21.967611462021196
22.236886815283047
22.548609258346502
22.246792887485103
22.470895240745225
22.190451276061218
22.125354158965838
22.026981217993892
22.057987880762976
21.98505355633174
21.852759065146397
21.989201181679626
22.020825685952595
21.974327335355174
21.876061863023388
21.976109671466276
21.997977685421493
22.29956609135604
22.408900042521104
22.270109037894663
22.559757078493504
22.309133654723624
22.370834915592223
22.389569233446867
22.42851377210496
22.682637949684903
22.25527766374425
22.42246106645455
22.271891185008954
22.444494201412798
22.680996938678817
22.396804162641153
22.52949505734109
22.586319486944358
22.42676242668544
22.459573651783057
22.528012508116944
22.0947115921111
22.22630171892718
22.120727600315533
22.68936543840256
22.82653688499471
22.457822637307675
22.36688597069309
22.5848967093876
22.4298319148238
22.140801606613536
22.18319259448408
22.138878187849738
22.55708115561304
22.278094389036017
22.274714769929286
22.327368235604297
22.22737938236451
22.203591982832748
22.203551055846027
22.25664024670309
22.41376535897185
22.336395706732578
22.16102027113707
22.231998573123526
22.428485315595772
22.54085336345405
22.381453740397813
22.302696134985343
22.293182269848867
22.39791405767829
22.152696747747147
22.169681208332456
22.392669486136796
22.478705033980823
22.42239684776511
22.306640203433755
22.500064914968615
22.69112365636298
22.340489651471685
22.389572074079062
22.226388495779457
22.070308265243117
22.475752807012945
22.744694351591054
22.371239848582693
22.120326319285816
22.34820518119491
22.535412355190758
22.686520385762158
22.37261045417541
22.565716513244396
22.468834396437042
22.272920242374518
21.974023394267636
22.185997881777173
22.215574024171513
22.0689694786123
22.05951370278662
22.29274029650909
22.332487158754766
22.525219321219556
22.23146171604684
22.27568829450291
22.524493237849196
22.783247294855638
22.245798043314068
22.125718815936995
22.336435179082528
22.410948052254195
22.50411270113992
22.53816425205528
22.5781492189407
22.630816749708167
22.464635007943567
22.51435158943914
22.22437606405955
22.44025167858903
22.090729079885925
22.258660495719347
22.366268525708573
22.270132499592314
22.279273062540558
22.325690628265786
22.320983250335548
22.119168518199164
22.271642740251114
22.23772320262468
22.41636054536509
22.318805008259606
22.460888680882256
22.27577134849428
22.149199430050043
22.09872569427507
22.213896111786234
21.997454792807492
22.286846729403372
22.175505149295383
22.378848857498262
22.131862367484793
22.290005998243583
22.140213648058573
22.356825708491733
22.189253728819097
22.51626217347795
22.435102088306174
22.351990659723167
22.21521281554377
22.05039827427262
22.375532556924952
22.248084199960523
22.336562095422643
22.420750723597617
22.409802174290352
22.14347351904854
22.41546099755662
22.19810672626574
22.04421143612018
22.242348251767922
22.267086781085695
22.192092573435783
22.17806227435429
22.29681528405429
22.319309342492865
22.243433004093777
22.157122797078287
22.14357673017838
22.34337419998651
22.41514522496979
22.222503612675194
22.06577802490374
22.112772924299616
22.218521953488672
22.18334787898569
21.96162625557369
22.379859482073677
22.229430441865038
22.188705752984575
22.121719552742107
22.109809382450063
22.24393336237322
22.187038538391075
22.199555047413774
22.041619359190204
22.169643622353874
22.00345934788801
21.840272462852788
22.409313518509723
22.57769824427317
22.272686510929077
22.555545931138525
22.48525302032363
22.59184645182892
22.384700564945103
22.25961031438579
22.653432497871936
22.205871367625164
22.475707348351033
22.340509519961582
22.44162262585461
22.588549954020042
22.34621302515993
22.691726779973763
22.524316569212054
22.341675353961374
22.281360644606128
22.50836111112078
22.336417744534664
22.418814301249704
22.428066609433536
22.328120152751023
22.163565235082658
22.507815084439724
22.582906477301798
22.3353858599813
22.197457850088835
22.18193591714949
22.264676410553378
22.73912811690342
22.32438464144766
22.46274148413554
22.230752075261677
21.956720971439083
21.950746182541486
21.81493605016423
21.720488389783704
21.739019303539486
21.8143670286016
21.95367180206335
21.782250450006465
21.74379657534359
21.76531371107316
22.041118603678555
22.271528633300015
22.42598537527935
22.226760441605986
22.492165886514734
22.422624286655314
22.439551590564204
22.248459198011464
22.26079347081207
22.341676079631657
22.46290414570863
22.26291029003351
22.350890808395466
22.309358209727762
22.053802935255046
22.289756577498856
22.14798719766913
22.00789401124011
22.23629145571698
22.05645403367838
22.23179004221225
21.95945890164076
21.894714317607217
22.085401101260093
21.803851998962063
21.987534689858528
22.128506751232297
21.99267313498176
22.10933764068263
22.021653515088325
22.289869431648945
22.112479752921168
22.24350802688896
22.37078178587135
22.34544144278294
22.163749552613748
22.081831615404862
21.79894453560165
22.18970373461337
22.23178188821861
22.03693364153072
22.129815326615567
22.007295973513433
22.051140400735473
21.904534262356943
22.332975132984732
21.937656995740312
22.126890919171135
22.178288603843473
21.88599677931987
22.08507537609258
22.280359234219308
22.40796614418892
22.192764888018463
22.149311650130617
22.26338571723859
22.182606590897436
22.13795550733292
21.96302764781435
21.926303927058996
22.01966422134074
21.610973372939885
22.028461067217503
22.086576534319562
22.159954282869734
22.087844841121527
21.957834136019414
21.76106557699148
21.842498812317668
21.83581005656392
21.58323542037226
21.70851239987273
21.789524313163533
21.679914914916154
22.153589005547957
21.920758311283947
21.84692850333978
21.95575106752783
22.051024066189942
21.851328106128342
21.89350021186136
21.86046650667268
21.98235384082094
21.950233448154822
21.92745542855706
21.630038219083488
21.85977485092774
21.622209392131946
21.734471776987366
21.48305985018482
21.572543003275168
21.565898961230463
21.584062592252216
21.6960984747264
21.842875336781336
21.93746561586354
21.697894521765143
21.817720248581878
21.69964646161586
21.762021091767334
21.80595575763908
21.696770699818682
21.748448404424458
21.549542101684033
21.659950313692818
21.78970536116476
21.801366129815552
21.4987130330963
21.899140459113333
21.650448130781847
21.611058300092804
21.608375442668056
21.765932888326567
21.710738602971443
21.393148905966967
21.13771878241112
21.498393457025863
21.368352967561044
21.541460269843647
21.566498005407983
21.631176849597704
21.758310549545023
21.48885890897996
21.71568453404652
21.963317300353765
21.708040589235043
21.8293665647767
21.789245377232152
21.4425074816178
21.49939709767148
21.6198544516592
21.70028251127559
21.731978370295284
21.675371643278314
21.476669318068964
21.552796762721414
21.429786919267258
21.3885073320792
21.485565230497926
21.55700814058758
21.244659789641506
21.54367065797309
21.373417140093213
21.597754733818782
21.433714732878567
21.478480435214284
21.58567032487209
21.47272500442105
21.416879289192252
21.445186098539306
21.359061483356292
21.40651397412886
21.42415600718338
21.39133536425111
21.492736076163574
21.464750032973637
21.570960138294794
21.613561190047992
21.449685140520735
21.683621486888633
21.702949757228144
21.54504126189576
21.576555235159155
21.431063562093865
21.55759226705242
21.46040148605751
21.46084207843167
21.301177962772353
21.773329822994942
21.545654171841516
21.536304999908122
21.847994491271137
21.755806638934338
21.463704392584056
21.6386321035332
21.602042991711965
21.839984592262894
21.85352368793814
21.721605113954432
21.5944966894622
21.78864928176291
21.951928304865767
21.442716656028253
21.524206676017883
21.554013077616275
21.515087632005105
21.391094362844317
21.424029022940378
21.48050332629346
21.508438161915524
21.547783182388578
21.616307931344167
21.708446672173523
21.433988564631136
21.623372834412827
21.471491375423543
21.639254875655237
21.62490299251987
21.60874935919792
21.83361617969031
21.95711461814083
21.778205451814994
21.789484154772126
21.686808838439983
21.706244282037645
21.821900592089495
21.98043310692596
22.25641381483295
21.927851208700968
22.342904479373182
22.13589830495483
21.9489772257421
21.904059158081893
21.751956522784567
21.80028919922578
21.917526591603156
21.88330167407378
21.95682352975275
21.97687250894616
21.807683974349914
21.831883215605437
21.858142564154242
21.680093474341344
21.937483895522593
21.613112231885438
21.580078917156467
21.74486627052321
21.81756191352087
21.94351308086923
21.754880619437383
22.025093536577348
21.776736310048413
22.041432661638353
21.788495147595654
21.689961985867402
21.79796246563126
21.55226927165046
21.346347147028016
21.46729495034826
21.476138760971008
21.655952572736336
21.604644204706762
21.765358804005277
21.732180882091644
21.582569182973863
21.738380501982498
21.82983627019235
21.647172764198118
21.630658589257468
21.67290913900112
21.570503060026752
21.61409288370455
21.898342114686653
21.88303246851448
21.77225453824068
21.920156159437614
21.79887221311588
21.7707333064473
21.6962657572792
21.823470059032775
21.813963171834093
21.523041472284092
21.715512502616594
21.918902725891293
21.841231355467084
21.5060027314138
21.49416095313097
21.751827900253858
21.753493669034356
21.50630488111114
21.667268560747686
21.72438927094872
21.832087948721593
21.751651110997503
21.83327001642331
21.83997948003091
21.670870088745
21.692629118107877
21.398565585429495
21.369506581584346
21.65327967951445
21.91811498692293
21.701458502402772
21.719716502586632
21.421823115695435
21.760097722409913
21.95924496807578
21.721279254771368
21.897830000497482
21.73249657504028
21.65576270471406
21.71435082481879
21.56092930333312
21.87037868381243
21.561612619565235
21.748039024130335
21.61635113594377
21.59994799731527
21.875463865399606
21.654162155118254
21.398187678866282
21.67485684432768
21.76111984447811
[truncated: 98,002 more rows]
