# Supplementary material for: Comparative structural insights and functional analysis for the distinct unbound states of Human AGO proteins
Source: Sci Rep. 2025 Mar 19;15:9432. doi: 10.1038/s41598-025-91849-5 (PMC11923369; doi:10.1038/s41598-025-91849-5)
Supplement: Supplementary file 6 — Supplementary Information 6. [file 41598_2025_91849_MOESM6_ESM.zip › AGO1/r3/N_L2_distances.csv]

cm
25.582738493338137
25.484803588375666
25.429645548675996
25.47003084233639
25.38884376867629
25.596347086634953
25.34105913456079
25.292384302063617
25.534760525743454
25.493693536452668
25.44383707500634
25.523591846418167
25.474554619348456
25.34096091691683
25.786976801414127
25.70127189644553
25.532126753823523
25.501612044809967
25.458836586914344
25.69468909872307
25.720858402159934
25.587730622915906
25.771929253451177
25.94479634995401
25.73910137277578
25.651530474928457
25.524667118806388
25.54163749180195
25.44006633599577
25.582276408547315
25.69264505227599
25.727571812911446
25.556382583045764
25.688539325617242
25.675166486700483
25.55468351565023
25.700748307940806
25.413494756481505
25.448488434328958
25.63905259254941
25.60946986224907
25.75429625973563
25.651358928963994
25.529448324799528
25.675493013310902
25.87826965130035
25.516705143767517
25.996350522978997
25.736559180744596
25.472699654472727
25.883465607050162
25.994907650522034
25.825116301638833
25.73560896310551
25.926475808203673
25.88910638619248
25.67874610230536
25.815094076549652
25.740168959168354
25.93199075567308
25.91335494433399
25.787466369684108
25.812529136386686
25.731936039916842
25.69106824235522
25.73091398084495
25.84185022554204
25.939093926722816
25.784558157399285
25.685605029330773
25.519027268076
25.782957223653753
25.711358660361196
25.430881281437212
25.660395639213537
25.572402481320314
25.538926956392018
25.534827457593618
25.447306536651002
25.65406857331804
25.366271976697487
25.683406664641904
25.657689233491322
25.813355059099532
25.55890359542056
25.35961452985488
25.41720370502644
25.5013829114289
25.376366767887763
25.432891901852102
25.490482387327805
25.4200515670511
25.54192460608096
25.337683899003185
25.423731277556513
25.42950214365306
25.516030664021386
25.29931594249939
25.486807494179825
25.452317514007817
25.54396556555919
25.54896745806223
25.42882259658485
25.5350061103367
25.691703205150247
25.814470927179137
25.691908895884378
25.250681866159674
25.533173310961384
25.54598038775701
25.569487841237283
25.353251538726788
25.414710857330686
25.3216588042003
25.245897524158625
25.467136469537966
25.42416090323044
25.858273370135986
25.56694261991977
25.579181291221158
25.817914784470236
25.448614680003836
25.648932880039904
25.6686077835202
25.727641647827298
25.67028463990573
25.83907383735196
25.758347146626875
25.701124832330176
25.814770208816967
25.89646116951792
25.6958826763193
25.564451229670617
25.745611515488854
25.62054257256473
25.396938161487878
25.69254299462038
25.686194767757033
25.637933006490115
25.642328289098437
25.657023947737628
25.497801665096745
25.554003553017093
25.3566959971774
25.542138075560054
25.375039794253052
25.3636405533182
25.485693363456583
25.478420870462152
25.54567275950492
25.603340239441998
25.52142822474364
25.783095995646097
25.80502667408256
25.588029713769433
25.54770204422187
25.49834737471159
25.64271783301553
25.487384586251117
25.46655473082822
25.527814603643964
25.495803197641642
25.575737469145352
25.60512746650449
25.467326914189837
25.54991206979728
25.558491214483702
25.609339017580503
25.58024799631704
25.543135548323267
25.447615853863027
25.31312840362761
25.594034254211582
25.419575657174384
25.66153288853007
25.34153987986704
25.46569543404623
25.38443765051785
25.191683995954246
25.209087207051745
25.36851558528322
25.182405057682512
25.4699495337768
25.549343531383784
25.22641092735195
25.29289002528246
25.44725324232589
25.3443681640199
25.56552208096879
25.226665509692733
25.19470724535243
25.289027367470652
25.32107641491425
25.511842405636013
25.431311912911326
25.427448407706454
25.5995389423813
25.502182627206828
25.58256584925499
25.507393797223916
25.353675553790204
25.44437600554981
25.72546742822352
25.472401209874693
25.72834764581579
25.94776353061783
25.73780363810578
25.833396544389704
25.629665054360817
25.422554765607753
25.432142595045033
25.41660654861443
25.57805743133151
25.509445576901726
25.14577159611076
25.192942889622906
25.29936443754815
25.312587891412456
25.568265667254174
25.449246267456594
25.44870974147836
25.613148046919058
25.700320454503377
25.580431065505564
25.493047166370676
25.719766815411273
25.90459317235115
25.660545028701936
25.63344560862499
25.571085387875083
25.526872070026606
25.637743650973047
25.56633364838222
25.47632637983672
25.368113221516726
25.626289049418506
25.370212837092154
25.529694292668246
25.53784162375542
25.525699493255694
25.59685097117202
25.48185344950083
25.673864164925188
25.566503587954053
25.446594326361797
25.312514414547454
25.74218812291815
25.61475881295326
25.712281026015464
25.794825726379155
25.51092927449011
25.600854839979178
25.514848730869698
25.375670948145054
25.66774543850836
25.573160042751855
25.402920694383432
25.648724460436245
25.644101959364374
25.60294599397223
25.670549639036206
25.733281160756313
25.73418330983425
25.583970253058116
25.521922837370642
25.564024133223345
25.33276445195836
25.514788226505534
25.72085005931152
25.602766153041333
25.624406881968863
25.352331530753037
25.447631869812152
25.3376396273032
25.452246868121563
25.494257001309403
25.519042739603943
25.490161868481284
25.521870134584276
25.54141289689726
25.477946686641477
25.366999984516216
25.494676953581425
25.504524213102627
25.238528111013196
25.43657228627025
25.661062039938873
25.46170352707823
25.355670363862398
25.33970218712129
25.42960095435542
25.498897335932188
25.532466205722876
25.57859919349738
25.426999962925763
25.43049387424557
25.40438387201887
25.322991986009253
25.543742538896527
25.482476419156907
25.46632914183833
25.471787511972536
25.63877081859827
25.574237574686407
25.615236009872067
25.33399948107044
25.541390625359988
25.714024934822
25.751725750049182
25.55265601528661
25.644682849700565
25.62590758619317
25.438726844915642
25.269080110176162
25.447901513833916
25.43040034195955
25.352501256567788
25.52834481316676
25.73973589154831
25.799881181174367
25.334601006056573
25.777642108987664
25.79759641375758
25.53619496328868
25.521568444671377
25.519993811119306
25.492750325988684
25.527404396020078
25.35292935624981
25.48002438966243
25.295353011699724
25.397828458649943
25.58147153252328
25.578829987024033
25.55455020601754
25.45441802141431
25.329594094772034
25.550459673617443
25.80110246039333
25.62888967573145
25.66507413758031
25.661969290960034
25.63459333228808
25.645930208497067
25.659584181471228
25.592076563215873
25.576275739383668
25.43160417213097
25.40199012192417
25.55491073154426
25.66972204341187
25.503027605221448
25.427191051504334
25.33244895255868
25.382531418548172
25.70058791927105
25.442009417599177
25.426011208934813
25.608251513352307
25.880966273340952
25.490427742645885
25.725445507099796
25.801225177444113
25.686959998719736
25.575713423424975
25.560823549368713
25.637238143148192
25.593430631985193
25.657987434397175
25.59583235265015
25.50673904339027
25.641217743145486
25.391373912632456
25.56315978385484
25.539027491983735
25.44854225691819
25.672115780148044
25.518915384340957
25.62657020334081
25.622993967223593
25.752412295317374
25.573439978248857
25.73915168074435
25.70174770452675
25.707283707820878
25.804131311128316
25.799491225124992
25.486288523984374
25.433229362208724
25.66250180324547
25.446467810190434
25.460644972544447
25.514106072016766
25.615709971655416
25.693103626222896
25.383223705992613
25.4585242176963
25.60002000326947
25.66609513382645
25.48116754798215
25.475671260436663
25.61416473364762
25.6790272392282
25.32539991058083
25.343814765649277
25.406126421763705
25.472051334679552
25.567295709779934
25.64449585087891
25.759625329142914
25.59393153057268
25.796508844348757
25.55491745165337
25.676629846608495
25.657634090394296
25.847537231030348
25.651621593580916
25.70277480994537
25.695490733762387
25.9335690792824
25.667666099308235
25.80101856553849
25.56320808214651
25.617969484931383
25.77261213598759
25.765568971866504
25.644555488999266
25.604807570461972
25.752021617870792
25.644206103153635
25.57880021269854
25.473865873055754
25.585375234145538
25.487155237241932
25.353620396376037
25.655833847421267
25.606558891485996
25.654017840893584
25.678199648697504
25.811474429986394
25.70617508679378
25.65697133014306
25.68692562903793
25.72197719382238
25.870788856087298
25.62759166824248
25.70461207943994
25.70797062169277
25.566406366463593
25.718884859722227
25.55290204361844
25.662584002585692
25.767185610655005
25.632434999518246
25.73845488368298
25.667582252892068
25.63837911970952
25.602315976135518
25.366621236317755
25.44794020698996
25.512672993018324
25.519940285020017
25.905157233145204
25.979928764288644
25.783935811744524
25.74822655258222
25.697784250662593
25.846487999375974
25.633457890852927
25.65464330798684
25.59415076417551
25.473511283370136
25.484026310007437
25.80643722092121
25.548717948672508
25.347905050560303
25.61469126018927
25.47642809839505
25.468876926076486
25.61829724179039
25.65979050754403
25.808973087220767
25.595926221237416
25.85537677804842
25.64572739000086
25.717605314669694
25.584116255518037
25.726543773029267
25.702469717387142
25.81623163888102
25.727392292493583
25.826977380158837
25.90118313605262
25.906023857190963
25.89723979612495
25.678752852765445
25.49373269563508
25.583736001295783
25.77673831501525
25.91450471459672
25.824658094854527
25.642066968505926
25.713493328231245
25.726253854893343
25.847199138274775
25.95176748447437
25.98913618157266
25.82419576417604
25.784508263289396
25.595964026165987
25.54923363198307
25.503823725794497
25.5649036746181
25.764560775546997
25.814752671366943
25.74046151724579
25.590779714357136
25.537543687199236
25.632058961350918
25.763473302616095
25.671124133486227
25.753518463773815
25.68795959201738
25.774633592641713
25.81867076661726
25.61898759975407
25.692664937746162
25.66701700702496
25.834152495015175
25.519650098997513
25.520870300406056
25.575810150347163
25.645115982148422
25.687639628115313
25.51529616362946
25.558285426893956
25.575096679159493
25.578198126070767
25.57249534605191
25.67709159287591
25.68489338416824
25.554578276584888
25.530920435003654
25.458008685503593
25.488664201436354
25.521403820584673
25.48856510123281
25.224809269140074
25.434792383806958
25.55817833329003
25.587845097671522
25.635948489511883
25.829375634398534
25.729894656924746
25.720553459717895
25.953613968226023
25.80860524220003
25.499237270469905
25.656539465635056
25.67401581844698
25.909652818867414
25.7355795547183
25.63609421030091
25.81605465484967
25.772942058540558
25.78656838348642
25.8322616979839
25.83962738559273
25.82680238353928
25.542359345819076
25.680501205635384
25.58713961950415
25.56531754138208
25.650769124192358
25.731794400736376
25.73134617303336
25.681561125392825
25.79199954839856
25.87671367206802
25.7896181067978
25.58481943252395
25.64948213779575
25.72684415306601
25.707864612409892
25.56045272204872
25.81371697919142
25.803582655473388
25.77567604034006
25.918403326267644
25.913894765379567
25.87746289208123
26.108300456295215
25.560582632614263
25.64560126803135
25.775892971418692
25.748694164186315
25.743945236899766
25.728441973748772
25.8747982499269
25.835603552557075
25.806855392352627
25.938133214389616
25.79641398366418
25.71177679884945
25.628201349288016
25.675419579431562
25.65203018819287
25.561921559356893
25.57870239564843
25.60480840335504
25.698316984054006
25.651320721775463
25.79342108742266
25.906490870928234
25.923075133962275
26.098572363431998
25.701488692388544
25.61444124318545
25.58840591414382
25.47869752094323
25.787258204195783
25.74027716113046
25.63291351683207
25.756693919312156
25.959141253861084
25.81243442548192
26.020379644250525
26.042001703529944
25.647855534501563
25.68647641405143
25.536929063542285
25.4014811223084
25.384790172846873
25.69584537114974
25.317537941400893
25.51023213968092
25.330635423840974
25.4147406468846
25.358997577834902
25.53858210654904
25.61613567571922
25.731693213381845
25.76586379493958
25.662373719525945
25.70831566446975
25.584493639697783
25.72476681203263
25.64364770336453
25.671242455157426
25.73579092529137
25.89494315113035
25.569488229420156
25.581918942537147
25.562172370145714
25.483824113916075
25.414459065316134
25.43583476060996
25.65827865540336
25.480509049432737
25.374188719808462
25.64148362145198
25.735727532143233
25.598612055898553
25.50519895905017
25.66929353084242
25.520905181856175
25.478210632205585
25.401175268814413
25.63145658657621
25.363290712534752
25.74390178715302
25.727430687012937
25.861720824445065
25.41999809183268
25.676854589068185
25.632005547295094
25.546244476526866
25.512949903511192
25.561104808332665
25.4285001768889
25.310287496426067
25.706193910204547
25.534922425765167
25.568318567138412
25.500416848244544
25.48962621176249
25.566382452370917
25.526760636637437
25.53077457709146
25.294463774573522
25.171909847680258
25.3174828583343
25.127513014159476
25.350885457893362
25.31328088092449
25.247714186537337
25.55748490430815
25.541086170524984
25.260906676899356
25.292523683126593
25.369701819861657
25.241692479671272
25.309317814555254
25.419170309981833
25.45191647378085
25.454060958425963
25.500318431438497
25.423877375938204
25.367501126283724
25.38166380142728
25.35448218759185
25.555298952115006
25.369821612499756
25.481105322541847
25.303485550010407
25.378987598113802
25.24264305583119
25.333867737718315
25.43636503186671
25.29291235988905
25.260333416178185
25.49676427836855
25.37212820388484
25.470179547963408
25.46333002221329
25.406547430574125
25.394845961436243
25.368702183348333
25.426732930900123
25.347300381505065
25.44198248627436
25.417589572700315
25.56136147395101
25.564539926852298
25.424562706648892
25.05496369929474
25.320914072289735
25.399250822549
25.310979944775518
25.20736568719042
25.197360415249147
25.26498348940914
25.561191078811365
25.451331844770884
25.56727273323007
25.772349165897186
25.4930277465059
25.40013683507956
25.573931750950955
25.62155179507971
25.847535021939073
25.50319460343747
25.519942591290945
25.342082024073587
25.270650434784137
25.291597016660383
25.48023805785464
25.45548118495317
25.61521152063481
25.54924721186967
25.464974406745295
25.28810650175714
25.203011426536616
24.99473169408841
25.118297741976832
25.442736447845302
25.46504544750245
25.59560661689675
25.520758075667825
25.558341293261577
25.616901500761866
25.58675869862893
25.563964169561512
25.730600436457138
25.687901419808615
25.397962914161788
25.60969928903504
25.76137066456037
25.597448832085455
25.682681602941738
25.760877733915503
25.88675800536142
25.788746679264417
25.80550209935523
25.807950450936488
25.713817723371193
25.577157502552804
25.77577869716897
25.69754814010765
25.865548204099703
25.91196246204246
25.657621513949042
25.6291458700777
25.86962164199811
25.82901625867535
25.551477426099957
25.593672482710193
25.875814047622477
25.4423278154769
25.492483296213262
25.433699211857526
25.52844212353875
25.46427327864965
25.64951305861231
25.61803778606696
25.690366788860466
25.78728966254141
25.507776561153744
25.357372472919998
25.583141147657695
25.568412059755573
25.632881685078704
25.612423687597055
25.743547948244967
25.57155759829125
25.54802060942004
25.75088810972592
25.673482161566366
25.87590349324075
25.75029527480718
25.73815045236711
25.69815039538983
25.64735916356737
25.732880603732546
25.535382603087722
25.654261994879686
25.392032780117965
25.481852719430904
25.45654309416446
25.68212877064691
25.59337100253389
25.54865994549271
25.329405990568507
25.44506529874502
25.662828465184205
25.90929695535249
25.862189746158258
25.76591381996184
25.882806485959055
25.593128760117185
25.734548641107178
25.67099284274764
25.41477121119897
25.5547283497665
25.685274964960247
25.448388395732607
25.577885243043106
25.656301675019254
25.477002970740074
25.452238955431007
25.676950608503954
25.457980008319893
25.563536387991366
25.308540317672385
25.435439832483578
25.462109848281067
25.450233336328175
25.53633041002558
25.49169512063073
25.104321752521884
25.14617476034489
25.336198303058584
25.310480194305036
25.326501020663812
25.286590636836348
25.293895206747756
25.259776036766965
25.333669435868654
25.33348184932038
25.46121640260828
25.219761622167898
25.47595938391183
25.32040897406826
25.44071433620365
25.545870722099803
25.505399610185847
25.36976975243616
25.416976828243858
25.417885082580135
25.203285398711305
25.275744417318183
25.395133469635816
25.35523686072951
25.632659141755518
25.41573798643493
25.47874610605978
25.19584446542582
25.213297878368675
25.65342541609759
25.641564251456277
25.606960076497955
25.534839129302384
25.505502873213842
25.257582963883113
25.494233820007313
25.56996971734461
25.35181008412105
25.33696232049837
25.351006820447644
25.28304986084558
25.08637173600895
25.036518134188295
25.183495540935326
25.257177234151897
25.11657403690862
25.233883424138128
25.415184353452418
25.324687663964802
25.623860518859992
25.565987731656115
25.52381928233116
25.551867258029368
25.275536825034912
25.643008387834307
25.435132030331328
25.54750394672723
25.59647444779877
25.59575420029088
25.50624379129739
25.322248494486466
25.679323276209832
25.343252727374985
25.417162639715748
25.448279477857636
25.394344287092807
25.302188103882525
25.553557634236828
25.11585918633194
25.288489634907
25.359974766680867
25.27617361714294
25.25970837485003
25.040557481505225
25.329852634718915
25.23254842362342
25.026272154315226
25.26406473620513
25.328181299203496
25.2576379553427
25.18771180118465
25.449314274937844
25.45998144715604
25.321914850004166
25.451938780861187
25.547240784633043
25.44772238782211
25.694617141498647
25.43931290476089
25.300410513070414
25.41655818278168
25.394662758378246
25.43920849906453
25.31941487344284
25.428579619407774
25.124716724630954
25.24916217327691
25.440320099841276
25.329529356354403
25.368541895603673
25.160693311321296
25.422577622886575
25.647584997868513
25.48855589024022
25.447321223033306
25.24085965799365
25.756738849392956
25.331267516220933
25.286066592096265
25.283415016048902
25.344622933746958
25.36062645072848
25.234307907979797
25.312043377437046
25.320712619779847
25.214479245130303
25.29819131767687
25.499964015864304
25.356487623860197
25.26981550108307
25.515006102041095
25.444717856189552
25.402218845189978
25.626409714166954
25.411344780629893
25.311436413110005
25.37637770088864
25.266088642303917
25.2946186406987
25.38074673706161
25.259825996107217
25.142675962496046
25.4983016105208
25.326409552369572
25.433872591932655
25.378893870574057
25.378526722724857
25.62968087889091
25.448456142201564
25.21734296320136
25.623676988093266
25.401129307935502
25.54363654612989
25.353223020955028
25.487967106679832
25.500155285520684
25.336127120890897
25.54920272998139
25.63241418203005
25.455687641492514
25.529976909435128
25.48487871515105
25.536821664507436
25.328409792961978
25.187012786802523
25.373770224657083
25.225313265585857
25.24461723342981
25.39511602690092
25.23113991379369
25.400251008822377
25.428303888516016
25.322255680644915
25.190461542602893
25.24032166805394
24.981405776609275
25.358398187910833
25.244169730983128
25.31431846103185
25.14839228697982
25.235568670408302
25.012227864849145
24.995735553764952
25.31237417261559
25.100461332876055
25.326635708619463
25.501335184001416
25.413057795970794
25.347463285980027
25.419199342477903
25.2217755838236
25.43011091950492
25.358812446899204
25.075483099209272
25.40507707369476
25.44785811591341
25.393425914829212
25.386535784817735
25.425625404536067
25.396467560037372
25.458037594471012
25.669392075847583
25.699613026278683
25.555934956914232
25.57558994697897
25.45663347998006
25.548379338164683
25.237051396783695
25.38090000290475
25.460036514545706
25.68060196124587
25.760784681773824
25.575633478253085
25.648448355150865
25.422350418060304
25.443100841498875
25.68860294463615
25.760518846440824
25.570275365730126
25.815973057532517
25.77178179513753
25.88611686791328
25.93355485344757
25.788438963310444
25.787439909854214
25.76917671398293
25.90183648016352
25.64078231866104
25.714641647686467
25.668185254177118
25.664586227348426
26.115650708303498
25.82692389266955
25.817176291739
25.692609526127793
25.587780041431436
25.538304278172895
25.533157229555496
25.669738916514152
25.731259504403457
25.57856384034745
25.45739682332903
25.77213436322494
25.63198347839146
25.41292772321111
25.50884418721052
25.737182688712522
25.80496816965343
25.687795643371487
25.497938786640383
25.736555385693176
25.73872027262306
25.770665276302676
25.60897506417335
25.490315271375405
25.465359014588085
25.667568425185006
25.507383919255275
25.527675219319228
25.429889144024454
25.593703637714945
25.768411247232503
25.578130265683
25.445204778959713
25.38673419350158
25.52197412100882
25.520653729837996
25.625621695287798
25.611575268666133
25.771670046816556
25.722497867942348
25.498105928027215
25.434850670234557
25.49299867742055
25.420560592246773
25.63713688714953
25.59325508161985
25.58293761191003
25.561880116377
25.59861322482177
25.687750455599062
25.77844506690713
25.530200279530558
25.44116067333031
25.844973881365913
25.297115284482917
25.421228450638672
25.736356297055263
25.704152767851163
25.568478622665836
25.702025232621065
25.60144713085768
25.69156916511297
25.92542655580051
25.7650289938364
25.93468900911018
25.962643883838282
25.58878624418138
25.89122580157633
26.091905904061655
25.942995680966963
25.703100007631157
25.60672586885077
25.577941959493124
25.766390948618
25.804066888084055
25.66229291258134
25.802956766566382
25.708158055391134
25.765176267267865
25.909519190042257
25.834571279748808
25.75416272545558
25.718112757272706
25.605080019974533
25.71622533666957
25.627528543258254
25.399241262928967
25.80399035321148
25.855850267786053
25.71464884337663
25.49465615887146
25.51534845273217
25.47154624712523
25.650825194538328
25.854238247052674
25.706535876994998
25.582059902246378
25.744052808677843
25.55007441088032
25.560838714363275
25.556552759032595
25.595358891825256
25.84166012760814
25.590706285830496
25.761829280935427
25.58936011822483
25.507929338633357
25.388721300733327
25.52472510878934
25.65820710950859
25.570715697799283
25.452639203009877
25.287268817971583
25.35668242772917
25.292521932148784
25.329985976689805
25.550296003254346
25.51609581574245
25.630926346125413
25.55324658298652
25.432143246340654
25.365687668348194
25.54738134441423
25.55747867054525
25.68519609987828
25.590537450817692
25.416843469698534
25.512508956139403
25.43717854701609
25.3253603219295
25.628130844126595
25.33815079777253
25.472040688593182
25.62516937106054
25.652075428389956
25.654835538062592
25.559985447761214
25.602644616223877
25.590573955084864
25.807884724167877
25.54993584353059
25.36121518701803
25.494083268298354
25.421887002397227
25.466321257846097
25.448553392170076
25.45260416144758
25.45806433959455
25.476298473100247
25.375323268097418
25.30681789946406
25.491302140899855
25.330092303471073
25.22786948856542
25.295349163973903
25.293169784309672
25.631080417163222
25.475161395292364
25.47967198130332
25.524876193522207
25.284066360239912
25.399666280095417
25.25840073861477
25.330820278661054
25.179515012639943
25.367824965719148
25.325739393086437
25.335494704070914
25.40955183815527
25.45940963204359
25.54670273378624
25.529796643525945
25.50433064133725
25.70037642844285
25.661782106428202
25.58757614433777
25.651083526972986
25.480857030386108
25.65097268633886
25.37486188304127
25.497508578579957
25.52188489569649
25.647229811644007
25.530727610422748
25.70032534469801
25.83772467889576
25.83537302100937
25.597098817446263
25.589865814843424
25.369395314686727
25.460958699405875
25.715450112892977
25.475374017677257
25.606235089706107
25.73193855584194
25.668913282820338
25.55973898090813
25.47114903558906
25.541230649446504
25.78171926291119
25.679617006983737
25.445641019503057
25.68299967638849
25.711703052673137
25.53110164701055
25.728627506038663
25.694315296607673
25.79201777706134
25.68584983909286
25.854890271814032
25.9290787566242
26.0977557065581
25.951046876994386
26.11301953920584
26.041444582301303
25.89660101058933
26.03635485972098
25.988058434485772
25.897133751102576
25.822583628312007
26.008891995083854
25.86375269296206
26.082029467751486
25.746682576829162
26.017346582863965
25.678465508294707
25.61714313356848
25.728566671011283
25.78817584674991
25.706278281445517
25.739933847328288
25.731698396162564
25.831283449449792
25.57984636367453
25.82492546531439
25.796400128682873
25.736869024578322
25.803744778132394
25.97796467094831
25.79498443894855
25.8920726574392
25.451660886499067
25.528267171278305
25.349509745219752
25.665230078084626
25.8371516347257
25.70307987257885
25.786800222158202
25.90296899968765
26.055029985627073
25.679142549111603
25.79797532648264
26.111658653246817
25.840890753668152
25.937558425517086
25.817603177749554
25.888219514809055
26.255696263079564
26.280234688253035
25.96845758125466
26.10874691122553
25.941118956319144
25.986464974842743
26.1350578848628
26.227834526358844
26.165170947544254
26.381882837347046
26.278600295355233
26.457993612656306
26.24948453570156
26.26696735687794
26.153590737147542
25.841235842076934
25.964570497579608
25.85213222443201
26.08587462613164
26.10532592734052
26.034405128551782
25.839599787167458
25.74138915627946
26.120113879299755
26.323582829032347
26.184476228966375
25.87141935364891
26.031658246116944
25.7197090448951
25.999910859736968
25.922459133710305
26.036245952412425
25.79007198612997
25.924140929040902
25.93954262271721
25.93026090559107
25.707426857731157
25.960791972240184
25.88766435491484
25.992255685802892
25.856610257325297
25.80221731898565
25.989683724354354
26.033909483654075
25.93357163065482
25.999229990704556
25.84885092409866
25.968958734356757
26.170024288717826
26.014133470610187
25.977808129391008
26.15447803593374
25.757804331946865
25.85535465014784
26.095012018263585
25.874579129414414
25.939146350728905
26.32714168072576
26.041797905576725
26.05402450596121
26.10647764760488
25.97523108900076
26.120223248672264
25.97617107805735
25.988409112794237
25.880563950241182
26.316090777950652
26.35779819703196
25.953951157590385
26.319725298283963
26.425767061492607
26.265990563207577
25.99809523622549
26.183265533999414
26.299769562790917
25.90911692717035
25.89409739915779
26.04082218724426
25.923326081668577
26.182372831376078
26.064978860231015
26.120567753927734
26.01394360252201
26.032593287540834
25.880174695032686
25.911651392649393
26.104218243790115
25.974730954965665
26.030675852930145
26.059292985412416
25.953561018048337
25.919029278019632
25.97335386182533
25.886553213500743
25.892397469646486
25.76344753027534
25.98451998519683
25.84764397119939
25.779606418878057
25.623570216000164
25.641080897194083
25.800161063203635
26.01719309445761
25.84793340522513
25.701516011191583
25.7726487834518
25.940153814926205
25.981073219151813
25.82904434507792
25.686402930705007
25.939908012971102
25.88493869920488
25.718989547452107
25.792108523048924
26.0241860672579
25.92466879697362
25.90956892508022
25.73172931561745
25.60505166243718
25.671479217644304
25.69290899199303
25.67174947447231
25.74071122338897
25.99042168373531
25.72382744946543
25.80533355223284
25.80977972627898
25.926235192817582
25.75539119325162
25.975277211464906
25.580682447511318
25.64786225454452
25.58015352289921
25.886094366385077
25.760338964216476
25.89184208050872
25.828743788196228
25.529412796697162
25.74840642339909
25.797848217142782
25.713380227146523
25.76294646092037
25.794586756422934
25.942574009735786
25.636392471665324
25.845201043903476
25.5990162081479
25.356272643080427
25.738315828239426
25.755064450412412
25.76740108174061
25.904243868083732
25.836976373788065
25.746235480034066
25.75669463474365
25.658181340915682
25.947346593537404
25.90318883328692
25.886955147650003
25.868507840106066
25.99613201261756
25.9952409336087
25.76565321121883
25.81838020492301
26.002753215320553
25.75114085280346
25.707000188386242
25.913321491182963
25.731627488318225
25.624622106219565
25.803082078806344
25.985283338791422
25.815997273889575
25.8723263933815
25.961555469022077
25.968624975687106
25.844562683284742
25.623818673098143
25.66407836922708
25.813377826219636
26.1407567742098
26.02909883954262
25.7994690722101
25.683534603012873
26.000610824718585
25.86400529114649
25.720521202203187
25.5523537663615
25.57788602099604
25.724742890122773
25.644797482888045
25.560187463687768
25.672879101699753
25.90881483673393
26.04613545329103
26.013326559960205
26.000303742286565
25.812328892467722
26.04427934450708
25.724552323017278
25.878424370377388
25.939071400612693
26.0378219248591
26.212725242854027
26.093795201824747
26.1768591282624
25.94366632002354
26.167975809075173
25.757363786009623
25.83856156536882
26.062476011074875
26.01682245189071
26.106229077435334
25.759243194057195
25.9903184718318
26.182731205884156
26.158318611204457
26.08505445250623
26.120532196076027
26.209973389504352
25.95974941672338
25.919579255919704
25.991487511188918
26.0395276488677
25.757213170641254
25.70475777697093
26.041857179928083
25.958427951919376
25.95413533505053
25.87030106010918
25.977502689665723
25.97785690978845
25.829664896085713
26.0146192171832
25.773284427374524
25.923608276663266
26.042897618273102
26.189416155567955
26.104564441823435
26.13703556274711
26.16972376100311
26.09322906426978
26.192610996731858
26.068221284984656
25.861204067447186
25.881294105877206
25.749447200953313
26.19731080223224
25.863359843120087
26.007533634956967
26.087521580411583
25.811486133223177
25.92641975752152
26.055448108311285
25.901099772312417
25.81523762149811
26.038355987948787
25.933383132231786
25.934206812925606
25.928247590470146
25.86935198752448
26.0350636346311
26.028777553925117
26.097710088582357
25.800047857802436
26.22083784823771
25.97643634052391
25.840730570337982
26.053542936296342
26.10454361798467
25.844997534695565
25.92043024142719
26.021881373462097
25.987886328044016
26.122926670149777
25.966780939983447
26.07211307222079
26.065859333338885
26.0056146793035
25.95694184197284
25.95950737073143
26.08756338497531
26.137312355864466
25.716838371835824
25.716619634564545
25.887471595151503
25.801575445962904
25.662362849609607
26.1245548798779
25.87663095626748
26.088630548404183
25.691709003808842
25.809793035329736
25.624789003397336
26.077255686994512
25.85674920442096
25.740433350572893
25.787016850600562
25.930410054294452
25.94445698482637
25.860517255531526
26.005783349468402
25.87418249688248
25.900547492486176
26.0259918180984
25.976071138298447
25.747920591990898
26.074173757453327
25.869235263856755
25.865095587394684
25.882428639144948
25.67655429436588
25.972766521955485
25.738040694983397
25.794746946730903
25.96833092701889
25.867506879110156
25.839536392490796
25.899427706234867
25.93474779793208
25.89204559196311
25.856180826936196
25.984692458596363
25.963656058028494
26.017291416312258
25.881810031666472
25.934700675017563
25.878973033623918
25.845253107447633
25.830222352066
25.998833424358672
25.59968689823404
25.757883257653205
25.78886232017393
25.746199702750182
25.763938224455043
25.777658162171637
25.776924612837906
25.69739928635866
25.85368524099775
25.90011673616697
25.76973137585438
25.652326857601633
25.692597863534342
25.857351132721927
25.831078495463693
25.893203461157146
25.76181910734325
25.729657095381313
25.606199519306195
25.49224662268606
25.278805379580096
25.505831858789623
25.443719031671524
25.18813426037315
25.614389469022633
25.479700065402838
25.54060993060791
25.499967465313045
25.483710954774985
25.524344195224074
25.868001681116855
25.683618955474397
25.653756100998717
25.817286375498234
25.8714088866955
25.888685699446675
25.450454888479182
25.867139986828924
25.759865091106
25.753704876348355
25.719292030194374
25.863741536942456
25.78529113433888
25.63688037601645
25.73649349509433
25.35394161695856
25.883103829794482
25.55305912493974
25.79571825583049
25.66879278241703
25.591239397489886
25.691516904379107
25.67062529137995
25.622395164702112
25.720088863411963
25.797779438817056
25.856007945923484
25.680832940399227
25.787913056399862
25.73117628936085
25.779904904300448
25.920273020649983
25.791501997938592
25.80755823027039
25.517490494349175
25.58022508202185
25.8643240831685
25.706871731262762
25.704602370052573
25.608983182137198
25.692362914922942
25.753320539730534
25.71920310437209
25.960671462539832
26.05987699897795
25.765127651246207
25.8599152845493
25.968702676967407
25.85985242776754
25.899743668384033
25.77990778704758
25.617729137090443
25.70064997585395
25.73182773607742
25.79297107644066
25.742229805538734
25.611824635939627
25.488492532570056
25.890614120958002
25.57585947891908
25.587707692176657
25.95689036895979
25.743415640139887
25.75326901024832
25.826377855102802
25.655521521693032
25.657380514661828
25.601563670009828
25.422964486044222
25.706072484480472
25.471719158979877
25.287815215106573
25.95357904148794
25.70559932358571
25.56866295269664
25.893533549635357
25.686101347391066
25.90589362889898
25.356244144445547
25.70449087790407
25.584980935620617
25.54070866177938
25.68245481451871
25.603078425367364
25.565802296675113
25.64639577700048
25.58669000888134
25.56606956780979
25.42866844115218
25.800204406956112
25.669374252437695
25.718083272303026
25.675347052791835
25.64887924293142
25.641531819990835
25.503495630406697
25.605101555530066
25.784593633350358
25.60388936413829
25.39550315890911
25.541663845190424
25.524666663654582
25.752989633210046
25.584369071566574
25.53362757543413
25.754526843102205
25.78369898581073
25.556833541759673
25.637028139934557
25.556683504862033
25.51724062148895
25.63803234021331
25.86667724846642
25.630298791395603
25.576769152798654
25.43431585465901
25.431059802102453
25.67759889310116
25.583659748172607
25.385003461064404
25.474990866344765
25.56885689274378
25.591842759281516
25.57671117126127
25.76986073192262
25.606187085524777
25.704217633804493
25.617590244866467
25.691420692617463
25.67472661937902
25.676843672891657
25.35340526878366
25.43603332675114
25.445524681665724
25.911173585483787
25.62087417227265
25.616717451079488
25.522963674090516
25.32008609384994
25.61280509445767
25.316499824062277
25.552872126600985
25.258066064989382
25.59992849352518
25.349033073199486
25.35611337578557
25.366176453779257
25.58465219081622
25.501450662832337
25.50378266420639
25.591114068155235
25.475366178791123
25.529137738854175
25.56015268883943
25.398317919458755
25.50693807801782
25.620264848239785
25.44610632448019
25.460973633678734
25.581527389486524
25.59464936219016
25.451039310887545
25.685702961197844
25.765596180329368
25.61342115608262
25.5393921390308
25.778378016128368
25.652706147243624
25.43995936693246
25.553319848656475
25.542123989550717
25.557747669742323
25.555511393822325
25.37060446792065
25.39177823629452
25.46029801259669
25.660102125191862
25.69469292578251
25.719184385169672
25.687727463077742
25.857020525280653
25.617334651556448
25.66603809558701
25.852423397214935
25.482895845693278
25.686972106705202
25.56052622707645
25.6042604624012
25.56628756964498
25.661923839233562
25.53576105887037
25.5419196256814
25.84676210108672
25.58752587603568
25.817152744570183
25.567351603225156
25.746268629787437
25.426327071786417
25.744485270615723
25.73836709754429
25.68828096007583
25.55673859315363
25.582184915430762
25.678488355373617
25.626823157747086
25.740496053276505
25.464682510830364
25.51278872031177
25.786027734127753
25.399386845948563
25.618865468511462
25.430966553358818
25.49903158486132
25.496321884953694
25.429309669145194
25.388814579360034
25.561901042312595
25.543918126546476
25.42446955692524
25.552270844454913
25.64404769559588
25.580332596350264
25.463703188119915
25.43818321650982
25.546333847811834
25.42542249735958
25.644305677654067
25.538849084772597
25.586569035449177
25.605298458774573
25.722643589950017
25.531013559603416
25.458365277267742
25.58225298923057
25.36247496197067
25.536533871988688
25.50939942908161
25.29735705094863
25.386979452668168
25.53616673262041
25.630055908365563
25.6815683212706
25.694156363635585
25.642366636065066
25.65688514466862
25.689097271364858
25.6505811491807
25.685967883097234
25.556259626700793
25.616496642499012
25.890463557075748
25.99402861976256
25.75199467958509
25.792826862415893
25.862547546935136
25.751571063215636
25.789654711743864
25.990929331938688
25.445526972245997
25.52826897214821
25.620656846125307
25.54938460913865
25.505933640240283
25.583499570629268
25.66468184364074
25.55628387709416
25.475477426925764
25.498419463001856
25.686000501925147
25.669741830106023
25.61365620138352
25.862166118275603
25.733052262557436
25.894710564751712
25.706931779090585
25.86690228183513
25.843097322100373
25.664735988607095
25.647087553571986
25.572613238892885
25.33421024354839
25.34686380369436
25.413187321314116
25.404609799475114
25.548728945774336
25.782679554504803
25.707007897238658
25.632064118397572
25.64668891101352
25.638189280486028
25.64223346131866
25.658106890987035
25.611523505411267
25.733044202775947
25.627212049736816
25.70345516958324
25.750830436125188
25.446073598851317
25.547563364939837
25.890417962036434
25.78558904018288
[truncated: 98,002 more rows]
