# Supplementary material for: Comparative structural insights and functional analysis for the distinct unbound states of Human AGO proteins
Source: Sci Rep. 2025 Mar 19;15:9432. doi: 10.1038/s41598-025-91849-5 (PMC11923369; doi:10.1038/s41598-025-91849-5)
Supplement: Supplementary file 6 — Supplementary Information 6. [file 41598_2025_91849_MOESM6_ESM.zip › AGO1/r3/N_PIWI_distances.csv]

cm
40.65518105246059
40.74164862911761
40.81466939647609
40.510427241087775
40.46810287485371
40.81828785485823
40.48686420432347
40.87666235013123
41.072678987735095
40.90048004093416
40.796774629365174
40.83791602026718
40.78140196929952
40.30178502830551
40.629888900162
40.57205277872553
40.328806749686535
40.125724024683265
40.33064236063676
40.752848735343846
40.945805079996205
40.805802469017415
40.81812973271178
40.79986656645148
40.67328271607893
40.82970668089666
40.85913067765174
40.73474493829196
40.80497962474706
40.52299893331462
40.72373108009609
40.745189514682316
40.794770842556865
40.70200733566576
40.95751224798648
40.702074484311815
40.85548466103864
41.041580984101756
40.983584678699685
41.152370050992985
41.4014305681095
41.56851111201807
41.340746847334486
41.33418773650201
41.25145839269472
41.02465163642311
41.02364936068908
41.56166813535489
41.44515866013935
40.98787011405595
41.4975130307063
41.503722116350865
41.54606377594232
41.31244306223207
41.35579285944223
41.09525121389767
41.04769678069859
41.02778570002313
41.00125924473048
40.967526365730315
40.7058406070575
41.03259248226904
40.72235619228778
40.60150535808266
40.65774791465282
40.243661902951956
40.617048558595
40.76077534015521
40.38360008196235
39.949583813147136
39.96678073072362
40.51411869646455
40.14925899342779
40.47079186178204
40.6342706505615
40.315182997735654
40.43080536044904
40.486805811636906
40.26504532471894
40.54155456826174
40.29114344989689
40.42398739021117
40.23251366138018
40.50346409552917
40.40969035419256
40.07114460920868
40.06818525812603
40.38573113747156
40.13443749693748
40.27206583306556
39.94587958619341
40.10397933701301
40.17991287196229
40.41481120716374
40.36861892364003
40.530066208626394
40.419059461792735
40.42342281604018
40.529717292587684
40.5108881740436
40.65383053514915
40.818739462508105
40.790105848692825
41.001941619611024
41.042064680105256
41.09383660460016
41.06989087979946
40.78621784564174
41.05258600013813
40.7889438695308
40.83366404240652
40.879791034566225
40.819820976793466
40.94264940729735
40.69669810485868
40.88444106248985
40.95079377034119
41.129213261807834
41.17631229277248
41.17901183797902
41.29942372249217
41.105753165191814
40.88193852980011
41.12681389983454
41.400182013465574
41.285071651733766
41.59198557489714
41.508367826502436
41.59991599250766
41.433772677026
41.61753945402374
41.55232957603484
41.556638342418374
41.57177808947058
41.56466064856789
41.35233721723847
41.3235456922014
41.259500582781506
41.323895470585434
41.17283431209161
41.42758895783161
41.27470185841095
41.40651140792235
41.12574187223127
41.49963803747552
41.19196299449061
41.31819188437727
41.23942686749392
41.63834615512659
41.53783413657829
41.61083742376198
41.58422153991618
41.50256065822928
41.814955843762235
41.553590735323745
41.34660317623271
41.74689641325174
41.7867434355422
41.82708837317915
41.886283282477955
42.14249848721088
41.60364167318756
41.482025200307845
41.83118388753997
41.56972556753706
41.507045474624576
41.37624940805875
41.162673039439824
41.29458142653214
41.14941037661648
41.018260757530605
41.04335773241852
40.801637297263454
40.61987749851611
40.787656855159824
40.69507247682498
40.523004863429165
40.360089312604046
40.17732153279727
40.43107081567419
40.56347883287218
40.618638053105194
40.9211639592392
41.3019880496924
41.09679170362841
41.07121045130017
41.228234374406576
41.06131905075835
41.05539692616855
40.936577940068126
41.069028112286546
41.11176063797855
41.259285403242686
41.02291294549635
41.262784454288955
41.21186896442036
40.86880080568405
41.245397666741255
41.22378485108957
41.19475907844351
41.17508842338216
41.31481636436882
41.568069647453484
41.685946258576905
41.615836263148715
41.81682394627075
41.90194315956451
42.061795338822385
41.84472419655705
41.47207241664277
41.49365003253341
41.467247493553124
41.678364265044415
41.48636135625355
41.091957568198126
41.073835324057356
40.917939916363046
40.899314318145834
40.857685467105945
40.85640424465574
41.024835511843996
41.49603615460008
41.277822828291214
41.060433308899064
41.23615594335589
41.35254622780917
41.52477238301316
41.905105446131294
41.4440621682562
41.36846099797899
41.35686981085288
41.51497033725408
41.39924686920637
41.1041992477131
40.97416688077752
41.37918638265482
41.19731111695795
41.280566498862726
41.25338340509061
40.93978030306214
41.17430192541278
41.19328376972494
41.25542019071263
41.26835519535642
40.9782073203529
41.24791053740648
41.47214779906874
41.47580414594995
41.592295894806014
41.35493357034773
41.22298993702765
41.37446836428556
40.84462727741848
41.0404411864065
41.38601605169995
41.115822551405536
40.91665039305976
40.629686876711006
41.12424360496922
41.064708798046524
41.24567577540033
41.40134588454128
41.16844864678101
40.99416894800072
40.97473737493227
40.97470072147442
40.864611021497495
41.12874904240519
41.24976095908147
41.433679290495455
41.77855806267714
41.40915918458249
41.37263048598795
41.439524861692675
41.4290751808383
41.69318179238116
41.433144690525594
41.24527588039731
41.49643444134058
41.56611017396914
41.52983298446982
41.89596569047933
41.81513963097234
41.56651425125649
41.824225982436474
41.59114089651776
41.390004184155664
41.2820135430848
41.09814307378406
41.41752946752379
41.50033607263939
41.747870768189166
41.68779817159909
41.64865580202519
41.67820540169867
41.83336420129706
41.45620757353718
41.443380828598706
41.75573314659716
41.68451918009817
41.637925568717904
41.73378443196914
41.84588259053291
41.80467553545963
41.74581905653197
41.68739379454657
41.92722393142187
42.166576764364734
42.03848594618931
42.107013636330535
41.94133135020905
42.00423083867694
42.049118510415234
41.58774805683979
42.00575282278578
42.01469342900905
41.62151237679489
41.92799058289265
42.19572788794874
42.09734351701061
41.96540334921681
42.05490954368439
42.1261601732406
42.01339302740974
41.80497521500384
41.88084796216337
41.72866471672223
41.479228611552536
41.29595221990087
41.233219407502155
41.2100848573249
41.29786845425596
41.33274619575668
41.36164686305051
41.41770446648553
41.271569108266625
40.87690766187494
41.246528754325816
41.62136482523885
41.362430162995224
41.49975758155418
41.503515191189024
41.45327231317652
41.08672370660499
41.51863312664369
41.375165636194254
41.01045660192057
40.87915205961478
41.01896302858523
41.20751811390435
41.11774768498533
41.282588159285794
41.23467387233039
40.913120356801485
40.950771364716765
41.02198916461057
41.16049896148601
41.27051035250569
41.42939784525382
41.62875623127161
41.292198908679616
41.61566390140888
41.53689988114224
41.40928783909878
41.829451971643586
41.678638439507374
41.455612370097526
41.0922699763287
40.9992951726556
41.33052847191651
41.49621556700108
41.63862382561647
41.20584778084668
41.16542398391939
41.17430945705944
41.440050923334304
41.726590779439206
41.51290253473672
41.726866457056154
41.95227430535525
41.57386377849415
41.64710687480904
41.64895469526472
41.690263788134615
41.486616849838555
41.79719209350878
41.51447357889361
40.884795325590765
41.209738162648485
41.18649441705124
41.224702311881565
41.194798318046026
41.0345312627241
41.34348375105923
41.10450251866856
41.249195985841666
41.432302338167055
41.33337418501698
41.55799711954946
41.294897533817924
41.361465847777104
41.37997709961497
41.59512705832068
41.548834992613614
41.68100583909702
41.72818212132097
41.58820346362105
41.5207632958304
42.001733542151776
41.79802463150682
41.59551185710181
41.648320279221466
41.49589440315151
41.5457789888625
41.67725162793428
41.98098715339524
41.894419371201074
42.042803842888674
42.02959416923171
41.97829059847596
41.852908894073245
41.96598574323293
41.78547303629556
41.86782026954372
42.04316430980747
41.87622957375576
41.85539030275575
41.781675978959846
41.76959462557593
41.73417632392441
41.614586150351435
41.71389534160989
42.075538631842974
41.813993671878414
41.69532726203548
41.64650538992114
41.620725110455545
41.604153209246945
41.64161037883914
41.71830826964243
41.57940945089583
41.75870165592978
41.91299154611229
41.96454768892376
42.04184007250988
41.640848486465906
41.512414988106116
41.62710558327748
41.24110228035799
41.55274881133874
41.50912792521177
41.74777556114079
41.99580216320125
41.79007871530546
41.604021809069906
41.69463930589214
41.65224918971703
41.41635097715113
41.453921134569704
41.5124806648546
41.14213678820868
41.66471792807265
41.93424889364942
41.9077436069872
41.803355239576526
41.823103676457286
41.5843736320249
41.88060714380017
41.756602877153156
41.621964552649644
41.618953469515546
41.743493762028656
41.517265833758145
42.04563697017666
41.83417769576109
41.71309226078852
42.0058124024451
41.68123400577166
41.95709829600559
42.14040327495806
42.089167732602604
42.62429354464621
42.31959556238229
42.58311802617235
42.47840554156498
42.621957899199934
42.566574008589065
42.568449004468775
42.380228332779836
42.46422798819833
42.548999027759145
42.75162969458812
42.76336636090806
42.79665513154606
42.93558243540854
42.83738050942757
42.49574960397742
42.40178362897146
42.408368136545505
42.29984108866379
42.29004987033959
42.430686716715904
42.11496753520289
42.2360435961225
42.405291541815686
42.37661246331816
42.34495650829473
42.3404019573096
41.82964334329255
41.779336625825984
41.808758766996995
41.765246685261694
41.94520832809187
42.180273351051916
42.04924735604328
41.98167296867417
41.76817127775914
41.420935064888155
41.636644646531224
41.92428118048538
41.6816455542868
41.7785536958326
41.71946914342928
41.8698409740855
42.10976903020288
41.94070668846221
42.06024913012382
41.99416866886589
41.9413206094071
41.911633643174056
41.984844397517286
41.768361469659574
41.99993217905436
42.053080287571134
41.95330907601139
42.10760148636165
41.91710128219668
41.840271311307376
41.65243737087691
41.9587876375636
42.022277896530966
41.98840340102641
41.42154197817643
41.38447531065915
41.484553844480125
41.126233813003324
41.74244253264268
41.48333531470882
41.58524372223583
41.69470952232063
41.55007347204178
41.77665474771614
41.88017112203262
41.7903377129465
41.93809539732519
41.97549938804271
41.77858690241464
41.42428295485901
41.62286405616054
41.546950087057766
41.473092471213846
41.41725429711124
41.466373727203205
41.491225024725104
41.71632000260865
41.698440188830766
41.722482325490276
41.45586264528218
41.575972061789905
41.310548593546436
41.68923496885563
41.39893963392828
41.56862591326727
41.51808768406315
41.687759412526184
41.63853491918327
41.6157264193145
41.72385999091816
41.67209521085819
41.884732277644574
41.89927521848239
42.10525378537578
42.167573769768794
42.08441092945432
42.295586875044705
42.43918174003359
42.01227392815102
42.02339708677269
42.05265635863533
41.93720478006998
41.94236425609039
41.81158531876897
40.94398919458507
41.32578232225018
41.552530155065455
41.62778038296159
41.902523381327995
42.02554675357227
42.25472832345224
42.29343771857816
42.15732118251993
42.22047092628907
42.37729326526059
41.983963898280386
41.886119468294616
42.06959054122874
42.17319131306868
42.16685628799248
42.26411686174153
42.24482169247433
42.28469405591988
42.19876910221139
42.40077680764851
42.21383380394897
41.69582882801791
41.79040270106865
41.36612833427402
41.33326765225277
41.50658191980498
41.13767128349079
41.742896761510394
41.65576039140102
41.58130801335893
41.711985661252115
41.55254199899194
41.92174920557803
41.80502085497528
41.8244030110989
41.73966105493364
41.94595269304075
41.791670936034905
41.74749223461151
41.856585472453915
42.04106736471342
41.86563660385216
41.98124033676847
41.62606729295063
41.79434571497797
41.82473310320072
41.93666836858798
41.817822622545485
42.1845216430493
42.203530708063546
41.857287681223234
42.04615476262656
42.17910195416693
42.00496851954168
42.10628955192621
42.06192873827024
42.2526896006649
42.310795595166894
41.88807143299358
42.016096606246975
41.655763076198504
41.47300461043564
41.57161620172652
41.35773169713096
41.629784502653166
41.52951477168192
41.90966398423514
41.868578856581706
41.806984262912934
41.38641368979467
41.514949829376455
41.41682597638552
40.98843424502327
40.74590505798278
40.93936470898671
40.79357744913572
40.75966667586472
40.85882648040765
40.756023971176546
41.062671723844744
40.82342989029129
41.19785895817773
40.92797865797479
40.816241698789185
40.77765000113867
40.780861311251286
40.83797420558486
40.60732228931338
40.91251288868592
40.73761385878726
40.96413253896603
41.03329930526366
40.97835616626476
40.899888206763286
41.31720468962066
41.25074674526576
41.13647861921431
41.21520722352437
41.20603953976124
41.06479033599727
40.885769276813036
40.796100307655514
40.85613760939959
40.980295403471104
40.778626961084974
40.485150920818
40.670945008989456
40.76248565434365
40.85461533297341
40.850283252924235
40.87448614629606
41.00097115333576
41.08279264661261
40.8562428807207
41.060018590777005
40.936894819738434
41.01723949682485
40.99529778899172
41.00036836449103
41.07554640093816
40.92886449463613
40.88257331839192
41.072149993450616
40.921849972711854
40.72508946377899
40.901089900756304
40.668453116785535
40.7412782646164
40.91754241829995
40.92767119891203
41.30598263236878
40.91283761834361
40.82931551931595
40.606749200205655
40.513487886206796
40.409968922004516
40.87222454568555
41.07853482208009
40.95577896824235
40.703934952439624
40.89322791648154
40.85971256010285
40.68103377898829
40.84933496036688
40.761507385809146
40.34851506717863
40.59273864799347
40.54104813157406
40.495553070379366
40.89002795566734
40.78673335808272
41.1605811302232
41.24862749709003
41.02953473527464
40.80555047471631
41.26378459696294
41.35898783796574
41.32923824045497
41.413459455277135
41.26372575403613
40.8921760131726
40.832142218598484
41.09656897284078
40.96294387913443
41.10792663966072
41.04516510380568
41.21337597649957
41.18364046340355
40.930830653114135
41.08524242257001
40.68912638713998
40.65948038195931
40.7918778501907
41.12986868455664
41.24807111166795
41.103859767660325
41.35448115042844
41.302682458288075
40.906014854247026
41.499408256664765
41.28147326102402
41.30420454589184
41.171077610497704
41.46308275073106
41.24464516871655
41.29918680831384
41.34838959071971
41.113997870287534
41.266190259122865
41.167863066402916
41.09625843467791
41.243942088765245
41.37794703026127
41.17579737320086
41.2257043745313
41.07832684357356
41.498992094447104
41.36300030215496
41.29368135809837
41.011604670298595
41.4087910017247
40.97853692179082
40.94886135325526
41.01518783485335
40.787304546635575
40.6361960974681
40.588141412442496
40.6956890682718
40.97437410726456
40.856029962604346
40.801929147790986
40.82676761468341
40.800740371360526
40.701047944528554
40.55946265296885
40.414947405686526
40.81888482355441
40.810066496215384
40.72807534503545
40.93682045661244
40.5963704083223
40.679166975339605
40.77628965900738
40.8507453262909
40.96251141590139
40.90937686527974
40.74592902948352
40.771593506560485
40.86886101965092
40.845276613198536
41.04083456685615
40.52809897999604
40.96359419776486
40.78141789634148
40.98148307278506
41.089204509591085
40.76301471729656
41.117904379122855
40.928401062042795
40.81075226742567
40.867303069581695
40.976428879209145
41.13876482429033
41.21734502756021
41.21451247866402
41.19000057108997
40.82392383427377
40.89694263803462
40.819980520781044
40.86997268922806
40.887657918216085
40.85394270748831
40.65062556824089
40.90966474796741
41.20431844818171
40.77670766417367
40.63754882949083
40.745699863161995
40.65238122102296
40.822329530411096
40.37899282785881
40.20145170710998
40.604654983336054
40.28337719349464
40.516739740975346
40.24493382584843
40.21907908957626
40.180939070478935
40.49157444211724
40.441000374316175
40.18608787105892
40.328219322645744
40.530422413421675
40.33576715934242
40.23367445250049
40.13688550550629
40.604820929728405
40.48691349851925
41.10929898051622
40.80610556347863
40.70112949800635
40.78078915629286
40.59111960515102
40.372470218305
40.34950690313382
40.11598549711705
40.23621837023994
40.537616908675155
40.17107808812202
40.376106024121405
40.15228557402642
40.335810991842344
40.093227653335795
40.06098087936205
40.098458814379505
40.15821112870916
40.40208684336064
40.51703637879408
40.569986600774634
40.47744695517923
40.54079156782085
40.613949911928835
40.69165492946425
40.380311479672514
40.569541042999674
40.57268862788162
40.67612127681943
40.71576239620253
40.74401004966234
40.768694526048215
40.7223076623781
40.5899622528666
40.50664542692449
40.69010582267617
40.63600659689343
40.80337367611847
40.86988823468321
40.86332166160385
41.07446551553227
40.69645276139851
41.2830656976946
40.98041930767009
41.12196806142
41.11214396608353
41.23400811212301
41.04042145628926
40.94153118212531
41.203760480808974
41.29264924066376
40.956831819224604
41.32947998326245
41.45219441606589
41.497532810236336
41.48627053066518
41.49548012409308
41.47486523965499
41.43412858635418
41.428035286949786
41.238942562444976
41.18429854661451
41.234419017100365
40.92994230222931
40.53137770241639
41.17396403135996
41.29243464521103
41.24418851362508
40.87493456006506
41.31882801803831
41.18572836877646
41.43379884544753
41.40139598588749
41.583125009404405
41.424039707235174
41.877819902992755
41.95688020563982
41.873379964925405
41.641223048911684
41.9520628160558
41.5953292575822
41.30730408206269
41.73817959570489
41.281699576000975
41.310263968068945
41.332341826773906
41.33856018405728
41.15948297200712
41.09691942574338
41.331570341620726
41.31246423940607
41.50805952547264
41.33164423069714
41.08682448240573
41.2075116857037
41.052982152565214
41.15826256961304
41.036720372389915
40.89069033092302
41.11467132296435
40.87446454913941
40.6461913083995
40.85671450399335
40.66356575109438
40.665013672185964
40.946585164100505
40.93664054050922
41.16595934667857
41.16306288989483
40.92569339675893
41.17254085089065
41.07356890824964
41.297827484861145
41.565775001077185
41.33594504635323
41.114542845117356
41.32398485635697
41.62195360468518
41.52684138602366
41.310865030276915
41.43860683582009
41.57678485894516
41.69571733551227
41.52787990958174
41.61519924525717
41.46428085478711
41.34130468040169
41.32201133741233
41.469479648649944
41.16050760650563
41.440635402342984
41.466185645380286
41.67185691193427
41.63581977942707
41.171544337083375
41.35640667241188
41.01559058406621
41.14366862084867
41.069044885875094
41.122806193178235
41.16131858035618
40.87970024055496
41.00888850757237
40.87976329391584
40.69765416881831
40.848772863273
40.975544063569785
41.24345272037549
40.92637382243229
40.801770844739195
40.730656165010465
40.84797695631221
40.8459781309963
40.554455173313116
40.6191982186657
40.70621259321303
40.31228885819167
40.439498485720605
40.40004531284734
40.08571938841375
40.26395495512079
40.34856812526756
40.21535711476239
40.524360808086115
40.55437181758416
40.98154641664368
40.804296329123375
40.69947678221761
40.83644632126549
40.98793168120146
41.24920884865219
41.21724777215148
41.299989840409644
41.2274832344184
41.17801152729426
41.33085670559201
41.21412354533353
41.35128154629341
41.29356226246075
41.35055275215257
41.13419387888659
41.082333592981456
41.0622125991889
41.21242350661208
41.29383178675552
41.19290245097734
41.340545826656296
41.187621980994294
41.383560069057054
41.530545380849055
41.34200656784957
41.55636109201172
41.101998953649
41.248236350471004
41.44619625228855
41.531087704863005
41.255724928925964
41.59203573184858
41.798104564293524
41.538888649103676
41.801764735969805
41.84772660232663
41.54190070355541
41.56019666192383
41.34931839094042
41.38176987670178
41.57428084368039
41.13645443529443
41.24507810986025
41.31326632317247
41.316480775826484
41.512672660180414
41.46363760214231
41.191259855655325
40.98706858267426
40.969925285678436
41.07435293688451
41.06022385392434
40.9742587105584
40.94394819470147
40.97471711057394
41.179281907752205
40.902110754602184
40.74093207001825
41.08709048596421
40.8562377743695
41.294863889405526
41.170033065672754
41.23192225275688
41.177081415694566
41.12137451145424
41.2202255666157
41.06546801712661
41.04572618468495
41.14715300670897
41.43845993673727
41.27231519984119
41.37034961183761
41.56189604805885
41.373296603107455
41.4571298280467
41.11492314965557
41.13950005841735
41.04748640483202
41.160198668550635
41.528059921072554
41.39572304553886
41.420632923980556
41.49839081546588
41.24627239764606
40.8525389650731
41.00276466098622
41.11277737064816
41.32483554170404
41.51680662001203
41.23603437320567
41.297135382010126
41.30053979413637
41.32846156217792
41.208821033247204
40.867278878739036
41.14269649539361
41.47491341127095
40.60218243059421
41.17792583080669
41.19117680918499
41.509091914238525
41.15998998211036
41.564190849648966
41.52029072645763
41.516190187796326
41.738980029839915
41.67681978598493
41.576029220268595
41.71351537598532
41.775619427875235
41.974088268958255
42.19247326858532
42.00738291105823
41.740797282049904
41.6101824438608
41.72627402126044
41.74936698887764
41.97771241242625
41.835498738453616
41.843062083224495
42.14970318167348
42.17567902870595
42.01984973108159
42.00095302615638
42.05199248427102
41.8133010491472
41.68966932019991
41.79382797792743
41.77286476513317
41.46783334770066
41.730826387865235
41.48721140331273
41.58834354668804
41.40906985862755
41.418854420863184
41.43640727536302
41.73035421147003
41.96803745961441
42.09502226103588
41.87278577517846
41.94785156365376
41.84822628583759
42.10250917415665
41.89975930211076
41.74598879872752
42.01971341361611
42.082910467040314
41.88037137362467
41.77292350765195
41.63885841015782
41.66691799924314
41.88984411745253
41.76969657699898
41.53708815351261
41.35173952163501
41.310074587946495
41.52964269678091
41.72149340282501
41.831830799633224
42.03713044370133
42.12770838920136
42.099187197904726
41.84258670747736
42.073146048938355
42.188995423317024
41.67856259893174
41.82949175529905
42.01601659729119
41.61987867736602
41.58631207873494
41.79421654176021
41.73658640158879
41.64189546986963
41.64634030432471
41.4941232150373
41.76609071580869
41.944514925559005
41.6991946154584
41.84144511962556
41.83173401595093
41.67639460721436
41.71576904766209
41.79764829764922
41.633700377842395
41.65034065746991
41.51562710044419
41.56811003788293
41.77099073183854
41.71516099847868
42.04011094962889
41.960466968256114
41.86417115359437
41.969612130512424
41.82190625731047
41.44104958017527
41.47671032289268
41.601808583076384
41.400615587205465
41.5195181744168
42.27039421709193
41.88742069528043
41.81798556816577
41.72864947651336
41.61058138005283
41.659125475343686
41.392952785291094
41.24025271331092
41.1248914148751
41.52962494526347
41.33836610175717
41.566263974467354
41.8249591418499
41.97619761445451
41.80198603246906
41.405964011065116
41.36173224944165
41.63894309189378
41.651982042077755
41.41702999156673
41.61463339214748
41.35414109707307
41.52707649466068
41.35149218922762
41.10083580735598
41.28400067390524
41.18208989460192
41.285974431869825
41.57884611638284
41.422654115550934
41.54562299541031
41.21838785222476
41.31494502733128
41.360452761320175
41.3639018850525
41.703919196738404
41.5228592649261
41.43598458420496
41.60904498535377
41.42757247964726
41.50538303856083
41.201217529432455
41.407104146029965
41.715780284197386
41.82363182207481
41.62000429466822
41.73026539624252
41.651734752426925
41.57799308818933
41.51114240230454
41.8682499263824
41.86973031384698
41.83598942746425
42.305444597564474
42.23763421080141
42.173944951311825
41.92472881841578
42.096085076654305
42.11739745184053
41.98709953282977
42.20787540940835
41.9695088088628
41.83394307975167
41.60622378667414
41.70659276030696
41.86676788556231
41.37393795280775
41.35440133184266
41.79939641766302
41.906522400109935
42.03835880135699
42.06784853894429
41.98155886280398
42.100552621796496
42.09561212109671
42.30913768475595
42.1898888928413
42.017733673069124
41.8697924449885
41.860010133422804
41.888951544751954
41.75027784542969
41.92249059353887
41.804465179274345
41.846052773226305
41.573120074058075
41.5956665992366
41.31872639692987
41.49369186630759
41.51146427746776
41.79898194145507
42.130398687066595
42.072871262278916
42.254286729996615
42.36510911172228
42.59622558824938
42.90752638220135
42.4125913908649
42.51571184555479
42.25312836658517
41.96230873687302
42.30619496229834
42.509783660179714
42.220262705108134
42.194373882373256
42.29993509407769
42.27365403081816
42.31341291202599
42.28497452748807
42.16306427135263
41.95422837503407
42.10760921842886
42.696523778976136
42.39819251518325
42.386988374356825
42.19727727834678
41.88010367742032
42.08426484602178
42.00199518941559
42.34234106230346
41.91126131853389
42.1265334708546
41.77822471010395
41.7461822109855
42.07487500697392
42.06295100160078
42.32180711837735
42.132549961203345
42.25281623802054
42.110495533681345
42.09625414019467
42.105054795774485
41.982415724940196
41.72287630909777
42.03484036547003
42.11654339878488
42.22097431595204
42.24958009201628
42.36539770419814
42.296663958834465
42.09359339589404
41.90911678986745
41.79384556862261
42.301705182157264
41.92709844259623
41.85343424027563
41.77077078600717
41.84007276407478
41.884090759346634
41.94223306333376
41.81162702189715
41.65924504816704
41.802577189153475
41.85998504706594
41.67914528658495
41.95380910733044
41.85362443536897
41.73990040117261
41.983868432303325
41.90022005712997
42.09873773118742
42.1475852987179
41.829851069213845
41.70082365924133
41.521169270603245
41.758816635443964
41.83973268669613
41.95063755130425
41.939311788986714
41.638879763160936
41.73074753314117
41.66740000646738
41.46824599565556
41.45474897361072
41.90145020179696
42.16768406136221
41.78859428855453
42.03277307960204
41.983054330242986
42.009111377010825
42.29325318776222
42.19365870933819
42.07172164289007
42.02238405176111
41.96986129199247
41.987949670922596
41.93813324754733
41.77242054570229
41.57672170596634
41.8197928722865
41.71507600928102
42.11992107541868
42.34585662267128
41.976236631199
41.97380529524803
41.96903392552663
42.040450468204554
42.00202079271912
41.876790513427494
41.82125870521217
41.78602103817985
41.91734931045633
42.17884899388967
42.15501150318187
42.027928261062044
42.25778089206205
42.07132570484125
42.03185604144029
42.083275230529715
41.865101768549856
42.188854000342104
42.26378474848201
42.122657132457036
42.106253925617736
42.2648325680394
42.328776846195225
42.42978320371605
42.6351827755253
42.49805069157774
41.95955696132357
42.009760583951696
42.047794115403924
42.20459840581661
42.07131255866542
42.41887488564104
42.221551879690644
42.06093031075329
42.42022439810198
42.16900707645008
41.81784209343596
41.846025188150854
41.64942624160256
41.37863710126452
41.54467715389227
41.89132843020073
41.80647018772409
41.69657133551118
41.590072638535986
41.58301351924775
41.613367134822504
41.40176307530182
41.26478943567
41.240440371204
41.63279704795718
41.30396606257474
41.28765854207016
41.417385932565594
41.23492432440675
41.17321185623152
41.39778534042891
41.454618233819275
41.38636393375512
41.69921010507086
41.47393532059519
41.27746734657936
41.21567980169886
41.55191847350382
41.463848766239366
41.2004424597522
41.501367149111765
41.489982328816325
41.587525335723505
41.49426351980636
40.959570792955
41.18756998857994
40.9519501783773
41.07551781527411
41.13973529201357
41.23529931855608
41.05157567607118
40.78459774353897
41.11221710451936
41.28551889489264
41.413710484258445
41.4919673369252
41.76521369007162
41.808680003950144
41.69380366060271
41.45614472528618
41.53546061740171
41.723667550820686
41.80099664023156
41.677523358881935
41.568637661928086
41.324710056836295
41.68020157448107
41.6005387470851
41.539064451616454
41.48727239163136
41.39525667928176
41.724749561726455
41.265377883509785
41.45316278247163
41.970663138753636
41.95799841649248
41.78059995268994
41.582364308616846
41.48901089615059
41.62679438026827
41.53874989123364
41.461536723363835
41.235054628399766
41.61378775408619
41.58494844118244
41.58583497255775
41.406674830747804
41.70936616583799
41.643954228389994
41.49905507196063
41.11603734553088
41.86176008588487
42.0927409877671
41.75625716206232
41.989404097737
41.89516104931303
42.007087581274334
42.21602159278641
41.916773519222524
41.81159074108182
42.041547428299275
42.03661226215032
41.622289368343914
41.67052443518241
41.62397418914252
41.66205565695325
41.53418002244569
41.19936172296788
41.48387220467531
41.48022286030793
41.51824635607994
41.601983704643885
41.26809002629254
41.67132978955217
41.65574396250076
41.73539294926876
41.51149831871839
42.1880167483261
42.548339356120536
42.422370567031535
41.83192022356796
42.11313492694167
42.22666332998911
42.088049912003406
42.37594487067941
41.84320959587966
41.72881856095632
41.76625363761792
41.839823337378476
42.308304379385774
41.8953629436364
41.954740436182924
42.193407517733895
42.12661785980244
41.849363428105335
41.85081007940538
41.67974321447732
41.63629382661108
41.64655155637054
41.43342691303792
41.56586287617712
41.64054104633578
41.735668979598266
41.63735019310944
41.28704957567072
41.50828157987039
41.5841565311039
41.43400866736438
41.279330053217336
41.0895431011729
41.06093463171375
41.239236572321396
41.01271602080632
41.08046623894827
41.33813858944877
41.20415683525093
41.335432278299486
41.417643914966284
41.446198940583116
41.241559560520585
41.23294949980241
41.27416117204487
41.13703451756871
41.28491729626078
41.41210552780124
41.57290374111793
41.49003451744076
41.50494185850056
41.59659536210486
41.37702904618722
41.71095078180323
41.69728957567808
41.69351475558424
41.409388564888516
41.584439421564866
41.11823794509687
41.46643880991611
41.52342820035988
41.34683253633551
41.233990462329615
41.371135209517945
41.5000246937942
41.740632299922986
41.84114434125047
42.01999038348269
42.10738683568505
42.237627491957696
42.41687296345436
42.004624688656726
41.88611947468331
42.06539176188239
41.973020705269036
41.90314990324952
41.53992516984644
41.93329780073873
41.43563158287743
41.726433706092465
41.81056275419443
41.71997720783741
41.74279377699931
41.878752585743044
41.92428338803299
41.8851546497708
42.16790908446838
42.26972929906063
42.08020417446873
42.0207856283708
42.04420667716453
42.0357800780892
41.70316300501266
41.86382947217038
41.97695083978155
41.894066713048055
41.807224546334936
42.07494678962829
42.17623820977455
42.151003766979976
42.028348965627266
42.03243788459982
42.28916448007907
42.26571724836323
42.10636766268591
42.174100144122065
41.85886052938592
42.07097517174634
42.025504298256024
42.40789420561185
42.51717404976109
42.01498337489901
41.97154240394025
42.06794524824603
41.67914253708824
41.83517768030092
41.66873115110665
41.75755867527719
41.317021981665235
41.319827904789655
41.415671326097886
41.49623522911006
41.579527125325434
41.64142868102204
41.572756579331056
41.927943707849394
42.27581259418628
42.0073439378204
42.390138803094246
41.983260802480174
42.10918912407338
42.14093564038562
41.52777167559986
42.011613571795316
41.733684867017416
41.77845140430854
42.011061658347195
42.11479100734254
41.99306572893319
41.715167528776966
42.05452551830837
41.382723107422464
42.024657355609165
41.97608551301449
42.10719798496365
42.20471866345716
41.9407841398822
42.01858653429886
42.18526440522621
42.27184305181044
42.17193960674942
42.14255989408262
42.03436516176964
42.284968584527626
42.404600737115615
42.05197594573181
42.07356744261765
42.42800321877639
41.90333361735285
41.901731388015556
41.56436438279468
41.56006197625026
41.8965984546782
41.815782370420436
41.944157835334956
41.43872701221625
41.76281321557572
41.77767375570802
41.81722151655933
42.21200243793855
42.21978447886939
41.95923524616269
41.89696316030116
42.06582801828931
42.025523463603086
42.08827458534538
42.284648072482966
41.88226649217685
42.14189272273674
41.88373156628957
42.018107616558204
42.18598373498166
42.185081452529225
41.75514966108657
42.20711320229771
41.91248615796986
41.913131134256865
42.18424277665914
41.64762992396908
41.744529745639426
41.640608536658114
41.65256313993536
41.51308648005471
41.54544000419467
41.20739334700888
41.29833618917159
41.59230263509547
41.5163456859313
41.61683552466377
41.608449702742796
41.667009804744026
41.77579385539373
41.735065973987986
41.77174563906103
41.433802457844386
41.08735824954723
40.9122089756241
40.89731519667767
40.84970772464767
40.90418369686753
41.08926424175226
40.96113568276397
40.99215528861884
41.01390110215394
41.1629863886182
41.040411562614175
41.24894804592766
41.099787371672925
41.4513635457201
41.43528822928301
41.29546247856907
41.22076931398351
41.13099642757345
41.02659624403093
41.07652359546089
41.079009004717456
40.90100715083687
40.95395275489396
40.99114619421439
40.79882201169109
40.90100667372207
41.1323551847336
41.45734018275554
41.01590190985765
41.496503934082355
41.52924242365103
41.28966542145071
41.58213661096486
41.38531950462483
41.23919749799498
41.39018860038131
41.17193502706214
41.17018768008688
41.477991163563395
41.5326333122751
41.31766679469887
41.461513283281796
41.527905336401126
41.32204981449722
41.40099206489518
41.59965332182914
41.587070090171096
41.45742945694521
41.66623164797251
41.457638607643965
41.59651061265019
41.47521439630951
41.56439659146182
41.297652249164585
41.329595471046126
41.415329509101205
41.10012039569202
41.30688974899416
41.386765577855506
41.221462908546144
41.61790699578688
41.17885556910344
41.25096020966121
41.10442126183412
41.04375098517384
41.14854271432122
40.744182953952844
40.78795329753321
41.021842965139285
40.96133199063433
40.916459950233566
41.00105809277481
40.87394931050645
41.042117723761386
40.89994172105225
40.767605554120514
41.179517117092445
40.952940436560866
41.11274434937828
41.17753345333526
41.222459579666655
41.64222435097194
41.35080836073839
41.61278749532102
41.52046574872756
41.398218437069666
41.60248659031043
41.62370069813167
41.91280341909368
41.79881581974025
41.82911829988209
42.07469929283076
42.10158719376353
42.021791056090905
41.871270716084126
41.708942000547
41.574597739154875
41.68759651760007
41.765529470427204
41.81989076101887
41.808841679546624
41.8392679810235
41.68050910584092
41.879380499841226
41.85126414267016
41.74875776696025
41.75061551255561
41.31844578048779
41.49747551161327
41.5549861687117
41.551140563660425
41.3573429763659
41.773356145879085
41.76130062653774
41.473897770737324
41.71118701197087
41.645133663752716
41.73884424322207
41.69305669231215
41.994748047895214
41.812842917528066
41.63328777608443
41.010924271886
41.46799833387218
41.38703090756558
41.7336016598685
41.73659093240515
41.306697078890565
41.30160037673786
41.3954993906384
41.48838027504626
41.721224983373475
41.299379949882336
41.8233135640326
41.70208414147152
41.52437941555239
41.75448113683607
41.634843166474155
41.562429269870144
41.59248574783317
41.689780012681055
41.26088125626698
41.22605226774968
41.38979720904369
41.28752431037483
41.44767969241249
41.54969761278491
41.49206140565161
41.14761786976179
41.30090712716202
41.59413266193628
41.823064010714035
41.215383958667935
41.33169707414835
41.02814607558964
41.0872079346646
41.599116484768096
41.48162826453367
41.61345250866604
41.43175472327406
41.30205077454791
41.28717826335045
41.639364611683206
41.81216498162241
41.84067493730768
41.822358293296915
41.81194730257032
41.70924925273856
41.51367999921123
41.838022528012495
41.498210329886014
41.91311304081222
41.848119033683865
41.88325316878009
41.7532659538018
42.05596159332687
41.72581221311306
41.6271759380731
41.684388279683056
41.3932677508786
41.32429489980838
41.27519996922533
41.502757871471644
41.46580355793847
41.52540807561575
41.79998028391835
41.5518752838595
41.49835541159213
41.31079324511724
41.51956323654184
41.41676861775604
41.69078554831871
41.53768406374163
41.46171163800833
41.32375822981966
40.83890461707547
40.97243238256364
41.03628189355141
41.32947100186574
40.937519371099945
41.22458944203146
41.08707948454899
41.294799059560724
41.14462056869614
41.139942060433626
41.37497747484395
41.818440555028815
41.660558377623914
41.53152589728302
41.44440596521538
41.62560523167832
41.4500064218901
41.49374115093085
41.47835727116061
41.49963708368971
41.263304470107116
41.62024174095861
41.55455430437319
41.39128676810142
41.52803963609525
41.9871862561057
41.970882962270316
[truncated: 98,002 more rows]
