# Supplementary material for: Comparative structural insights and functional analysis for the distinct unbound states of Human AGO proteins
Source: Sci Rep. 2025 Mar 19;15:9432. doi: 10.1038/s41598-025-91849-5 (PMC11923369; doi:10.1038/s41598-025-91849-5)
Supplement: Supplementary file 6 — Supplementary Information 6. [file 41598_2025_91849_MOESM6_ESM.zip › AGO1/r3/PAZ_L1_distances.csv]

cm
30.344232655942875
30.412990055636453
30.39727809403586
30.28746853706064
30.1344813400236
30.069951297167783
30.000350009285068
30.052207059016556
30.239261348792756
30.314938347704814
29.883841652992515
30.205718615002965
30.04798891962705
30.37895971368244
30.197316359951625
29.856306400790217
29.896023938248963
30.218770423790414
30.034902401758437
30.310584700470752
30.100766738703836
30.477740262600182
30.274185802272214
30.23064909957339
30.066071248275712
30.481146554634904
30.299997005413875
30.17127988781629
30.135416724674535
30.016279557507712
30.1017099428331
30.221737644899065
30.229048921785903
30.074388622011007
30.21772877902961
30.39164680162434
30.406886390959876
30.195810008250554
30.08354173931483
30.37895406124298
30.093810208906156
30.057191791816237
30.248564174437078
30.264336126321375
30.136382000100433
29.995771950876378
30.10484855753988
30.17775727339547
30.226347913059676
30.329768296491263
29.934507420502346
30.02410904829497
29.860901564727786
30.156296140713515
30.087018835551806
30.0317662189138
30.148299300244357
30.16187864913552
30.21559454897081
30.40878036054465
30.32380955941377
30.421033571569712
30.44447114819255
30.15184796847625
30.193290879890156
29.94858495533626
30.026637446746086
30.112514066057685
29.805596462782564
29.97158403367469
30.05826208063241
30.09429973538337
30.072459754350813
29.938587592559816
30.04831863673896
30.120118478576213
29.798091754937904
29.715069973663507
29.815368043243346
29.562308707312773
29.817243686373054
29.797518715042386
30.034868303403698
30.154898514197605
30.011572149866165
30.347296524263932
30.174750740018883
30.2492560054467
30.403558553724224
30.361315254981058
30.414336769301784
30.405076019095862
30.301164009111588
30.284123780721654
30.37683715553121
30.452064126762977
30.7116314144045
30.48703507117141
30.53633755282413
30.40497327636383
30.311693077317635
30.23465740077986
30.617727789201894
30.33869273943188
30.229074188715757
30.5419524845815
30.27873841208856
30.26790591865953
30.248336541757347
30.412916241590334
30.31536298443958
30.378965532959054
30.339754757610596
30.455561059541267
30.16632559244423
30.201055020760716
30.25852358729347
30.21257092373863
30.348245791986415
30.421091767214005
30.811720810188774
30.586334947730712
30.732276468386335
30.556381618595235
30.697761823054044
30.49594752017141
30.6024733620494
30.71117835191863
30.63037248613961
30.88422076084954
30.728540446266
30.731700669628033
30.75741313195112
30.806686886089608
30.771231496289214
30.49900920700493
30.749797230146907
30.282338257162255
30.42401281496091
30.53705696158936
30.40223607107496
30.257652982186872
30.378477358766812
30.62140071971281
30.463885766330858
30.270333279374814
30.22720884517457
30.438878737689542
30.356224035967397
30.71830112996275
30.342357811945792
30.441783602942646
30.378930399781627
30.35959862296616
30.376560820017353
30.785582158120835
30.512408571722258
30.604192538509817
30.352862605094238
30.392471580746648
30.44789305571784
30.542058389403064
30.449055241393843
30.744834799766064
30.323502740960098
30.366503217625066
30.639675527439085
30.328882021516893
30.45664040242905
30.13987529594687
30.207430253645867
30.2501251063458
30.380506584208533
30.446564494921496
30.141559376475215
30.425482562390812
30.382676346780187
30.425342725653362
30.641157932508488
30.520116803860617
30.743834520911296
30.72857316789592
30.669560700700313
30.53934825082417
30.443865043298125
30.33564856917985
30.33058687858983
30.449954702940843
30.557297026775345
30.253179741819675
30.519366221769992
30.83063658466407
30.807594087247622
30.67774306533612
31.11028725869553
30.98732372526518
30.9533488481134
30.911967175852993
31.080423746872373
30.829338693936343
30.8206663434272
30.826390367816686
30.606535809316185
30.7084442374737
30.55820262734193
30.27479205981901
30.356391933598445
30.305539917293817
30.260252649055886
30.449216402406588
30.75464217005901
30.54938970657137
30.285073543816818
30.479974975038044
30.34990926688595
30.213234659100113
30.385210969408586
30.44306230841707
30.734939140039984
30.48402955140055
30.5186000447057
30.657723758476266
30.55884957052829
30.819805200907897
30.925887721044965
30.49854192556487
30.707793006802046
30.37844193520806
30.806300727110568
30.869736211644884
30.64097097923727
30.545397742814323
30.95267331632866
30.940442388036775
30.420160790585328
30.348791500017818
30.207460662638248
30.318629765644282
30.56053188101201
30.1076087133904
30.293876652368446
30.548433640877306
30.692094723999897
30.811126305762173
30.680587904620918
30.75660488048121
30.891320679458133
30.93257664881299
30.984515799888463
31.201377377055778
30.810615046406742
31.04345209766344
30.928498705868222
30.813299283990823
30.965649510521512
30.97211299882897
30.671527597515148
30.61507828444876
30.85505467964854
30.71533162299258
30.767701353612818
30.950490695702815
30.898470511129965
30.688698151107545
30.9068569836657
30.684443239620755
30.915403324612136
30.679438632476263
30.672256137451015
30.70756392349189
30.63909987008206
30.875911291453463
30.687304271597192
30.838819351424124
31.023302687655846
31.041670428741487
30.77868991234536
31.124632254009025
30.884621664408968
30.986308223743332
31.02686299912624
30.90923248197198
30.701700081419407
30.89168579402131
31.13911644767552
30.911016682134097
30.94026943268316
30.773313431207374
30.853619962382847
30.84809100771785
30.782071199564772
31.15063281747374
30.92009161519372
30.845576561386476
30.80665629035282
31.005257531441444
31.078511524831832
31.296290587327473
31.103069676817782
31.17113818689478
31.094107595311154
30.948185598583972
31.136580503841067
31.289573653579346
30.98751265380724
30.721973474043
31.020842255353134
31.026232551251983
31.08130309114085
31.024164855082702
30.946716575413852
30.971132573150598
30.895176228812918
31.34532840370285
31.05114963220649
31.07803314517272
31.061399410365667
30.983196866457746
31.13493125174663
31.036269110481058
31.06604488023454
30.866776886204693
31.157756003034166
31.01305467395246
30.945402336047707
30.773892803715256
30.91236664370843
30.78618044323307
30.95380056289579
30.73134422958988
30.860144561433266
30.749715193329774
30.51779914693063
30.61329896875544
30.070024744967828
30.15019374129888
30.525980345468415
30.38146298782077
30.13231168091303
30.460700626903936
30.344131024454178
30.388598919513345
30.31639130842126
30.589917652667282
30.407495411522774
30.473380752339644
30.455883590699514
30.653057165894808
30.70859273130337
30.491592600312543
30.55541306936817
30.484140332692693
30.398251757352572
30.7475962624129
30.597429653650337
30.46100518577767
30.36050984738231
30.45681446419112
30.95855837725488
30.754852867505665
30.457891454957387
30.398547913326773
30.61934871769271
30.743046253288576
30.717498967814546
30.806349514668472
30.93734891722378
30.92875840234624
30.80101534910073
30.388244241421635
30.702089722682953
30.41242396046559
30.585101017607705
30.612714423370445
30.69059825659917
30.492652722811748
30.834401431579735
30.75027620047016
30.595606699839653
30.673256985958442
30.893767858734144
30.685232585328812
30.85115654092425
31.185004581801206
30.86391597804536
30.84629831963433
30.888287334748078
30.852848964906848
30.645959867132742
30.748305850827766
30.751583092375437
30.664017044301342
30.665448941701314
30.52000216818169
30.929308904122077
30.65320507584055
30.456424062019835
30.545220833328074
30.256175531372456
30.946782557528095
30.799618494333874
31.088123941513658
30.820544146575852
30.540717607088897
30.818563431118672
30.66179013535621
30.526789046060852
30.718249745834125
30.51886939530727
30.407427227780406
30.385175186420604
30.500668473868043
30.674009803625214
30.565104197131
30.725163722774568
30.398696160397066
30.228410278287583
30.07670578316509
30.181108208645416
30.16547799014823
30.090940301183885
30.109341485854284
30.371466993863883
30.007247333129087
30.18393579231919
30.238452253960617
30.31399352624988
30.251504630774058
30.372787223006746
30.453386354753313
30.13919509173258
30.360398777461516
30.362204565831288
30.795500492693673
30.28505841895942
30.435580801523656
30.413668021981675
30.304100931710103
30.335368039793206
30.129559532039426
30.096969929047617
29.97992914466637
30.129448789434278
30.08413575017348
30.00870611918959
30.178220414298497
30.1173073402956
29.959294581489658
29.877555273603186
29.929383319754184
30.205606718028363
30.246959190941872
30.13206877722864
30.09793259768774
29.978116584130383
30.07171079863146
30.10107513247946
29.80072538262715
29.83625465250713
30.17889141682167
29.817408978477687
29.525236098664205
29.63111569826074
29.59989840856078
29.872804513362603
29.454252689800935
29.710170992309067
29.817358063348323
29.727285551812855
29.66196523680046
29.71410049524197
29.534676344072736
29.90555254375219
29.70406229628815
29.777859024817744
29.82932762688531
29.765488912087708
29.636298283176572
29.71425167111436
29.817565292233155
29.608485839436483
29.58853896245131
29.635223026049673
29.60428920824497
29.425731580353478
29.480419638565323
29.684511669733503
29.859742148422306
29.54825791848783
29.586733657874106
29.832639485487384
29.564082791457018
29.759433306372756
29.80449472142277
29.871355714413916
29.791713028279258
29.816694182109583
29.718272761922506
29.611486462281363
29.660956009659976
29.646738544948036
29.658851498153595
29.550362379313306
29.618669172051483
29.69167126711299
30.10672384060242
29.778147335655174
30.13720226043277
29.991113857265326
29.83733913189453
29.498403706684428
29.5003544909331
29.95020558205215
29.583812983344465
29.81844423231048
29.76895568318857
29.846420481457404
29.958504633734247
29.875630204514923
30.03556451419451
29.76710222233474
29.641200456601098
29.6264209865378
29.358978529232076
29.54913553387049
29.861310933784218
29.86531432516068
29.775965171355615
29.944835394609147
29.80583635895448
29.53491662432145
30.024612481333964
29.773487906818495
29.81820296359103
29.56434894868486
29.59653186587258
29.392020896926937
29.47785470419964
29.521560825062448
29.554997120904726
29.604529673110747
29.673768099824148
29.772782624043593
29.589730427244195
29.715685686839926
30.03815465702813
29.781999377440226
29.70196875402526
29.667571131480365
29.754447974961533
30.039006149957793
29.829718931305916
29.75965814930828
30.217629068709492
29.951633263713152
30.019490337335174
30.005971930726936
29.809991683122004
29.70745708339886
29.69353757713961
29.675477586748247
29.916935963428987
29.63375727997884
29.742788629730665
29.420970448217705
29.663366899237527
29.974482083272257
30.11305084596799
30.045473020204792
29.976042523158423
29.94932917759356
30.035806152762245
29.95408294758494
29.737435649576195
29.7303068194652
29.68547166501094
30.109737491962875
29.89351086838733
29.990962455534564
29.86667807451196
30.16886883513095
30.07608539580946
30.21152885743676
30.22669949575129
30.17330739461054
29.996681206887903
29.908635128172524
29.9927495287504
30.03245853820723
29.813377978836755
29.849371018165467
29.720935297469936
29.90917029272602
30.08494636003253
29.83389678876675
30.052377960087995
30.217097310537586
30.26045933221645
30.101864972450908
29.89144019392224
30.09915015683468
29.995446639881578
30.065875174672737
30.179559155787462
30.013208668237407
29.9615562372603
29.850800529645575
29.842239092742343
29.972282701658933
29.84857461473223
29.847664334709023
30.019162404855543
29.99326316534339
30.038949396026126
30.06462626330145
29.768009499686876
29.460732880310278
29.593553125916678
29.741078359176576
29.967778090342662
29.827100539428013
29.510627795626384
29.510313796641512
29.463031589727205
29.676822814740778
29.63797627781822
29.92930838593285
29.80101630534276
29.969564029920083
29.838590262299103
30.00163719973551
29.918458978364885
29.891487602600545
30.04236038291353
29.964550140309218
29.77531900593473
29.891753323296737
29.680317453641983
29.54604641124276
29.762147048491933
29.6097975328307
29.714032986584854
29.695824432223873
29.572460032698814
29.629612285329657
29.831175536649024
29.528715271404177
29.715545713988234
29.676729485929002
29.484703709564585
29.532062268583882
30.0104850090359
29.795067417380487
30.000708529849703
29.816456807875642
29.840725390425025
29.86028294422111
29.78802744946634
30.017614974481365
29.63660578711269
29.56697164551866
29.76379391095108
30.03609361549061
29.908730684906335
29.97265677959987
30.004009667356225
30.345467738953992
30.075686289787452
30.040734265810386
29.88116085849401
29.83898491016534
29.91933890154722
29.76270062018618
29.87907193263878
29.94264484569167
29.74389422289974
29.93262697180118
30.093124233610226
29.89713680789218
30.31391655127166
30.047611813559566
29.791562813310872
29.999301378546413
29.770269036712424
29.920027803166292
29.804862425018985
30.095307645898536
29.787687588960285
29.887630423985154
30.11535445134833
30.096855145789906
29.77470581177358
29.941467198672303
30.079275387098686
29.769335674757958
30.114193716391522
29.95014798395825
29.838309637176938
30.045709469511582
29.912449010081048
29.886555211041703
29.86680429626173
29.65510267068743
29.65521356351957
29.760855139282057
29.835126161871298
29.462932006107334
29.64655640655728
29.735342496264185
29.672962431972824
29.69117597420286
29.390858940374574
29.55811623642732
29.748221141262878
29.61689771849161
29.414969248947887
29.449035242813395
29.511317579641272
29.514781523643624
29.626987853806387
29.702130253942055
29.742719082214414
29.51441009619243
29.810865240869052
29.87362138351506
29.549106083996698
29.606331443449392
29.799416808778698
29.901715300464705
29.89585468227508
29.667885750316575
29.83379484788477
29.897870552672128
29.978557294963508
29.70999312186755
29.83670965851701
29.762864001850428
29.80686743731326
30.238055946724256
30.305273740590586
30.06906378255748
30.097967334421142
29.88357774391436
29.90065437262939
29.94142950925539
29.636919375276925
29.85013611207221
29.9480980488555
29.872725989852512
29.908304902133892
29.953820552025526
30.112700607506678
29.99192133175052
30.04862080642123
30.11794949148309
29.77802067099348
30.02457191982682
29.99867495934715
30.01653186178666
29.980561866526024
29.869971432537273
29.763799344662562
29.845319443819722
29.75076349216863
29.587544512474356
29.711007895871685
29.97687264519313
29.763164603081044
30.06944578001153
29.72772343551962
29.61948537902759
29.51833436188299
29.436456662230853
29.38411037684858
29.699107525298835
29.61447179942951
29.535124432437275
29.365496066379926
29.414190403824335
29.455563374682388
29.55576931853052
29.55471582585181
29.847751896654913
29.562860962198755
29.301341210264567
29.23965644764646
29.448828894831042
29.250601302566995
29.35683470665516
29.1050014101098
29.236093456192847
29.398976353411868
29.468340164696336
29.454537860370245
29.410433569269756
29.623122537196913
29.744708517772853
29.912205831087483
29.99677262172131
29.981737633669866
29.708758294476805
29.834244490519545
29.898568822792587
29.74118494598102
30.00197388379703
29.99830467551829
30.14463725227974
30.078033747247584
30.32678546475534
29.904741789572213
29.824944276836977
30.145133180227575
30.152202836833627
30.19027831750249
29.987881641663865
29.8447481127967
30.07923785007729
29.75664398978868
29.63558152265288
29.685404872912347
29.534976303835908
29.797819221813114
29.92945596301455
30.205899572783697
30.397704634579647
30.297933164290974
29.982209713308613
29.951547744777447
30.105952607092522
29.96152427214265
29.819440888798397
30.028768069643995
30.165324621160373
29.870589420180814
29.985013735199882
29.888316464409545
30.301327034012168
30.236856258355843
30.47192786447832
30.453450298324615
30.219067732362713
29.99801442500363
30.34377410202924
30.263821489678634
30.25352077758749
30.195995156950758
30.254650756738272
29.912352531536232
30.225535695705698
30.365224748951096
30.2342266584322
30.013940818683732
30.287568875358208
30.285606612514666
30.323435543807356
30.050835441276167
30.01030336983408
30.432482339508503
30.377586672874305
30.53360249323063
30.77603290901011
30.409332655004267
30.4985470367692
30.715890269934302
30.390951327839534
30.231922686997496
30.451453761981185
30.472570265614117
30.653840591873255
30.522102427473808
30.37741877285889
30.255909951428553
30.290893550089873
30.371430954663985
30.53169563166536
30.167138311285367
30.38253481483852
30.421523091229723
30.29382307472201
30.082856282757508
29.9121034647705
29.81195886798107
29.93890584627704
29.75764547100974
29.86329585815738
29.83853109581689
29.95850196831997
29.8909197405517
30.469270150901046
30.340075185055117
29.968110221869473
30.016924610030582
29.893206828518462
29.878104507441048
30.129160849450372
30.232837375517438
30.5877364876057
30.531241179418693
30.53817753025961
30.318678186988304
30.16092295876755
30.092476103749913
30.09116485089998
30.126580460539543
30.170165275726234
30.06480987783567
29.69272351658631
29.8951493707939
30.08225022562787
30.066468673935237
30.1063389849635
30.102761882136342
29.962136650958076
29.90992944878671
30.16299904904841
30.079725936855656
29.976601278628166
30.07682141119261
29.971707224493766
29.87851004208972
29.788552499711184
29.745634804533648
29.699337858902066
29.616089790615913
29.633107956181448
29.690947326446594
29.630347027704897
29.64694637192788
29.96429766152929
29.87064466022888
29.7285330156625
29.980537255909123
29.94905851731038
29.743508173861095
29.917733240355233
30.104430976434813
29.75940866221988
29.83016081875589
29.809549964614945
29.895727946507918
29.577956339598554
29.627274417900068
29.664093871860263
29.758304135819255
29.758779236486767
29.420974495007478
29.43955220394789
29.490970591667406
29.47333853491495
29.674824937636426
29.24049559320961
29.551424972304964
29.52288658368875
29.612065301741964
29.667132663553794
29.587947664268388
29.721212851493295
29.6714597348429
29.75248439754941
29.784708763208005
29.578088597288673
29.336937858031863
29.538560046256958
29.50440658126123
29.772428268970714
29.735539751273954
29.922212496951683
30.03146675888273
30.01993123110668
30.137930848350052
29.928262315555042
30.343002588217328
30.00602518496185
29.822845107467796
29.994416687358594
29.902898754595753
29.69688917071921
29.6073499521261
29.763320355546877
29.59591618031167
29.584088947142995
29.466156878720515
29.452490831861372
29.224392355366717
29.702179158880938
29.429885743676525
29.53827099755215
29.526069803270563
29.486803700658847
29.191133845146187
29.412130890540652
29.665445801820333
29.648631499717904
29.630613176900688
29.54214735325753
29.68480153710839
29.76386339448554
29.805157483453332
29.54696811384016
29.721587253540118
29.855442876667755
29.466426612880525
29.994889019820093
30.013175243251908
29.57087010825914
30.020312602601603
29.948948812250094
29.818202760761643
29.88033484801666
29.797191860068224
29.711051490058622
29.590235855663582
29.93936738346513
29.78557540416071
29.654553463739973
30.058577290267525
29.992251588264853
30.04445605510514
29.95677152363704
30.083119241975467
30.26172839809473
30.05526531449697
30.00854843244494
29.896003329137596
30.02595472369746
29.95351403368511
29.967127541486626
29.995859012226262
30.085348536423083
30.14897334395635
29.928484912252586
30.235801296721714
30.29501298986578
30.298982502226597
30.099345310084765
30.2244275490992
30.297693636760293
30.245750159560767
30.449659613723448
30.499691193975178
30.221873312729418
30.401048808750826
30.138494026437183
30.236429183613996
30.381799452373865
30.198524318690648
30.12012836136426
30.159980796409382
30.197540471117325
30.13226736567762
30.011885794660987
29.82875128194554
29.879582078042286
29.89496074830156
29.87633497145399
29.63395016866892
29.78929165070762
29.959935460935444
29.979592963242084
29.73434811796403
29.56907520184906
29.998131096755603
29.730619161425366
29.949670040445813
29.864299203688855
29.955306044720018
29.8375558124471
29.9239094003458
30.039054947847703
30.208838538635337
30.151460211544794
30.186374558806385
30.099341540987677
30.043754796938845
30.07226377460829
30.115924730525155
30.103176656896007
30.337444593605934
30.448365359513648
30.186452170385305
30.522929984370542
30.14180406216519
30.25397718533015
30.069340544667668
30.172994393928132
30.220691679008706
30.04250520220036
29.945497153958954
29.84688114935588
30.211345403476734
29.979571616014898
30.21235463810478
30.255608295163842
30.229570091182985
30.325564679342857
30.127332660265534
30.225115497677475
30.283736491436535
30.213627602770533
30.36632434726464
30.136947850486
30.1949427645633
30.23015321569148
30.282665008542534
30.36490099368093
30.219975324144652
30.23294946835833
30.12200782080441
29.962506891402242
29.918486675112703
30.110960517908552
29.665842069520608
29.870934170391553
29.892558536944094
29.89693166749993
29.649510142413845
29.669929659047472
30.09913607339946
29.66948080700423
29.8848353408042
29.694626660874317
29.992603295456867
30.22016180721596
30.365974339676537
30.06568118198749
29.78866205776651
29.99514776516108
30.063696941789477
29.91361230434785
29.868004693040557
29.781394900722518
30.037368919029294
29.86646500689773
29.667629054040525
29.758822101444782
29.922396534276743
30.342572996581474
30.04012675651128
30.056675807441362
30.007367582436327
30.055277276405917
30.2913560506807
29.96086779323562
30.15381864383968
30.254363521678012
30.128380122821067
30.218656900178054
30.137985230332568
30.382061670025028
30.614621187899445
30.407969656310836
30.269783197005083
30.215435990068347
30.561758787082155
30.38672592876727
30.43456908032522
30.557871569004085
30.53762495096716
30.365358063022597
30.326478068963695
30.276064437103923
30.294951892242647
30.274612416920288
30.21530746670189
30.23203857775132
30.149242206689117
30.403173675251587
30.31989595758638
30.214885648527503
30.488921940851558
30.097605230217088
30.07269588684193
30.2516423122733
30.45350143321548
30.464745225519156
30.60050898671419
30.540277119895364
30.641011610953942
30.13336953458602
30.313205769847244
30.265138648617164
30.156920219395943
29.940866353846733
30.02681779390613
30.17125139530078
30.27960152826157
30.339259804712974
30.135863514892602
30.22513096366196
30.28490803969966
30.078187801585617
30.165630379500374
30.147298887242965
30.47326601954449
30.07986667864677
29.929254852727777
30.12977595276445
29.88420235932247
30.065384138920834
30.267209055333016
30.217192792925452
29.950752976414417
30.315975830303106
30.259951894247887
30.282566971697168
30.21434775345711
30.40401303612995
30.20901303258885
30.43670637305261
30.1973614660072
30.360566863232073
30.183391408709625
30.03682961321567
30.437081639803104
30.268311424548706
30.09201658242238
30.300725618983655
30.345592734025324
30.30654901819025
30.144312892337084
30.324503295616733
30.48188231304019
30.564287789144196
30.74059565280967
30.550649045969422
30.462827600444772
30.213948003630737
30.207439743169218
30.36543711485656
30.269554652425242
30.386160488880343
30.52757311257638
30.58596237686101
30.488535137378143
30.66066448803281
30.52859210255627
30.275800728480693
30.59476318853097
30.590094787592776
30.68633108243682
30.565502332487355
30.89016958382795
30.717927602628354
30.702241308601256
30.804387947824413
30.857894968967713
30.825565738266096
30.501248314813974
30.658782731647353
30.36973054740722
30.37195715001146
30.706143225434797
30.596510639437472
30.456536344023128
29.95320275580653
29.853174971227915
29.969528087170765
29.99845307008815
30.144842788631543
30.10626599784321
30.069167849047645
29.756433679682175
29.71868221044269
29.915241866845687
29.932563107055
29.869178156476647
29.79451464852229
29.934235374970655
29.996187366809917
30.045656624827043
30.028805186390937
29.99615386473874
29.74625845727464
29.77529252113686
29.73905896124796
29.815119026540742
29.550428765241346
29.88354340724301
30.24484687946676
29.99230941420647
30.28300225408413
30.29859408762321
30.110004543794716
30.173789295897464
30.280377538897213
30.14047388995872
30.193159963930228
30.21921839714358
29.81776806022426
30.20729499579002
29.860763547030377
29.707908853951587
29.862956957403462
30.120330991335287
30.20298715798765
30.068031928863874
30.036141100586633
30.00529924394311
29.917450437364028
30.067315889942613
30.209992621276566
30.226377172499454
30.15554268467165
30.11873316474564
30.09578957069924
30.102170938663154
29.86646792467765
29.964096230612817
30.117480728672188
29.936658489821117
29.983366013742295
29.84227246439909
29.971319066411578
30.24303998814695
30.07405075931645
30.11240542176649
30.066828052256422
30.152347581918026
30.19763205911131
30.067597332837565
29.827718176159838
29.92775147769094
29.95196974099262
30.17385293975068
30.05762404127452
30.17280363337253
29.997521375210034
29.811944728996018
30.109376668852104
30.22922586590153
30.41261462552136
30.224726993401067
30.332237203226224
30.501556950489746
30.28404746785363
30.13011119924638
30.274575085858363
30.182514446262896
30.095318039649612
30.277812570547617
30.43473074014745
30.231570555422167
30.243708509531828
30.378121244595835
30.279992823839315
30.226520608788956
30.334383920206488
30.127648628586826
30.146373593134506
29.847342593696023
30.08556935802291
29.99430118847154
29.9819739356215
30.237459377075535
30.30641412074422
30.514166414251736
30.610559474795703
30.556220841460945
30.332546778027442
30.502587084418895
30.147563113566047
30.156929394079068
30.15049517499206
30.272088496821826
30.06606013066773
30.407072130150834
30.416631758471986
30.558029391743545
30.125026505654276
30.22165128987522
30.11718671012062
30.209510674547076
30.057397005043438
30.228599045540705
30.465461859301186
30.426387002483036
30.03350892022032
30.277120265564708
30.20403945959269
30.113936194541516
30.294406030544355
30.566848334938527
30.435988152201414
30.185279018481314
30.14132761331567
29.9146062914297
30.020578545051453
30.240180349716557
30.00791550406558
29.961880736291842
30.231065161273115
30.27897346871149
30.21634043013713
30.161684394845583
29.91525501446561
30.03905536910745
30.17890468264144
30.21030878863649
30.046459746301377
30.46798934412332
30.162556794714813
30.485464580824306
30.388111490519602
30.179140825473546
30.107486105242597
30.0490658129793
30.155803773030765
30.011554032661483
30.208315820795693
30.34400234001532
30.406441180701314
30.323627404896754
30.047160883589964
30.224157875511892
30.203243970278482
30.252178225914676
30.26301427887884
30.465760236398218
30.725141633376573
30.352207578444883
30.50496290381909
30.545764984808734
30.378207587816277
30.35230962176418
30.667165296213142
30.44010222216511
30.348407014854722
30.43218447782345
30.1982860439649
30.614834889859218
30.333720421316354
30.660241340582186
30.72621069837784
30.85558789684342
30.652517468168824
31.025710980144535
30.74773090219822
30.58830509828061
30.93102841826945
30.841128325327045
30.700681198859787
30.764958199237274
30.836160795914076
30.72769917884347
30.40650665449837
30.49664595677719
30.10825065860403
30.55993949183048
30.468233279383146
30.459770368415114
30.522077930511756
30.462446317140223
30.069271080284537
30.328492738550835
30.405093355984427
30.72312320473962
30.807659968860985
30.680777064692595
30.54045167265164
30.612104397741316
30.692200390739888
30.386822782857145
30.589621509066134
30.243332946475007
30.42008880183214
30.48690558034655
30.461293348902288
30.437747694323004
30.62256397124567
30.39177846153156
30.38850488399864
30.46765760439482
30.185474651546862
30.472217912119845
30.385382713918712
30.59118495884964
30.34739342917146
30.48741839266866
30.61301277591661
30.095193508526588
30.637345764225422
30.502415886777964
30.01114188319714
30.149543442085335
30.17001695805673
30.024700365652038
30.338988526484194
30.623715938240288
30.513766335668453
30.332174114880573
30.319702895240077
30.579657114871452
30.42879756020481
30.807202246452324
30.79112100043521
30.92361976039759
30.853779548756037
30.654045159717125
30.764333275991905
30.749088868722907
30.642688606363453
30.638549748626456
30.489810279820446
30.40705013595022
30.303707352789836
30.414767436614717
30.335507756162162
30.69805494642298
30.766235754759737
30.664051390745158
30.721685612907947
30.64317266930195
30.667138488980047
30.447547814910305
31.0646176887579
30.701770265003695
30.402428077639655
30.13929495108396
30.201161781490434
30.345943885973266
30.33054446163019
30.265356591074287
30.42100838569055
30.414057247743788
30.477859687184772
30.179583494016743
30.442521149531718
30.565620863564117
30.385251613008087
30.16755923250464
30.178252196618214
30.285529195292078
30.602579633969967
30.310798739254466
30.360633460950062
30.268068859148304
30.48317847760195
30.720188639747644
30.464151858747776
30.487754373120733
30.63671304482283
30.593561185085143
30.450933956312042
30.480710209843146
30.32629422171222
30.49248807728633
30.52418093262851
30.436489846487124
30.30122637718699
30.3244120653177
30.54483391141115
30.26328414396485
30.31651811528986
30.571800552504463
30.656445285996046
30.533662454591635
30.429502845385276
30.812968434098625
30.650826123239803
30.616976564228246
30.569290961404597
30.605972748529194
31.02342013361628
30.52960009006377
30.351744699264678
30.550571216601213
30.479818222245527
30.592195919622373
30.359642572640322
30.601927616530926
30.76387917963585
30.423645026968735
30.49748668132135
30.4763104678233
30.63993674361788
30.553640973967948
30.415865095742078
30.492500349115424
30.530074787590856
30.664654203820152
30.629264954817323
30.76914044169862
30.706765067995406
30.481766026630137
30.520682888991498
30.343165049834813
30.46242998141722
30.475716462033397
30.269908565181307
30.268853019257847
29.941561996179225
30.13936153207821
30.205953076698535
30.412895135270237
30.46775101956397
30.190410774456492
30.397544919944114
30.47929823597668
30.45626684429199
30.630919641948896
30.35019447518439
30.577266193073697
30.23777238345148
30.291522689986994
30.39300669142516
30.53099233346705
30.458172982815682
30.43800780483055
30.453384456924194
30.45192781899165
30.294658458461768
30.294527696584424
30.090309062295212
30.190943784900306
30.325893597999222
30.390809111940815
30.050903323125475
30.18549330608199
30.342236894676667
30.14722890077912
30.31549729245019
30.250367968434727
30.10958148103949
30.393643392689274
30.378730293371355
30.40840962507639
30.30526062575802
30.337218322029283
30.68424495602537
30.605764755413492
30.862175772235503
30.704703808736404
30.453154546816563
30.573033572117676
30.450433082217
30.594816181649563
30.43455430170963
30.616750908658315
30.742304081978258
30.538764871158936
30.53901604272607
30.692215403617798
30.302688561887766
30.52195106936111
30.491071997065976
30.249303832391853
30.361479072696238
30.3184851887294
30.579305244953293
30.62703432975473
30.681734324808794
30.53221785442278
30.38085919665798
30.58471676860982
30.449870345329927
30.462150862273237
30.378425985986365
30.253245339560344
30.37919934392444
30.015574238310407
30.513600453998475
30.569872654191272
30.158008787176566
30.050002164016092
30.091243353726902
30.110189977007895
29.859461785655352
30.23009735096069
30.416656199741666
30.10076384470869
30.148849480063525
30.51799954841152
30.591645578382888
30.6365431174944
30.36143487693614
30.30470864167726
30.630892218626993
30.748026621969327
30.870604066268907
30.448311534395835
30.698980726594957
30.452664029613235
30.231310423960526
30.529545748694293
30.501551866298474
30.524495261889392
30.757510065790793
30.72558753230681
30.793362710164867
30.478234674349057
30.457024158483343
30.354016988920428
30.305599868284034
30.106950130731594
30.233400622639234
30.221123720026327
30.03757483126977
29.975390832622196
29.81585996913094
29.82807669459988
29.8499989070766
29.77116104234944
29.76512364464551
29.8929540813477
30.105801967437348
29.818830672137093
29.95299747358585
29.868325718479827
30.03820020895218
30.021086738587353
29.992248736927078
30.16186109210436
30.25786318948716
30.28576953182403
30.298231772985904
30.105526151005638
30.255693113992024
30.356588717516924
30.439578937681684
30.15447891189955
30.637915217267945
30.407396720405156
30.27004111928454
30.452381892882777
30.22414576319617
30.085805948473226
30.24593615627259
30.208980350823328
30.07683101519928
30.14031596936498
29.77664878692713
29.706986696415157
29.91259445840064
30.203523396499087
29.990831118349146
29.760685590129068
30.099268253806898
29.985874091006366
30.282282113886698
30.118361387919816
30.135203736619687
29.80794316856909
30.16367658268998
29.88265220491506
30.155797454210738
30.020318375135254
30.199866348863072
30.016219306896215
29.484446219270744
29.94552267927605
29.879855790278402
29.83593712614717
29.96984435060349
29.81955453987873
29.833455577522017
29.99085376957914
30.13309746156834
30.163616860746533
29.649289990039073
29.662103007444706
29.663936862361407
29.364688406594247
29.704592020368118
29.590701708097523
29.69624229033423
29.476214486985338
29.961508616928846
29.651282389641903
29.53142142068062
29.810314647832303
29.502457350520842
29.624028048819607
29.478815806385807
29.475117395073127
29.529814549198797
29.695867094615654
30.122119525748904
29.811455906318827
29.994451393034858
29.918045401035386
29.90328392982976
30.13855102268272
29.776672409061753
30.168726453106608
30.290282702132263
30.26256472290637
30.384285328756604
30.231650694544886
30.235543734192994
30.27568519628289
30.304101858734995
30.323619335249383
30.198227794275205
30.27375776475014
30.043957280882054
30.047610064763294
30.22712591037365
30.12459556916691
30.05898948441738
29.907498932758607
29.855834309205356
29.713439022132185
29.694853353499784
29.636265534501895
29.946517375139862
29.911755442552824
29.719153060047063
29.8886501651774
29.96192684586274
29.586640398792806
29.62559860299814
29.81979528868364
29.923508460337537
30.11706252642339
30.037691497848172
30.15508214229402
30.13980754648398
29.981130460785955
30.087349824102414
29.764002912808067
29.955750448342123
29.93018196165742
29.685223165278995
29.816407057371574
29.853975026583424
29.601740691192887
29.56939748482567
29.551534925217094
29.52635436175832
29.748268192744924
30.009644158155652
29.689460888142964
29.751136181466627
29.942565927808964
29.760082516290236
29.89677605672305
29.73246681810365
29.538189348637328
29.825852960383262
29.738540758608217
29.69252515814703
29.639354000652848
29.57909371838455
29.688212207183604
29.768379589261773
29.704805635669132
29.823992915815367
29.714154541820108
29.729595859290825
29.66714828706459
29.855774244468574
30.01488628001996
29.872322325339155
29.909392197500253
29.893534863466652
29.7547047346116
29.653342009536942
29.696062291974595
29.560185578179464
29.361174731789024
29.699987474150575
29.311108759982158
29.653255343093686
29.56155587010147
29.243167682705614
29.334845597237628
29.199922452049535
29.107157680930793
29.105443612209275
29.131087727204243
29.062350980928823
29.2533536611909
29.097169834802273
28.840775371035008
29.095787542159837
29.005766530012455
29.112820341688973
29.053135076149086
29.273872706085278
29.078614752089443
29.384269668466395
29.58007545120656
29.68323814539124
29.53045574625377
29.927215629690444
29.42302902503252
29.598813334290863
29.72838583560382
29.441052446098553
29.33442517506007
29.42603035877563
29.551496946956195
29.407152918022096
29.46533523369822
29.47786252973587
29.507323594202298
29.499950524528288
29.296485857697053
29.52694422309451
29.40555233801635
29.58060815033254
29.355138186023147
29.00593583070501
29.214956937526168
29.5042336253656
29.501319859017674
29.323202836675375
29.57665818943716
29.37602277389112
29.565496406543506
29.232771409709528
29.46305087205732
29.55270253139599
29.362136254231167
29.53445697406259
29.70907523101039
29.617105865265675
29.6380838599318
29.76174391098107
29.644456900005498
29.446887716468577
29.57243884124679
29.304749159924533
29.285966032131732
29.391852161839964
29.383455472393276
29.20701417478442
29.296831841087716
29.108960674736146
29.01207503657637
29.218954939435427
29.39750309595319
29.657688354766634
29.328400159061218
29.262712809078725
29.2276986848654
29.289288230332847
29.263648371690262
29.03567498006801
29.02410907196539
29.034498348569524
29.11320804029792
28.985291963711962
29.208730137899856
29.11622123748648
29.24672337111187
29.199808081611952
29.276604386237413
29.29063070309773
29.428272292299432
29.518875949962542
29.39691956043909
29.08724571870484
29.360478177005685
29.4521204636368
29.33157271229425
29.31663402894896
29.26144535614081
29.21608599305228
29.33149135664024
29.329474693167786
29.49852797893268
29.299345882306778
29.298300927881137
29.388067801934984
29.686511995816097
29.677509966447197
29.732917658835024
29.437562663005554
29.3011814743494
29.313199787706548
29.563464136933288
29.375112516760144
29.297435405609818
29.295815732919053
29.20883852732774
29.279014087655618
29.065794971344403
29.190565455169384
29.1239580662935
29.195348486241368
29.07973468499375
29.041921716531157
29.293473500362854
28.863429572925114
28.908351042668517
28.85192200032613
28.589768340525985
28.95558231662725
29.026578106866197
29.119146918204518
29.088297713185803
28.987432468552704
29.106775983835153
29.026218434612524
29.01850751328027
29.415909854155537
29.18587374310581
29.086268444653847
[truncated: 98,002 more rows]
