# Supplementary material for: Comparative structural insights and functional analysis for the distinct unbound states of Human AGO proteins
Source: Sci Rep. 2025 Mar 19;15:9432. doi: 10.1038/s41598-025-91849-5 (PMC11923369; doi:10.1038/s41598-025-91849-5)
Supplement: Supplementary file 6 — Supplementary Information 6. [file 41598_2025_91849_MOESM6_ESM.zip › AGO1/r3/PAZ_L2_distances.csv]

cm
45.61589186057867
45.840609878056156
45.67383648820706
45.65780676775734
45.5394196820603
45.24008805659907
45.637791614319305
45.538779255298635
45.65451923820038
45.78248190995036
45.40563780004898
45.56889570613575
45.62421320504782
45.87740926927798
45.77223697563294
45.491990300309695
45.283376653013526
45.713045685023644
45.24649798627618
45.68879465557098
45.5002368742345
45.96346697102064
45.548275261913474
45.36610284200774
45.129325548873176
45.70367988834845
45.57474833841976
45.371999597027354
45.307384005049954
45.123783203739514
45.56675661258375
45.676061913300316
45.52684752619088
45.51519847487874
45.775083869067075
45.97444661226905
45.78055628472607
45.48023704350351
45.50022680184047
45.9003647419605
45.32746779354231
45.38416773192986
45.52000250275996
45.898207161737155
45.578775126961894
45.854155857944214
45.631426220120744
45.71500353482753
45.59848140947222
45.807750229665416
45.4443055500005
45.63573755022254
45.590644062209606
45.583945761299574
45.50074938740546
45.55760187677161
45.5318707173551
45.38573409540309
45.629425212016415
45.55954444523296
45.58661657346798
45.5402821478797
45.681419568794425
45.34703407800263
45.52051493920395
45.190239795682
45.11499648943866
45.47099960030217
45.05681697520403
45.37256862637312
45.005531993708225
45.148064314465756
45.28013614271089
45.19488914516991
45.401724457734275
45.29120179351435
45.03880393788268
45.11716332468861
45.25063479053707
44.918211769264
45.089881132399384
45.08810024406368
45.21080362828142
45.444049620060866
45.12234025907203
45.40252417407734
45.396509052176
45.48479067697246
45.737335796900076
45.675489717525615
45.616522442961454
45.73221032369295
45.58441423734177
45.48972432217092
45.72485353411006
45.7313170554558
45.84873708891741
45.52109377706906
45.87190311155711
45.73394446164639
46.033604191576664
45.71191919413024
46.17401938340375
46.124405220226315
45.85238356064609
46.07616143269889
45.96508433985379
45.948107987773234
45.94013252859383
46.12638926646391
45.96246263563599
45.68988657323802
45.83939366655612
45.81841388971575
45.59952710821839
45.79225249936289
45.94576749054676
45.76206397184335
45.75922146314795
45.75617879135498
46.33425537378241
45.88500432172219
46.43789192515905
46.03867350779028
46.222393900251674
46.00475128416754
46.10140311298213
46.02217169007836
46.024577622538295
46.22882251288142
46.18958800956103
46.132500765136705
46.071050460612376
46.153526358645216
46.071168128615
45.954811587935595
46.367255370479924
45.92465551132139
45.85354143445827
45.989842164279544
45.669820447253635
45.675313295179244
45.809835038984474
46.107929988429085
45.965109455135654
45.71059944389154
45.90956797136242
46.080312533153
45.805611360138236
46.33401077015256
46.067439392442864
46.22893026512743
46.32016933456149
46.01023062072783
45.8484187477307
46.552416945536045
46.37915583182207
46.568295709773
46.07230283811958
46.06783668417625
46.20199274913558
46.276719065742746
46.032294212451774
46.36569238744375
45.96413340443922
46.09230531172865
46.168442830362636
46.003648507808165
46.09003795299307
45.71761519194795
45.770926821554056
45.710057979201906
45.89845790236476
45.817129636335466
45.78383536194793
45.847124257975835
45.75398270289228
45.925585468991486
45.96727640566971
45.911252494560514
45.77207923569731
45.936685864735146
45.82998366630958
45.624308416764066
45.34270286334188
45.41460327543491
45.45886605922786
45.42361197269047
45.71390034375973
45.262781334353356
45.53127789426142
46.00605496859328
45.723661716616775
45.933034323291565
46.345610115504414
46.33980227791949
46.357722630522254
46.09291097503504
46.34742362759555
46.0363358818087
46.12812531685804
46.12076830925998
46.031512799797156
45.96068311695063
45.942087973053845
45.58111055557184
45.58941418254729
45.733060570948574
45.57775034757489
45.90945464235114
46.26457772403851
46.0260926112759
45.95855658094277
46.01885549854612
45.88051139614893
45.58810139205725
45.57968960094256
45.65605591696981
46.420943471183314
45.95093775119769
45.8728733246571
46.17443083772782
46.080842260120185
46.25792564407955
46.4358168805761
46.052839132200056
46.18097017702639
45.8251722388213
46.23950977342038
46.17431401163655
45.9780224821848
45.915459902066345
46.35573652244472
46.267040422672196
45.61947882097629
45.65027275177989
45.79771186687021
45.72815752214494
45.87647734271792
45.53003947409397
45.93520837490949
46.21613338119757
46.43240481370284
46.22156873507679
46.095877590032565
45.88501050871815
46.18821506716513
46.4985067247539
46.18695302037077
46.37296031679025
46.141635979578204
46.5396744233145
46.246183180801424
45.98017115769344
45.91347687236499
46.05267520399329
46.07758321472825
46.24516590302886
46.12879848686569
46.25707308068372
46.530068470011734
46.54595605061472
46.27265385407166
46.24794374309958
46.33520657842686
46.078589756944304
46.48939827714656
45.895149318846684
46.18499677031822
45.95161466528883
46.0443357184162
46.5024019635999
45.831735569774025
46.25205394974716
46.483933590515406
46.63442754345558
46.440297239070645
46.86786937564887
46.53087843163277
46.75523284159286
47.004946888097145
46.74279390441256
46.26447208215038
46.49025241541997
46.64207805748634
46.307072905858504
46.44364797612433
46.18637496408258
46.43012249228421
46.29177341464835
46.29772301402907
46.54658731458601
46.49126516145183
46.179181005990316
46.42292580420969
46.46952568512405
46.51184053837541
46.63792936866607
46.59537000001678
46.52972139289439
46.626603799684254
46.6688549895617
46.741208149160364
46.81490463949146
46.52989183008075
46.34394174265258
46.55225772039251
46.69950701287099
46.618783637803105
46.43089475353907
46.61638317985372
46.84333656244725
46.663450927405044
47.040438519171886
46.60832015677067
46.59800910964754
46.66734894922691
46.55134769225814
46.84533844342127
46.74681687440645
46.762402300126894
46.57717103443775
46.68854528969741
46.952295900678635
46.83797335539809
46.525451897574854
46.87021278598887
46.36962218548618
46.73737482598012
46.25267709772433
46.5754832705829
46.53716452020085
45.88129591726068
46.04474619775923
45.52958146224574
45.64569216431215
45.52786777997696
45.45435544516574
45.43595882875474
45.40094389645697
45.6502958003512
45.6715371879661
45.587032984927255
45.980786132738864
45.90788013599392
45.89212304096814
45.96907929360297
46.10180624904783
46.32414460693654
46.27823156666951
46.14020868012444
46.21336760402647
45.97189319582289
46.37571799886464
46.207094587317144
45.82389080852103
45.880017481836
45.95884774949781
46.38069318892602
46.184929382178396
45.926681675384614
45.93373324797426
46.22237176088221
46.34666606601966
46.131683470518894
46.39409204582619
46.47958321312107
46.298523895151966
46.392001010335306
45.92248009463495
46.1601544540245
46.093709541258804
46.5103772530863
46.1955068914008
46.431778195064716
46.09714455496839
46.44276720197493
46.454744920663884
46.28009060393145
46.45425212020985
46.72637072014588
46.32150179070896
46.449634876497754
46.64687082548714
46.705153158315994
46.66893709136264
46.55187514728584
46.50269056477711
46.12435540116039
46.444821780668036
46.28808746913143
46.30794591085874
46.38136315444456
46.17054514421856
46.52417852579929
46.31716996403422
46.051845886118485
46.30757079869868
45.678519918524
46.44568180702592
46.45658140272877
46.8127067104184
46.56140377176619
46.3715750344058
46.60007858405135
46.38312640487603
46.228069183779894
46.73366925676138
46.21477900365308
46.19731952506943
45.96293996026094
46.24943667572612
46.39425146980112
46.390042526557046
46.66078305418708
46.23683607387998
46.48882647076976
46.18542772873149
46.44501229097984
46.37756609771535
46.23923175368906
46.2371307641728
46.417873593947995
46.38935590146004
46.43478856670372
46.4967526100587
46.45454776465524
46.2850076460705
46.41218287518026
46.339018054048914
46.307203222902
46.30977421700841
46.2103330721575
46.56639691458296
45.946567078023534
46.20708318619303
46.39304807865492
46.11204117078303
46.142964030426306
46.164189928199455
45.870364798090854
45.95864621271132
45.99990663903526
46.11178270148398
46.14760093731572
46.08416299283928
46.11637547367479
46.05187500445373
45.94984136355537
46.036079923228556
46.257203819161234
46.32767653023138
45.925316496739505
46.2340627294434
45.98632694124269
46.06466504755178
46.2658263162367
45.666335779151375
45.66606229243321
46.12973975133632
45.612663451747586
45.437509464857015
45.63000104923659
45.65729007246733
45.845048136719086
45.219019624589286
45.68205814783976
45.711778817477146
45.78500148544391
45.864535951429545
45.762802348418006
45.59959386677826
46.07236763031769
45.87855618705355
45.88427950458712
45.92409676581085
45.80576860092093
45.62728244875548
45.576611981552745
45.72757298591671
45.450550688417856
45.63787876508017
45.69223641228456
45.70991150042123
45.38762507012809
45.537266792761436
45.6673498126735
45.852649382859184
45.40310254114686
45.593108884047986
45.86011759891337
45.64981614885997
45.8009284392479
45.87178061458529
45.789954710938645
45.83878840267122
46.03737342200006
45.96966810290064
45.610969092897136
46.02967920150582
45.67173490086866
45.60001778641525
45.67581968694827
45.69505343328619
45.737134289388266
46.11453779041961
45.81047755665994
46.25853078034624
46.13693997198719
46.08783577900337
45.74290639598728
45.667966921943
45.899366189686425
45.60217079937062
45.86192052855972
45.77467000690556
45.802716658369896
45.9545777976604
45.8223857884893
45.92298465822494
45.51955398067059
45.464533213962035
45.35152421631857
45.086986659439255
45.350691975441904
45.750256092191385
45.811158742655465
45.580187202375186
45.83923729434138
45.66623461669177
45.19040716636802
45.618577234560156
45.460214861259836
45.5353172928443
45.65167084726003
45.449806173751774
45.390883039678
45.22957078740864
45.435816524064464
45.69479782563265
45.56689527801116
45.52291169138394
45.577710372406486
45.777983107343424
45.78971080577783
46.03120134979886
45.76875159388484
45.70845442967552
45.791042470087994
45.82851961209978
45.88063307124102
45.99274050536495
45.62575925535848
46.06340204838091
45.91649476982332
45.940601766752486
45.84263936123829
45.71883969401376
45.4833818751344
45.61288071122952
45.670792560789764
45.821301146793814
45.644691786708904
45.61498870292893
45.2660660536586
45.597833946560954
45.798559082926104
45.853906595246634
46.02190808568554
45.82081734169516
45.70165120986985
45.917960724495885
45.660566173083815
45.9856810490056
45.789832867525234
45.669905972328785
45.998835400730464
45.87543021764225
46.14065415354617
46.00595960124284
46.197757699937554
46.11602936232567
46.39377353384919
46.37508133162431
46.04950346971961
46.05875894498844
45.99338889949365
46.086836661402536
46.227432747592296
46.01450345986499
45.92471995359552
45.71371055408845
45.85210319404756
46.14971237111302
45.910432761515096
46.02867844302379
46.41693910823446
46.31228300569562
46.17348391987015
45.935816323707286
46.119513355505454
45.82761478919567
46.248772470568255
46.18886748668147
46.164479052491075
46.030344771389366
45.999432448719006
45.75617028429554
45.87582634384411
46.095677233438515
45.97830597004193
46.02546498494434
45.92014442586348
46.092537177985896
46.16268729422532
45.585338110694195
45.52360614892892
45.40243483027642
45.42306750722659
46.01425565504241
45.73469112446355
45.59216722912171
45.74739083194722
45.50243812985949
45.72457578103854
45.87467951704747
46.26018941747419
46.265000486005334
46.15563190262906
46.121194313313616
46.217551767505164
46.25810669868816
45.87026139640135
46.102712027137
45.90788537512966
45.88050583499747
46.131342887937784
45.741768443503396
45.58752874570424
45.811738402773784
45.89310226358994
45.720642147978396
45.869416826639736
45.55892443522584
45.6031184336648
46.24985783328948
45.765640552537796
45.756684652551904
45.7607838617897
45.45447079776946
45.68322789532396
46.0716543616918
46.066923908008995
45.8190486293578
45.88499379490084
45.83655128311498
45.827495779473665
45.80323121005205
46.136103894203366
45.616477320377356
45.91478517440305
46.04285443186218
46.365786620747556
46.35614769167209
46.19767097358186
46.196568650880856
46.352952532012594
46.10076821412295
46.09794594617651
46.09417276909187
46.30663487962522
46.23681446172852
45.973955546105074
46.28818306952556
46.40142674922528
46.070962134292735
46.17817297870982
46.26757822410683
45.974714175735684
46.4367722400265
46.37128803204114
46.132085319173406
45.99938641729864
45.93514967230155
46.03468250576915
46.025591622515584
46.44617217361599
45.95684580806572
46.0011917769349
46.09888678124547
46.00118147431488
46.08045646522025
45.972514498460875
46.16097240570359
45.69625671411079
45.8846521999481
46.148577255526156
45.83719418065413
46.235129324472666
45.92419796445628
45.919057051845215
45.83188979395018
45.796852129316335
45.63140712117069
45.75896312569907
45.506127394861444
45.32954359500323
45.618239510925214
45.624959972646856
45.43612916730186
45.4890813161945
45.2782368863977
45.09398718098266
45.32738925437531
45.35712106325927
45.07608050257848
45.16510207031071
45.23051104875923
45.286229686810564
45.50346649078703
45.399808769491806
45.33079040717058
45.40307409573874
45.56985103189697
45.8106873465925
45.34989344712782
45.43744127008755
45.52671042783833
45.70181938977226
45.80706209789652
45.854354674341494
45.65233488978158
45.88101532777217
45.97002411036467
45.910196038871945
45.76014020931142
45.716107096358854
46.17524076359764
46.42896261553553
46.43612296756545
46.21925523621034
46.230842647503245
45.96088396651106
46.01741952422664
46.219764813532876
46.013888564588
46.10596658056962
46.2119095977159
45.962976425015555
45.99796316754184
46.24169168496203
46.247415149597444
46.013336438615454
46.09528369788364
46.22161192488957
45.76754834357479
45.91397053059168
45.889603389047544
46.16585913572512
46.126955746682725
45.95951618129705
45.887708500517505
46.13111886237952
45.91388472249605
45.61873631277253
45.83197069698339
46.38999330685055
46.15048472264344
46.3164062983491
45.72591035431725
45.72472493031616
45.75177240378643
45.59390662842265
45.82995578285026
45.95168519413516
45.82017837692543
45.703106367614666
45.36296854059424
45.460274240834806
45.404221005960856
45.44798981663372
45.36423522548296
45.61827589196032
45.71530930877655
45.17856173688205
45.135892968777654
45.277952328693246
45.453724081227115
45.72035363507069
45.55267155093464
45.63732328858141
45.66147758778876
45.85490438563488
45.83560425950036
45.65690538960728
45.79534100014517
45.93543917326578
46.27773784344512
46.41728361190906
46.12740283277386
45.94665328176276
46.07679440225662
46.126824837164285
45.76978513986048
45.77580711649398
46.041325406023475
46.368410083572066
46.09899703696429
46.63338211739429
45.98274828315947
45.66495869059999
46.06531454730109
46.28644795455843
46.26710324410535
45.90893050885083
45.96200046515025
46.12311791806382
45.78208435443132
45.81828961817405
45.82205056867827
45.73343694259566
45.727422413114645
45.91009119103069
45.94674513032805
46.25874714652202
46.335336633731195
45.85639927683461
45.820582436005616
45.96186694907323
45.97874264601119
46.04752888771847
45.93323711274522
46.04137111830252
45.9243749333435
46.009753611846186
45.914695772432616
46.26641640833824
46.20915944707667
46.37043265046241
46.40245465806728
46.02883550402979
46.07859491644934
46.0376218543137
45.887462201169434
46.02637893238312
45.88389412851852
45.93034234721833
45.60288033292141
45.875965038415636
46.067716207257064
45.62272731309117
45.830225044414036
45.81621025813557
45.82563699083622
45.88872993229881
45.756758558069066
45.6928499797708
46.24442708619867
46.20319806579455
46.216492985310836
46.61158909961316
46.18871622428255
46.12247306248353
46.55554668139287
46.2316888306005
46.221514062029435
46.15162720909869
46.10374232177802
46.35796498016245
46.32227601081628
46.08209757459888
45.83946063560064
45.95261513342551
45.96572157950186
46.2311200745857
45.93582469200989
46.20425263127762
45.9435580918336
45.74536529127534
45.50688678246131
45.580744777831846
45.24896671266999
45.42083100474498
45.59397520702239
45.53465650674534
45.36717695748189
45.61088763741156
45.28374530029483
45.97480281259675
46.121697884201936
45.52279826434545
45.62216569685908
45.48400214816251
45.38509043180936
45.879147112332774
46.12294404710198
46.35670170312613
46.47891297651739
46.31455246895537
46.070663080476535
45.91609921364188
45.90129554045616
45.71188294182837
45.852572460527206
45.866695123335305
45.70256099899488
45.613650787517706
45.99882021966427
46.05773605150087
45.733542259898364
45.86745974215467
45.81254162193911
45.834203285476356
45.59500399398338
46.0504729158596
46.157851858437354
45.588790105960534
45.83338422004253
45.74296804577711
45.80555996760397
45.64086057816555
45.66553286300177
45.50071135964674
45.48916139715481
45.73977116743352
45.59350810164178
45.474332269492834
45.40702050562333
45.77095523346063
45.75275356112695
45.87536283917908
45.849841762077496
45.9031737729186
45.5220161308931
45.931602928885276
46.20549349373157
45.70972513614978
45.61851231132949
45.41585964069991
45.956848209403695
45.71324886039257
45.69553834511727
45.54148222251122
45.74083570379916
45.73548020529963
45.543925859881064
45.60427623804179
45.320604105283735
45.29139365419429
45.705138425566574
44.8751959366394
45.63358621204007
45.35300268903124
45.50347943717535
45.60325713810642
45.65982384929397
45.693270146856754
45.7931680779792
45.78297698409751
45.98587509493177
45.71639949448924
45.48739698012874
45.53870447170886
45.399524961332645
45.81673213025126
46.14615670890782
46.09317166072074
46.26297883343424
46.09681492546266
46.24998174527643
45.96949847095662
46.485207504715106
46.204942035240244
45.77072855215473
45.893448847502654
45.93087573194803
45.698771820618006
46.02565937150757
45.90213476431469
46.04564250618903
45.79458648458488
45.60995084273025
45.7546105556812
45.657413400799285
45.80730419099688
45.583225905608465
45.823990959958486
45.555796086070146
45.59045793258111
45.33601517044178
45.41143818911613
45.986461505703296
45.92976291516867
45.755458244078966
45.869520753897625
45.717139511137994
45.69906616276492
45.9303726920405
45.598430252842284
45.68942983933208
45.79214774796669
45.78326827878826
45.79361661780126
45.858829616368595
45.24930930807711
45.67775344171178
45.772653492340105
45.732502520449735
45.635383698972234
45.618945791240584
45.91763246598561
45.67820030380459
45.93763665917705
45.664557563473515
45.689774098832
45.91804959824251
45.96984294149643
45.945519132935694
45.70405981064337
46.18526297823844
46.43709516498453
45.92898372530104
45.90644733736188
45.63039560365774
45.89449205805932
45.78706934856794
45.62595765151771
45.89871539612767
46.04936565706359
46.10138460077871
45.93977661096502
46.296022489689435
46.36782022734878
46.35528599785987
46.0337123931673
46.44865895149359
46.20579052477234
46.34792780220063
46.46671512019918
46.45744684019527
46.29181442328932
46.62037544890874
46.43651471246885
46.814816884300996
46.598174401250944
46.51859199229321
46.6266213376846
46.62191254567223
46.54213919278084
46.48929925652508
46.490730142678
46.2200535523489
46.071619739613
46.25405336995113
45.809151620242076
45.4191773400176
45.62603697358558
45.942300627554786
45.83140114333091
45.680651787126344
45.60875798036256
45.87676913571337
45.77933808820672
45.85983634797265
45.96825906786742
45.65704121153571
45.60083423849622
45.89099202406092
45.95899144209371
46.22116974326886
46.335116759516396
46.22456793864521
46.08147336546346
46.223779769719066
46.30870555752373
46.104459544001266
45.898117421576075
46.37692847380103
46.606627141633254
46.15920413049814
46.72132927076337
45.84361113824406
46.2227900993027
46.042619008270755
45.884730562805714
45.87621118975355
45.818796994687354
45.636568417233676
45.64319289450296
45.89619852576705
45.71943568920426
45.92567956911697
45.89363478040739
45.84618054599499
45.84044294616308
46.09190347156927
46.34520862507134
46.01738017962116
45.990142664280405
45.9168310097221
45.94688910391572
46.159367701552526
45.98536059154945
45.95889789245822
46.25112211167099
46.24694365391327
46.13943075493412
46.25597115256018
46.11225401997831
45.83611720916901
46.090571380493344
45.40387433960715
45.77037539568581
45.68796063506663
45.73909211528252
45.2802365961367
45.604617324017525
45.46537817039889
45.364580316737815
45.46160616777174
45.30248506849305
45.50981344674162
45.57581675775951
45.83777434242567
45.57407498562577
45.286829768542326
45.607559908153334
45.66257965431192
45.321718092084325
45.47533604087358
45.16636914413441
45.45018067556584
45.17648414684258
45.008199439313316
44.853208666530996
45.03187532898544
45.48599460605199
45.10523381346833
45.56832677504767
45.37092534031732
45.20334928306211
45.679965655497554
45.47467930389055
45.62598380808144
45.81181650284964
45.446243009891894
45.65657434740123
45.637227877435464
45.97812986952328
46.51391073202146
45.99086226409017
45.94199629943305
45.88163767381537
46.282287598782105
45.95194739646162
46.11341134174248
46.17908212388724
46.20168396557281
46.08194625876519
46.02683975345906
46.04029666779108
46.01738664092196
46.130617905567846
46.16899739741371
46.281466240625704
45.96871734383247
46.01722500325745
45.85100716091368
45.94056033748529
46.193926203007535
45.69607852859056
45.71680868583343
45.808980562091435
46.17517402908444
46.476139864955556
46.454204149079835
46.479996257454914
46.520983619843726
45.81391339692803
46.02915629846633
46.00839048757989
45.902615044749695
45.6056195904657
45.743007775236684
46.04516785374669
46.08755687175226
45.81947228272935
45.77537507401602
45.89566229729239
45.82368324733205
45.716387688706845
45.68128539717725
45.58387947562515
46.12827610135184
45.8337012204318
45.703806396929856
45.77203849399134
45.726300763268924
45.857956025127365
46.04448690377283
46.06143868176399
46.014451051609775
46.23424346206369
46.077907222723695
46.400874757140784
46.08224647554648
46.28081973085922
46.22082627752427
46.34917699203959
46.09383941051589
46.37647889843261
46.05857175325159
45.79714818165578
45.96135730129483
46.15393061319967
45.7375546327206
46.134490505462544
45.91197891586676
46.345440442014834
46.30782491142968
46.45296600816576
46.20522495303705
46.09049082551517
46.52118443700992
46.417175090774464
46.33753360155103
45.84236324217327
46.0655813531577
46.119268726130265
46.037621189270304
46.167325832853265
46.231595904030875
46.22573256155114
46.076840601462514
46.51781175889202
46.47763276016692
45.949169381766495
46.42746725962449
46.244022197280735
46.40919199329625
46.20217404362898
46.41482642170847
46.26790848110677
46.185940988366504
46.31594909632655
46.44082332069598
46.71330309345119
46.19156514953502
46.382495478414114
46.07370622627764
46.18881664898586
46.3432907452931
46.36985313286968
46.17659275159821
45.6415494399539
45.512447932654915
45.379285078948115
45.534941462495674
45.72087138626586
45.67345210844614
45.771262847177844
45.73107444442036
45.36279418994857
45.65716622939529
45.61282973230382
45.397693580758045
45.420058317139485
45.600781919410565
45.47458135684445
45.685526001596855
45.642023660789924
45.84492218970324
45.47620503414433
45.780197240861185
45.692920079553986
45.65472931252999
45.41399090932907
45.71304008013409
46.03945844130056
45.677112880599104
45.77547825004449
46.00592896033184
45.96699884614484
46.01504730139345
45.85895618538234
45.89243315480664
45.96810776510806
45.973163424554016
45.762546039143885
46.190066296878996
45.870594725663395
45.71996783046388
45.592837015771266
45.8830959766724
45.892206300503815
45.739270458727425
45.7605815190413
45.723449240161905
45.798382518066525
45.85090620741912
45.98048037738091
46.09448905759219
46.140190036904265
45.97693149350682
46.065630937955504
46.124293370579345
45.79273595887151
46.21606332856387
46.22299585504025
45.91440386705206
46.063408864950766
45.795516710105254
45.83846219133417
46.07604567621785
45.83791772263726
46.27949658184663
46.05675267516272
45.911143352294886
45.99528464201905
45.99831640708534
46.135498289784195
45.974291847732665
45.8418198358813
46.06709461233758
46.047199101315556
46.07260517616709
46.0328517509847
45.77931180143457
46.11463749419096
46.18982802215367
46.22911650219353
45.9961275348939
46.39981177270579
46.46416930362391
46.24400191876867
45.90662654485265
45.9271132130208
46.19923380516094
46.18049472549151
46.26659490353532
46.311919914190334
46.14596783366028
45.89107206620031
46.35074010927871
45.93537597505279
45.862634073665056
46.024395138850494
45.8855496998863
46.01851470384239
45.26299236469976
45.84992378605727
45.728200378864095
45.580483049396925
45.786054887912904
46.026843304656644
45.986226499599276
46.141052354675324
46.24952664606208
45.82172166882672
46.27729018314758
45.80126408511528
45.72012947639581
45.77144627901654
45.80094781957196
45.5545114399091
46.08202959040441
46.00463639197566
46.05315470155487
45.75190407246624
45.66160307249054
45.7405850295281
45.888802081031805
45.62171594088915
45.77679925413894
45.88262785750325
45.80535454771435
45.30380222872795
45.750477730234174
45.683649266328324
45.583987788037355
45.890291016848664
46.403508518890575
46.25043197299089
46.00079142922404
45.79912735941846
45.54639197806165
45.82548844686078
46.04552980299777
45.52572146701129
45.30444922793971
45.694391769781774
45.985439521450495
45.87441484241185
45.94494472797872
45.733213713898294
45.546437056915245
45.90796108449351
46.06391246379398
45.88295107106868
46.160971334528874
46.035421668486535
46.138815130199625
45.996046825961265
45.57267949284837
45.49753017508965
45.763362451329805
45.96264832281138
45.78070616636642
45.90052595208186
45.90981934946675
46.03675263086569
46.21568621278399
45.56249603241788
45.87121739531926
46.237374946865586
45.882330620332255
46.09463727186079
46.437514665843686
46.39049867339522
45.95792823209194
46.30599858552076
45.93046280135921
45.97790533628404
45.89906938396335
46.27529195022855
46.130635472830924
45.82195221911132
45.94160274158286
45.67802324725395
46.31487097776883
46.09424340425247
46.33908638403302
46.322578196392065
46.532667628377716
46.259317009507974
46.359507789854526
46.15966722240356
46.175387855693835
46.46271072064891
46.45080651725239
46.2000043670921
46.45857272595002
46.47901538370531
46.264712083731546
45.8663942280548
45.948375413783566
45.66196693618415
46.23255393878159
45.865584450052864
45.89030150409743
45.848818315277704
45.984044138065144
45.32761404025182
45.462085297095754
45.69945612797777
46.367761667269214
46.44700636139494
46.26454348855919
46.06464206792371
46.20518340244047
46.37531160332588
46.095027091797554
46.1072975080422
45.953429976035096
46.236894953582336
46.09151353017241
46.051478563399435
46.09461058968883
46.298900676422136
46.04533280891923
45.93593514732989
45.99596354322086
46.047744822400496
46.127639793586035
46.11952136473683
46.210784287781806
45.82591225288752
46.10249376431538
46.0313414676565
45.49641538652786
46.261296749250505
45.775058312163736
45.68844179127758
45.60382552123177
45.62336768362967
45.552658253231435
45.73938860442313
46.105423830556866
46.10970542251516
45.8837416928152
45.89496167032607
46.23688166009111
46.07791440499904
46.55421528146693
46.42195826990433
46.35199314885776
46.26684617656589
46.13462190245741
46.28022470072782
46.146614091084565
46.114561153929614
46.18810636288803
45.99802438241859
45.69463157164839
45.80284991765726
45.96087553318396
45.912567132569755
46.31858649985625
46.42652173518232
46.36647770327266
46.408103400993085
46.28906737053593
46.60626274290362
46.037986980142534
46.52975152957696
46.281299054135864
46.083435199833445
46.0182890638298
45.98320669564693
46.11271771312118
46.0713124008724
46.01311890965659
46.18185910167399
46.215509078053614
46.103039080500665
45.837085208848826
45.96780014735665
46.312056925175355
45.89458495906373
45.9742247791885
46.098191790536106
45.99455233806597
46.25821584961484
46.05418034186914
46.236797779607706
46.05157133126059
46.2963185501769
46.555392576199914
46.14484525633731
46.075823487209924
46.26409946047498
46.15778614261251
45.90494384447898
46.12367956481789
46.00881637236636
46.30913066244107
46.17415569569725
46.25305170832959
46.14325724776934
46.0663419708323
46.21694683328062
46.10121208552176
46.00596382660853
46.90234795698896
46.44679772019831
46.26166685344743
45.91943017755103
46.492011344716126
46.05136318225431
46.12122055869362
46.25976269124024
46.14241446133173
46.68383812031984
46.25946193049786
45.98427789875856
46.07705454344713
46.199255768124225
46.22791290564173
46.00449764412492
46.053665197239255
46.35326133756962
45.87585498442904
46.05753692038439
45.99691744945965
46.073019632535924
46.38864832450319
46.33103837383429
46.37236309982001
46.24430935396681
45.95847047692505
46.33239219268066
46.36012388836465
46.268003781369714
46.02049009029872
46.3916973718345
46.10951739887886
46.05519177078875
45.94864986554006
45.8556633402163
45.66267133418032
45.369909521025455
45.88245448539218
45.89752274392569
46.125763483557904
46.09216948898556
45.80475750298726
45.893928097014154
46.32800275725173
46.246730182708525
46.22448821757831
45.96219774971004
46.2754339785784
45.83212411613894
45.76640144689907
45.766593085358885
46.04956537828546
45.86967726887154
45.7904200889374
45.740262673587715
45.833981872855304
45.762331972739574
45.87430828328244
45.65759748484502
45.559461229466045
45.888544024650365
45.686878309528076
45.38373029879332
45.613888648163126
45.920295788932265
45.5747139443758
45.84015642905393
45.861032466641646
45.787598153694724
46.091920352267955
46.14529573883904
45.94303042733583
45.786592494130744
45.776100557354695
45.97138541855322
46.09892765190931
46.19682909258816
46.216203624479014
45.91644449110365
45.81469277888374
45.55321430802741
45.89335983930288
45.64488568952105
45.72233580926568
45.99081754395921
45.79860612448579
46.01340269844647
46.272660074679706
46.057410578631675
45.99994168387525
46.13224863751647
45.78074016521826
45.82862674140465
45.77828704570319
46.11923679094363
46.06624413059217
46.212321359414155
46.0138671581659
45.74014235325012
45.81107065116902
45.71633247017111
45.817058351054136
45.75728650601867
45.69155948485224
45.70957989939899
45.36295396722332
45.78182620738307
46.1029242494908
45.899313200191635
45.691406986875805
45.82872032776116
45.748809778525064
45.787057678378865
45.91113410385789
45.98502479245662
45.64221878323443
45.76582813118974
46.15627430085897
46.146929215941825
46.340604222823416
46.166819831910075
45.90380970109388
46.218189641133094
46.43152235761565
46.607047267649946
46.14224492521224
46.33574434138692
45.84286804184885
46.19274351805282
46.488988643105984
46.394358196315856
46.14322672951187
46.43367855843707
46.39404373477486
46.58800454671647
46.44340827935027
46.41474000764173
46.108556421033526
46.152827258222295
45.798923579443226
46.11636043743669
46.09743439843596
45.983927459375565
45.6761224363844
45.82031809057599
45.81730138391596
45.721875760688235
45.58436318588037
45.70766744716025
45.72333747818118
46.00155241806957
45.62912896979796
46.032737760730974
45.79193695597654
46.283563265209104
46.083358265805266
45.98226444486146
46.1653404931521
46.214561199717984
46.375210930830285
46.141816992436894
45.95260517708932
46.20236439480158
46.2175102917316
46.60676689779796
46.13980424496717
46.401470858173916
46.299557662224046
46.25803971971809
46.423315806626206
46.15830030477457
46.036694423242324
46.1207718474322
46.27018973822188
45.84659961442149
46.05094848472995
45.98505628839292
45.698904470784846
46.01424781026903
46.03476004654351
46.162687595871866
45.96813798768173
46.109792196641166
46.10798250072164
46.14053216010129
46.215660706025695
46.38262579790109
46.31776352454133
46.472723237416034
46.38108593886487
46.41505630391589
46.40175588095238
46.52422042889677
46.25002303245745
46.02454157556511
46.587873680547084
46.26309593295088
46.07710652219383
46.35713478282126
45.79487433863671
46.16766627033346
46.193413457610276
46.30686982439643
46.31842367342403
45.921925420968606
45.71121310620985
45.66207138960177
45.466288108700304
45.78531559685321
45.8426583216841
45.585850658081036
45.63967844843224
45.96230323243525
45.86097726931486
45.670956614392836
46.002324952846884
45.672843943057885
45.888377994756716
45.63520575257002
45.83385443720662
45.532808544128365
45.577117970731564
46.300063570878606
45.83013616158396
45.82211545775981
45.69208441431051
45.69336019828545
45.85651789234666
45.770242402825716
46.18695685227174
46.177716073808504
46.02394400821522
46.3648865265584
46.0405846566945
45.864513674954836
46.09653925870909
46.08678043917194
46.29519348319052
46.45578026393559
46.17491928418671
45.84443171118674
45.94670303155156
45.88963235131109
45.911092070107614
45.797283157512894
45.734560154114966
46.03189532224109
45.68838543518509
45.59869436458898
45.61870250854839
46.021274691342775
45.849864100595646
45.70213989637694
46.0053430121818
46.06553805073842
45.57229606604678
45.77181473496304
45.65035863282918
46.12807587420499
46.049542891357724
46.156040511172336
46.058092946360674
45.99576191444027
45.880120176046454
46.05490389803165
45.81284743025178
46.03009888532822
46.060168891634326
45.734065716483045
45.93956080161531
45.98923618532143
45.62051238383272
45.762660545596034
45.62861255682075
45.881834911166095
46.1111239545544
46.200410698825344
45.52526726148455
45.61199745753312
45.65648616727281
45.6107075985977
46.01304108486302
45.548055862254515
45.444963108428986
45.896711684193
45.621105922122865
45.446845867891085
45.35825658990987
45.49157160564046
45.51397119421865
45.5492643802392
45.27667572209759
45.46289542848149
45.59086275408675
45.61849413056752
45.3593003165339
45.710999124192085
45.773719607611696
45.75406539239807
45.753818569120526
45.76948318610917
45.49673288603264
45.52381925458569
45.452046994559254
45.35621353932702
45.34381273245009
45.608410929382515
45.410081069071
45.985171282770544
46.082090279821244
45.691913382351885
45.42725398580208
45.3088130489577
45.485248692563744
45.244524508518055
45.02522252367213
45.30977879605191
45.29771971239048
45.19954256746293
44.895746065667424
45.3271356874365
44.9189901920772
44.95375107263363
45.10808534075385
45.407464180977485
45.32480544865108
45.573182296469206
45.76067955151941
45.87447941030161
45.60538543653758
46.124585652327205
45.620628955372055
45.59765137759493
45.83518257416649
45.369038872565596
45.292507282911004
45.56247105378163
45.74756010187754
45.377858005579945
45.529608739330264
45.46360042857567
45.47022248046722
45.65092304053501
45.401966719343385
45.67445997191121
45.57252989011111
45.63965857922292
45.38670189036756
45.21026794823011
45.37681895163401
45.402000751321474
45.37953058194118
45.35671415325798
45.41013447433805
45.35837809033066
45.525484351952834
45.3893973207108
45.53695920903395
45.67037388875658
45.4085470774823
45.47380248799919
45.486723145707806
45.61137194693232
45.61770469121697
45.77209444627373
45.64346411760841
45.31817897297979
45.53376810331279
45.48652556196773
45.16946221606375
45.4177295850831
45.28822675046848
45.27990100324125
44.996145209149994
44.912742529735056
45.12872392195431
45.1934029649716
45.35196208618839
45.676168061426324
45.576639992610914
45.52068299952407
45.430633788964315
45.55294691475001
45.58011441037777
45.141691862275955
45.22788954009165
45.308720028321446
45.219469038072646
45.106062460199155
45.38282554908044
45.447221779892544
45.33436693925185
45.19412005450539
45.38970470839362
45.32781627700682
45.64185725533532
45.47594796201774
45.52481116032293
45.14958931829559
45.31835003593927
45.59551603520855
45.61430344184981
45.43875628467361
45.60059968858109
45.451451483159794
45.52266004190199
45.58792874229017
45.50087797670843
45.48560176263103
45.36760452645178
45.53160313650371
45.78747250028233
45.62311630039124
45.82892992278464
45.360744651244666
45.64360811870766
45.526288248732946
45.75991737063922
45.46747235781125
45.548097468099655
45.675854656752165
45.348248664132754
45.31975767864562
45.202905941566364
45.39884082136397
45.295586271591986
45.47465868394777
45.35084480430599
45.49894185637717
45.65957101457035
45.01312149444678
45.12286377281269
45.30979620623571
45.27294740143289
45.44052118975938
45.40524645921798
45.36440417467444
45.43140753416954
45.433110178542414
45.59034792570373
45.48563620323548
45.42974885100337
45.73087695054469
45.415229238742654
45.37514865683352
[truncated: 98,002 more rows]
