# Supplementary material for: Comparative structural insights and functional analysis for the distinct unbound states of Human AGO proteins
Source: Sci Rep. 2025 Mar 19;15:9432. doi: 10.1038/s41598-025-91849-5 (PMC11923369; doi:10.1038/s41598-025-91849-5)
Supplement: Supplementary file 6 — Supplementary Information 6. [file 41598_2025_91849_MOESM6_ESM.zip › AGO1/r3/PAZ_MID_distances.csv]

cm
50.65559949961198
50.853987591684685
50.687894816663764
50.79872608388284
50.91372880348047
51.99234965622102
52.17463701376378
51.95165147121381
51.87118672960648
52.008787805975494
51.735408879647245
51.485526265938965
51.526457113344875
51.42650902164131
50.886476124952495
51.04215706650843
50.60138569503429
50.16151446313047
49.91128764961214
50.440686120462395
50.59151626981334
50.72966659597472
50.89588641602003
50.73255090179282
50.53187572917852
51.16966286516795
50.789726037917056
50.27171414153643
50.25709917976718
50.164921528092506
50.485816322424355
50.80274853250247
50.929667127777684
50.42174179883237
50.99698706112558
50.929759165912884
50.959749654971716
51.16294896140067
50.45602014060104
50.70906156895976
51.33999240777589
51.434342920056864
51.30741078295926
51.77382938546485
51.04636816655096
51.29512813334987
51.385419547527675
51.582871033050964
51.66340882166797
51.85229722828725
51.9083684387417
52.065626122409384
51.99605285778448
51.87817039580489
52.57401456780204
51.26438678006437
50.86126604375964
50.759549674723054
51.160152876206645
51.14432329241386
51.06914925651822
51.69081735332191
51.73253477172967
51.54235868116291
51.733280267281735
51.75851384643193
51.80728479606755
51.59911906423707
51.291043572653514
51.04393867681061
50.19778224961085
50.51362064386426
50.837352512030776
50.921791567486586
50.54039293940491
50.87672111077794
50.900135548202314
51.13781312917252
50.866192806863474
50.76550522604952
50.91636978712423
51.430319753424044
51.03317303076317
51.2959096207565
51.30132742052197
50.770956325629555
50.947130872005054
51.04635572605632
51.36678761856267
51.14052511775574
51.27293544488576
51.4681331598785
51.815846401498916
51.780370804858265
51.52201094078148
51.87224187261288
52.02463056292829
51.70141636458773
51.95967815455701
51.924715339471575
52.41779451322344
51.83537162732343
52.015748010633644
51.980371924011365
52.12855002404096
52.3106293959507
51.634180428812485
51.44642047952189
51.705485074731826
51.77448253809222
51.831356163758734
51.882782414806506
51.61378383157304
51.20585004934632
51.507458465020115
51.81956635979405
51.63291652411762
51.23343984581307
51.55048985675165
51.650753077945204
52.32402954419784
52.429485294086064
52.650944519282724
52.12115436340976
52.467891637976244
52.518154422468434
52.64957474877944
52.373320023766176
52.29144676102093
51.97289063557208
52.1497610063716
52.7828846960275
52.87782222464977
53.02670279374739
52.53268182531551
52.54638005198146
52.638916024680164
52.573614074271305
52.48167747721815
51.697359908698544
52.267699940161805
52.03738165559996
52.29704045038057
51.96467740183498
51.87405542853455
51.571436322042935
51.703720114377795
52.18503891231057
52.375893625448
51.90190191464336
52.286060580175544
52.57235337310674
52.54049782919312
52.48996180375241
52.34241270946914
52.55922893108893
52.425318646066465
51.977789815973395
51.68530802916825
51.599782728778656
52.04570648196819
51.660724355757665
51.49446496736367
52.105557445142445
51.73933862455817
51.64739123422972
51.46218745830143
51.69925568842496
51.59569208988596
51.87921333626313
52.104058547929704
51.718978948977124
52.19953519579895
51.32397336806075
51.23685177687853
50.83741078241781
50.598467328093335
51.15926892204921
51.3925476872942
51.72212291710519
51.49388792407971
51.258457558796025
51.429860447350705
51.326629057197515
50.99054644996727
51.19478461103458
51.35822020741197
51.31295576210111
50.96840515534889
50.563969814958384
50.83883779485682
51.17089973249252
51.68072381417664
51.43739524552536
51.38983727703458
50.8487957095317
51.148610739683335
51.16418012976825
51.69518285188141
51.613029577401306
51.38259391890824
52.182080151808336
52.06411054537936
52.04395168297562
52.41502840575768
51.82209007120196
52.417643377589485
52.61179502129475
52.827529757674235
52.695374316951956
52.66023608247113
52.64489481041195
52.84181028344978
52.74266953450938
52.21363655737532
52.165660055640096
52.28423134688995
51.869692128555435
52.061969646243796
51.801614618370095
51.82752047626009
52.01538413639438
52.352922833910704
52.40194818043103
51.907403176754
51.7768420806904
51.713337325620614
52.04249483975192
52.43079830156592
52.75608511573298
52.7020087852881
52.71599280020869
52.62821039102355
52.489833083015085
52.236297511575366
52.12732337570379
51.88778404269564
52.620243626059604
52.36662341654744
51.75716984191324
52.21585047686837
52.221198011375144
52.51401761666485
52.05878711690007
52.1745400862211
52.098709072894835
52.4488111558398
52.751866463139095
52.49155091347746
52.75144377649929
52.36392007555359
51.93796487545066
51.94567659185771
52.30849193170532
52.2367222428351
52.04161850105266
52.25286701836786
52.15907153500831
52.575330684148916
53.35295243483783
52.906209489648234
52.94021188078384
52.63528801170192
53.14269463236899
53.41353743588133
52.92040108527509
53.30786577049262
53.3497929597569
54.022360371895566
53.93102265776066
54.08302677338842
53.83647420398379
52.99427765850315
53.080577323795225
53.33199398671864
53.51413525121597
52.962318605497735
53.186128681842305
53.23011919042007
53.1505210593226
53.415796897873356
53.38483601619448
53.1244716263784
52.65641211281879
52.814063296867296
52.64176022391358
52.626006572082154
52.245454667804815
51.6690731612933
51.938473988874996
52.11990802255979
51.8101174819401
52.452190153991566
52.46044383066508
52.37935234609616
52.10072545876347
52.41688601249868
52.20580733485155
52.26665324830827
52.34122032829247
52.854935660262605
53.16236439952242
52.80282006237474
52.894289401726205
52.9338477485744
53.12420398473305
52.90463872835916
52.5508669432908
52.45028268831571
52.32005487155054
52.553777573181456
53.015437128895485
52.690228118799375
52.54579707260698
52.75047502622652
52.88502419827977
52.70558254559988
52.621961901526504
52.89574013556354
53.03769320008152
52.67626996715998
52.66762370341304
52.5764025286524
52.602509445280994
52.84788687409803
52.426382624331204
52.63554397511272
52.41812828605624
52.81537057571361
52.519473567351355
52.43694087934202
52.88676973684653
52.41580387594196
52.524803953631334
52.42865347792141
52.31464237829124
52.33400135779336
52.56630287462514
52.58639251222408
52.6404614609277
52.51010898452619
52.473935696877696
52.62539680056191
52.550722564738756
52.624881560450376
52.53890342734525
52.18843858709216
51.91211926329416
52.181244140773686
52.34835052785039
52.413207872861314
52.320758338875784
52.79767977232332
52.76753542425832
51.7940285614002
51.45203976783938
51.00148605698589
51.264776196514994
51.59992000318779
51.541823187253506
51.60206429293758
51.727207771717815
52.04048336110168
52.19270638425964
51.869057990759316
51.759712884720464
51.73018301246527
51.433402114461224
51.27942552604247
51.57280263524608
52.20243320033044
52.860665556185765
52.76833626832412
52.22073804736998
52.31469957743065
52.50041442204376
52.67903913792172
52.047974095838
52.250064880094236
52.19567249662399
51.42780668301653
51.84554322835117
51.90157967494508
51.754358935368884
51.470780871839196
51.165056597704755
51.222118567385785
51.37886375698944
51.2751994515896
51.39012614731799
51.38145004421287
51.587833168430684
50.94956819430208
51.45924039211606
51.17582381604627
51.639885487948945
51.83022052764715
52.0268934854115
51.63377087630363
52.032290217685826
52.24049870882036
52.72797861289075
52.287248361315456
52.50378832693479
52.72064557604613
52.819579004867364
52.706049639816314
52.563068320965606
52.57998763709707
52.10238843997846
52.319389870681455
52.74771807018401
53.03635122104065
53.56121057599753
53.900531157263615
53.48209311034055
53.68389276081831
53.73221739671002
53.5985351004085
53.39009334370551
52.98379970662615
53.22727373006413
53.033351673118204
52.98807766285211
52.71683644583024
52.425440462384124
52.72169924433634
52.42494230875883
52.32036430673547
52.54999464830075
51.889118799019705
51.710289474426034
52.21785740479121
52.114977404190704
51.793270580321355
52.454787690622034
52.02126446574123
51.54027400768223
51.52453256370008
52.05931164202393
52.43671211412413
52.42980256594019
52.392268708418094
52.054618901160204
52.22062633003785
51.787131301638254
51.79335588923801
52.115408566593295
52.094995287720444
52.062765243344224
52.353965634845004
52.36289102903256
52.490099929131944
52.5941694922566
52.39540013573493
52.096024780270184
52.245417388463785
51.83568909157721
51.686225601252275
52.23813197009016
52.453683038371594
52.39332659613432
52.74656814595969
52.936159850555626
52.44597157576616
52.71691831719576
52.59734049868209
53.09139985825034
53.02268969873515
53.12024795171211
52.74876655514412
52.66745064178713
52.4973478293522
52.81332258810147
52.50177304584896
52.46901819099021
52.6067444096556
52.731192276490376
52.9877179244936
52.936919170963556
52.75464007852799
52.796826823436405
52.7289721488447
52.42021093795021
52.864046443656214
53.15331274833683
53.19816189421579
53.48674711484148
53.535665709368566
53.405159700004084
53.817906596134115
54.142013747332726
53.93264036149593
53.96858897433833
53.813587714557976
53.49890946311183
53.2074585344397
53.32764034821182
53.34457529295969
54.09274642137492
54.131562467713984
54.0596630131803
53.624096357358646
53.82617337345032
53.302245546412024
53.42619899585852
52.91034295006857
53.155737346905795
53.15971631222908
52.904141247851456
52.680809359911926
52.83946533104985
52.499627196690845
52.476110337851125
52.662396368192724
52.32855621066022
51.95397319924093
52.39885758626264
52.894411501223445
52.772126192688745
52.53856204529881
52.492125995380235
52.3271490570283
51.99447304791917
52.36976472890426
52.41847117791526
52.50803556170964
51.90666651589674
51.99738251000578
51.71198482232727
51.793649851532024
51.685717301251486
51.87115898938014
52.23249703091245
51.86560347257612
52.04214892245116
51.65576182585652
51.344677623694224
50.971117161598585
51.5509313931023
51.577735564015924
51.34735537662457
50.936905409990054
50.520578377291294
50.699602205134134
50.84764766256271
50.903634048564264
51.12964372825849
51.378834933533554
51.53016535142108
51.54946489573837
51.84965761526587
51.79367275243132
52.38308571602268
51.78242775814394
52.41100431528058
51.77444816556411
51.34848945042921
51.45057062227074
52.14854906547796
52.043851967480656
52.35594025535653
52.00313101173884
52.1933219615459
51.45806060781673
51.43930048327892
51.412044109807105
51.2963334385587
51.065029949991
50.84023960918552
51.162297987503024
51.58993393250109
51.45870689732955
51.590620243457884
51.40831017124807
51.55624533031421
51.15676971324107
51.04083486297642
51.01905195281641
51.298806050826265
51.58428392418731
52.20049333093064
52.158676742948415
52.058670693004856
52.00139883601399
51.92871692999363
52.077918987724345
51.51715159346337
51.92202159917097
51.80487080624819
51.610059887359306
51.67044590233162
51.78300868771474
51.85384402869971
52.05398153179981
51.89452785047831
51.839248485936544
51.62654318557474
52.562002115655346
52.22535084739725
52.35891361557043
52.50434200828134
52.396457668514024
51.50410736204774
51.476415119249296
51.85285956334357
51.478736360764906
51.44593698442285
52.055805789333895
52.17331977413232
52.57460541246476
52.41637600696693
52.61536102898068
52.58291072170008
52.13660219339271
51.882911326589294
51.36216108501995
51.47497251557343
51.69276633474037
51.570104310070086
52.29570440993674
51.994619799714
51.8492619892948
51.442717925333156
51.49615662752869
51.33645022680609
52.081601642406376
52.1529259763883
51.719915301540375
52.14902825898171
52.49971831088107
51.953697239238664
52.23425974926356
51.664778122169906
51.91085389278012
52.34759131641084
52.20357885070249
52.270728334727515
52.098022482445664
51.56516341020782
52.05095124650769
52.61343620787857
52.77351275536805
52.68764956253154
52.67452563436056
52.98312991980771
52.24109712530681
52.056426695934476
52.199656999008184
51.70996784243512
51.89193296036041
52.15290998825841
52.246715927226816
51.941088311211544
51.41742900756974
51.5170619233872
51.111740175744096
51.176633185241364
51.110892863378936
51.8687646626079
51.50814356861475
52.034216692307304
51.716765736794954
51.99549210499207
51.58053601924912
50.87079126992578
50.874416140362506
50.59752585581592
50.22778352417055
50.467617007206165
51.063419777105764
50.85160376110903
51.06532663738371
50.93978598524691
51.08602609251395
51.47354914579361
51.270220471821176
51.40523256825774
51.49012822019518
51.37950633202409
51.87119100823383
51.684913173303656
51.72423465484001
52.02364651132494
51.64201698880973
51.57380300834327
51.51247790315074
51.852219981455384
52.267620785522084
51.836734756428044
51.78427876834189
51.66917463446464
51.483711130659536
51.88837776498783
51.67730939243472
51.708742531272186
51.83767931627176
51.650124528956034
51.64300843754036
51.41844131165365
51.51291207546276
51.375026972815824
51.83945627145629
51.709892893446344
52.128103379914435
51.81922763741702
51.847173444758255
52.239482275988195
52.11609341734198
52.079024054445334
51.927808008977166
52.054872831943705
51.67686112444949
51.48853760356285
51.19803649837127
51.56931170682987
51.944371129666784
51.81597545258271
51.7510930575198
51.58477319433635
52.02821732033957
52.478045810879415
52.761731686903175
52.81953751547123
52.633157060245935
52.12075629457319
51.816776947535125
52.21031612183262
52.35680583702834
52.19784303532028
52.36560862216035
52.25741900710053
52.1100655032735
52.363658468362374
51.522263255020434
51.17619274877578
51.168312302752014
51.574801977078806
51.83185955006875
52.05697860204312
51.85229776908199
51.770972758422346
52.012075141929806
52.003542345701334
52.01432084585452
51.865137724655774
51.94600516901559
51.90832640891734
52.106456732561746
51.85954710804779
51.93419526811639
52.71693698239996
52.14175363027172
52.19214227895821
51.78353199863023
51.86420070106375
51.925175820079104
51.71318394064189
52.21156022188905
52.51051710648233
52.74099838565353
52.33659686003913
52.814705717847744
52.75748930208746
52.524389815757566
52.59401600103025
53.112702256863194
53.20041675736559
53.415315734134
52.713005924867396
52.643474163364694
52.64878151838827
52.5516283571977
52.34928327646821
52.61546651900414
52.5037753042106
53.19665438204202
52.508025216453916
52.6292866171791
52.71095683958825
51.97966281610446
51.726263607850285
51.80648441218833
51.66552399743286
51.461334597049216
51.94774293760631
51.862027745368714
52.105677380251045
52.54913884037822
52.85360268757219
52.516431016014984
52.485810625679854
52.3455448747591
52.996034389633415
52.742864935784645
52.509927317315224
52.06369035851668
52.37582586502244
52.647917030866765
52.837728224929506
52.51174257710114
52.385046119579684
52.69476884863397
52.918094702807714
52.26981510929629
52.31046544819303
52.14379705164668
52.49419580077765
52.56243407630614
52.60989043891511
52.94186626177312
53.25056144428941
53.07620743493872
52.480627686760315
52.38041353056809
52.35947868957141
52.132006655550896
52.22905565990675
52.59740578327533
52.556502094144896
52.39958494357276
52.03858172899433
52.01176854343569
52.10841279002786
51.97094461978314
52.548050358230284
52.51141746597567
52.00418239745531
52.404431100361585
52.0721951106795
52.47830443698719
52.44111068500872
52.240726423860764
52.08542983107541
52.391298595699546
51.83346144248265
52.603823728484436
52.42509112135767
52.70889865732657
52.042432168476665
51.622992708857815
51.50874878611825
51.53835040578791
51.32756597698573
51.538159208041534
51.824027767017775
52.073374752091816
52.51022043522641
52.39550860917289
52.393305614922475
51.92616341169411
52.0323198359069
51.392597171994616
51.204570756682564
51.1801398849953
51.84879238117639
51.21283662942138
51.49082717864214
51.66601288366603
51.96474012352463
51.482978666616056
50.84784686129992
50.93174759755567
51.27131674918811
51.633522754948395
51.11161287327183
51.25070257385509
51.03738400965341
51.33227568126312
51.18035331420616
50.4712409361778
50.56381732624829
50.144583940733355
50.923242109714536
51.30246761227629
51.1272350213337
51.21392982503327
51.489796005907856
50.99559446407043
50.68370669048503
50.94995158333963
51.253484496877874
50.460816509300415
49.98066360353381
49.850559942155556
49.39815378878433
49.91121446577937
50.044157189670734
50.26819941880922
50.20339336004445
50.03717275248339
50.07943188346868
50.22312757475455
50.043472691525494
50.02395782231537
50.77983311898186
51.11973923036692
50.7406953971077
50.671698488562654
51.06915646113993
50.996982329199845
51.18014596861667
51.33764260592049
51.20261393698618
51.055373687710606
51.16675190063146
51.28104518639472
51.18354083572711
50.89810724917549
50.97201651527156
51.00425572365391
51.246084294175546
50.96644600759462
51.433411190586575
51.18111415507331
51.54917887512957
51.401407482961396
51.84658223844721
51.808982549951494
51.351472733771594
51.46619595328619
51.54044028576417
51.26355939936946
51.49067009585839
51.30034645024026
50.975288387108456
51.1172150127681
52.04631772335903
52.12514453148233
52.012066793579656
52.27631832072952
51.94586561994242
52.3718527224818
51.71599707493602
51.62679274120521
51.814493839602264
51.86303346909543
52.120809675048264
52.1625722512423
52.27722397652026
52.52511781409643
52.570622618590164
52.75003904857855
52.69662106050803
52.99310506398855
53.13623241291435
53.119022794269526
52.84505924706989
53.00790827854563
52.85419339675094
52.69054777832162
52.41362121308599
51.9220260036311
52.08190687357582
52.15458175501538
52.00068032500993
51.680715256324056
51.454051479429914
51.76925178025847
52.49242828366639
52.38500340354483
51.9575374570553
52.50383678835127
52.59181119575381
52.23489374917505
52.41456118405111
52.08102385886608
52.80810362278784
52.81587816900712
52.98560129043779
52.86560640762949
53.00073917075028
52.6772180390938
52.41318832362706
51.7880707940295
52.17536838819981
52.61149532966705
52.6023704460333
52.41875725871223
52.53630697260019
51.80749247690801
51.89637949723216
51.89173983557507
52.32294845072528
52.25243283882986
51.95915433828213
51.91090435980472
52.12538150065856
51.69691544234622
51.832881572369494
51.8814858665066
52.103357819174136
51.47829168412802
51.761415412440016
51.50967263473927
51.195002337798705
51.41331288672888
51.553225715477396
51.012600449560374
51.185160658576265
51.682611348070886
52.29855618932091
52.34947514933296
52.53259923212531
52.52619981708618
52.81787589286016
53.212120248154505
52.4486598114935
51.919236587606264
52.134702471623406
51.995966228277524
52.29814264955185
52.94882178567729
53.196588175268275
52.99316331735054
52.93827202538548
52.7712962567354
52.70032949735671
52.633339063977985
53.16985740774264
53.523377673421244
53.11594559531021
52.851247525929864
53.08536120708713
53.169610557485235
53.023769821136725
53.279110391160174
53.170734561586144
53.41966626824989
53.622894171521544
53.328479251765415
53.96953114639
53.579864222826764
53.69401772811593
53.59141181824895
53.90892298290647
54.18734114428166
54.105048826135686
54.132243581503
54.11723695124615
54.42270898977443
54.929571419834055
55.11376250897754
54.50326571825401
54.01491894925677
54.23291064455409
54.264049229080804
54.44799726032923
54.11987739121078
54.1255245853332
54.37715567022432
54.070993729554395
53.714305577782426
53.87199630299205
53.58295678772653
53.33568342255472
53.84339770089223
54.285255848652845
53.71310536155328
53.4462914478544
53.713280388659264
53.9870315337841
53.85889761129309
53.949318480029504
53.946421071967684
53.629493063403224
53.60627875646185
53.619523840305554
53.78444322133051
53.93204991237335
53.34544409804072
54.02707466240677
54.10692746029157
53.91829674520284
53.963215040292475
52.95069468618637
52.99644831830191
52.97546716531237
53.099373441914004
52.883519849431934
53.17276921716368
52.96662769435873
53.62961593295678
53.5226919502345
53.053720421999245
52.687984235699574
52.62466713927611
53.15093645638797
53.000794111747815
53.19208923441714
52.98986841809968
53.10020460004974
53.33713728826944
53.47325842854838
53.40835373385301
53.47000640053807
52.89449609359572
53.50545223939247
53.57634033706336
53.30188255628378
53.22458117139483
53.37045299261283
53.4516774115315
53.11672788713573
53.460137607153285
54.19814783349179
53.65180165923864
53.98714402765656
54.138641866862045
53.88588291512339
54.16756971588705
53.94051748836335
54.21949050356157
53.941325393885606
54.10557144524976
54.535875368000504
54.83430934214474
54.33075517753289
54.0164135268869
54.151050143870904
53.89205254450727
53.60905783602542
53.739017632559694
53.5797929997411
53.02711129024513
53.25652984895995
53.78364353085855
53.68432564707501
53.51623696339318
54.03433177161619
53.3761475523531
53.32330269961537
53.82619966752041
53.863011150675405
52.65522699540385
53.3595827383944
53.00255070778042
53.014882352735064
53.85090055672849
53.697098026370575
53.251608464615394
54.03931771553677
53.7827108300528
53.94484993077615
54.229841874610536
54.040396922913516
54.176107974206786
54.379430132017696
54.501939574136
54.28697893332753
54.04548328426932
53.7847186680475
54.02884916437231
54.16535376105743
54.03132098427172
53.71075766413158
53.75043362256797
54.432832710469306
53.69226151410053
53.715421514259376
53.57331916265337
53.82390502640511
53.60948208923144
53.64252649754437
53.87761665318951
53.6153719270089
53.8222746600635
53.767718284381
53.50283909965448
53.396444070566
53.32849010708994
53.19143488695099
53.28416893417487
53.699903194560385
53.405110500609744
53.36422050639268
53.046214155558
53.24580153709886
53.743152218216444
54.325849444606895
53.810638520898
54.02278455926673
54.02238078121753
53.77419413927279
53.41695332965083
52.91845782807849
53.07449315792151
53.42414518397514
53.03269634158732
52.84691525353343
52.515561073404626
52.41168550049659
52.45812198152627
52.59501775168833
52.55251960878088
52.32511459437016
52.76404556298889
52.92496105664968
52.90037234248387
52.44595205035307
52.99901789023942
52.72712992510091
52.4665648724071
52.80471492056472
53.10161374368461
53.003312292783384
52.812836463790106
53.0512530479545
53.64879078365745
53.47446915183478
53.57459224296783
53.03560626822707
52.95538362141187
53.388131180702615
52.90901265285112
52.89738547906344
53.7238010064107
53.463969871292704
53.593903242791555
53.59754970294637
53.30088970770438
52.718388307744014
52.40660759783246
52.96010084344816
53.88997196085112
53.96192001823632
53.59444547199402
53.65940777228443
54.06192229696066
53.7991842762654
53.803300890080784
53.49504483107324
53.033708189883626
52.70792236249829
52.95761689365426
53.23816837090124
52.68199855913176
53.217825788532586
52.61468582930141
52.720048601086674
52.80291741425298
52.67219540057463
52.35122995666731
51.76660836990222
51.95359834955986
52.33994570301836
51.96693549849214
52.153122753081966
53.038628599706854
53.02961068124274
53.69458345445358
53.53539218384375
53.39868769291601
53.26649553577098
53.26009663602773
53.14738209907487
53.6159374324137
53.891895882740904
54.10293305857687
54.187579724306346
53.609225362859675
52.85588287172486
52.571543174655375
52.72051021062156
53.25019651245483
53.16372250489443
53.5607930296878
53.27654906259146
52.57184738030896
53.040529083195814
53.09346134946742
53.338814588693744
52.583627330822736
52.69784543722196
52.762251018564974
52.66367220659907
52.77789510522474
52.23326346746196
52.283033090673214
51.99737487570514
51.97770399858257
51.75756633731238
51.43290717624497
51.79085653999649
52.01570448912211
51.318330175004334
52.175417144284445
51.906833533479485
51.68202475276231
52.59138736343537
52.72987829710936
52.25141513947423
52.542613781639254
52.271627514357085
52.74328374000606
52.787794584958924
52.95905776464273
52.397542141153465
53.0383184175709
52.498553484757345
52.326970655267836
52.31113686157929
52.04219987564299
52.65917564141116
52.60124603995153
53.04390687895776
53.43343447611213
53.849479474696935
53.70782527902906
53.86608217311697
53.36983482062602
53.68133886336534
54.26120627397592
54.13134558469766
54.073581717665945
54.65142396278988
54.90281934179527
54.18351060399098
54.214107247297655
53.528648926352375
53.61112993111402
54.031577634789784
53.41072470248908
52.760546220067354
53.33933826869003
52.997731299514385
52.85617921386483
52.88111765468669
52.66228315971041
52.46877751601113
52.4006504414124
53.02929904574529
52.89229871445752
52.45922270634973
52.56137351044964
52.58791585185623
52.6456079656538
52.73609698365104
52.883356878256116
52.847351276375896
53.27733229970624
53.36900268142824
52.865678096542446
52.963583937655805
53.30975304539581
53.271996331184475
53.209687196751
53.57004221092351
53.66029506354056
52.70752551261294
52.73960466006632
52.74248105209225
52.59339854413687
52.45921288356582
52.94924921457288
53.1256555241931
53.04286682146047
53.52807053050796
52.78625468649535
52.75927335898954
52.27484784924374
52.29432033183489
52.21409932501975
51.695184467536116
52.37111078182052
51.92798685537073
52.170665833011924
52.21701733929673
52.03785790165761
52.14870218226284
52.270754190075614
52.6601458334336
52.5237121705389
52.83061842716798
52.50096205847617
52.881568119494005
53.09539931363473
52.84731761239253
53.06465524326287
53.02879075962818
52.210212701457735
52.70300416316847
52.324633494389
51.989235132509066
51.96023503493576
52.22101007023607
51.69069387557968
52.39628876828641
52.15349825920012
52.03815683158539
52.62470679383366
52.6870087314551
52.73752274912191
52.427173541297286
52.58402852986812
52.4457041784326
52.561404370306064
52.522885844979236
52.495676124255255
52.317362341900676
52.55382822722494
51.71000384593908
51.73414803794757
51.22451229599202
51.192292844378834
51.84330891106751
51.86870011732947
51.87419830264782
51.66180794917314
51.957187432988924
51.354374489493686
51.480771784753266
50.71054002898628
50.98561275698443
51.17403151832557
51.32873253095643
51.370720634340685
50.96060933697671
51.16069071817092
50.69966370238253
51.006199010709395
50.93694631014943
50.825104509497294
50.858790950099
50.8218063172167
50.809405053981756
50.60802014058767
51.0996915227646
51.821708336826156
52.12399980711208
51.956175851257676
51.57685231474495
51.87904411351506
51.9880002544693
52.08430057800648
52.168615132262815
52.36939873720317
52.19651763598155
52.46751078658548
52.51488768249022
51.898694119672925
52.599402515543765
52.24334669654282
52.11686570866111
52.33373282476334
51.43914326706106
51.590088137545884
51.72898663355894
51.41014297710149
51.25744812409802
51.658946350108515
51.92428266214572
51.983570895029786
52.05579889518953
52.18204889629461
51.95929486948541
51.98117181163776
52.296863913906904
52.081187689428894
51.8639789838589
52.32812024004456
52.03352742917549
51.956998932107524
52.01845943322153
51.8904444557466
51.10773600879743
51.70112564588566
51.691694539062716
51.274536996445356
51.37310854866751
51.85369940993677
51.95691655370431
51.55080320793086
51.76277211964852
51.5600423900502
51.38387190085442
51.74030923475989
51.47257448569983
51.392177049222454
51.72609715687144
51.78991230419475
51.483090066809716
51.36493622441959
51.416925878936766
51.389707065181184
50.925067402906365
51.002663691096885
51.229565901971434
51.42420817986812
51.18830729776294
51.09897893354212
51.26892053406731
50.96852958105474
51.20389079579799
51.44595234397299
51.553684093032146
51.25850291538517
51.10084420334968
50.67283792210732
50.910854401879405
50.716902745255084
51.129019215844636
51.124705132414476
50.62962541606475
51.00396290617616
51.198232394142735
50.856677645923305
51.01372375459094
51.45963336315622
51.35962247759475
51.397547423095915
51.91265153827184
52.51230163916001
52.35859302159529
51.932975805094294
52.20805953873133
52.33492323197636
52.365233758590584
51.91887163978706
52.42993040693322
52.30382114260151
52.2839002919899
52.267363035172075
52.08727548772433
52.52167987521634
52.57663005238101
53.29841613871289
52.967419202428324
52.97427929780288
53.04278151323075
52.45331411959002
52.63802730411688
52.60960396618527
52.24532703513796
52.49897543497546
52.093346594861785
52.39212199710026
52.29386040047358
52.43147353197402
52.61087220744223
52.61822073307315
52.07060072970319
52.83838068948944
52.89433525035802
52.91907540089398
53.097549018281775
53.303221438874154
53.10281750148905
52.723222753841675
53.2228264648338
52.94822187712652
52.72577977808757
52.82235309791995
52.86491064441874
52.630175618867966
53.00011709393868
52.43829068026378
52.883412906207795
52.78343681417238
53.13240457975779
52.84681755130208
52.31602406394199
52.5265147032379
51.988975381627796
51.84792246353291
51.710903649565246
52.095739284798555
51.594333273579885
51.798493973204174
52.09404299276861
52.0941425607348
51.85175484764066
52.5372400553414
52.98284701447289
52.983986663912354
52.77272188404209
53.10106240304567
53.06127977168515
52.56764457528044
52.866555036807725
52.8828224907242
52.30062906489215
52.64347092098787
52.11367791653595
52.68527945415916
52.50584481034324
52.002049206751295
52.002929031031435
51.93020368116097
52.04234350393382
52.36941495292294
52.208929169475795
52.10714333011172
52.40711608959215
51.98335022341306
52.02780890651918
51.567328432474305
51.808328844667315
52.12065513534395
51.14058913288768
50.8709649694321
51.64961118324373
51.24320550818959
51.133874000331176
50.815833969393104
51.687077706500645
51.707982476555394
51.49528196351431
51.77190049205266
51.76358751172251
51.590194562162495
51.720347374176754
51.51922540215353
51.5341373417115
51.65388490857459
50.87979950836764
51.45553069387994
51.814251367252474
52.43953337175512
52.050696889085394
52.43342684869402
52.27903587216214
51.830350162468164
51.68565202387315
51.55796982117686
51.51940520529286
51.71194116663463
52.04676318840152
51.8130026208234
52.37572867504801
52.07617218312887
52.21297102172242
52.587367397945236
52.536397028759055
52.53498940817067
53.23941408955604
52.6963684200904
52.69733402850049
53.26958294241622
53.35739650578078
53.205791991558385
52.881595447120894
52.8993424974633
52.68074458687845
52.97720012508552
53.02136043477063
53.28228072207588
52.62060786130843
53.02368861855641
52.801815120337956
52.81125848204982
52.28210292119606
52.49462291372867
52.03453521253101
51.84646048527704
52.18646776953046
52.646324470939426
52.44550800624569
52.494679911547635
52.716177723999714
53.20111647412856
53.417703481584645
52.935594632713716
52.47850946450641
52.48836410784882
52.82128991938227
52.753874519980755
52.86274603718419
52.66059629008945
52.80263394230342
52.93029560997316
52.90256299368313
52.82658443892993
53.06885660579844
53.61266702992959
53.45834749008553
52.844660777894596
52.70020085440994
52.29839907823682
52.743813417127065
52.838306573114096
52.343512121242554
53.03537832449225
52.565316208523306
52.10255017288027
52.363568580468765
52.62783902712021
52.60235398206215
52.4467998710368
52.58377125156887
52.12657491737389
52.267399760692186
52.32948358543823
51.53321189176339
52.02803999513037
52.57367368447503
52.395788465933855
53.03224843177644
52.75377661164508
53.254601152357495
53.493564840879536
53.16531261206078
52.90948657493623
52.81019586841588
53.077609740481435
53.63856067417233
53.669657478925785
53.099134931208376
52.846643053566254
53.277163695136835
52.82452307488198
52.815963963561785
53.271632260602274
52.877273209654156
52.70733825212776
52.41400207936888
52.6397026630511
52.65901229098571
53.40778751505687
53.06624147859341
53.37014548732053
53.52861754753956
53.09006566400292
52.998290934206395
52.859177934143084
52.71613442085351
52.06699492851602
52.89673437748108
52.34848608813376
52.488048045300495
52.147858962368424
52.45219624657927
53.08854899296737
53.0166497017922
53.356346443379884
53.31057225955949
53.28235699659857
53.47060211822231
53.54620696280827
53.9992622096925
54.10854309726922
54.29999643108033
54.65186339513495
54.222571964253234
54.03892666600047
53.48203197163772
54.3003009317329
53.74733568660566
53.87645975175086
53.978274230894264
53.45356765203991
53.516546331105445
53.58443218552219
53.25024912732503
53.085399138301824
52.822959166791314
52.691935374482895
52.85794493148239
52.98049407583996
52.87231385465511
52.81692128421338
52.45126417433073
52.601307036847295
52.84196124625929
52.76750841482648
52.49141165122776
52.08085747792522
52.9654211306882
52.96730456667002
52.83007150780609
52.75504724880594
52.66534944916018
52.54190519943074
52.64044148487276
52.54317919808927
52.34679432173255
52.32796263139746
51.91439991189668
51.97790265911848
51.90808816095857
51.47625200450785
51.68088114480237
52.019525323545544
52.355817892409064
52.61122928202844
52.19181044749252
52.661431612061634
52.470010810383776
52.763249976136095
52.60754662411348
52.27793376464497
53.18760160472795
52.735380712397095
52.027931560472055
52.378925777224865
52.305393058711765
52.29471764517767
52.35646690471244
52.63761541371581
52.2537764431065
52.673600449575666
52.063237323334704
52.6440034389807
52.21322155127406
52.0817725035796
52.453149763553036
52.35561983362536
52.970983045081866
53.09233090543135
53.42133259915427
52.966083194776715
53.06586057093389
52.89247372064282
53.23201855283956
53.19548997694329
53.51319582402545
53.65896356184894
53.24276209951528
53.29725285019338
53.69418257341278
53.47251012849194
52.95543096895495
53.24546202190932
53.34414762073746
53.27717042304304
52.75787450043245
53.06136309556937
52.92028186909664
53.18009495628213
53.36914721613102
53.14777262184342
52.6233355773342
52.42290568437626
53.08867063925102
53.266587296283845
53.70620915819704
53.63548617243238
53.51458512980531
53.564652192284555
53.24302537368035
53.39348783130437
53.27049735441607
53.37694959927069
53.350796288574095
53.36950738534307
53.76690371580846
54.013379194599864
54.41085446226069
54.27728443908925
53.81959388399029
54.34183533697365
53.91469540373133
53.8966431740062
53.76793066602638
54.04680840135543
54.21482601117361
53.858332118946905
52.950803619613865
53.602628951136374
53.23098236459575
53.441108763734405
53.72219458442434
53.71671135905523
53.78043622053135
53.85162143226306
53.978777938919954
54.23309094819741
54.207482364371195
54.40643846825081
54.50779414219346
54.75025819097313
55.043675378774275
55.084285249924555
55.149616845579374
54.913065538224835
54.78669054556514
54.554252303738224
54.03549986512603
53.901232845165275
53.83369676959241
54.36921813852648
54.2454239624583
53.88389215296804
53.84235612438633
53.00946921937597
53.06299943101971
53.35506588666499
53.654009046607065
52.71470113061338
52.81445433446253
53.32940655735845
53.13938810403543
52.949173102464464
53.43143960302901
53.192697248003356
53.45536850970346
53.41341947982377
53.033480035089084
53.51006726328448
53.222704112892586
53.367141007923095
53.235835715405024
52.89075710845657
53.3365750283199
52.965683044562574
52.473753050553135
52.84268051676533
52.78901687673164
52.69101407675224
53.08024549180168
53.142610922733205
53.59906892338549
53.40308534468105
53.40314937310969
53.486542438949414
52.97761214939021
52.870668924914334
52.70519490243954
52.274814396336716
52.428879979798296
52.617051730145995
52.69628811897192
52.77466797653102
52.202821801083225
52.45585557201453
52.239427001641445
52.31397072388584
51.96944057626052
51.750792911041344
51.61343894184077
51.70914592904649
51.91046661531351
51.93014540778581
51.88898844129822
51.85079891571808
52.025289979518696
52.322165255741965
52.39649050262671
52.22394796433983
52.176540024857225
53.03408075526074
52.794565630185055
52.60762277266678
52.56895441981122
52.6810948923405
51.83233961255613
52.4474997708255
52.01713643905602
52.0727822736535
52.58805852091066
52.61505500784759
52.65605316823803
52.63091734019435
51.76849179003399
51.99899948238864
52.620002848525196
52.84677507497028
52.76533714999616
52.27128541908211
52.60506975131935
52.726551954286606
52.293587243191446
52.968160803650015
52.75301868003782
53.18043727115805
53.4105234396611
53.184017790546235
53.318532821524016
53.18916503498579
53.394207791217475
52.983391192482976
52.85082192439438
52.519887353335534
52.3249511290413
52.49398702305218
52.3123353796044
52.08015583062121
52.617468291173104
52.75041079094803
52.25030047814718
52.315486033365346
51.8470890172063
52.415348013968746
52.65885787029931
52.71141565179965
53.019001780357726
52.922903340019275
53.113931624868016
53.062283273497236
52.88517373793975
53.54091013779956
53.68417841586069
53.36151605595061
53.4702658528571
53.55646280736304
53.30749257738594
53.29268174798878
53.39937651632282
53.62499308370779
[truncated: 98,002 more rows]
