# Supplementary material for: Comparative structural insights and functional analysis for the distinct unbound states of Human AGO proteins
Source: Sci Rep. 2025 Mar 19;15:9432. doi: 10.1038/s41598-025-91849-5 (PMC11923369; doi:10.1038/s41598-025-91849-5)
Supplement: Supplementary file 6 — Supplementary Information 6. [file 41598_2025_91849_MOESM6_ESM.zip › AGO1/r3/PAZ_N_distances.csv]

cm
41.72989152273543
42.00000597074077
42.04017863881005
42.26044928080459
41.56261437114683
41.5114361484912
41.175212286526985
41.33434910473392
41.215952404357814
41.18434027785526
40.757598350042976
40.89900417197968
40.86260784376245
41.3013325225595
41.412990027828556
40.96498456862044
41.331637754854064
41.45320283674659
40.988685272991006
41.318890147948146
41.061531395738925
41.49726844865295
41.174147713152834
40.78485182840235
41.301884205814744
41.612318594384874
41.71966063526004
41.9487386149106
41.87772268164302
41.31747790323672
41.41583251808163
41.37243689731386
41.673129585234
41.66214591592862
41.59866576516687
41.89513156646349
41.47705771680973
41.56253892485916
41.76065555074171
42.200519855860044
41.87268744996038
41.88937316785725
41.86105205993087
42.08463354899216
42.19160618513206
42.06003605420779
41.78429789405185
42.0357549184707
42.34356204317624
42.07048055293398
41.610253804827664
41.46508445368819
41.42511382758539
41.52874570676223
41.61423116789862
41.618722791059376
41.567079849533854
41.44860585869645
41.47165461008796
41.18633321120848
41.223521276900215
41.17048799937716
41.3763416417638
41.308122473248616
41.308235273424735
40.721471815067844
40.46835937721072
40.66505767256254
40.196848564773134
40.35345862075754
40.49973412497047
40.81759911396281
41.16479651497941
41.01838847888996
41.08196761211149
40.84092771576931
40.2648419282871
40.11516592641218
40.6248528601208
40.24793284190009
40.39827493030687
40.135560271016615
40.536562268408034
40.60697753368543
40.565650043484816
41.18225388986947
41.06264201944299
41.21113793769305
41.446810288390445
41.43901486887809
41.120138016682155
41.589107274361425
41.302607496734986
41.48001163816268
41.265820351261915
41.31145742284271
41.389189850644804
41.711060412502455
41.268727385765246
41.32825045496233
41.36895837059816
41.103052470414
41.507358467325986
41.44226746224448
41.24596711490667
41.48396382359089
41.59392393374257
41.45077292990302
41.438686715777635
41.623887604672035
41.28815646524055
41.286928525690186
41.594392523181156
41.720285960872374
41.388107152144876
41.59589233173797
41.41012719421591
41.06673053576822
41.503097599586674
41.43577625845659
42.148335826488896
41.9340974080238
42.03580266483649
42.1062422882996
42.02930499504017
42.03782375637515
41.98596576968331
41.8377595666234
41.756288628644214
42.32691994281452
42.384968778214734
42.73913861806097
42.89968759272787
42.85836974380594
42.64725534562299
42.53220736726763
42.40520539888999
42.189516969585696
42.33818557821164
42.070178882493956
42.091407417671874
42.24448497261433
42.02501076961756
42.28696994655021
42.12131248867349
42.178701132599905
42.15850701551791
42.637313860948346
42.34005041418391
42.4097233831509
42.085153589743406
42.10417711938475
42.203376195709104
42.22825141657354
42.09005828217451
42.824398123342405
42.55140958907204
42.66687135084059
42.56574455882851
42.55696558228495
42.567567561435865
42.445462546873586
42.229780263153856
42.53725181246607
42.16522870701422
42.4142100952244
42.07619231513622
42.36844153264505
42.35463796110339
41.874461788422884
41.75669095829581
42.16165193588332
41.82249455802763
42.18277420093668
42.0032077623891
41.96720888399772
41.834679674906866
41.967976406548054
41.607315110509035
42.02201845096965
42.03649902313833
41.990232263371766
41.42895250168459
41.72473032778979
41.64851627375868
41.76368143949082
41.96580556242163
42.28550796454623
42.25458858361623
42.2245563312875
42.506841842004185
42.86723859035871
42.810972851100104
42.77469393341573
43.01106528555678
43.04111255631499
43.18735868289732
43.193571576054005
43.30694868763102
43.15566092475802
42.988086633367246
42.97322437172761
42.82976913603103
42.600436341494735
41.989222903076154
41.81191742930691
41.66681839187482
41.590947140596064
41.04498028200073
41.32513606120657
41.889397963712554
41.674476053884476
41.52863140894763
41.33492087277301
41.40876085618768
41.27424689071041
41.35273603551682
41.31269151139247
41.8956313114929
41.528089377356096
42.04860076443106
41.92727597594956
42.049760494996946
41.9415671015233
42.05972220987681
42.06531298802158
41.87129902725805
41.64810382317862
41.94882042628989
41.79413765404938
41.67214104034396
41.534520291153
41.8143305787761
42.06746602437993
41.40741432737833
41.72039959847615
42.0383964257419
41.606271623128876
41.64504436537656
41.35934907441004
42.00606483744445
42.25685400031898
42.17607025899128
42.398637812798704
42.40387747564623
42.36416359710177
42.700080647428926
42.69911862875804
42.353154089930214
42.429759894440615
42.16356174148893
42.343371347539495
41.92446125577333
42.0086363779486
42.159544618605935
42.22923301287361
42.13051469572674
41.78651799778536
42.35780020957397
42.06042794480624
42.35221374866275
42.49775442702845
42.27099716139598
41.86619596952914
41.978152685585485
42.040668466001804
42.248795219247654
42.0914502644796
42.35302779897004
42.03696413526877
42.16844017174532
42.512494372807325
42.32537959217198
42.44031570628933
42.90911607617348
43.12001475563194
42.62028135844835
43.00788759676136
42.797400140074316
42.686387041922345
42.66165291304744
42.6561921923312
42.256171384922084
42.52058357442515
42.85403045610754
42.7850178242302
42.8089022566029
42.907035782639106
42.93275212210999
43.23712032132015
43.0901365855305
43.59710443800303
43.05636769041571
42.86018446494056
43.14693146649447
43.389862247093035
43.48503671968785
43.41485906246264
43.6240465609387
43.749226655986384
43.761030054206614
43.543382720274515
43.65043365038846
43.51153525981058
43.21394202464713
43.061105913088866
43.181311202528754
43.12216328142524
43.31797617833436
43.31056907675223
42.81965072202581
43.020194243976924
43.3868230123305
43.704825009656176
43.2677311867921
43.281410486481526
43.08137202210255
43.08357851479415
43.32853911140206
43.35926372251913
43.53844001008135
43.1314713817903
42.99231020738891
43.36887971330253
42.9366406597525
42.35386119306717
42.44842106019016
42.02136820962182
42.28334422249329
42.247866052241704
42.794038265129586
42.65076797241012
42.36896806124186
42.48236238525742
41.65268280662372
42.102279287278265
42.05664242457613
41.753649974167224
41.68693938647302
42.22911422360084
42.15950467879497
42.27663085318144
42.28017834672585
42.77199255332742
42.49191004340413
42.48101120795622
41.981920205370045
41.893184934666145
42.345257724373056
42.073647007241334
41.95809129830085
42.20350804832546
41.947705745725415
41.97045453036889
42.06173948888585
42.07862655287166
42.456430313288294
42.54526048215957
43.02347389905469
42.89043689092414
42.57211363761969
42.58596728385547
42.91700632512382
42.6988577299407
42.91586333160154
42.862804964413414
42.78130492318522
42.78171406371352
42.69844035430969
42.422756540303354
42.6027510481889
42.34713578280531
42.75768192650726
42.53429913122916
42.43850665380934
42.561596921149665
42.88179953391199
42.84724294300921
42.8521164808561
43.15159174257226
43.12319038560617
43.06268100166405
43.28250381973756
43.61695032452343
43.38973670023616
43.503008959440464
43.238398394455814
43.107944863505644
43.28470132507992
43.05174949596796
42.758280669211345
42.84436451817341
42.76684245534197
42.63921364842756
42.73759916484248
42.517059593971936
42.42581065876923
42.43305435010299
42.15167284777048
42.74245601686288
42.63142182351833
42.60270655836353
42.40801674646414
42.32580574635191
42.46248426668641
42.41360637922616
41.91075819143136
42.36344310637492
42.136118579294056
41.94787057604123
41.97981116988688
42.052037407310415
42.3664332627833
41.969231014258
42.144617352204946
42.10058598824586
41.61472762126539
41.29521622392314
41.457795631546965
41.56838484777055
41.42159998587387
41.41818555637931
41.66677503567757
41.57379957242873
41.68890631546457
42.06559289052405
42.1600835014829
42.08214127467467
41.7939750203879
41.71305604470818
41.38916676131278
41.44797747237205
41.88338665273969
42.19764393299696
41.942248247101034
41.86627560519382
41.62768237510668
41.41304075774087
41.35852152563259
41.378486726171424
41.28689177561933
41.36864443743837
41.29373243191232
41.335834196891135
41.51794663314337
41.990546813062764
41.692032489439036
41.56799374805984
41.0124933786289
41.44707522723505
41.65741131284163
41.78312599428374
41.754046489077815
41.771922289582925
41.6627179860879
41.78333403029725
41.4945285720992
41.05614856974557
41.36980390581275
41.34194218093635
40.60732959951162
40.64995598852448
40.754507589993764
40.660957670146004
41.091582764090646
40.65278549310239
40.47015793658635
40.864840931167635
40.773351102060424
40.26576195611159
40.20548860863914
40.35113270165674
40.49922432629809
40.31331335046817
40.54341427082284
40.48933012837183
40.453704250583804
40.34511367208132
40.40553168641092
40.30727449144833
40.185904280644856
40.86485938088374
40.7062171846285
40.69408357015336
40.63264116236478
40.606916051131336
41.033432615910925
41.085594002673126
40.562958439896015
40.52227890450881
40.925264695977
40.47934424287768
40.74593860706485
41.06194036199556
40.93375305348664
41.14641859785174
41.00328238624601
40.770431912230805
40.560969899298
40.473389735211875
40.397561865586624
40.32689270505703
40.566975639006344
40.626085433161975
40.89457013926419
41.32629386447561
41.111869735596976
41.423608150003226
40.98621199208106
40.91968264471222
40.85574337804142
40.88423219027356
41.13494130885949
40.82335951026399
41.02579593131438
41.19516927187576
41.30527505441348
41.56672025976189
40.88204250897575
41.053370536109675
41.00284233085817
40.97579479297949
40.70877356933923
40.75016702503551
41.07578076907587
41.412673301319415
41.33834824509382
41.48314808506197
41.457228167416005
41.44261914489861
41.41092024187159
41.49984412814626
41.426002836093055
41.30799655050187
41.37407029425414
41.42935823505584
41.25998539812904
41.26956716578951
40.92057929512551
40.999843964238586
41.14878424337865
41.302323330626386
41.19436644488943
41.25981153378707
41.393597834308146
41.549241916317676
41.46999036953782
41.32910664965751
41.44983562634732
41.48974641342369
41.657895353684275
41.33311101211768
41.26095506188021
41.5722570745529
41.51593341724082
41.28135293528603
41.07420860287535
41.24776401237704
41.134807326311886
40.99746179303942
40.91232166910318
41.052889508070336
41.03935453574838
40.96352890287046
40.98159155977922
40.84689334543755
40.86805559618994
40.94441061049585
41.253988397368964
41.472791145821596
41.26097659027172
41.313903549886355
41.2758695657842
41.03690635681109
41.1290861120639
41.12620065611802
41.10222352846796
41.63305981779953
41.64370957523336
41.60238216690435
41.407293335297446
41.724881535615545
41.55704644553184
41.63390434797183
41.72278619026247
41.464476506481944
40.95688669499264
41.43724914486834
41.358336233718845
41.54374706940044
41.29161397845856
41.154640104522436
41.10148045147208
41.448480573074384
40.89188893543637
41.32355037762853
41.47684856582404
41.10555259373672
41.13859384536575
40.90332423127374
40.79478954123765
41.01890417002422
41.19058337018822
41.05501933099552
40.99835342224833
41.131526590153484
41.05860900432298
40.79462869643663
41.10956443013993
41.35783866807221
41.320289305121975
41.11405317388817
41.10133907832982
41.16024770054471
41.00850185933536
40.3486960712195
40.370518593121226
40.42363134437282
40.47228050007557
41.100053346414064
41.16018706969541
40.858282671449494
40.90217609543896
40.51250321394571
40.514594309470034
40.72488316802829
40.85438471254097
40.73577685084416
41.25168372762079
40.8793324423025
40.920269702118844
41.062319788996
41.13557942491395
41.13950209178491
40.97056685510364
40.987837584620266
40.922959162484176
40.894579218088715
40.603338255109655
40.876183431959866
40.77472118536481
40.26234428994749
40.35594602514292
39.92510993750421
40.1586839086703
40.419836252015585
40.06847403170952
40.244026918003556
40.34393905501533
40.389852935771586
40.108114296607745
40.42192125908376
40.711933466742956
40.77144265306354
40.89342532798961
40.752736876021785
40.668742862467234
40.57809603536802
40.633515178215674
40.30824792398311
40.61385008841404
40.70442252772714
41.09255158905163
41.03836241285855
40.7379209553434
40.52741003860087
40.73168469553896
40.679867663937486
40.55652852244697
40.710937113079375
40.40579582200313
40.33023843855453
40.12250513905253
40.41602924985921
40.390490997642594
40.09452892221123
40.49249170720137
40.853641487633425
40.4365878511918
40.85643485311974
40.64442487387052
40.48288599367617
40.477305345559586
40.252736401436266
40.321470543639585
40.195940202704755
40.71189334717575
40.363012994960336
40.05445011086162
40.53453040601507
40.72553967732583
40.29946092521767
40.25327909984519
40.28707618011183
39.88211619866236
40.317457546962196
40.06003346990098
39.777879549159195
40.38246795765092
39.89578137015771
40.25546619153129
40.326298752186446
39.75220035845966
39.59235337456947
39.59039261193912
39.93783876562908
39.61999832126015
39.67650409489962
39.86787218880269
39.7615646393456
39.48142928009951
39.39451881284333
39.51192997303607
39.49669231352755
39.56794019799405
39.442707017692825
39.54474919082789
39.722161621385204
39.48935116723673
39.59454983552199
39.571065977214275
39.35695744495425
39.39491575490176
39.86571970556459
39.87511759874986
39.56120047753294
39.709428644474094
39.773407195438914
39.86848228328403
40.1868697113145
40.099687823406065
39.81555997218028
39.74823247121092
39.799075808558335
39.830154828268725
39.709770960020016
39.78022106205813
39.71283338943503
39.55914987793614
39.94841412092594
39.553263166559034
39.80234145249563
39.66547772649539
39.45812887740901
39.884022397156656
39.47192867454856
39.28963954007414
39.626116732939224
39.44019861401952
39.52585771415305
39.57391121402761
39.658102800450315
39.351934251461074
39.521345463471754
39.97640302055854
39.86817271664686
39.836660496642494
40.064171456121805
40.09173699936704
39.965001619093876
39.625825184371976
39.759300810317036
39.78233006016829
39.54751193266768
39.40641770650254
39.633761524003084
39.98720909452174
40.00305041821429
40.3679460939509
39.69617962888968
39.88598479987011
39.73493749452353
39.64279282720562
40.09132242762046
40.06601875143316
40.110836538140845
39.7862449250287
39.296575478943296
39.60055982868524
39.699134434688474
40.02246372936467
39.87467920313397
40.10154770353743
39.86942059319456
39.638779462962276
40.11933839743311
40.00662946612396
39.699220718749466
39.6440981813533
39.447869929333265
39.530335385359955
39.68761847833513
40.08017491292097
40.257640326191165
40.050841255880506
40.405851747315715
40.40607974837479
40.32922898356861
40.64476978027321
41.0849597222294
40.859723315866646
41.33037794582723
40.93494552140541
40.90816102286754
40.913500407832224
40.98030167260742
40.98814496643263
40.99227976317364
41.24350626570809
40.65640891771265
40.472271476465295
40.666376106966794
40.69215608593395
40.856480510117194
40.42262387211426
40.269329227172435
40.52837189928458
40.39485788947014
40.199810392130544
40.09204575963283
40.1561236922499
40.267740419155594
40.64004787244111
40.67139421019264
40.740236222609894
40.60147624647403
40.57680666312889
40.71977380029359
40.79570827261916
40.622556421237796
40.50378617048994
40.4846037088443
40.6129937648478
40.71503389039642
40.71243063366815
40.935204265681776
41.0558911046249
41.57841750097502
41.44621669177497
41.241127062472515
41.051216454682596
41.17351166545409
40.923614009524194
41.001722743648095
40.899012703626376
40.742369863732655
40.91772788967141
40.525960004925174
40.749448819766904
40.77373271877951
40.659398758574724
40.894519414707254
41.09292539641458
41.143911901439026
40.9002861836881
41.09173685853383
40.678794644503604
41.12496726503472
40.74149590140255
41.184300142042375
41.18513181278754
40.98501380557155
41.14371015052146
40.85561320562812
40.76349720667582
40.579652106627385
40.5456366782703
40.956356223780304
40.94341881926532
40.99605902267937
41.04308361842621
40.84603169345299
40.96629372295995
40.893306284343915
41.18356137442917
40.924752754433726
41.05826664585831
40.780293582022324
40.883676180867376
40.56587536407423
40.54499634091882
39.88200096176565
39.98667501806613
40.03742682290064
39.933494858181916
39.87468048944487
40.621415800881195
40.108402884825125
40.62724630323105
40.447598925668444
40.40600195449884
40.21277217478551
39.98285277936631
40.14742431292473
40.62764957390646
40.57179877797705
40.83842150237443
41.01016577625935
41.072626652511225
41.05143710281488
40.581053505277026
40.42608221675695
40.60153086125076
40.44559345701694
40.4166141058825
40.37119868260107
40.27642685626098
40.650012890272066
40.685732262933456
40.70033133267003
40.61642944718303
40.446384906488
40.37019051275247
40.057994660760336
39.93630380305823
40.278761438267914
39.906084373374256
39.50990147845638
39.63371707501441
39.81693672015245
39.531981995565395
39.82827653527823
39.51854927340202
39.457683691723176
40.09799680717804
39.75201069071582
39.51398369701597
39.82953932868099
40.15930130834725
39.92346308254343
39.79374839759134
39.731859404149276
39.774531769021046
39.61807998530622
39.78673509860142
39.60666416729871
39.696271752733736
39.59334671807148
39.7595320961799
39.980557703950964
39.485569214968535
39.05839807106504
38.96130923040695
39.362680500695845
39.56179232938352
39.37711430926217
39.074583230194136
39.35009317154279
39.18399058478827
39.12675626961683
38.68220041601253
39.193920714352934
39.22154482012038
39.1208251848386
39.36297454845693
39.3284253982644
39.409702776580765
39.4931234345332
39.29699674825919
39.19564653120201
39.51344329642494
39.04577673829093
39.03991154683148
38.93102407269209
39.13291222689194
39.46669814898688
39.74939099037894
39.54240359177525
39.41289696505783
39.41030071658003
39.201562494033276
39.25095907545194
38.96005558221877
38.65554009324835
38.6445834517136
38.873582960584365
38.519055612756134
38.579477268723906
38.51269270304648
38.338310996024816
38.38857525069237
38.238597157752125
38.33746344755634
38.666509568867774
39.05750475530233
38.99960536411091
38.996054165370865
39.014308030220235
39.039514570183094
38.8113731082951
39.10533757353662
39.21292241316927
39.51557487150464
39.4081867310587
39.206080006962175
39.10322761351461
39.21557665611833
39.294536689780166
39.01965037399252
39.04553441241507
39.10826131891187
38.910169807590606
39.071364482068304
39.30781201218122
38.96203645100206
39.24554916451322
39.08718666901812
38.94912723766951
38.76135266786915
39.03253233811344
39.1344645050761
39.045997625713355
39.02479865321714
39.060545380099946
38.741118621037174
38.81259925526838
38.95774882444182
38.88970880290745
39.01791702814597
39.20489313315396
39.352559813998056
39.15844580822994
39.325344988150036
39.033426306798724
39.28300842532959
39.13061388347369
39.017190099183615
39.065797941999186
39.060762830287864
38.836526629569725
38.87348010489304
38.93057074594747
39.26841209344213
39.283642226875756
39.174152786769746
39.62910633231514
39.20525257270466
39.31300272209529
39.096776360963545
39.40803787479392
39.04348696832007
39.18905793155411
39.17692775203261
39.27806836312021
39.034405944188165
39.16020465230798
39.17837227342642
39.257156966695014
39.09784773068812
39.10852757649963
39.14725352899668
38.69078398056249
39.05258164942854
39.08461442100906
38.88680749352963
38.65981642514905
38.899984401513784
39.00312042303495
38.94856466612007
38.8161770004855
38.583699962084424
38.68117644240611
38.69208917374417
38.79233031903501
38.92675658381181
39.17249370611306
38.95067525626989
39.148325118755906
39.10705567375411
39.28240797000168
39.236126472962574
39.01057220514489
39.2352725685405
39.06753506164653
38.958747920170346
39.17430409267408
39.30944427640717
39.500304138917734
38.96099843274873
39.31685733208772
39.675760788368414
39.14940036880081
39.30247926171296
39.35201226814635
39.084823097170734
39.22367302046199
39.36446347807763
38.5673692496561
38.94163007130097
38.779156189840386
38.94567899683198
39.12099040368762
39.03104674719617
38.99544906993887
39.18836619042962
38.817276127799694
38.947485203650935
39.03407326877755
38.97526316396493
38.96460061914937
38.9325377939812
38.85022176730624
39.21844147015601
38.98011715273321
39.323031773093106
39.33804004403329
39.32347246096103
39.22709088336268
39.435752196561225
39.10909335455202
39.00613293856308
38.87712907800723
38.78710996456875
39.073306840063246
38.919742285667205
38.71683759302948
38.92435594982919
39.06031778130868
39.12769297654395
39.17926665790646
39.266485599730665
39.38037475039915
39.3838423748543
39.444669736899804
39.29998851531262
39.21257192792064
39.19660808916692
39.26306830724062
39.068345425804424
39.25850186488651
39.1690055450568
39.37328796823391
38.92580068622253
38.712596221643295
38.811624755480416
38.93329818289302
39.434263847676114
39.628628227905274
39.66931634287682
39.7991999093903
39.7760298155899
39.72321104566159
39.63547850145547
39.76431141199934
39.80331083504845
39.92291383183622
40.07809690696737
39.842857398967695
40.015686013210136
40.43396421454473
39.908277359072095
39.91721094176206
40.01251083367509
40.142134466723334
40.06296193444933
40.15691576890203
40.0528540795865
40.21430330740483
40.45570734749535
40.24194791902634
40.317181101487805
40.098888654013386
40.31857566952403
40.24125506896445
40.62000861512872
40.402652766216534
40.01932895685363
40.03605633418071
39.640641996636
39.99468611159932
39.827062005013055
39.32102883896268
39.55904519194397
39.53285069514213
39.86830465404021
40.12349274624497
40.04607462317207
40.06176423214272
39.778554850482045
39.75995773379709
39.757651413055314
39.52184522455299
39.36812321622949
39.4740015311797
39.517442590224334
39.633862057454614
39.24086407023798
39.284389155830944
39.84353210613764
39.36066527752859
39.56101850646652
39.24181974490446
39.336951856249875
39.86210731421765
39.41576383383171
39.573337443167816
39.36269019831165
39.45212978618363
39.61973300467893
39.42158117426553
39.71080669332366
40.11577684605397
39.91344273811527
40.008024721224494
39.988107108493864
39.538520592681344
39.49162719408422
39.56419349272244
39.49668036546949
39.5005448504987
39.579857267673795
39.5931168083273
39.831812906293564
40.10297088900079
40.090060983426866
39.66454034315942
40.14977819657681
40.154364008793635
40.0237233887322
40.18493180489642
40.46791411429867
40.561981566408676
40.40943116773976
40.66145539483616
40.59587996614547
40.99029484639799
40.5819824426406
40.69492279451381
40.47030394485372
40.51693638044454
40.7445846610593
40.99192308439023
41.04613573759366
41.299285623380776
41.42984760436841
41.41205707433311
41.18339268933757
41.35841062221404
40.84658167613692
41.13251732361325
40.85159582075279
41.58965764410229
41.44778646856072
41.361137994922665
41.3301470056549
41.42022720422127
41.19021998143699
40.82409464882621
41.00449871400681
40.69002149670826
40.668582003306916
40.46526456414889
40.668935461957574
40.402594526481266
39.87027289382916
39.82033371651434
40.21891806921169
40.10912096242709
39.846455617771745
39.699148119270376
39.836777265280794
39.630529476042355
39.461359527156056
39.880916890821446
39.852126418693885
39.85700497592305
39.44694447557412
39.91191354535609
39.956203978401156
40.20934283647288
39.92330846911427
39.821077118152616
39.81206719045808
40.023373968318495
40.00128748750166
39.80128806143066
39.70400551150479
40.04902650556833
40.47172026414821
40.158359349307666
40.637549405803426
40.82529541483702
40.54620939180128
40.72974629384297
40.283750192725854
40.36243848581192
40.528262613829526
40.611101965678415
40.683774013723024
41.101972288564326
40.794838354189785
40.464024416231126
40.664670741816856
40.672390372625216
40.49994222555598
40.342990765124505
39.974289989170664
39.894667083807015
39.92715234055703
40.02059108882424
39.83614732315988
40.3791936258643
40.30354134352127
40.39818268895894
40.20858662079624
40.446121259266675
40.30762583961242
40.10971903889571
40.25852786305996
40.113047538810584
40.152083529781144
40.35559094948658
39.993613271598164
40.512553421577465
40.01356503656492
40.21973069708088
40.099965250404615
40.415102689786174
40.26084242510481
40.079936266543605
40.079901899464396
40.23642098733732
40.347704687000956
40.58253620760063
40.45721351364031
40.42078420155495
40.77471759262864
40.51468555307232
40.97538021897242
41.20012358601706
41.101597915739596
41.085806216028715
41.34665267831252
41.549667298922216
41.18662670205977
41.483224458334234
41.20280199239809
41.56759840071042
41.64078046681154
41.74640924992673
41.792804123850026
41.36371135540702
41.45136346425293
41.612230950580546
41.3836788330689
41.49680209367478
41.29888726746725
41.22492577016577
41.5236856592359
41.05679093718768
41.34526368672934
41.29497996155639
41.01362239064536
41.49008915820104
41.56684833029959
41.560763711691386
41.45301366958369
41.66644262101107
41.45987050267126
41.74639823216041
41.31420383230943
41.333450725918084
41.54203958150908
41.89952820388338
41.585661797543985
41.87633690610728
41.888827917209554
42.16914462817048
41.46201356416803
41.51144710122417
41.39232058040285
41.44198187619211
41.4963177659093
41.53169895640232
41.81516168294505
41.86893509237469
41.22850492816619
41.475121989455445
41.4073289313823
41.64064104411313
41.74782738654286
42.0469661020592
41.83807441253277
41.54316848745848
41.529272144178265
41.17583133545875
41.52875188502328
41.62161019987872
41.12734852090385
40.893475646319395
40.74824969717378
41.030599286771896
40.92506605418231
40.85383010745672
40.92483539642752
40.952695780120486
41.063410946235535
41.20956128130819
41.30113226783571
41.07365321814265
41.281251698302164
41.5038556573776
41.248318656121505
41.01019992302033
41.09155734229492
41.1382004694236
41.26875660560177
40.92992651668187
40.99023471300999
41.24181742592626
41.197482544529855
41.38808607273214
40.998000613009225
41.096850739553915
41.23721274054634
41.24696693939709
41.500808706158615
41.53365456557484
41.686054279016
41.59256655220548
41.62907457380184
41.764899497948235
41.53529777101294
41.113662825618384
41.68162043289663
41.39109464423442
41.41077109411034
41.53940328421088
41.29647830352497
41.33721720733143
41.263746206360615
41.716689775127264
41.59509689726193
41.70248141936733
41.639916678953995
41.70111047656892
41.61863919121612
41.83531094762857
41.94160010393284
41.917805540396294
41.84383494135913
41.953952334226074
41.77490595099218
41.71877146891067
41.318307310716634
41.75564341145071
41.32461065979363
42.201469313675354
41.90040578555055
41.93770346793956
41.83996432814762
41.926161080270866
41.468361163304984
41.50427804894143
41.724057897764396
42.44036879349997
41.96405677408568
42.17808147655351
42.047034578324926
42.2074544928832
42.179583264353006
41.784088620496185
41.99423832222533
41.68274710429249
41.44667315534485
41.19538164581112
41.166907302251246
41.194334801892076
41.41682051012148
41.14043460148741
41.48199070235619
41.18079244930408
41.256783821002585
41.28981638819286
41.39180639324048
41.13551117387101
40.67484870729004
41.12104250729374
41.20146268870107
40.87340724324668
41.44512135865104
41.16665535530663
40.349520601333836
40.31151636190574
40.34886516387409
40.16943849198229
40.99527520607857
41.274695062514795
41.718363610289664
41.12117027330026
41.16308335546714
41.64425019467686
41.70260061459376
42.11070631694929
41.66641456111525
42.01821485917513
41.865442265298555
41.65224923393869
42.21664737118734
41.847841194491174
41.582086239914304
41.20154636775559
41.163481739536024
41.322553385752244
41.005744110353085
40.727097873682816
40.810259062685496
41.260990955419715
41.89351681763355
42.00510487313465
41.84780648796022
41.32692350950409
41.58200548860662
41.22458546883086
41.48766774624553
41.04923676501661
40.45388366248528
40.639238912410875
40.37373262368085
40.57118633440125
40.6621780599258
40.14678029499951
40.7520117066529
40.88624970101461
40.76844752209567
40.72621319626345
40.68632882056356
40.58886412124106
40.708112448304234
40.90237187972516
41.037219989935615
40.837479557301414
40.99790272729052
40.85124323270837
40.895814739751316
40.72327974118302
41.10013524258192
41.53543835799564
41.1129308951596
41.284008300532555
41.194774138426496
41.25301071641275
41.10953341618798
40.950983288210026
40.67177751182025
41.08845781322261
41.08984590161378
41.22694860263937
41.67273681101821
41.32507927610407
41.50565074306028
41.40285517665505
41.2114128017991
41.98934830860445
41.961347386133404
41.87197664338144
41.809937254663325
41.95539209749663
41.383008743046325
41.19529244384477
41.4231790906589
41.5038991628879
41.751768577933866
41.37424578599116
41.247131318130066
41.525295559105984
41.38834655768294
41.65767020097216
41.53596794842278
41.852719001645134
41.58282650815479
41.169232966823955
41.685655733384394
41.59744528117675
41.78963124525571
42.11624797315784
42.0266574405997
41.87994649701891
41.91127378935823
41.57794873345479
41.23428735213665
41.78516252991885
41.43239366343608
41.32190416117782
41.35275517225287
41.10266186871965
41.00500499349223
41.18130885004332
41.0469645128698
40.833506503809645
40.59077033937891
41.307810392062656
41.19874343901361
41.52534987794034
41.725763242641676
41.19017569193463
41.315842136157485
41.46404564175329
41.17608249116794
41.26875420758809
41.2612872808707
41.676695056612495
41.326121109242834
40.768864948290116
40.876625693646005
40.77143164987629
40.51873142942205
40.515508368386804
40.68924261260862
41.00196921128813
40.66008973580479
40.6473564361246
40.36013075536239
40.601255660168775
40.538430467397696
40.94437923618232
40.53655779195064
40.821876759918304
40.51693413692221
40.40934987926746
40.83717366303785
40.71375240119951
40.875755214986924
41.60542764234634
41.41974074330117
41.291434693038255
41.39010690291685
41.21651826048963
41.635248902361816
41.581688124632635
41.545599511409684
41.25547392140121
41.15545568702589
41.14640167449509
41.02568035650354
41.06710551927465
41.032640561016485
41.05467802994933
41.10814929610322
41.384214370845356
41.388513254878035
41.3283370306559
41.26936618705224
41.52807435367649
41.44495926406608
41.352230553108726
41.17107566967932
41.27209318164307
41.56140595888954
41.508255677678164
41.23773555033794
41.727269254429004
41.70714518934339
41.53125335938355
41.561475090426356
41.776079708285366
41.703987823651204
41.569652102618264
41.45570150254808
41.183530038116274
41.28059589345963
41.659768850751234
41.38358162147625
41.21111056439491
41.44935528568002
41.17278246003665
41.492632305814354
41.468522531740575
41.9654309170871
41.56132410821454
41.65964439700784
42.12942004450984
42.2720894019506
42.46096897794194
41.95328791820207
41.717867394402404
42.21696513799714
42.29382169993512
42.38970299455494
41.63032838933637
41.995492973927966
41.67879351635208
42.18810120551447
42.019170613221455
42.20044463673431
42.076471818351365
41.54654157124185
41.518413530965674
41.60308458178804
41.2351344916773
41.260384537470244
40.949758775392134
40.60514089883268
40.29961614361705
40.43526685159916
40.6620900413915
40.84872188870867
40.82758604832831
40.84676841242234
40.55750224815781
40.8773677379727
40.52168134302656
40.425039672307186
40.590556291654444
40.702383619489595
40.06334852039814
40.66237426004677
40.677086450367135
41.074784780236406
40.94005987954379
40.794391761048495
41.383401144296045
41.40913240847687
41.42901997600166
41.746637026624875
41.37088507917639
41.36335960611767
41.4395321310099
41.389753743501096
41.484644656274654
41.44190413067417
41.46568783348555
41.42826618034838
41.47491923341612
41.1287930743413
41.43466540511505
41.379526271455674
41.15499817288262
41.02843550355956
41.49504498196684
40.96635710183482
40.46123560327461
40.81913038957379
40.35973492469766
40.741243244799485
40.64392754800354
40.7641425940964
40.54873116697496
40.41053588147174
40.58924746420125
40.40243432332207
40.57399960755658
40.34181863199187
40.5871943004372
40.66298806609716
40.87909961920658
40.86748843252947
40.88072084560927
40.63339358823749
40.64007786547399
40.46537748385952
40.56920649414735
40.53755341144101
40.23374110852979
40.273990936624756
40.42917400186312
40.436752050379575
40.14226105669502
39.78895924635063
39.614717778127066
39.697225426122046
39.67397285145641
39.473943746532285
39.62569316445451
39.75706866384952
39.56188256136551
39.74413158170369
39.49850700133009
39.57155677524438
40.0985820452333
39.67385319536574
39.73741880896803
39.62964648327673
39.48517706939836
39.74731713071104
40.057536697264574
40.545884634417064
40.12128363405314
40.29646667268983
40.04487631364429
40.142800717856474
39.975737238594505
39.79609253889306
39.79736993506686
40.227517704661366
40.34128029973472
40.578082481498924
39.99419552784362
40.307570349564955
40.585056948892046
40.696332661750745
40.53885626288832
40.33390558663169
40.36403100998717
40.1236770980694
40.02836653521489
40.35580157527933
40.30216902089008
40.031549715752696
39.76325385812366
39.76432812319932
39.66625514168223
39.515835279831926
39.41335397774725
40.05933426433955
39.8823586173665
39.74590015568601
39.74892222757153
40.07057984311035
39.683244274224144
39.08729683299503
39.27409835578049
39.90962783782167
39.817615511014864
39.73141285477872
39.59891732920963
39.9366601316423
39.933844874949976
39.78751106459145
39.447890358811726
39.84496205220926
39.887161231944155
39.3108551882911
39.66819944367705
39.066757008168196
39.18649528519596
38.903082842455774
38.878812946243904
38.97855210501093
39.57695486213751
39.489105345953426
39.05084844892146
39.1062192515017
39.25223601970465
39.21094216523305
39.504011985254984
38.96363916151754
39.48099715172196
39.62130414389769
39.535486712801614
39.1614351753711
38.99444045070676
39.227994241377274
39.26285641161627
39.208754097014406
39.121456597715216
38.90467496167392
38.90841930505606
38.93810741199966
39.0759843504516
38.95175332131626
39.07168955939976
39.10603110367181
39.144515282729344
38.69036226779016
38.94854478796623
38.97648716721773
39.10922128844599
39.10528756813257
39.08583790798903
38.8929234929519
38.54014236942184
38.93104256894364
39.01949669193291
38.87150408798955
38.54420800489817
38.27064638742951
38.4239154685655
38.25467311575775
38.04139555536277
38.218518775795104
38.539210286687705
38.460087030353634
38.21781815259083
38.39710495900697
37.98448139610366
37.951404153901
38.29463921803273
38.32322946983831
38.60334218685557
38.53400741844182
38.89115162537642
38.96488848045808
38.607574316310966
38.87750714163081
38.68064328233932
38.902871684840676
39.235927388891966
38.942050262748495
38.82904668597091
38.949738221981434
39.46466684702816
38.97865735432653
38.96618325776343
38.94517548714853
39.369154159789645
39.59794128071261
39.161192135966836
39.05008571027396
38.89439316716554
39.20207254066259
38.95282674333709
38.82998632350303
39.10048212266954
39.44559327200244
39.86791220714795
39.61206525924732
39.554764192186404
39.47971832269787
39.50268732227856
39.4226063793902
39.56733388524987
39.78249718596216
39.56808748736301
39.94524665632104
39.8314981292721
39.86113418380059
39.76821915200615
39.37262759901292
39.00861373593911
38.78799765457168
39.174985654078405
38.970151271974835
38.992805906195976
39.285200788577306
39.267640331854714
39.246001570889774
38.806486656621686
38.957593767603896
38.54717475438077
38.5100002469886
38.55477599201134
38.91238710462118
38.65207299542353
38.42299176334961
38.608358295040624
38.65234892644772
38.75918220375524
38.50255622283809
38.35110712916744
38.28369610128097
38.49715864143197
38.49655958328778
38.48838625145314
38.277321202410164
38.39769399209979
38.49486082872026
38.74434631975292
38.90967865041693
38.77693409305877
38.6501699835814
38.85337477624264
38.90365276530582
38.888544585805924
38.77426519463592
38.75466697306686
39.04983725736603
38.80893921679361
38.99249024492121
38.84690956178187
38.9926730106867
38.661096461203186
38.81733057667012
38.738002867247836
38.84302249167633
38.74469874810306
38.95419800756749
39.09316813258376
38.49559165662368
38.83620033703728
38.671749278870486
38.8572131384703
38.45959960398746
38.547311110305465
38.386636096990564
38.66037756410597
38.568258740510906
38.53846928108138
38.70536545027693
38.63382073727612
38.431464125680115
38.5178670545544
38.37613672749627
38.596844316401885
38.00385012866164
38.112142201303264
38.03504951331852
38.11384748484656
38.357570502985496
38.4193987816477
38.28131110989699
38.200636814484774
38.246265191043
38.23871570566507
38.2917333193862
38.32483554641147
38.42258951780639
38.09968868048614
38.37143452926902
[truncated: 98,002 more rows]
