# Supplementary material for: Comparative structural insights and functional analysis for the distinct unbound states of Human AGO proteins
Source: Sci Rep. 2025 Mar 19;15:9432. doi: 10.1038/s41598-025-91849-5 (PMC11923369; doi:10.1038/s41598-025-91849-5)
Supplement: Supplementary file 6 — Supplementary Information 6. [file 41598_2025_91849_MOESM6_ESM.zip › AGO1/r3/PAZ_PIWI_distances.csv]

cm
46.32075208086872
46.572574815784314
46.565564537596664
46.68419947883353
46.43094858923845
46.79760647184757
46.86980501223635
46.83488817652
46.83042296230194
46.682688695642504
46.62640021357593
46.60053274095794
46.721681695626984
46.6155650291662
46.440674088716136
46.18759620382217
46.126756436005316
46.09705326066885
45.973437731646996
46.07843439935963
46.118052693699155
46.50018376506859
46.62175604942783
46.11457179374152
46.095212529950295
46.7851230098147
46.32198539600157
45.94284945212585
46.010224427909556
46.118127526514584
46.44573324869952
46.571896729376725
46.41730267079662
46.05298413023465
46.361840630986045
46.499172663920504
46.608769152416386
46.64725381639067
46.20895313708198
46.47236156719171
46.708861953152116
46.69230379629142
46.69378208707899
46.92373954870537
46.471948857855544
46.55978412504822
46.571100284254825
46.76043740105459
46.61788016982069
46.59131308410353
46.54663337837239
46.63009563864931
46.36602015324609
46.34899101427137
46.86442329036925
46.13820009074023
46.174564297638334
46.120337089479825
46.48660960296063
46.26020375012733
46.41569834698017
46.83692682789171
46.83201625726197
46.8014703542116
46.89192218868029
46.59279408613001
46.82528302381155
46.77297719679189
46.510337389536794
46.46994946317759
45.981438647607504
45.85743271246816
46.05007815212319
46.16204867599944
46.1682437964606
46.31972371819384
46.19894938949001
46.06451615869683
46.31216688728041
45.95683816558612
46.132667049143436
46.199722996271376
46.23952357407167
46.67523394748609
46.4082112548855
46.53260148385095
46.37198736872327
46.43662934699604
46.66444876833293
46.69398001492888
46.76248479509424
46.53182615031428
46.62086449764871
46.615797626047595
46.768828896790254
47.13992723634591
47.19377957054299
46.93189466639662
47.1025263275169
46.86577397325808
46.993692954219576
46.70878492336539
47.05519255130262
46.77640327355018
46.6271070355476
46.86654726135879
46.72162978634395
46.37864129128329
46.47572823089534
46.79579079583732
47.22625834353696
46.898008821249654
46.71878878763083
46.76207626374313
46.64035450946497
46.61608688559626
46.81694525973171
46.47267945253429
46.47279724163411
46.43655504126617
47.17177887919795
47.16168792218394
47.09415035599166
46.813790183991664
47.037750708105506
46.88275663234539
47.20265954686662
46.84021341621808
46.925045445853804
46.897340764170586
47.20145744098117
47.41229172856967
47.40741312363828
47.41362384909376
47.25710611749344
46.890316025393034
47.09996303863153
47.23709920349761
47.12134255144327
47.05495325006266
47.258021123105706
47.01073564401449
47.002694128299645
46.8855265175055
46.84813448588563
46.41353281102219
46.667425639837845
46.78822236491514
46.98352630908542
46.868671964986085
46.93809500667726
47.1196746101834
47.036047749620835
47.08237063897838
46.61830851128399
47.000357025895156
47.053266655130074
47.00430017253843
46.741563706722985
46.739582572082924
47.02669522051778
46.798921986173944
46.90102959903035
47.348937591046855
46.659173387378814
47.089595492900656
46.92583999670289
46.86446088574776
46.60677997328489
46.75637115993559
46.74296206351725
46.56323190155837
46.84699370666496
46.31438719092048
46.32731763595433
46.383969811104855
46.137046858398215
46.4776848492259
46.248298289621744
46.06973835278061
46.32563114689653
46.24077040018509
46.594427149359106
46.3250573342403
46.25223168139786
46.02114813738076
46.424130151982034
46.63109443248055
46.42484398042909
46.26807568933557
46.27754920591595
46.651186295304285
46.84586289963315
46.86972417461459
47.02864898660589
46.65399139064253
46.99541342079855
47.03607450912398
47.424825330959564
47.02488695922683
46.78821419728195
47.018140782035886
46.655149420504536
46.686222933411294
46.871345824013446
46.547360904971406
46.62906920921195
46.96671523515661
46.76129732895337
46.5534341747805
47.22448154788971
47.41801431753852
47.159393805655874
47.33055150315279
47.0212597646877
46.966468856675164
46.915654653200306
46.90960749863846
47.215886732612894
46.95369194452834
46.81826749011445
47.107787320711964
47.360957864418666
47.54125415137066
47.383386120176546
47.23762726343343
47.294086723662666
47.459290797006446
47.51654381027801
47.5631956487118
47.49693480791817
47.59829223567552
47.951221094820006
47.77585145145954
47.40747400145992
47.525593613015914
47.504178520337554
47.2832436021844
46.977750517528754
46.982196072152355
47.31915533541784
47.302497898436705
47.567820505088854
47.272646856199344
47.450273734789896
47.36079182566524
47.5204602941615
47.772787392523504
47.358774455997725
47.820502863642815
47.448885210317606
47.25677961364432
47.32931264571109
47.20957738758147
47.138962419779936
47.110711956000955
46.93353755984551
47.04686646364815
47.13249088240203
47.55144110671507
47.478459376095415
47.8657966223351
47.6520528639324
47.347951280663324
47.69863875481356
47.47109197918195
47.79928706930649
47.4771658583583
48.01065531157071
47.695249376078046
47.674882460105685
47.902393649272604
47.10396096867936
47.62132356642912
47.79306552086923
47.92897957929525
47.5602355160353
47.97524585037451
48.09506760950991
47.9963109610049
48.009698470652324
48.1327687509948
47.49379933259641
47.43171091265209
47.280452145117515
47.06558889297246
47.15026508815085
47.372064540789914
47.058343216917116
47.14070727263726
46.84068645384322
47.27871867485065
47.228839869696564
47.174642886822205
47.24306874023127
47.12352246205053
47.02233144355611
47.3497771257415
47.150713023203025
47.02339863937596
47.3665521016145
47.52973590104234
47.20810778908046
47.681645539763906
47.425328192238155
47.33170795613691
47.52181668928258
47.77408514017055
47.72461341989422
47.70708379469094
47.73823429044717
48.32171345887819
47.81310971559598
47.80255556298034
47.56188076579554
47.70678891974597
47.84452753311781
47.83964070896415
48.09525590083916
47.98982498096566
47.814817762067754
47.792851384596716
47.96384965479566
47.89914316814934
48.00861757969581
47.41626032712741
47.50501520507819
47.33042988635689
47.763052811889956
47.636709412011285
47.58234382960176
47.86077537314218
47.52119811415936
47.708856737600726
47.34306033148252
47.35325109700851
47.26740785619304
47.0986620037733
47.27649870488494
47.12882626544633
47.38364662488675
47.31377079135058
47.25963455933481
47.289763112252594
47.15809919888788
47.2221947234891
46.99641978545255
46.8795221603096
47.17587886748106
47.46926580375474
47.12962905579464
47.11772216789144
47.314821991447175
47.52271759383011
47.206645601909365
46.912199957421116
46.42154971503853
46.5612261869025
47.12200960051861
47.06889712311657
47.07526249840742
47.04873303986553
47.42469779345958
47.54215351106562
47.61408047949969
47.473151936518974
47.65490491521682
47.19943572515799
47.101480354961836
47.271766546122095
47.27446993076767
47.62954530621989
47.377466720574056
47.08650157221822
47.16287239596863
47.10544905091229
47.30715533095145
47.00630556833521
47.15850576789388
47.371114472595714
47.06015551105071
47.24685739547497
47.56224182006692
47.413756453174734
47.15549493127963
47.099052309024906
47.0416720495988
46.987211474806365
46.992268010925585
47.20829833383454
47.292144002800036
47.25875154395584
47.09469125040086
47.19231227750805
47.14382064516434
47.41336270586977
47.5038798071369
47.41765613367629
46.95781002648413
47.60154429756853
47.503477979880735
47.82306236999865
47.41083575581472
47.63413945124575
47.834613380475865
47.88045985994494
47.56163189645494
47.72002854689375
47.384370185106064
47.1562712812164
47.307491278921766
47.90214558155401
47.804662972993505
47.86940867566838
47.87582553069625
47.54966813525784
47.59267036337396
47.668410485754876
47.62119601934234
47.492431238853065
47.25081131552294
47.20070389106671
47.29109713288714
46.814678049375786
46.8831695988569
46.81995715940107
46.98699819663111
47.33632264474021
47.11618211611062
47.0986187009426
46.63900539415599
46.71785478665186
47.01248706762429
47.27012787788883
46.76061760145415
46.854532422739084
46.89709501178729
46.59901325281158
46.488368531814146
46.78716329144558
46.8894799946261
46.95134878797445
46.74272660989254
46.53837492379276
46.71647062199436
46.11157409412207
46.2670552656897
46.43517811062411
46.29351872362416
46.436748366385345
46.42760914302048
46.68773833007995
46.9215739405565
46.718527541158934
46.88963981744147
46.51358914000334
46.84460708840875
46.367452219240405
46.59601064343926
46.76710084768535
46.33033250774455
46.47604976177634
46.50964999560913
46.871582027331
46.92852298292386
46.644473052143
46.542553339437866
46.48712181896387
46.75104195476747
46.52810771482141
46.43804193062552
45.89696038158708
46.16083974388627
46.12730588559698
46.177164691361874
46.257139779557
46.372207921763
46.342652049109326
46.29659585593831
46.47896811448937
46.316517436324524
46.4524310263915
46.286929900338
46.12990901513816
45.92237317427475
46.47777431996307
46.60445034527584
46.750386317430774
46.58228540840391
46.42425108238416
46.612828716875036
46.45786420330927
46.54015424490645
46.55491152692097
46.42608813977995
46.251596201370184
45.85928219893314
46.04509055277037
45.778468627892465
46.43552661741251
46.452245722724
46.38491546007224
46.33822965073673
46.58639712300509
46.264902486422166
46.53533863407022
46.40349914441694
46.83157030759365
46.764181334324135
46.69767601841007
46.49079767884618
46.41098193843665
46.662730760708214
46.4580282277169
46.63577942487446
46.60268641355803
46.74632585051657
46.71373239715997
46.413577842752154
46.65661379951105
46.33857015693426
46.165634194474535
46.11282339763449
45.86406917762028
46.48748877717568
46.48188425157516
46.66721174997911
46.533661193430675
46.59865476141668
46.35320595122206
46.01229595192569
46.324320479128424
46.36135039354589
46.074267091630674
45.949587867231386
45.861097726205564
45.66961896066907
45.70653817794953
45.82680189817044
45.84027815601532
46.062962239459345
46.0493255529137
45.75016381920925
45.470571827090474
45.58825539306478
45.87274442818021
45.58656499202353
45.98535185744187
45.80027984254278
46.02553726059242
46.15815116973652
46.29892898375596
46.00982171091871
46.52972434327278
46.08836960850744
46.576066314459396
46.05735514892949
45.8927137240904
45.983707321112135
46.261984928592014
46.3613394348327
46.364780404610144
46.19359055018394
46.364167923182364
46.00603714223794
45.88619317521205
46.030491448424876
46.07426248578836
46.01442418923316
45.847007401570046
45.818973941669064
46.092471099063275
45.79578368287997
46.19281646833226
46.07673783998314
46.04767461933804
45.927313059243474
45.66389306793948
45.7274153744528
45.84737390856389
46.26303157162855
46.5369509565831
46.28041025629682
46.223986478873506
46.12176409772454
46.12609785578829
46.48123965598312
46.068807075011634
46.26981999687205
46.17831560938762
45.92638577231036
46.15100130519754
46.34325314384259
46.71373163232565
46.35924157669377
46.136467280957085
46.23667767369918
46.144481661315886
46.697950916401375
46.19714998649019
46.47913417722382
46.56553103906936
46.67907939804349
46.28163423204019
46.09634264695245
46.39723012425064
46.147211626641464
45.963985205469235
46.31681977926311
46.4154209131419
46.48593475533225
46.44565162129246
46.467283389817325
46.65924962854189
46.39888614978078
46.330202757954325
45.7713293184662
45.69897059207993
45.97270954036578
46.179066670436406
46.466984676821205
46.11174903679163
45.950369386308786
45.92270390293363
45.923378220218176
46.06393883209416
46.22350645689982
46.32169630575257
46.36480697966286
46.468188654450856
46.403398730302776
46.12525827296582
46.03195276079188
45.94711998663333
45.8196524577534
45.956221379073384
46.05288616717774
45.94367035272257
46.0354240798251
46.01395218904466
45.930111403219996
46.12292924615146
46.133198826384614
46.199587837604774
46.17813776290351
46.71212399775891
46.43208366551572
46.475082017039426
46.36898929448483
46.19138825020267
46.50719868366421
46.40467649656882
46.38567435356085
46.335918249308726
46.203520476547915
45.95026678982442
46.026151366173885
46.41725269501939
46.327195112924045
46.25582864130717
45.98472815066853
46.40477026887961
46.38798411724042
46.57234927286813
46.25271111847185
46.07963289471157
46.10773385915843
45.843577631895585
45.67120750716476
45.69102330426789
45.98350019849091
46.02879171008171
45.89264039553914
45.789721816582265
46.16756231587514
45.962417298998375
46.07776205685287
46.14778421233367
45.88190005456773
46.136745880048224
46.44609710944012
46.331725646314
46.22845110059791
46.080784872609776
46.04718319297409
46.00541852706345
45.8449195188212
46.096326704640056
46.283064698446914
46.16303768330437
46.24099979374001
46.33122362228989
46.22252253409728
46.50894251184606
46.132792040791614
46.22453577199044
46.2307981169143
46.17846182622688
46.239037406905155
46.13535180422207
46.240915151678564
46.19818327564652
46.20614149030159
45.99307868848892
46.22398134862666
45.762575558519
45.81911032403068
46.384040024939075
46.24568181611973
45.99990119632185
46.10422392915845
45.75116386785467
45.77201279107253
45.90399508526543
45.688948533645515
45.643220896014476
45.96803160821621
45.88252003646184
45.86332216980363
45.66502913883335
45.96669509443897
46.090452837984465
46.363027891939545
46.40183712366443
46.29760543432527
46.04734730434696
45.809338977203495
45.92207026318568
45.97717549669747
45.928383803822
46.008737239417016
46.09963592158376
45.662728364598166
46.202779286984715
45.731239186705295
45.65913298563683
45.851945843154276
46.0493046050871
46.2590998693439
46.190673226703055
46.022071770416844
46.17886371271001
46.1835235634737
46.10212737309379
46.4969311294666
46.361576126732096
46.33132766888207
46.43902675367842
46.367634165274346
46.183630699324404
46.186678278502065
46.91802585206887
46.55633331036966
46.72599400645986
46.718690629474935
46.56762565512121
46.653814963288234
46.57367599538064
46.7852673646143
46.741024106075706
46.73236492208798
46.39680189374119
46.57860072089898
46.47265827073339
46.13027446259603
46.31497936187681
46.45809912953466
46.60560719186991
46.66626423459881
46.5700163936824
46.26498745152963
46.189427741895464
46.25280123938435
45.77892495789269
46.641287249024955
46.40233213484664
46.62803594046808
46.184014281529436
45.86019093658749
46.34594502246447
45.95950276102774
46.109677115116675
46.05674159294376
45.79353497616736
45.54684703035999
45.68413513148031
46.00259051219929
46.18047208099355
46.16623566580748
46.44627516783633
46.14486418222009
46.19708176019637
46.20847082280779
46.530995290019064
46.538414634428
46.53778780065699
46.41700010743293
46.257473562403284
46.446722008442734
46.51379120571773
46.22255372794274
46.49300162867022
46.66449899139325
46.18159688652728
46.05445378113976
46.218958315982704
46.298085901268976
46.42260792572647
46.81709506296719
46.46496830891306
46.39884842052351
46.964293495482984
46.64213130647347
46.58135450482427
46.20187478398456
46.214802011381366
46.238162323316025
46.19550978439164
46.53620896460337
46.46814379618762
46.55551340271896
46.243454801394144
46.395109242612
46.36611240909354
46.494996336353154
46.820342812459096
46.51231344425733
46.22079632291057
46.3765941158193
46.16423254003625
46.52101020519223
46.43648894477378
46.581696005721554
46.306453206344976
46.6932475716697
46.05128482105195
46.70946566923148
46.49631529864287
46.92313943768889
46.694524074046306
46.52512616761585
46.345115535277046
46.429061859661346
46.39697159039748
46.31090545749861
46.519609650588365
46.53830952429519
46.80459797078863
46.85528555086417
46.87946844777603
46.48472602773758
46.49218209529628
46.517192390617865
46.32750451026606
46.02331307565264
46.37314493674746
45.92737757599303
46.048796232296624
46.28994695878138
46.51991026039823
46.49698244875926
46.38530462870562
46.28625330969961
46.455036206285506
46.46624793801776
46.222327750700195
46.28160241706532
46.06248327597624
46.22295772664598
46.176757749891756
45.97182699864116
45.86706964036211
45.782615570229424
46.14792857935625
46.363273184825445
46.237020414717065
46.19745224078208
46.392548745655084
46.07441402978899
45.92103145332753
45.93769279288704
45.89820463411091
45.63969584275334
45.506553658765945
45.47282909649998
45.06246573414305
45.43047255343937
45.38297868065988
45.67177678114591
45.79934915954016
45.709782067475
45.63870939332415
45.54121163791288
45.533851956491034
45.7513802204195
45.90060585503021
46.4516887534957
46.32672364976671
46.22375790846936
46.11962272979309
45.98592483199083
46.116627526159526
46.00213199980151
45.86861810693171
46.00169015651166
45.92102378744926
45.88035210277829
46.00730497757873
45.817838908656945
45.603734230482516
45.81566454293897
45.885448932162475
45.84252089670942
45.93106451668265
45.88785051774467
46.12186796721295
46.06605136440325
46.339622635020696
46.20392493748672
46.069681943014864
45.94171187614579
46.04389411886757
45.73692481602012
45.99109988914837
45.82236738726667
45.61703464914314
45.594214320568966
45.93046328134473
46.13413451738099
46.192635743080295
46.3247070785629
46.06046903090535
46.297713006054366
45.86201012714246
45.79414106586973
45.91711440081563
45.76909191158577
45.98564622047496
46.24264786298073
46.45452164799173
46.33329552564046
46.44899971181595
46.426240177270195
46.47236571412848
46.42006913963198
46.251214984094545
46.23560502370766
46.36580839261267
46.32086666288041
46.52261411047515
46.024263317868275
46.03869365563688
45.98877770559952
45.98697556486984
46.17068097710914
45.94310204709172
45.79382848340109
45.54662399013542
45.629055336600125
45.90876791757373
45.67147214739034
45.27775468122339
45.69925080325905
45.44927434768126
45.788765051453495
46.1247637490589
45.78817767041011
46.2305664424925
46.419035799087915
46.16694004418434
45.97450019292212
46.331702791094
46.23904283887038
46.08244740992628
45.85580016843044
45.798278940384265
45.82355151784385
46.246763761697274
45.81994437122724
45.99506691881774
45.394510919782356
45.48531952362311
45.603502220194244
45.76455882264289
46.04487159269927
45.55938317478057
45.829866886117856
45.768974941685386
45.56619218452286
45.38195692792478
45.48090086610188
45.8080734191314
45.689754159852455
46.150660802724495
45.627218976486205
45.412503377617924
45.798764408742215
46.15159216256857
45.83690381871402
45.949742893297326
46.23860893997124
46.42599188554446
46.401341901429596
46.203401441641724
45.97949421720375
46.233420808697545
46.45181288434434
46.13796062816931
45.951205457798615
46.229294198251154
46.42669589068878
46.412735218672914
46.75998037505791
46.76645012207764
46.59971484552835
46.57726175224415
46.38339024327358
46.30287667600702
46.432172619979035
46.728804920442485
47.045329813977595
46.81134712873327
46.50154368625007
46.26807991366771
46.44103915298962
46.27633680976833
46.21798683354143
46.32069956736566
46.500160103430986
46.83618420463912
46.495751969283724
47.10527125447856
47.05056570981316
46.841993349887076
46.880163152955944
46.98846730898121
46.88182934827973
46.99322184289079
47.16091252184883
47.04132739399104
46.993035929984416
47.07466820038859
47.09515478807821
47.055395388476725
47.04017196116382
47.1060815675641
47.225888756601215
47.423918578044756
47.25675587017752
47.29183792278571
47.409654005920075
47.304912471731384
46.944957438893795
47.114765560549564
46.87194917165224
46.34001632406368
46.79994188653061
47.29577125316533
46.87863069424816
46.70194008622487
46.727356457116564
46.87498314231163
46.44533987238957
46.79889604201043
46.84774553367625
46.72299137005926
46.6149022788888
46.897133314863694
46.646836671153316
46.991752333275315
46.733485207092976
47.055153302617335
46.828702236836584
46.63362657418427
46.78992311729633
46.22861351900818
46.341691227032754
46.183980784323104
46.501664668219924
46.43451539540148
46.6535424386415
46.40321724926305
46.647542078009046
46.63687780350694
46.10290770171397
46.30229502772954
46.31914536782332
46.6353646196149
46.40952102860512
46.5361968432764
46.026705218200014
46.40572370490097
46.83739899442984
46.50772715917263
46.430537055558126
46.59338892155997
46.25723039189927
46.61647651535569
46.378740093936166
46.331640912648886
46.27433104162548
46.47397329345567
46.45894639792141
46.043044845822315
46.699892385601466
47.039811222676
46.637346139702416
46.66631050106759
46.48763988706789
46.49924217006871
46.82355504821097
46.48367264167004
46.93711160344152
47.10406963037239
47.08315834446558
46.76654034427368
47.139060099909194
47.05419070360643
46.64253570400123
46.79591241594642
46.903864912613926
46.847386254308475
46.79954467705838
46.8062952071585
46.597955073478225
46.44229581655865
46.791643415693706
46.574984632842686
46.68024196130591
46.813921816833286
46.36540822641592
46.587959455933856
46.696391630472434
46.64329212240723
46.060377044540544
46.41211444218872
46.283845094493586
46.140282339212
46.389748508410605
46.33840692337009
46.02376108888079
46.620917173631554
46.34900915510952
46.6375207820556
46.76833081220338
46.48370551098619
46.64672655044845
46.88766298677869
47.00373689399954
46.895257575864875
46.63980611233069
46.793601219448064
46.67757172583775
46.868530115805335
46.76865530940673
46.67574601085373
46.837480264776595
47.06148149445402
46.71439848907206
46.65025269829835
46.75274483171998
46.862717440727046
46.85501111041509
46.75643637378581
46.912950381472
46.67042395145484
46.99585812817457
46.83391802897338
46.60915137191673
46.71755972995162
46.417725667613034
46.27556265449853
46.694439029504025
46.93468055684703
46.742921138012406
46.78910651124583
46.63570875093423
46.94438200423828
46.742512209095686
47.13001009520236
46.745749558143615
47.048292999432455
46.522105457076
46.61030711850772
46.50371193367693
46.69796703712902
46.572274504904094
46.631482569063905
46.73543621872117
46.34514572881055
46.13727614199118
46.18188499930208
46.11586632132796
46.484891657800475
46.17499488615689
46.00058316442085
46.28766140757265
46.551419567154646
46.45126533215422
46.1632384339658
46.41142596254223
46.59163687203119
46.24730856143237
46.330782735993786
46.46477834066559
46.40306357334091
46.278710350953595
46.566575797266836
46.71013161891445
46.84407731126425
46.793075311692775
46.67758133231933
46.43397647442839
46.857576660190624
46.269296644165735
46.602413049972334
46.95758828718246
46.62665509005609
46.901317049956226
46.70009231034159
46.463110301039436
46.039566709106566
46.081510602455225
46.60430022862156
47.157756854371996
47.040196768187656
46.99963301075713
46.91012907180057
47.31417017368817
46.8514557128064
46.87722391738832
47.057139735909615
46.71112270357217
46.581464153358645
46.88311861413888
46.878333561299335
46.36150128850705
46.951526950941144
46.84718111489993
47.02495886722548
47.135811033056406
46.97050745783922
46.992666840098934
46.89710262188208
47.19657038106984
47.3110132621942
47.207375460538806
46.77179663490427
47.2956625533906
46.89138949096983
47.21012446268501
47.05451290394004
46.99664238778367
46.78143970565488
46.44229666183923
46.578551435263854
46.735288795989675
46.82721041539419
47.06691443062947
47.329846351104884
46.8978564299538
46.55234083581165
46.54295780668975
46.64602912139571
46.44301891717955
46.40435392665593
46.38283586258394
46.30040823224839
45.820952428269315
46.35346293104174
46.42362888816849
46.484546341797156
46.20609518883999
46.173839994654884
46.229460563999524
46.11809419679783
46.40296685835241
46.366990237479456
46.61762059351463
46.46342024410303
46.43890764018328
46.50749045111969
46.29067570904828
46.19125811356903
46.504335195272084
46.18340226251384
46.43482893150743
46.457771890077225
45.85271189020771
46.63319651330352
46.75186001139018
46.23363952503277
46.370379815337905
46.242894445454496
46.54927014775549
46.32603400322983
46.354738174089356
46.37705150196014
46.51569365250731
46.74084123191458
46.23501877979299
46.464831735048286
46.446061187502835
46.58846880471314
46.554314575145966
46.79923917768016
46.88123020307328
47.09712639931342
46.98525181058533
46.619850388148855
46.75902226041864
46.774811162372735
46.85238311151225
46.62232934293497
46.57209423220867
47.02555746950607
46.83167916495046
46.7457754968118
46.790199153317644
46.608900808796854
46.309807875853515
46.926524982584375
46.39542122408109
46.27053987774203
46.76253647592246
46.63773081555091
46.68191133132912
46.888377216239505
46.7620126762398
46.788388940908675
46.885326334551955
46.80356643488914
46.946149333479156
46.97526290417359
46.6407644319668
46.50716646856116
46.48949358697007
46.45610626437478
46.67083806237851
46.53144680467783
46.848160985975355
46.84273184475217
46.616469313276326
46.6699683415434
46.80932954564782
46.888355752372334
46.99087482237139
46.88600310767438
47.264046268447856
46.536365884017535
46.72860533648039
46.5300042492919
46.65455220385416
46.350982828821124
46.7690447175359
46.96566930044347
47.247196176414924
47.39866100221515
46.91484517145922
47.02286454959356
46.55398592112172
46.54527655584193
46.62269742870536
46.57336774298684
46.54215935209849
46.52909657486443
46.82072961920166
46.73650018738227
46.61466183967858
46.80581750866961
46.3537342079506
46.503137701575426
46.5817982400708
46.667381389303465
46.58188529789608
46.839110196275804
46.678181862999
46.81697043186747
47.0907445367521
47.010420751401945
46.66421167956683
47.028960021256566
46.67719883255481
46.47768877694184
46.54163461340384
46.08361489046623
46.11414091637362
46.792048240402295
46.557889764360795
46.35428215381034
46.61526726797361
46.63278624936168
46.70121245739643
46.71947391706874
46.5803195870502
46.61720231308307
46.62123686010777
46.6442770432776
46.40657532400637
46.648902999562345
46.48433434261486
46.11603989785384
46.49707469178602
46.16082637017747
46.03632910298716
46.25656878369603
46.21832042263408
46.69523257984598
46.442202882928704
46.644251277622374
46.35562914445671
46.41357396676558
45.87960720430512
46.211483075820155
46.331198904318555
46.22135451416772
46.22582979341249
46.14128398165352
46.220577019095224
46.00076812549248
46.26785436673394
46.08861558338216
46.066342922484864
46.215469469723296
46.12217481155853
46.073968236403125
46.02902640211171
46.113126743181276
46.41009661890673
46.666919519911154
46.435566822416234
46.69728914033938
46.67040909016084
46.84830165745879
46.87134313505815
46.803148604187676
47.01956398970594
46.92988633956773
46.94211814068468
47.02915754384419
47.00715868972118
47.01814538900326
46.78750535557682
46.67216964201906
46.523835860327544
46.08495731141308
46.06760396817941
46.46228411860356
46.49001498253801
46.544040330400044
46.672525221704156
46.79405602083698
46.26308424515107
46.23796326926122
46.489751080851576
46.610382402963204
46.730294443165135
46.729587031630416
46.60684446373367
46.391896414882716
46.68269668484288
46.316226594581735
46.43682142479385
46.545510993385314
46.72781283523967
46.306501535246674
46.42945200505612
46.715395428111016
46.7658094363591
46.478056688906925
46.81474466615031
46.85884447060805
46.49409996075893
46.8798858221642
46.571849374522905
46.549906575266725
46.41985872212835
46.69800752557774
46.46800864978348
46.30645740166791
46.71289728461442
46.46537510046131
46.10178931648243
46.28051772797687
46.090128480483635
46.06061028892022
46.06081302808773
46.382514744719046
46.31502764522896
46.297215373456496
46.09180366558872
46.26360833113284
46.06819322459725
46.12979012183875
46.14909181857019
46.427796544201044
46.258571069128
46.18023894781677
46.20323736051319
46.083409573451995
45.95987985198518
46.29266291944594
46.13426256372553
45.497644656609765
45.90913692592601
46.413739769752596
45.92332434418866
46.10840481278422
46.521754225615396
46.2124071064181
46.357139118293006
46.68423624939417
46.669549374272776
46.432363937216685
46.69774774032849
46.51299087667126
46.67687099024336
46.62135903288219
46.31949971137688
46.523186884852535
46.614851173852955
46.46006287809256
46.21217918955977
46.27972153746074
46.573078117879945
46.43171732347349
46.836853567739
46.796356214298015
46.61093186692974
46.399881710102825
46.16925964650588
46.27382618963485
46.48031958758946
46.237285133843095
46.427588430394266
46.267962935780226
46.61464834088366
46.733504841276776
46.65784015414346
46.36127292726751
46.61755859317757
46.19994776695185
46.43644230866695
46.78769944759398
46.670970851637385
46.86023286522005
46.79820156884269
46.56731668458139
46.612617390914075
46.67264145540497
46.662334805641095
46.34595438278716
46.430362029079305
46.698435990578524
46.444179414325774
46.85766094156794
46.413001675330044
46.77331779550461
46.38949085554745
46.58175089392825
46.51900743266198
46.415566911347106
46.59683577948183
45.99652970857231
46.131827337494684
46.146092223264546
46.22874197700534
46.31869170936716
46.35263705435429
46.40467154165282
46.75188203674
46.10961936726783
46.550787426403424
46.76754240992389
46.76987114219811
46.84865444143619
46.80556776866737
46.63657035042504
46.42069031287484
46.63591096027741
46.66176785860055
46.29115067728668
46.54905905651145
46.21621083245333
46.85928955480717
46.830293871204546
46.46883472330922
46.84062943993663
46.53722961855563
46.428846698564534
46.452848764782395
46.37260494710168
46.53689997900209
46.75062485286944
46.37104579522358
46.31005268384109
46.09912123850101
46.41066240013747
46.596697921656556
46.32225532344997
45.83725424054667
46.39904651992042
46.06716389473043
46.09192094242581
45.89976790644953
46.313953931874515
46.358787245772184
46.08268969268788
46.412385320200826
46.41879227971081
46.241154753277726
46.38357562894408
46.24222567772914
46.07753533118285
46.12053112604315
45.91784996422321
46.033523282563145
46.19700288478844
46.5801233613606
45.94709906359528
46.59806668529179
46.5471072303008
46.32263426260863
46.35393736932203
46.10711844288017
45.93075838242943
46.17672897307413
46.63222765360232
46.36256847824236
46.67037710212608
46.727351829961606
46.993571202796346
46.80090328283315
46.74643624307589
46.5612665407436
46.95157451663536
46.85004906305992
46.94050844707441
47.035728494592306
46.91400894517216
47.06300984372907
46.814022537904044
46.841354947864154
46.6414373178579
46.77412066399055
46.682281069893044
46.98788169812464
46.62513540899516
46.959813659107944
46.819355040178046
46.655504968687424
46.31072155668818
46.43235465335472
46.3862168000801
45.88109461548125
46.59979227234048
47.12399681166897
46.85294552175087
46.76869409011651
46.47149766568712
46.93739560688086
47.07789228086086
46.8055333433125
46.94159295526572
46.88472976067255
46.99108181631397
46.9741997479616
47.07424542641257
46.961123750725335
46.70086506411838
46.829308131401476
46.86485360028913
46.7662948020934
46.78166007443532
47.067657316413296
46.87508471734066
46.71611775901545
46.606930627370126
46.61465381692864
46.510668793440864
46.38951675903069
46.25305686761018
46.69703610765072
46.541673535633855
46.55947913119134
46.55379991942123
47.01972536283111
46.71846968169911
46.87586015615979
46.88716262183357
46.55532882012497
46.648539633158364
46.58355823608413
46.10426517497088
46.45403526503509
46.19291489709462
46.1395672818574
46.42905815844678
46.24370635986389
46.523644332612214
46.54191317801724
46.51349256988616
46.471803003838225
46.619180113489605
46.49258229489083
46.65512460377045
46.75419956791285
46.58741359100421
46.623651678907244
46.668914977398586
46.47674346461307
46.553217181738155
47.25125448387873
46.898346184616535
46.68140859895623
46.4200853565579
46.4720850331665
46.79752016586914
47.22309065870024
46.8424842007283
47.04378373746167
47.03655524546798
46.87277406571606
46.90036144229555
46.716086556756004
46.39974985262803
46.317721879779725
46.763742889818715
46.631324212592055
46.6028515252744
46.43050481934018
46.470716317491046
46.93357498876439
47.18374533869042
47.44374431159957
47.132090093936604
47.112107424481216
47.09708684753084
47.25495125928678
47.36371445943921
47.342728006932745
47.259583146867236
47.752344073937515
47.58801513212871
47.5102130664141
46.98391068300181
47.339394391633434
47.10872250515726
46.87404385064812
46.94490034620249
46.63457890113425
46.47723117911227
46.47855595729333
46.472132697361005
46.23148073122193
46.10483196256277
45.91934001798228
46.23392329894385
46.12223904795355
46.06743927393061
46.15476729154261
45.98793335950233
46.00228527628967
46.21401857321378
45.833413876380284
45.83559290478149
45.61108636112264
45.714217960939344
45.927179805635156
45.82057908493317
45.86592044403152
45.78345782501035
45.88841668468079
45.778667948896896
45.73074075024677
45.6741265326847
46.0215305861019
45.709486528038454
45.64932148076838
45.64929445136831
45.33393106075563
45.60365785844812
45.60975179401613
45.83738723141379
46.262847482255445
46.02614014834747
46.17989163286479
45.90074819893393
45.566314582901605
45.636981758396985
45.45025056739543
46.08442872606091
45.85398927058207
45.73306470396467
45.70451727470184
45.99732875149762
46.17191588076579
46.19862206567296
46.04799098374442
46.13982494976479
46.19200889201156
45.78068694904811
45.918515924952665
45.763352616294235
45.679524786974255
45.64863712136099
45.47482620363804
46.02283449417943
46.08359855183633
46.37615164054892
46.06113689352609
46.14583014900849
46.0663532056319
45.95789773234978
46.262764187199174
46.19608225888421
46.205932930506975
46.31940915048959
46.12216298141236
46.26927230582102
46.236657136823375
46.41096030066671
45.97085443441572
46.035139582288615
45.84260895063209
45.683332649142145
45.79921902155963
45.75457849503772
45.767566230498005
46.20032788259049
46.06134892971502
45.56566742608428
45.472302265021185
45.7810964070479
45.70545131691955
46.12421154331773
46.06091001404867
45.78794302300286
46.38065209596651
46.016776171887834
46.25680286614351
46.202152446255774
46.34739600515606
46.138490461289855
46.21884648340362
46.58632858920015
46.662561898751655
46.64668910638292
46.60549752587835
46.45922168194633
46.50121818005655
46.682764035180305
46.53166957946403
46.69674537698773
46.74775212135458
46.294479100356746
46.16751237604416
45.95316713199344
46.21517747325911
46.143444190386575
46.35177890442703
46.48808299786903
46.55171350117825
46.560885471699805
46.686048649335504
46.53871151143419
46.49227240365936
46.4411288603235
46.53427164267004
46.56352891970431
46.53783404378868
46.97602164901881
46.74893412425001
46.45581234167306
46.80858080744995
46.60137050131197
46.55764469609472
46.256934576980505
46.707784236766905
46.50430138462534
46.72796999043177
46.799962137203835
46.989532646406886
46.78044741046064
46.420901807070514
46.23447350013983
46.21465291895826
46.712462819229025
46.197741049801685
46.2153533896621
46.381202287718764
46.43170596467655
46.250618261571994
46.31447832845436
46.33081042997169
46.54650400823056
46.460452107474
46.39430579061595
46.80059278129875
46.410211536096845
46.46909521916942
46.32978882618295
46.04430693022183
46.26630497557548
46.179433724665074
45.84979155766033
46.26001092452739
46.113059708932184
46.054253427264726
46.22724404234009
46.28297108488676
46.67027565969095
46.57901587113758
46.3895363836
46.48767595121355
46.33782016375736
46.03651811296284
46.200844947627836
46.08657130124529
46.0098649999912
45.81158813427251
46.11378805602658
45.951024330662136
45.927997046854124
46.30774459553598
46.23007339632057
46.35497631623711
45.88202817103278
45.84286062077473
45.324504903400026
45.57053536030802
45.72249699144814
45.807811991411775
45.73928543407749
45.59638176476113
45.79895741011051
46.113732535699114
45.8685987790136
45.75901183650752
45.922032499001
46.42353025308947
46.10489563103948
46.23687127486772
46.242311075739345
46.15517228119786
45.869116891418
46.1559689662716
45.92540571017262
45.6201966397768
45.821304007077245
45.78169478647607
45.84599482580892
45.6162068009317
45.39513091526981
45.642617520410475
45.960026243276204
45.79518104279587
45.912529402992924
45.642192949033905
46.02792672016366
46.102956387095475
45.956076866527034
46.246479720377586
46.18367550706715
46.454782348247946
46.57610194740523
46.22535809696278
46.50377078741955
45.946325433405605
46.15788746830271
46.02214897203654
45.850270699730316
45.82179860447279
45.64368433335642
46.174673003104296
45.81287475977345
45.835802072418
45.73844871999516
45.9004909688758
45.61583140987702
45.60182081348932
45.25847895446839
45.48554279378892
45.720613028678194
45.465094886793274
45.511119837027294
45.64770597376121
45.7174964229787
45.56488113403769
46.071774452872056
45.929228294065716
46.3148797364925
45.87156607583792
46.04783444515437
46.00215381928617
45.91425308288695
46.25158987738987
46.053261038223205
45.91458798902626
[truncated: 98,002 more rows]
