# Supplementary material for: Comparative structural insights and functional analysis for the distinct unbound states of Human AGO proteins
Source: Sci Rep. 2025 Mar 19;15:9432. doi: 10.1038/s41598-025-91849-5 (PMC11923369; doi:10.1038/s41598-025-91849-5)
Supplement: Supplementary file 6 — Supplementary Information 6. [file 41598_2025_91849_MOESM6_ESM.zip › AGO1/r3/PIWI_L1_distances.csv]

cm
29.632416848436158
30.031674719976618
29.702658911103693
29.415464620173427
29.580398959570353
29.78657693258207
29.854045601598393
29.840079845406635
29.971510493822308
29.772597181746487
29.772708908622985
29.88412935916805
30.08776859374111
29.738589010020775
30.020474031810686
29.863558702788296
29.796106653231337
29.973631841104893
29.571009312328673
29.729424599572976
29.960251182801894
29.672335563691558
29.781329983706396
29.438538294655483
29.670233388893628
29.778021141869072
29.6639550867247
29.30556045239243
29.46370685828042
29.37621985108097
29.4720216056261
29.548425893465105
29.538322077841404
29.618204011765485
29.64218841303802
29.657777908404988
29.863909422079605
29.777976659235318
29.670559528348885
29.894010586966715
30.011150533225095
30.36077789071613
30.203256128674198
30.061694993188233
29.94801023839909
29.85521661951595
29.77321921115544
29.978332734369886
30.109495932242485
29.82610879753184
29.868473165889046
29.951797183428905
30.079886123229013
29.75660937502293
30.026135856855216
29.79806666485145
29.8398272541802
29.731526936943908
29.92257471324741
29.866857904661583
29.874434932665288
30.27900013780906
30.117251657567177
29.960927934665186
29.812726458633673
29.661560232510347
29.697107764834595
29.71225613885102
29.52584928206665
29.51413387190887
29.310696581808152
29.53086063678222
29.57242920462096
29.691395941506812
29.739162366667003
29.69731468924336
29.857121018263438
29.83303142213262
29.5068366539874
29.5505595085246
29.67623222876271
29.58156741951022
29.438582904436284
29.732574905694882
29.727393472521314
29.515577410799395
29.40266581927154
29.71142534930589
29.606778017077634
29.578350258351353
29.544003951261377
29.70605048761748
29.621593879226182
29.726790152713967
29.72725913721704
29.89224679288503
29.865993910925305
29.609927158188082
29.766432062041265
29.761192423232405
29.51337450952999
29.760658189754732
30.003340941887707
30.02529265232785
29.98973602731326
29.95428148864721
30.09474616122091
29.7619092241194
29.73883182973892
29.720154069025533
29.969510695159162
30.102029463973953
29.874460639637686
29.840743231911784
29.897219986515243
29.903942811798267
29.954703331896592
30.0754516873607
29.949011534761258
29.91532488092625
30.305704183147757
30.356668898840013
30.218478544407695
30.061890144840024
29.910570609167408
30.026877005573464
30.377928877535368
30.171820245633054
30.238722754325046
30.080716839763564
29.951343079457466
30.256798457618483
30.250394055552636
30.24243356533022
30.023519970452522
30.24614660919839
30.122358486192276
29.919050005404834
29.943058676915502
29.80784338957017
30.182664044153885
30.07326804911845
30.395044387393284
30.16031639644395
30.081966275425017
29.93907665808052
30.260911938409258
30.200894893410815
30.558442687001904
30.190423807877558
30.345035480060368
30.15539589402296
30.0550841931685
30.472172754664488
30.213750708090213
30.14631607632225
30.753335489367643
30.2978786266233
30.35829516820279
30.16616680969977
30.564437497048395
30.349809389641422
30.05061829739409
30.45650145857549
30.091513706488016
30.144239118168286
30.176305905954322
29.989851406297717
29.812845676656732
30.12074140322982
30.259988220975444
30.349182300141912
30.134315830231763
30.032181654132707
29.893982003582895
30.172061752338724
30.059081123860675
30.37106008055242
30.204767058013537
30.204506622342574
29.921098090677727
29.797034847397995
29.78570585254801
29.86394033741528
29.756214370650053
29.966252749492924
30.0863726707114
29.692037611056463
29.85579953928695
29.88683807036817
29.9860844592771
29.777702422337867
30.140485399480262
29.908911998615736
29.90693127875599
29.873629205423722
29.91781480703706
29.972883038396358
30.12796309755652
30.043567492924485
29.997727398461222
29.886527824955774
30.019476899574887
29.715251707216893
30.095796358168815
29.840252055525838
29.88317642459334
30.101074424913552
30.110954335842155
29.967066207204418
30.188244492016047
30.349367825134365
30.233519464148646
30.25401502710075
30.196247323856728
30.255346700994654
30.16079745672766
29.927727453382676
29.81709887355247
30.029576240944486
29.782831731263048
30.123809393148807
30.016211367691913
30.31882461045273
30.000034410270903
30.233347629362353
30.278708282083556
30.22039158677853
30.033276008930912
30.109637101419573
30.115487904529505
30.355073893813397
30.059912393942646
29.884099985301873
30.02440423727748
29.94067777801826
30.203424243186337
29.998094045744867
29.70820261550014
29.923707576384476
30.022225842857345
29.730548743920032
30.057445893025314
29.89296786177448
30.008217061823142
29.774543009935613
30.028449269092516
29.989758720269492
29.91778634023647
29.94606914730428
29.92238546881336
29.84499505451131
29.512950220052275
29.66104451838506
29.81598333582443
29.916811133213447
30.081767284187343
29.751981130300287
29.936612988784653
30.15972589939286
29.88232023892698
30.06997468642223
30.07639823539105
29.766549448378818
29.844529969349768
29.922428604805933
30.1872982318985
30.31591691240333
30.142249515205286
30.228256117307403
30.41500554706926
30.643192486519034
30.472316086543813
30.769944031370684
30.635177968360797
30.648177106560308
30.45359486218344
30.70224550989357
30.69281151107162
30.662833679167235
30.50269554774116
30.512942152668696
30.461240341823427
30.643220209515864
30.44285477996264
30.267471321181915
30.102542892554748
30.28480893545997
30.003481709207982
29.844199582980654
29.99727373866344
30.212556885793912
30.251715910035585
30.10895792579728
30.158784650625822
30.323006232567934
29.94711878735782
29.97999059554815
30.214027397693506
30.65620751017556
30.31751575118511
30.476972391707335
30.509466367442037
30.47686194851054
30.562259821877934
30.506689329770648
30.467262782989483
30.646003363684567
30.4434680623109
30.72514796069293
30.45050881761124
30.716709721490744
30.506708064352598
30.455785764357454
30.607898277010893
30.57151841148137
30.404850806679942
30.565206405497293
30.76867800949224
30.802757476405805
30.716883759665002
30.59228673480842
30.682718631901036
30.778246593340814
30.55632116393302
30.5244713675772
30.598646613335987
30.60776787576923
30.709823420955928
30.330046533062184
30.24555947571111
30.243087680776252
30.269878244733146
30.120329955859834
30.165235283395315
29.877061402158127
29.821753686831876
30.244190503905205
30.333762491843736
29.9274395728088
30.046235405753798
29.850721546368685
29.88966046897015
29.94864586128236
29.980404163860346
30.084434159684974
29.73533135601719
29.614256212344053
30.004729897117688
30.14734196845503
30.012310914657398
30.17377124838409
30.352521045211525
30.291760099136347
30.14488867097122
29.999914487576934
29.815558230050577
29.880567991140925
29.949071318854678
29.889923978187127
29.92134566228237
30.188989237830015
30.11601385159863
30.166210256958824
30.232298905451966
30.36890983985287
29.951238936021948
29.864573618015744
29.87297559982705
29.84707554774345
29.952063903258924
30.23161861890556
30.074620774235974
29.960152619177773
29.904501491399728
30.064459853825962
30.106245717294254
29.998503050115243
30.140273121776342
30.131286824817902
29.78168669842587
29.72875304973443
29.804136023431834
29.673298587164652
29.818107940738027
29.79681732472915
29.583065122381164
29.53537006513147
29.47317160759069
29.644032733727666
29.770478975049873
29.40479786214777
29.57167895732878
29.791384822457758
29.553419888641077
29.686919505173172
29.83727327014028
29.627820077166298
29.39498078689393
29.469558938788637
29.666811139596962
29.870297455842493
29.590762936058436
29.863000456903467
29.7941507895322
29.91694575252997
29.919907571666197
29.93695610349177
30.033156646890344
30.07909250780727
30.006005036371
30.122865260219864
30.16894647728181
30.369639132206323
30.17358401771146
29.94388081077686
30.041696199663424
30.04037480488242
30.182128168710324
30.069818596205145
30.213908987293998
30.32430786827872
29.92395652763991
30.087003048101334
30.16613216611953
30.01101531382436
29.935169326781303
29.98470372542777
29.919496663651383
29.917902775601373
29.833960622223618
29.745179799537
29.749128616090967
29.653545920151675
29.622162286740625
29.767755685915475
29.565790837275916
29.619946831869903
29.386896563460475
29.318906489361893
29.167688973177903
29.691252859328824
29.58966864843001
29.487171691955925
30.117392605082884
29.68896626961389
29.70169461644198
29.864881848921055
29.599197001418627
29.932561907321283
29.723863564385105
29.918574484589886
30.06377007670499
29.999781893239078
29.768889582777128
29.855020030763516
29.89970653106028
29.84518834728527
29.71139508864656
29.829355000710347
29.63440924661397
29.58417194692573
29.662663867423536
29.892254966607997
29.880153022251076
30.161087734559004
29.989622106154822
29.64955905593191
29.853432651013943
29.647643923985413
29.90525585613919
29.859581960811212
29.82856661131007
30.196449300925416
30.04384210021898
30.114532922637853
30.013061802303685
29.82098084534311
29.88372160716191
30.0724767127471
30.092588863586105
30.23169655758826
30.233758831409823
29.988404573283418
29.75632615060526
30.04172338438007
30.03390766019755
29.972026109028217
29.8946533731882
29.994535500162577
29.960030018647924
30.175834429372344
29.74448207543408
29.753431541564407
29.93766928203942
29.994437933952796
30.193368402145204
30.100673762261497
30.00068860977132
30.228472801563626
29.80676463849764
29.946290214724836
29.939537249707737
29.850090030365543
29.90376983323532
29.64384940672869
29.817130449921805
30.094006969499087
29.939250992989763
29.84232241333605
29.59603450759424
29.982271122565493
29.85195188805177
29.83515836466866
29.87880071111864
29.748520220353267
29.744569346816075
29.875650809727215
29.746045358365617
29.68242794246969
29.77958577777047
29.783347542001177
29.707715383580904
29.63059064043352
29.93030165719962
29.839254688767692
29.874641378774097
29.530844540876338
29.693971328381917
29.843332313299058
29.556477459037
29.413432742869702
29.727859501362744
29.487576056991692
29.59259491079768
29.450522086205407
29.436718704808584
29.367711320141026
29.394807503731855
29.576888428598075
29.544571242971397
29.335481058806398
29.127897721342144
29.362660510265776
29.18133254123971
29.38538203913249
29.119020859969563
29.583262458201098
29.349106481072294
29.3529495068825
29.143185969178635
29.484400011926358
29.489219353205385
29.4576447872461
29.489896873482518
29.853287893688783
29.683194124576254
29.587279291794992
29.302831075418506
29.539508831048927
29.481859032768043
29.383924391839503
29.448167584507843
29.66497720245005
29.445205445137365
29.313373471802407
29.43299082827727
29.243967721816773
29.344720296952403
29.17599373781601
29.525373992785777
29.479519410764656
29.547710018561258
29.638495768979176
29.629996922946173
29.379188522374495
29.51657060945443
29.346090954184948
29.411457587136745
29.438425509992467
29.30233470960736
29.506516482742835
29.56247250670875
29.629308774917668
29.6492819578343
29.533649829714687
29.42831485802807
29.457410211678944
29.86298733094484
29.585337516589938
29.52737367526599
29.623902419110134
29.639432611265594
29.68471341620909
29.80527097890426
29.490653136526277
29.74221671984095
29.839073724523292
29.715658515332514
29.560001544756606
29.572958074232083
29.81626376301184
29.692552531568307
29.513677395245217
29.501374075715624
29.41935287355125
29.503580253116663
29.3585491494621
29.430368504950287
29.70487326944297
29.54041229079751
29.637328765952034
29.841059754612193
29.722232655166437
29.640314808835118
29.84196385536142
29.360911314151004
29.502146161503767
29.59693512012803
29.4534231700665
29.825108241238997
29.815798821726936
29.71556985499053
30.004244036272535
29.605633315781766
29.730080944770435
29.933355004897482
29.974030748102077
29.661252381508806
29.682165389225297
29.5511002288683
29.56036741699711
29.509205118738286
29.60699434050717
29.402590143259612
29.515063652122585
29.19956923650646
29.38828591936635
29.414232929732282
29.633482503034667
29.460082185189027
29.497127937994367
29.435754609187697
29.3544108776162
29.40766185576149
29.522718450300626
29.283802641575424
29.26410492835559
29.433378887340957
29.220800279584438
29.560850894856994
29.411469052506625
29.32857656855881
29.056707247489644
29.122165527813856
29.15678575842288
29.226989477180336
29.247008124815597
29.364444706429175
29.384213764167807
29.227309331753425
29.339622534817
29.1005250697436
29.512319664632795
29.331778845545962
29.335931158959383
29.244789101231998
29.08582227078957
28.87371622018288
29.25893015609151
29.167514705446212
29.2690673549741
29.071330026708164
29.148441723475237
29.196609024046936
29.494464130684378
29.330563029617785
29.61839937108714
29.420914779380904
29.334307052008704
29.42661628674873
29.402796019845425
29.098087978047737
28.938575971990215
29.21177459813911
29.27380477655617
29.003120299408582
29.30434121586303
29.51460202753456
29.084563647420712
29.0447543680752
29.136876825753756
29.03339652640623
29.17355654563022
29.18311505461114
29.30951059194351
29.522183982340238
29.51753828367943
29.330291759393063
29.39377503193325
29.203277654506223
29.07421035387328
29.189983870046138
29.226205411328376
29.203720042630533
29.128961411550076
29.23419681345525
29.453168760882807
29.230381257543065
29.115633222637914
29.11864850385044
28.93933545904502
29.03105771938778
28.805433565024998
28.702243502423734
28.92502760689401
28.93457308124766
28.95251932393161
29.098129073405715
28.850588133205154
28.795945754106715
28.82643797605103
29.085045292658823
29.0034973725473
29.022160232255814
28.819956824772465
29.021928747817775
28.48935358232082
28.710238729204026
29.073613040941787
29.112797198838674
29.103108379522368
28.71382589498593
28.972925736404395
29.064024355690112
28.82525996148435
28.945675263139808
29.03193052168481
29.09217409922621
28.91339081680811
28.959434080746867
29.04270751235479
29.05801946177027
29.018451357708656
29.05639766904358
29.272539292568148
29.26298513215933
29.31128184519151
29.343390914131586
29.15848025091202
29.28257660737486
29.575746253540643
29.25382350873326
28.91571318808193
28.92500624305177
29.245982624879076
29.16618918351352
28.986874782046907
29.068764653798006
29.183121905906496
29.43678758802476
29.381026668879535
29.322958664211967
29.315060378731953
29.232516406809154
29.384964674172352
29.366851719819046
29.398028013028615
29.330650275167848
29.700823705300277
29.50393560438526
29.495538831421616
29.523973369920125
29.38634850785898
29.607441836000273
29.286836522425105
29.204627269121872
29.08799470085103
29.384121212890687
29.3042024156128
29.058083654623882
29.13634388112189
29.074940997444806
28.855332227008827
29.004069018893198
29.19320376755779
29.180478168984497
29.10937062485735
29.232373101996266
29.623585963907534
29.41571162374661
29.143418503080444
28.857871406439845
29.19458077318694
29.309762975969445
29.152483647046896
28.901650392294105
28.655036663948117
28.954517461002848
28.90743490104495
28.913591066096256
28.967337347172712
28.943139248172784
29.10978845359526
29.08282334870858
29.186140443158724
29.047029484067068
29.041519645722623
29.030405549744042
29.25144288816842
29.42961048340548
29.101231495772037
29.14321090141705
28.90523267217637
28.877368351292397
28.954600923545883
28.835251660911045
29.198163843914216
29.036141934103583
29.220201186542493
29.092597291162498
28.880639890306743
29.074523750144227
29.06973923513117
28.964046251290043
28.95827713595517
28.81467026922727
28.712492599722065
28.807923960830678
28.762344720723632
29.031817532668484
28.989419149840405
29.061134305378076
28.912036141630196
29.07683536809264
29.080659354282158
29.12809077804279
28.96611742448811
28.855738395563044
28.880167314366208
28.856553068998227
28.768322520118335
28.779474887914084
28.75005865023092
28.679355772113478
28.9175341030384
29.05326507443187
28.9581828719191
28.928103326730145
28.916062523765387
28.698468238704912
28.811224198604215
28.781807218055803
28.75081465268259
28.66947720746065
28.859779116469916
28.40908973860188
28.55064219289796
28.518661996517764
28.655454399371685
28.589553002106747
28.60273698120279
28.741004567241
28.734676519907815
28.861545095499174
28.7329122658972
28.521690882816387
28.62553473769774
28.443335912397995
28.809024202336825
28.589235952054835
28.70602527931996
28.334782109913434
28.745061647224517
28.776753141714646
28.711996061578912
28.83387657780328
28.932618539801016
28.813767667310508
28.719828171563233
28.783714017118825
28.96905425022867
28.793955326306737
28.609626807857893
28.8622444616535
28.70900596274097
28.895790446012263
28.958977899751755
28.90615784004115
28.78245872726732
28.53204026558797
28.577361112946157
28.623066164123728
28.452852010479962
28.368079681127433
28.749880063316635
28.52367469847496
28.67522310025283
28.407548862211215
28.4716893478042
28.687039239597787
28.937246377057498
28.55276087620852
28.457524786308234
28.62626127640233
28.457703442551807
28.613912639219926
28.532320627284207
28.508949966236703
28.682458845317445
28.39477385472381
28.478250064315844
28.657104153912762
28.486905800825145
28.591428345854606
28.680516906151887
28.696737079916144
29.054238310658388
28.93395945410873
28.879363183749742
28.880311295199274
28.84082125753107
28.75455084047439
28.729875237919686
28.92622568176946
28.65317835196213
28.630364580269134
28.91626648943104
28.728926779686496
28.767661785177484
29.072269871904986
28.823084452454538
28.813535813795575
28.770252249872236
28.87558709655524
28.81647041401591
28.985706130147268
28.952691741996745
28.91227824077768
28.914186689169767
28.928640210743193
29.070597031154268
28.9151923666712
28.985511280999326
28.990126263540237
29.027893485478117
29.42807903915498
29.23306550244337
29.26940586927146
29.060432690143855
29.140426933617523
29.002525902226676
29.02172056529407
28.81843109941676
28.498689506074104
28.96396193468552
28.88452115888711
29.10826408234844
28.69434841321057
28.8588542325665
28.952811359275216
28.896824069043042
28.785588659383013
28.901895205122376
29.00447801867646
29.0285948035321
28.832125788080813
29.02665146234464
29.30839523722423
29.23619369136898
29.46121953962222
29.254331663958304
29.447248497653955
29.66822024828838
29.37305142307617
29.44930538803093
29.606478083556823
29.35887601692633
29.64969386493041
29.50435438589052
29.410743776791804
29.197854633743823
29.32318812325032
29.642637899062347
29.565539429403053
29.250820653581528
29.388562954890986
29.494407145222606
29.300642801489825
29.26049443098182
29.156570341945805
29.03000557223152
29.102446019819702
28.98920237726971
29.232682832490422
29.29876504969079
29.184486126263742
29.24260849402022
29.223457735902027
29.13582466621135
28.903772384896126
29.181868434287136
29.40851098965034
29.368363468252184
29.23165668912132
29.129004279773618
29.070409815850233
29.082449828548945
29.034828927751796
29.104088699582135
29.136622815997153
29.168184994005934
29.17989233295828
29.28039946502388
29.254227803191554
28.88834671976367
29.268545733674166
29.307850451666255
29.49414041032297
29.28807150706169
29.431961936765276
29.58816379225159
29.640623321542062
29.397141271183354
29.384895924821464
29.502691852345077
29.607221266128025
29.198022825321395
29.250748174549916
29.426362470028096
29.2867165515811
29.480098453628933
29.168634420992294
29.448838398837122
29.31621532955627
29.539643245013046
29.741151111441543
29.499020150978474
29.37893055209411
29.545560365071466
29.59258940314866
29.707111961302456
29.61198865006864
29.3806489876251
29.614722646554934
29.553732169538588
29.60709896945451
29.64254482336646
29.6634168261818
29.737777934820592
29.579480048733185
29.91732347175972
29.507972814397835
29.721269190207227
29.504620034478144
29.633772015735268
29.77260338534768
29.926385737471414
29.44167319723412
29.568920379305606
29.71224874923984
29.742105019426468
29.767529647675197
29.59277734150672
29.861455066678303
29.65325119192057
29.73178483200772
29.75160313409112
29.745491722724513
29.782882379172353
29.86423755545182
30.056167398726387
29.67778619227507
29.568264435204007
29.678276835464434
29.088118155776503
29.31692392446839
29.34700699351766
29.411889869685954
29.191840319404115
29.274677549163435
29.418360731896765
29.434920398956148
29.767789554585267
29.326602504702233
29.531059555700285
29.47078437871325
29.302913594695575
29.262628389328075
29.405068947162967
29.321821276203647
29.1882900136046
29.267403813064245
29.213611727066127
29.509460415618005
29.601301958925355
29.643670496174522
29.49166228706076
29.598564233105176
29.075748877097755
29.042944201503133
29.142027800367746
28.885431213279105
29.15845758142869
28.98078230912692
29.251931612015273
29.266321447435196
29.45878336471753
29.443835703875322
29.55450765662853
29.390388456840995
29.347929700959803
29.576100567035265
29.40133348759628
29.704586496079376
29.31486834811434
29.29780731015819
29.111986576435722
29.14603386219521
29.463733725076725
29.47263190869458
29.248736934798753
29.22891129568934
29.344518434727593
29.387209448468933
29.147862718218516
29.36399870229019
29.466113244799804
29.39832898497891
29.503572094937233
29.473547946470802
29.428978789060142
29.51822130802533
29.383243733554696
28.989060257446397
29.269078580795192
29.232628541041905
29.19400407165388
29.281132063332226
29.187088095313044
29.23051979376137
29.454264718233883
29.596915439213237
29.669852362862077
29.565499010980464
29.95338223152561
29.978289464059113
29.9012045646496
29.866774740843322
29.615937221935717
29.59998744137206
29.512246229259233
29.472210077824336
29.53905198346533
29.6369883982296
29.605458609611247
29.6391966653434
29.732786506560135
29.702130597017014
29.539783451641647
29.515901831374332
29.831051067240576
29.771540290787193
29.798700951106564
29.624992467752577
29.489163486551497
29.48443256115097
29.5101329158893
29.45394658375568
29.45741228669267
29.266225948980395
29.456194873926638
29.273609151864274
29.535424900899837
29.4040966042112
29.716088583833454
29.536745755397195
29.63522873484872
29.666803566684408
29.630544837336327
29.513190862092536
29.205789998518632
29.247492108651805
29.352097898796963
29.306769506069138
29.501060391784225
29.585068228378375
29.509099324179857
29.752112248139095
29.570909901182578
29.378748717506518
29.280432273328884
29.252467712833937
29.604866850623484
29.703078106657333
29.468060914986882
29.48931430080117
29.429049520359033
29.233148879396836
29.278360521470894
29.35476189966033
29.875348243360648
29.38128490749897
29.331690117253377
29.73490070725028
29.41844038115728
29.314429776283752
29.70075020695188
29.29471049987358
29.526138640753093
29.31445385233505
29.430208870756047
29.3753005634833
29.48591107121756
29.524214719543608
29.7028430231557
29.772812478034165
29.449431824176447
29.745335640648715
29.572153050825776
29.52053587817261
29.321028056715026
29.185087369606737
29.29892240532304
29.44187442777919
29.320401627055436
29.406400481977336
29.50847347195164
29.638668460064196
29.595593865365867
29.33632666162609
29.269143127318817
29.418819006461348
29.22498829107405
29.404691014149353
29.437004561437217
29.51631345306321
29.424746273181135
29.44437195685527
29.16164589260045
29.311273800008774
29.26176466335628
29.182581979246535
29.148028158352613
29.27282565185999
29.32534708713861
29.638572381155274
29.436756130540136
29.450550842027315
29.434827277131824
29.372361751640934
29.31795095537304
29.300042842762057
29.518625997528
29.449135950964678
29.321655499872733
29.48701265044792
29.36791695705898
29.441284869837457
29.460581758624585
29.425588734497865
29.47945771197342
29.61965098743879
29.485213787714354
29.346058118317657
29.113552403491838
29.552535612996007
29.164478448829147
29.033989019824425
29.19772304221776
29.42260194302137
29.463512142816008
29.314660653534183
29.380147910097904
29.369437043870725
29.326971986572797
29.695694077243417
29.434566635150407
29.25711429642628
29.153048324003105
29.35932724998184
29.2489543195532
29.379246476279114
29.119625075471035
29.34490840363466
29.299557274860632
29.576221031274702
29.606118632431777
29.241632693524767
29.84067498138183
29.517591035871806
29.398339950422677
29.11068613902535
29.07465857435675
29.392106279065366
29.23191170478988
29.22718740334578
29.182677049396666
29.378784392629136
29.35005960229317
29.23692518941615
29.220697361078635
29.24939212134167
29.35627250708897
29.617156433186587
29.63304118065261
29.741921608796247
29.694693082324616
29.5810434887673
29.996790918495943
29.74448272891006
29.970364106689185
29.926713005501067
29.668145896355107
29.567070368764995
29.954847563903588
29.792329276366228
29.740317292289156
29.793161021970622
29.644069334596498
29.744513660315196
30.144648063381197
29.64254948059796
29.509323592168872
29.79095743554308
29.66769759256726
29.740891470805877
29.72003010650485
29.726054018573134
29.681944125100657
29.600976899510744
29.943287255350825
30.198224404057758
30.01634808430349
29.89049808596663
29.700173549207822
29.68942168036676
29.80724970304615
29.873380384656087
29.858170585998536
29.901910919583933
29.78101185511533
29.88814707750262
29.67894421739455
29.770300374650237
29.664314509951655
29.76724202088901
29.74379933044039
29.98910390381067
30.065472825434814
29.77023811167568
29.741233318774718
29.895429335321793
29.458415059889454
29.461476742320873
29.73736060576742
29.788887806339492
29.744879902993354
29.514570256136906
29.63247023481487
29.794596939337765
29.619135959095725
29.844931025520438
29.39679206986245
29.32891274336347
29.48531713031227
29.514328295797373
29.3494213669307
29.47624503949215
29.396168119723534
29.166467676403744
29.36696959947425
29.330379235109465
29.323182335555025
29.135636299232644
29.34433248184974
29.13122426265867
29.231153536818823
29.367034192096813
29.481726430951223
29.157745233317417
29.501487780170894
29.27928094868612
29.45659411980874
29.58601891984503
29.14568147871061
29.25396985498064
29.367093977444917
29.510482675458718
29.46392294526819
29.66758923745649
29.62476894192034
29.779329807722142
29.54702360451057
29.721533341107914
29.789853047799436
29.648813396271386
29.689814800020375
29.61777539145246
29.69232534933654
29.35978039474307
29.437554665827463
29.504867279925527
29.582355366798936
29.625996192558986
29.534015126913737
29.630519091532854
29.837243544917662
29.292930340657392
29.453275550632213
29.32632439684828
29.622138637986733
29.63530570739942
29.674883126748224
29.74413505296629
29.511765367976828
29.69881922335063
29.71744450062612
29.59491227574484
29.54079468759369
29.814067935619107
29.392246281919356
29.4057922810005
29.507458282239497
29.40682878282718
29.50116063307389
29.26990588374074
29.310693218407433
29.29960624491184
29.603516461436207
29.46823785537695
29.512889339834654
29.34024736050188
29.577242291939985
29.297680218908287
29.321505622938496
29.629717836681472
29.43231098306683
29.534290237271577
29.42503288936991
29.32511731036115
29.314990868020363
29.250563144660536
29.155444219153498
29.316511890400676
29.271294842709732
29.47079752959818
29.314698831631482
29.228041429038186
29.327317805301377
29.41401013993769
29.437793702450453
29.56122688962864
29.673897459157704
29.53137305663919
29.269633859794524
29.379964415917442
29.521387621486454
29.65993217800842
29.340094140586285
29.551060506644777
29.425335939463086
29.028277615440153
29.26201790580516
29.44219153068149
29.036122706784347
29.10546298082235
29.18332777235969
29.08969537904939
28.84663449255088
29.11687715016831
28.909341389521654
29.17453976448947
29.137560034303757
29.124369184097986
29.243613437009344
29.38264212265907
29.250777183948383
29.260833537863373
29.472055838347327
29.385503422819237
29.30234135224128
29.46511772499127
29.359136783187196
29.22373483508618
29.1971391163724
29.15768631392621
29.287567719511117
29.279314553927126
29.110858800718887
29.11713993110042
29.099103698674696
29.36393783481088
29.08119795296196
29.188932012442386
29.52565847207285
29.266491913439506
29.206957802087693
29.43885541769996
29.518843123414126
29.30557949317801
29.092156634022054
28.996922935473947
28.77560197358748
29.06205093461316
29.22857037475813
29.01611823864834
29.371980452661493
29.40203519609457
29.452348459236994
29.52675790050724
29.513371007462364
29.62479108922723
29.28578331428723
29.198542037438116
29.394869930077416
29.64671937543321
29.276482613014327
29.276200737861956
29.35813699872911
29.423629307469692
29.337490158064316
29.30155819656098
29.215530393317998
29.218913629686735
29.233084574217862
29.41302826548287
29.36967807694428
29.3239913406864
29.70840911093613
29.392956845281685
29.452967723552664
29.14901959489234
29.022905820341347
29.17628401845533
29.068428087375416
29.139589486431685
29.310631508279585
29.295655907315496
29.173920180691578
29.23053991357692
28.872764526192828
29.045817008338926
29.327929771353844
29.408299676051037
29.328636958761745
29.6789092903925
29.582665871976694
29.557816633443917
29.782873442041623
29.9160953093162
29.929503733545836
30.02014736194858
29.735084164969255
29.599359690993786
29.81200279098816
29.558947166486437
29.607334552738415
29.757805908460746
29.349906661130092
29.887835728473874
29.744508916722783
29.529335650321297
29.651915503009754
29.665152047273306
29.310647382479377
29.575713015212134
29.204567104709636
29.330178661323497
29.209109713286427
29.353986389060744
28.939464312803704
29.467029699787577
29.575775382003982
29.398175918302158
29.690211058019724
29.4214595105023
29.5794262136236
29.578923048175426
29.585444004364852
29.543609497591042
29.47127172686315
29.592730986848522
29.567457481406628
29.88014424648714
29.54477448411422
29.463087227857226
29.535421916531856
29.494689584677204
29.33440366495171
29.462011039597737
29.444041034442773
29.611331065577396
29.702866921624757
29.275378258352422
29.59192309903798
29.269058537898204
29.50232567845488
29.342267017485717
28.835612749963424
29.00533848496403
29.141761948423458
29.097338981193456
28.92776571469731
28.966741374101822
28.99293928278996
29.04575030907737
28.93788926279838
29.121147447502107
29.030065916266476
29.219551630451832
29.230246791751824
29.270489358734803
29.127140856175163
29.16435759143312
28.94778543676217
29.201353139803906
29.123536604723764
29.090706889425505
28.9256665385488
29.33402132362478
29.060309581793693
29.02625860941996
29.082122251618557
28.804534525791478
29.10260529782627
28.976544736635518
29.111868794100694
28.867971768207006
29.12599158935392
28.92654404361982
29.158834149356135
29.251156165506647
29.22931610387882
29.34168251531614
29.321958367001702
29.13533946061261
29.18129361641819
29.402908880909994
29.283823338483995
29.411809146098427
29.471312307247487
29.718576292250848
29.2673055257211
29.313431514636353
29.355243219029298
29.390187095181382
29.220720913952622
29.31647683846897
29.596778723911132
29.400644004405983
29.000884378931605
29.10937934196008
29.098555845254204
28.98537341747798
29.460749338526167
29.393654267199583
29.576328555647112
29.5304117671226
29.54196011466197
29.44069572670995
29.2597869036479
29.391605296008755
29.47044820869707
29.373655164339056
29.669789423866384
29.379503375788122
29.355331630729683
29.049768021937638
29.109204092550748
29.279040519333208
29.289951280240235
29.0602450357899
29.30619061952911
29.544082678076347
29.707344378356773
29.47766220487356
29.374888473987973
29.337532438335767
29.63963816373579
29.43042232440934
29.626059408017216
29.72343866136558
29.540241661419746
29.614638814512716
29.66290058899363
29.623362040638842
29.751806638276413
30.08382291680862
29.799076493795617
29.646338837422455
29.759879937878225
29.713389310294733
29.635880692019953
29.718954322956556
29.690035957114386
29.557134421241493
29.568256264664836
29.40287248277059
29.547773727329812
29.61168234442394
29.502278531032587
29.485509696267417
29.436632402283205
29.227473954240917
29.543550749316747
29.492745700300077
29.869734378257437
29.88189741309382
29.92793311640167
29.690588408867377
29.578292477800364
29.962011212159506
29.775488135867413
30.01191194391264
29.818068733698176
29.664041208488733
29.856913203008283
29.893339248856307
29.88537691732466
29.76059259766561
29.930336342609916
29.78566532620233
29.787072285641848
29.670529041760805
29.58833644439648
29.65378709161088
29.761776224272282
29.70409222363063
29.600952371910132
29.420281675075618
29.60218548650041
29.483639050041976
29.608931705696317
29.557011520081865
29.4003465349447
29.5442506560706
29.286785420180756
29.542078064813527
29.65473809495167
29.71861929328173
30.001568700443194
30.041872646266167
30.15028354137857
29.651996571354317
30.036748814695247
30.00011565072149
29.911646540577177
30.02556994024281
29.765864575118258
29.750738655416008
29.889601941385738
29.676406996570485
29.70786251159329
30.042946754377667
29.873614581522403
29.60832207202182
29.64551951797507
29.746170146923188
29.985429913591997
29.65298507611378
29.75781590023556
29.651789713553818
29.901788670905834
29.626171906678415
29.921698770188552
29.59097408091807
29.64939450631468
29.758787391741908
29.434439719542077
29.594143750771266
29.493007390010042
29.430214469999747
29.348919506292056
29.453359077927153
29.68490709681234
29.6530681694166
29.406033272233355
29.383127774925608
29.456317304963335
29.581269485486374
29.47881391514141
29.700572070186166
29.963671759075563
29.88694339965921
30.024675070708685
29.94922948265845
29.861113151572894
29.82259081939931
29.782008864102924
29.918154502924796
30.034014522839684
30.01839092978497
29.7187643476554
29.729955834301585
29.78511876364885
29.599173998593926
29.61799161881252
29.67925669790628
29.7077225147846
29.73709766610383
29.50875207513709
29.86398128123019
29.999936485043097
29.835218849718657
29.70017271930641
29.802761483195813
29.83434082607314
29.890578400417695
30.13096264742549
29.969206062651736
30.19294337631429
29.906868606587345
30.030700759584633
30.030249612249897
30.1629248131113
29.991482216311248
29.85636762389043
30.096498149853048
29.9924537365563
29.830659794621443
29.92876061306561
29.74852752613501
29.946442532907497
30.038785786809854
29.8547178213952
29.920268231440115
29.880852142143986
29.858351350159744
29.84511427314383
29.538921141307714
29.52044254067635
29.829474300600495
29.732268146861415
29.71835369142442
29.891508434791692
29.948313028733995
30.11515341792152
29.916803428927548
29.833291937763043
29.92204274460335
29.833284484713758
29.960448300676585
29.86125521159025
29.701087056665767
29.88169644814028
30.18907405784337
29.979466060490434
30.120418109913963
30.145420280868645
30.012325370471792
30.183342175769553
30.128777225708927
30.053687365773126
29.90477828013781
30.078946775110637
29.95203413044899
29.98125387299484
30.20071064565649
30.140897159395244
29.95635516818255
30.252415301699877
29.992038641145403
30.072103884466895
30.2697987914995
30.20480135692695
30.12952422999606
30.024521648624823
30.218173060202414
30.10188805012867
30.222027638909232
30.33135672871773
30.095070743440345
30.020568063962415
30.24119104354398
30.170115973287118
30.18735236008295
29.979283133747597
30.11662151600782
29.992196798976853
30.2154702598493
30.204303590147596
30.112007322550443
30.268631550388072
29.793054741555633
30.010581151324953
29.69088617614798
29.89572780142097
29.700713383758032
30.042077861850967
29.713703142488274
29.710642493121735
29.842364957492563
29.956751341868486
30.069843561136285
29.979614960000347
29.792435019855663
29.732218049606768
29.780129278399464
29.764165106694115
29.676423591567385
29.62842474514887
29.839631394319728
29.80551389597528
29.529755700274222
29.512076106646496
29.810210102403165
29.779395294125504
29.958765296888554
30.029982754632826
30.073865908237128
29.995274731230634
30.002385429714
29.921091692271414
29.991840011642772
29.689580469755626
29.74925079795793
29.83633930895947
29.657796404740857
29.627523501581113
29.949469933595648
29.820560944017927
29.984642709739248
29.68352457082683
30.015436924802955
29.626354714186622
29.801484258474215
29.84601182963421
29.762775309418657
29.84142144255805
29.758185231351963
29.69531301055023
29.780574284933547
29.915765552781597
29.837836128712027
30.007169698104825
29.94007158104016
29.629234476851074
29.648640784581065
29.872003564996806
30.04988498333625
29.887504115014732
29.936407730430396
29.992134050947243
30.16710773646929
29.680367534413485
29.943046163555735
29.423337529126346
29.42557409094993
29.74491971523335
29.7541042448387
29.645507549668757
29.560985690423
29.45350992616032
29.610794216210266
29.84235138934891
29.566816047032045
29.97082569651569
29.745990585531683
29.753982068975507
29.813159948887275
29.910226551958807
30.410099552749987
30.001357157002047
30.055905108733324
30.111790797275933
29.806612266207512
29.954139811522758
29.78786160242571
29.87014292213458
29.789119452633596
29.616104630391376
29.55800920653178
29.799113875754635
29.65255526973822
30.04610699467052
29.720115932179716
29.577731991597748
29.37722967796402
29.573983159231712
29.717657417406162
29.373140229960224
29.65270758008354
29.88140522847611
29.721637856557628
29.763430285284972
29.760453272198504
30.05121957809541
29.798435655789177
30.14381020741325
29.94722038164006
30.052529776408996
29.895359928677145
30.158455519022173
29.796279535419107
29.721280191838815
29.846520871815468
30.13790013548546
30.000351208991965
[truncated: 98,002 more rows]
