# Supplementary material for: Comparative structural insights and functional analysis for the distinct unbound states of Human AGO proteins
Source: Sci Rep. 2025 Mar 19;15:9432. doi: 10.1038/s41598-025-91849-5 (PMC11923369; doi:10.1038/s41598-025-91849-5)
Supplement: Supplementary file 6 — Supplementary Information 6. [file 41598_2025_91849_MOESM6_ESM.zip › AGO1/r3/PIWI_L2_distances.csv]

cm
29.41341902782837
29.34972016102254
29.340286194900308
29.200407464317866
29.556683220906297
29.168305938454257
29.27037769172207
29.494865239215343
29.4718974925509
29.525525854275358
29.346836222848694
29.308069643736555
29.36687454490742
29.303057919132673
29.18587419509428
29.306148191922976
29.183867906372114
29.28957615265199
29.250793447134946
29.453937612213906
29.55231434942758
29.654073555284796
29.448515512656247
29.243625534437992
29.289165383172165
29.25984720297193
29.399556788139932
29.33382206039501
29.37201899091482
29.299177562287735
29.19818447675722
29.23705239377652
29.313174243523324
29.38788718191945
29.51045212820689
29.390673432323393
29.235643142530684
29.29671390487865
29.289712321993466
29.258994113269804
29.328308587510953
29.587937265701374
29.595943840784546
29.620901601922885
29.70563767748016
29.240623181167106
29.480045200585607
29.455540704094922
29.54064097173323
29.404197448536863
29.362913148273915
29.410477374639765
29.457026816140214
29.452103807154394
29.16134522855999
29.49618465359489
29.357798719369658
29.21855739552133
29.302792727539476
29.346017883774973
29.283805572104953
29.503455283069634
29.427441464662856
29.267682932863654
29.180353171593147
29.123286263118032
29.27756948416135
29.28651966671431
28.9957379258839
29.02333077965068
28.806519624276156
29.10229833172514
28.995939376032045
29.181761588784486
29.144645482948064
29.016709736116734
29.09672057963479
29.290554835966663
29.009185841336123
29.15675069954893
29.228492105071968
29.338742674109355
28.953679366579912
29.15624587553599
29.147296920743365
28.935879375536988
28.932608803215132
29.12527492632624
29.095419501215808
29.072360304319332
28.832397869737175
29.208059651240042
29.12454826249324
29.343579194393296
29.320682098135567
29.349692193579152
29.33975618402958
29.224831855186146
29.425847309385993
29.342272653767225
29.274492791468326
29.436770116622675
29.438052134270457
29.593636071029454
29.625672857664114
29.37753168042792
29.466226283783026
29.507753731610947
29.439953711989908
29.223904132358022
29.199385422538636
29.363501725112155
29.245895018210714
29.42344349905956
29.34325690548088
29.436811321764527
29.450088740906377
29.288708160347223
29.657567813612488
29.46899608460864
29.528224271842166
29.58648428708997
29.639157451001036
29.549070848547256
29.52583228419646
29.51387064148562
29.42499409629252
29.77137409821529
29.74668221119375
29.717086769010937
29.486823273049126
29.494826851039257
29.45174384948842
29.519968836988827
29.548515866334782
29.564555978351585
29.632618895999947
29.430076236279497
29.41231263281911
29.44994980065055
29.40687799695834
29.270343244612054
29.698164732260462
29.614967809028787
29.659793351429695
29.472080159890794
29.589484356202707
29.4940424974963
29.624447431262467
29.550696969330833
29.69094192330864
29.799717061507078
29.571061968119658
29.764698942860274
29.80017892788029
29.53359906058956
29.844603984118375
29.55983269593245
29.958057243612195
29.93163984920528
30.169088869555534
29.845432044967254
29.705823188389804
29.746541675529105
29.689863705874913
29.692824997987888
29.582723046012344
29.536942275254795
29.493123285419053
29.341287786777276
29.595720992744106
29.644553158711126
29.335600021588043
29.546640459943887
29.58969381883306
29.755105532364816
29.547452248991814
29.550301198701447
29.532835210199874
29.658907508180523
29.60914980758348
29.73908679272145
29.587815310290516
29.832561462037592
29.612501853852315
29.801089788187017
29.886531339850013
29.548793478290758
29.753195082124783
30.00813598505145
29.89829005963946
29.913510602189323
29.840445471704935
29.701524619859175
29.93184971797328
29.980349681328832
29.660628576117016
29.590770936698803
29.632229142646533
29.607739897250077
29.799845692714502
29.78800611456904
29.89676013094431
29.913096961608968
29.780424740937626
29.814263015738025
29.701506334577537
29.989694765702108
29.844253210557298
30.063400067397147
29.89655835669187
29.684141098734084
29.868392057966645
29.74827055999561
29.817501049125084
29.873868386021925
29.630371260032664
29.580299981231818
29.726850479652928
29.574609090151622
29.675389283390963
29.853445994416926
29.65900687227033
29.739042122608197
29.86894078437652
29.506608580668708
29.62479378718938
29.926084773376335
29.586871611322596
29.888291279643695
29.74053518901446
29.814791526899434
29.65125750574605
29.642551358941
29.43372583180469
29.38069337831641
29.465312510806786
29.605271444178875
29.55445761603903
29.400840188989367
29.457967973668474
29.48410336866869
29.538149242776342
29.502878597111057
29.408028496131994
29.564726275814063
29.370258868287557
29.458254182789876
29.526282215609132
29.406316104307926
29.2894376706862
29.535310531026955
29.25702945618759
29.378574070858033
29.41507865916618
29.470456658987725
29.41269711093593
29.23103582124199
29.383458312682418
29.355999222039124
29.23061743586362
29.23390027455591
29.32460968009267
29.547092404616258
29.53708686038492
29.44347839191692
29.629509322367987
29.701291365108993
29.63090686158082
29.77813102997201
29.82241751003984
29.894269247652435
29.674456984681463
29.6664444524421
29.751824685095208
29.699283047318083
29.66657737037235
29.642118112893012
29.800608434400527
29.722078666650926
29.773467425828994
29.81434917326215
29.8006425601528
29.700395724520437
30.01070193050679
29.5955433701258
29.666094431679326
29.55940732954485
29.32983581379468
29.42504484846173
29.483570601395297
29.638678845260145
29.55052934230263
29.598817272558357
29.679142227435428
29.717786022203057
29.406012391121084
29.27687331295652
29.576022685666672
29.59820913230768
29.51772920537981
29.673622165059893
30.05224726728669
29.79138180421316
29.75444288167473
29.80800246660998
29.74321065971201
29.871598727085033
29.703296363042888
29.96859314582845
29.611369671402148
29.6604900199316
29.86086229490476
29.762625840312847
29.72442285694987
29.810349813566738
29.572635205894574
29.709179954370075
29.6677141417285
29.651328449653587
29.684718873800644
29.582911313699615
29.695904842889124
29.73008435881551
29.546310968558032
29.711757621755677
29.87044181796204
29.800770821206616
29.793238491643404
29.435809882424838
29.6531078803228
29.553609812188895
29.532664993726502
29.36957274979865
29.58053943126113
29.393938031373608
29.361541580817814
29.71859379015249
29.54572932574876
29.42982322148906
29.492286075114897
29.390758692871486
29.49263887966872
29.37795563788618
29.48000693921447
29.30663644908964
29.38219455450476
29.525868877077013
29.451861640391495
29.5366467268082
29.23651630048435
29.6324839041805
29.421458949655865
29.433804512441338
29.50414531452987
29.38255668815333
29.4838286112163
29.522151734971764
29.495160495533508
29.397634907092385
29.357083522574566
29.407883294586345
29.36475580492684
29.457590650860368
29.422957431131803
29.514254728684744
29.31914944047898
29.22521995428878
29.380153422904932
29.332984411999863
29.528844397102674
29.642300107365866
29.824298135062154
29.45362167514367
29.417416545612113
29.467803221793805
29.55632450888186
29.552969318239796
29.631951893462965
29.636452593562236
29.43720945763037
29.321932558681212
29.18041198168381
29.28068513020323
29.06731316764049
29.28990352825876
29.01153246622476
28.885854794713115
29.037146214448786
29.122662354814945
29.157830755273096
29.207783537864785
29.07215777688966
29.041282712129014
29.179338190899593
29.085686745151243
29.287768030974924
28.971926942618598
29.209848276084895
28.987742669272624
29.173932633341447
29.234351326979144
29.32793195715545
29.566207543224763
29.490366833290874
29.369933013920775
29.384806108037743
29.41686102092131
29.602754953993443
29.433142047904127
29.5249254531354
29.45296308852107
29.34427324308047
29.455093001824412
29.419121596911797
29.39862051045605
29.711265271116847
29.514990304172784
29.757754328124452
29.457182303682274
29.68861060946096
29.717471565808108
29.519669188211033
29.607630505163677
29.725425334448012
29.558823815694055
29.32881571749284
29.32954190354
29.32807503337022
29.340701840147474
29.37978338050442
29.552386384225937
29.600824685447225
29.347673456365325
29.44139338416588
29.403883093200953
29.377448681554938
29.395036529216696
29.280281551027393
29.197476473015
29.09359135901302
29.207491741598194
29.444504792017803
29.53646003015031
29.49307903343759
29.666637162431805
29.54988541656273
29.62789785537218
29.58613888782149
29.618588882660088
29.635246228298737
29.46518401993076
29.42211637833807
29.65137382998196
29.472530926668192
29.597253317675545
29.589606719966667
29.413361331210748
29.560812591472374
29.55153140820134
29.441253991368807
29.52219821899838
29.478083621993015
29.27227150415946
29.44194728852997
29.38346646007417
29.58783209685041
29.57456128886224
29.581589528254057
29.499322077892646
29.617224227524467
29.84833193646898
29.57776856212414
30.028230275459766
29.958413253690193
30.035400641648458
29.83363092110378
29.631311566988998
29.81331334515745
29.994029689110057
29.811668080295682
29.907004013708967
30.02159613505855
30.145792496405452
29.939446122179167
30.02759892213766
29.850030984524224
29.773007002952244
29.721734857935566
29.921077829193855
29.67445432154346
29.99952925265668
29.95306868277029
29.746768620273613
29.85103234229872
29.90382025394042
30.120582205658863
30.07539969276647
30.082027263618276
29.87223357150934
29.822088091972745
30.002572563629045
29.840119181137545
29.83141688185776
29.75440395260298
29.671718287899118
29.631731423476992
29.725357647917722
29.72025263039721
29.74305782210968
29.79284637300627
29.687120842662644
29.648432842984295
29.557890080988496
29.559695229490025
29.67383731826091
29.370340847146597
29.38731666217331
29.6478703808638
29.71087236417201
29.629101120045565
29.710539926574445
29.75454660745409
29.73517621195128
29.841886178315825
29.866594738094285
29.70770846474676
29.700248353013063
29.48567124943702
29.81819180868579
29.724108027357033
29.67841924879132
29.730650674219312
29.761870053915317
29.84982538723172
29.911472672541983
30.053017199767652
29.75048589835933
29.79109295002434
29.876088850695282
29.845193583603574
29.813910891668392
29.554578578941907
29.611736201036486
29.66267491481743
29.554662652615626
29.784476015669714
29.795205615175746
29.901394979936143
29.700762560754054
29.579349638369163
29.82711591827296
29.699982634803828
29.621294768990865
29.81749968686357
29.738760624839053
29.83795041532592
29.70269055957034
29.640117135571664
29.828531442027696
29.667201515520254
29.87889735005499
29.864138936714678
30.063503667063507
29.80170222556373
29.861927958318752
29.79404821880379
29.46751978298292
29.666131532210347
29.649236376448364
29.746530416619265
29.612996749890264
29.89238244279698
29.872963141559445
29.899678183477928
29.879684456629384
29.945300143400626
29.9088870015089
29.74403990384812
29.81670778487297
29.802976271817858
29.84967747841271
29.922062901048506
29.914205958613866
29.944983322522088
29.829281283304095
29.604709949375803
29.765468933152235
29.745489890121874
29.70980213256371
29.69348111684268
29.493765767984712
29.438518755115673
29.320485153119332
29.466401887130214
29.63556064205863
29.63897335980983
29.74530939511774
29.55967629103702
29.553461885249067
29.599801947873058
29.540055359791165
29.536991772876487
29.619544071644473
29.695868343996096
29.57794153007694
29.756173424159456
29.669582999147437
29.64089474606081
29.63471479784452
29.540242851227617
29.61354642054645
29.800139579719453
29.43589709844448
29.377936810530546
29.353176184633927
29.417388491824862
29.524790054160913
29.592744412805047
29.427851315359483
29.57848611736421
29.712370012628128
29.633908893747623
29.578418278084047
29.544122652979393
29.61016965235621
29.451151892992726
29.599339074970462
29.310905806705396
29.615472102277604
29.47085075751838
29.684944317360788
29.716995987250943
29.651042563219036
29.63958876420706
29.674726282773875
29.60664309068552
29.803615289097063
29.72286017536516
29.833856947294823
29.636946369221643
29.686248859079203
29.61204449368064
29.447116510728403
29.62944953118185
29.810718834088714
29.62819936039542
29.465627927159254
29.567532790603117
29.369440271361114
29.554922601427922
29.691678574733622
29.739360041120047
29.418241573784446
29.47691887092913
29.555008984861093
29.59290421002141
29.43295396293541
29.446652173489408
29.54528785343331
29.37836831665449
29.21550212473455
29.25431853234015
29.51029119043378
29.56545136856728
29.51520831103607
29.453173114289655
29.56182345750602
29.46090404259101
29.723233056837458
29.401652899847765
29.346910194139245
29.452734798655435
29.565555884847843
29.52185545556324
29.731408423551684
29.65388087604103
29.762678310858426
29.62589528713663
29.73813298458271
29.678970799341133
29.658510208092267
29.52390240419324
29.632015922941747
29.750056666373148
29.82512301734088
29.84947121021183
29.90754197795053
29.89801823630272
29.676966988011994
29.799065395037687
29.792990701189883
29.984547149955784
29.679946536676212
29.721910598506913
29.738239171384556
29.886927857797065
29.727537239550117
29.771221889723236
29.93713329119372
29.71314030714056
29.711126125425764
29.737620818013678
29.768497365735374
29.567710892099136
29.582653664589987
29.542510506212295
29.734428297838416
29.79646950390209
29.6886040530813
29.96687330999743
29.526136387104973
29.63933546084197
29.20875795665952
29.431793022363745
29.44980523192066
29.415681819014505
29.34123872200997
29.444266134436216
29.542165801455944
29.38575444013125
29.400750907454515
29.55674830725644
29.522268915526162
29.36084383306974
29.237168331458108
29.434024219604662
29.063685833565685
29.30535016750324
29.52268179252472
29.667204351347273
29.696441746302273
29.58581845637278
29.349589548702003
29.71965374561725
29.737814553251003
29.647682190160758
29.716157176458996
29.386818407468592
29.566674330542792
29.577059487408828
29.565077273303903
29.597216388017266
29.548583700486017
29.481066971966236
29.483915279457953
29.620759949416932
29.605307656045866
29.461958196845174
29.541566219642196
29.679844970540096
29.603861146403244
29.640869155526058
29.3141535619317
29.428045668092523
29.60945524135238
29.4757346345656
29.523747764640024
29.272951251724066
29.524032690111312
29.73443825817385
29.813473377121227
29.78697442219586
29.765511813524714
29.952951379696707
29.906729053998944
29.830887237022125
29.699706925282694
29.663325969694622
29.95658355016823
29.9227578388854
29.78178681845865
29.935338360446867
30.009021762068528
29.784648510468415
29.843926287165868
29.96555737686174
29.81499429804025
29.986245082998494
29.697386200480913
29.680144668872224
29.612841001191786
29.62724340800644
29.644583435519753
29.840736247352194
29.91227838849534
29.701969995932586
29.900388031781844
29.91625583185163
29.78293560702779
29.949291384678787
29.932395616113048
29.59672732171746
29.64528797810411
29.681701250207535
29.765668493625142
29.678295617150855
29.54871696614686
29.575221594159636
29.61861231397134
29.59982072061837
29.559994276151343
29.575372796132875
29.66488037332264
29.796756246710444
29.60961377822633
29.32682001402956
29.427577605362124
29.459060558485383
29.54740176652915
29.81981400298147
29.558227860767165
29.80203746644781
29.528415939154186
29.721608186874455
29.84810736878387
29.710863998695515
29.900125846951013
29.662903974198056
29.662838099524915
29.621364453021364
29.619027639804926
29.679205798218547
29.609520174368733
29.5430037480307
29.44917133292034
29.599435501685573
29.492075086798227
29.598777755213483
29.385508332350923
29.63732465805212
29.596500541648144
29.532610413006232
29.450760038078084
29.526779784304342
29.620101453738823
29.68711168070563
29.676752596476113
29.36745299257414
29.459814287768204
29.39689951296554
29.549828885410296
29.57775592596612
29.471397672783027
29.4546271464432
29.518874323846358
29.608161966921188
29.33742287984659
29.256362110857356
29.305759958356745
29.111024080044444
29.341817693169443
29.4429228986254
29.33165203356652
29.328287334021546
29.407264846454968
29.369300028787244
29.316985100226795
29.364115014302854
29.339058554269826
29.494169648090974
29.466071330014667
29.6029238347062
29.434934675841976
29.453410230583
29.514566689826488
29.539710046910802
29.57289689225984
29.57243497359632
29.691034165758953
29.788234011324818
29.770309915049314
29.781111869480732
29.51392484417302
29.562736664780477
29.53652876526264
29.384501939239478
29.612253385545742
29.34077511708571
29.688962111613353
29.709237865809413
29.621980501382264
29.640231469225316
29.482937638383504
29.722747729744757
29.47827849111569
29.56823133806214
29.70005199186395
29.374407755587132
29.51823045564611
29.408028332416116
29.555079847188463
29.413083574097662
29.692446916881156
29.352528627970678
29.507589957460496
29.20152631275942
29.52626173208783
29.419246307213328
29.33027765901814
29.748939910536954
29.740174697654737
29.519265244507192
29.50745736665301
29.539870240420463
29.363295925914485
29.616199784930775
29.295257995511587
29.478172203342098
29.686172420422842
29.557070497555337
29.52820704205834
29.6994661708408
29.49956705521848
29.525587516010162
29.44381653633836
29.351539356233367
29.55121223406576
29.450864136610527
29.480869853297285
29.386432377856597
29.581058122430736
29.5675597302678
29.640755103581633
29.867902918815332
29.744148344882817
29.97508673031168
30.019965698891085
29.890395480429692
29.841295091250064
29.998058034184194
29.665412443478342
29.81305688615982
29.508312922494877
29.962948515471638
29.652205169094298
29.768835139049525
29.871601754582862
29.729586622095994
29.405900723459055
29.55251932455028
29.65850040078207
30.02838476340258
29.686764525215484
29.879733420208506
29.705920586095885
30.103737274440793
29.918143280950197
29.869581467425427
29.849418614947556
29.619911222337553
29.58967663475838
29.46928858165876
29.749282245647347
29.54325763940275
29.64677085018627
29.513428019682248
29.645704711702773
29.676159959939522
29.653889873669048
29.628754947196175
29.67899688692124
29.78416555116663
29.924946098886515
29.728779944164096
29.614672225677996
29.641922769394245
29.689827882189576
29.534715349123598
29.59507718968179
29.645497380846248
29.58181032685122
29.658842485175466
29.533008484795708
29.67414202132835
29.447382769597773
29.63905706381044
29.518005290567753
29.731725939278444
29.559158010182507
29.599724496757027
29.625039522933765
29.543297543226316
29.56915500953523
29.727028128697867
29.510585657319794
29.530200045593077
29.759198168443774
29.882433735250697
29.949387618666215
29.763292740208435
29.697316642920992
29.708792035227116
29.364405454901775
29.617474469240765
29.924218649768807
29.529828467695953
29.654982064224125
29.875867920521372
29.715815143607713
29.45774019938736
29.6595541490903
29.76806875261941
29.968635113013978
29.854729393956
29.71245711700347
29.46568315408938
29.270534341747233
29.451556162301728
29.454399545916406
29.528033105687925
29.426880346697782
29.524034547984087
29.65199153273081
29.235508436599417
29.250159482340987
29.478828565494084
29.56175290089956
29.746527604400658
29.548100589713552
29.529138704322307
29.369449471319662
29.678637990597473
29.829537107037627
29.782979587897895
29.77692937510119
29.6912616071092
29.585604614454766
29.498493808188663
29.536363103213823
29.479141436137088
29.540909644449556
29.272132201300845
29.48335022741619
29.465065039408895
29.49987262143449
29.726044790582804
29.56090979946801
29.413532423797587
29.664056470415886
29.615406561666262
29.65462306393856
29.80138156850996
29.562477517581808
29.79598671630867
29.678967129965084
29.57024156159419
29.40382460105925
29.629756078142837
29.561721653833185
29.57567601427488
29.7568275689478
29.59859106262947
29.39125285440605
29.65260893986616
29.671302543092132
29.870849116612945
29.789889645183244
29.520288121469754
29.579595556503918
29.710340284552522
29.786063195991762
29.866099514101226
29.703937418581177
29.945706143097702
29.779801872010506
29.987559624635484
29.72858348441808
29.839577030322225
29.894258371726508
29.667315863723324
29.818787784194207
29.81441172597375
29.4823613727675
29.741525176090867
29.64478617618806
29.684561745408082
29.84062472683434
29.771799431432463
29.53544443427613
29.490421142565552
29.560677868443204
29.83965222254109
29.78236841269588
29.740462298446413
29.788908345046295
29.485058086639327
29.672129274028496
29.654412121528818
29.742873254980598
29.90665170160096
29.713984990164445
29.728220613749393
29.738079483551203
29.664666715580026
29.73864107383211
29.70204201000175
29.79275713726083
29.940530518819934
29.667743256779815
29.633680761637088
29.573456260327493
29.548967206225708
29.73116716965154
29.374517740402652
29.358976588234356
29.68069429111519
29.571131620951316
29.542893371140803
29.455839095164766
29.301249583664436
29.534680123633922
29.430268932918416
29.40273346470408
29.53334270435636
29.34512051653743
29.590419161922622
29.41449301291451
29.47653889190413
29.61688660979548
29.538302925902727
29.41284958785574
29.465532949111935
29.599645755245415
29.575304581108767
29.437286610894372
29.61263375618985
29.83086157399541
29.56797580618559
29.57616046365068
29.611887994167954
29.581286156174194
29.63081687035133
29.66205550954812
29.49942115449072
29.574199116172586
29.49528948497538
29.704924960990624
29.53497254502585
29.632304239875868
29.655192132514834
29.692101782644695
29.881135736309908
29.85923277977044
29.71395943317031
29.71838296833944
29.793547124944197
29.797919510899813
29.70261047215764
29.826272552473117
29.721982979334076
29.73980588037852
29.97297121614874
29.645612356021587
29.7939729303444
29.617743364603577
29.556694326566927
29.73035651566993
29.81411515227548
29.67125083551258
29.658763684932158
29.75802263120438
29.623893897479313
29.582726852570335
29.458398383706754
29.736454119191905
29.58349031614882
29.61934004468225
29.563566549411163
29.482087440068977
29.461815104434173
29.589712951789053
29.392197682046028
29.543370022270476
29.709824598468117
29.725560209982298
29.714399549123485
29.627957913672095
29.92874546453707
29.70129485596729
29.6163735025886
29.431042508245568
29.891768509647598
29.81106895236085
29.94492336821035
29.791655124430452
29.91348453287334
29.52085879520936
29.61708194146383
29.679632820083505
29.592206030772488
29.758295999933097
29.620206004037417
30.046131616965884
30.08032739659261
29.95046529378978
29.959601783866727
29.786397215094617
29.78590671776584
29.73179687191313
29.910820376775117
29.92824129189767
29.589525325707957
29.601771957392256
29.815455504117434
29.658444215977518
29.80863895568308
29.66498510363073
29.57746058710575
29.584919379729236
29.552079893559565
29.635531514466532
29.65173764955022
29.515268859285058
29.577242248557717
29.431864603793194
29.54325702999607
29.476951162971808
29.532658608361576
29.46170935054502
29.60231662240355
29.748343932153258
29.56407546087017
29.671197241698998
29.53219601775282
29.58923542388543
29.678788503154852
29.664968033438896
29.584880337447412
29.659774626637926
29.532581333327364
29.348304711469257
29.631475666667065
29.624056139397346
29.748974794647577
29.634833392157738
29.785842338668523
29.93495481522046
29.66670976427402
29.592337592352294
29.642080644481858
29.724255822258925
29.467916127901443
29.64140846662075
29.506364461998906
29.501917781916628
29.540599907133892
29.776869548511414
29.51581992202974
29.824743646894934
29.534093498433318
29.4879597240119
29.56673856581037
29.597951109829026
29.679836374827154
29.467251202800576
29.511197866298133
29.676948471339053
29.676731094447423
29.60690453369147
29.71788138253115
29.44929621795399
29.529696284027434
29.718365068993933
29.752332829321396
29.41056739229998
29.548084587263386
29.6016736835901
29.66586687075953
29.717518079291917
29.765151723473576
29.922143984854287
29.84419679125101
29.80997018204141
29.58020316408077
29.78768078506679
29.88931622029115
29.67042252684868
29.443914389961865
29.6050485350889
29.6150077110197
29.695436396833223
29.50272802952526
29.64998317465042
29.581115817499384
29.56923448452222
29.732518377903677
29.756596733706377
29.643706931610502
29.81511493873789
29.71639503911839
29.56343436892573
29.44204303516088
29.41875279146115
29.518141876370564
29.71677364298534
29.715305660240745
29.45319081304573
29.60849903943546
29.56575991491064
29.39381026683031
29.530188936708402
29.47131404781667
29.386444408919342
29.43330203741203
29.552198172977956
29.678033439657234
29.584207636563793
29.333993594877793
29.614202993983916
29.733382367143342
29.490814405916737
29.856015190014276
29.824448475432213
29.558518684647726
29.694809353735998
29.784737609743853
29.53925064252181
29.53241662250393
29.394907676708215
29.649161509563527
29.5632626938945
29.769550355649585
29.682667686657133
29.539361623590114
29.20237278661878
29.43536483506813
29.40543973891475
29.559551179408974
29.432037211967344
29.715975093399038
29.79932676734378
29.893293813134672
29.76896527516962
29.884980976384163
29.66019915530973
29.544674339953357
29.67881987129254
29.703725939296362
29.54935562164583
29.586146489327827
29.605195232897
29.625172120958027
29.681593182733977
29.52792653968273
29.314612748746672
29.33814775777327
29.561413036275262
29.61634006960633
29.698575576518298
29.700243145451264
29.457403356663118
29.740362612542256
29.749366301500203
29.5321119503995
29.597294510693
29.328452699806956
29.43206182781146
29.412244907637145
29.470392968741233
29.64679255121228
29.410292577950038
29.667614442029205
29.42986887967832
29.468380922369704
29.692455146961603
29.48459701943273
29.647809120069642
29.62767293590118
29.548983783693167
29.549189181233135
29.58618907774494
29.562741973005703
29.54103120175663
29.629023345379725
29.600897145089817
29.46821292929242
29.45530540204446
29.273953753594615
29.306238118707622
29.238851877493673
29.249941922999415
29.379699615284345
29.393735254414505
29.470995612180413
29.36443744285436
29.34029994016218
29.351711555420536
29.29321504547203
29.546389855394015
29.44277294544769
29.283117818665477
29.421688566593886
29.499564783797737
29.49466167904401
29.52881614265726
29.762094536385924
29.627640048115513
29.43836947861085
29.565586686397673
29.67107056429137
29.66481693176123
29.486993478877388
29.456605984417884
29.448915391698304
29.554115523155406
29.401430267721427
29.459480095988496
29.37690244026716
29.412386295356942
29.49748202368967
29.594154649183537
29.589111976936355
29.638063661063292
29.35118027793722
29.539875661232468
29.548649956271202
29.71658147062482
29.71666625279797
29.706166987567524
29.788456697847604
29.72468878776716
29.7207500334358
29.52392423126159
29.643037390703554
29.41826323062377
29.320918002052217
29.585375978767292
29.673000447331297
29.60343792545687
29.662801686119288
29.5356497069198
29.60716126706242
29.65916420521686
29.568287134731865
29.538711422041654
29.705329910267253
29.397169422226277
29.514184636015955
29.488324686614273
29.41493712932129
29.665737379569546
29.733992998020895
29.589573552947652
29.67210529580794
29.740767884964914
29.87272398006263
29.771303110355458
29.705144093606968
29.863045345390383
29.99282478645509
29.807961981319103
30.0154101858559
30.15223763779481
29.964275504908457
29.666761446537794
29.718919051188323
29.531529061502855
29.735564843984015
29.713324104852603
29.699728040594593
29.800308709618218
29.433703872092465
29.68943048236211
29.59884875439987
29.314959190169915
29.387794323291093
29.650925885720184
29.337109661679126
29.36949303654704
29.45580545271289
29.48588652687093
29.52797200419753
29.468595178305396
29.61773715335715
29.640980687436084
29.634723036334638
29.59684851288855
29.37283857309484
29.747615234470924
29.48397402395293
29.662712563842543
29.71736141840517
29.620727158271535
29.603988266416305
29.567630308298664
29.67028359253982
29.6245881121357
29.644128786387945
29.50456421134007
29.54442086103341
29.501457077916477
29.785855457253824
29.599870993010693
29.464048991628363
29.670029001543845
29.637799085356797
29.730634420364538
29.61895977325915
29.69377396966141
29.726339927382828
29.556348468816626
29.653784696001683
29.63937460860104
29.70915123662797
29.698844415938197
29.590563542130884
29.722962225538016
29.410090547120276
29.62857924979832
29.579232548460695
29.769256660608935
29.853502814984
29.727846027857094
29.618246058067918
29.71253106447409
29.756862946979158
29.64932723121221
29.5792442480966
29.686329810867278
29.560000065242427
29.53881983432801
29.745314103616717
29.662966290109402
29.605428374237718
29.544423802508938
29.550929837041743
29.6261864261616
29.56822459796149
29.965120270877076
29.87171488808812
29.817821490885656
29.52698860547043
29.598463352519083
29.556327299295955
29.597180637666256
29.639255604023795
29.66348400750979
29.570780755728805
29.428772757182404
29.44612294312579
29.60400319089453
29.562772737012253
29.64327623531558
29.42607640294664
29.294449758545884
29.566847253496494
29.675843779762847
29.5198113532734
29.60767910248239
29.90119046284681
29.872691555077136
29.855854199624975
29.620692492609273
29.55099251596969
29.556129720356516
29.439724964676966
29.560679359883842
29.58985624975451
29.377194977140377
29.505477191059434
29.669291928599716
29.515769868369585
29.69068731179526
29.671570468054902
29.594429308703045
29.640621932386498
29.354003389970686
29.51085450675112
29.457570057919437
29.369797888778425
29.313061999807204
29.802777642353135
29.76040415389471
29.73524761241435
29.375622009417924
29.775718705174356
29.76572209196258
29.619775554870746
29.58623264257398
29.47332206600944
29.809269212188543
29.734349469439795
29.88229068165724
29.780180709489095
29.56814447064154
29.750635898437856
29.625704016750593
29.872215409732018
29.521753474726317
29.567955149888114
29.594056159492233
29.59019393583716
29.39676059059547
29.356187266399296
29.367329101545188
29.420975446023988
29.47671310555801
29.41067790317993
29.098827082307533
29.161781153315637
29.409283464685007
29.144547366944014
29.157006871191168
29.011268820351845
29.104105118088945
29.20611989785818
29.05190813292744
29.24491231904863
28.963310151226562
29.187361207033653
29.14921390923642
29.330673878080404
29.27199342933033
29.15518192306617
29.26112586166071
29.3253436797452
29.013778468358748
29.156079361879105
29.26731425818947
29.35991859495018
29.350626017177145
29.32934462474981
29.35933514152671
29.581927846033654
29.30705861034765
29.308679657056643
29.175176503248853
29.36453087158903
29.38312708163491
29.226601772632176
29.241120908825902
29.304209959484822
29.461604056518233
29.27445459002562
29.267965328742203
29.273789876285086
29.432515030046567
29.38254544829926
29.323330233402647
29.40293320072266
29.611842626259218
29.504562986313974
29.431179050896038
29.38290225005738
29.605752688589533
29.320354023533913
29.53066538365412
29.497628030357323
29.446406444102557
29.36439933741464
29.50944444525526
29.394540998130037
29.33895071978633
29.585818130075964
29.44840846215141
29.475241569630846
29.53524645768872
29.597497780810723
29.732152499226352
29.672828797421992
29.359504186354247
29.50695743796349
29.50984437925107
29.435940008233025
29.63716629526914
29.412899248923427
29.327376818767622
29.62226754746066
29.689053578902502
29.647170843750406
29.76321554256315
29.44027257635023
29.579099386263145
29.640406405148823
29.737659253597712
29.63059629478607
29.681463543802302
29.626373576715917
29.795268775635066
29.57408963863463
29.874659279952677
29.794038901393787
29.67825949985477
29.69120607281754
29.769852057327828
29.59630132692678
29.910590373695467
30.154305825087693
29.681489878804854
29.602589096763197
29.746915738454565
29.60574425218644
29.906540704970737
29.758815766078104
29.861173772878306
29.832232405780324
29.852129133134568
29.606550078857886
29.817039508882054
29.98098348155216
29.509500289266988
29.580904132939843
29.607676601927746
29.47783840489786
29.644259741897613
29.595545581198735
29.956404518539525
29.8801687803023
29.87891028559393
29.849241652547814
29.56661933854938
29.720469372601904
29.736466028932796
29.855475394783298
30.009379393118078
29.996272444791476
29.99771022034609
29.925505985202005
29.91436578144931
30.122722560996884
29.87833201152075
29.889599560897892
29.86583715944743
29.7650153999743
29.618096995435906
29.886395965463404
29.802345889280573
29.82910696021792
29.89533785639378
29.706839464938668
29.596525985340815
29.58310314483358
29.595427124005674
29.505936804393475
29.470999654849503
29.652181579005116
29.409142766029735
29.537207893857996
29.715256599603773
29.901127875501494
29.830043631718116
29.638263536681674
29.749413576166372
29.589621807548312
29.865720496146093
29.943862558068858
29.96660185360057
29.95312720041337
29.894850599739325
30.085527757657978
29.955213139126826
29.925846302619075
29.742625958836143
30.075168391635064
30.03812143421111
29.866253607700553
29.90485723475898
29.847727719316527
29.851835693478886
29.504038963083325
29.70822600302355
29.686272540385296
29.838428131574922
29.75248913061918
29.814169596441026
29.79814181754684
29.59060611225297
29.65239066074434
29.76345256811208
29.457313961293988
29.71414487666665
29.62667797283201
29.46997795391134
29.65146672505159
29.584072079287512
29.879446710010104
29.639715749307978
29.71773835595356
29.657943550193433
29.794102911413212
29.53003064408558
29.780892537020446
30.008324566929005
29.727866871853024
29.97270875945472
29.982041077040144
29.770146883702214
29.781365136121746
29.593351499559525
30.13037687008202
29.947920790440442
29.953125695042125
29.97240689514245
29.679121421175488
29.69982280397473
29.561480933765566
29.69010425824206
29.624301291867166
29.629825920713884
29.826974731283023
29.614164602534885
29.716635128495227
29.90463557466644
29.805918598859453
29.741531598370525
30.00347949720566
29.760632629337817
29.874788564897433
29.533672155175346
29.663417303737457
29.497306554582345
29.725556777581687
29.74660137841076
29.634439710491147
29.987993939605477
29.75691738359704
29.486459967278545
29.82141932305365
29.78764830275375
29.677464568216312
29.729164070251883
29.510670917786726
29.750233500176986
29.74714848120473
29.680391404895612
29.69817732882674
29.82771901020026
29.909821001456528
29.924818314076294
29.614781390416002
29.579311107452387
29.669316387695183
29.75866510883409
29.635879093697845
29.785843144943286
29.741940867022517
29.928578891292865
29.648325084632123
29.712807921269018
29.700571883242873
29.5358342676057
29.87867610593231
29.703754357344085
29.526650564962466
29.520029276373485
29.572089641775456
29.55419130930496
29.705458572728745
29.870980252673185
29.67257077043601
29.439382158780994
29.875349613353077
29.600182957642915
29.693585622750206
29.862329972034022
29.829072424893027
29.83246864224394
29.96328967965501
29.849879024641073
29.665372889323457
29.66533312451085
29.753761726653163
29.830547078045683
29.72299043517088
29.842276120061005
29.65851471142495
29.80490120632988
29.716266189589987
29.77215857012926
29.71437273869266
29.65683269616094
29.74955091195681
29.651858816969888
29.504623088513846
29.548535545310713
29.808635297663013
29.65700113314714
29.54559944584331
29.50442438949018
29.59792999835921
29.556057944102545
29.589354255541462
29.732225655913247
29.78621562158543
29.631206205384224
29.51623823080166
29.552644273505564
29.730369422766557
29.792548725658833
29.56638512867842
29.49402917057548
29.284638265553728
29.493777441052167
29.614594344021995
29.64209047695649
29.52263855048819
29.40196942992885
29.362479738584707
29.255657118285068
29.567278168964595
29.543351022211287
29.693894331797036
29.807056300791004
29.517693428754868
29.600705123840083
29.746075533342054
29.91082569543502
29.971894672512565
29.88311632960768
30.05819675591532
29.88962746274941
29.944693511844356
29.953385526186636
29.811715637694647
29.677084820862248
29.72573735932621
29.80695842204543
29.60810583439404
29.609502941656167
29.849836928094216
29.617573524624806
29.853408982914278
29.769845519589197
29.626737799087955
29.55128565191673
29.666309739463838
29.88662519613021
29.88319033020148
29.894588949234336
29.827861436438898
29.643560643917567
29.694851583089644
30.11852511673267
29.99308220887256
30.238629162747372
30.061083444530365
29.850960464189654
29.756326096324884
29.98057197827006
29.827630155204545
29.76232320545493
29.710536529526973
29.81740686003787
29.78938118662177
29.797869817631362
29.868443815836763
29.588708733885248
29.780163710777963
29.94526611132202
29.98595454948663
29.73498086957025
29.713229731223123
29.72149502957682
29.6476155377547
29.70938438608875
29.66806298834648
29.68853929575109
29.649277471098145
29.791603877747498
29.638734118855805
29.838024760093525
29.88488169350541
29.573603133221813
29.685850436861283
29.662834012513173
29.537786826220568
29.58215127609803
29.809136865656
29.69901897434779
29.584774953575998
29.523050156333603
29.477164354976527
29.617761370690694
29.526577629917995
30.050422328216687
29.77605256488212
29.882649954524368
29.94275578971706
29.83008248296901
29.898190814677445
29.824963798127595
29.86164238305417
29.91580716331435
29.788370496296075
29.765027038611954
29.829572699326643
29.957497620682034
29.770772780734912
29.73280413843842
29.837955317695183
29.885281359766115
29.650784440093265
29.792680752735716
29.817839462711223
29.825380453488357
29.8105808999156
30.078676879096026
30.01741327590785
[truncated: 98,002 more rows]
