# Supplementary material for: Comparative structural insights and functional analysis for the distinct unbound states of Human AGO proteins
Source: Sci Rep. 2025 Mar 19;15:9432. doi: 10.1038/s41598-025-91849-5 (PMC11923369; doi:10.1038/s41598-025-91849-5)
Supplement: Supplementary file 6 — Supplementary Information 6. [file 41598_2025_91849_MOESM6_ESM.zip › AGO2/r1/L1_L2_distances.csv]

cm
15.964768737353918
16.005146090986962
16.111797482925574
15.961788524927815
15.787178440346613
15.75014828193092
15.831077677759438
15.890653467716513
15.72535018916615
15.767743520057032
15.7710572092238
15.842491468320912
15.6695666880585
15.767149878329318
15.828521587901658
15.432156987303802
15.566124192368768
15.352790899476405
15.243303802691843
15.434638034331588
15.421902638575215
15.401044391699942
14.941246897503639
15.250504812400077
15.1096213535365
15.276695350933364
15.223642516658446
15.490022095384338
15.697974064971834
15.263857029390941
15.119380985795821
15.476815750294627
15.479033645653093
15.356365466520966
15.450392508363048
15.56606014256877
15.20561809011885
15.427594668022623
15.541882408556157
15.636061348946852
15.43302301834743
15.308961665055753
15.47879554763309
15.572255392083145
15.338078356409765
15.391400920341242
15.35064769870691
15.353452277106303
15.529247745225383
15.581561812547525
15.75414999509419
15.681981322432566
15.57717355747293
15.878598869583149
15.792388317686083
15.702340286310763
15.570436126007326
15.66044719018176
15.545431083034202
15.384031451216266
15.631569397118732
15.641161541397212
15.74746555884074
15.590488007206213
15.605319616653933
15.616683563940848
15.801854564221061
15.5895077438213
15.939830534869625
15.887137907180291
15.677440771491089
15.787207184075069
15.361709008541453
15.385240259476312
15.448475637928377
15.437908304125145
15.635035497754156
15.903221347958922
15.635346329473679
15.720640740334673
15.188292060770188
15.292740544625808
15.462589233449375
15.604855596790971
15.506788486554157
15.442534128216765
15.390558443194367
15.28936706425306
15.331668372845932
15.594871713701535
15.50073435471924
15.69242331946765
15.555334097396985
15.532085107578247
15.558091062953494
15.773574804141864
15.693340574589536
15.51444658544481
15.766697235755906
15.73529244301607
15.803363636519768
15.541637386603739
15.678540312678813
15.713168115891706
15.798738513610193
15.33649455256461
15.4590565450236
15.306746704485034
15.367026846927173
15.09701121063883
15.36565973015621
15.433797876764686
15.515738470882107
15.41778075924556
15.667706509087234
15.557251439847578
15.69318380167269
15.551921866552842
15.210144429897209
15.232450669855831
15.374392941674072
15.192831197508177
15.464683909059653
15.489639130218283
15.566187454697182
15.659651950684772
15.285476168070412
15.48429597938265
15.555631421467318
15.646592416760441
15.522091804225548
15.494916855760763
15.518717132498772
15.066796293842827
15.541862169344586
15.281154653230706
15.44193104494657
15.243257714762038
15.437394661769153
15.167520480938657
15.435865278007391
15.492732275295294
15.702553239228912
15.095498417075426
15.513730905460797
15.168699426492596
15.186163488345946
15.29317067436867
15.282230640606048
15.142449603778326
15.10624936216334
15.382783240580094
15.398580135820971
15.156533479233929
15.134216443229962
15.084551849015917
15.280656284181815
15.345277699329477
15.266511474242789
15.227360120618513
15.29886818261487
15.427572140547634
15.113465498749092
15.398931995793523
15.483353914476599
15.235266021178633
15.224116269946958
14.92984150994172
15.032932144091136
15.254575817413931
15.427827709689037
15.33369691953402
15.344499672160454
15.37787764821905
15.318534914311934
15.24685525313781
15.297073445082862
15.28683683893686
15.24683811386608
15.488669333165896
15.333297891405337
15.464830859751553
15.11828357344261
15.14226901464566
15.33563515588229
15.172361424932404
15.087390956101071
15.06190603904311
15.187606343096476
15.171860243205572
15.21088171875394
14.979510520883867
15.212913411552053
15.3091299714699
15.15626148682548
15.21393641809149
15.236897929069812
15.158689040244925
15.103082400380696
15.319558577063985
15.160966467103824
15.029845776150342
15.172580965256799
15.074769422404723
15.285041968570006
15.306243554245608
15.06789992959881
15.276580020466788
15.009609832948064
15.31179693880899
15.105977948358579
15.35265520101468
15.090405214310003
15.135428777114917
14.963157338739135
14.831789329906012
14.96691093688791
15.02033770381393
15.34753521543117
15.213130870538158
15.237045704548482
15.000959068232145
15.232266561395544
15.183948242001199
15.467133824774322
15.258916865704434
15.363767612670685
15.25820036440988
15.179796873431254
15.521171242574539
15.6301317629193
15.537483743121935
15.638157444601887
15.697314420056975
15.45573894693207
15.777677419409981
15.37551956466846
15.42125368874304
15.38128911763391
15.359564552904281
15.253513454124379
15.332560564779973
15.317682796031143
15.388062497852356
15.475366671634099
15.479378671749393
15.557058624476701
15.719245254284537
15.481734504445962
15.239216717043437
15.354018923411429
15.591955952763502
15.55642378450324
15.371718593323303
15.485194442078637
15.235941578062379
15.197797690538904
15.106625965004088
15.477893374675169
15.434788301005836
15.414351213845901
15.50459565607372
15.610517997407223
15.645633143057193
15.58289109888924
15.549721341972571
15.593987965136218
15.580826798328612
15.459575457338335
15.66613135834288
15.470552747765819
15.49946178309212
15.538432526080841
15.348483754147864
15.388475379924856
15.41537401655545
15.122595426521794
15.319913094758517
15.374470269345364
15.292598531724868
15.214150670705854
15.403203830386307
15.373257766570116
15.466570860588178
15.289103010518284
15.545254198897021
15.47027378719304
15.261087626958814
15.449368626148171
15.395511754506689
15.359774575919843
15.737409211189018
15.567744406777942
15.679540681441098
15.552062582386462
15.461101051939117
15.532128837952607
15.257072114330956
15.23693456330099
15.267270536464345
15.382031523159007
15.466167435847073
15.483263407680342
15.330789331218417
15.505383782562124
15.680307761341432
15.57324934461863
15.543679586090205
15.393593290542215
15.229769324887451
15.435180768618869
15.532886956288504
15.445257318302072
15.358570236733653
15.347606591118861
15.253274340540575
15.340450790891186
15.42401612205757
15.25294768266322
15.28649313436042
15.477988459129826
15.364875289626763
15.54488302156053
15.549301279579026
15.449130791955254
15.361101407598161
15.534343158396114
15.430340668389599
15.391455881159873
15.475126482574
15.806973759023963
15.741020331950049
15.458009900366005
15.617501139557778
15.645366152276866
15.285794873819757
15.50016391691756
15.524652696162988
15.488893037285433
15.627468329002246
15.496059853356202
15.326817363914909
15.827196050780218
15.856687020562426
15.9506716741351
15.919560183754584
15.71203477705405
15.807482864540267
15.877622307162472
15.726803010656115
15.781663094385138
15.676903156770976
15.945525828076983
16.114023498795767
15.9948722336078
15.927645159521653
15.68304147527734
15.604811351483216
15.569067688214512
15.477608859832783
15.41732050692777
15.65491276551564
15.494602218130874
15.640529890604013
15.6022339569604
15.767822562407632
15.753169367562828
15.67176315587189
15.715256427125416
15.636863708785997
15.633931725149608
15.523304156163372
15.695989020295086
15.620080390673001
15.535244737072752
15.572118598606782
15.366711369297974
15.659591477318168
15.710372665270267
15.43530298183946
15.602873723517352
15.489672376723773
15.81319034908381
15.819331439442028
15.683403621986741
15.713167239203406
15.718780839153803
15.738179497455638
15.710166715999886
15.554674128250818
15.667590622024965
15.46549771369223
15.632891411844199
15.322119028750246
15.449293454222076
15.661414614460085
15.400851300366128
15.632981716352049
15.494691144578015
15.630177886141695
15.319603188231255
15.192726793371403
15.598967609511657
15.315220509277832
15.090917482857108
15.23664252854905
15.321414209025717
15.597420225675782
15.101804748634846
15.123173955407838
15.564981916433103
15.518629093060271
15.176838928957272
15.465822432935617
15.76956817646991
15.415337675410868
15.583197780253581
15.542242739666706
15.673130941997881
15.282736400320099
15.385429260585216
15.602552930550624
15.759542658291696
15.779704063470437
15.328830849141408
15.431937503922121
15.61349389032485
15.634471791266678
15.455910978030694
15.479964932357191
15.398453027503228
15.448303405981239
15.598823251320484
15.64224608904067
15.68173868144916
15.798202516941396
15.672850326181429
15.653484915842974
15.806688462602208
15.8443960189319
15.721668179990608
15.690257797580806
16.057706153926297
15.75413253816381
15.897797106837421
15.688755758839212
15.778798246594533
15.625053533565744
15.960850618280928
15.797196633589435
15.826416732445805
15.328695200177496
15.467115756410822
15.416815707774537
15.665936222724627
15.80417309361641
15.876416218810766
15.826308822127464
16.222015612032546
15.887458278177121
15.966054386632528
15.908950206318037
15.853930135245255
15.857894159596318
15.86970376470846
15.74626321573465
15.752726109481593
15.556263833480015
15.923969688782256
15.966190670358127
16.082888282472776
16.29662224689498
16.175685108400508
16.123770989084207
15.860738578983023
16.195397401587016
16.205594514802556
15.890902938938932
16.154991796436352
16.016282626708662
15.959055235609602
16.13941829444728
16.111165732772395
15.975047599275973
16.02877902737127
15.68470042345092
15.83932538970519
15.9050877022397
15.7513032524994
15.83305401636733
15.77214814847615
15.735482290310143
15.884228104174994
15.785691025551339
15.627806977135535
15.611206078227506
15.56211163342387
15.34659188743311
15.807883972300944
15.715258344665962
15.71396794051058
15.67620319287084
16.075491322738504
15.735311066042838
15.979882585893966
15.83449576993253
15.753817486872183
15.790965426377278
15.941464102348343
15.838703798505627
15.74506554523467
15.82069485715626
15.939720799031582
15.878567302352648
15.872781051364328
15.771434927015877
15.76724226768129
16.01950485182301
15.513210524172354
15.65046282700298
16.041612983498112
15.746109147405063
15.79218041999778
15.948267092225343
15.888688607541637
15.926129634925415
15.762435469578234
15.72606236181234
15.643851256028045
15.766115174083092
15.941960684431391
15.822001851990066
15.674893369291333
15.779902091665866
15.800926676448283
15.555428664812622
15.754178359693652
15.975463368800291
15.683720255126637
15.84542723560212
15.865153079809561
15.643011437730411
15.534720151326356
15.64522404301382
15.722635435621225
15.993397173882741
15.890873503255932
15.97854710116914
15.730116899208205
15.756812705734193
15.827207212307988
15.850825295309152
15.87262777981736
15.940338091343378
16.04758741406104
16.04345190023009
15.632761322417643
15.991258195409161
15.896709616272652
15.7148844502513
15.538976511555719
15.405817737440518
15.587280891059663
15.625758543244219
16.035417765334895
15.73632867451332
15.815178323625663
15.732017817188588
16.10120678275039
15.980202035621081
15.967596248128194
15.785948944794812
15.59943156946294
15.45155317728716
15.577457044210027
15.556973993061659
15.632736363306439
15.391747028491443
15.463663427851158
15.346213789098025
15.539581603650968
15.586145962033374
15.622233618206993
15.470835911600789
15.666855580328706
15.458348502181405
15.465061773104543
15.240361290756072
15.435810836367464
15.49483623645979
15.68088293370126
15.500756789503345
15.571065264402497
15.632863048613167
15.69563104562616
15.641164838181032
15.598652503477984
15.66716921077895
15.478072343152943
15.566188033435624
15.315738027456911
15.729883095872461
15.722656102518792
15.856368808166303
15.958328301710974
15.654617113520462
15.920153230646564
15.76867710632592
15.879657455411348
15.821562234708974
15.937767177919694
15.832651500609579
15.822155297656286
15.757648242740887
15.637712301535494
15.537184411795343
15.553128294743312
15.801244429584848
15.520029473340124
15.418599514469593
15.348071583401044
15.319946545587321
15.794707008500765
15.795126881665558
16.02233839020548
15.963109386006415
15.723102720619389
15.63721141390791
15.672430886571128
15.612077459538183
15.775218643373567
15.580727850258114
15.890916314603889
15.756436747416046
15.559989668801935
15.821137735807346
15.238672108009457
15.400042304427208
15.367654622107887
15.383026944505204
15.477365644744072
15.491554611614896
15.551484752170674
15.388703378301738
15.253131186165179
15.261021726323062
15.480585538900868
15.228470203490412
15.362505570564217
15.235159406340957
15.515279993060192
15.439252509484046
15.363544932394515
15.208931085669443
15.276450596644434
14.981439252195983
15.012858250335883
15.05616764122482
15.108716406288755
14.88652521961899
15.227587606939295
15.34542339309548
15.219329308054537
15.153093842103234
15.266419311029503
15.391270250719034
15.585587027156109
15.302209988129968
15.661801617807278
15.024171690624767
15.532107854784025
15.45196885817791
15.34895388522074
15.420927588511814
15.298571266471539
15.598178469035803
15.616416371916424
15.296709069078
15.53752755941247
15.607842586634067
15.47509352191728
15.662458699871545
15.363041264373877
15.34009557165708
15.168191800433622
15.278530668025827
15.469851340924944
15.269423426128634
15.517791437050924
15.546613183342961
15.456812812000779
15.420286786699597
15.556292925175027
15.681166193777624
15.738532379310977
15.717023424496505
15.40817607959748
15.657166333450593
15.784942593989797
15.962489808887979
15.739396814390354
15.758765016870763
15.741466345031203
15.631690053302961
15.373764821224642
15.365935520338677
15.317842439942355
15.333427613520922
15.397148532192347
15.384730268094149
15.569335269792157
15.611162598203236
15.480129881918707
15.700152436849054
15.433125559057602
15.473346372906786
15.71471404633281
15.79964094768745
15.67428700862828
15.815584286701592
15.802718813199593
15.672729991136192
15.563591808864402
15.589124689051907
15.566064656163356
15.47273397586033
15.326299056512749
15.285507489116029
15.53785687364511
15.385984513342498
15.632258144690194
15.4151904563507
15.453444324588407
15.50172575967794
15.575441395748667
15.690567381519756
15.784748813107504
15.473722307242946
15.347645891290835
15.195712980416396
15.41228582716795
15.590718845315624
15.325943667136535
15.33729466015697
15.609478971294687
15.535825030055303
15.707434833453917
15.560068167991002
15.780318969037857
15.563802637260391
15.682426482875083
15.690166548010994
15.75198272506094
15.393358785396893
15.699802107692815
15.642962914990818
15.731236770929236
15.790188784453608
15.506190683918668
15.639178941550474
15.947071385031126
15.794088391823161
15.90666511533847
15.895800402641248
15.68306601110425
15.70795006885747
15.52053808692178
15.557505488900045
15.667603045841696
15.45930920131881
15.413284640764488
15.589200221108326
15.74794513679014
15.492611116601974
15.454060772322835
15.36094784819048
15.302693542184784
15.479069688422568
15.403567043721422
15.602483838807602
15.546326878992794
15.609482496859979
15.610953224905451
15.815758384361162
15.70812484181672
15.816620519601079
15.437189013297875
15.457629093787343
15.164854337097099
15.43068127226184
15.409235517079024
15.289119576034583
15.417148962548774
15.339256355598307
15.543042409634118
15.52686206020282
15.47549608535364
15.129133499511001
15.317532408889846
15.697617813966582
15.931020112534085
15.641726752465722
15.746370968287431
15.850498925700748
15.639174020492208
15.73615471281042
15.658254010339173
15.51477088796748
15.687687575369631
15.947910413763994
15.517037661324228
15.676135298267921
15.44143175118473
15.872661638511559
15.751591356607234
15.5282440245379
15.329011801027686
15.652289169299467
15.353214256959529
15.298471500087846
15.195483915179745
15.407812350597412
15.205121602277492
15.616608349057037
15.584708924585222
15.592785303979788
15.687830292277628
15.481803570222658
15.493935182355157
15.470163106490102
15.414178663831802
15.53857944454305
15.529795362635161
15.264592665759746
15.582599680916214
15.603918569412107
15.500391906573785
15.433733045135854
15.662330047666694
15.69533139807304
15.597693352438178
15.510173190306373
15.265102752560301
15.646882863172634
15.598130343722795
15.696307803761991
15.452834175163451
15.692050804508007
15.435647079020827
15.164470777898067
15.368019905577404
15.43897320280174
15.338162904671893
15.524981901577917
15.756369048589383
15.504496059606522
15.553683474363377
15.589793167129736
15.345855331529577
15.422914664135142
15.238928628037739
15.407392214891994
15.033103067908876
14.984546695026035
15.1609848188719
15.480149966899253
15.396725547150627
15.56011675389142
15.3214560742981
15.163975836015997
15.216256791256898
15.301717452767226
15.304296156244321
15.146748546939374
15.241344922464698
15.192230679365224
15.39987569122111
15.416829701622325
15.287624578411888
15.45832998814598
14.997617775769017
15.583986895242123
15.391722777883475
15.281115229418539
15.27920145574998
15.423344203422364
15.266077115938929
15.028538770293355
15.240149569735092
15.1605951392596
15.38064087455978
15.384571580471414
15.225024150811043
15.399801616894175
15.236101820363132
15.399683123233176
15.401827093547613
15.440987855930672
15.656419882851202
15.38351927599548
15.335064515069908
15.452438889920868
15.328799286564717
15.614814762035545
15.627734055951358
15.453247513835183
15.310690404160514
15.298693922189871
15.493829667501616
15.33862812828177
15.31450721494256
15.45931461181356
15.340093416604267
15.667276510575942
15.50580170607442
15.194597593395388
15.402485191927324
15.180953010985984
15.255861813388325
15.21643321010288
15.424623295704635
15.349708916325104
15.766546374402104
15.62080266320576
15.620714519998506
15.548399290105149
15.452976012751122
15.225779098099176
15.235881923727018
15.234477133228934
15.462820401637334
15.423016158972295
15.644177036487367
15.577574588450426
15.50296267111655
15.432014043213732
15.664631605598846
15.710797023167157
15.886029028417541
15.274457159220928
15.593279545635445
15.552301999795752
15.460905575803983
15.721176984565654
15.637167359809172
15.49699852325905
15.378783812381643
15.300189551599226
15.37861565982159
15.508728176260226
15.418266796295528
15.386772064467596
15.21982549110566
15.044633939565248
14.96293143674944
15.145454173302035
15.057913304831613
14.852927410280985
15.329173576762225
15.175902778650979
15.110744439406895
15.352203477542922
15.512434278491826
15.603974793159253
15.522523303640767
15.510689899912132
16.0332838186961
15.618227410098797
15.783703837041392
15.661741744312039
15.629569237224356
15.65521049567609
15.488746453379845
15.672489178423191
15.518488460884585
15.371815238959709
15.430611951900744
15.358165778456957
15.473409199135805
15.582072589035189
15.558651162787369
15.807569889348649
15.328943835782976
15.448655286258301
15.168924635302362
15.362642362428613
15.316937090738287
15.622475249768213
15.418967210149505
15.375789969982675
15.310310588074975
15.483003971229587
15.391714749398306
15.233364967744443
15.254080183613675
15.028123576390051
14.974690334658723
14.778806182030324
14.905384958413167
15.147226571180703
15.068783647288624
14.969847884015158
14.945652468089765
15.013052308469927
15.106536055625817
14.920209631748214
15.062491563356547
15.146207455291208
14.998648082166591
15.14639413053412
15.080122447817464
15.297359451576291
15.028377643806545
15.21068131020616
15.186319763288187
15.266613480662539
14.942864110068284
14.911199924072967
15.33823614407486
15.167959312990003
15.561471184635387
15.637817989885903
15.546753593722936
15.397068642022655
15.22090395319039
15.197704660443911
15.519229356503873
15.270073208327346
15.480973047763852
15.251195645175933
15.277681130720923
15.486106492125527
15.71019954445878
15.51353594009417
15.276627391172328
15.685235212414415
15.498243701548898
15.53363161637046
15.357414483506878
15.421842559822714
15.361212197227538
15.338091845114885
15.463659736200892
15.482831701858728
15.417120959288845
15.27824061291229
15.496806646576655
15.097666277225752
15.426324322681525
15.218514031623384
15.424549231554888
15.338381214948603
15.443440840900024
15.299991347172112
15.532439016269228
15.434015069856333
15.444485508467912
15.56619331632301
15.825701487279193
15.829514513266146
15.790792460388571
15.459330691613795
15.545785271674438
15.687802692882382
15.633593361217876
15.553961384909456
15.683336636568399
15.577345427151696
15.635776736398421
15.585458495938763
15.439348706651892
15.313465592345315
15.440320284277462
15.330638140628873
15.446897888509822
15.668623172456844
15.350323699414085
15.112237366949397
15.28636882626386
15.564441125909948
15.705888899443197
15.634410641729541
15.828279180057889
15.442574664214698
15.637399404931369
15.820946762446093
15.975443191544443
15.643319530993143
15.694503124596658
15.989180508485004
15.83796474450065
15.901137003829703
15.64161125542347
15.887622244451007
15.79688678570959
15.652235862200701
15.506758362162296
15.863651718374808
15.31802204087755
15.353682880236263
15.451537066753751
15.73061251188818
15.814207538932907
15.609974550764388
15.547842488944315
15.417431304487353
15.477963013962007
15.634905665240503
15.549529537004764
15.584309520421625
15.631348656137709
15.439428203182562
15.41593406500833
15.2556162666428
15.424043016451613
15.066618844235258
15.068213387224459
15.399080780687594
15.199561280759259
15.361637553824554
15.133370139540679
15.236175475105922
15.475787382982531
15.2007706323374
15.168109547238638
15.046131948234354
15.116326460951901
15.208256806623456
15.268774581008442
15.358056211832277
15.124308084274793
15.253499548581349
15.275463573043119
15.415583078495052
15.66412988543388
15.672374507638713
15.593322164509937
15.307924656382124
15.362342526169748
15.319213624476102
15.315418581626869
15.345205566279398
15.467906860357687
15.389474567843976
15.506349931759187
15.332474356009708
15.365121156731771
15.248208356549897
15.300851030495734
15.308225518823399
15.608119234293168
15.731214057934084
15.584069291372717
15.61397229030617
15.292650338264531
15.208360209805532
15.062752351597315
15.35142283081891
15.214850483028114
15.325485656962085
15.267769139257865
15.460926745816247
15.353893715945466
15.290316931774003
15.274962566848897
15.288977858100973
15.462561468485477
15.40353615190436
15.566328487369747
15.42526639683388
15.461064865752023
15.497801869317213
15.257259685474166
15.247056614669733
15.2203535438607
15.204791271700488
15.504481880996405
15.580127439738167
15.333654681232131
15.639154647944022
15.504006043482391
15.373762188100637
15.487608169520962
15.076716550218977
15.201829901239636
15.042841444864658
15.132157413957609
15.081794430419526
15.139465259600403
15.26510900987321
14.919946997998997
14.950827424880623
15.194419467365169
14.997564602644044
14.893386201660329
14.755954097788644
14.685049687563609
14.662654292257473
14.414940138772623
14.48580228777175
14.65617918036117
14.897481653933744
14.792431383190877
14.810467985901006
14.78028173664703
14.879339167159443
14.866976028328562
15.006536474041868
14.991373944603794
15.182440115403256
14.995523574413985
14.845381469808489
14.953004325576781
15.099496144819913
14.832064262511178
15.086360948953365
14.942490553814856
14.978247631483477
15.059622829242256
14.985847120045486
14.780941909381719
14.954288594056836
14.873387822049686
14.696923122585485
14.967900624684209
14.97121768111658
14.963362738196379
14.948520675367359
14.810155771731944
14.741743211439577
14.771703171434837
14.720813562830724
14.60357621676923
14.554034229785643
14.443219416714498
14.599210140861304
14.650797025245382
14.73191108289658
14.439171130047143
14.647439181068023
14.429559144332856
14.666251709441564
14.866314148226415
14.72242972164242
14.933091789438697
15.05310253383416
15.223921457902279
15.012374544390994
14.768763650327223
14.81126846465703
15.048867429082586
14.976241305146448
15.200101825379809
15.212521655435117
14.98893257326833
15.207967902675076
15.217468412577785
15.063453544159445
15.183747185181334
14.930144546457878
15.327231515862985
15.3517607547267
15.263907297130707
14.976434012994886
15.041058216171434
15.159645617477388
15.138210931953092
14.853789148043585
14.938049637890458
14.929513971789198
15.01077672808596
14.871981238660652
14.665211870022063
14.766677296620598
14.87915143479481
14.477823244891708
14.44851712440162
14.434267980318081
14.633383216129415
14.726423860153595
14.80096133936084
14.756828530286704
14.758315894579248
14.876495335568997
14.707974238457668
14.772721585054066
14.894031869978406
14.817396725030264
14.638056177573366
14.755916343163262
14.788609518542073
14.76538018746219
15.115492326125054
14.767057151991871
14.928442818015982
14.620753521081026
14.852846757251317
14.77509568110318
14.718772984812436
14.699885667434959
14.50623560343175
14.612379818733421
14.678344917330111
14.563379041723692
14.589138321163018
14.622829138942445
14.586682738485775
14.718957442569662
14.765567374519309
14.734255118171273
14.72134329609605
14.62383976526651
14.999758358856889
14.739196588479478
14.734026906239423
14.780156995042029
14.665624043379015
14.874357487911425
14.75199944805118
14.577230236503144
14.788458688611591
14.817999425804874
14.793763334827416
14.623946183852516
14.787653391656987
14.775035180985354
15.05082757798303
14.952962166878342
14.699376664057816
14.55193436039962
14.639430080665358
14.507430694506683
14.591338399833736
14.734476197452462
14.694277476052694
14.78341325316957
14.71600963740334
14.60007540771336
14.82787504864007
14.95630783892865
14.93670551267599
14.817893458395735
14.931228546267953
14.7688967177504
14.830574976899818
15.093463148616951
15.261688779996597
15.046531680272674
15.215426454469098
15.122752952342044
15.219606067473233
15.376250938634836
15.241026576554331
15.214239438276081
15.230641142694719
15.221673203342203
15.2690023004678
15.150184500319341
15.190846350223664
15.197139081230235
14.932738746952733
15.048973460131897
15.006050562954567
15.121679909660658
15.077261849882287
14.911400308751498
14.856169543417368
15.154972759647478
14.955412363565282
15.224997760012418
15.248061989705088
15.21938173811692
14.858706436973172
14.983124911927918
14.99687965512276
15.078682110983273
15.004853647329686
14.969404942578374
15.006430546740372
14.917412576443576
14.853421183927303
14.899174557642
14.802504740100385
14.758075932177752
14.77927772296593
14.97300541603424
14.568805147672423
14.768561771432964
14.853467813082695
15.008991755016023
15.00050141645517
14.864440192385189
15.135478960342102
14.820433207678985
14.892575687469863
15.027472420817665
14.79548034763729
14.892356841379316
15.170205866436037
14.97254667124724
14.779187860203425
14.847562569542308
14.654854710490062
14.79072728312003
14.647430152019009
14.674633134003246
15.024561220573847
14.96331025323075
14.577346972058587
14.555198906172555
14.51284650397775
14.565212132218456
14.56555485839792
14.66244633471736
14.514318976854707
14.67280902643439
14.739303707893106
14.704573796387251
14.497462376850873
14.405172550817223
14.416699162272467
14.37299197114333
14.336727107855271
14.527770718956841
14.622107133607196
14.611359836647477
14.476861360490101
14.470309560434394
14.603180188471029
14.434095256802458
14.447301175590452
14.546208023170212
14.545841974345397
14.72939195337858
14.563715474912076
14.688389231011774
14.626521970836434
14.34130929521747
14.604730299755284
14.523609066743722
14.54447534813623
14.504314248558302
14.930907439530516
14.91529493863552
14.813726461886057
14.711006005621284
14.880163185591789
15.051871643974975
15.158827414261358
15.376868139026003
15.392494461092785
15.323569762922506
15.221533370421557
14.97424482944712
15.324537704404563
15.113017225020677
15.055315240400658
14.943468022622008
15.124436225980714
14.940330481078146
15.034912059067493
15.143989862619877
15.056800913612989
15.300850621658276
15.05271870627321
14.950668765076667
14.926466828488797
14.92007902877169
14.866480816400468
14.951445859715877
14.85657792364879
14.872416109892281
14.916288465935722
15.054640497151878
15.229452414188366
15.213976467987084
15.049957004017282
15.273565954846273
15.34032448126542
15.256923863953052
15.063876282866307
15.075819284159099
15.074856763833658
15.072939338521277
15.143118210190918
15.211275274399272
15.132473802083574
15.23006166468451
14.88093513172449
14.947908795208354
14.920354872150691
14.985819299109075
15.066663507902486
15.181141163013077
15.00197208246873
15.177617247526229
15.303529003090402
15.279833900536406
15.277943649404447
15.034121190912495
15.136559104080925
15.342017347073753
15.256516630687722
15.169161963921017
15.394515576905112
15.341103551325473
15.444173354682144
15.453786035213067
15.634603526477887
15.452358756080924
15.284055407616878
15.036674894216791
15.442758680681319
15.346718697498673
15.473365160137496
15.449626882793304
15.397096269810767
15.394077602955262
15.413409187168096
15.417567195495613
15.22996431510765
15.152136365746559
15.317732850392485
15.343729073224903
15.293292497849293
15.350687247798493
14.966533351258944
15.232327010542866
15.09345442350119
15.456774341771702
15.430871110386196
15.296171864762577
15.296075138899164
15.319938336932644
15.05762817747405
14.994737712446714
14.808910200752978
15.152938006189057
14.948348086891746
15.289003987026527
15.242834311228679
15.228616365164426
15.335906158252934
15.136609717028826
15.276299595750745
15.231658119838903
15.224411031001495
15.08450636279709
15.137012019219977
15.086898968455026
15.080397525445898
15.00105396452259
15.074085279168399
14.910934960105656
15.036338376295728
15.012571939826373
14.81336310496351
14.7828143796259
15.073943407500089
14.980495545146878
15.145022901705035
15.10612634047184
15.126188857084161
14.902355192394499
14.870688717303183
14.926814148729221
14.999398226843986
15.035246166789133
15.421999807829563
15.307307217490385
15.078926177296443
15.114485699731198
15.14898599039604
15.165067736209986
15.171897404131743
15.171186699692207
15.274199057302997
15.20853082751206
15.01781272700783
15.204822965015877
15.513733084083286
15.362851704393012
15.340248072022021
15.218648595868387
15.192635298649211
15.26741311019682
15.037336294899188
15.41203766217166
15.139200194480848
15.099234024951423
14.750906572519709
15.164381048417937
15.239383326653682
15.334349343592814
15.278218242219038
15.46987548167861
15.39552233349118
15.45463080498176
15.694383342840728
15.49396696117164
15.561141662202969
15.605716643512247
15.581451655993368
15.48225577439964
15.395870022892584
15.296512991048965
15.185787745387497
15.275568087062462
15.299059226371341
15.172693056707798
15.411881878076159
15.423232661943064
15.339568612747339
15.323232461439186
15.212150743238322
15.469973543992568
15.502813474086315
15.612914244780272
15.591500213887135
15.705327024701223
15.710976072459317
15.332774733389133
15.502852065268394
15.348945577544573
15.512822783457235
15.533891206028159
15.204215257417882
15.369224237178896
15.678287829078444
15.219568434128096
15.281061665230371
15.115308442168294
15.21810048883931
15.270889784946007
15.279579972681105
15.19802300748889
15.32240966245147
15.341014517822924
15.125172226869736
15.049911061893653
15.042919097873645
15.171915370286081
15.278884749790718
15.403188557533268
15.368421125496727
15.2281577966382
15.380772869984078
15.141717629490374
15.200676645537095
15.111570032738138
15.444951294218589
15.188791404672722
15.296399015638881
15.387662813177144
15.293250916360458
15.52095434287181
15.39539233061751
15.359329283203365
15.286671499711652
15.36622393769197
15.507253432752059
15.353493131945129
15.392894984944906
15.456736048266611
15.446755007173088
15.329172640611553
15.333641160581596
15.411917207829019
15.220564961457223
15.134460442808871
15.289690599280412
15.42442052098793
15.667972522652816
15.337638653695235
15.407239998506922
15.327631426192733
15.079045408025312
15.093549659045976
15.313319174637655
15.05347007936893
15.129386295282345
14.991437834376976
15.137394970390105
15.019947021791877
15.360216326742988
15.26550383958837
15.45082780810768
15.369908500789382
15.57862880919975
15.52110570373705
15.498520855786872
15.473465308003414
15.463247331758597
15.328630147897414
15.469843359375826
15.20754289133844
15.28996658744852
15.319417015035096
15.391579228649775
15.267768633442719
15.438548448662843
15.425930709939987
15.251329636820614
15.27974010556919
14.946608024296573
15.03897548636913
14.934107368492912
14.899533189027983
14.964591651020417
14.997869210375054
15.055534772914017
15.047422343493594
15.255395708623205
15.285520075159415
14.983798905559944
15.039364667986371
14.78561700132824
15.206666804939314
15.225845301379547
15.228236923569327
15.179365673318387
15.128472154824287
15.116846001072252
15.205954084318822
15.12965504458848
15.168961667061351
15.023315471566354
14.860555678599372
15.021445668352731
14.995447592861062
15.181873201169084
14.921494982721708
15.100200688665684
15.084726015019463
14.980132978983605
15.241956533263984
15.203595253132612
15.21593635362526
15.238671952389819
15.323125473538918
15.186278317235939
15.194577217087657
15.289066004754485
15.380260512177891
15.356619610887439
15.288106023255741
15.35763501935617
15.41060074813506
15.3672457392342
15.146738002431404
15.454053256676527
15.442526246000197
15.32435071969884
15.43855410646508
15.30970054947295
15.503756752647615
15.731695381633989
15.553849999347454
15.446339735972346
15.36005665735419
15.716952098547948
15.682855913763554
15.427236262071581
15.46742808879225
15.618580311580391
15.473932713028153
15.553701683700217
15.775589758900233
15.499438460492671
15.276277655154026
15.520399405182975
15.49628737539944
15.408454046984943
15.496009544208592
15.30326915632328
15.468941203032536
15.639490572519424
15.508872221358265
15.609401424481694
15.441469543818451
15.516678422322864
15.204138431291765
15.124739659168474
15.095873067369421
14.956126773722385
15.092288359926675
15.088275374040258
15.088723707150285
15.157418434631209
15.074219898702585
15.067675567792861
15.175649732660158
15.12293312758958
15.25876365056278
15.299283461094086
15.093499342262364
15.121620110174085
15.197650104490965
15.157269607448347
15.372349113356664
15.22413970587683
15.205740762939243
15.217906207403443
15.281415912742036
15.178628611854299
15.15052825054597
15.1397773509406
15.21007300945379
15.106924576337098
15.013723412961975
15.323646322391658
15.12686296065637
15.018520197269204
14.944656705852367
15.014995604339251
15.377546770978816
15.063179131587175
14.98119305342009
14.876633820175964
14.9117384306197
15.184342534563132
15.153128229610736
15.08079084347309
15.044778039085937
15.335553909921591
15.361867733925452
15.42376232895082
15.337537017088332
15.157322339158453
15.380469099458965
15.217346134748452
15.577703523908623
15.438613231819751
15.570472326162875
15.423560875674221
15.621807409974625
15.486888437274425
15.766423729079008
15.706033675464939
15.650519052499416
15.570591088945553
15.612507792742525
15.570819324472062
15.405048021466822
15.298153066318008
15.540975993121403
15.395520518895564
15.305355215373778
15.300611956497283
14.93586442882728
15.111896363061451
15.243054170570918
15.142740135844708
15.207595224358258
15.295428420150056
15.139440533377812
14.861264014117321
14.760959559221334
15.073513512693472
15.146799811552574
15.119686680503666
15.061241771888161
15.023854353122777
15.130450735371973
15.01202754558129
15.045674666419169
14.989575284112075
15.133727359408017
15.194957748728795
15.139173641548336
15.024696629381856
15.258291630043201
15.331461063949543
15.396093114000163
15.512019530008647
15.38174537013089
15.528687521095081
15.691132655339352
15.622452863663156
15.678876776813148
15.646567411087721
15.422127207806478
15.494962805594877
15.485860953029324
15.522105529275606
15.328956199904685
15.169250276457623
15.236390890269004
15.235041773765237
15.238206933989549
14.98563590961106
15.256133120554527
14.872200173440293
15.03152529481437
15.024943749273111
15.116798035443278
15.237216376601978
15.150499103579056
15.101984108106747
15.065114018633285
15.333662563918583
15.120050342972698
14.899701907143003
15.202254115713018
15.353099579740398
15.296666721773844
14.811440813095729
14.846828727387892
14.797749008030141
14.869506109078609
15.079197905060042
15.0711726396085
14.958277136677474
14.707526220033811
14.734465127500195
14.474340257766638
15.026772285495488
14.892792387502856
14.775206045557027
14.730660707566864
14.823445430678373
14.722341679938294
14.831487273028976
14.758049125151476
14.743635848862354
14.418401115086574
14.638129490387618
14.832239765575144
14.56833459691677
14.819480274960982
14.882355055277513
14.963390459573464
15.004057856062852
14.940857754979998
15.028859700522135
14.851401431144955
15.173044957714477
15.080505462426451
15.205458642042725
14.894299196120615
14.959651303763351
15.068983772831682
14.90120244357661
14.963814324799033
15.126778120384675
15.030290714972208
15.017588362711354
14.95276176660468
15.097184645880448
15.291166454424273
15.253396332237326
14.917709161476115
14.711645110843138
14.990248094157582
14.997213225810516
15.144486412400102
15.033531628298954
14.821549493176779
14.759304249298596
14.865131164598926
14.940971621445536
15.050878082795757
15.376222174320844
15.391985208541271
15.27553229777718
15.164187201156079
15.224257032212826
14.977339088697788
14.969917288093907
14.981220286415695
15.223252379228375
15.379024330723718
15.29051120347303
15.304956235082042
14.999925922434407
15.360694136834386
15.276918295099584
15.288260932123565
15.30998718187993
15.344782076120385
15.303663077218689
15.298948348535294
15.25401669607839
15.212116613074105
15.419948719683733
15.425320020679418
15.314956453691707
15.151699589348908
15.224100997224303
15.058526220668043
14.983114841715388
15.445229155779332
15.462203316706642
15.401591729096413
15.321033032875166
15.147519961650929
15.074915541771228
15.138220313570898
15.367797678793304
[truncated: 98,002 more rows]
