# Supplementary material for: Comparative structural insights and functional analysis for the distinct unbound states of Human AGO proteins
Source: Sci Rep. 2025 Mar 19;15:9432. doi: 10.1038/s41598-025-91849-5 (PMC11923369; doi:10.1038/s41598-025-91849-5)
Supplement: Supplementary file 6 — Supplementary Information 6. [file 41598_2025_91849_MOESM6_ESM.zip › AGO2/r1/MID_L1_distances.csv]

cm
50.34809784945781
49.96845007723238
50.367293416985675
50.22161227492793
50.0637833425807
49.59160829024236
49.56147870993334
49.5978800385748
49.41026076247589
49.26896044454439
49.30874316246026
49.675499579607774
49.13987419018768
49.36766748666652
49.292985085841174
49.57182963181373
49.614548721610895
49.99393828816399
49.48477475575886
49.150372785180814
49.58774585506613
49.4083139000662
49.23456664852584
49.33316822421797
48.83793791222654
49.400583191187295
49.16257820224632
49.247744163107114
49.78956859746369
50.12595668048194
49.96912085431028
49.7333604079014
49.785687999785964
49.44152379222918
49.15637498219189
49.104988009507174
49.3021243291541
49.155873102627
48.93305634226448
48.66705675118718
48.653174188862835
48.73635714315504
48.35032488188909
48.44306135268806
48.27635823042545
48.816933283251025
48.78708424524815
48.529795505721886
48.44457507223579
48.76585799545052
48.840555933287725
48.82745510964982
49.06790939193014
48.95463997311669
48.89674614168191
48.60841901411675
48.88121367133296
49.24155607201662
49.49365104551084
49.43144923000155
49.078587879096865
48.345259979974045
48.56415780252529
49.052090747619026
49.240729323662194
49.0571072591139
49.21395120346654
49.02226011240953
49.00975817101681
49.40250827640228
49.4403499272846
49.28890373425541
49.279160881658306
49.6267089979904
49.510229693563055
49.90535800488743
49.93148706572669
49.962435822321076
49.781275687829655
49.47699262793748
49.47038983576942
49.47687690024571
49.459575487391774
49.59892856896211
49.62448745883694
49.80115537319524
50.54620781732431
50.60227554628678
49.91820467669446
50.28717126737629
50.170179068744446
50.29257896258486
50.29406278186324
50.55946962605454
50.188720166061664
50.37651055115028
50.50016603164466
50.45661653278827
50.41952943043952
50.37989565035596
50.1835594140242
50.481401531467725
50.348858676127975
50.31781369432812
49.87281043535711
49.65468456258978
49.312006130291806
49.145675561224905
49.43716341808305
49.637493783589285
49.56798633862733
49.22773329583893
49.103816585185086
49.3925184968063
48.85887146424936
49.61585664343968
49.39381905337182
48.84455207415438
48.60165001658639
48.61545893444776
48.66728684343566
48.788926583597146
48.70544390526234
48.91639687386926
48.7560288117651
49.158296527128485
49.0902970659917
48.91841249819939
48.98843533247733
48.96492778366108
49.17334032860041
49.23487047486363
49.1873607155056
49.05123751104744
48.76538153371221
48.94767478705001
49.14693619405357
49.233248180824944
48.53672377465996
48.8610834560514
48.445871446330166
48.538647231634855
48.855340030546806
48.8857547623481
48.37906086528683
48.16774517700931
48.249558931824815
47.90807479556751
47.94281035097446
47.934303511433605
47.793119314192474
47.92242057544014
47.717127447360795
47.808387163886756
47.54357785678289
47.79486346476732
47.92262259041738
48.13654454100277
48.16437675205107
47.9820187841608
47.57451831569292
47.75958055753036
48.05029182969739
48.33386395557142
47.895497268782236
47.991715091563485
47.51567048137537
48.00369292790401
47.936885098622646
47.60512436070147
47.48598745520979
47.487402556066854
47.71237737065612
47.7944819855639
48.09443530243
47.7270918511961
47.48168281311774
47.72384556983658
48.03673122978779
48.35778728613621
48.18960964210916
47.782353004994675
47.63994967892497
47.78863836659244
48.077857940084364
48.0212860677199
48.485073664709745
48.10387972509547
48.250110717031205
48.00205438437877
48.324366700587554
48.20370811795394
48.320241504536035
48.40753110299608
48.30566350712968
48.0142226562113
47.82902123655359
47.79151520519831
47.77549723384397
47.51844381448671
47.22092030247472
47.3884388071857
47.510024891595705
47.36887137112368
47.36250900373405
47.55591530126915
47.95104709137745
47.93427977464289
47.680043748060875
47.62628367067563
47.87347961296031
47.67993920421978
47.85289170773285
47.4023177193055
47.08424662693027
47.3180691646089
47.36149715699488
47.15182476525541
47.34517360589691
47.36819580423023
47.61596601567965
47.30515000718857
47.84302402088902
47.6885494033799
47.23651459869134
47.04027665382394
47.34808837367628
47.68595196216277
47.88735717836412
48.12133747465127
48.31587351454557
48.218393953520334
48.116418600961
48.517249499771836
48.572783077230255
48.17326852027508
48.08682318406731
47.729562497307434
47.83207515127994
47.72620695719239
47.53923443778842
47.56207509578564
47.62042972283377
47.58251124447134
47.468952557191486
47.696442728040616
47.53035488212342
47.8101123501445
47.82244822246327
47.66246414802085
47.670467631670725
47.998015527065974
48.328346857435974
48.09177411542331
48.42362094737744
48.37250075555347
48.547291122966776
47.99676843811129
47.947869311870264
47.87825680505529
47.78137073908516
48.231637144144564
47.547168215650075
47.38873000040511
47.247603953014725
47.419425724155985
47.4296363571752
47.61860954846911
47.71290078482046
47.75867309199554
47.94927184608047
47.530940425191694
47.54859495842166
47.72211773526416
47.46399943128381
47.37649911701339
47.078724708419344
47.001205263167265
47.275480503501576
46.785806380345306
46.862506291963776
46.79945694805944
46.81857646282011
46.74170988154145
46.70256672564371
46.729247556864145
47.19112959752118
47.286060158618916
46.89926271692831
47.09092739576075
47.01254545715138
47.363005401842074
47.11714329903259
47.19115231792829
46.653394581327824
47.016513963179186
46.85475436525461
46.774208738347454
46.801028138044174
47.300870700196405
47.52858953851573
47.359944801639244
47.70591587797457
48.12705550747095
47.692990387573744
47.451053442397665
47.78318382158924
47.53305744333713
47.80495807914706
47.40782354378993
47.42111004374792
47.32993977154024
47.49257532411194
47.50428332223256
47.63036436252052
47.94851028017337
47.570422279257045
47.69346502949029
47.97761738197072
48.060422971621534
48.595720973097016
48.64809689059419
48.50701484348761
48.44172271396185
48.322985778621685
48.219689405148806
48.6158581999663
48.73134547979272
49.562270588768236
49.15205986605947
48.70238555673235
48.567019841338116
48.53851872555978
48.48001242441419
48.75715913231793
48.37380465715108
48.77457158088605
47.964955606543604
48.10484823884233
48.38065664910624
48.473560540691814
48.68698413056192
48.66447001677108
48.61038361694735
48.51654117967106
48.347839851385075
48.16999150032565
48.0881590683578
48.42163610613547
48.294046680291885
48.16174558899444
47.88366538702219
48.09789336271219
47.73418574868755
47.63923745758499
47.61391291920631
47.6513477828113
48.23740591425583
48.023110633566056
47.77343357522323
47.79969940449167
47.866575637112305
48.02162904122314
48.3328657965385
48.21116622317468
48.674896387308046
48.86359137374998
48.5022725360837
48.57104741985098
48.62023870024793
48.46848179538276
48.812263489935106
48.60816472027388
48.267393424854724
47.83135838254398
48.58691486621832
48.478699473029565
48.69778367585362
48.491281462588304
48.507262099560705
48.25309873321804
48.169062297826855
48.01676172289567
48.307995955844156
48.29326625234936
47.73184778724324
47.305396727421964
47.81573084432676
47.57038714831127
47.35179138655108
47.8015071310488
47.73257783994674
47.57345778912721
48.226847958035144
48.11921734168263
48.03141910833169
48.31786496083261
48.424973753282586
48.190669614637514
48.169795093845046
48.13659514131494
48.16940848083607
48.468941680995094
47.8529909962967
47.87273731182044
48.21458248526121
48.34790945077721
48.40517633954774
48.792832170915716
48.875790073543094
48.56266636356458
48.56344542291735
48.74701962816558
48.920947711490946
48.53405445902119
48.377359888846854
48.48696485619121
48.789953810028955
48.84078759329729
48.393412692772706
48.50574139607571
49.05456656250574
49.16830657540649
48.829233996559545
48.70172781464642
48.62033546162075
48.48067308498534
48.364250568327364
48.252676845005084
48.418242541323025
48.39970837115127
48.22470453585357
48.33218189816068
48.835656200898136
48.98528753660477
48.925693172114656
48.97237976964195
48.643614696285596
48.723746952184804
49.33565090694717
49.1658045278602
48.946595774706495
48.85680316224132
49.231089374443805
49.44967614612825
49.32777537801219
49.44671638046753
48.963341406455164
48.837245538551954
49.18178515675343
49.093452176932516
49.16384466107023
49.18139693550937
49.39425502079018
49.54559292837392
49.41319361012054
49.07849752404436
49.13302579292709
49.171376787539245
48.71050066122437
49.12724286043547
49.08873243912816
49.2687819206723
49.2215854466665
49.133176900288134
48.73147787180781
49.254511763684384
48.98021500970796
49.016918506868215
49.15327590180112
49.65458617743483
49.31320157171635
49.43111539624171
49.55382224126126
49.28117709132611
49.18347251849743
49.05743851780672
49.08795355356015
49.495540132193355
49.44580260681911
49.43164304010529
49.111047666499225
48.96046810158275
49.179096521212074
48.82908682421285
49.08583427302589
48.95002248671942
48.77798042901689
48.77714552459765
48.59220471447855
48.6864408206737
48.84461516560176
48.359796619610414
48.64689432760779
48.88537178929657
48.80726747922008
48.938830057909236
48.73536111517884
48.55501552188528
48.36243076427423
48.50615642233589
48.61440307995211
48.78906267280192
48.419966025313904
48.79366101366357
48.704470501651734
48.586720061962
48.58160570000988
48.398745016620644
48.412864717283185
48.965970430181876
48.52643471131769
48.4935228361073
48.466288622483475
48.59553204605313
48.80332023710022
49.07151765544833
48.5565232457007
48.75439217539137
48.36138737799165
48.478863243469206
48.085652198734536
48.48778051338497
48.445324223024656
47.837253828624895
47.97835025614241
48.517234891663186
48.059046944583265
48.01267940272476
48.14158508229981
48.52269390984403
48.76130171918124
47.86092432312836
48.67942910549544
48.55049663129883
48.34945039363933
47.93479945919922
48.411952828821896
48.19023748167981
48.39912749915875
48.508050628985224
48.50310213190566
48.026134763295666
48.37370400870432
48.614161551043736
48.867798885733585
48.77744848354898
48.83325066517514
48.697918298278395
48.92122433789143
48.87741720089841
48.869901741061305
48.823843875525036
48.8167612153096
48.57863342818418
48.55466310754716
48.76152690171407
48.475316014587655
48.35280440394579
48.27151361722555
47.87838910341478
48.283254176882124
48.298982914195115
47.96366284266664
48.14545063745452
47.88355637990201
47.80741953496491
48.05408875672966
47.936671498942744
48.05485660737152
48.22406582563113
47.60329416105968
47.47750383656791
47.55410169740553
46.89092007670851
47.044712858238476
47.54380439981077
47.13226494932214
47.090649785501434
47.31011096554341
47.1404997501386
47.83630103068759
48.00399739760165
47.939742465338455
47.367942440350205
47.63170520160273
47.803692662358856
47.714532420306355
47.70279816726903
48.62637011044704
48.94946130008623
49.47718286410418
49.42807159409698
49.2820817795932
49.29345873503899
49.01539731518989
49.05391339116545
49.25074787960043
49.02368004231393
49.3585855796628
48.6798405068763
48.83831460690828
48.709331695470006
48.30666695476696
48.11540766508378
48.33760799129459
48.271178299711785
48.07970748229816
48.03127017584425
48.468434852725935
48.233306951424666
47.929126761111156
48.01076298366987
47.66133091199286
48.01177813424613
48.00031310058381
47.89389372652334
47.86218450859513
47.79328695250431
47.61907285609678
47.44005080288938
47.806411602637205
47.70657172413612
47.52294372151707
47.71319111541439
48.0614618730591
47.916441700154195
47.74639012060474
47.26969379068411
47.009184608500206
47.52939387411409
46.902378215961086
47.04088497098055
46.89251000570437
46.942476536095086
46.83055189424526
46.68537211664459
46.380886566538265
46.23791825829029
46.23905450525144
46.178000883647854
46.23976077752302
46.09334376445333
45.88829283699856
45.87986862204105
46.2220435023787
46.296178589103285
46.413307662527664
46.64848881128408
46.832077993379805
46.755040910416696
46.640335878756915
46.56520181207033
46.819277656369614
46.897979939217215
46.652567973149075
46.76907651191982
46.967466936726375
47.17519370758675
46.992433504921244
47.03326790391444
46.720393338490105
46.4376633164541
46.24483557643802
46.117595931019935
45.96688923002697
46.08769446845095
46.025085593043364
46.255156383159544
46.05178906393591
45.69200455374697
45.62712475793197
45.97841708320149
45.81075117059209
45.95376213943418
45.75768517142249
45.83218042793281
45.84777772859112
45.80935726962658
46.26160909140109
46.454347781318695
46.22288671187408
45.75675433990463
45.947430760781586
45.593817672898474
45.76296048679918
46.04494868164402
45.59314259995466
45.30559054418725
45.72231796346975
45.73647781650046
45.59193561383337
45.48947461345435
46.32735429477548
46.47546646100785
46.10894428837946
45.80963243925287
45.726437221435404
45.40727650541334
45.52711798452612
45.7485207345227
45.5790197463501
45.57570267156286
45.847094050396336
45.8473067513099
45.929622296976895
46.037811186731076
46.27539361280925
46.02501653614092
46.042525857884264
45.99193481271517
46.10972806461572
45.944787797596405
46.17705653526949
46.22678452981869
46.39981499090793
46.986754897866625
47.175348907644896
47.12372637686862
47.35143555425675
47.25813270239237
47.451465221708425
47.534365936136886
47.277880193936596
47.134374380632075
47.169423026889156
47.07957336297898
47.075204518871004
46.72265436327469
46.385702089781454
46.27064956987868
45.96775717773938
46.207492351898836
46.18274126865049
46.580151034812026
46.39018871150406
46.1581646677548
46.34372404004472
46.52776045682539
46.01115077435177
45.90689177470144
46.25135632446825
46.20810839077602
46.75750645533065
46.93600061463726
46.6912339726759
46.844338030231
46.83561246115393
46.75277137547227
47.061217604276656
47.26845243366274
46.82722658831067
47.195576117079035
47.51988977730409
47.530227222997404
47.85694117272571
47.5841220298398
47.288517911295
46.86881359828428
47.177868947814815
47.500145336487854
47.5008265466596
47.452820600087335
47.37591740666742
46.88149714311649
47.185063987905416
46.99821427994233
46.84227610789669
46.58251878580657
46.98789637548566
46.40739579903906
46.703842842056524
46.79039625922688
46.40898857563024
46.127194181238224
46.259087240321215
46.147318774305454
46.20772095611168
46.114957916548576
46.25171889985732
45.927561812296005
46.26012329042144
45.726320532731364
45.92415146056468
45.41979187451483
46.20015291939831
45.479280861191484
45.08541053419923
45.40733762668129
45.42362336918626
45.19729135532187
45.21280631785104
45.11960379586088
45.387984017750206
45.27590225216791
45.56347837187612
45.96480463281894
46.02189123394475
46.2387013545932
46.492784824341754
45.867678449718916
46.09422398831871
46.39538979427
46.35796537591308
46.42005283934467
46.30887427676442
46.552803719444
46.17741391458173
46.250295847954234
46.60580225748183
46.453606724196995
46.23484804160915
45.90615185906027
46.48739478966616
46.043886225294514
46.0178188428674
46.518732827670284
46.299719894098814
46.35408702551579
46.454406514428534
46.11641436343734
46.43923640902853
46.814785558485774
46.793233928439165
46.52056679622687
46.81566258030161
46.34753307442147
46.38107854076385
47.13945316299398
47.120532854878846
46.85039755977473
46.66643289623319
46.34231106816863
46.60199763306348
46.266394507469684
46.15745519859858
46.126957992976045
46.476273819674724
46.477852006604216
46.67883713164486
46.43297608391465
46.340608013771806
46.57440055824266
46.589761474915555
46.59855113874468
46.53739879826574
46.85261011652798
46.52615624194038
46.60953347097856
46.93799146422036
47.25234199847353
46.515512036409454
46.88703098983198
47.35267435694786
47.60348162518808
47.42714519671476
47.44354739357318
47.24262878917276
47.11415732779469
47.12808879040076
47.28262725399621
46.71623447290205
46.45056471080981
46.694879506850874
47.04233164028524
46.561572379614596
46.78943983034438
46.89895345323139
46.59510279139137
46.60397457627526
46.590278308822235
46.72681790999717
46.33087548793794
46.12745729589862
46.22461744154521
46.33380035094249
46.18808953664608
45.84702402580565
45.68057554552633
45.403285234024594
45.4873369192719
45.77248304831471
45.78758091406046
45.64335352002879
45.87778281595379
45.70570878146258
45.95712570094873
46.231984802208245
46.294122009968135
46.302404468717505
46.22225082301596
45.95665637400101
46.605463620616405
46.701652840010645
46.346970590331416
46.30933342062768
46.38049617162478
46.53742848136891
46.582554182659045
46.70229303464237
46.879862920296326
46.3006968884081
46.44502080604929
46.24463214737673
46.540843521776914
46.3922098930559
46.72926579900598
46.1869716149438
46.36368410102426
46.44730485587059
45.89761592625165
46.2399174587769
46.341394550664745
46.223845295585306
46.13304636944286
46.08451965375045
46.13445863048967
46.20813654447974
46.00831868893888
46.036325348436506
45.74271458706928
45.7007725174581
45.917099441275305
46.20651719983667
45.82043138682872
46.006986629133436
46.086671248575904
45.903030186158276
45.85325017262828
46.34141888013583
46.12115094776371
46.24757155218922
46.325371807556756
46.22508626485206
45.83694689712418
45.662355961699404
45.75603796954534
45.67067711018626
45.85191121795993
45.79164087455352
45.854582795205495
46.027691341722736
45.366605193565405
45.457780794969935
45.496403102086404
45.580489588144985
45.612807820343626
45.80643370578027
46.304244089844424
46.319929947764614
46.14214557439941
46.44025623966814
46.40408191815057
46.71170080856733
46.620163634650396
46.63474646545258
46.512535878323575
46.04215222395764
46.14168284814752
46.51293986060828
46.475267662772026
46.6060046611536
46.22253316966309
46.34184723764118
46.64076409357926
46.716877793526464
47.41790155758846
47.5502081279498
47.09822528906053
46.86319022265198
46.550835517687815
46.83075666426141
47.070370654798815
47.05264469022649
46.84432587310023
47.03209867274586
46.71262590705164
46.40522355807596
46.418067986599745
46.7874353729495
46.72303680608885
46.69185281582239
46.811282798911826
46.57979655752778
47.15001063490337
46.519837263379266
46.57554562063561
46.317179997811095
46.381908160457584
46.129672513932185
46.35297355909125
46.79138814732853
46.489415039564264
46.09121439031015
46.523644031466496
46.412127233524096
46.30268839317433
46.12444534426165
46.20272186153712
45.812505102911594
45.903693225462774
46.59197223012169
46.71921368831305
46.55103817008421
46.017375190860044
45.93936549211559
46.04318231763031
46.0081907084763
46.20371126685396
45.56683550052511
45.84628711065551
46.001611776065616
45.76127765363766
46.076741931502774
46.42065317547249
46.27813090967511
45.95678887235418
46.0519436062265
46.06475825136308
45.77483108147168
46.29296289864849
46.19979474540844
46.149019051759794
45.96779346764569
46.23986396685212
46.1786729740431
46.07343271207659
46.41332306315176
46.144562189908115
46.29978335399109
46.197634478133686
46.42891770331927
46.31919569111299
46.43148028444469
46.11370334598327
46.222442519913024
46.11159030484426
45.977316974048684
46.00833685685342
46.0740993969632
46.59969399969549
46.33893121032572
46.55189326131421
46.5589839589209
46.061597511267536
46.08545012445838
46.19262178386872
46.56830688190024
46.286040715349856
46.57572484472957
46.501429227723015
46.39183804230533
46.395164595541225
46.45035879991328
46.62292581986359
46.15437111009018
46.12619934454131
46.028073712396
46.1061447363865
46.38991493184738
46.275785567795
46.53380148403651
46.39509689784794
46.72421165716824
46.83932667784754
46.23292938810966
46.846898931727246
46.65047668564379
46.545197582351015
46.67437434034839
46.45827864337998
46.03962303227701
45.94042336169088
45.78326732545522
46.053829517210566
46.25162896670393
46.071302166909724
45.48122053669279
45.720609022438516
45.501384457575256
45.44439488157952
45.55054477280477
45.4888442273784
45.715205908638865
45.92244230314693
45.84834424960152
45.99629574000677
45.85532298374816
45.98417662885889
46.07463233476759
46.29590649453824
46.16261824180562
45.909912697584154
45.79371360184752
46.03334543729943
46.19959600406947
46.23236862846703
46.13062280885437
46.19863185070307
46.5390754508153
46.46178413132734
46.49107105978063
46.703160415516685
46.42744807901216
46.79392595608847
46.61859429889294
46.504915613689924
46.924012186105486
47.23578605599931
47.17828097159322
46.704324192354704
46.30174872245045
46.255556240202786
46.2649482408831
46.42022416723043
46.56571357795443
46.40731509386508
46.44073191647418
46.71064854256319
46.65176865032694
46.593576806427556
46.61133202686695
46.40533331429939
46.55624603240654
46.88526318027113
46.42597380917921
47.01416576959503
46.91415779368327
46.951117996584166
47.053743619073316
47.12917234599154
47.11575835819202
47.23681841429438
47.45067399363088
47.704326851494436
46.80180630963887
46.98100924288389
47.02745255638477
46.715012184451396
46.749606759397906
46.692899653030445
46.430615337305525
46.9951052668258
47.08191351455901
46.95336567003495
46.72396392906843
46.841344210358095
46.896676382788584
46.63783385685764
47.01016821701468
47.14715453739762
46.98770055790292
47.00740197521511
46.630812991546094
46.65734513571027
46.96826414900559
46.94359467733944
47.013562809429715
46.81442061691135
47.07368793352813
47.18433869470634
46.946467417983364
46.579375290593426
46.68008369368032
46.835989778061965
46.76278053047566
46.99348335825383
47.35579131622883
47.38867688105638
47.27756937033367
47.31616294736591
47.61321984097848
47.459730888235086
47.14751654383737
46.851055255382974
46.988152197102984
47.70219508151446
48.057859376948194
47.91012448501103
47.958652483554744
47.28482871043331
46.667602051676894
47.17596273377583
46.94324577897079
46.530121579605805
46.81831332585406
47.065186548441474
46.764393539031744
46.783929175919255
46.99926669717822
46.78969172483851
46.584563619030305
46.406733840604744
46.72353951107736
46.461298949909406
46.42847061544196
46.47858744793533
46.67942425243463
46.159693207851795
46.439413396417294
46.123101676268654
46.22190551132493
46.57386859778896
46.674150781860426
46.870273459104396
46.30853108857214
46.52100322243537
46.61404405233771
47.09389784293709
46.684551283342344
46.63357144624958
46.25632133210597
46.13592771752289
46.505730644449855
46.87830059671057
47.14496713442525
47.055775138266775
47.34682499455892
47.97979848445303
47.76746524093846
48.02103053383577
48.05234093171537
48.712841585946705
48.50178778282606
48.03857656465866
48.33832416448439
48.45907266549109
48.77811695464065
48.10281038427713
47.96314878955512
48.03826699681128
47.89467380680287
47.644960076230035
47.561851538604714
47.249477410407955
47.475457566627604
47.20775427716155
47.29452314031338
47.01682409471724
47.22966325557326
47.314590773105486
47.68838602422226
47.476661071577894
47.47182521972139
47.65017940295329
47.5134578019349
47.23471517151474
47.540236442128524
47.11099774553273
47.16019561433732
47.22569835687366
47.4170362759039
47.2946147972649
47.39272016428604
47.03584617100142
47.055852918259795
47.122391143366166
47.59436104941495
47.24088809952157
47.268560645883674
46.89157555634998
46.549024632313504
46.64849709373783
46.62730385656004
46.60055542198496
46.8629986521482
47.37088670765748
47.46943275572025
47.54650966452431
47.547619847515044
47.714184509015
47.740245543760395
47.52747029027015
47.3426053950306
47.759620657442106
47.46212042172013
48.06884064155955
47.276432369235174
47.364084618383096
47.27218411412224
47.90980905481096
47.927966799977625
47.925519057414235
48.22441548688702
47.76968557429062
47.63260623052227
47.79287357285103
47.57976973756433
47.419116731949984
46.9420992653853
46.96882509875398
46.47030919321203
46.54976419576503
47.3111750450239
46.921695888003846
46.93568171094953
46.28988780487827
46.28747498859294
46.54133061974721
46.3920999740179
46.60865461814833
46.773841748941265
46.5341685393161
46.95515842520023
46.94045871034985
46.86778409633073
46.90632017564
46.61247843225659
46.710834342587006
46.6796204303819
46.85773451748922
46.832183334054065
47.243601236603354
47.23954607188273
46.957928784423515
46.605469501759345
46.46131024761966
46.742326003743145
46.62737905963155
46.33273415804938
46.30492719071917
46.366521032426064
46.543855348707005
46.521656755215815
46.08447960202939
46.43657610813558
46.747134754781236
46.24835761302715
46.46141939772211
47.109932090659505
46.91097564962385
46.89414450168321
46.940927388898295
47.07329022376364
46.924393973411924
47.0517054430689
46.991256036051865
47.00885248180749
46.520407012604714
46.5812249926913
46.78898398449229
46.51941746581226
46.51321183764599
46.60020798841602
47.239941411167585
46.916191324732395
47.19246388726749
47.77700171485129
47.309506408785005
47.12823651275263
46.58995945588341
47.21128556410236
46.82000446689428
47.071015256329694
46.82381808779401
47.015635916124076
46.93567334704313
47.146674985347204
47.111367391210194
47.017380820434454
46.96103241100412
46.86923043024388
46.81977603007401
46.534330812045226
46.48998109759522
46.13662035362483
45.99954963761045
45.555227373909254
45.96086772531254
46.11048120794378
46.17872426774833
46.3586461603822
46.427310295017136
46.158821603263334
46.00785809677628
45.682107483344254
45.949257874203816
45.78863872548288
46.06675863744097
45.882445514808715
46.37951605255982
46.4394773260988
46.0945931774235
46.0807083748688
46.14872648595873
45.824106502293326
45.79017341203349
45.95312230844871
46.441594917204554
46.483292345393686
46.450986486208365
46.59943028272372
46.427921562665595
46.753689284894165
46.90927824882373
46.908680069476496
46.71453922483823
47.09299895832784
46.945854161953065
47.40042060162894
47.19067541216173
46.96587496278991
46.92773790023372
46.41670358731618
47.61336337678246
46.955540897962365
47.03282088234791
46.5625780298838
46.73832319328472
47.07726361296736
46.877725649425926
46.82264043386458
46.68309219916765
46.59277114627389
46.31673658108551
46.90521839562478
46.75824448138776
46.7345567790935
46.643706088037234
46.26850824718518
46.71935318391508
46.01800778193308
45.84538309328608
45.73913841413744
46.35290234677017
46.36973848350864
45.975571597625894
46.01471785575626
45.79861798905819
46.324336485729056
46.26190643437495
46.449439018554465
46.30225697537945
46.3485530554743
46.683945844105274
46.74804517398376
47.03886080459888
46.5032072987195
47.046540450599245
46.446506268103434
47.03310429287582
47.13588346862975
46.883156832489775
46.861432392833024
46.96310648416449
47.16242503880778
47.001557963158724
46.949371510362866
47.31163302417708
47.2347437757211
47.399971040334044
47.295623769226296
47.26019877472674
46.97704240458667
47.51827866282371
47.11592380171068
46.69631797822839
46.77569141233396
46.69869219377589
46.39871326869435
46.79267993793506
46.241281866570056
46.7874763429524
46.58684390131576
46.090368720791815
46.02424535686068
45.9061897225835
45.833479915379556
46.30651872648297
45.82667977915797
46.231425968312664
46.52962731735881
45.990046497281554
46.48798623949057
46.75314553558883
46.61447770202632
46.69929595305526
47.00648859401011
46.76942451353253
46.642090840002524
47.13792523550091
47.2177466755861
47.48187000035638
47.225650807869386
47.647063967438015
47.87408649199842
46.986904535091895
47.10201084392785
46.88733259766047
46.709971747634654
46.87174498680106
46.545036659792885
46.82115080344332
46.34609560397017
47.09486835591537
47.144346796102404
47.416251397752355
47.44311637436696
47.31554878883718
46.98671444109852
46.99714361921166
46.59059634517642
47.153941079446305
47.51261887995597
47.235156756975385
47.42853553024326
47.7796913809214
47.82305706667785
47.764017885554715
47.62913737694072
47.93828300453341
47.70073409211307
47.551612873055674
47.88422352036308
47.968024077276326
47.77793019406439
47.55323394820815
47.67737452642255
47.80519436312174
47.839073474566206
47.842225456078154
47.83337931930313
47.31557729902224
47.19314828532497
47.73112145074955
47.99976785901077
47.88091100668547
47.68250893762023
47.16344635262031
47.309955123871795
47.39054664928384
46.90456493786112
47.16875702074273
47.22426660612403
47.02103774702433
46.74646504126696
47.21005799551956
46.938187912309424
47.2267364846305
47.0012911582919
47.22580496665583
46.55732288344656
47.22088939681504
47.13851048690188
47.00946139010021
46.92796527915292
46.879016806944556
46.84151415743402
46.97847227314493
46.62955734233756
46.72139038476155
46.62016109871751
46.49010081029631
46.45577467448371
46.42315923977861
46.189698380096374
46.53509631585389
46.503094099689314
47.14146779525757
47.440029947583064
47.40537415879466
47.44444951152105
46.95306011869489
46.89321805168983
46.83197039612234
46.702684236941806
46.77706573528941
46.691268962835416
46.976850572649624
46.90468474796544
47.03543546207339
47.20348996638963
47.1327820516039
46.22470670031545
46.48555939968415
46.265123046465035
46.174366960347605
45.940383194378406
46.00434144656544
46.39209768469432
46.29735609954898
46.469085291981344
46.50274559396018
46.705078127030355
46.77116236122057
46.492007527797895
46.86945886147995
46.60404231267794
46.601751163582406
46.11838566865809
46.50454479538455
46.349440783127335
46.02642453743409
46.425856224431385
46.16259314282811
46.15771205585668
46.45995597781035
46.12044873531437
46.53736774173055
46.25150519915301
46.15167170574744
46.64354784589882
46.43378471307218
46.35815510897755
46.22871097773037
46.17608231133551
45.99131072498568
46.06960749542043
46.21492130451579
46.41625251636754
46.04400303513424
46.17943348183572
46.58000630280946
45.98714932856015
46.36887287984794
46.06805412117531
45.766148435395166
45.896988994405135
45.48391429689608
45.45093135114339
45.59383054109088
45.61655866121148
45.72718297576486
45.670458344780315
45.05927636374578
45.157702557387154
45.19669785291594
45.20238260177325
45.08002462056021
45.47705193418453
45.22691293248395
45.213011058102786
45.03050249902849
45.2719575851237
44.68855946350644
44.80808149946364
44.891508518975236
45.02157463754918
45.380623864802345
45.19568710623747
45.46115451292581
45.24878208577049
45.701394542341184
46.00686076814406
45.62501754426651
45.16486137297322
45.48588996758578
45.5282668180821
45.5176764470942
45.22257675471221
45.1439254408441
45.68895004402341
45.67152251833229
45.36442129004723
45.62042524029321
45.65867758497662
45.89194852399802
46.08437383918891
46.00919875218544
45.759514786457395
45.94440109978871
45.366618609996316
45.194532597311145
45.526143703058075
45.73046388091968
45.74088893532128
45.708817072234
45.630831523020085
45.71043308644984
45.74071395223996
45.67988155525884
45.40520262900947
45.46484728891124
45.95288258374398
46.25122742108501
46.03399093692849
45.30140059324215
45.41793985960507
45.14803833345266
45.13221089894838
45.1753148314593
45.33210968032778
45.251010910104654
45.52418771039156
46.04935272549623
45.93223530407211
45.94615112643576
45.622527431504395
45.63864737003278
45.23007798204441
45.202591644158005
45.71405833779989
45.621454157888905
46.139976910907876
46.24113443126902
46.65341669828276
46.08774774213645
46.31539603844075
45.93000199040303
46.11095158771564
45.68553731940177
45.78979438153018
45.505285525712296
44.77622947062254
44.670413144609704
44.75158521888518
44.71992263213532
44.7445440908517
44.693045096291826
44.531441988901584
45.04514674887509
44.57348545886416
44.64035653305389
45.0855063968979
44.610576806419914
44.394278443498315
44.50525567347858
44.42711673485673
44.310848938858875
44.74399449185094
44.68284057214433
44.535334836052996
44.32585283718042
44.01939982042476
43.856253258275686
43.924764822303366
43.735523185722464
44.22194452970682
44.20205856327966
44.20800348197996
44.174527825032314
43.87019290991309
44.041458643412355
44.74826012585782
44.4536762717879
44.630009553469534
44.49082511220965
44.670157055470455
44.79289566637403
44.93676699702169
44.935395496743226
44.73316653875248
44.94053449711556
44.73881146424292
44.95013085253182
44.65193406300803
44.93070845368235
44.731806405097394
44.02535083223095
44.317637850454275
44.43553593829359
44.062955032582636
44.33263963568411
44.64978813770398
44.85182355786211
45.00155610915643
45.064124017970045
45.2172751099212
45.39465975303324
45.628146481153955
45.74513044150635
45.53267773551453
45.48656052860782
45.32544210972802
45.28456390456251
45.421167643098386
45.42491400536516
45.64930487290001
45.26388556049165
45.32960141608767
45.09977107978628
45.21024492978602
45.06021232241087
44.908323755210425
45.12260327958972
45.543404640139
45.33882731969757
45.83991991717579
45.57303436144023
46.16214027560861
46.113820383563265
46.28011702525659
45.94118652859089
46.19222070002598
45.964978509881476
45.558357538427735
45.919742291420924
45.927666366441045
45.85917609807113
45.838624243824654
45.714204161319444
45.686100894281296
45.712411272554704
45.55189764257777
45.34765229115209
45.80409575524171
45.87152313766306
45.778550948335585
46.16307739433882
46.23358816660745
46.07164293557881
46.63312013520169
46.11612051895098
46.061182658178765
46.138998343991865
46.41558983532529
46.05674898274258
45.67260795284386
45.37051159048632
45.66735493416802
45.34845534365787
45.686228917972024
45.972584745865625
46.21038244790723
46.37156956665228
46.365378710525114
46.39693877923888
46.27302293955506
46.01622808797991
46.53999170447324
46.43261202708799
46.85481936445913
46.93965603586973
47.589307174670246
46.81960047301541
46.983139358102534
46.872222914109294
47.039937310175475
47.29279776541436
47.573415269871816
47.37705075259199
47.988180098661736
48.612479418754646
47.78217758747777
48.185827645997044
48.68354725647246
49.293696858788316
48.96343465941662
49.1206598976916
48.93871706148246
48.66449914524874
48.684548427583664
49.08187836252337
49.110458504567795
48.77184947514101
48.606910315013025
48.72074200863251
48.73132205267862
48.57224148654097
48.708521176821364
48.685885680722635
48.107486041002154
48.72480231113784
48.18880547817441
48.31257265504139
48.15167384405004
48.1608795229649
47.96063770928102
48.23469752460517
48.05443523221469
48.081223256207586
48.14386915639564
48.433590140176584
48.481288344262204
48.514749902568944
48.412125463798006
48.46088341380622
48.28856438367919
48.20551325917029
48.11346727888497
48.393622508175824
48.18907363432246
48.36082619589952
48.59783455079257
48.495123441215604
48.77935983527556
48.69564118206861
48.96134796941728
48.626253741800575
48.826548347971524
48.396716884986816
48.52290717686046
48.32795518111077
47.769502881493096
47.74193533746205
47.55608639999721
47.653145445634706
47.276964130431814
46.72500584419125
46.64554811583852
46.55420409069745
46.73342188188524
46.69429881413346
46.95837156281791
47.050362692580606
47.093028689777434
47.49051321748323
46.70116096080934
46.88259453710441
47.271429686101285
47.17112998568879
47.07907540979044
47.20157759241166
47.355833799066595
47.56400733170042
47.43531929894179
47.30966718309073
47.34122483252479
47.402042352966596
47.27835327940562
47.28017989931562
47.11630328811734
47.086724817083095
46.45419731554057
46.52740102611302
46.0520294077878
45.82052132384278
45.66669936738015
46.00890802417998
45.60009006874739
45.817280752896046
45.98140322053008
46.6346316511292
46.683196458319046
46.88408917793284
46.35418925439879
46.70708179116175
46.364519869073746
46.723344344764186
47.06802238979726
47.04632639559166
47.10463485211226
47.209944978798696
47.49096122373238
46.97752489994216
47.108455464022896
47.30767118848921
47.2077472394637
47.96632687923415
47.72730171079957
47.760082768590166
47.74913685156094
47.28500049145682
47.16087708622095
46.858422201420055
46.32543784405726
46.45462243046468
46.39278138033905
46.66010202233058
46.61808904208369
46.77970450542096
47.342748154826964
46.96666084508929
47.10253000253992
47.31336962546234
47.130492536366646
46.923821090201336
46.53468455263042
46.4103745974515
46.67680337219012
46.17461196598011
46.25244176456149
46.23119905029188
46.214607474699044
46.48356581467094
46.254364274616414
45.96198904741134
46.19187465708461
46.47447751307517
46.49820884459475
46.46979015559873
46.46649913254128
46.70391006065906
46.23540211139932
46.547274155655025
46.75692887570119
46.76597603566383
46.15710937827294
46.31964557449624
46.158728697187115
46.15026718541851
46.24516558681435
46.40171260900352
46.4031908366206
46.77116918680247
46.319101345881386
46.48190280628934
46.09908228392246
46.35498176443464
46.37359047110655
45.919957275097524
46.12303955154924
46.2126876870069
46.56019063658734
46.14906914487752
46.182452352096675
46.253316307142946
46.54075554955742
46.423909454585626
[truncated: 98,002 more rows]
