# Supplementary material for: Comparative structural insights and functional analysis for the distinct unbound states of Human AGO proteins
Source: Sci Rep. 2025 Mar 19;15:9432. doi: 10.1038/s41598-025-91849-5 (PMC11923369; doi:10.1038/s41598-025-91849-5)
Supplement: Supplementary file 6 — Supplementary Information 6. [file 41598_2025_91849_MOESM6_ESM.zip › AGO2/r1/MID_L2_distances.csv]

cm
51.035189957497316
50.86373331879056
51.11712795876421
51.12899153378925
50.904419976063366
50.56987752336098
50.625721517908104
50.578355997030755
50.537127906763054
50.61060896073745
50.728730695825
51.14927308850326
50.78727695322555
50.81423947117935
50.82315476293933
51.29226056384141
50.73500242156797
51.088174159065474
50.830826574481826
50.53817299220424
50.8585574023162
50.73255948249944
50.660291392326094
50.33684152331894
50.36719711116936
50.417058064612974
50.46059142900209
50.73827999351711
50.83110251912799
51.14341603166943
50.902096797068346
50.87026407198937
50.8118946998072
50.63283228793951
50.57912885409155
50.68380674260451
50.670177500825474
50.49298565110485
50.575006736923775
50.18074651209633
50.00591174014357
50.07513328352575
49.661436058423305
49.966636702688724
49.78030983852373
50.20272366318683
50.288629631989224
50.225518289101444
49.91486335405575
49.92408013864007
49.97165757457111
50.00989139756857
50.53066940749979
50.330799913405784
50.18790657706595
50.07116277390978
50.230768848355225
50.59131756169624
50.921368652378646
50.711943772256326
50.650213069859056
50.140094830798404
49.92754129987454
50.38077672423532
50.50642112647491
50.26107327736346
50.28221022919673
49.949521270065645
50.48765923153141
50.28460664933709
50.39831210973842
50.59637697298191
50.32877198244391
50.453578281014025
50.43538781257109
50.86341648327803
50.74017591445913
50.76985086517881
50.792370529806455
50.6100445167749
50.74648051156488
50.819352937061616
50.344859757401444
50.70889221867805
50.698071743609326
50.81810199395929
51.218405355468335
51.227798582695996
50.83897927407649
50.94537407806441
50.699400955228924
50.856148564624455
50.70445581504303
51.01326653520563
50.83240734665948
50.675276578571605
50.78545197735605
50.8000364957237
50.902197511224514
50.99959125124918
50.755822243074334
51.18267764167332
50.83338982376971
50.984252374841994
50.72876725601593
50.530351642833736
50.40354555080652
50.22240008553518
50.34941887943911
50.6583533062975
50.37045098609868
50.19386596096649
49.89237947406658
50.043375783047765
50.04269283600175
50.53812686548019
50.25737774970272
50.17793931178783
49.95740743896391
50.14579490482177
49.84751160640819
49.79485356008324
49.895749726670275
49.90071115652554
49.8696772727645
50.49015776442155
50.2930647118098
50.15223861723805
49.997604440971614
50.10814533333189
50.36302847539891
50.20271895244485
50.2965635795032
50.3794627580867
49.94894353841295
49.91332284200733
50.63017468438853
50.46265013814369
49.686014578024846
49.98489309431653
49.784153947305214
49.70036560150796
49.96872135648778
50.01863538446876
49.899741683465265
49.600955953254626
49.7060374246992
49.77673377922224
49.90584333741328
49.75590450934282
49.747080355452965
49.81745526413952
49.5617455975157
49.71024027857793
49.737474798505716
49.681108506637194
50.13811990647112
50.08082042520447
50.20922688428409
50.02082485570533
49.89099765056949
50.02403697202727
50.18953598536482
50.033271758114445
49.786343948760496
49.65577186105816
49.36235407496613
49.92828457776942
49.72352413598001
49.46217473132771
49.30729262398068
49.0858817792655
49.20374515419929
49.09512281091956
49.576723353172824
49.0476786158996
48.79265028328774
49.312785801059604
49.58049932214572
49.858700877884836
49.55791754364987
49.529405323020306
49.6432696477367
49.42155943358672
49.76408027329119
49.68580193307105
49.8928923326689
49.76593405051003
49.66041419051379
49.763792485147555
49.94593523259389
49.8322771942296
50.02781308139182
50.12446114618758
50.12210003351531
50.01337536394851
49.880866214846165
49.83916960184331
49.72809502792782
49.20127241683452
49.16742102171526
49.492068196764116
49.427724847430476
49.32422100676706
49.40240761828628
49.36695296669223
49.67488641955424
49.28746822623392
49.24530012608093
49.068456240818016
49.036586553759655
49.083458138812254
49.388131179278005
48.95802845362102
48.93661357122721
49.00662228682747
48.883328254025145
48.79259060871099
49.01812093984214
49.16583358195658
49.374213656516275
49.04364457808695
49.19163997224303
49.32947164195967
48.89473271037418
48.88883859226361
49.211214307684685
49.306852562962824
49.40381469915215
49.342050670904044
49.46041181391711
49.53710977716918
49.41056007074466
49.65152607174102
49.41387334691853
49.48871488149182
49.85446524432696
49.47772225509758
49.01252560917236
49.29573680943198
49.3775085241315
49.30879442039541
49.41833179697736
49.273229918002215
49.19932763394225
49.573274480024324
49.27731464840814
49.314644461434156
49.320944415581245
49.18949203140534
49.2603496494646
49.46996480345092
49.43338332225139
49.41212646365342
49.54564495221412
49.64594446416035
49.909612412326744
49.084736449455335
49.1198800954175
49.32177018838367
49.21890678175256
49.38687233040855
48.75105619528503
48.78586373372943
48.78715573112346
49.137726161125244
49.02782235501741
49.17004582917578
49.42612238119845
49.24629447689385
49.56072580493699
49.16494949819196
49.667272818919095
49.517887427264405
49.319483345218735
49.237427986039016
49.2800858898903
49.14854554230439
49.09180804984472
48.89485024412581
49.13544595476463
49.06074240591016
49.21439942506911
49.05367234406136
48.98672838870295
48.912346271239485
49.286531086354515
49.684360482356574
49.41148250927279
49.17574227387624
49.0242655626556
49.28691938839171
49.208432734208586
49.57568677423737
49.253404884299236
49.50620745253135
49.21731258004675
49.24668770850711
49.27468128301248
49.78298885287302
50.029937292642956
49.86355884449061
50.262419288756746
50.40113930401597
50.01294066787424
49.67758689802398
49.952686588526625
49.622190562292786
49.91889525392809
49.544553871916115
49.50157066094455
49.433833671712335
49.39207340075247
49.44030430968157
49.677663296849026
49.71162989519715
49.59858878901916
49.822279586708525
49.975389378345646
50.257589033033284
50.5342821475564
50.648941136017925
50.61127007124648
50.479483510343506
50.48416125535841
50.58018379773784
50.468074555880804
50.67167790182824
50.89274576554881
50.98723133268305
50.68826427185656
50.746034064745544
50.742374886077236
50.56064442870981
50.58474675082314
50.64607075604959
50.6989671922913
50.39654297627606
50.45789544204411
50.387255561022336
50.529859205103875
50.80611555866109
50.5822127034914
50.65729159565186
50.76927121703024
50.45599213679224
50.3676355147796
50.17470990539519
50.14225870918802
50.25289631181995
50.158618379143384
49.626021018236855
49.978492816941035
49.48725421666151
49.338885323864766
49.32688373807359
49.35399171977212
50.31386700092869
49.975313906996554
49.97088262237992
49.70885323724362
49.8833106097817
50.22287827716269
50.3045339972007
50.36893002899393
50.56049789127607
50.75175482811885
50.33475807057052
50.356874190008334
50.5575298157955
50.697463334974366
50.615888109345775
50.21830884840154
49.95532049276399
49.67280771381226
49.99820300148315
50.36827788530725
50.48070132371313
50.41996293278506
49.94379356519913
50.13099828918572
50.03034920670674
49.97708448667906
50.165330750010774
50.04146432677132
49.59777935444344
49.29567503230341
49.530645469476035
49.20898517681004
49.1243560561198
49.65474288066093
49.74875029809874
49.575944641149704
50.0837672050946
49.63328827159166
49.96091831122543
50.10084822285422
50.364670891180985
50.157893121241635
50.333552164832895
50.09900390601932
50.1770164526698
50.21772655771362
49.647613559476866
49.64507308576336
50.04602701246028
50.108827262339545
50.06062298299739
50.63591509947485
50.563497160785865
50.15971053411246
50.31759487816455
50.34082576547631
50.12943314706946
49.94233537943431
49.953801347176096
49.94465581773656
50.28368607013308
50.06268685434751
49.79355788752377
49.825978681154645
50.22690866379629
50.64791250899345
50.5098294890551
50.30933335886915
49.99423815984956
49.88223664614428
49.76636318540635
49.91851722672578
50.047512476753134
50.01436099014699
49.86604136296708
50.14070229334411
50.40550814779397
50.687801894604355
50.243549799214975
50.19542248163513
50.438453272216194
50.39855287684966
50.62405714533414
50.65323545897221
50.37485834368083
50.555408492541396
50.56920261110938
50.55616265615977
50.49665328851077
50.755121702412445
50.12442793759544
49.949603464441935
50.376409547921995
50.16843021610189
50.49329645218166
50.36450033743932
50.602815566305395
50.90886424910272
50.587632044823756
50.62060629484896
50.705250552085346
50.39085558756355
50.28511811753607
50.572344554596
50.472220699327124
50.33541031748629
50.14458210229918
50.3101628869298
50.01934446574091
50.390740938274064
50.409745652146064
50.27878476510323
50.62729173113878
51.02706634374592
50.36241187825837
50.286078662073386
50.595309882274826
50.39115452879198
50.2510751657899
50.174908591305886
50.415953305860775
50.82329508785285
50.488767629828764
51.02669438210172
50.28616156557893
50.380469929074486
50.51132822662078
50.15760270436551
50.5194088255784
50.3692197164697
50.66037209366986
50.42917818457774
50.54119304560669
50.59154215354809
50.57003602120545
50.21034836880773
50.37061059111988
50.27147122433938
50.56514215231987
50.652913364300915
50.10310655540559
50.22388798174932
50.09958325920906
49.9909477069096
50.1881880516843
50.193156003597906
50.01207792688283
50.14147338911585
50.070997771267955
49.925210846549774
50.11841932974734
49.822904590531614
49.919150529601254
50.30702660543136
49.96471060751582
49.81312335208719
49.69668063031058
50.10057963522803
50.32485126028361
50.52501124637686
50.10629294459797
50.305972125610595
50.01428657602992
50.27495105681912
49.34819362999076
50.06127893389093
50.2071706506483
49.7695572386356
49.510277953733606
49.92798776734974
49.64380840360134
49.70856605041981
49.59494024769498
49.99854170060038
50.118661360533046
49.52411944137751
49.987738616633045
49.86943572839147
50.02063316511111
49.31647066803632
49.70604556093843
49.73181119358211
49.994546778849895
49.9130606861545
49.84305371398193
49.74027494904289
49.797031940153566
50.04363861083732
49.87993113314694
49.88094824897192
50.221496713223516
50.09496025561584
50.119771640635946
49.92603047166356
50.03517462905998
50.08132310971196
50.082497413199654
49.954763207041175
50.03151822224984
50.1783433011888
49.97600177845919
50.05789755617283
49.975451725233064
49.52613265739414
49.80379937909415
49.570624648051904
49.32689513041323
49.32646947002521
49.2140372785895
49.26734195604492
49.33079886727634
49.53927249665121
49.55819418193431
49.559224192232215
49.1869215396562
49.16097478683775
49.38388737288432
49.138761112209814
48.9309845607418
49.37507271011493
49.37047057588807
49.11202886548264
49.25161642507297
49.07854992381075
49.476960761814865
49.34537688750667
49.263952704554384
48.72531518914868
49.1757248078297
49.37638350544999
49.39339597812102
49.24586653345519
49.904455859246724
49.987673779111375
50.384028220325376
50.40830237420176
50.3909804370053
50.45561853241455
50.156641023974196
50.468349698602424
50.66954581587664
50.37152764333346
50.614008697760326
49.99328715218744
49.99478878240612
50.01835207827704
49.812330659423594
49.792313168472994
49.65973308105237
49.924236716553345
49.58422766474141
49.490328679594406
49.898437939232345
49.869164522766496
49.55009452814558
49.75195013267468
49.646401778347965
49.794674930831924
49.92101082311435
49.98303352824908
49.880457689920746
49.707975190311544
49.60257069617701
49.81504782383993
49.69518727694031
49.7024420127231
49.53793869713552
49.52789549142309
49.69352942869365
49.57702348712093
49.60824265066026
49.161739951358435
49.179622211400606
49.28741264304621
49.1343658429637
49.177832520252046
49.139684127682
49.204741804743904
49.065871293406495
49.217719221283055
49.00802116164072
49.116515507632386
48.97910806674374
48.71522388447015
48.70707948201919
48.43382807843908
48.43405425184021
48.598515318174194
48.645525952950855
48.697912469210266
49.03753093643631
48.82281493630578
48.9337504406034
49.01634512396608
49.00739534007469
49.089547342686494
49.21050973845059
49.17885974129221
49.11365837518089
49.109263595017154
49.2525478399065
49.62183521158357
49.42638744952367
49.46208686179089
49.34637234621697
48.98826257095764
48.734675926412145
48.82331672317734
48.73663815728012
48.75434337450248
49.01591850221041
48.854982080703714
48.631804238260656
48.76562117402226
48.470227580454036
48.72751370747708
48.83200321347241
48.9839196110782
48.36479337509252
48.65137491364622
48.604969189939204
48.58340496486921
48.82228143331962
49.19702302288321
48.823029890501445
48.695796628590216
48.98605989660325
48.31705890731198
48.649897359402104
48.800486197438396
48.285649684047684
48.380080042375525
48.0502532113116
48.44153081142373
48.35559674389575
48.06493587662379
48.8750865809219
49.15169754827994
48.98141725571553
48.55132660359008
48.40573791619163
48.349538189838206
48.57881635148131
48.523511019836
48.346137631195006
48.54335723547421
48.53339420518155
48.7512191943228
48.600793143246605
48.61715478192945
48.839912095649716
48.446476365534814
48.51268512353499
48.43839419190764
48.72132743156871
48.425711390662244
48.98046475823397
48.984849106631415
49.01713745887705
49.276382009022434
49.332849629530564
49.66081511343689
49.72811369125916
49.72738281577831
49.84106163618219
49.88402511981524
49.640126656773795
49.355514947488984
49.728540154267996
49.5400518260897
49.48297246066895
49.32239110768828
48.930918994617464
48.51961639793812
48.40569378121496
48.668509432397016
48.52964605604621
48.64183557281103
48.67995967821321
48.53460188665965
48.52282940977483
48.78350957806834
48.50848391726366
48.27384225908069
48.68341918255767
48.875758177129335
49.20264219804131
49.13937480879722
48.765985475755876
48.853989199247486
48.87598761806971
48.79193341589685
49.10637281310661
49.33488752596237
49.276640188831465
49.32591128316777
49.7511926967607
49.49881490628863
49.40308134993542
49.6418136101229
49.46757914468297
49.19224158670345
49.52184679286022
49.41041886373962
49.85793312459758
49.78797726661122
49.442778498541195
49.06359766643
49.21724989204665
49.367497992310085
49.22240423843106
49.185709343371265
49.592304700397804
49.06366037900854
49.18657536147695
49.04790404536844
49.158841855703194
48.7445643086866
48.903326300461586
48.57408017889783
48.554813206756265
48.499520721351296
48.69980329154991
48.503803926540456
48.687482314067594
48.52712891445985
48.515043192744585
47.89754572043885
48.500462417238765
48.350472951102454
47.88152856100102
48.03074629291671
48.057545190797185
47.77833713489302
47.68471655797797
47.73111859811713
47.98319026689193
47.855677442229506
47.993214990482365
48.267455618487986
48.39652259752582
48.42699481858983
48.51620910463895
48.50433422373207
48.420051841162
48.33181719948249
48.460809355929385
48.534874766304185
48.323233196184255
48.35487283331309
47.95570884923938
48.21541362607454
48.52618077141141
48.32950798837465
48.314726722026805
48.30440032794077
48.501486412175346
48.25319557489361
48.226219919358776
48.6318787526125
48.5691409256796
48.72899602668225
48.746380140235985
48.56986396709889
48.48713832367809
48.82967504074319
48.77197565146335
48.91068798216963
48.70868868083174
48.517815516356734
48.54697496754949
49.18473952436992
49.055080394398736
48.90098909927712
48.66055777677453
48.26738722390865
48.59741670490227
48.362168211290076
48.49972497138598
48.328699721062705
48.73263226789626
48.82022774868129
48.722333497787346
48.26597716793441
48.35154091422173
48.67162540231838
48.92786835078581
48.77932111868325
48.56993238066644
48.896019129512425
48.66310883354193
48.77552209968385
48.78287123897619
48.765395160085454
48.458878090520464
48.51807476271702
48.497003881311734
48.74609202828201
48.73272701535466
48.94878896919452
48.8716362028131
48.6551301052413
48.60346873985742
48.95742680728004
48.336502756977865
48.38521772639176
48.2019293848659
48.840802741034366
48.48088833311868
48.724976695956094
48.641575109155816
48.39373373088124
48.02472163365655
48.4859331195744
48.44812089982011
48.19220442044078
48.398749082689356
48.37558526260073
48.5477781670966
48.456255232289784
48.23286549766059
48.35143208543551
47.971566582402744
47.96953040237444
48.09629502858151
48.17191477744504
48.242505649288276
48.47948239750112
48.56548608896845
48.237620648541
48.436578569804574
48.27343535485638
48.06793927028286
48.14179700618244
47.995636815509236
48.44346994030131
48.762663779473854
48.465122007106125
48.59575635960172
48.24464140831932
48.698396859112194
48.506027292501145
48.3671362502531
48.58207834414683
48.073215449047396
48.42654825967043
48.60259731167741
48.710840097635334
48.37870613459598
48.899498974988916
48.560293490018836
48.493106396380306
48.701532242566
48.30939576044884
48.25993556431251
48.51948243196356
48.521353680651394
48.35331498009777
48.330610228363
48.41421304919879
48.52108034444022
48.29103212460352
48.47029025893599
48.10942863360462
47.87663011350827
48.16684409682615
48.36896795745967
48.11679179730029
48.326144338291066
48.54053770907303
48.314031625517366
48.13361092424653
48.68663924426166
48.73461824081166
48.56133419061851
48.80252397540948
48.48022460072759
48.44571418874697
48.45549544462729
48.44844183330083
48.258318213046614
48.58313895268104
48.450970498443596
48.289714625422526
48.17609984504047
47.91530342341404
48.099219205913066
48.00349108445463
48.05239937178999
48.261676046373864
48.47880265524352
48.6701391944524
48.53210192146896
48.70264064721217
48.811842677663925
49.016525747709935
49.26137324154756
49.13579989455813
49.074686244143926
48.963711150681846
48.54984687960611
48.74628803746416
48.9712623232685
48.886415792021275
49.04282477332797
48.72293419806762
48.59968150984806
48.79481789116336
49.273549475627235
49.54283732161087
49.54224131022773
49.17488881079179
48.95407511669941
48.833814319740604
49.19173817486012
49.22883554576586
49.43276299396642
49.223376407393765
49.365062478381645
48.86226053793283
48.781741955872405
48.76471531191022
49.03993094943491
48.92852077708227
48.771566604219565
48.97402525243616
48.99434043089474
49.69041495459483
49.417853429554484
49.26078871329784
49.19622876909769
49.08011557900163
48.935075250506266
49.03962942262106
49.264499725546735
49.13168348091665
48.86722137909188
49.276664940282785
48.893094113687134
48.98863244066056
49.0011586233118
48.818626304102416
48.57063458835264
48.61122779013046
49.129423821262456
49.28857902527319
49.07146706344548
48.958637300848046
48.441374780704685
48.65294132581881
48.72638427274452
48.74875332593074
48.43787985749588
48.562162441195234
48.6186176828217
48.21952955860458
48.394938426340325
48.53411610906219
48.50604998685563
48.269366145007396
48.49303897013257
48.7221337421413
48.46664193338043
48.49198149548296
48.4779579133301
48.30631633935806
48.14249720014221
48.51863114922369
48.391098327722055
48.2939926870402
48.609466487509586
48.414455293146176
48.62806150119568
48.835570916328514
49.003613036810755
48.75011313592737
48.7556511845406
48.719340822198426
48.58981063783727
48.31093198035125
48.45486790805609
48.54172700956356
48.51307482435818
48.928327137920945
49.03660662003783
48.72680224874457
48.87381973368546
48.569331148892225
48.722823321748
48.8976983328813
49.49555621024189
48.86577476542698
49.23507626343829
48.87790523862755
48.886943758893736
48.755268319123374
48.807270421360684
48.6237972947384
48.339758514270386
48.266776517654094
48.49852307585479
48.289295900190154
48.49085745164473
48.61593431814309
48.53076183799469
48.508061101953516
48.48571138564336
48.588395627681145
48.47350498482175
48.9187013844475
48.86419001419077
48.78153158506288
48.983584218154895
48.975480370068226
48.66349098116928
48.33569939295271
48.09267075372006
48.59874436538109
48.4987995165414
48.43631605482419
47.794220247468274
47.870013695791435
47.918065602849154
47.971355515403296
47.95407678123107
47.86905226666522
47.83715949062237
48.041419861207544
48.09372172487265
48.16707199142334
48.31295385438846
48.45262670364144
48.29099125520446
48.390174307461194
48.45689744305973
48.05742806821742
48.4413934616197
48.25673314346601
48.262184471330016
48.35850678504923
47.92484147826617
47.91481359435389
48.580759784423904
48.54044867111454
48.501551551527335
48.49221533282315
48.435274661477635
48.42327886376961
48.552846809149166
48.54413658857184
49.091171066756225
49.25307999037956
49.06686950122414
48.673875623261615
48.50714731856491
48.52613113790952
48.531929497624176
48.19210283380215
48.54109317955031
48.315995307894845
48.50180897415505
48.730189570975504
48.68401676259852
48.771772267916774
48.49572508541202
48.55745762141475
48.8018042089589
48.983117474235264
48.676597029820925
48.92372844199375
48.69171539416979
48.810022649733725
48.83245624132003
48.92948983748665
48.98499588968841
48.94555084990204
48.95400151804101
49.406158341791055
48.60001102992885
48.802637297482754
48.91595637053299
48.64512038358278
48.49954445205293
48.6516590085754
48.531260157402066
48.697484844718815
49.04367977782177
48.80686800477058
48.897148270518024
48.791575718272554
48.8673608816073
48.57154420626687
48.81098689637718
48.45462670635109
48.66166513297546
48.40442733393284
47.99707305467678
48.18882628065093
48.47158985812765
48.65673291173357
48.94118841696468
48.92797004590751
49.26108880073487
49.067692753186535
48.794920282155914
48.565133602432766
48.942712919354676
48.98489927802845
49.01436586499636
49.09203513616448
49.31992957127596
49.22239113215709
49.00525427442936
48.9422960081447
48.80519267413212
49.11196707242618
48.9096359510892
48.85462832900014
48.93996017299928
49.086519924710686
49.531858839223794
49.45684490404839
49.474057334172926
49.13522384071912
48.766783863620866
48.785232491877466
48.665889190906825
48.652744511289626
48.50729617925221
48.812700062809604
48.71875599035981
49.104029411603264
49.370848303861436
49.04878647869568
48.71393682797894
48.554776329987945
48.854057087294485
48.434814659040256
48.47678136128315
48.70953282633026
48.8498428274354
48.38200624789976
48.5993431659598
47.97902407625409
48.54756350800372
48.71617187962085
48.7295676266891
48.85067726739897
48.39004066014732
48.71409284791175
48.54161735702648
48.79404240789019
48.72647814149368
48.41784025951691
48.55253902911692
48.156198437807504
48.3679518835705
48.781871861291954
49.258754904773454
49.09002847711743
49.12641105190288
49.54997237893077
49.54401304263092
49.53666180141837
49.690348598229114
49.90046733162283
49.95913511676531
49.302566624946344
49.71589324876589
49.62860875362914
50.006193779718515
49.53549863248966
49.43476007362358
49.66236584432262
49.55113208783635
49.224164464653704
49.055859203130105
48.991785757435395
49.14302452451122
48.735286714044335
48.90224108033859
48.56621304522952
48.73996349174751
48.690425645421584
49.11062485981621
49.13069022881661
48.81262839722068
49.0357209136274
49.013256686313426
48.950411264313
49.038849125245214
48.86456747208771
48.89034426879335
48.663935482796674
48.840270741111915
48.45410788553805
48.665373820914745
48.811775052029304
48.688482070343625
48.87997223449249
49.18702169161086
49.08090477089336
48.87412992409214
48.72270319979608
48.33115890962994
48.25987958802481
48.3528853771118
48.41574515361987
48.26842860894028
48.519953056817975
49.00318759054514
48.55135490607987
49.15895905382555
49.03816673175839
49.21080435558118
48.61492666696229
48.71079574899334
49.407817357667454
49.04975977020396
49.2410531216554
48.87711725750187
48.95798870537699
49.03838275407285
49.237621181276715
49.21692191706377
49.06659793651683
49.525058323630695
48.951813848649614
48.720822032392476
48.81843591876202
48.93348083345696
48.91117546043224
48.479238571805055
48.4473901863648
48.19410139615521
48.36542896923447
48.6493389623459
48.63285216599373
48.34530011866981
48.04133961235051
48.462149516551456
48.322974209328464
48.18792539690396
48.57685570372194
48.96879868011298
48.4166873101566
48.7502944684192
48.83283872704039
48.86902736657403
48.69054433210881
48.2941948062194
48.436540137034946
48.442641800243955
48.724161101763194
48.645024496092546
48.74300221156042
48.86656974575554
48.637913170547776
48.4418476832277
48.367261707600136
48.7657823562446
48.543416649567035
47.99225331851071
47.95429266942114
47.94456933160386
48.30459368330826
48.549958093234224
48.17162432633103
48.24469656036902
48.73111904508311
48.03356470806153
48.45463937431469
49.00831942302695
48.74128792339089
48.86538576152094
49.22864029493822
48.801331831570366
48.72712044947888
48.818629935286374
48.58333702372286
48.677253396109776
48.2021167958636
48.171978111097296
48.25161562355827
47.9507148428265
48.01544205612942
48.087967372170866
48.63218629857283
48.17135000489078
48.5942127048258
48.95036429095328
48.43801828616128
48.19873439814423
47.77866662715092
48.21939869814466
48.02004075461099
48.6512851896144
47.962699948725586
48.335225608924716
48.48865182405959
48.42076615360077
48.35546393463306
48.31990188815579
48.61723306948999
48.309535799969346
48.52930529801756
48.481341617797106
48.21032055869898
47.82891891031886
47.92185214309025
47.49484482971319
47.91896595473622
47.95097209637932
47.905606294474325
48.380328687500366
48.12970705598872
48.01989943613924
47.81801879566036
47.855863144078356
47.930950049037286
47.71436148589264
48.29085939564949
47.849481911012845
48.29297057282588
48.567435926184345
48.1791471649707
48.21798798563773
48.484772793601635
48.09063119206492
47.84669567441954
47.89549675499885
48.526760396854755
48.32696009044239
48.42988710095001
48.60501316842922
48.46802136698085
48.46862689591566
48.63165607642175
48.43386965808418
48.69150140922859
48.70226495905755
48.88846378491796
48.92656919619968
48.525786102488524
48.465926339472546
48.350705190941454
48.40639066762175
49.120683772635914
48.720023259508295
48.952578652785554
48.43811398840239
48.808478097734906
49.02143830364739
48.659177070398016
48.7878547072355
48.64108560191715
48.45544928127753
48.41288754767105
48.80144858707602
48.69193659674978
48.82455771470235
48.759099795163536
48.16944208421245
48.53572942554814
48.10813782970458
47.86013814120141
47.91142545730558
48.43908065499353
48.58253410595202
48.02090241897608
48.2208167474288
47.96700861912078
48.533879945675146
48.38765363308377
48.604764256808075
48.38699996962943
48.37076300256361
48.515533377537096
48.766683001862205
48.96378935511777
48.84156175582314
48.859491013579564
48.50872400457881
48.70152206044393
48.98235867598293
48.570035756742975
48.37102926939593
48.41152527397472
48.724201359892334
48.54211477444986
48.56534042964969
48.64126997497039
48.65960303783593
48.735943709939804
48.60023898902706
48.868069866523676
48.89083526144015
49.45823809013455
49.21614909986142
48.73534420728298
48.757408608015524
48.81019996052848
48.602682230269764
48.891913807285896
48.37313259119277
48.81220071657037
48.90103066912458
48.20242269446847
48.35306628259837
48.19375220517514
48.30726802489539
48.325058313556795
47.91439132520345
48.295000449838504
48.43492561190502
48.05634406712579
48.408442970513924
48.46084420766683
48.19154034067554
48.47253042596491
48.64860556358281
48.294812588098466
48.30919783062185
48.31407585985045
48.54343816732202
48.720472249713914
48.830383092828534
49.14360674032674
49.2549877090616
48.61921177318728
48.83789303159816
48.62792068883371
48.6423058268149
48.76882171186471
48.692215079985786
48.875661225904295
48.401907729266256
49.18155110011637
48.91000738323797
49.099513351240454
48.949445263675734
49.21422696552584
48.79181070351725
48.75529333855407
48.470749928706525
48.700190315810815
49.06999668733468
48.62391857065455
48.76325137355458
48.962278298670455
49.221261559571396
49.10663812874862
49.34500539663207
49.46720996965069
49.48681590124302
49.22249660926183
49.26614101665618
49.301362317940075
49.31602538429401
49.21652730283586
49.26932902638835
49.417900500700476
49.11763082223627
49.6542357755266
49.42737157838428
49.06508915166044
48.92865397024706
49.76549064095067
49.83981430273665
49.69976727483916
49.26553859834191
48.935346519518156
49.11761791364364
49.21445915153489
48.98696559854545
48.996257972386985
49.34351886899706
48.910532412607964
48.917455291928896
49.110843823270336
48.987294258977045
49.22815405007202
49.06256378567007
49.04443032022069
48.6144606649377
49.38313251445317
49.05578353749934
49.094386784474125
48.999602917263
48.47051434207148
48.743957834205645
48.72852960561955
48.639344067332644
48.958979548755735
48.67499414122286
48.85696958085057
48.799315868083944
48.7534153368244
48.70499700985332
48.76688942149754
48.9728026449395
49.33966316615742
49.56260792138303
49.67249730227084
49.64017844805567
49.393754157404175
49.17261507228228
48.93110057810155
48.91720466055137
48.85075113295974
48.605402471796886
48.87927385979379
49.1201802600841
49.122127479035555
49.275546385510154
49.132268388284515
48.60046993662003
48.69096447238901
48.51598751433256
48.374600697431475
48.12655217640742
48.404171014265614
48.5319062715474
48.40965337709125
48.479950027543275
48.634561318759616
48.66363339673458
48.562909281145224
48.40132689540116
48.85730645217403
48.70361547283237
48.72555069926313
48.208077537178816
48.58532437614191
48.60249372542358
48.36277048154826
48.66696656357779
48.35194846767291
48.3620820424672
48.59674851100045
47.95078589377159
48.533876976735286
48.1993452110186
48.14142124070103
48.24243084073882
48.12764341147628
47.86865804337724
47.782582050280546
48.097761240424084
48.06182742174605
47.98104109003948
47.93227055185705
48.30115648628863
47.988043307682986
48.08500075127908
48.71705559033912
48.27094307036377
48.48138123633764
48.14558261364715
48.08558698817951
48.04885850571491
47.736072140714654
47.654578771215434
48.18525492982614
48.14073096057261
48.4865019463982
48.379187784982776
48.1474887430049
48.01283773904187
48.20821177579249
48.17071982500597
48.129334875594516
48.47793099836029
48.18634392746412
48.269095038670336
48.041825997973966
48.18258464072079
47.829588515420376
47.93709166842543
47.90795573355187
48.294520338534745
48.34106037612919
48.197753099932775
48.14820903250391
48.083755352091
48.52047809116617
48.880054651249175
48.60945926836622
48.37932152366134
48.36085136055892
48.30516274356015
48.36453283857186
48.184230920855214
47.98469203614885
48.63601916949791
48.743950504838665
48.23676671020163
48.4388067371908
48.320199574746034
48.711492890586435
48.89850719750424
48.46298034295417
48.54689542845943
48.32556704826359
48.064251570307874
48.17695222721833
48.27893265402113
48.78019254632831
48.611265419473796
48.53663432289635
48.58269807687591
48.639570697955435
49.044803400734324
48.80632892073475
48.38314268951018
48.386318813247826
48.64005276526948
49.069418027974564
48.98596454935099
48.37909447225249
48.178621942398976
48.15862299648505
48.05813933038679
48.00034247939555
48.218421060279255
48.034071098461986
48.34186733368942
48.68515030028478
48.61175571613893
48.290873411826524
48.68508284347741
48.48263663870355
48.01001645277377
47.8849207913914
48.26712812611927
48.03565635296729
48.67861320670644
48.348298545829515
48.556105534892566
48.63567265136415
48.90714312295287
48.39314521779652
48.830540782156014
48.08182159359357
48.55438081878327
48.304497507533874
47.90755741788002
47.67357394921379
47.702944246959675
47.835344865674195
47.99914700211016
47.85062286390842
47.77777017532646
47.95634269323326
47.65885492173388
47.900679175060084
48.21158827914222
48.09316296314114
47.890452278642925
47.720547863923436
47.929597754462485
47.97061852945447
48.02887911957712
48.016191216409716
48.042522207887
47.70406674124189
47.44484045708105
47.58513876736132
47.39208281723142
47.5705455439353
47.83236567572092
47.88633790793277
47.65055622393158
47.733709186994034
47.56786109683784
47.56899260506398
48.0403839474985
47.870401563314864
47.79879413360552
47.95590040549011
48.274576069681075
48.34438169045528
48.300486882737125
48.25853796185992
48.22968752971781
48.41417516753969
48.11599010652694
48.318298028724726
48.268812042616325
48.547906428910935
48.148601476905135
47.55733774224459
47.773608725639846
47.83138911191519
47.57925272770008
47.41792006344257
47.66957566363152
47.80543018741238
47.764460760936785
47.90148768732673
47.85480012600042
47.92183522179472
48.26213493485447
48.40053679317936
48.274603369466995
48.252258918228335
47.96933712923873
48.151912119151184
48.28118714566309
48.10289207295251
48.41757222412697
47.90275740733302
47.818059107199
47.60709516255001
47.810407666256616
47.58874079869569
47.302455188502606
47.558188182342946
47.97998300404824
47.99751841200192
47.99518793577735
47.81544055110286
48.11073350543502
47.93350108264297
48.22597046122845
48.263525296774496
48.30075871432018
48.1552119551007
47.83174102235919
48.21622850400922
48.20679163074753
48.269281803315394
48.18958551780655
48.14282399819396
47.94311336708951
47.77914590929834
47.77261182009672
47.84883971751871
47.9367738807193
48.37007606824195
48.20815980107748
48.47857493870282
48.594173829245435
48.4232723821702
48.7376807335599
48.48464322733901
48.53075978788375
48.48367692429829
48.741216561159874
48.64388308486626
48.531455228225504
48.095220549536386
48.45093290059402
48.205109022298416
48.354612462591035
48.776831436134835
48.84054188268087
48.8857593570604
49.015896289507104
49.02112082005573
48.95849979399754
48.60316662206463
48.920515517378945
48.658910100670646
48.96283764667793
48.84070930052047
49.504170887470615
48.851607618311775
48.94205475112872
49.010850169758235
48.96701509485448
49.18708551528635
49.217409023188765
48.87132053264054
49.22661512014346
49.527829664412984
48.75507435809129
49.24182362213163
49.2563267592585
49.96165602390516
49.27923317794299
49.67039693061495
49.37196426965742
49.407054641199515
49.36642736764631
49.62610247359465
49.6139581972973
49.664585145886996
49.75242482222387
49.70829771948923
49.56779325485061
49.34313104609638
49.630223076881364
49.80265762106424
49.5154163720782
49.78671637521324
49.39209713397757
49.67838653692268
49.42702372703852
49.69379784171074
49.71500502553417
49.863201229512974
49.790211717380075
49.79737538580694
49.987952221911854
50.077305883936354
50.048675706149695
50.426819942400634
50.09430996193362
50.32895776212678
50.01940243131194
50.161823881435495
50.02995200033627
50.21289058899935
49.953156120233984
50.020864634093066
50.26667303561581
50.31854249301509
50.27006900377504
50.41598645646476
50.59616202407948
50.38779699653277
50.30327977638032
50.14810529194086
50.25500003428753
49.98994748020058
49.74838963340499
49.81323561834827
49.78686044103954
49.45154385618332
49.57344671418194
49.02474071074073
49.05638877852002
48.95525720555427
49.04439307586042
48.80228527655697
49.12768513065253
49.18155344257996
49.45597198375148
49.41095005273143
48.898755915757015
48.941458829726436
49.13874020426027
49.097660348850056
49.08916657401959
49.16045524033784
49.24371737510376
49.34068069018081
49.10400622626122
49.278327897119
49.28338801237753
49.58562761013465
49.62301917032284
49.16968472814248
49.27262166956156
49.27990888568404
48.674478864937164
48.86776716407708
48.48812666723119
48.56399678588308
48.366189935453356
48.53831946838634
48.35573702657553
48.56900394314587
48.639775269541765
49.04772470814443
49.04292655881309
49.379655289039334
49.0035296422167
49.37698731367389
48.88022231954863
49.21059432424736
49.4657806754094
49.32005041426802
49.61589731507593
49.567593371679514
49.65543971729469
49.46450470376631
49.56804691887135
49.49923677120403
49.545287305057215
49.95669284086307
50.01392779015225
50.212888830563756
50.27936283009282
49.647092040992064
49.59592514364478
49.60264533830946
48.93761157947069
48.905444272288115
49.11632873240178
49.047623508200026
49.28289228204106
49.480072019988796
49.9873090746975
49.697745145235594
50.25014952283118
50.29409306349237
49.945030390071096
49.76572597879801
49.51159910729041
49.36511724818245
49.6741341893892
49.270619118493244
49.03459761739933
49.18745155270048
49.01150932144349
49.13720978584227
49.00179319796825
48.634766083215666
48.75737491056053
49.32854746375336
49.197342828638384
49.06877146697954
49.28749039828454
49.448328688064976
48.805894757700194
49.11498277385118
49.234832659660746
49.49364613642642
48.8946477918867
48.81058916696846
48.857696551378694
48.578103637170585
48.60085997301801
49.04540599841426
48.86887509297627
48.74641198112953
48.52311807826651
48.675830911942484
48.5500471239432
48.617420675205125
48.41153593118285
48.08404453441774
48.354811945995024
48.67899618727501
48.908847344390324
48.97084968529693
48.62891918658965
48.86032708890606
48.796703265714505
48.825591654513964
[truncated: 98,002 more rows]
