# Supplementary material for: Comparative structural insights and functional analysis for the distinct unbound states of Human AGO proteins
Source: Sci Rep. 2025 Mar 19;15:9432. doi: 10.1038/s41598-025-91849-5 (PMC11923369; doi:10.1038/s41598-025-91849-5)
Supplement: Supplementary file 6 — Supplementary Information 6. [file 41598_2025_91849_MOESM6_ESM.zip › AGO2/r1/MID_N_distances.csv]

cm
67.68527310610561
67.75002782314158
67.77815444211352
67.63826656256414
67.75288975892148
67.3296937249321
67.01400124622542
67.12059812481853
67.20373984920094
66.81605578834524
66.76637729291927
66.8267827241938
66.75305536507271
66.61614450155311
66.64278618939933
66.85697488072789
66.59371908096553
67.08838998465862
66.86507510302313
66.64460212602627
67.09439649291994
66.58528942991771
66.65689828620857
66.49938822243516
66.19632128379413
66.42805352397221
66.12526383903045
66.31955888764969
66.35742879024788
66.63531681456392
66.37683696310388
65.99309460997712
66.04444361741291
65.74027976555199
65.82028035097176
65.92841278159923
65.92357641192675
65.83102536330755
65.4740208866182
65.51966839884795
65.71444863488723
65.6446987239386
65.27116660248846
65.29032464212328
64.93553732909434
65.51437655105211
66.05474756306393
65.72861971311251
65.58834931166558
65.74060056668564
65.37021796853465
65.62447301948713
66.0034451941534
66.04644712937508
65.58270021152374
65.35259421197394
65.67731921789016
66.19877446622979
66.27505309431605
65.9061243289024
65.97761696439228
65.48406820292979
65.42742432590873
65.87005696934544
66.17184872642464
65.81823663780904
65.73309015582882
65.67981934953876
65.97014987257039
66.45770538351562
66.36101419493679
66.14957969678714
65.97973644120158
66.51709260466552
66.2106810169474
66.31537202129887
66.40466346529155
66.67093522628089
66.6493566674932
66.57698525994661
66.76813462629937
66.62448336297844
66.72357980769175
66.6578344601199
66.5364594184628
66.67820273297137
67.31752825572592
67.24527795776275
66.82308330576595
67.04264383022787
66.74141245576875
67.24233398215131
67.02778590602799
67.30098816619162
66.93262848572931
67.1491839208273
67.7633557110052
67.45662848843487
67.25229258762793
67.25365222622574
67.14947725541133
67.49606492907881
67.54165289537072
67.27407434420645
66.77938115462591
66.83134406000919
66.54105067018108
66.64358958241131
66.66401626729383
66.91060928394171
66.75593484897074
66.05127080892443
66.1452483878926
66.3734974060657
66.22838036445042
67.16328059676563
66.67807833637153
66.35077863855555
66.43389191571066
66.54613581147251
65.96580487761301
66.04170443163525
66.01739218462644
65.92617388759159
65.90191530530845
66.02210303573088
65.8878383239443
66.1544796284711
65.8222661813566
65.53441152129297
65.83929520512318
65.89633889401955
65.70674585792969
65.73024680294672
65.7108686625613
65.55073483759787
65.52645984767607
65.64755553576234
65.42611179124522
65.79793384448517
65.57822424730902
65.56164687139193
65.94546826123081
65.7542437096816
65.30063218067464
65.09794084430818
65.49585645186497
65.17548804200185
65.24137568951345
65.1889536469839
65.16217362482642
65.37801614079994
64.98224151467365
65.02057190815113
64.92619478813921
64.91443943976003
65.33438400793233
65.42593601654004
65.27657803504569
65.32484939924852
65.37992031407538
65.79542370465667
65.6835655025741
66.0655917909833
65.74270061087182
65.77613444701394
65.43423500119997
65.72628147695873
65.63216286801462
65.40988478794135
64.84514964737976
64.95601998005793
65.21149863584469
65.39349695484731
65.51322518588107
64.99784178572568
64.90286093342964
65.0152239728383
65.45684223891584
65.77801833457407
65.78773922334187
65.4178860577004
65.36657408327926
65.44987782640688
65.38601508218943
65.24988412321915
65.77930512339164
65.62540770735266
65.996661183034
66.01116083450424
65.73042265597887
65.6979428756995
65.88328089616421
66.0654909807038
66.11093297923212
65.6950404104633
65.71120786367585
65.51560728722694
65.62130842210857
65.36973573357879
65.20451619095542
65.33102182851134
65.47733102792733
65.60780603093019
65.91286849541588
66.1278850355999
66.46080475394174
66.14566615195697
65.79008634399447
65.49469255524872
65.90013406269067
65.76155362043563
66.23103392770379
65.82741066188454
65.28160657302827
65.57947295359514
65.6560604499898
65.78098046344827
65.70965647341731
65.64759394860171
65.89469303177927
65.36304960157288
65.5729365725436
65.69581669962955
65.12260250478059
65.39445597235527
65.81928960322038
65.57042527614978
65.87654107049713
66.25916744508996
66.45006349519954
66.77943124698574
66.46634073665865
66.37706194581298
66.27661241433015
66.18477708624904
66.51240836611979
66.26837311849172
66.12976387632635
66.06542190198815
65.969042844363
65.97664902332369
65.8734484933362
65.96760829506074
66.29181415203254
66.18816300939291
65.99919515338033
65.99971765056637
66.01273637110882
65.7786918571377
65.86261867303962
65.88615800143765
65.98721121445504
65.71370539913255
66.31446024202565
66.18926601002835
66.29455514198293
65.55683322831061
65.57616635013258
65.6516177627259
65.67696640566447
65.8900337838499
65.29207737392213
65.01892066790327
65.18560710843146
65.01555932765207
65.31477804250223
65.72754710124362
65.8444832514058
66.32470200962598
66.26375859170149
65.50345296918462
65.76986064504423
65.94872291800978
65.5463046673302
65.97076329124282
65.73750807595391
65.52294546251476
65.19781654726222
64.80957817881034
65.30743712278118
64.95760068978635
65.07065071929067
65.05339615853278
65.00703315866359
65.09087250480212
64.76336480084944
65.59129774121504
65.31295660534931
65.2471533194128
64.95006779052439
65.06029007812664
64.73185672444629
65.03899357853494
64.58494872478394
64.59026486009408
64.33688220151102
64.45769130447432
64.13159713400609
64.6378106885589
65.2097938639295
65.02757636264337
65.09347064441233
65.3000530294269
64.78895955271838
64.64745673540978
65.03753280904414
64.86319223047583
65.45483229145168
65.15315178561612
64.71916203270905
64.65562211135237
64.8699997738323
64.92579408878477
65.2032394366474
65.42108626453523
64.8960255010391
64.81356641825126
64.89470525221162
65.3416009976766
66.16209652584516
66.03655859663739
65.70942784752671
65.70871376192017
65.7916429058244
65.84633205998581
66.06845644125804
66.30730073221737
66.87581486041086
66.45693352788214
66.09857604600197
65.96060346788371
66.2947020181287
66.11895254269471
66.36378492227591
65.859585735096
66.21210563382537
65.62187601484054
65.8911776390472
65.53870522311097
65.72321584251917
65.92444491841529
65.57908481938853
65.67609993115609
65.89900470098969
65.43224651953109
65.48035337483138
65.3398159531174
65.56560265533946
65.64751769522655
65.08670210565977
65.14588243406641
65.35303588126514
65.04268758740567
64.92074963172816
65.19104921193916
65.19992946384005
65.9529096335686
65.53287941106477
65.15946680240246
65.35112986785687
65.50576049431163
65.9126677108012
66.40543229832522
66.24761070945802
66.30712812495713
66.70601637691023
66.37232856288594
66.46821440248655
66.63678136169476
66.39930347092879
66.46833576356428
66.11784039923768
66.04235725011257
65.69913600107817
65.62133587261633
66.02850263559502
66.30830282964165
66.20608777681218
65.75250732000636
65.82209855924704
65.8124646549236
66.08170826248298
65.88526803593498
65.69111897109181
65.44896067129866
65.3288039687995
65.98751412150152
65.73702421712657
65.59031769619594
65.91426045673239
65.47884401112896
65.3975476190169
65.8476586019437
65.83275721330098
65.60855841343442
65.91066409571624
65.81432867073167
65.89211384528353
66.04609505973045
66.05979237370688
66.01406474668075
66.02432997367737
65.54961684169629
65.76897815591421
65.95794588449155
65.7002465772373
65.84217414360863
66.67651892826227
66.4889947788888
66.074394347203
66.32038212934114
66.50072773692598
66.46984982496502
66.03372474604929
66.03526251927941
65.96068625499757
66.21230598431555
66.03551614446778
65.82686905327795
66.00029934295733
66.3602088069189
66.55885346641219
66.34826826835511
66.18949955741036
66.43586297312419
66.36063029274362
66.21827233650305
66.43740453792073
66.28076821574237
66.62334411828051
66.35855757757123
66.42244891816016
66.49767066468648
66.88339386783628
66.17853363738129
66.63516719267456
66.42384347431081
66.74434539633954
66.82745264876736
66.97510654511606
67.06458737480295
66.80899044647606
66.61602431113248
66.85589926947168
66.80107919822437
67.13899817246498
66.68188966723186
66.6357010460543
66.44336340098735
66.52111216013739
66.81901749043172
66.69607898997884
66.75835072316418
66.86014570571864
66.73558903976561
66.94644609813825
66.88789806224555
66.89513897274244
66.76779700038567
67.04237426723469
67.3913400553605
67.30320219243933
67.50966999573023
67.15792203224103
66.95632243480303
66.93776523713981
66.9992352349346
66.8435230334439
67.07942202079293
67.49589179551893
66.88325810535889
67.26465754864851
67.47038063265721
67.02565334078304
67.30960787506007
67.28269628925939
67.27136257294757
67.75033005418372
67.43387397711125
67.3054743932439
66.82188529983591
66.60077811127059
66.80124018441875
66.18153496317767
66.28960031246002
66.09703553589931
66.39899822413173
66.412245189248
66.19700190561609
66.173380257918
66.49393612489983
65.97979826270576
66.00352909339375
66.03776477910908
66.00806744656165
66.33905235845322
65.68993103937855
66.42664090154773
66.19611024097023
66.01825289781928
66.02883783278092
66.25657789409459
65.93559186967165
66.40872037367095
66.01226910966867
66.20466329060889
66.39230563708033
66.18498787445863
66.19936269318663
66.85292672181853
66.58098668243815
66.61760697712123
66.32361458938291
66.59260697835676
66.3304597280566
66.36407049023006
65.98875006588048
66.08285919245756
65.82430832304883
66.11269573991345
65.91296731842151
66.10840042873843
66.40994728098451
65.79747336760363
65.78250006555707
66.06953317964096
65.92030030656464
65.95616509499307
65.75892535028497
66.1037664589863
65.88092294490049
65.40786949361987
65.76781365968402
65.89121652220337
65.88125836653643
65.2689383017844
65.79900695854646
65.67478015554227
66.06663564716676
65.86860681350136
66.29499206749544
65.89673862841393
65.99429411420513
66.38631654150524
66.41882347026699
66.24506392760554
66.60773746499487
66.12306457458835
66.41808931738069
66.60918205001934
66.36593374571444
65.95407400388277
65.70432113224693
65.57213563808025
65.57026727440056
65.75644179256498
65.33198809058311
65.66772334035711
65.13926465270039
65.05232492271523
65.31190336808884
65.39825184135334
65.48189798846502
65.05652653294811
65.01658014017671
65.09547541056749
65.12835742001698
65.6414072526483
65.80946975998572
65.27273740166702
64.97646835759228
65.2632837009284
65.30823113398432
64.7821641564296
64.75691200242136
65.50893463503506
65.3163270012429
64.89265060904364
65.06990125950436
64.54022049575822
64.9944790391724
65.27370528408164
64.96910577067534
64.48420274478603
64.72768567664087
65.20350572987303
65.36885304602113
65.02427248080463
65.75601723282632
66.07867905693058
66.55414548573772
66.58165874059098
66.23113817356872
66.41099963875824
66.60174118860296
66.5142566176848
66.69730027739625
66.62813316705495
66.74798075813679
66.0661698476748
66.24497999931212
66.28755980737326
65.7467118962982
65.5451935397742
65.73078717461954
66.005205325249
65.71347281325161
65.55259126946831
66.00709538678069
65.65854564179712
65.47663441351725
65.4456616404183
65.19521360783273
65.26183579956597
65.48235165638555
65.22533246371104
65.19249549059631
65.05593624407419
65.06073070346017
64.7317428593534
64.92793605961042
65.05824814017704
64.97934775349567
65.27394299206118
65.614701956849
65.28135056643659
65.39813081437653
65.02269275031082
65.07348166608197
65.0973927509211
64.574737061884
64.522331290521
64.61741340879512
64.28828457718262
64.29318042985818
63.944264753476176
63.9393845909165
64.13568099060734
63.88763395027015
63.67881138848136
63.79653950385866
62.84408486909341
63.06481278628819
63.24240914817925
63.57179595933595
63.680107957972815
63.502779861733515
63.32037721895352
63.34931196526058
63.074918679698655
63.53705186442168
63.50257816614205
63.6287701835805
63.419733267979666
63.24699626258315
63.04085634594273
63.08025599394988
63.042678457476356
63.15517108528219
63.65208240748489
63.585905511154465
63.19330942482132
63.076855506076086
63.31372033633863
63.23853754977446
63.512880324751244
63.348784274659984
63.3010953996185
63.07811440374219
63.002614842285304
62.898474641117595
62.887250813152825
62.83692173049651
63.04273377646436
62.68705867476245
63.11607575074939
63.38260544969058
63.50130655724723
63.997075706939995
64.09198940580505
63.446915132959255
63.23916930412355
63.6294553201713
63.208609669839994
63.280278732796575
63.598509082430425
63.45357257822915
63.421565445252014
63.146970960812396
63.96236396649871
63.99230040524672
63.79195245935828
64.61379426418641
64.6915755028084
64.49323495644708
64.12163134033553
64.1250630092092
64.38409599189988
64.59484417734448
64.45875306019828
64.13804844905061
64.19382995551967
64.01442451984835
64.345132503265
64.11409254679616
64.30522370035787
64.33790196826779
64.2079639816941
63.74242607532095
63.76907511255815
64.1130790971151
63.85021779688193
63.84355179581846
64.34728631560522
64.48298941609654
64.97978984948266
64.9590604383275
64.71297407472039
65.09775573973975
65.07481494468173
65.15092036908345
65.2507438804314
64.97525169281438
64.90501654688833
64.89048078153644
64.80810766159188
64.78095799799327
64.70119263846038
64.47040361327288
64.1567339228742
63.85993131328414
64.19411713986898
64.21734617598135
64.38449897137669
64.13374279521125
64.497620633356
64.46707482708172
64.48664625211319
63.8975600478253
63.69304151620911
64.23918569438048
64.22275427394092
64.64938416570355
64.4530588453604
64.49230329372033
64.49832769695098
64.52150321113054
64.33261113492625
64.4122624209383
64.37780039688563
64.34912810724872
64.63208119570731
64.74862955905367
64.76469609376142
64.97585561281663
64.82507693130256
64.49139135931372
64.16719135013858
64.40520933918457
64.72430380686858
65.10009240263489
64.63969958720863
64.4950142987809
64.30074798453893
64.37309945609232
64.00621560262884
64.2372176085937
64.26908646993819
64.34578198769601
63.940851571863895
64.57867768323847
64.19873873981558
64.05335340316647
64.08273457121358
63.972888908155014
63.85586822190473
63.72750989006992
63.83836769088239
64.10148738762445
64.2100802589793
64.26929223461597
63.793808522363015
64.10585507196919
63.58912588849066
64.26288765840994
63.97713279941129
63.53347572795056
63.30252314489306
63.28891708186507
62.913058130436646
62.774907293809974
62.89881478416475
63.07373887259857
63.068569524036405
63.29774735071545
63.761540144999174
63.867270693050486
63.827275836706285
63.76063052176849
63.8736065663268
63.78313936627569
63.677629735387626
63.543160095313134
63.54584146368673
63.46363167518809
63.81856910677507
63.55378923779523
63.44505022800536
63.68287928491676
63.63491020833215
63.44711389043241
63.33824397978574
63.8144933847851
63.47083668233964
63.427285491832315
64.03086877596978
63.77391873359501
63.88986896659215
64.11797756239517
63.75510873647682
64.10145284224676
64.11071854758117
63.8714968406687
64.06610390787593
64.1756675547491
63.7574406688937
63.982731501967926
64.44905999317453
64.61023130622344
64.33600792645704
64.15339345608486
63.63210763540296
63.7925266171607
63.484048305921675
63.69901330139901
63.71914182547788
63.92959587413521
63.80112281096617
63.7639087858612
63.50786847810839
63.71143532318176
63.860229668066054
64.01937472808109
63.477414199489715
63.642346048643525
63.94290796168706
63.70467911507175
63.675878860217814
64.00185437898055
64.26047916116681
63.86810595127703
63.753420402910855
63.928126385967225
64.68954354540232
64.63748151786501
64.39494290445693
64.30659023507857
63.918170868660425
63.877938545117246
63.88028486570751
63.431232980380386
63.1869766881366
63.10056126502395
63.587158744724604
63.49517935757847
63.983772993721814
63.708248663846916
63.51947620969163
63.3711662997301
63.0610961488925
63.04350736271375
63.12129244427218
62.99062921809357
63.5215569575548
63.56534823577939
63.766590461292864
63.39289870280293
63.46277441609892
62.884321174418446
62.878154357258815
62.77277822736701
62.88064585906229
62.56359006091708
62.52041458747265
62.37051062051344
62.39295919876768
62.859075459497014
63.154231336445925
63.236438073012195
63.1506291736158
63.25522885506019
63.79911410479093
63.622390876378084
63.49289730400095
63.44080743815606
63.299498466005275
63.31012126049895
63.64696860639205
63.632152015178114
63.882008461932344
63.2096463479354
63.62728630631566
63.46530991039892
63.476813602505096
63.561601581807196
63.886829151883575
63.65595616128645
63.5516610040615
63.845336998638736
63.26361343500978
63.34672914491327
63.35700748889064
63.375595734630174
63.41952887692029
63.28077768606535
63.6346277745431
63.93223829496773
63.91485226735883
63.86206843624934
64.00770045727408
63.87124973447935
64.09175479227288
64.0840168238434
64.07061766812315
64.21236071346135
64.15028103699201
63.931388575193594
63.77343728883049
64.25241962184326
64.09249368191519
64.39356738191267
64.16912991783916
64.1814647897853
64.10657425584832
63.71292824522758
63.90955833885503
63.769138715763575
64.11943987517503
63.68772028336213
63.83383107880485
63.576990625343
63.331607781586335
63.39033652388687
63.676922094397305
63.69348821058968
63.81966520363626
64.306850805087
64.24105476652655
63.945165609610335
64.02440358736557
63.80112713428978
64.23098258822579
64.222345096483
64.19046545291084
64.31866044982843
64.09604295683089
63.599211249290725
63.56016703572363
64.11017243964308
64.06826062810502
64.44580006641029
64.29880438229303
64.14242499822942
63.94479377054287
64.41939895665577
64.64315551131004
64.70263240559528
64.36446711102553
64.101384449757
63.989336890597414
64.32319295504452
64.34147528622391
64.50497241845314
64.1195669963733
64.31254367730385
63.865713623966776
64.1544385492646
64.04375974865935
64.18643924983179
63.981736999879644
63.96645084827503
63.99173634839653
64.09318220608691
64.22712044043533
63.79366452341336
63.99442554571602
63.91035062372693
64.14782629706139
63.90788859493861
64.18327924018195
64.56274357261431
64.32952434755013
64.26367599781695
64.40271749169956
64.05614851891521
64.26846377745817
64.0081651233217
63.857148125183826
63.407198182940675
63.29103086521323
63.757121797487976
63.73825310536868
63.655338567995656
63.41851376841123
63.16206552254661
63.38405842958416
63.29587638846767
63.26588682883481
63.42419253338454
63.67306384323087
63.447433716070506
63.25459269494376
63.51714816863986
63.76093198009036
64.09938814567803
64.06384113683926
63.90022933875675
64.04208598019318
63.98278045395803
63.88115054356159
63.38931537686514
63.52897421641078
63.76207999571141
63.650825927561506
63.59906339012295
63.729522609421196
64.06664933964404
63.731059005391906
63.9070380214396
63.83637082628602
64.08606348398858
63.939941772522914
63.84097316938632
64.16707532925484
64.18909798295567
63.94465623482047
63.96818272542358
63.762599200202544
63.60119121148086
64.17584399395764
64.06835067297175
64.18920504084018
63.94188937213636
63.6625188778939
63.93052880363914
63.73832153621464
64.05005873464813
63.73333238091717
64.13289177460797
63.81361309018624
64.028980624205
63.89984365234769
63.685033820712626
64.13878888903304
63.57720105694858
63.450690378861054
63.63087832062889
63.928653601640434
64.2638121310084
64.10246525602442
64.11053390527198
64.3717513821007
64.57512812380175
64.64672925029369
64.61521261421768
64.75905564661048
65.14138672417745
64.95100938690248
64.7931905590228
64.49127656274054
64.41258124376907
64.04525998847781
64.05028149294495
64.03616837121012
64.24549998523038
63.81131110613352
63.155876449802975
63.541018704067234
63.41175559093774
63.30286925174552
63.68286092875118
63.338211163266145
63.698655992647105
63.97690829281157
64.0363525879727
64.33256771550593
64.23957861689594
64.36359057391995
63.926073582586774
64.34428293769525
64.04742852708532
64.0970578798128
63.98749859669646
63.92804262303474
64.00395688451611
63.74345004500937
63.76239280323096
63.93320568550292
63.82287344791207
63.89159386522137
63.919951900175654
63.92471167181774
63.8691749466024
64.24940540602431
64.232858695994
64.22909800246532
64.66670202005677
64.75267867023018
65.04520360859345
64.26490648807473
64.01792631616816
64.20142595474134
63.816384520828194
63.81779597457056
63.86155456210934
63.80388173731219
64.01384878027342
64.25031146716493
64.36005893638692
64.32500134219623
64.24755680414499
64.17319841192774
64.42877902402613
64.64365271527754
64.3892368790055
64.61991198247033
64.33715385114633
64.21003479397888
64.19194309186418
64.20741724734998
64.49619559964725
64.3609801676914
64.94406760484019
65.3086107211867
64.32847163930137
64.57434988044417
64.50360426193582
64.19225113091224
64.16753772654961
64.16919534894546
63.83867226212549
64.21173995666445
64.30210075019514
64.1876513708454
64.07222322254796
64.18153966655733
64.05074869756824
63.95130256860222
64.1580315982091
64.14766513465632
64.38111904207314
64.17215235279886
63.645192183595334
63.73202886363927
63.7426963337828
63.5258419029017
63.825738380104504
63.60263486821257
63.931322021768715
63.87575559824703
64.07868600211759
63.889283535791876
63.94462603096322
63.932638511777704
63.57543214029605
63.96865639547444
64.47409422822166
64.5372666189801
64.553894145726
64.30606516447503
64.53759085359428
64.6248370019608
64.13176528495273
64.148904613704
64.34874940703288
64.47074195971128
64.40437456104283
64.45103455968936
64.89902594714346
64.37036494759046
64.0754440914348
64.2820413974681
64.07224606707697
63.83392574998013
63.63273796562439
63.5661521239087
63.64317765568807
63.47550905309591
63.83544447729566
63.35859224235976
63.39990947637321
63.34019823397456
63.46317193765829
63.36901651594145
63.0681238440632
63.103997962099385
63.57717792809845
62.94657680992174
62.99708893703261
63.00094861291005
62.77722503378885
63.06741872993015
63.76771837855894
63.552684130057976
63.24192324474975
63.69605662970685
63.52706254305929
63.83523433679149
63.69425801607124
63.726636801424135
63.78321861016765
63.37824964374688
63.78364709253154
64.06422937716904
64.45290568534016
63.937860423287226
64.00014099632217
64.67583382271268
64.75130510724034
64.81296480665914
64.81399554746945
65.04164402929544
64.9155754103043
64.28229554086835
64.5839913465832
64.86499336313429
65.00918240563564
64.40205420130232
64.4415291566709
64.46096195291467
64.44320772830683
63.64065196698112
63.53414331189436
63.492707741203056
63.632448470153015
63.37799309842842
63.65352648731802
63.03914123950125
63.36308989855546
63.78562751916454
64.41560426733258
64.26391501460274
63.86167337149783
63.92262633472019
63.97354628381753
63.90509691561476
63.79482562375803
63.444745951755706
63.3083338776324
63.53957516069841
63.627911320303234
63.6452583742448
63.67723564580759
63.45017781659203
63.030806889235144
63.73705347253273
64.27871672959611
63.805063028752
63.90945079892771
63.524857720422155
63.2305814584691
63.01875965402226
63.10291086055569
62.85904774857693
63.07296505435536
63.490467225770345
63.450525294226686
63.658090252933206
63.450500383704515
63.75679376344648
63.96891878181496
63.72879130005225
63.2441656255677
63.60817698812026
63.5596747465685
63.667985472936294
63.141991285546176
63.32628405086077
63.28918719341492
63.63121542462259
63.71855768517134
63.7793537505236
63.65494381469011
63.22748227928754
62.9733264547994
62.85936014648954
62.8953637233653
62.84385479363825
62.961646063353875
62.909889729066634
62.70296395119853
62.75055206057728
63.43260505806863
62.97913685851575
62.93623233318462
62.318679510332025
62.804908140059794
62.709237086498575
62.566342205470164
62.96394492512864
62.93961142923001
62.87640990273891
63.048241111339834
63.090297580695704
63.211604805169586
63.23572489041593
62.878848316660125
62.84699507316363
62.9122781775459
63.36183073240123
63.54948533763339
63.81638884243177
63.63710808471367
63.445271096658026
62.92558724234392
63.2940241552432
63.611987928586196
63.896948796563805
63.36537684861564
63.23977601032596
63.341790440218645
63.53061495051371
63.41237262808835
62.9721741311519
63.40723243506589
63.69956190227395
63.137421554730935
63.528454199416274
64.40287665690545
64.03268184706974
63.51615600587358
63.72212727987642
63.80108965722112
63.342737056633986
63.75620123801469
63.489603886842715
63.67005738108922
63.170196185110505
63.258299087961205
63.507275333047744
63.03246951446012
63.07755220860464
63.23736938849018
63.60533081906127
63.421170958711826
63.85878602770144
64.53714472997221
64.25321627798463
64.2875318207094
63.640260326452456
63.93741397901903
63.8299020292062
64.19530794538687
63.89025892877957
64.10210845597763
64.0317087788091
64.45772552993753
64.59773076658523
64.55864203254774
64.44518745664566
64.21015003883491
64.13008797350118
64.42828020122396
64.2870444019619
64.21984144975667
64.08235598837959
63.310385770958916
63.51786600005152
63.834068109802494
63.857160428496464
63.886695525620574
64.22800440403955
64.07367083166389
63.83294924141971
64.01769462133049
64.00117220875771
63.46254541130713
63.57201211278227
63.33543902924069
63.556250810466445
63.361686454423975
63.326650547541185
63.283054077189774
63.65309061453427
63.485651001574574
63.20413172570113
63.39559978273103
63.8824933248001
63.87397447752926
64.14191445149083
64.22010825537838
64.39154128207609
64.27542533344936
64.62374052367541
64.5908788211094
64.78692470530027
64.89477577850421
64.62318842814946
64.97392950964229
64.9639730114106
64.69648455317119
64.69059749184727
64.89925914575946
65.49957365024653
65.02784851257715
65.34608022312942
64.50974836211803
64.82489486811815
64.99195700139786
64.80268885517874
64.99208233222929
64.45325985261972
64.63623851981531
64.3388073604273
64.65288442826332
64.53248464552024
64.40405831795275
64.29554287522855
63.913496184829334
64.1923442013233
63.80890598290854
63.244146944809
63.53499868335424
64.13083618882176
64.3038541213753
63.876913017500875
63.68259202950321
63.83303673054551
63.88496835711111
63.76698480386744
64.00238944470573
63.84485868331717
63.50339607651247
64.28426449681626
64.1971087986282
64.40501228266274
63.875883548815096
64.4775422155392
63.982112585080536
64.17688655859058
64.38371120454129
64.28274445453154
64.39846193148156
64.39402610456045
64.78742940124731
64.37275755634892
64.35310398667899
64.51002645223434
64.7095472137006
64.78186307893947
64.68160684708984
64.68136627253342
64.38162420066705
64.69656105537818
64.43013328060488
63.7931873120082
63.98459954652081
63.99560016535349
63.77423045553207
64.06091520556289
63.52813235567235
64.18670696842628
63.937190616754044
63.595185097785304
63.617492678589045
63.295456302791244
63.41395173134593
63.75007438927231
63.47466719365413
64.26365276142678
64.58949303892135
64.4285993275266
64.7371575258711
64.61069589669353
64.58175612514955
64.73287277713668
65.02602349778621
64.53797980781292
64.73507280108561
65.13670558870241
64.74075812948433
64.96876454392267
64.9095897471858
65.26915339392936
65.62075888505846
64.95236695495282
65.37140917267828
65.07613859062627
65.18203589602274
65.39634312491519
65.1295574034639
65.50349345822276
64.89813100816268
65.55625894864858
65.69335977493232
65.42954607784827
65.52511382467128
65.64266939589419
65.076017849615
65.23107601861686
64.92193760776767
65.51440177118599
65.73762225715593
65.3761344881671
65.64976636541972
65.56009470923449
66.17111967613107
66.07836564953118
65.91263062201432
65.82015094281567
65.89103329229707
65.71151862761029
65.98253978130933
65.96567787139136
65.95114296912696
65.5868203649075
65.43619036605322
65.46911344650039
65.01889505569633
65.6274323991814
65.74303882998741
65.0308429664967
65.11255068974062
65.88151210676891
66.17121715970677
66.18016482625117
65.8795369490739
65.54666765756694
65.58192732946011
65.82239200340976
65.06229606953842
65.09027558852708
65.27290992077738
64.974814063302
64.94942392765702
65.20461924599829
65.08332698508652
65.42959538555328
65.36243450436535
65.31753801499765
64.6353229029964
64.94981028972988
64.81777804140565
64.98515212320284
64.79867288959221
64.42774177744725
64.43544362654207
64.60002728460807
64.5070632898737
64.41460233746984
64.39539550034665
64.48688123861173
64.49511300679626
64.36710957073362
64.16938396838154
64.09377912332596
63.875574663122585
64.40240479131589
64.45255150702032
64.40438606750251
64.91124573091328
64.50750400199655
64.24412864917596
64.55594234339583
64.50356753422693
64.50127612246249
64.2936857206607
64.3588182049731
64.9543252561394
64.72253395283421
64.78156790545485
64.86636267917186
64.38390940081806
64.32625179119043
64.44150659965986
64.1170944863172
63.85308302485107
64.03551297707581
64.37985146288054
64.05292691535047
63.95784670834229
64.69203821066091
64.66293774563319
64.57677789023118
64.49559306176681
64.54341589348705
64.61812075278179
64.63313020235847
64.35675481275983
64.77196268101852
64.6456428890499
64.54984621954704
64.96296831605846
64.87335795166656
64.80312640452772
65.07187228939408
64.55583795647472
64.93032503389644
64.29762422274229
64.49388554358669
64.53887813703443
64.2750073945587
64.21477001695159
64.12639203593625
64.19964446066345
64.18684765101312
63.86483516150969
63.935968754061676
64.06382964343628
63.93552691798771
64.15799828218574
64.42894680646698
63.87783580386366
64.27102423501162
64.01838900264208
63.892332940289826
64.0662235584286
63.81702578950651
63.75314290619667
63.83827575598183
63.86585868838034
64.11188660010505
64.13118386032197
63.47910654873117
63.53694496738835
63.832254541103914
64.06443784428528
64.02033526424871
64.27503858130399
64.06117680764326
63.97268754476293
63.751240376592435
63.70338532044543
63.21508431063583
63.21891715936636
63.443019630763395
63.73285982125537
63.76834768056969
63.60489744601594
63.97919770170664
63.64793903883055
64.07251579747502
63.9070544990866
63.59577199688077
63.26674963662462
63.44876974687969
63.68831879630163
64.13342905760531
63.75887348742462
63.56891834039627
64.20589558710829
63.75397807020613
63.85559377397242
63.73710660710739
64.02531827919003
64.6620125547399
64.31068705514161
64.39619446178445
64.35188129502875
63.874031237026315
63.69341209241882
63.636791901250966
63.674788622971796
63.84059538371444
64.04295621836795
64.19580199696527
64.0642470184196
63.75196733503239
63.815673200344456
63.774489067607306
63.456877715445025
63.58447656456476
64.00027160215105
63.92685803429084
64.04902720067878
63.57774290812379
63.65593130234364
63.054149195120615
63.09272855699163
63.516994965108545
63.41170605928867
63.506790405584184
63.515777807841
63.547401670948126
63.7084529275974
63.69324370063074
63.65885539510872
63.518760536120496
63.217327658634545
63.44697455069278
63.76165046387629
63.89635209878524
64.60101609349667
64.53096373092446
64.78226600589137
64.62370008213458
65.07739968084871
64.57244096987871
64.96535663099557
64.46957830670544
64.46025458520305
63.96967581868213
63.47825158139527
63.492507018086265
63.40925249721081
63.472035829338694
63.28156283445076
63.059472132473466
62.60964178600229
62.671012741369935
62.42104209997859
62.366885995263054
62.81696769345386
62.5486573318591
62.34117170566083
62.77171707402036
62.35479043099421
62.74378124265144
62.90572430603848
62.90779628049951
62.91770124664622
62.231990449665496
61.867563612689324
62.14371447561833
62.051753527825866
61.65605029473806
61.90564090721432
61.96258488209901
61.91441965675939
62.37645314046887
61.80327334800783
61.73321471547462
62.38927933984346
62.66274400698329
62.48482312271907
62.30207526974083
62.48224218979322
62.78780784243116
62.87044903514799
62.938638684070526
62.996770739936196
63.32350344007026
63.032383032538355
63.26893322678473
62.96296485555421
63.43283103705032
63.1386538685897
62.467502107331555
62.55553789378491
62.74687698760226
62.31235531392282
62.76179412292757
62.94618562825611
63.27970069439331
63.32527937891137
63.56631033631286
63.653006007462565
63.74933530639887
63.64108836544958
63.81119488912241
63.62334507550084
63.69976190264851
63.32905642577151
63.53979068302149
63.422127402580756
63.27261679079397
63.54655798812763
63.22549853311993
63.216703332773136
63.02587750472401
63.25576120301137
62.96157905972206
62.90021107162573
63.00696763551248
63.36665054452802
63.393917291963035
63.23933335437834
63.25966307593007
63.483320737911924
63.44506710396096
63.12800324847665
63.43829653168532
63.328226787328724
63.03040362355455
62.696682622904234
63.1442218749139
63.03504795728252
63.10662996856394
63.001885725697086
63.03639336499571
62.96151296654105
62.79739330291367
63.03019069842768
62.843812934601154
63.04053746484677
63.15392080143437
63.20555063514334
63.73655114509897
63.59582172039514
63.19899106089376
63.785149161534974
63.44569627920388
63.19630988112364
63.280004787591736
63.19914806234295
63.055793282446224
63.02565985982613
62.82910193772565
62.90753424924648
62.71579689396094
63.03673648791876
63.42391995211711
63.33229296650467
63.614840438352424
63.849639771016115
63.81021324182455
63.78823570298064
63.71735830323207
64.39631686689833
64.15648737774661
64.84422179989366
64.73818946812709
65.36895166845741
64.63418101293749
64.71253286359742
64.7326392774303
64.92858028557593
65.24216389060547
65.57825063112232
65.64450917387923
66.0354370686891
66.656521312387
66.24101452898661
66.32961984066742
66.90180859554036
67.23456842206552
66.92593860014414
66.87028198098079
66.64463882341602
66.43396845130059
66.5248050802137
66.63880112273509
66.53773162931112
66.46627339250429
66.10773100790753
66.10555346243274
66.17108093525908
65.87629610522953
66.01777336533485
66.20171653176065
65.74117021047147
66.20974350658508
65.75202306808978
65.92846524515713
65.32812191307367
65.55864102057681
65.58932231542273
65.304749322208
65.46137514528249
65.30158187665842
65.41379877890657
65.38640376611681
65.44529200727746
65.82900533432577
65.55637462358082
65.7184908011104
65.77525657862854
65.5698779313982
65.46779284429391
65.8003813119456
65.9176766972956
65.90648199750007
66.24494120839279
66.3134506350197
66.66154781895244
67.02905839582289
66.80479311082748
66.36927727410715
66.51787413068251
66.15804948838894
66.33219119952359
66.09480500660413
65.62488148377169
65.48410973138408
65.53842716910687
65.60496460564227
65.71850950603906
65.16830334750267
64.93607824832439
65.01215219124089
65.16605463706424
65.07169761659382
65.10710702105943
65.28090869503981
65.48718116721348
65.62586124484491
65.1557921829601
65.25896012372245
65.7450522599096
65.11183483187547
64.84065111595929
65.0774616533503
65.42380441249968
65.66361598454013
65.6727630009167
65.72126733864638
65.55580668186535
65.2906660715664
65.09601787145843
65.08431106202558
65.04074719025122
64.92243283184838
64.57967027689762
64.41122887041314
63.919183477577604
63.85759092670982
63.67562767109543
63.58966582500825
63.651631517054454
63.52556480629913
63.66040368615577
64.10140336882246
64.02688447219076
64.07713562926185
63.670987575578785
64.07243678857405
63.787820178163614
64.16626962919673
64.53036254301364
64.47603455640147
64.61519042544762
64.75250485554484
64.99215635030076
64.57721517251943
64.80317780528186
65.15584297839914
65.0034384568353
65.9039871120685
65.57560118565468
65.78982728894042
65.63972856866582
65.24658974416974
64.78049283536788
64.8168567438896
64.42947252135666
64.29872718249638
64.53320011725856
64.49750531979039
64.55671317260558
64.68424943030661
65.21650168956344
65.19621133205146
65.12609647892899
65.1454589145195
64.68917839571249
64.94078052093423
64.7580146049675
64.7915292837011
64.88415933993171
64.90526872981043
64.64230367188084
64.9738326326265
65.08898647033133
65.64874771729079
65.49903542027998
65.10438175122512
65.32170763135089
65.42501595109526
65.22211815022557
65.20220490304432
65.25956444585795
65.31641268058316
65.09719306384902
65.22570773111816
64.94114863740768
65.3325725356349
64.57313640455868
64.57168095687946
64.52600009235483
64.37485757062824
64.74236181530982
64.7039191857448
64.57855078881146
64.60675875646092
64.20850501800868
64.37779493974027
64.20691394192995
64.43098112617217
64.59943514142776
64.31877364927291
64.62171768287801
64.66507142071532
64.70908127581522
64.60421237800561
64.31511897505275
65.01059327614816
64.97049116747972
64.92249342039618
[truncated: 98,002 more rows]
