# Supplementary material for: Comparative structural insights and functional analysis for the distinct unbound states of Human AGO proteins
Source: Sci Rep. 2025 Mar 19;15:9432. doi: 10.1038/s41598-025-91849-5 (PMC11923369; doi:10.1038/s41598-025-91849-5)
Supplement: Supplementary file 6 — Supplementary Information 6. [file 41598_2025_91849_MOESM6_ESM.zip › AGO2/r1/MID_PIWI_distances.csv]

cm
27.392136054754417
27.3659705067609
27.325065128018174
27.550869852119558
27.429630110915394
27.41322781345863
27.233984794322687
27.277903606713387
27.201153083065044
27.360474325964855
27.415598333034204
27.382347837496926
27.5746925912711
27.54750229111422
27.443595005356055
27.339773601170027
27.31270476635542
27.606796125970526
27.252737081348283
27.385726975936286
27.50838928720018
27.546241066584436
27.488304643820808
27.398478856165582
27.22687088644011
27.45080278510104
27.289698292743314
27.25901504754571
27.322351199110855
27.586925426056528
27.257278752469347
27.224653130433435
27.42600300696655
27.376284871148272
27.347126954628326
27.4522229393022
27.2951286412464
27.467579389216695
27.412665109452227
27.331572521679217
27.220103242803937
27.371523993726175
27.2795355699561
27.37524518639242
27.248800373956513
27.477829961155773
27.495213153018362
27.443763953125632
27.150152806832708
27.35373279352147
27.27698850768682
27.30281618083955
27.368657866065316
27.127465211130136
27.20147129865412
27.346055111369797
27.41010982606411
27.512577042572094
27.517262970219313
27.236772228498733
27.422015823866406
27.26092546909607
27.14355036036968
27.420591810837738
27.321130269172116
27.30374955519545
27.13696005582991
27.239848480363026
27.369335008255028
27.32656164594804
27.538752676548125
27.108954155113604
27.132682036900825
27.31684557045372
27.21662789784794
27.448618072690348
27.457493716407726
27.585390766504712
27.097717422488945
27.275155583296623
27.43104805612246
27.389590655440156
27.280676939911675
27.3698779565557
27.25265468729321
27.323138697823946
27.654559277690577
27.351346316099608
27.345992574455842
27.367117466920078
27.43847401062309
27.422932669795664
27.307814752441708
27.475006540709025
27.34594051072081
27.295136964015775
27.542322112054517
27.350431025654064
27.28103853555048
27.329405525627735
27.152981799316226
27.420537969948736
27.30133159242688
27.38153142537557
27.386944283879636
27.357022296881297
27.278311329633997
27.24820689177335
27.270314805339037
27.522766990314707
27.384235386081286
27.1871700128228
27.107274830244886
27.33897424179256
27.104281751509582
27.43478531921035
27.264194316211846
27.358019444054605
27.348053708551497
27.35533164332182
27.2491427997315
27.115359052221944
27.28950720582463
27.302750347233758
27.35243870465219
27.349740703273053
27.168030643658433
27.26425089071948
27.18479686564379
27.10676761257869
27.12481853736866
27.188495704834814
27.25606436209307
27.31213385890295
27.11485133870921
27.18809243052425
27.234290856467624
27.03771044228457
26.90844809389399
27.045303450379276
26.902324915190906
26.953656448124363
26.972184243589812
27.023064571451116
26.861101951447715
26.97387567412899
27.048984792012607
27.036056135188044
27.145608396283798
27.081007176047983
27.04927388216409
27.1801251202979
27.070543564302422
27.01533926559752
26.948602972072187
27.065473339121365
27.032162504164315
27.10686506013874
27.017617611788182
27.151030490071207
27.006445225666887
27.064855638067257
27.141111941096906
27.266911585203303
27.0298266712427
27.045119735755
26.984948741572854
27.279763084934796
27.12642372139648
27.149924608157104
26.8728908687932
26.98389495141937
26.97658606284096
27.01697659742255
27.196349181244166
27.072403864409555
26.86047915525659
27.085040231334016
27.16392242035928
27.33331572460984
27.03089668489846
26.970066657097114
27.05540118585591
27.063295688235883
27.053084571708883
27.11773929264355
27.18919236504669
27.393327779209184
27.135141633956245
27.22113728098898
27.131632948642206
27.135692864373848
27.115853938127305
27.15269363789045
27.14340804906106
27.123862018010286
26.85973447024457
27.18003611119342
27.142689308637635
27.043626141766655
26.99001313495416
26.990218084697585
26.91436809396809
26.9451336383935
27.09118039968218
27.009905150572003
27.062474909060935
27.289367365875993
26.96020232510892
26.91375299439644
26.996862062814234
26.86332516015733
26.811806463176822
26.96775458107859
26.72687465770755
27.003841976209053
26.880967356682905
26.817018318761114
26.924115920080503
26.9869131500898
27.00338034884488
27.020504682219826
27.070117029816892
27.108763964995433
26.880448348206976
26.93169081915256
27.16429768385099
26.936345060230792
27.130531820056063
27.104770113201788
27.000583780968324
26.90895887837134
26.97638337898221
26.850164052447973
26.85386054432544
26.87950165700475
26.89360635446834
27.10047602837433
27.038029821946576
27.027636094470182
27.163641202769302
27.14967803155883
26.987946397666256
27.191372430166705
27.03352491358795
26.954172606571877
26.880429806742388
27.15567468220248
27.002852848181107
27.12045158388227
27.02212452209996
27.18909125438952
27.186633377148485
26.97566504422725
27.128912277315496
26.99086648713979
27.07464229631835
27.002191306863043
27.041809156334658
27.185718113071744
27.19026796212687
27.206483837405862
26.94286428219294
26.90805808535791
27.205028275927543
27.04818395472449
27.035018754876525
26.90099506314223
26.988951910283966
26.94081393804855
27.040930395794046
27.011099914085047
27.0282987603075
27.165201821727724
27.164690633051418
26.98783190329191
27.008978856550925
27.058961479316928
27.062783438342517
27.157121434230394
27.259832980100985
27.134265594114254
27.332135564802538
27.15533632235059
27.100497450334952
26.96279119669086
27.06452746899691
27.19462701318906
27.31522013243682
27.005939611100345
27.08249911025374
26.99780000659822
27.058329321646966
27.141705941899346
26.97893212283006
27.256936710612703
27.05905565161813
27.275149035481967
27.161149679633702
27.209043239944023
27.4837707017232
27.26010639512569
27.362266048534288
27.103827889917095
27.19096998258028
27.08517771305222
27.119475436814895
27.088764335214677
27.247441261700967
27.238500479140907
27.168909963625524
27.03419057177411
27.185706688021
27.021833270384086
27.185306068141784
27.25928810276108
27.123860412368746
27.145967453517343
27.190004806107208
27.304495548257197
27.372065402722914
27.42945097046398
27.338959846079142
27.258878052902134
27.30797844093013
27.346715254984552
27.1879231668404
27.187780323908736
27.22244571351497
27.145247776285068
27.122607425722347
27.207189702261484
27.344718586601665
27.37613662140848
27.318030248690224
27.271323263889197
27.201291535521086
27.162800742954484
27.340249285718784
27.25764890866724
27.23152699220557
27.355028392004073
27.5122080946279
27.36292955751731
27.451881232564492
27.240615390109607
27.31821891388255
27.177995878795873
27.157646753510747
27.282730976703117
27.222866647760412
27.11638891584522
27.30435263764939
27.04879124709902
26.973225153060138
27.02806583223905
27.214747604282863
27.264051587321113
27.295378478729905
26.964945393819484
27.096644636503466
27.106868742049944
27.092336862455145
27.31396085281072
27.176692249949085
27.281132620242847
27.505601868458402
27.300077049534465
27.228554060416684
27.360770017585068
27.30213780862798
27.2217565554982
27.1617000745575
27.198119716773196
27.03799451402264
27.233074752699636
27.29322285398588
27.24301495213091
27.388618625819543
27.157447377529625
27.254950676053205
27.279858237835395
27.401776664401847
27.210896501609007
27.157014415674116
27.10894895062894
26.964556939622177
27.10039266336392
27.036394239028493
26.95752853875473
27.30687433531375
27.271592024871094
27.266312021320296
27.26870867016781
27.098473041160336
27.20831341050815
27.090411951834728
27.313756632306166
27.247508112966344
27.13962822199154
27.38122876340404
27.22438298856871
27.31373613817155
27.273770648219557
27.178517930023244
27.196832246606036
27.325348287953066
27.175853357874523
27.199342242204313
27.185898847047955
27.04916749455242
27.236745582359692
27.32622997463592
27.17992062960774
27.110364945917894
27.116333141257655
27.207189032889453
27.271435594641023
27.222356215424814
27.313607160871765
27.238662683452056
27.2710929738657
27.321612965831203
27.42804335915285
27.22350946374331
27.207822088840707
27.228709993537795
27.176286339721763
27.08095185065558
27.118879306668326
27.312196570404293
27.273582759621203
27.540682285242763
27.49226910138379
27.501082332764728
27.232355104926555
27.30932042164384
27.214752176346543
27.39364668787229
27.476964636196474
27.269307468588757
27.26525397390591
27.160640796365588
27.198440745182182
27.314859797075076
27.286439988785922
27.470589179622294
27.259604113860497
27.651083385105068
27.395324119319753
27.43124668323466
27.40996059664561
27.428329506035805
27.58358554264826
27.502714172007288
27.5285302679786
27.53917978630356
27.724595640816688
27.45420629647833
27.4142937933945
27.811685741906775
27.662373753546845
27.60494481894564
27.471337384790168
27.549369110370098
27.51170660306544
27.540041775367776
27.502605031363217
27.416509063762735
27.58621951202195
27.55688983822134
27.460899378641177
27.461419278281408
27.466933693703687
27.48140987728025
27.49659277465193
27.329973971626035
27.494980145338406
27.7124466172501
27.335705591479297
27.6063934575347
27.40885400472688
27.651408802137524
27.6384773504307
27.4105426076912
27.62949523414002
27.375482513455662
27.476953898193237
27.49136091421229
27.590551743249073
27.531829173517416
27.6055377236636
27.484764431939908
27.450388591082138
27.54337687149943
27.574514745081217
27.639448213326403
27.482670073611132
27.49864437337722
27.484333890370383
27.389444625179458
27.399963800949376
27.382942194608663
27.34690935258646
27.330575772741362
27.296227832535937
27.35896305140486
27.307898914280575
27.324056091330306
27.260881861139417
27.466755572861025
27.344741845596438
27.39573305481031
27.28606527982505
27.52018312276434
27.403787792555583
27.509762907673906
27.347564780813176
27.33421768381703
27.22089193802636
27.388188813282454
27.229537832584136
27.490664920102095
27.559218045774703
27.28749028729001
27.3227213306814
27.558451081705996
27.209088208663804
27.426979373840496
27.409408379208266
27.463237346328818
27.511189040324854
27.261662870826378
27.440974353342465
27.27615750663669
27.394466649262178
27.274455958033435
27.440631830063907
27.38887016575793
27.516909711721855
27.558016488353854
27.448039401907753
27.49250368921046
27.405958745382836
27.660276417607033
27.530262335571777
27.598113030809127
27.7211878647592
27.498709401899653
27.451485138814842
27.501991779581555
27.56626930879307
27.424743924779726
27.440483727215895
27.437328167863257
27.291718911989403
27.615998963764103
27.560313201893123
27.51347003182875
27.504563113382815
27.28443920935785
27.48391521297027
27.582106838696618
27.141639444087232
27.144288014610993
27.190631115323352
27.280205336115987
27.32280637993475
27.348353444419764
27.314800560593113
27.402957167349623
27.12863402946799
27.326712669062346
27.37415234345562
27.14683148655813
27.312286982817405
27.411516954801506
27.36190920097792
27.30704970624441
27.374171288367375
27.269936804017753
27.39851536344015
27.349063161308553
27.16288028366855
27.132719858279646
27.398839216869174
27.395084560342138
27.501307224865478
27.4609438896791
27.75495206566923
27.64241172009786
27.936618620031528
27.690759126393758
27.722280942184494
27.66650923463515
27.44917805042811
27.569193509126443
27.641054060009974
27.47975568389312
27.58946868690062
27.394754103875588
27.686884903495894
27.75397526068377
27.5185407167961
27.437527263425885
27.420108580718786
27.671829952259557
27.72467943786742
27.467046588720216
27.59624009154661
27.480321962747567
27.37631553866744
27.518219026366733
27.586063615660226
27.276307606370892
27.527330221405347
27.63480575495508
27.629104614677566
27.323564568110914
27.336384378486347
27.41352989096551
27.12065432963929
27.211029832274964
27.11318387213189
27.012624519919818
27.069292834497663
27.244317430267998
27.35171212901946
27.087098823631006
27.27357523915595
27.555308451280254
27.42132991264244
27.480882766474878
27.337511860570675
27.325956982031954
27.19526976131534
27.517026360726923
27.411731062510054
27.36427239271314
27.133884714487017
27.213152403779056
27.024560324867874
27.024091986894426
27.23104135048007
27.21078874867258
27.121697645074303
27.445715632195473
27.28647572958435
27.071056476984182
27.116248809641505
27.222799643652177
27.25902056243184
27.475365582812813
27.386214466512328
27.368704469438946
27.250753032808188
27.11310291987025
27.15903569777962
27.367197290157954
27.2889885302102
27.219305862396883
27.208073487653493
27.23374119276904
27.13777706875452
27.395017402251913
27.476961052605507
27.4087515346677
27.37854363980737
27.406165998881562
27.319201940343543
27.404379323612943
27.142832892145993
27.218974377851005
27.38372132525134
27.424704787126966
27.142391689232706
27.292423059674046
27.17402942449893
27.42726297540283
27.60799374441904
27.468475630152238
27.231677484821073
27.361507965217893
27.52511252456242
27.42095423180976
27.347590146069273
27.51192188791222
27.37583008696791
27.240409485613597
27.07226931452848
27.503532215163908
27.174723172533493
27.15956420014398
27.500249197783077
27.444800591769937
27.74307916056417
27.492044070884003
27.263891268961657
27.37174307990327
27.281352942846432
27.442481301295366
27.185456387379386
27.389217345051804
27.249258635462965
27.02617551937381
27.26558718408271
27.102746890744452
27.163637329537394
27.176197140964504
27.34931227299311
27.21049903800782
27.35041209245346
27.14756181706618
27.33419971485938
27.460410510091116
27.383253669146054
27.40096494560168
27.34028499815368
27.56989456850645
27.491459435233764
27.320910752572598
27.51083867877828
27.47151459573065
27.317486944974036
27.397111900712073
27.536218074561422
27.69756892744999
27.650799419219485
27.4755546750054
27.502630314725838
27.241725833576403
27.22191321599307
27.412937567175263
27.219262384200373
27.426077197111375
27.453596620723815
27.35165229046202
27.151391021471028
27.127866847621842
27.151786267876503
27.17744114374837
27.26760808607436
27.368714140870168
27.361005719577335
27.401404132142513
27.184125006854998
27.405938393994877
27.181444366397074
27.4089221025639
27.52622579460099
27.309551962481823
27.233798162428236
27.402441744047
27.426836930930513
27.1544386486991
27.363479941611462
27.389736032439927
27.305070605879365
27.21329972538253
27.402928247943077
27.43381998064883
27.481047335141238
27.40414738757253
27.307914354631812
27.247762238312834
27.354159013186383
27.331868402287622
27.45785054588942
27.519082570168763
27.321235915248565
27.23838922883442
27.25688439570387
27.11038001508168
27.144149816075938
27.341411712802728
27.26470193692626
27.31044902112326
27.300396809598894
27.37433218068113
27.122047128239664
27.2573252367456
27.188400934748895
27.299291966907372
27.424850476614967
27.18629790512389
27.367988732208378
27.279952231667018
27.112382043109513
27.2625807457537
27.207590134845482
27.183469224107554
27.288592937536116
27.32372226724368
27.207437936461012
27.190206233093843
27.226692156902576
27.30344749752827
27.343284718712862
27.359185081151747
27.45354353623602
27.38067972723141
27.3716297438922
27.35465157951533
27.208195244107895
27.282018984491543
27.213865293411583
27.18959856399726
27.16097174965266
27.108408516148955
27.089613911447714
27.122593107228738
27.10394743174438
27.390560083006303
27.513034822973363
27.379356744910467
27.182142077749383
27.373902790939074
27.327136474998575
27.16248811830484
27.36376248137912
27.274553846628898
27.339493663687897
27.27708942521536
27.4448249335032
27.39769532487693
27.489745779203393
27.456251111613796
27.38267297590649
27.500587088786407
27.42749070730193
27.6009513734998
27.47958953544879
27.334178398653805
27.360706329300054
27.308038131437907
27.148919100765887
27.344829376984798
27.321993869586233
27.354495071273718
27.542480088648023
27.337121668115927
27.242229119234494
27.39241640378424
27.416356446498963
27.353765107969295
27.172899166781804
27.296591025538838
27.41271799116311
27.082708163156862
27.292522321382584
27.132747958736392
27.197811854095367
27.100606691568576
26.952887875427972
27.088416579710085
27.284028953694104
27.26350317766839
27.250460022687403
27.209241740330736
27.228920021035965
27.37357717659526
27.159335994979568
27.02722948051212
27.061255174318287
27.29335267942904
27.048627169096893
27.114208845493245
26.92478985776181
27.127474525647475
27.13367759828327
26.962662096740242
26.97670469624246
27.00822611959024
27.194125206530448
27.157570050173437
27.162622778112233
27.421100314987484
27.152933148306783
27.242997657934243
27.05920593909485
27.100406345045293
27.00284269434918
27.062207691864813
26.925648493755123
27.041722017039124
27.12903175044614
26.933367922054003
27.211965531253277
27.195881874315532
27.155702862722723
26.81288729441084
26.84742119805647
27.015147756005337
27.147474537975413
27.077665062212755
27.172234084887084
26.957631748408335
27.16439051604683
27.076583472416004
27.07639163578754
27.304481061605664
27.00363047748562
27.15516496179393
27.40572388329302
27.30199503480353
27.20078150967754
27.47016755537484
27.29002179380217
27.30821312335923
27.362150993614435
27.25235972660574
27.074655565298027
27.289390823620323
27.209551168954146
27.2694545570573
27.278233853517605
27.28663335258023
27.33262635107793
27.20170959231606
27.306362763147597
27.13434407326395
27.308586525189767
27.299560907509782
27.173670751966284
27.179062927101974
27.39401452809037
27.239022406269395
27.317037807729534
26.958264042073978
27.252763317173596
26.97352809897143
27.05012774974228
26.987996766027635
27.037983143425805
27.0951028088573
26.98482982295407
27.095472251898038
27.00893466266946
27.073988445802676
27.099527423985936
27.1029534116987
27.098499154643818
26.899208965664332
26.999529856396723
27.041792068090647
27.385768038004905
27.197910442785293
27.19305023398182
27.253329181264455
27.161750392944025
27.15470629601504
27.179039390413546
27.350157924457513
27.370960015005494
27.44939546098611
27.542471214801495
27.498227760018903
27.297835236173604
27.215623409312194
27.233597890289463
27.29157646920132
27.337466974841508
27.225675434363747
27.231052464282662
27.20368610263904
27.41562236149037
27.105947870604844
27.29455359697268
27.188008840196378
27.088892881004544
27.170095396672387
27.40748311673888
27.33054825303844
27.4761965109435
27.206288555021366
27.220138182712866
27.197167665104857
27.281901975032
27.340425341607062
27.401612739613128
27.426064176933775
27.22775609226742
27.251106770348056
27.244883215189898
27.387682265247776
27.279357969315672
27.182806128624907
27.28605347082389
27.35141459804002
27.156688693973727
27.432850073663356
27.303630041619122
27.41227234078509
27.3542794813068
27.42864635315845
27.271038094388906
27.303884439602026
27.258040692159557
27.283920661514923
27.184403790072523
27.180138241348256
27.30421237356351
27.414419553357476
27.21028203538167
27.295346824146417
27.2489144370254
27.204451541007828
27.05661280094725
27.379766147028885
27.13373531252526
27.15497793600162
27.252151484886163
27.295837014532015
27.2884936907204
27.30659738451853
27.390072999047494
27.23157722803623
27.186864661169704
27.327712825558834
27.265977916910927
27.35642992425542
27.180663073438257
27.198710011785014
27.27845526727991
27.21113659996025
27.39093725602619
27.14118890362972
27.1404534610289
27.184941496681628
27.30266105512468
27.131723659443153
27.2812823934721
27.436725762260735
27.195417538602246
27.330608903837536
27.19023547575826
27.252512474244057
27.362198970941968
27.06637017946429
27.293397160886244
27.395127038034012
27.372864485916132
27.328199155926697
27.244052281809285
27.16132730096501
27.29465863344285
27.29567814901014
27.43046167458018
27.32068331039379
27.52731134573913
27.26028509077176
27.323400159318407
27.29088493810598
27.29960871876872
27.2239478141078
27.23677690518414
27.149098851125267
27.295245031272035
27.260831062865186
27.1538880202438
27.374676751198674
27.399359528542384
27.2917267243639
27.23113016082725
27.222254856863568
27.331982435480253
27.214954275770268
27.450329597336815
27.44779726654397
27.303977985457088
27.463504817818077
27.155805528070932
27.20412150240869
27.170397281102268
27.389844482917596
27.445230684904043
27.29892151589935
27.25190805674237
27.199139948662182
27.067754938586642
27.072314230650814
27.232801450251475
27.174447741780476
27.19917651905531
27.19315784981635
27.367993569737553
27.21721462133437
27.15929666808791
27.24288509636874
27.23450158551355
27.146438831236555
27.26331790269762
27.187366870181368
27.243420081286768
27.17203915885461
27.246782578471016
27.232963448775994
26.922876768515057
27.160508894500044
26.99371916076587
27.038506904230356
27.275750713840004
27.28375769831459
27.015742538488755
27.21261124746533
27.23948182467343
27.009617370910753
27.09000120586392
27.275469341969117
27.232304248483583
27.121926189822112
27.329334531147193
27.162541795697464
27.074526303780125
27.064056142131378
27.18022339539176
27.025299311188082
27.106675238479564
27.288143428721654
27.201830006964947
27.072969898787743
27.158450934108853
27.220109773327277
27.087819488832118
27.31766873354679
27.080591886841727
27.263092378977163
27.115945788533196
27.033671211122122
27.295034616403274
27.171399160832404
27.26974821058745
27.20782226797981
27.27433977371794
27.487055764648243
27.12722564029868
27.272488995989285
27.130826914084405
27.057280778685502
27.010812723933142
27.191801761072448
26.978349421158274
27.099988574325092
27.349751976658855
27.29812989041073
27.261726530543267
26.999608269692214
27.104943715491583
26.94404930521322
27.05288941460888
27.03235476420583
27.193521727396575
26.895988472262932
26.96598854543977
26.953384208840056
26.93954940981513
27.032212091185016
27.18965663835193
27.21090692546302
27.241717188327844
26.973621194835356
27.166409935595272
27.183942285832007
27.214330655155404
27.403861518211123
27.24522216720395
27.3704899783601
27.092252926418695
27.05519251801662
27.18505894189407
27.005164637653976
26.96610671573928
27.154870391981852
26.92064800789618
27.08321832188916
27.18588520666581
27.227601522455053
27.05113200838268
27.1243561175709
27.18676534594713
27.131055921021613
27.009307155273763
27.031339583588146
27.094349389276914
27.114594357000776
26.933724133386647
27.138526616223892
26.989036933764254
26.969607539327885
27.2372779794018
27.113909873741033
27.009045604991574
27.000824929860155
27.08846118178747
26.91889710605536
27.026339226981754
27.074779949698716
27.262146036995844
27.139600364474862
27.130857617266486
27.04097951205673
26.951121327991768
27.035074359846092
27.06785423737624
26.858142491686202
27.03975127829483
27.22713894978936
26.98966050082133
27.09046140773733
26.89271946664567
27.18314435266967
27.037399765597023
27.00514786665967
26.928726298647476
27.058329852425228
27.233178397460794
27.05937740225224
26.978529957182978
27.054904797388684
27.053529889025405
27.273921922791164
27.10919914610547
27.207797475467746
27.278215299142566
26.864580350014805
27.158955428264456
27.1433741595986
27.197310421517862
27.08942806089
27.240260230175725
27.184613814825582
27.305478286204956
27.08601809853556
27.050418625722433
27.20651278583736
27.070506204235095
27.136210694492622
27.259068993626627
26.994552747239158
27.231955536914445
27.06603831980989
27.10205479889922
27.15743705697364
26.968981869558455
26.9959759497198
26.956092456555666
26.89499194694093
27.015813176842613
27.155319165198957
27.34506769591379
26.93168410642946
26.92815766452129
26.93978677120799
27.08536077912352
27.060177699147136
26.84262188706544
27.012430518987358
27.258986074220903
26.959872845911782
27.083620653045692
27.093841327248132
26.92712249795795
26.95334312561016
27.064834372472806
27.187464036717525
27.02741171389192
27.08492671964312
27.039969018993318
27.063871974153788
27.076751501213778
27.101522874910398
27.189961231682517
27.12903518035834
27.02635634589665
27.20737214335162
27.03053165905838
27.12053789051251
27.126870547292924
27.29571983942625
27.101615711142685
27.024406709156985
27.05237783228877
26.990976956107104
27.151853457397948
26.945187101351962
26.80059646969245
27.00562502798282
27.060369603830384
27.020195824660217
26.967955977645946
26.907423026147306
27.040640951847827
26.883164613414113
27.02707951842671
26.877309289885318
26.979157710954983
26.684272877481163
27.26536640550551
26.977681872651058
26.83961863888157
27.064449652290854
27.18374583959749
27.06234262114508
27.32411652872268
27.150842245844434
27.102332676899575
27.214413150972977
27.049385200790514
26.93302524610135
26.868935786204
27.170324998225826
27.04206771632095
27.078380606498175
27.10910048605019
27.10008324739197
27.01819729260986
27.18428442917958
27.279466607816225
27.215139726158245
27.084039202394738
26.995348022964034
26.82232034909365
27.03824428498395
27.17405285189057
27.147005492754406
27.058816061572642
27.290584678232708
27.05685241236495
27.166195158463985
27.385019397806577
27.020346535737136
27.12217145901884
27.185966655260813
27.201243255318623
27.10175359115633
27.26552666720579
27.14928506236475
27.301441251408615
27.253134383583564
27.104875542649587
27.05071480009629
27.055839359576822
27.12636429249849
27.153730955561926
27.042917610735145
26.981543482409897
27.189362560742694
27.16246682985604
27.0542274207142
27.066852474589155
26.892089199479464
26.974749576357244
27.088353135241828
27.264858499895897
26.94925027382503
26.972675265046423
26.84349045824415
27.031050832489726
27.04254257605364
26.948026734781887
27.24702224068343
27.29184689773755
27.169390576895587
27.20041189592572
27.195149265915173
27.2290369429509
27.189313831606935
26.88858237549204
27.148278430400683
27.04524786467425
27.117620044055794
27.166543824124485
27.35351208596446
27.17523682400511
27.291994798799788
27.30190807346009
27.221200698368698
27.14428209596901
27.170768373010773
27.210273400330887
27.187991291532846
27.119424119583776
27.167783416862154
27.064656353244917
27.19119048673346
26.898220437250504
26.965198501890008
27.07405998566242
27.210381142051343
27.273345992189025
27.264364510024368
27.4055450699558
27.159048011884042
27.148607206464042
27.06128975106048
27.017277624490262
27.238107411667357
27.32866849682137
27.12625451852514
27.22999069765541
27.13615111518737
27.053116637338746
26.784315945141962
27.051431389360612
27.19729460912487
27.214424982970357
27.289771040842517
27.20111937093606
27.32723658401774
27.409777647928102
27.122467520280416
27.162221680594303
27.196889422458206
27.030267068719475
27.0673390902252
27.122147652409822
27.075720095571274
27.11285819907327
27.192931179040052
27.16963264649395
26.960119824138943
26.95624566824179
27.04179519703661
27.002450332323157
27.092842856909428
27.13015231898656
26.952925426197627
27.132219715318705
27.17644018556916
27.277114744412593
27.127307409731937
27.264562804541004
27.144057069057954
27.064038898666546
27.256678310530827
27.487731789413452
27.349990106391623
27.20023245482866
27.358856795040218
27.02225636658739
27.198579449175135
27.234729805007838
27.272985051791306
27.231685771890763
27.030440853276144
27.130635417780734
27.30707216367718
27.08435114073598
27.259883904524497
27.04174984499082
27.18152632979096
26.980099252331943
27.261787997141383
27.060888757924243
27.120871990915454
27.088457243995297
27.010703238483195
26.998167401904723
27.055087421955054
26.929063869353953
27.08394211470796
26.786004675149115
26.86244154190363
27.14889681698614
27.00121888795103
26.82576219033873
26.904234043186957
26.963162778597127
26.933754181600975
26.853819311330387
27.01082003011638
26.892082762461182
26.83223715495968
26.957480998240975
26.907985102185002
26.932477474863774
27.114488835560703
27.081120939362822
26.85611490433952
27.076748737893876
26.873692232260247
26.95268781102328
27.152078278901058
27.031488591561722
26.968960318518754
27.0503822012026
27.038519469164946
26.97119939778372
26.77097439855686
26.96975084312247
27.00870328580844
27.088788314291545
27.00300101288346
26.9817276476624
27.05557275192982
27.04596050556696
27.225188469658033
27.05907178060952
27.08512673399824
26.983472047462232
27.136434556038235
26.981824451700735
27.043128462859222
27.094636143342836
26.90955516292344
27.14352569880166
27.015559147200854
27.10314323154426
27.23951810292012
27.172408757682337
27.11120881535441
27.124761744661196
27.175270589045034
27.018124103716264
27.161634147953855
27.167274816290035
27.1155830844317
26.989065627537755
27.155892498072784
26.942392808015356
27.224755527198806
27.105964665736714
27.03590498959437
27.043727674046227
26.971792148769154
27.314119234520334
27.16023511481911
26.915396722806936
26.74122223697985
26.81189554216197
26.854276335472555
26.736785534802564
26.86504305746337
26.938502939429714
26.92049552448065
26.98308541284118
27.200881943067404
26.979705427143596
26.990826106727063
27.136200821930046
27.078695134520913
27.02729691784338
27.147313790927612
27.097499699808903
27.225184660421135
27.132149617767833
27.11510617836528
27.321505542471655
27.082220804488063
27.255931183257587
27.272547410689352
26.90864702882647
27.049209301215015
27.076742742446758
26.954162493871184
26.879096278817435
26.980199042709664
26.98125831335195
27.03990232210722
27.210167654052494
27.15454252110376
27.14167358238131
27.100194646302224
27.140151843957803
27.136985151512395
26.969249090037994
27.038500815561104
27.10797762487332
27.173611795115715
27.329202363850598
27.324960219337434
27.33393882412465
27.417553058519037
27.08374403190835
27.217423719330764
27.105304136712746
27.19633596292705
27.16290363265467
27.203999092691443
27.11314109787336
27.001003744648294
26.986256424106156
27.12350573763842
27.1941706543282
27.01332247708303
26.889409760642156
26.960142848375163
27.001105937284006
27.116295676995286
27.04575434024733
27.159585433897654
26.981464116593664
27.09479875978887
27.19448532380289
27.18464143191957
27.02535514166938
26.973398413146175
26.813985328801813
26.956121984492444
26.758184005168072
26.796362780994322
26.921888638218363
27.09847630209386
26.8902616063428
26.820611646673857
26.94000514483501
26.91978822652518
26.90000927114719
26.797166946096823
26.86235734669411
26.783016195966095
26.80232671355793
26.83572066363857
26.871498935398186
27.067072824218805
27.137059904726566
26.8960975520102
26.731404497086437
26.725004781780292
26.76775547096498
26.949329458944113
26.98163979344977
26.959830672237455
27.14435401553254
27.057396997044695
26.989168197021566
27.156783902433776
26.88551160970251
27.052260709965807
27.1240597503935
26.98559709416556
27.04401693356425
26.887563561699302
26.95425648650826
26.87940429688892
26.920754849909734
26.781716705647007
26.98779526316822
26.893968700062096
26.881381425360033
26.94223270690286
26.95418868716314
26.907668496688558
27.147611951973147
27.373859581775573
27.155971016037427
27.064949962538673
27.14158038180486
27.10380223309252
27.00128161895817
26.912414435707785
27.243932288261988
26.99532605875634
26.900348552156057
27.00390044363735
27.0296013648469
27.22318911249405
27.078008724912554
27.02166771391219
27.067706397299517
26.85398348757994
26.812476590631736
26.950323816715482
26.861754097753572
26.809389181027363
26.975264619510096
26.9163745932588
27.053980274887177
26.913003720931805
27.062028422540003
26.84782557302117
26.814400032465816
26.898257757137312
26.967455952530134
26.977272816838703
27.138547040018445
27.140324205840166
27.142460155658856
26.9123507754046
26.88069325366906
26.87078695187172
26.983778608067205
26.97361136088971
26.921177723872425
27.068473377224812
27.071360991396187
26.972598019697553
27.019421800507228
27.12047289414071
27.120492105174037
26.868864268783632
26.92152535910006
27.206007167277857
27.176594260144086
26.986631154385453
27.029864099861722
27.144942037768637
27.217796350227722
27.10820206658281
27.268922010950742
26.997246926261578
27.223858872420145
27.300450368300517
26.977457867012845
27.056929021186967
27.077703730662613
27.016392424358813
26.999187537198495
27.035033451340112
26.98494307064155
27.081386381988953
27.10773153744143
27.004262392858557
27.13341675765173
27.154318186172283
27.081590072053228
26.969525625393374
27.142225298397076
27.047584727755403
27.08159194365255
27.111580881417886
27.004648338994603
26.897313674852626
26.879432488691265
27.21664583902145
26.946027985840875
26.811172928288315
27.021386613417043
27.204298129596413
27.180162135658144
27.02333029329372
26.924488623187646
26.980436654176405
27.083106933608335
27.039081364419776
27.12815743411155
27.105315085761294
27.230324175229914
27.039210504063345
27.024640781988758
27.044060334845863
27.220897512193247
27.216834762247107
27.029227012186
26.982585429880174
27.007630846836477
27.160422654346192
27.058742045786982
26.87047667971384
26.753249389682455
26.70894948570891
26.660284428485568
26.857685974651794
26.703757977148843
26.982929364744244
26.98535790463414
26.861404583258413
26.744461269053897
26.9737472605579
27.096723757467842
27.044906123460123
27.099703565663688
27.095239623791155
26.928224489823585
27.078533098778344
26.886125501917885
26.944149316863562
26.870074822180793
26.993324397146367
27.144740887705588
26.866322725976012
26.92711544977496
27.027254831443223
26.928015631346714
26.978237465576306
27.022708556193525
27.033903838202633
26.89368874016453
27.012992803491716
26.934239273529187
27.23972145108848
27.044886363629463
26.974073805641428
27.066601428251346
26.976285817231453
26.741745664081808
27.055988539431265
26.86667149325804
26.960883664001106
27.06386010634951
27.009223844687828
27.096692467529827
27.06564076298262
27.06513756379233
26.891451182033737
26.94305707639624
27.072946125997824
26.834791140004896
27.012129748076436
27.054093114378134
26.958288294364063
27.086559188998038
27.13570107071238
27.037178856405294
27.112946592134683
27.12253067386576
27.13088828396743
27.002739805487376
27.11583843359083
27.096140561813247
27.011944997275982
27.119572618259852
27.23448396543123
27.22979657238679
27.01822255915188
27.172987446921702
27.05758925663577
26.901571446766344
26.940341163948748
27.131325762990993
27.153781585015818
27.284440081310116
27.068637841310032
27.334425180621597
27.08709667368814
26.972393754592996
27.233342881108456
27.16861749259011
27.100903402599055
27.311934423378013
27.15332987393723
27.147048858157145
27.443243801096298
27.27245675015038
27.213216878030813
27.338411205857092
27.5072554336758
27.236176886250977
27.307573594985737
27.26781632275605
27.33941767786255
27.268956199879813
27.136683361996468
27.356370118618475
27.42821404835929
27.31808297649184
27.324869554796393
27.468800520073405
27.260846098777527
27.167732717724757
27.35800243152935
27.397333275792448
27.495990759121796
27.297351016410154
27.480573694193183
27.32169604368791
27.27840077854014
27.43013724338309
27.440822874387287
27.402279189965135
27.1722857593532
27.27524956130786
27.39586743475049
27.504098656068816
27.556152295852996
27.282059913261655
27.656211180166924
27.287449935856383
27.270831440422917
27.279602792657922
27.127990166499398
27.338875417354487
27.332263175436434
27.298849822056095
27.27717283723113
27.389464519491554
27.31286456291575
27.39936824929902
27.36733281801622
27.219096607781914
27.238813248988
27.449761877089177
27.334042288301276
27.425160667587974
27.14681145930406
27.358057983959224
27.183386240728797
27.383006301442425
27.08092199489502
27.0187877128704
27.12974604043412
27.1152165481766
27.011109828981937
27.222977346917105
27.305333589786798
27.230510019381345
27.330793307479343
27.2436354506162
27.140532053144817
27.290477350134328
27.103984508123276
27.157124718565687
27.09822853034633
27.262525182954516
27.05653823012297
26.940649542849737
27.180743063215946
27.212382190608448
27.37939730206102
27.332543194766654
27.207605336706628
27.109671140120692
27.22025665746835
26.92462410677063
26.967123013364542
26.959472895696486
27.110035447663407
27.150040896578094
27.08542215223209
27.065879243915187
27.134076991084633
27.048444814501014
27.291102652156212
27.26593083846678
27.312283361918222
27.180742528020115
27.338082822449483
27.240034436382413
27.418653995700954
27.392862674160902
27.299122854802633
27.26486410760004
27.186774665961828
27.139654167626123
27.121098255941092
27.071539857979282
27.404777305330022
27.241704075399337
27.228125119912516
27.311779949098202
27.46638588815704
27.380956065369897
27.2697020429124
27.212893414188496
27.15974198294586
26.932311817636727
27.04359452223099
27.17737027464104
27.157222939780244
27.099531371285995
27.000121142329075
27.28393325861739
27.30583253928101
27.33094756871513
27.240713963183328
27.19457567822302
27.010197938485355
27.179552092468825
27.044165433853532
27.103893921646495
27.19041479298116
27.10924981275256
27.115966040433698
26.992212481933706
27.253940862198572
26.93715392659752
26.93378323547285
27.13756078161539
27.397918930143817
27.052130100950123
27.047858818955227
27.207336300391407
27.24887042500351
27.07420421465059
27.17381510210584
27.22234423224369
27.361731744414048
27.008644275350804
27.138796326143915
27.01322632627557
27.099146043980664
27.12283136894371
27.32669365334395
27.171747850940534
27.208517850047247
27.174909755701332
27.075117449705303
27.060494612368462
27.095210041352185
27.223311290168493
27.10758510180305
27.029567007603127
27.148445966455192
27.14636408640326
27.24154229685462
26.958450651129414
27.317278139841655
26.978549481721902
27.17965960777609
[truncated: 98,002 more rows]
