# Supplementary material for: Comparative structural insights and functional analysis for the distinct unbound states of Human AGO proteins
Source: Sci Rep. 2025 Mar 19;15:9432. doi: 10.1038/s41598-025-91849-5 (PMC11923369; doi:10.1038/s41598-025-91849-5)
Supplement: Supplementary file 6 — Supplementary Information 6. [file 41598_2025_91849_MOESM6_ESM.zip › AGO2/r1/N_L1_distances.csv]

cm
22.686098800046267
22.51205768533462
22.46989061505227
22.53580872483115
22.59573646144536
22.518596328118694
22.45553853018188
22.42903467141182
22.661002015350107
22.62292185263814
22.523986142447537
22.397337070697148
22.72338680850359
22.595224768724812
22.57186007277246
22.442709284686366
22.32919770094476
22.52169737473054
22.504417420998518
22.78009354918719
22.619266966294248
22.32170132135038
22.46087480860069
22.615700550175195
22.5360351620461
22.526302502172406
22.454606303978892
22.622546712654547
22.400327883681765
22.18327523761949
22.227455302553416
22.249071479138035
22.22013343795988
22.130459268649737
22.336477251670015
22.433412014341748
22.065993056213348
22.054049745978517
22.101131785380318
22.344289478857196
22.26512473136526
22.30279719500915
22.33453840330128
22.38946302170629
22.36661333653304
22.40933178702854
22.7699951991446
22.662886538331136
22.450451299851277
22.493626788947918
22.172320623077443
22.288590695619806
22.36248430010724
22.791140964623626
22.418016565859002
22.467896946446512
22.618502122421884
22.669953198863563
22.79722917225088
22.325054259590974
22.525948567488232
22.66039048004586
22.742223681588996
22.69846971833858
22.683035894117122
22.629750009167193
22.61009977986663
22.394612791148745
22.813080196903496
22.642465565233476
22.772671243308984
22.755661367105677
22.66161448990241
22.522899271797595
22.46748307734607
22.67302135246297
22.889761047589094
22.798056515264005
22.87477050021704
23.019699880268064
23.425658320019565
23.109343426205776
23.153552252480917
23.14687331011508
22.71519159831431
22.862927642340082
22.783568946113295
22.527593862819884
22.634199584633887
22.47198573009265
22.47106211097412
22.361570478964392
22.61323024347149
22.461575185806073
22.596685758144833
22.541547323008327
22.63483747594261
22.469126843339858
22.547332498001587
22.47784681621658
22.30396394900541
22.32758758260591
22.389589660423304
22.159049494276648
21.855430848273084
22.167309609406846
22.274026734102247
22.493469450494363
22.323245301138346
22.35994958259958
22.390348609736257
22.31604575126089
22.626901165054957
22.402893617594614
22.579318931325943
22.74568542379833
22.68914268679231
22.722450907803385
22.7246646125159
22.872917903397767
22.577161362033618
22.528787802855227
22.587721819239995
22.269534852822353
22.552567205493162
22.66923973244304
22.522466335837375
22.639764391748926
22.47816773831273
22.32871132547152
22.252701439590325
22.093543503475598
22.165113726778046
22.366887987983933
22.558820685430792
22.430192780708346
22.22090809713044
22.24617846678956
22.486474446998628
22.43781776235493
22.525058943760165
22.39439463659469
22.460031590615504
22.46829034102449
22.64667615591215
22.772416597946826
22.886238833890925
22.751293990103363
22.72988523554267
22.618014052654942
22.743132305736115
22.79072859262942
22.438139088260243
22.57448060206816
22.828069009161627
22.884946884114605
22.814716330392475
22.966636185022757
22.97699194783147
23.09779629452025
23.319675923124638
23.083245809505723
22.760922935062943
23.004262771559688
22.920347956126218
22.916401858586426
23.06413628527716
23.059090189556475
22.825789478889945
22.94333588210652
22.668457876803746
23.071084722882915
22.64548392686277
22.57686602669093
22.591142424995212
22.61117444975903
22.797372124214874
22.514803087625328
22.63927645083081
22.611165041433136
22.630309404003192
22.7406546362987
22.94228176489532
22.839095500494956
22.916142261092517
22.773497672346814
23.052776488831977
23.210893456801198
23.470159437574097
23.028363307282454
22.8225010460749
23.063583014655094
23.3074805402406
23.036899899900217
23.006176076397445
22.91514876782366
23.317828479188023
23.067539742124044
23.142362477257116
23.172955556312672
23.204104630574943
23.05153185938172
23.162925844242316
23.53955950117999
23.410741970988052
23.543959227777133
23.486936639630283
23.23380036631786
23.45739965925942
23.132366927886974
23.48137604588323
23.397800688263224
23.60580230543193
23.72927453014654
23.328972733045838
23.059369613567643
23.364477820515564
23.58560723481501
23.49306537103169
23.385077250417517
23.624243877131512
23.32283475681286
23.251089000553783
23.311086458709905
23.339777419924495
23.42635360086228
23.517896065680368
23.233136042701975
23.370621134058055
23.50001680331121
23.46254359995061
23.69657863436961
23.51141295361853
23.109840995484596
22.85905148175564
22.997851564877358
23.38716850321672
23.40202135171211
23.277589155658493
23.324366878102186
23.416741997977148
23.26716302136065
23.191677100776584
23.10294463920334
23.35136261756529
23.043892506721992
22.898537406425543
22.66105941167818
22.57735439563868
22.797068404276402
22.837886990638996
22.3425666119438
22.51540876357649
22.4471063618386
22.60589803054387
22.879103279858757
22.97108062036506
22.813033570008752
22.778844324921227
22.87896014729538
22.786863441435756
22.863882132576602
22.805184947215913
22.7609420791023
22.707045886788737
22.59807741776441
22.856308588738955
23.187782917973347
22.98863596324869
23.312358121118482
22.998267458836832
23.052513215564183
23.372470711281252
23.176857298949862
22.90083680311306
23.080523474947128
23.176326462351064
23.07434904740337
22.52578922595149
22.38364659395253
22.919917497452857
22.774589250766713
22.70711424576577
22.896683414013637
22.939721960829736
23.052094411042507
22.287153428817433
22.610197798621417
22.836220863316566
22.794887961324676
22.60623935037038
22.560343062239834
22.74736318624664
22.54677694335319
22.849381456166864
22.709771043514387
22.447733599806217
22.648173907079297
22.50695341682332
22.761980279732423
22.87047417795717
23.10441483348175
22.506435992888136
22.50747557818443
22.348528234176932
22.148155163174025
22.30134751309324
22.447147653550953
22.33843555132094
22.60630351124003
22.294317273371913
22.20693053094702
22.215450614938504
22.48620776862229
22.769466692059986
22.562816788560177
22.83394750533809
22.67259617670441
22.367545654657597
22.4095412010769
22.759824207224124
22.573190321241785
22.55548231798893
22.626176148829522
22.77981803508203
22.782174472489967
22.520036682724644
22.54736665140794
22.43762987088289
22.51235829629888
22.38310335391298
22.42836356498238
22.685803737698457
22.505565571284343
22.769218180798614
22.599159964731136
22.538562040288458
22.691324334054563
22.742673486883916
22.61405383045895
22.603279133636953
22.434109517152834
22.282580178163304
22.348038755361443
22.428489136627594
22.321634716163018
22.513376615906385
22.451419219777527
22.152337725601587
22.63498794390442
22.385545857313215
22.389286661049102
22.451126019719908
22.59901153707845
22.453687376162627
22.63980959693267
22.38492319002264
22.775342877172246
22.724904598887196
22.682584925316213
22.648116502368996
22.508060914982043
23.00740007548524
22.778988995579624
23.093163861966502
22.63825331009104
23.006829005261775
22.898938997425297
22.91724263213706
22.9684027622672
22.707730624895202
22.55428662211055
22.57702189675366
22.833406648460013
22.87433662329079
22.52440941838675
22.6853366080542
22.882175118224943
22.785780904008
22.74598230033901
22.890018184945827
22.698667843623145
22.872543232058327
22.888175356490027
22.772263003648924
22.761047370884732
22.690126608555843
22.84506145470287
22.830663225757878
23.041060925219238
22.827355559696173
22.667494919861237
22.816956593949424
22.59861989203222
22.696266441552257
22.793772208373618
22.8862817881767
22.660000402676065
22.63004614466777
23.04387442376179
22.979005076688864
23.28447865664821
22.875793312715274
22.77934109854846
22.95461347618961
23.07125257248111
22.793947006499504
22.76481172679822
23.0497192101901
22.68351818209174
22.605650558268596
22.726773474021993
22.655746913355152
22.89343447607981
22.807163736370647
22.72806046607131
22.712831740500246
22.700636174427945
22.68286007242788
22.710946542983727
22.64327236183294
22.675910745897685
22.772476770217967
22.782537171467904
22.964106975946066
23.05219533743269
22.910278322696122
22.62412428798016
22.985649300475938
22.90710357115409
23.343680081632915
22.93053793519482
22.876446504428483
22.717306940214748
22.92560880478996
22.74552588846785
22.71541657619719
22.933045402964495
22.992089810982744
22.77663192358651
22.83447608439864
23.076613648389554
22.838183087219527
22.3707999798467
22.515305736441654
22.509778714766814
22.47517621626671
22.533787029301415
22.643306499351816
22.616815060891952
22.604663368459676
22.765051917142348
22.677077201676592
22.69272813173235
22.49157615649938
22.632633889552643
22.839532658532598
23.03541179498165
23.001337154423254
22.929996696400348
22.872863066867676
23.062642615026412
22.722872885699335
22.90249817742788
22.76092784569688
22.838617641854913
22.64937517209234
22.749289826156776
22.560130546691802
22.672259179573683
22.682732791414036
22.49303129241075
22.493680880816818
22.46034533620248
22.27160194447621
22.646234450149453
22.947303985477102
22.755922269634663
22.71380172652097
22.81536923049687
22.675984759176547
22.474161039273454
22.273379295518243
22.128659486420393
21.92377219183108
22.157265820704293
22.209840775366423
22.44840190798759
22.49714714061226
22.47730139452341
22.463009593858597
22.338832283354137
22.513846768935803
22.383756786929624
22.280145138891665
22.401598294162415
22.574648471595918
22.232463628555536
22.88394143569871
22.578953728940537
22.439664766455437
22.5784610155257
22.584467011096496
22.508827417322255
22.553082307773323
22.43607532005331
22.741597740243726
22.81471506292104
22.70717340096579
22.85890864901124
22.688468614331548
22.762013490920218
22.434992752511484
22.20790931518897
22.169080004869947
22.148696632223952
22.321360361652506
22.337633393194295
22.337462214792378
22.400971036385258
22.41227160240468
22.603621881978707
22.65444158993017
22.632822762926043
22.707524405521255
22.521732165912926
22.732826834103708
22.814141397587317
22.71432696076709
22.74310126301065
22.751536873524643
22.33041950260186
22.7350769719238
22.345430634635598
22.551142156829727
22.441954397859654
22.325865241255027
22.504826619271082
22.292386557913378
22.79135783257334
22.55410013278625
22.86858987593025
22.781179478137986
22.77206571813142
22.835509030888712
22.82941148819741
22.905729285286263
22.81915790255282
22.739098191240803
22.63505420513305
22.76816561770114
22.49405667746067
22.393089283248905
22.31632670552553
22.505406208453696
22.443663615798215
22.209121244123082
22.128904559930508
22.303698408706307
22.54453399105868
22.56398344102198
22.709906103716662
22.464023438181876
22.51114903670899
22.37821074807341
22.456413425393063
22.24078989917736
22.237846419858304
22.775777569954478
22.815065525624806
22.489711680512226
22.25252651866319
22.477472892822334
22.570604290332046
22.444036707432574
22.221500968888382
22.465533302669
22.81124905402299
22.628488594000466
22.50973328337181
22.270646156572106
22.093191704386054
22.234127425073392
22.207142171486538
22.111809831111927
22.134850214808477
22.379845473541142
22.14638528952659
22.103061831927793
22.019552437470708
22.080154699926553
21.75972022637176
22.034529349850004
21.889459601246255
21.966829670572185
22.32603003428108
22.319398477951392
22.423548154741216
22.335710276610587
22.185864682057954
22.275176612798184
22.1337061626609
22.374235881490375
22.160783541628795
22.464623580328457
22.291008899554303
22.469051026265216
22.39177235860768
22.49698950027939
22.344231664201114
22.43243766572222
22.384868064277846
22.09908157602268
22.106967797868908
22.146865943239796
22.36409377521191
22.103197944463815
22.243438108647258
22.589731297028987
22.465698929617954
22.372517608886575
22.22321432523012
22.38799304101422
22.301841328816813
22.32080042291998
22.450589672840454
22.058421963313315
22.522336618498528
22.217567994142826
22.467677014633576
21.99037660030149
22.334530463603198
22.298391728142956
22.580602066434736
22.360299451726462
22.388988721467527
22.225132909216164
22.438661539967743
22.39179597066945
22.431306295783745
22.224591579630875
22.62809850629146
22.323093733447333
22.408544672139076
22.393822428143586
22.319948513044572
22.428983369789858
22.31761900948044
22.396616658427543
22.080857118434476
21.92360100242833
22.16668613773443
22.31628610307795
22.46144944371774
22.19633191485397
22.127539513337776
21.89288414365418
21.81682569785106
21.546623099776564
21.87637289375196
21.944109303126677
22.12503187169612
21.927099603975215
22.017739504312843
22.115858749889764
22.248483711268232
22.188037201307207
22.210911725537294
22.16350756964351
22.071475331428406
22.046173619503058
22.062915321033387
22.09213865656887
21.905483443020454
22.11831915300217
21.871428023241737
22.003553945655117
22.060168601552924
22.265516173368983
22.00876570152991
22.357472339728805
21.900878498843237
21.911135162668923
22.13382106714377
22.11575527262133
22.105158527708447
22.055330398133485
22.032188240811028
22.35761018933653
21.93374840741731
22.422323588702554
22.58759922185946
22.534864741083364
22.47188459929762
22.559236525686533
22.582142450619344
22.541496819602955
22.446695412549296
22.704269658907236
22.773720392625403
22.53172124858309
22.406135956572914
22.58820658538444
22.573132000242413
22.773039075274326
22.39348600077517
22.700606078403453
22.522781699651745
22.66262314506787
22.295355913936014
22.361902601024134
22.239919138845536
22.19794815855321
22.12442185399523
22.287184864866717
22.24872284189887
22.212512497629813
22.422365501619776
22.194259231601205
22.306305954275917
22.57725235031766
22.34511096730443
22.438678340674556
22.360807489551338
22.467460069243188
22.44598596529327
22.225859557207777
22.27854503334643
22.3846751103113
22.29021374926151
21.931283096901254
22.011401202031553
22.38705710419502
22.190093996676115
22.0432681854304
22.083016553121713
22.582365533699498
22.614559868902976
22.298862150047622
22.374663511694
22.403121202403685
22.483068989906876
22.427987222193387
22.433503159058553
22.360354719328583
22.469098364275183
22.57006433412612
22.399515733177896
22.308024443413373
22.280541095014755
21.91626499938787
22.31291744769322
22.34360798177713
22.259169373298022
22.03768837268107
22.085760373468037
22.05172316550777
22.240334907853626
22.201986366713907
21.954270585723318
21.90842819069673
22.150030993433166
22.159889571550814
22.13619818891158
22.13494513292244
22.066934634273622
22.180479378716374
22.42350385808387
22.551657839146714
22.682522910825455
22.34706156420803
22.5328376779172
22.14054243850585
22.187978497345505
22.29834800370561
22.173649099677036
22.0536613856309
22.10112802585525
22.01685919996654
22.26286159402636
22.25568513699007
22.27495994801932
22.186886379288836
22.215555064246285
22.254904313985527
22.476628507093324
22.372077239532697
22.61640432885591
22.322348800933668
22.385137079888402
22.358526533699607
22.015519637025562
22.189997164538166
22.350578054405766
22.277064146949908
22.35646102370151
22.206902746032537
22.528478755882535
22.319248963862087
22.036424095203405
22.653089533555658
22.32907846903505
22.144886066894113
22.139172245719163
22.19796162498553
21.983719390956104
22.247404827356213
22.07898855215905
22.098533414817528
22.16158564722387
21.945570467498243
22.148462868654523
22.267029786029717
22.37967338771901
22.34728123467919
22.267183888304977
22.215918265204472
22.26177987244157
22.504137397952725
22.284181341609138
22.385773797967204
22.12174320444515
22.047783296297172
21.886305921409246
22.14285897385952
22.213964426799983
22.227392819965335
22.404075420349116
22.207706116342912
22.3766090169143
22.26396277181272
22.520500348782033
22.38258045302671
22.428164796225303
22.218242453785532
22.359121666620847
22.478063758232636
22.429104613154667
22.335661530487656
22.236469809463618
22.277238151613535
22.49415285572762
22.379398691767378
22.539134807080636
22.306304447563576
22.439039731177257
22.107957323272785
22.432944333728035
22.32195974574104
22.191583382185634
22.25376084147241
22.267195089973985
22.438987850444466
22.285337506488784
22.51290784888916
22.452032979077106
22.522603367823216
22.291333929789904
22.262275124516755
22.3046513172656
22.112992224295944
22.26462449817993
22.185293960058598
22.149365802507354
22.181283570468782
22.033848150742255
22.192881126997648
21.98043138108082
22.166006165423987
22.184864047491025
22.261381254433555
21.957799465150156
22.25615846915478
22.221890098701074
22.419033473829995
22.398019207704124
22.51225367371323
22.222758755830707
22.376732145327587
22.461778457352644
22.051869902173866
21.949174870389783
22.180006329553827
22.263221861967573
22.022703222173153
21.910204311840182
22.033193852888374
22.087831318901475
21.934573516861775
21.911460146335987
21.864782392777702
22.028898636308327
22.020596883635317
21.933716363228285
22.035977289512076
22.20543195295059
21.872479801247753
22.00234743740531
22.11742389282766
22.081136066153785
21.995286337222193
22.012841160803983
22.125915736347594
22.029340627981743
21.99722285218853
21.974539139966613
21.951694935425092
22.000828176632304
21.837722624789304
21.894219205937198
22.069984537705615
21.98935904214091
21.771011306289
22.078066044704258
22.164273970551207
22.085060451922764
22.14555222311731
22.070611845758314
22.213012148505022
22.101897750673164
22.432834719684326
22.36628198608199
22.528537090891138
22.24425611918144
22.492006252665135
22.32077762249235
22.520356611779288
22.459738061974313
22.60598360973526
22.769477434398066
22.924959685292766
23.063573742850338
22.673112265526445
22.71514665731316
22.83496704443505
22.818610462437405
22.967567487419444
22.82155680485433
22.960059916031195
22.77698484323769
22.883354138375932
22.745800538481294
23.0306981596545
23.181922927096085
23.233783635701986
23.142935942475503
23.192876743060687
23.395200519341678
23.004906774326546
22.986300655914626
23.06529121790969
22.826129504607803
23.10233364684592
23.038285848193627
22.838919025496246
22.86298169512019
22.933984259968526
22.790458628650132
22.48665375105
22.67809788944123
22.837184992460994
23.002099841297127
23.15143634477254
22.715975251893582
22.16234868432727
22.44492599290844
22.057106695129374
21.99364313468022
22.00978288751121
21.932826763028892
22.332059424097334
22.13315042533874
22.020188059302708
22.019181721730387
22.265793681094653
22.37348023732546
22.12694156754101
22.538794078316855
22.1708616874613
22.19481597230314
22.025459006046216
22.23038313180216
21.987065131882883
22.24304809503734
21.916203985415656
22.26965538659176
22.247666792848428
22.46430668262271
22.825920700965053
22.765418742755294
22.7299256672653
23.022656437817123
22.92232362990456
23.211426238007373
23.15975670352849
22.782148264321563
23.22062066374882
23.263492825421128
22.903001934099162
22.79694502703262
22.723118971891907
22.667195777557247
22.097489113121725
22.261285708406096
22.640152895795307
22.518007572433937
22.462531866367637
22.563045523561836
22.459033365656403
22.538744501078888
22.61763054258732
22.69983175742377
22.643816195974033
22.40581564056
22.439114250422392
22.581950542248258
22.53859215034372
22.575924142245558
22.448295273410952
22.664576730644235
22.387273831797255
22.073310134493685
22.26001332785724
22.542381646135173
22.32795181968844
22.394722662284188
22.56925216580375
22.48097050671536
22.341935365923664
22.38314981893641
22.343058487796934
22.232401710944092
22.32842330859403
22.304208983420153
22.54024841992815
22.371118575034178
22.333321419577924
22.427816902150337
22.372730511859658
22.187765825628155
22.03343908044276
22.274521228675447
22.161537394443034
21.879835367711863
22.07596410172692
22.49994537299254
22.145737948110487
22.22961084358571
22.242554702031764
22.1997477077015
21.980464330907967
22.20733725253741
22.186120001006163
21.815372165852402
22.06347641718498
21.914551097862073
21.8192690430163
22.108821923937516
22.31123531205062
22.376959186549552
22.27196058275579
21.87536439014352
22.132166465208293
22.100976717211644
22.04660627942436
22.47774262002865
22.242487363015215
22.652781927514333
22.575342111527004
22.290924247378772
22.389303482585515
22.602918704368548
22.359739234132824
22.322525446931103
22.188897492465927
22.054173845994885
21.95427315150626
22.098476462297757
22.07582320417954
22.245049781756247
22.104497157535807
22.291827825175847
22.27163852959997
22.143372615765752
22.174802476058932
22.348442935100458
22.323480083951768
22.23060841388749
21.991186243184494
21.82692945610973
21.78740589207125
21.753506768012443
22.188247294187313
22.223411375483597
22.06323204321746
21.990997447879305
21.89160773474038
22.046835462464536
22.082213644935152
21.937595273267277
22.195553284990098
21.96590031395373
21.83743299453482
22.112641135222155
22.068878908473813
21.963432110629743
22.170411354501468
22.276531069441578
22.2556845714928
22.24264621850599
22.19188062120184
22.04444377272446
22.34068623896792
22.07847235389702
21.911429307427998
22.03624748856535
22.006145385474078
22.140178554708122
22.079828057489184
22.230962608880528
22.281055710326914
22.301385014464298
22.346971646130765
22.796052674866793
22.655945060861058
22.678569456401863
22.27234428367076
22.368384302289048
22.422928812726113
22.070162176429804
22.11414010902907
22.20524256965215
21.992113801815343
22.283796762020554
22.039262865638925
22.342034357821998
22.110740644246768
22.197609215871413
21.97199393231604
21.879651905696974
22.10088827539781
22.016771417456926
21.99821768242158
22.121110148272802
22.20079983849215
22.196169147545003
22.137831839296627
21.891282560275254
22.180687574087962
22.089601318384517
21.923476217615374
21.914091094169216
22.040445386087434
21.90374344068321
21.751797450545123
21.885972827791086
21.765453384920885
22.01008463775428
22.092766694254752
22.03209021598274
21.99617392187403
22.242374564650245
22.18523679475881
22.276390863227565
22.271426963728263
22.240720299351857
22.332521039436305
22.198045959222526
22.241602403427187
22.071688551237678
21.9851446490269
22.040522152621417
21.97999644973892
22.01664498927637
22.054318516097926
22.007571154205703
22.001547400779774
21.77643596472647
21.691863409655735
22.0053310201843
22.162194798250543
22.21951289706325
22.2271773178769
22.414699269140055
22.41938708633954
22.32356553847572
22.45904963883167
22.36841550625167
22.089129692465967
22.215746737108077
22.283142193802504
22.161037926703013
22.370632636444576
22.32592489838529
22.51344367171134
22.236219100700882
22.22003487632368
22.40279582361779
22.218831549800846
22.25540218528992
22.299269440535245
22.23628100355868
22.20568432244383
22.41712663292997
22.30014779027358
22.194788214781674
22.4333194135537
22.271677918806986
22.24907134165448
22.287023449236983
22.4514621033217
22.464856783590708
22.382988903198264
22.45785936358154
22.418014917945385
22.821838616468707
22.56093705639601
22.348690880090626
22.41788962322459
22.49785845492257
22.232400268598308
22.33763403656061
22.122495247467924
22.236599917940087
22.304838566692734
22.240022031410493
22.443738126270986
22.34803602548973
22.268640471160793
22.555160643671044
22.10824801910941
22.250301352631002
22.062830429960933
22.183392953858927
22.10384380126068
22.153604805379995
22.200295752488596
22.353535684507612
22.474924703912972
22.380636253078354
22.610800408210615
22.416260199855614
22.234889183760163
22.44770226216328
22.687179870737435
22.38555977277527
22.379199835823652
22.026585137099094
22.25786632604139
22.029004378333134
22.075461312452063
22.032798754608983
21.990013654604272
21.77162934734659
22.052169301444994
21.951171041511355
22.29353796155532
22.096722437467697
22.12340650584758
22.00830269703997
22.063449627771817
22.142559960217543
21.82891213243044
21.975170396440767
22.052143907989233
21.99510467180558
22.004398208758687
21.996590031346027
21.921848488856458
21.94792956738988
22.079678333812005
22.090656149226884
22.07813876142831
21.859794642657235
22.062028561905713
22.317489437075626
22.022158439450926
22.09583901635578
22.037593280739735
22.032318867164438
22.022815274183476
22.073505698892657
22.29670825836127
21.828599838681573
22.111829639487095
22.347985303777822
21.730745470344004
21.762769969292265
21.87585994603614
22.234558215986027
22.173102082724103
21.95083275447379
21.9952527576467
21.865779176804338
21.928605187241835
21.76893831822715
21.869487429093926
21.851449493055647
21.615223596616193
21.8461287843554
21.784680945790925
21.817680295166525
22.066885583580767
21.922735469049258
21.76845618702777
21.825647686572594
21.975171761541496
22.087777352869576
22.055863501240392
22.04739959914356
22.199517211164142
22.226858663973527
22.19822203250208
21.900224162871904
22.024031501517147
21.82745473584075
21.91615258127649
22.14172481446655
22.27240473045276
21.795910938290618
22.129987521102468
21.986840452619855
22.007678553907457
22.079731378141194
22.20937748514623
22.13732642491927
21.89445695776396
22.234229536610663
22.10217772718429
22.143067298831767
21.90098813251185
21.85455694351828
21.883944257392436
21.802161524208532
21.870902504027192
22.114127725004536
21.703476013427366
22.19510037066221
22.327529792883233
22.03530785970573
22.00616403958404
22.037457186410126
21.970421520701436
22.019085023595355
21.92737566496176
21.978639552374183
22.044101791338328
22.10814597104192
22.12817556432224
22.26940062961552
22.170192929975933
21.606023328544683
21.869832873254904
22.094608862374784
22.016157961695153
22.338592466022053
22.10322347487064
22.26185979725745
22.255612704786206
22.550957975306595
22.417156365415302
22.440068320003235
22.269562587899603
22.57283389495763
22.27479874510672
22.528793709543375
22.403873576218547
22.42937961089845
22.169151584206173
22.249265165847596
22.237344957052958
22.034301114358183
22.147100209181076
22.145082498716967
22.035186700990334
22.50576787680185
22.331978284158136
22.200072011544098
22.045141519436267
21.94454707632432
21.88622444262395
21.90375432423242
22.236828532193957
22.124684264150527
22.282635119508598
22.432731431205163
22.358692132624245
22.05406601663281
22.123034601384575
22.096901188877442
22.41902613092035
22.209267168369518
22.5228045241823
22.433960615155925
22.174301511401225
22.31820072462084
22.431777430562075
22.515151310200842
22.543980789604888
22.291017098829666
22.351662323046618
22.54938561823092
22.40074129868963
22.634747931396912
22.165183153313777
22.367466942777128
22.927638559542018
22.515029000509173
22.347133736634426
22.29147008022285
22.502534464456808
22.543531705053883
22.296835958942754
22.41737430289037
22.515097240277733
22.332159370296775
22.401212010286567
22.36777266222319
22.421312502764597
22.38734019034088
22.25522439543051
22.30293523516062
22.24475207224085
22.35184442188503
22.34102618929732
22.681130532856635
22.592537978028545
22.395725867781163
22.743808566989316
22.445274733264934
22.573213446602793
22.469128741429795
22.323881715231895
22.317051200186615
22.434036974529782
22.332357037350075
22.42207981597245
22.636055251041537
22.461449264875124
22.52599196167188
22.279283060082367
22.177986349023637
22.262627959122298
22.281350755022768
22.25890109210223
22.19339456815869
22.132076392077003
22.299049908663523
22.08565539272236
22.15687412483694
22.087519478874352
21.898742170161565
22.200712753418863
22.294433806089064
22.314315988176467
22.260644641284305
22.31650805810405
22.395349031132376
22.37924622378886
22.28839476386241
22.54983844837359
22.199491016525776
22.307518609709522
22.449502378880464
22.190828638705046
22.31253887841641
22.19118008165985
22.048113228528205
21.992169924897276
21.999036852306066
22.3695223904254
22.557484362791687
22.578012503556593
22.53146168405309
22.317785063307834
22.339726511039935
22.352380696648893
22.19473612046988
22.10697877166449
22.242903515672186
22.291924232858765
21.819598852169086
22.018904236623086
22.368866659272477
22.071774749010743
22.435715126514566
22.362307963220275
22.96146535647239
22.633439095225484
22.824308815954485
22.55659643801696
22.661499332929168
22.588414877082368
22.46445548791302
22.538819225178337
22.69417294910565
22.55764019061528
22.623648616910817
22.74642352864187
22.748672079252284
22.52007309745891
22.525568429189534
22.487363836823924
22.40503333861834
22.507230226978532
22.564792370145714
22.282501667754605
22.53985172115749
22.49393118658547
22.75895245218583
22.469262147035494
22.894994744310306
22.714552898230526
22.52903230972027
22.570043821205022
22.9103312544121
22.779700804702085
22.50336924273334
22.423135805168343
22.30708108178525
22.614467727116274
22.630127270564827
22.245013246919886
22.29429961995606
22.675689525636646
22.505748456202973
22.500169314608286
22.501914467916087
22.76990245713337
22.850282288649893
22.90551414447379
22.80466654624358
22.60429481082761
22.646442019423336
22.642178773577978
22.864773784572908
22.716327028604745
22.650817167312386
22.832577779620575
22.79416910061378
22.615048967441673
22.549565667871935
22.496321520004408
22.375969770363497
22.505935107601925
22.5032546548042
22.397478996073566
22.495734412975285
22.64718068273553
22.76979119518831
22.583179325473377
22.57617699023197
22.7690819580388
22.87539013182211
22.688209111106445
22.821090822101304
22.4464539710962
22.369123880248736
22.346834463369586
22.398521211532547
22.12451090480463
22.483596122245203
22.648132878575062
22.496149408609575
22.685793208684686
22.67815827807217
22.405062632265317
22.26797218174836
22.282596508221065
22.481698015961197
22.34118512551075
22.356772218191704
22.672552312281958
22.586372177189023
22.445168966007206
22.445606000392758
22.531886448129455
22.446942387004444
22.554085419062943
22.522394608738285
22.38556222103956
22.35967472780848
22.446968196401006
22.311184465997115
22.50003331086122
22.678687555245663
22.303286139623996
22.381717101283005
22.265088546206727
22.545019983682117
22.300449726671424
22.477216708818773
22.320836742148046
22.757759643333873
22.734147758292
22.508650134972655
22.70304990129174
22.81003352190295
22.631932471826616
22.274006576468956
22.745429750536747
22.24236793804505
22.318684376715225
22.100933818623876
22.178758454055654
22.400803544016217
22.40425916130991
22.55276345342717
22.33801123795122
22.31482415650497
22.490202851987846
22.287831354446322
22.358021941563592
22.302634191943977
22.276903943997393
22.330118344792435
22.48049568245309
22.4216034368512
22.36597887516177
22.060371992405326
22.25625331971706
22.058764110164557
22.423193045422742
22.177257001192856
22.249692262168864
22.129769485549737
22.182950909884507
22.3639424368115
22.354514587125124
22.20788057280098
22.38903973119268
22.488364546212107
22.45361067010752
22.159732057921097
22.420653664326274
22.10711555509982
22.30448821533908
22.38686113403954
22.316541881416367
22.319675695035485
22.49469301273138
22.43548146872289
22.401166445811427
21.939894190702862
21.96624726832626
22.09367117445633
22.15027711959679
22.179903265077154
22.5172604365447
22.533286663919455
22.376514353956736
22.41215441789262
22.0763744425787
22.548932495196137
22.170783724475147
22.253800381385165
22.580012131061984
22.42009964201178
22.488865497802465
22.605994257509373
22.291428580541105
22.44049890387413
22.46594064238283
22.17594949233079
22.51464891823032
22.658654800662507
22.688455471986554
22.70816445494324
22.620084550033024
22.751777744853264
22.731702637385315
22.636414368903775
22.772021749889376
22.52362811161584
22.381100574286048
22.657381609306935
22.704697585871944
22.867104100559903
22.5845089524271
22.562308809889124
22.770226531964525
22.563466866532814
22.594055663059315
22.735159681587252
22.54777645149624
22.65260821472202
22.553223504841732
22.61858789888566
22.51461423300378
22.529069714457147
22.56896263576241
22.511437722603247
22.58811352731196
22.616310768586317
22.405052982238292
22.46805345715266
22.42571681814057
22.762899056012966
22.649934245192135
23.010050050297508
22.83120140311724
22.728570823590207
22.57448778282954
22.745416217191355
22.77592157735664
22.810275531172532
22.858706679657068
23.084862729245526
22.601670873542645
22.720276833586603
22.423481847619883
22.18488786940472
22.397476245072177
22.429479918868886
22.578142445886375
22.467772997261402
22.48299375242165
22.25282816000456
22.56635861102422
22.161994038644735
22.267999845319697
22.54003952327008
22.204117577899076
22.161445430303658
22.457153031525042
22.58796076442943
22.626107410001314
22.6267091112196
22.649539158203343
22.009220298780832
22.478865466985543
22.507422008392957
22.567345079523964
22.230421775240483
22.630962902458162
22.32821690725418
22.2564839386586
22.225453125280847
22.810952242201967
22.639665774357262
22.55071649317426
22.81509009338149
22.67234525071402
22.727077078028948
22.929100448547125
22.988788358354416
23.000222404232282
22.61944982593044
22.831561232982363
22.871531766964228
22.80031239839206
22.97577829044412
23.19026855256691
22.876564824329606
23.142672544290985
23.017865639726246
23.24574687568581
23.197636318206104
23.138546561808504
22.733284288871392
22.79294226708754
22.67616137281517
22.84434074469939
22.716005030519696
22.979678628414685
23.055897255579577
22.89858611178812
22.823929956210897
22.816039008193567
22.563233246958287
22.439720162056638
22.4403425811864
22.412678562715186
22.60272574497442
22.50075358677189
22.6385136286273
22.766899554903095
22.426372087612883
22.40969337293481
22.404420492485173
22.409039139362577
22.331749003051804
22.615880966046525
22.35199709620382
22.283617245023134
22.42684835916577
22.56593122251122
22.340318592023863
22.278293881545356
22.19112750704911
22.769629261071344
22.353743917921353
22.204843542559214
22.496352012372956
22.705557107888175
22.415654259078046
22.465409975396987
22.56554301217836
22.338642648856528
22.13293913223604
22.29346905657041
22.178472762631365
22.44929614314239
22.170560983088095
22.025778883541292
21.880467168977233
22.00900809731007
22.123903632987858
22.033038371371493
22.067975621770632
22.24341517234185
22.16178335426401
22.30070036702303
21.863454743600258
22.281990117278532
22.330584719649828
22.14356508199668
22.24733262685341
22.43644211524708
22.763951205660877
22.513806650118365
22.817697806437458
22.255689650681344
22.328567677319914
22.358556797307536
22.52662968365579
22.658939905250623
22.57014712418865
22.492506918802867
22.396662820107334
22.740170117742192
22.584260351597287
22.42391797845997
22.601453438884107
22.66328584516584
22.67058137738074
22.519528940812958
22.61964148596341
22.42407205646645
22.405508284013443
22.51859154275135
22.511555586825967
22.593785224862092
22.62235323288964
22.647763813727
22.72267121143191
22.391226461564774
22.372174488944758
22.513904857955215
22.473240130459818
22.560064019833543
22.33983688105232
22.405791671007808
22.47875874581662
22.60103566508585
22.29655036603564
22.505097273821608
22.7555555099865
22.541289294656593
22.722058427713765
22.663457779574788
22.558039972204888
22.794669435517566
22.798104769091026
22.741617495787427
22.503744871751003
22.742144807395977
22.548130638567912
22.64874668843483
22.686542745154597
22.73551239839001
22.74171735506135
22.56562221921434
22.842080934660714
22.661637530372364
22.917790753038783
22.78511733903347
22.53682829511942
22.70180597021409
22.6028190352475
22.309788533924767
22.491232785116427
22.342249196380035
22.37965232670682
22.35190884612235
22.48344435366959
22.252950855753905
22.629511764697824
22.592877457618137
22.36972771443166
22.480047938771854
22.54548148359928
22.635162145080436
22.59399379414026
22.430912574097114
22.925682972153623
22.52173252673426
22.838924446512944
22.71145675720093
22.791586065971998
22.625998643500193
22.68894463547059
22.821044488620224
22.87860696335644
22.763852281236208
22.908029113062632
23.103980306767834
22.93963135621776
22.79686574611616
22.86643187139662
22.535796625249446
22.523942961262282
22.642160804384822
22.795066875631935
22.635781914021383
22.72778470337952
22.71223491586642
22.78539505448862
22.646800004579227
22.83700300847797
22.419811891508132
22.751165087932037
22.728732037907697
22.65055029569577
22.787436089002448
22.722774235730363
22.733802952788352
22.778384528930648
22.666766612722057
22.700121607405784
22.717049912259256
22.576575491689255
22.678423427826424
22.837815063619285
22.763496356536805
22.79715594686728
22.942405510075414
22.81598165442291
22.956020204015953
22.844982034466078
22.872052408339645
23.069545776294326
22.843618794942802
22.818387576761694
23.127006402663373
22.823203268566676
22.87808439520921
22.97349910531225
22.70977621972878
22.907379731426957
22.779293179366356
22.638703724149387
22.61715321316197
22.56494841886079
22.987147743440683
22.676849677741885
22.692875209124132
23.02338003713385
23.065674757654968
23.087986728728104
23.3355746843304
22.960691899436764
23.08440214700979
22.779222294508592
23.158471967563138
23.26195810731851
23.094524888547745
23.150189528217176
23.07565642313583
22.85899423642936
22.932451235921754
22.98768543039765
22.847473513568684
22.935538546602867
22.68810116412467
22.55372243899131
22.87934822481694
22.922777737155126
22.81475975105132
22.65284764270416
22.623238858743473
22.87354094104413
22.69699026498765
22.695687639934384
22.43628263707761
22.59941159427422
22.449074736561737
22.639715459852944
22.893935645452522
22.73335636338996
22.730176712621535
22.629020581932153
22.682237102152964
22.600453570002653
22.702266865226438
22.366307114153713
23.18775267660509
23.104305148906597
22.920608068252825
[truncated: 98,002 more rows]
