# Supplementary material for: Comparative structural insights and functional analysis for the distinct unbound states of Human AGO proteins
Source: Sci Rep. 2025 Mar 19;15:9432. doi: 10.1038/s41598-025-91849-5 (PMC11923369; doi:10.1038/s41598-025-91849-5)
Supplement: Supplementary file 6 — Supplementary Information 6. [file 41598_2025_91849_MOESM6_ESM.zip › AGO2/r1/N_L2_distances.csv]

cm
26.29720842693891
26.265405212040413
26.17955394742631
26.22243377697827
26.189342720222378
26.082025432464988
26.156553847578124
26.09954953044596
26.464307671677588
26.174054640804265
26.123640980614923
25.957621013483827
26.317328008840146
26.30451196953943
26.053479319109705
25.884589313595253
26.055332703603092
26.202789062794828
26.16016183511779
26.172777830893185
26.267703399892554
26.27727836696421
25.850864458561873
26.078604142369546
26.153204221479484
26.1863091443383
26.115756833035448
26.341806604076815
26.369722290109316
25.967703978390112
26.094244921721785
25.865168643161905
25.886641801494502
25.830149032062018
25.894686277818096
25.99782816147393
25.84742846859907
25.825919552898693
25.772578982618263
26.049768415120322
26.091689107554757
26.027152107726973
26.14952609120383
26.12526845272661
25.917973845563232
26.351585955597404
26.430730495881118
26.231687882797136
26.31729726283904
26.39038006430699
26.205285301116607
26.15491287580083
26.2645133819
26.39676562586666
26.205240042401925
26.095707380034458
26.204853574788736
26.179715694055375
26.26708684606426
26.07087628936015
26.122051094247404
25.943101281072497
26.11263759355934
26.100067339756336
26.038019669739658
26.06289047866295
25.88583070174278
25.88695289303708
25.78953606971925
26.119681799684585
25.885337472868358
25.922696425290766
25.890465638364894
26.045391630311865
25.830607980608008
26.08000543410417
25.888340204623937
26.15588359744885
26.275359534253216
26.640022378511297
26.458467399198142
26.38170724405654
26.534887811427033
26.529673448288545
26.242742240356016
26.155494789333517
26.18351418858751
26.227487845572544
25.96407744330445
25.97616537491067
26.125458537891557
26.426325456403216
26.349291925159857
26.150831309160463
26.10773081375823
26.35457369063151
26.488529831816464
26.23909428785448
26.40478510118073
26.07618776683144
26.277203172149168
26.156107493476465
26.24196223164295
26.244046101661432
26.179509665954356
26.257341409175517
26.021288163520413
26.148095401469984
26.06112033613997
25.95573467962898
26.313763528009634
25.94850515415487
26.04426190704885
25.992365348690047
26.22118909077486
26.24757675858074
26.362918392053107
26.23305635113785
26.395618622775242
26.275203247062244
26.15292465442025
26.30213923712132
26.31236032661323
26.289241145860732
26.450871685178615
26.273982056107023
26.101625308787636
26.2345497264685
26.22806622137055
26.09949779961397
25.847099655223882
26.1253339464497
26.03617984523606
26.00466249946026
26.296023147973777
26.264768978042866
25.873615974350578
26.042078622780497
26.528590527617386
26.499775632350367
26.15425769831673
26.300224162854445
26.538316508073855
26.33649931067676
26.209220639645835
26.284233587986364
26.285243071402306
26.224267057083868
26.257776304482565
26.277701970375215
26.379927325185278
26.39293466902885
26.209968840313625
26.255532296284365
26.2458671462641
26.338015324824504
26.28832084858523
26.238900620006653
26.110755173111123
26.266056940354307
26.146450476302757
26.423156836933437
26.046686879607353
26.521165743261932
26.4459665317971
26.364569634113547
26.17448394990427
26.170744850808028
26.08919197531123
26.30839308136381
26.268744318568462
26.392602331362774
26.455935995320086
26.493015435865573
26.160283552811677
25.92869124835516
26.216215907371165
26.248170049296597
26.084615784434114
26.15711323822235
26.272007249474356
26.34506680351806
26.08610795846586
26.298532525450202
26.222674562307407
26.179553271017195
26.33213014546537
26.11323302986705
26.38843794832389
26.224657319340036
26.216701125171866
26.271112477361484
26.384285002846582
26.254410377237235
26.337073176599954
26.35791888716994
26.378068848873856
26.430460808495788
26.467892182786848
26.654908572238206
26.597578779600735
26.362418890331824
26.396757819667503
26.45592722403755
26.561891677687306
26.47621394658113
26.603307991914495
26.548311216529854
26.488343542389508
26.37468174554332
26.731189966365854
26.674419756239203
26.5907661820438
26.553711427953512
26.454891270588636
26.36595570464953
26.30416066191698
26.46855506288535
26.43379615037053
26.43275605293637
26.644658827678636
26.45280741864107
26.477560533575193
26.344329993419755
26.564209705216985
26.529087838608138
26.568093314244965
26.645620317170803
26.366092048979265
26.619928581171017
26.711907326008575
26.885908669700964
26.680435734294207
26.544419101298725
26.44373180469367
26.47544906483983
26.448412037659583
26.409686286894047
26.549229859615085
26.455115403672867
26.396627505662185
26.49038563491365
26.443852933149977
26.650552055985052
26.32337155632996
26.26313544931829
26.272899389250824
26.485241832320174
26.3471823671279
26.28395838902107
26.22510032392992
26.1764719179985
26.10549715719765
25.982391175298982
26.17972913796195
26.40708960649369
26.383015083017483
26.419238967424224
26.234123536556975
26.077205143779068
26.421957374995305
26.42516062512052
26.338600378874535
26.321827377664764
26.501053382711824
26.32789784690662
26.33699490447864
26.383389932561993
26.40498973492888
26.620520925679863
26.59780608997589
26.416686982931534
26.611898763828773
26.55017323224879
26.32422013985319
26.71540891305432
26.392314980953753
26.423962059163262
26.212627612075465
26.133946950468193
26.442745970306014
26.324580714964906
26.12280695357823
26.204561131553227
26.175052160138417
26.4846112064864
26.096495922184214
26.119577604438803
26.09719939088845
26.51342316664352
26.24001399109322
26.33200305798401
26.194170724221454
26.148771938257944
26.10845085345289
26.052920329790137
26.132519070627637
26.1815963177483
25.995167561075775
25.9057888828998
26.098279092582246
26.37023671501768
26.00184575204703
26.22165112495387
26.31156763423272
26.197767139284966
26.231363662711384
26.367762820338154
26.16986341431098
26.029786359741014
25.83322153500138
25.932528603936795
25.959068292764105
26.038704303857635
26.198647989375903
26.152785935791584
26.227370373546105
25.889662622411866
25.726117819316915
25.91038041993823
26.400820184915947
26.123524180542265
26.132341941769905
26.260983870733032
26.25178941965382
26.378919757423304
26.660225313463304
26.486537105770864
26.637296950930843
26.399923589462553
26.34950290511731
26.190716319497454
26.259224725521438
26.309325898697804
26.50709677559833
26.381672819983788
26.438032011343672
26.161825828239216
26.52772803162848
26.416102457067478
26.304898866031373
26.046439429888924
26.192439170851323
26.48362201590843
26.11760060520855
26.15262060141982
26.04207035735314
26.204402135552087
26.254611717230077
26.316655214393982
26.16518350782591
26.36517802654801
26.435581826207038
26.541220009742656
26.726119777640534
26.726755151773325
26.577165100122595
26.619516097654124
26.44309859167956
26.25156387902007
26.56559408369951
26.355393377139038
26.576811022241504
26.45626682458101
26.269506784182166
26.235096350180072
26.563377232474448
26.64578918734129
26.467258368907697
26.304630121086504
26.019549989749255
26.254098154693416
26.36852183938786
26.43949979501479
26.23315862188434
26.470080028014355
26.442000758687627
26.478378758500227
26.359322037372394
26.211446496868625
26.511938505371788
26.18207770076282
26.324820485690037
26.397619109883188
26.49377366145729
26.260833268884962
26.13422888937577
26.425473060624284
26.484572196050813
26.69633732928514
26.52872408393698
26.19929954460233
26.226349757883593
26.321835571627823
26.775843362711562
26.270553718747127
26.14809093207222
25.903586895722466
26.29380443552906
26.356797276763455
26.50207959513863
26.389034697809954
26.408537792690456
26.334367847298957
26.536716349244905
26.428435294725414
26.100721247898537
26.534480636225563
26.642949250086403
26.55285729380491
26.417706211070506
26.4349964122727
26.53063110963153
26.731946219103552
26.440792046950577
26.533194088599632
26.42045847301444
26.44100847030953
26.50164678091298
26.34106862337376
26.406500781520407
26.38166766967297
26.341835851113494
26.44221521461611
26.427753894632843
26.56133971941076
26.806403330488205
26.39458640506673
26.70934846194835
26.50346349351333
26.783183463095142
26.719118977783953
26.633071046633017
26.439105203549353
26.646478534954767
26.41340801979601
26.63477397186786
26.51538657030929
26.74733699433383
26.55908954500481
26.697414526812327
27.021725342269672
26.669034740741917
26.448672255252227
26.46199007950516
26.38844525541954
26.61045905294345
26.666120612131312
26.391315395693177
26.37450709443266
26.40670200280937
26.5125919745458
26.538270839033057
26.26208213677249
26.361965892140926
26.621407160558302
26.520125064799423
26.673208243616266
26.89738333556329
26.426175959745393
26.358679469251843
26.726836601519242
26.643214945143125
26.840210496358846
26.62159687565017
26.50745842663195
26.5028080434012
26.408008463123096
26.61448982780717
26.593083565302727
26.391258532388743
26.581142226878853
26.75550283345036
26.29222329324568
26.436674043232156
26.703618410049398
26.611660583287566
26.39540872337891
26.61893671593562
26.66126491867234
26.32358749792884
26.419012118470146
26.19661419653416
26.36723905867523
26.240524974189125
26.320474990275475
26.285646187353475
26.286857725126705
26.374974462288723
26.273908969403042
26.28856666005449
26.31555861615953
26.287510187667557
26.301268108618963
26.151319733658564
25.989307132378382
26.270482772739456
26.193495386097936
26.440303902019693
26.28085282327418
26.28969604055736
26.44202487322273
26.456070853308713
26.3581291401929
26.56644962359239
26.282573020805522
26.336758087389768
26.370692798692936
26.602583969228906
26.50174528028745
26.289210607996914
26.279707002348825
26.419290625532653
26.32997303542049
26.025639203105804
25.997899498852547
26.125435330035888
26.23254292441915
26.0381587278025
25.966105168823162
26.215905845669997
26.470390163599767
26.14506498265605
26.218771807297486
26.11097819151025
26.353307731320303
26.373609891319532
26.305931230039395
26.288670406329725
26.3507839491855
26.340084490762074
26.146284349953554
26.218597633603668
26.109143119773265
26.268989127706273
26.11409896030041
26.39795713160729
26.429836657428286
26.227918939718858
26.35229148150371
26.233493387366334
26.482359575810662
26.132430417190985
26.19765027965678
26.480786952515743
26.53282308208201
26.52409323906698
26.638803432485254
26.293655450598756
26.578620518054606
26.675790185548166
26.477680675776558
26.216666972437807
26.096608250038223
26.2401561160184
26.28243007894474
26.141534035265938
26.120759146987815
25.97705660839941
26.07264998832118
26.270075277980627
26.236865832759054
26.409583320541245
26.418002982074672
26.20712206770164
26.41836639051178
26.195739323566958
26.338234129938044
26.275007923598004
26.722292362939793
26.423181670428534
26.0612880170809
26.258438651472098
26.239290605235595
26.09287201784389
26.25514365759998
26.423269751839403
26.449091906260016
26.32319218265554
26.609703358785588
26.40525060492203
26.286018958025497
26.472539693032527
26.40684083404073
26.213887884574792
26.240076149924434
26.278477521849346
26.150049563230713
26.31941410969576
26.045108032021915
26.324059129408756
26.22807612767138
26.172702563203835
26.197771948338417
26.431427674541784
26.48696814650394
26.439848317944758
26.364905915500128
26.203685182690645
26.374925485743614
26.25354274239236
26.464298812052704
26.76616901514853
26.4648352586113
26.394402678584427
26.42324026149156
26.532289946331034
26.345095058299616
26.263900837463012
26.342670170949887
26.27224686682816
26.42491557326243
26.463780343557488
26.16655184032492
26.235921884697287
26.276755210773857
26.17784781422004
26.232762938218386
26.302901239502145
26.72816674977981
26.202069438994595
26.29412346446135
26.277169125517087
26.277345938683712
26.441502645096563
26.49717288767665
26.260287869665053
26.26559930625543
26.09737308356661
26.180910900605895
26.141807599607937
26.178534378770472
26.157143609891257
26.477826016397188
26.30493736091574
26.251071129086554
25.833747372262202
25.930559264635175
26.053352492351415
26.08453279473329
26.277201842766797
26.44316567859591
26.269566553594828
26.261539251746733
26.228745887366053
26.273773334415527
26.25251560723852
26.019735247992962
26.2391115361356
26.095069893381115
26.037505297013336
26.18054121525298
26.323200448947983
26.346398052055942
25.9949019567782
26.067026584988707
25.966891406374373
25.937427917176056
25.815999027230266
26.058913537867703
26.119855733244435
26.082022032359752
26.00784282423971
26.09306811763141
26.144023629554493
26.12546436524128
26.44907951644793
26.111788898314575
26.17543986686116
25.996510043188827
26.18323078395632
25.966292318819782
26.086716279604968
25.95153447992555
26.024551765906356
26.138035918497593
26.19187874879865
26.226078621637416
26.166095521972746
26.3721226948721
26.212696053115046
25.964321095492437
25.831929370237862
25.8947350939859
26.18710729847625
25.982168203469822
26.098564451852067
26.295592035549667
26.23943378333651
26.25144037796953
26.446002902707363
26.46280084261669
26.48979830024921
26.43735319379666
26.558574683774843
26.52636837875735
26.52196706125432
26.59005662980694
26.59273482997779
26.613140948951024
26.480651452436664
26.275166212036098
26.273590911145835
26.14106647626013
26.429953569548132
26.405782516634105
26.203863614105675
26.44372177771929
26.655491668996813
26.3617780754265
26.596698983997946
26.502297931260642
26.616975792427304
26.362401456577516
26.103899829901632
26.58522788356014
26.63320643081267
26.53453210794581
26.336223710561477
26.4370278557763
26.407738619338375
26.327186185877032
26.561613020415503
26.377648590674234
26.518143824124174
26.485101622219506
26.37461817664389
26.352273808978566
26.366817244287592
26.30303576640719
26.406083799563895
26.18163113741728
26.25574633055494
26.25905367340481
26.260037137650805
26.203200078975318
26.323176458273156
26.526150199709114
26.371722717559457
26.166951893105264
26.294139274352148
26.298795939065283
26.28892571590608
26.382989581052854
26.396777156950137
26.541975464305267
26.625280105930205
26.429742989432206
26.161403984501856
26.3699181369254
26.36069917343224
26.534524894162924
26.550905078693916
26.409820258465498
26.522951841041678
26.74148508128449
26.323380091025815
26.278659176108558
26.195009953158497
26.06154389850316
26.288276446981943
26.208528607592278
26.29490617434047
26.32633767564023
26.24945392388963
26.411011139514287
26.327129581637234
26.473157587428396
26.42911933057343
26.432165089681263
26.17249788182742
26.266918574821307
26.278436369689537
26.10611392389215
26.44966650044102
26.398691749262234
26.26655967218439
26.22729793613726
26.212791565812335
26.336026078867263
26.321517741696944
26.60193625770552
26.220521553271716
26.31432084369418
26.652877379119932
26.821387914387696
26.48855381321564
26.776875421728725
26.326022052868048
26.54034864370733
26.45063573593399
26.424738266757
26.42662738245975
26.319149510628453
26.366842637475834
26.276453801436475
26.380155090658477
26.447862535535318
26.294286187971668
26.517020028196487
26.543273791595247
26.467559659965005
26.402288350342186
26.39292557029734
26.291687567472806
26.029050923895195
26.33429604124417
26.318677526216398
26.274451819519303
26.40317914100582
26.236353193812594
26.130921565773725
26.194804025526423
26.42653473836123
26.49932107875451
26.362272034170772
26.45882790859979
26.267559201744074
26.36313113079342
26.319194306041606
26.180276743034526
26.307099538364515
26.43560834499119
26.34863887584917
26.081671496636826
26.361721672992136
26.223242129768998
26.376928847142626
26.44242731125858
26.311610558686652
26.302195202243254
26.367558059479364
26.53195875630394
26.277771760902297
26.392363266875794
26.286179992933473
26.40540189252773
26.346190816178414
26.364874570339335
26.317482262874826
26.61249106227136
26.44185977600124
26.327411184965047
26.3984019830229
26.34655421110383
26.710614601781113
26.568645015034566
26.578714539592358
26.35254850339698
26.420354311201038
26.46779761560958
26.366319871368702
26.290495430503032
26.507544262406682
26.70399311584719
26.464986824657156
26.573999861171945
26.521226521159637
26.277631260363925
26.427315951742624
26.242832824328424
26.400820222697863
26.34773217646514
26.371912129841625
26.553938709359333
26.538925409363674
26.723256120481093
26.4118972468205
26.386777770170706
26.537810062575574
26.39968993087691
26.3384751829336
26.477463865199717
26.45018752223074
26.6004237502378
26.536606039737762
26.620520246521608
26.649233358313204
26.398333449445488
26.326050670179626
26.206986222675276
26.170820551050717
26.39636674552959
26.148996395459843
25.933199175662118
25.836794156723233
26.095464963298046
26.391577498536382
26.347993567555292
26.26640272536607
26.305787455338876
26.424904440847495
26.456178349939286
26.231537502387578
26.194517061369716
26.117600251998333
26.169522922608703
26.282864871781122
26.42029085938438
26.343096488722544
26.355635282203334
26.383510895424926
26.411591505197126
26.165915561259574
26.238584273155166
26.26470643305759
26.191607473408503
26.133515516150126
26.2217395903602
26.219427777143203
26.15355470528205
26.046354804461032
26.09987678611575
26.07724513328487
26.354568037347097
26.207257647702935
26.282525338863422
26.26300996423363
26.339346307650214
26.239857857599088
26.55705982948103
26.469428395365043
26.449933510447963
26.34742431320807
26.43771715757696
26.455492160048458
26.382668439780037
26.28026928716969
26.444055549452273
26.459274180803956
26.370970385762504
26.55760220148747
26.441800295444025
26.582576707470807
26.497835802447447
26.423468089777298
26.36327796860265
26.449390833676024
26.404944263393695
26.427292113121858
26.68425569683706
26.567494003015423
26.60212255024833
26.578947703434814
26.779806544483208
26.600933785251247
26.722938316714256
26.696427963542572
26.568693928347425
26.717320751977827
26.656339557415485
26.71937160645957
26.534504002195202
26.52302039147482
26.35148025151408
26.3704629832806
26.37530822827209
26.18456242680925
26.262086406924816
26.283177102155467
26.542197511822522
26.711279516520882
26.7222744665746
26.745313777066066
26.452389311678488
26.31850218298535
26.595792862960007
26.545151317458135
26.54720797464458
26.28935391855937
26.451851679213345
26.37217745008327
26.29546768624863
26.439077872883466
26.244736890230133
26.413560499661326
26.408529139545646
26.493087064979036
26.340584799958048
26.48233624689253
26.328127055975287
26.30435627912191
26.192962838276948
26.258991652550385
26.04070964994343
26.20482247033397
26.17651857551841
26.351437316511944
26.616295954465414
26.51012731542759
26.42500967728337
26.8111639591199
26.539347023364407
26.67335979576471
26.556318566119625
26.396441545220366
26.46929374092334
26.406664128381788
26.51559512893676
26.317947306297697
26.462298852832607
26.247107820061657
26.034402199393824
26.21050026344711
26.271782841500745
26.238786784368124
26.268218103774323
26.26477226065697
26.124841284545713
26.46930426705442
26.337113832232575
26.225944513963917
26.16762374651698
26.237248097763416
26.076074654651016
26.428347877061892
26.382711715104175
26.279736142222458
26.215211304986482
26.215252265237833
26.53652681906633
26.115778083509085
26.29217597459511
26.258895596565182
26.0088864065734
26.38430131111863
26.237699163201636
26.269316011517496
26.231209318728187
26.266271082047982
26.261222462083364
26.272197820439043
26.16026255372013
26.336729426640247
26.519806591081093
26.54514764795455
26.52203495630077
26.35003161959754
26.32709922099449
25.967455412925307
26.139187670309635
26.02406142967497
26.14971541797711
26.03995163068924
26.07348164355809
26.246818926726785
26.07040146980986
25.85796541795256
26.319622812962898
25.931895848733095
26.05147431404385
26.15820624944245
26.223741726840373
26.00921460830173
26.164743647305297
26.05590195271647
26.129156431024548
25.928950780995308
26.396361180888956
26.404585612311045
26.425348037405552
26.212507099108592
26.250455307065288
26.3556924529957
26.473475440737438
26.508954760703354
26.68725611256593
26.584462390333023
26.522920567800995
26.224287846390084
26.08199902031387
26.205991809805198
26.203989335496207
26.02943131686837
26.065454671270164
26.45739779096117
26.027295906995274
26.004383010038143
26.15630569723267
26.204570413719917
26.246161772096738
26.62514788351149
26.42082020384239
26.439682421954803
26.438948762516773
26.263452132163067
26.47605428419454
26.233749588910317
26.131001825251566
26.211698632767092
26.219100786654096
26.23832866043984
26.27120901364553
26.10438390458868
26.104339974873525
26.095801679821648
25.89790670856811
26.205337425210775
26.26092901787234
26.189857681250352
26.272202103580195
26.196356749942936
26.188488240963522
26.36996659301159
26.455750505703136
26.252523437151442
26.356038300554356
26.37832080118196
26.22217773797089
26.390021453849524
26.22429720770786
26.28197496552378
26.506435854137067
26.1449656969632
26.42242484972678
26.411327742735022
26.440588671528683
26.372151867670983
26.384980870207272
26.483542675013492
26.385292038928974
26.558206988642624
26.44480551119573
26.57245608661273
26.458533094915698
26.440882350624147
26.43481512963507
26.473593728167796
26.50841267288119
26.317770804700768
26.06870454695077
26.06441443442876
26.100276633532904
26.23874775776545
26.23015852947165
26.39468335168775
26.29009217207123
26.32122412638519
26.297019781805734
26.119484027497766
26.182657568434877
26.04557986748144
26.328125092826564
26.19695765707749
26.31733425559294
26.15561989619638
26.240161528682634
26.0732533581571
26.20359937780212
26.29593445013636
26.38869053886329
26.25237262017106
26.126805889713882
26.146147139235026
26.097457374170666
26.10836135185044
25.866412926225284
26.005565729103566
26.017061398490895
26.20091063284944
26.165606857765916
26.307836623871946
26.28478360410634
25.88813067452785
26.04996755924691
26.22283268597526
26.15602798594151
26.269327935266666
26.516062334912483
26.36478647300193
26.151931176564105
26.32397762271333
26.156422041315373
25.97167307739143
25.93200921943575
26.070521666661733
26.03719162525616
26.27203244217597
25.833991925608903
26.234552971140545
26.24908516822061
26.05079370422371
26.249678260407183
26.17144924074989
25.997718115935413
26.113778693628586
26.056850990623364
26.109345462129458
25.88359664771644
25.924680716893544
25.877708910458125
25.916246258415683
26.266580937805973
26.147079094355185
26.283453064081932
25.902294690356033
26.035810071181807
26.30541445897975
25.703900586965876
25.974471621902108
26.13631733571207
25.910279418913177
26.014207823025124
26.119499331629925
25.943336293838872
26.00352270568767
26.063639040219996
26.137424634644248
25.937481233521083
25.86517493427469
26.17118782545555
26.225762128876877
26.074511389134614
26.368576595126274
26.220785790871393
26.089792104576755
26.125977451261313
26.171315046781988
26.229460970181584
26.23961274103821
26.238782328826385
26.44545511376636
26.271383679865874
26.13085173738332
26.056037132713186
25.854503964665472
26.169902592849972
26.221670609734847
26.019561461656064
26.275405349240337
26.16661799499689
26.098984328845315
25.908449943736194
26.05259910335717
26.039655981229938
26.087739878923248
26.287997597033257
26.35772146362684
26.066998263459826
26.094625120100936
26.12968367525629
26.090408322877582
25.94788023636606
26.14647687549275
26.138655266483294
26.245225043566744
26.18316674522161
26.24450529239031
26.098205976575873
25.94895701059931
26.313494191993772
26.185548394196807
26.186497084830886
26.070435607709484
25.828885907993197
25.78383388471079
25.918282524355654
26.040483341637692
26.064457888219273
26.152416808554435
26.026091384986987
26.206484612811465
26.270748010225677
26.07898186530335
26.141630863201517
26.29594254420957
26.237471750055633
25.91155024932675
26.16423709426637
25.719222990559444
25.935917415292476
25.831473434845407
26.075752377554437
25.909240425802047
25.745439402645367
25.951181264648874
26.03208286581106
25.737638189150847
26.015207184404193
25.882143615027168
26.017992310304784
25.87157657650793
25.98471449245162
25.896159745530838
25.868101916470806
26.015356105554947
25.97652380751123
26.06732474788435
25.70162048481016
26.181922119100317
25.937188945833732
26.120012987222644
25.999477478461376
26.161903195329085
26.064979482245313
26.135769931042383
25.81291732915404
25.97735584389108
26.002137366857344
26.13735978585981
26.080785855029287
25.984071110378824
26.283848377463233
26.198129866176163
25.953397959383977
25.89524231292631
26.080213878718435
26.1084997925885
26.007500251789203
25.980138631363364
26.148243008375236
26.275033053563398
26.57443858367246
26.208796623746895
26.15138281267307
26.136081316117792
26.373337106955336
26.15072972785857
26.254680106663585
26.057279440761487
26.023323552487625
26.044030499405913
26.044000336059977
25.755617658127854
26.15307347499198
26.08176385557023
26.014428871141554
26.176563509467943
26.141109496689594
25.900336918978798
26.150241614657986
25.83193834553173
25.853450856126752
25.883024235524566
25.892645126152786
26.140010415901454
26.03640363161411
25.943018047060338
25.975171532919724
26.057217033371497
26.123333672683373
25.950825133708506
25.94143028945616
26.033610572507712
26.042889245555838
26.122342958142625
26.07448402054679
26.23437816835715
26.16557991908958
26.286653304508246
26.361586490773114
26.019829728521373
26.08549237833009
26.140123889484713
26.2837118334448
26.17879068332051
26.086577480091904
26.15266840236161
26.26749014721944
26.332489317089433
26.268533262306043
26.272154660122958
26.13319868302194
26.39981185663413
26.38375802525824
26.513674138681868
26.409565644037887
26.380432953816424
25.965786746035587
26.00008660484897
26.29355324105401
25.995753885069167
26.25015408721678
26.27320253414831
26.13366617811839
26.555938233340296
26.58352616553254
26.51847829034813
26.28911933339799
26.29149497207168
26.11454955406602
25.93198622962522
26.28438050617375
26.230979427727277
26.166705884885136
26.334112743848262
26.394762939778456
26.316114753795095
26.377385391825715
26.4608453640003
26.455685572655742
26.015772186500804
26.27734192728814
26.444674968654414
26.41240865227528
26.389868906907452
26.386047543840416
26.493636336222036
26.389825054557104
26.423478625826906
26.301837746747477
26.18932343935878
26.143092883644982
26.438030797205577
26.40874180795831
26.344936607397816
26.50670244257834
26.42190900417823
26.278667780314855
26.452254286908875
26.46663959891662
26.51836813249144
26.167668252607722
26.32604118781407
26.38502469667599
26.388448879878066
26.427125005594064
26.340955243781522
26.253601987073523
26.362742731819896
26.3250632389703
26.34354495440907
26.074777135345734
26.296488485633084
26.48909149348024
26.4988585815577
26.336997290881744
26.148643106485128
26.241215832176415
26.299218697129106
26.35246855053252
26.439707323970293
26.194739076079713
26.06526697872977
26.2586084912028
26.09609754722113
26.241847667900274
26.083182492261663
26.401338443937156
26.420213589583152
26.450027719323206
26.09887273826207
26.205884460116785
26.124734290994304
26.27771725195435
26.170183535295905
26.26939012817818
26.17793571393787
26.26045019282973
26.351278620544218
26.320868970821802
26.0951593010536
26.17209573271164
26.13022298067248
26.10902570325011
26.173451430774268
26.05985771163708
26.200339304435058
26.190143823986023
26.148583840138947
26.3485746562234
26.115860314664516
26.084134518575702
26.02769001294188
26.091364895624306
26.142581132415295
26.245136429502722
26.1290271934643
26.341744632312526
26.064390670036172
26.160105340081003
26.40068097592017
26.38143880895345
26.45102715872617
26.46355794082302
26.51116753950265
26.552635301554268
26.42218381905863
26.44392141649217
26.434722246345295
26.509011955976668
26.37985239872966
26.423684816253896
26.155713989802063
26.29366953620405
26.553376364552353
26.522143712753678
26.477015875402227
26.316947200525615
26.560034598567125
26.425187735082048
26.522894075558508
26.557045652484135
26.38413597908907
26.40818443463749
26.682647426328387
26.499441578213517
26.464873322607993
26.57498897422593
26.506018099608283
26.38836839127381
26.370655040405705
26.47265966447261
26.45945454281027
26.603210622600496
26.64154293360191
26.437726010295137
26.29806030731437
26.32901502786827
26.25895831050182
26.22843616988939
26.318490551024187
26.481018735464453
26.306502445925922
26.33609762578319
26.535053433245885
26.413553582081533
26.201006043614214
26.192684622908377
26.224692730903275
26.295504828878048
26.206735729089985
26.176306461489187
26.38708143363997
26.367806685171686
26.310826119403167
26.622840201772817
26.614058733193772
26.818371158458543
26.586444815905626
26.793776110252406
26.659207404829946
26.700332803383393
26.406279855090535
26.69909496175913
26.82288336457387
26.613115928815496
26.8004789366432
26.82494102457337
26.768244754429162
26.700770181257614
26.830964430945762
26.602677837771044
26.619807223076965
26.674206036808304
26.630283037976177
26.643418801533922
26.286664075604996
26.41457810400878
26.532494623605643
26.35743776779667
26.499017786509185
26.4745226919654
26.543695132674657
26.39595666112537
26.3599367603986
26.177603246951513
26.11830481812719
26.370252565487252
26.187444885130482
26.096471436388434
26.426106046838978
26.2312002151756
26.08882619627166
26.298559164710927
26.30695318483178
26.36311270278889
26.333864813724276
26.355412162964072
26.393387526675813
26.458303737585936
26.329402606442066
26.22213167710257
26.274122399243502
26.260714836781702
26.181161170228272
26.386068242893515
26.3298109346557
26.339669502260836
26.379906951215936
26.333271184889874
26.468523588726775
26.55635623351294
26.223697897973125
26.368831371288707
26.596865273891567
26.378508006273936
26.50919441738767
26.350678052547007
26.603354887253868
26.576470554326463
26.477572673537093
26.33402264938461
26.512460899361738
26.38671023507039
26.51191374271052
26.444853083890564
26.468713290722988
26.403760299798687
26.095216211075073
26.471761084518562
26.368239519633143
26.305963650107003
26.345907200102946
26.154796665491507
26.21110649034481
26.197645698749092
26.195542263761986
26.188715318806818
26.123287466832952
26.31200682156471
26.1959324299289
26.06918506779947
25.967282849329198
26.13950347572515
26.262261309022758
26.081259520880977
26.4542199967892
26.229381858521116
26.0893072926987
26.137751565671028
25.96821934266621
26.15202245500333
25.937162024750148
25.792162113175266
26.156441882037974
26.131095402957403
26.150348589986887
26.236372335405953
26.11927130658151
26.37994781306757
26.27194969383839
26.196746648042126
26.252477471295396
26.359572433711005
26.047491940438853
26.351062060187076
26.16963142383313
26.268622856477094
26.274137746204744
26.3675987173862
26.393209690510965
26.287589531797025
26.12272620333994
25.891182963135364
25.93607727929152
26.096631581114845
26.11354386931254
26.124442351434002
25.991081171578557
26.096890183907007
26.159775166541653
25.865153970551763
26.357772853239155
26.026613374741654
26.3783424317038
26.258379523695552
26.234321607829184
26.334697626479564
26.39318968233148
26.40594363881367
26.319363714605252
26.243150248098402
26.3190956924656
26.209041476071942
26.23647177497072
26.39973118027902
26.321124813515667
26.199499530060002
26.00240954234731
26.126657472931072
26.020030519278805
26.194864025496482
26.33440360736938
26.171550050572705
26.10534292329671
26.17077115493401
26.383521999866566
26.098468946268046
26.256610531859025
26.49952676533107
26.343331791573103
26.33367603352249
26.31266466848388
26.372967827706354
26.346075144600587
26.452876518257444
26.034353163708698
26.16904499737085
26.09147280359983
26.324639733624636
26.25043317576447
26.30507083680111
26.080200078137878
26.390202587876885
26.453972054638047
26.21215485274096
26.35512898377371
26.326483185858695
26.52021060456454
26.26472478158539
26.139890265404603
26.262207275033756
26.439761234331623
26.364155803339997
26.229175888155247
26.03549123871679
26.021917852979666
25.81725283030448
26.05880229030602
25.95716213898639
25.860968572360758
25.9512828540763
25.96377742680283
25.848994936426575
25.906384554075043
26.0136766939593
25.879615899465158
25.75392062773399
25.738121147588743
25.77870084865069
25.891701998565757
25.826940850805897
25.919720124550516
26.11734644130316
26.11504775521383
25.800363189051275
25.740336842825364
25.620183018365363
25.759605741435614
25.869141657663334
25.846484798573346
25.759554393461592
25.695175611852306
26.121137458333482
25.93470322082853
25.828679393064608
25.774513797010957
26.02511527190026
26.05715749902319
26.138351125680895
26.326234147647966
26.21496989526667
26.099245372759274
26.053817775254377
26.111176761898825
26.10904536401835
26.02332138243708
25.79403946906368
25.927433386538734
25.928272800705543
25.97720732738403
26.046861024582075
26.004674532236418
26.115425442057237
26.22620413697566
26.21214876108558
26.34476135950661
26.273277918155877
26.009983809491036
26.22455606646182
25.902091077045796
26.17674125351005
26.08982162371079
25.96203002222678
26.15865966100189
26.031095734686517
25.986650347314114
25.98756852450142
25.982758188055147
26.057026592492235
25.785461889540873
25.838088409132983
26.082489357926168
25.84724120602086
25.672423596805054
26.000885915897097
25.79619361329269
25.963257134058374
26.081628010808664
26.0191037050453
25.80111029754381
25.80910779190064
25.832577877316712
25.75848908795325
25.921877898947578
25.945548038290767
26.11562149283802
26.074777762382848
25.921700016986616
26.051439524720674
25.840393627468572
25.829684274946302
26.045692171112577
25.897440711252198
25.943979961465246
25.819961614780855
25.760203388363347
25.9892556644065
25.68318316206565
25.80997656039437
25.835380286374022
25.883546808181404
25.937252908597813
25.97093205643198
25.77091400017953
25.821112887769697
26.022964323304848
25.766077880598004
25.69081376603606
25.718154911665295
25.826168569840178
25.725870229731616
25.769845575305574
25.921002862267606
25.931360264478947
25.942641534911406
26.03630643411894
25.96594430927721
25.913374656108
25.886363975971463
26.173512011471974
26.107301695935778
25.914318587910465
26.151894661801002
26.22321197177873
26.131785359882247
26.19691311829961
26.07084535925976
26.336023404029422
26.224535266576385
26.245065756384317
26.354454711600113
26.447675604124463
26.289832303071588
26.48625746647933
26.43700234501557
26.567510947107596
26.280119004294225
26.24104335152046
26.124036232838172
26.174366488304184
26.145433392879657
26.193388056011422
26.143755377729892
26.272358244954873
26.175261829867463
26.14087234804796
26.209651121688253
26.21817668377363
26.250560954434018
25.93334324330307
26.059376637883997
26.032367841680745
26.064006579190448
25.967116943156597
25.90069749538106
26.038916436964985
25.961760635203962
26.148344679924463
25.900520429727326
25.72527027932729
26.026776373515933
26.10964518032697
26.12557115212668
26.253802946448875
25.9136447484292
26.01122245633384
26.17938109588382
26.047999004043696
26.152383203320504
26.372966456325788
26.358097673483435
26.591913137126536
26.21934187709131
26.35068553429568
26.45425990642978
26.22738816984382
26.27622888456744
26.349593355790507
26.039790100875706
26.4977577048484
26.241631682208045
26.294534965328307
26.305168762888542
26.24882585415974
26.079607126036958
26.096077289735994
26.05647434049312
26.03999838139055
26.041097027707934
26.15603392571622
26.42195662797132
26.190084380227802
26.335829213967518
26.340921504636253
26.28584415751193
26.294061806908008
26.160975998372063
26.34476374346499
26.050043164077884
26.158297942177526
25.97681760405583
26.105024896962206
26.242843874998712
26.42409964052014
26.235279126824995
26.32221573200378
26.030814068441394
26.063767583619708
26.075531665996955
26.12493060469607
26.31187358865243
26.395439079284902
26.050654753716167
26.16204852631093
26.279816183288503
26.16349936232406
26.100458260499188
26.007320717785145
26.00477669254446
26.001514248173855
26.240468918026824
26.026984588523213
25.935375373838866
25.962940117221077
25.91989498467039
26.03238685183697
26.051475145361312
26.34701541926484
26.2278209122794
25.948401933794482
25.994697923347704
26.165749955827664
26.090720649235873
26.108510261405193
26.117492370115116
26.001198248395646
26.215727028548926
25.877709708908974
26.023091617085882
26.0814630977457
26.240285365160155
26.21220539041316
26.356761892104128
26.04972645596772
25.92175622683823
26.047813350940242
26.273239574736756
26.121742475477475
26.259675158456492
25.924231295891655
26.270646037696274
25.99914128050949
26.19085618220526
26.021816972760668
26.064009695414622
26.196252574536732
26.198370151814597
26.04667386032852
26.21183360343611
26.235289057382378
26.110875052821697
26.185137976118902
26.48813877390239
26.3213201752422
26.474779012655233
26.444895117302845
26.446907192744092
26.318506613754018
26.171416883163975
26.228396971922084
26.018925593924557
26.192412232144072
26.216381084899716
26.316333832096205
26.177915505472008
26.113813374740552
26.31302481562245
26.18048275092959
26.360125072427245
26.42218519412903
26.214697103391934
26.23250866739397
26.552634981707325
26.405022048021564
26.21744863254378
26.31995977186416
26.486824482176335
26.546025155549785
26.40671949361642
26.46611942027349
26.30487032185726
26.124931373439697
26.25513895770898
26.160422612988697
26.450742515455833
26.495467350571822
26.429381048932786
[truncated: 98,002 more rows]
