# Supplementary material for: Comparative structural insights and functional analysis for the distinct unbound states of Human AGO proteins
Source: Sci Rep. 2025 Mar 19;15:9432. doi: 10.1038/s41598-025-91849-5 (PMC11923369; doi:10.1038/s41598-025-91849-5)
Supplement: Supplementary file 6 — Supplementary Information 6. [file 41598_2025_91849_MOESM6_ESM.zip › AGO2/r1/N_PIWI_distances.csv]

cm
44.45706986329399
44.6395101079289
44.5479447150086
44.440866424372395
44.6097734215745
44.25593247807741
44.144543781344424
44.41251818627438
44.54553595933765
44.022624001443766
44.064770770017084
43.81766173244407
43.7549052657557
43.73134045338168
43.654355868215056
43.865879697633545
43.765812299244544
44.119500871394216
44.10298932949383
44.02919753169083
44.251059491934946
43.775778043853954
43.834169321707094
43.6549260784331
43.73786935629575
43.735417736897055
43.63671680511496
43.75505344477415
43.58272246139637
43.500524913053994
43.364319207185524
42.993501676276445
42.91942778049563
42.8089620657555
42.78409854464283
42.81687008369337
42.88039990863281
42.88715355258622
42.6191481451486
42.838158049243845
42.85406420458908
42.81164962475819
42.61122306784267
42.781678932976554
42.40691742433386
42.62101208186917
43.09095637507783
42.6976395507224
43.154992169984304
42.913940331546605
42.75157612238452
42.95040765473534
43.1576131733819
43.19538429417124
42.84357232673482
42.49343159059206
42.79612169968757
42.967095349277876
43.05390580316181
43.12345375391292
43.05476563090908
42.67146738138395
42.56456662435739
42.52010525158051
42.9713665914467
42.55852042272567
42.54746784647876
42.419352517041794
42.62284393197446
43.16038990615171
42.859760991846386
43.10076669059077
42.86250533928448
43.26584955653267
42.974567372795455
42.83508751053771
42.761290506215865
43.170551587415545
43.24939067367606
43.267182621827324
43.198289091640525
43.14515389912974
43.18310851484755
42.966841052604536
43.198660833440904
43.03512991271874
43.39602985044998
43.60855463590558
43.24650636993456
43.601130172941296
43.283889125333715
43.955286971126405
43.66662286534704
43.63037636404497
43.50141633153461
43.76268058691551
44.10923297113769
43.98477244529009
43.80157172968834
43.72200904957299
44.10056656754484
44.05371023866232
44.12500470809289
43.83399845713529
43.615423136605926
43.719857581628354
43.597843918836986
43.63449214735895
43.579393530907794
43.38573620301437
43.44633705910542
43.016848587323615
43.02343697594795
43.06825494465515
43.32904469690741
43.64066047900112
43.37010573836685
43.070232173199386
43.262489648885484
43.36825338168828
43.034462160544564
43.332640486237246
43.173224371693664
43.12311783422471
42.95441239416956
42.98456706335055
42.88044334958195
43.279995473077825
42.95916207183801
42.70987584681407
42.98343201062288
42.991059681868045
42.70201544174344
42.77363947816201
43.008456832768964
42.878922994494154
42.728674105367226
42.86637419125055
43.001348957374304
42.988919357878316
43.07530107611907
43.09551786470992
43.430074722436345
43.23046260188155
42.79914290565479
42.767687389648366
43.028000445492914
42.82547458714141
42.70433610443086
42.90400141903337
42.8272016869203
43.059359024320536
42.88480349872131
42.76523033390797
42.576450462726754
42.47941388303601
42.80730062607128
42.74938391174978
42.76040793404319
42.62608271407876
42.93428308373774
43.48566055879217
43.299700482729264
43.33667900698054
43.29042455353607
43.25093218528938
42.898510274555484
42.876179358500764
43.08020841846298
43.103875258404095
42.681453138082055
42.75092574575129
42.95683017984908
43.08205362539885
43.14748747604529
42.83604918858401
42.80361849663413
42.96497107156733
43.0388954013402
43.04000824018687
43.24099526409094
43.275025656729824
43.07507773138796
43.07624792323606
42.93955871225419
42.583734670437515
42.922962599456106
42.79600705643717
43.25780877229183
43.439524717508995
43.1700099672047
43.02554076742404
42.920409409644755
43.33774291124221
43.441787061179575
43.207314432761876
43.37231422813749
43.07699665072974
43.39627387108308
43.225402438692484
43.19937814839749
43.1299683953151
43.23801699120894
43.237200186739244
43.494345912345686
43.84151290554579
43.99533828668801
43.72916649690753
43.63887665841016
43.502320090215065
43.68671126198994
43.79440926139604
43.99730213462493
43.72860778293066
43.577807741520886
43.49109908996719
43.49912879259559
43.712601160423226
43.52305959419769
43.369705017298685
43.53437970841921
43.083217594636906
43.0897061759872
43.28435107925504
43.004325958171876
43.362741740571174
43.529570117227685
43.05672356754628
43.181044304751126
43.485661989209234
43.75842665216334
44.15770504090587
43.92914687036021
43.971207905569436
43.9815500102183
43.913954460474834
43.84251328091148
43.73891621040537
43.608367735060774
43.5218947859463
43.501056450764715
43.56175599379129
43.53398419034115
43.501828960409014
43.980520347077466
44.05005146752796
43.922072810839246
43.67685562583028
43.77567186568849
43.180814406763176
43.46266236721925
43.35991434117022
43.16470360505852
43.02342327362266
43.46288671486875
43.41038426545115
43.37393913644163
42.93770429954605
42.853944903308886
42.897676921581194
43.022592721094014
42.98275282099261
42.826582766362186
42.76551967334886
42.79021670085508
42.48669855851404
42.949346745893756
43.22594730655501
43.285006184804246
43.6214928626939
43.55226906527059
42.83655045334112
42.87665278831846
43.056564595456855
42.76174791741683
43.25888199873517
43.14835829735015
42.98347016750351
42.53810665536041
42.22340702075172
42.59270260717175
42.29662199795242
42.49483732656545
42.5952254787944
42.578699378081225
42.72689740128819
42.44918361390597
43.11991785151115
42.810310398340405
42.937675412048335
42.5025248660871
42.64215740584364
42.393516629243116
42.513309523310035
42.28573147726786
42.02816886462459
42.0150523092187
42.08630358916958
41.80399772650181
41.82901410336476
42.309979049562486
42.4390962292303
42.223130094482265
42.405718712608554
42.04545460117161
42.21212810986784
42.18135268343029
42.08330951427102
42.596142502492164
42.410834576760074
42.21845092337605
42.143079702561444
42.23018687596931
42.32984060896272
42.4300339086378
42.53354596797084
42.01336374418716
41.95437416299722
42.13320845130732
42.390912913331235
43.03804888588178
43.01958479769819
42.89694390887294
42.93576173185401
42.987202719910016
43.04152449694193
43.28389309021865
43.379455701194075
43.82944466439177
43.41596507825034
43.228240122290764
43.20296847178674
43.39227939214305
43.28418276040371
43.4876211936076
43.144403616442354
43.203202498479286
42.87208369177234
43.225276203452694
42.86581659191225
42.914631851236514
42.89510997077221
42.69539159731226
43.03830798458015
42.963252055994886
42.68093022749895
42.74315197062982
42.843149499252675
42.94037209654087
42.92068258436843
42.4114184915771
42.80405138673928
42.697588059638605
42.639780491322085
42.73280168175157
42.991982931204596
42.976398506022356
43.168592453782814
42.767705626233486
42.79689124707509
42.76709599177474
42.906053583934245
43.127189019331716
43.221497631042325
43.093541444341035
43.03931936315236
43.11324875587813
43.26389408591765
43.15393721473785
43.34493036362229
43.2925369916307
43.368560241244
43.242264305398656
43.187575956930225
43.28091903297779
42.670587128941925
43.03356304605448
43.225028741749206
42.99083062531293
42.79053561242583
42.81298403705419
42.913921727669475
42.924128696337334
42.79960777697008
42.84731920697695
42.82211475477925
42.98148794389803
43.479221269943096
43.42657269873566
43.308997143855564
43.326181798571824
42.8415806973653
42.90163827188943
43.18768294597762
43.33911259103438
42.86728101554799
43.01137103037705
42.713431465145966
42.82770692391301
43.129550993586506
43.14030689739396
43.14640322818249
43.1358996520036
42.8821914530353
43.063378126201265
43.24000953232076
42.78748371872877
42.96119831220007
43.55584493516329
43.665484043026716
43.51605125193252
43.46649916879401
43.64547022677452
43.67045086804139
43.20307619997583
43.44735701324517
43.38379926041557
43.48844958460504
43.46755614038673
43.337954772874255
43.47317446639674
43.490728208375884
43.72317044678911
43.5938576222078
43.49809670222131
43.76956983212908
43.752347143329395
43.74879470105478
43.971844793801544
43.68625577079007
43.88223199393926
43.78509826073184
43.65179617028638
43.51673300507394
43.876796844783506
43.41378120239315
43.876860417371674
43.50848718476291
43.7041632845111
43.76116645929009
44.16476994781301
44.25593523207991
44.032629668155465
43.75802914853465
43.7407616657487
43.816554233458696
44.05965203574832
43.92392415002147
43.485242151264686
43.44553996643813
43.496216773864674
43.670851655936616
43.67032467449841
43.5978888656004
43.6299710287388
43.587330259792054
43.76192820959494
43.51099605319033
43.84619966138877
43.73513709410745
43.67359175037793
44.1529345191931
44.01637117638647
44.52991313496244
44.13488833492926
44.002147357015886
43.788994686711014
43.94147743505013
43.93102540760771
43.90442221646447
44.184763509011525
43.99840766787276
44.1677127081813
44.37651380343093
43.958876667793916
44.234603413221464
44.30094764353585
44.226227111956284
44.29248723426621
44.454136136235185
43.93250621722817
43.66541695434472
43.583063402209106
43.73200340982871
43.73042773596547
43.36127278090899
43.31943181182694
43.63949449144519
43.51549773432276
43.14022902552833
43.11144714523163
43.47439816354322
43.159797687632654
43.20963369065726
43.08826562488209
43.080761314705896
43.05660153894389
42.73113536698169
43.52467480796325
43.39856112980205
43.42409768486213
43.37706084854656
43.443907946340715
43.33483943482778
43.59317234076638
43.22227084894968
43.3937907393352
43.60646209417272
43.619598868456706
43.55761067912413
43.92845139937188
43.819321235546525
43.96824965714302
43.57710168821612
43.776421931124915
43.54553116133392
43.15831111839822
43.020027586015956
43.11224798702171
43.04533630444948
43.34428835698408
43.45775451503263
43.24256978065133
43.51855739509969
43.395001196144506
43.428687219576254
43.31939671086855
43.502602354217125
43.67364356882439
43.2998518882117
43.39457004436801
43.13974566450325
43.007405474484216
42.99590832856701
43.18886897617962
43.155916699897624
43.046328462285985
43.33745054584982
43.130853947700906
43.276850210993494
43.23764161043565
43.51358564907959
43.218325275317056
43.328809444606996
43.568907634086564
43.430700872038244
43.15391128344873
43.73852654152562
43.10963030234887
43.50657941838326
43.54842156902957
43.403148904769765
43.19371146671764
42.88904839100115
42.88987410292954
42.97384972920439
42.74895114905999
42.71809561940318
42.899518865566094
42.54509784836702
42.70440982034033
42.67428035303906
42.660937184498174
43.235581192315486
42.637044824924004
42.68128874868647
42.79727689628283
42.8767181507188
43.08003319724317
43.31752254126406
42.69470875317038
42.94215628238058
43.15938907176707
43.05349066346207
43.00609106421752
43.06465461944606
43.409843744368864
43.30019770839141
43.171984370131305
43.1834586932454
42.536155507594124
42.76829273185631
43.04252236742629
42.819135557971926
42.56774011328802
42.57897551373229
43.02884556372281
43.12544858935439
42.901674901061
42.906771257080294
43.19364130858604
43.247119349706765
43.39898784380461
43.0432755908072
43.22147594118934
43.52881824053444
43.346891670338216
43.449664170996655
43.60867414548959
43.584440407279686
43.3450223109358
43.321823647332536
43.42710812198999
43.265657096596755
43.15741527398843
43.42409334738484
43.48847377370145
42.92616939476651
43.03752912297056
43.27328776559064
42.87679904721497
42.93263934374232
43.30300407579791
43.00615866009257
43.190912245000824
43.35515261747774
43.152042760026724
43.001476097646844
42.97995561434604
43.00012548717937
42.75791616886996
42.91863112054318
43.027229350424705
43.22429461597598
43.39644135081918
43.56327201609894
43.0404225934904
43.13387054723839
43.12419610783949
43.04254186953685
42.682008993574804
42.436612167716056
42.56756304110442
42.700945280999036
42.50888845269258
42.63597000537825
42.081536350689404
42.37455843000016
42.685099555555546
42.45434100842615
42.38713829618092
42.77039530322633
41.87362297868244
41.987476018795775
42.34888483907501
42.48038930213952
42.26176285152101
42.07481485476499
41.84361780877417
41.78856547460793
41.478232581600196
42.00513315528385
41.953607546492776
42.13508602242839
41.79440005373396
41.60777054139586
41.593775276364106
41.46181974307707
41.285924090635696
41.70616929221769
42.02071612876828
42.12954164485736
41.84650115869572
41.900240772530545
42.16995062689822
41.90787145350191
42.2044103681756
42.16979853847221
42.02195021447721
41.721669572105874
41.80329408580297
41.53900797530892
41.56557088001745
41.495814384654004
41.4086425114866
41.45221080800655
41.78074909961302
42.021553530139485
41.78232133685917
42.164531561136116
42.07834347667429
41.702461854225696
41.706125692523486
41.93279417213132
41.773530562904824
41.7600811777446
42.048975030654155
42.1551602061404
42.05269646639195
41.88759827602517
42.41835773004785
42.492996946028896
42.37898861269151
42.637899320164365
42.721700775447914
42.54219746762675
42.32105900471241
42.38965286652432
42.78682260367433
43.02858870326801
42.88768772324545
42.63642969879093
42.251117534593064
42.18175113158757
42.577296641435915
42.27774302155725
42.384580310961056
42.45507927132875
42.55710481109903
41.930192731986594
42.24626849287815
42.316015397370016
42.30571664837815
42.0526192822742
42.149647821866566
42.32951476246005
42.632196150015986
42.39496306638378
41.98421269437679
42.28661219002136
42.24809303730568
42.36298181424616
42.61237618004678
42.35907573965978
42.44245873420633
42.32556214165481
42.13951789569716
42.17559539051196
42.097594625644156
42.17966566733698
42.378649813235334
42.03320144941689
41.98999874936444
42.11004908051275
42.15556862453568
41.97153343956867
42.4114609366587
42.35330412720687
42.43679834179684
42.08871886714085
42.0606630957218
42.413778911700405
42.32551825751059
42.53891502813265
42.1550804482874
42.431258780002736
42.35657614992547
42.446560185954304
42.11503425804688
42.05018838655745
42.09640939363343
42.27253957773878
42.0968613855987
42.2314729484592
42.45780199848052
42.478219795037674
42.278704707304314
42.08078898550054
41.910504865506674
42.086313404888514
42.15897927414974
42.42913408628873
42.1870535453285
42.25270913092845
42.094741004307046
42.156829295979264
41.95672516610302
42.00482222120826
42.090879543949924
42.0862307845872
41.89745627113248
42.572300367102756
42.297309552485935
42.263443900819176
42.36428159275492
42.08445540732184
42.077912704077995
41.946642958711465
42.1403789985
42.65707614516363
42.569868836172795
42.56769499896888
42.193011911898616
42.431593188101054
42.18847898032498
42.546775403846354
42.48730496030631
42.070618072609626
41.59500550814452
41.55763974929045
41.409052120144665
41.61591184868695
41.586260589739
41.56376676437219
41.60222177314694
41.606261656511094
42.01099745184184
41.82920216688686
41.73796259926791
41.633266169651144
41.84329895821497
41.84748117170602
41.794543276513735
41.72036930901581
41.4359230783167
41.45375115596307
41.64775254339508
41.75856753855197
41.6106832408592
41.648064794425586
41.658696419024444
41.3684713562898
41.35394020339281
41.3594437302084
41.38510838554466
41.41143858821661
41.95928201121542
41.65745054322457
41.78246172447506
41.78490413548568
41.6580103623771
42.275947046846376
42.26288524317568
41.916893623029175
41.857305879294145
41.882257801796
41.57914262741421
41.75907154678067
42.16711179292686
42.19140596028713
42.12552249593749
41.864412602563924
41.61606651805797
41.6747141298143
41.656688375062735
41.95254885821527
41.811425876771175
41.821536947499595
41.7943743144015
41.59165834074894
41.59949877428435
41.7121973153246
41.77336004943198
41.90462059484086
41.51366590713841
41.913925805561384
42.20197857568013
42.00320015463919
42.11668371136342
42.15590910328916
42.54957707910032
42.215122361004305
41.961751893627934
42.19194766423353
42.70827721263225
42.43830358231305
42.21953737498238
42.24533853690697
42.091234047564484
42.001696798248396
41.77105026107599
41.56517221988912
41.478714604272376
41.30986024871801
41.474292559128955
41.70070863353385
42.03554795904194
41.94632909059102
41.774759451358946
41.78526402418795
41.307865885338614
41.396762089924344
41.414496708793386
41.21950859280641
41.769547380938796
41.84162705410089
41.92852301531121
41.81750590654995
41.824434230143645
41.542844338787816
41.41847279421242
41.53235589559544
41.588282967844634
41.22495343787438
40.92637269789267
40.784917187297815
41.09552516591217
41.23052842181411
41.50957973408782
41.81694183525304
41.95323501167254
42.10986452118244
42.305924981739345
42.06853783185342
42.119111410078695
41.884738698512635
41.958783326162255
41.7346566823969
42.09902520227004
41.92795514732976
42.0500971955078
42.07621942329478
42.16880813418848
41.88332054243832
42.03695812752833
42.05735529572491
42.15748196217223
42.23773390476241
42.08859010351976
42.088298495570854
41.86703821060677
41.99972708666833
41.81005837987723
41.82546509575599
41.74558338791112
41.759983947634296
42.1074610979448
42.325863498074035
42.32338941762091
42.28568847795166
42.369538487360195
42.09527845652277
42.34737763403264
42.104627378443375
42.23503870307281
42.267137435466374
42.11081685927586
42.12605696171154
42.11719328665226
42.107751485696184
42.15726187306746
42.45451143354512
42.360597091889325
42.37680269464176
42.33825965136269
42.101408460040155
42.116734276353306
42.12457052421739
42.239533775644304
41.80512614978596
42.05701175703899
41.849769213820124
41.846681722828244
42.03612730805324
42.20408419800747
41.860344581861455
42.21432454712459
42.514534772805106
42.21328027718498
42.00281603781362
41.90364050298886
41.66863046087316
41.85927602526949
41.69252777110424
41.67259159980141
41.82475507585441
41.65179828266758
41.474024796337496
41.62019185815593
41.849854488802585
41.80751990264185
42.09022081510226
42.29676167455347
42.25432567379973
42.13254493807258
42.20511739694355
42.51633376873041
42.38561065021858
42.527457192552866
42.276572796504
42.12178492559479
42.430446283145905
42.38752980968948
42.41358876556183
42.0950010794748
42.19255147358122
41.84418588508974
41.981445564787876
42.016251459165666
42.03811172926884
41.76116151891863
41.774029878146564
41.80165900443241
42.082339844539135
41.88468263533724
41.73209506222981
41.89361473180037
41.90052062856799
42.14191504971939
41.8846767571178
41.97310985141545
42.20043482612882
42.14288773046129
42.17823949356027
42.07036476484445
41.8832666507055
42.04791685638416
41.86831990045518
41.841314039527276
41.50459635969331
41.535075909415085
41.53176054070401
41.439121399189304
41.465780827707356
41.322561161205826
41.34301843255627
41.51022594862226
41.385731966663705
41.19417253198439
41.757478641818025
41.823739787474636
41.35461039807711
41.21195620871494
41.616221100334215
41.696062342364876
42.071194583566786
42.2025718474473
41.944012070739376
42.136261550126264
42.367287626512855
42.20421863669892
42.03366667020109
42.22438784013142
42.27417586671046
42.13061476677941
41.913823267188846
41.905108106882174
42.260406196236715
42.11354970369794
42.37967363083784
42.48794733677103
42.52922154271887
42.20855416511229
42.31544228275195
42.570395219059
42.557775497937996
42.46561461277449
42.22528765844296
42.24629788966383
41.914221225321214
42.20840280793025
42.18932547102065
42.18255751108252
42.09644702670861
42.03235905192118
42.219550577392944
42.10462731447535
42.21377151943446
42.2259528728125
42.33656234622151
42.24428459460746
42.3690785980516
42.39065587026919
42.20694981503818
42.39882883180509
42.19938030312616
42.1756875170081
42.124043530004705
42.45874182747682
42.581600296469986
42.5571820481774
42.314660623637366
42.54804332577381
42.80215266575109
42.877966789754076
42.97290324852384
43.153886432162906
43.151471325000244
43.20973027879594
42.96791674957333
42.47510872778007
43.00515309288466
42.77558943813436
42.63457867618129
42.35967893910723
42.656355135324134
42.179714374353836
41.75605758470629
42.08728655110707
42.306391062366906
42.248470461284
42.62447029895348
42.20658838335995
42.627590672846516
42.6049813260207
42.64283295667494
42.90392470051994
42.90377003157235
43.12858586874985
42.67637543262833
43.05433538567313
42.97222627883752
42.984228915161815
42.66639289615219
42.8180586285171
42.919747699039796
42.45124053691969
42.86409564609581
42.58300320475711
42.4453596821648
42.47400184488448
42.434796709354025
42.33410510075089
42.50147219535586
42.8152093791652
42.78723907058235
42.837255390927474
42.966761762605245
42.72440163060885
43.0923402249536
42.66070073836192
42.3273435120385
42.62982018395705
42.41933973314929
42.467672937068805
42.36695469206646
42.35982396260774
42.678539315459545
42.635797189740416
42.50763819202473
42.532924441020974
42.70738057003416
42.47007744707584
42.564387776705814
42.53950658226655
42.57891544240383
42.45292448204705
42.31600791984852
42.21189894343843
42.01555744738961
42.11991723251559
42.26563722394292
42.19095169093095
42.5619336702129
42.868413229275
42.605762565226144
42.57686625748804
42.753072279350846
42.68883102799148
42.591568908330736
42.42495824137461
42.567770956795535
42.65770942051857
42.441282421947484
42.44913383391484
42.28877616806614
42.72647499831471
42.68718761449723
42.872208453225944
42.709878076422314
42.7032555812658
42.90048698085301
42.713559336316436
42.447659282733724
42.59494713003074
42.497978076578164
42.12236826742476
42.11757927383212
42.013544270036924
42.35042308929634
42.396933200085826
42.58935921076454
42.381408612603614
42.07044943158774
42.05408693825143
41.8677292951102
42.09248128901682
42.66411087497408
42.55987682102656
42.62906800233468
42.54136448869264
42.75799256645815
42.69754759494828
42.53389390259512
42.526416705308314
42.605605435697825
42.43695498963133
42.355236297321404
42.245923113080934
42.782224108818916
42.451957027063756
42.56524164593545
42.649494199428375
42.14804288907657
42.079015829150094
42.04195499109354
41.75131187729859
41.945320289372496
41.69690082527232
41.704429629423444
41.582608918839256
41.88142752970812
41.731043945708805
41.72384193842066
41.70653814757593
41.23041363573129
41.30116058548331
41.883706095055864
41.28023290743918
41.29242825186095
41.48128919755443
41.18306657816638
41.48108909647622
41.89543411005978
41.83506916465341
41.66931289174112
41.78612899238396
41.97875043451216
42.11188527176019
42.054955364863964
41.9638593792408
42.115489738965046
41.91375349767789
42.25545318094225
42.350587787406795
42.39202613029474
42.14407734312748
42.035320993407844
42.401372709514135
42.43490170922335
42.1822045640465
42.207473703566755
42.29467440531717
42.19945989441684
41.79115630821994
41.85738989969885
42.18207151612232
42.24637294853294
41.94526565686479
41.84280725546422
41.903556547490595
41.89116930283875
41.270878948664624
41.404343288089
41.11168802689054
41.35612532740326
41.23021113775614
41.47442829723911
41.062582168095716
41.128491644740706
41.55253859553855
41.939915891921984
41.906757781931155
41.6726088465057
41.62002613731955
41.72349821241601
41.62850110891016
41.62279465186369
41.242441768680244
41.1268432871349
41.814410156357745
41.725673199943806
41.982536515333834
41.756122045885206
41.597336144913335
41.41107769560411
41.70630434407071
42.07261355680167
41.822412869993904
41.72513224379547
41.60618422541569
41.644086180472016
41.171095203067054
41.283486249008185
40.877319130577426
41.08049605363762
41.42074215203968
41.37999062418245
41.44059029043796
41.04745676953423
41.52065910571809
41.45725256216303
41.42890293991296
41.203106365656446
41.331899157397984
41.4272461143207
41.47217668622845
41.034456536084896
41.212069097950696
41.09716964676418
41.39680972571084
41.51174105023032
41.68677197588185
41.74899444459778
41.37669972065603
41.136888413243206
41.107299242482306
41.189543629838404
41.183540322253705
41.499200041098305
41.55716626908674
41.33279388371588
41.35280973513426
41.75729907819014
41.48268126068412
41.55979331364525
41.07960971696962
41.26902736018051
41.59676197668882
41.28784207157927
41.55817677719501
41.33486779407126
41.355079391411635
41.2255893706035
41.37900592207676
41.67081752638237
41.43006557555103
41.13049057254277
41.21871332891955
41.301252114854364
41.35794032574731
41.728440295731275
41.963633959725556
41.55524784163503
41.42499160322157
41.24203358941086
41.60389348892207
41.46248278760246
41.943455791660035
41.776501869431634
41.66825553928568
41.98979995408313
42.13411498922907
41.797065999887124
41.71638750828388
42.077895620648384
41.913395349487246
41.76177891762835
41.93708373916631
42.22594036664343
42.23813934414679
41.5020688349898
41.760324235827156
41.71541087103785
41.43820202707059
41.67567518585861
41.71769275664095
41.5262988659253
41.291283912060635
41.44902529016115
41.789051949817704
41.490857242642576
41.587541156796895
41.544277043628526
41.90229407082529
41.86038151604991
41.96684798308121
42.21858265226134
42.32446936266042
42.23071543998239
41.973135222902336
42.22272920430086
42.18773366857184
42.144279818612006
42.374521719425815
42.412202661554716
42.36400693004095
42.63867294639322
42.78670486624068
42.69409938110881
42.27622397285974
42.11900052173443
42.13006075994231
42.52105291771514
42.47029395670628
42.386509130242096
42.32256818144946
42.008066050744006
41.737012572740014
41.88875952749205
42.097608727875745
42.18480084263741
42.42834319294981
42.33786716209711
42.233322399087534
42.58040909509457
42.524105610596955
42.20375646828538
42.16072204225642
42.012295344746114
41.923868649546435
41.907023178155605
41.93085960673137
42.0582215957755
42.41992491074998
42.459250879728756
42.20446940692231
42.227530082164165
42.2496379074944
42.44507842699198
42.72222719239989
42.44131270689014
42.752630470661835
42.60168285902439
43.08152382011615
43.02113718523327
43.04206168990036
43.0519266216683
43.02710515107433
43.174163487936525
43.25927130278384
43.05403167137063
43.350577665795534
43.50817261166621
43.6540728940427
43.43028432731616
43.55200802578662
43.03997613384649
43.361206539268196
43.31817428789118
43.18626889146368
43.554694199925514
42.895394350447404
43.31328544721112
43.04310818213551
43.02938591627419
42.96252522020024
42.81437493906215
42.56843338735004
42.31948420884485
42.65069430592434
42.60290225439061
42.01720974436551
42.446034586479755
42.66040314975695
42.86612327192019
42.69837351042937
42.29453588577262
42.358199449355
42.42115230549867
42.37483334858286
42.44111122727618
42.43180983058764
41.914712276557935
42.45347905086904
42.06483099541274
42.399306325219236
42.05640725310227
42.5972573759313
42.42284844555798
42.53824712712288
42.54672601366055
42.488523740111596
42.626624877016795
42.845051830197036
43.179096251820226
42.72538406917467
42.78287579047963
42.80147515050068
43.28091037789091
43.05063139225054
43.221634681866895
42.989029637375
42.86236927286146
42.92984631813374
42.73859508618343
42.420843074896695
42.527782941721384
42.44061445276343
42.37477558873372
42.59016811209188
42.56996517864807
42.85281175130137
42.41022385384937
42.553571249770684
42.65041631315308
42.51126669320718
42.40955811711857
42.78402276476831
42.702791297242236
43.2641861027518
43.39264277935039
43.32780391608685
43.46751503935146
43.29694700440387
43.186185486380026
43.14751625979166
43.3228513620093
43.11162054308336
43.251191119968205
43.56655674186973
43.20842361223258
42.91375385311261
42.893472610415834
43.31360001068705
43.526196464826974
43.227378866530536
43.38238432882887
43.26756255841826
43.33658696382345
43.47801808496864
43.42396362749746
43.747619767365286
43.18362174908414
43.70118583015295
43.73205166323586
43.30219205106034
43.2998893480528
43.69020609937952
43.42046717601719
43.56302200738345
43.42120533977588
43.84221660829981
43.943378536815956
43.684491202470845
43.707684088134684
43.573701272349155
43.764857222398426
43.71001675722196
43.41431550814985
43.35450914774431
43.352412357194474
43.35457236316235
43.68643029273302
43.44298062178701
43.587481826141754
43.2288760271714
43.192442193285096
43.03806677572196
42.76922980956434
43.28043448165285
43.44960897070728
42.94191800438406
42.95445409878526
43.48409929986937
43.63740751300937
43.7929610493545
43.71648106866066
43.58197088785855
43.63226083311717
43.81410789093869
43.319960649246276
43.358598629253535
43.30696426026675
43.244912393461725
43.114824136727
42.99615252754624
43.31251276016681
43.619522772384144
43.53089934293339
43.26970009537799
42.86380082071579
43.16414402909063
42.78432014445952
43.18052833280487
42.85506142296364
42.82445641704589
42.4882188702161
42.80326139610276
42.635690300534606
42.29427007295973
42.50904657990175
42.496080021138035
42.4845212034806
42.51388459009362
42.28203234153819
42.191598141730736
42.08734236990955
42.446349638625925
42.028694461734275
42.21708063520318
42.57381077627765
42.46104475525675
42.26314580432781
42.63646194705075
42.66408475672496
42.91167881549354
42.54270457758407
42.46114350296335
42.97579369496246
42.72627719712446
42.547843704180785
42.415148605638436
42.65356195756501
42.488297058392455
42.85836411401496
42.31691860986536
42.071773110539354
42.18635338304594
42.34504501987844
42.30076273295007
42.366284882272325
42.971939268839094
42.862852006680875
42.85913412635207
42.874994202367326
42.81383714559024
42.749080296407904
42.68782369874751
42.70264035968649
43.01022725696469
42.80171086784567
42.737132195544284
42.872670265467164
42.838087604081565
42.933156545492025
43.07805739661635
42.63919821274514
42.88364270343796
42.52868838903401
42.66536230315705
42.67682166030539
42.374469243400185
42.40990072225291
42.44919939123907
42.49135040900308
42.357933840152754
41.97380866083322
42.20030985419071
42.06323432803689
42.13932764692149
42.31725394861604
42.33686288507311
42.16129222815323
42.386719261849
42.12848059727943
42.21512667283789
42.52442789256037
42.1708916085459
42.325835183847985
42.028025639079495
42.059203059639394
42.49232073974803
42.23974107073335
41.79575685761201
42.19617195892907
42.3518310600452
42.6832530520406
42.53454696777356
42.731128126844105
42.51173455057609
42.155892701476475
42.347622833059376
42.328050330099195
41.99623043780193
41.83592125924607
42.16101198116096
42.19371308531091
42.1606684226999
42.058271690855854
42.116233545074756
41.96559303913994
42.24689738019878
42.02405882871391
41.73124024714707
41.47105359065644
41.57635732119146
41.6289872727451
42.16144214776628
41.982257803819884
41.83762845469456
42.16257027669807
41.96521480498248
42.0159260673805
41.79619339849199
41.98763912005706
42.49233536979269
42.283537312886864
42.45017590315365
42.234275073819795
41.98004032842528
42.07750073197411
42.072574739009156
42.31971256873496
42.3040346941959
42.289177758366684
42.3118813801017
42.065140930401164
42.085875737323896
41.865553100291486
41.910109781945906
41.54286930008917
41.83221557525448
42.29426979064365
41.99344239460761
42.06586587441433
41.88531181570143
42.095198579847825
41.506348338882155
41.902411333886725
41.94623449899566
41.7609119650073
42.00375778347866
41.629810241622835
41.63417134696052
41.728362786038346
41.91436070387829
41.82147301353842
41.522414812357475
41.45816053815597
41.76931121240127
41.810990547224726
41.92252272997956
42.31963343996896
42.51755424947031
42.55135280701191
42.34973793192382
42.69685019582348
42.237811369019916
42.34288553471147
42.292346553786906
42.04999147716376
41.74387903945453
41.74027073620252
41.737902768104696
41.45407738457535
41.52000989729153
41.12484292472125
41.117072028166746
40.75381430768084
40.550089694561976
40.52506696146855
40.3684802148835
40.51333621228112
40.34980079391762
40.29039583574394
40.926204337718595
40.74581169899602
40.92101602088254
40.99056986345941
41.014388584445406
41.215358713646665
41.00974793563839
40.81541937269029
40.77966203207193
40.729167896744826
40.45112175073661
40.27219269781375
40.60429192434985
40.420365558354085
40.93790800827306
40.654395842828485
40.590877883658386
40.9023201222407
41.073503244624796
40.92039621892149
40.92284568715929
40.83472114686474
40.95234734054118
41.13858348020548
41.32486181237746
41.216270753466645
41.61621764300272
41.43510457348669
41.73068270259395
41.3311123846202
41.871772968235135
41.46258482112263
41.1390583393453
41.1493374992049
41.51661871528418
41.05182880057478
41.149205474933694
41.50687478376422
41.435317729758815
41.48629353121492
41.67165909769317
41.879126403870686
41.51844263284795
41.38149012636527
41.561727220364276
41.51906507878209
41.696000816103336
41.4325874729524
41.32448186623947
41.328600348545976
41.21792009876814
41.37357779820129
41.023818802870615
41.18863548937922
41.26974514727402
41.52092389879221
41.000951838799814
41.1285951355554
41.27350139861022
41.558637375361094
41.476721662919026
41.31024906738336
41.33397866946724
41.52646517347702
41.3327973297309
41.003679853971235
41.1603359298489
40.98930303514612
40.89315589648358
40.53791152862324
40.81982775581524
40.875788898867185
40.927085845754085
40.6899903260581
40.80045226051228
40.76401856582979
40.624361661151354
40.861654174073486
40.78153324688317
40.93906770687134
41.0777557774204
41.41103091910469
41.717993623971786
41.43765961248911
41.186466015018354
41.45418329092885
41.18654309667012
40.9867399600727
41.14427172716132
40.96642371351222
40.794534327961344
41.29502047682315
41.18437324605307
40.999776577139336
41.001462267336215
41.30493225214299
41.255158113916444
41.34818294621187
41.59965505123672
41.732354324655155
41.898324032523355
41.81057903394598
41.68532313124194
41.95092412304352
41.888754469162414
42.159981092068435
42.340925352893784
42.56336684162941
42.44599845768413
42.40285585933469
42.32640970523541
42.706580481269604
42.90442913131279
43.142836875408896
43.021248023180235
43.33317116354909
43.70335167893593
43.687552234256714
43.463305174197295
43.78866292744167
43.84416413209629
43.883216984709776
43.74734429391073
43.59127291674691
43.48798078213072
43.490242991021354
43.43023083763254
43.1770392874285
43.221492623628144
42.89945673226066
42.90574993401148
42.726772040837126
42.67657767864365
42.93310195945178
43.0523237893169
42.59392974491876
42.8467300981479
42.78587788905044
42.62702338844672
42.272692511019784
42.392869899287795
42.36160140945438
42.07617517754398
42.20709667123469
42.305332060458966
42.45012927710944
42.278914326526525
42.07656011403285
42.49981277660685
42.44395153740058
42.16117466440183
42.64033181320282
42.42212049875775
42.32902243949982
42.651219211400885
42.88764423895811
42.73178970538827
43.06595164136672
43.178593185373764
43.40838937405381
43.85949141586666
43.68325177433177
43.28617472095386
43.65664082653572
43.38295732637766
43.64680992070516
43.25959649970365
43.04296212116722
43.00415801463622
42.90944507010395
42.98429157754574
43.091245933979145
42.87256461216817
42.70875699116732
42.83726296069678
42.97558176643612
43.115569590956554
42.914559588063916
42.86991717519459
42.97176417948259
43.03559127793135
42.706336040434046
42.929363982672314
43.17470357370887
42.79194011123355
42.41461581734817
42.584807522775144
42.736796199733995
43.22904082536659
43.20604916562253
42.947699858925674
42.862495294824335
42.40186552460817
42.31031858759551
42.44478662630331
42.56117794602333
42.579982407711
42.52562793478089
42.11556613887993
41.89025990640942
41.73655224789319
41.66241100763392
41.50687944030951
41.520415808653624
41.37989052280942
41.40166438780939
41.516061129946706
41.36282412011307
41.38201635075656
41.06859955643229
41.44511836427214
41.23505712567676
41.32141731135357
41.620312086952836
41.66185169477113
41.78673340120943
41.88387274305822
42.23439592111372
42.00530429635306
42.243979582673695
42.06123195650937
42.11100507201215
42.77758074354196
42.30192095498322
42.605824381246165
42.30964795080182
42.153891230525765
41.798494336774986
42.11602600085874
42.10632022787288
41.85115810026214
42.11814990856428
42.08838020607118
42.01747869194917
42.40029368996797
42.384806784067926
42.52623840082924
42.444613672451226
42.284672965990474
42.04546929108214
42.45862120226845
42.27498307462615
42.33918394816586
42.265639751033945
42.4977819257304
42.41727672949926
42.68025230515675
42.91671554686751
43.26766458000532
43.17038036392127
43.09432000484082
43.235124224539724
43.00671233702197
43.067774128867555
42.89900402219713
42.88992251785271
43.07570023701087
43.06924187039524
43.0923021805291
42.90747512921132
42.95979330782243
42.71715885877903
42.546564665172276
42.80704479098083
42.40908784471297
42.71390117912358
42.572931718060296
42.53776779085487
42.557104839851846
42.34393653375273
42.40989347806898
42.2971866156978
42.46455400547234
42.73783509386846
42.63818443535188
42.952302153246315
42.84354841245669
42.87188941052409
42.649896496313026
42.61703403628991
42.81800265766453
42.98450212519016
42.73755433634908
[truncated: 98,002 more rows]
