# Supplementary material for: Comparative structural insights and functional analysis for the distinct unbound states of Human AGO proteins
Source: Sci Rep. 2025 Mar 19;15:9432. doi: 10.1038/s41598-025-91849-5 (PMC11923369; doi:10.1038/s41598-025-91849-5)
Supplement: Supplementary file 6 — Supplementary Information 6. [file 41598_2025_91849_MOESM6_ESM.zip › AGO2/r1/PAZ_L1_distances.csv]

cm
30.511529490560875
30.724542019847295
30.851244698060796
30.830848444266767
30.828210173775503
30.829715227316164
31.002647069696135
30.770441501190607
30.358536671990112
30.604991300483913
31.073341485380713
30.908177089222136
30.78093023617687
30.94407130501243
30.86246815360033
30.781932436521476
30.838117884055794
30.528053528677408
30.702758178798646
30.667067971431365
30.487659027227377
30.930629760393376
30.858278471729236
30.465825260155267
30.604702478177458
30.205549554164207
30.59527221720235
30.798202912862138
30.494922486297835
30.966374762545186
30.716373310108462
30.505665191715913
30.642522703036267
30.766188858776673
30.699772879429954
30.451578049933318
30.762570984771212
30.72467615699122
30.785692813505307
30.83524966575063
30.688102924512453
30.40773920990854
30.624782011424237
30.80975913685523
30.716811388184322
30.559438543411027
30.536024436019943
30.767759019921584
31.195911612311544
30.91419340817597
31.03469384614404
31.120890859628165
31.089985946572092
30.64960030702212
31.106223702778344
31.540855771654535
31.380710813690555
31.339810309029026
31.030313413106462
31.5787387408056
31.32367322939188
31.322813467415607
31.351577239885362
31.39204235782967
31.542329759618337
31.28346431030217
31.285219029197584
31.39086025410609
31.376624598734093
31.39198803569897
31.437968494532512
31.177249827388938
31.424312681428418
31.23493696052466
31.380057675698623
31.322660342637967
31.238533688977828
31.479638879180445
31.536352612761455
31.16312378666247
31.125080551166874
31.33286666264451
31.08166221848211
31.13232917780597
31.088657061576356
31.210409714432796
31.095358420901405
31.05588104425597
31.142103110953467
31.15173361000539
31.215931990338042
31.440279997229073
31.419201148722838
31.35204506341687
31.349941429909347
31.57222075745598
31.620664176472808
31.824344739891487
31.189416085273002
31.59478215796878
31.058953706154988
31.019007743938868
30.993556271647254
31.005456113060138
31.42623231920195
31.1823303548589
30.965203729854768
30.95911204399008
31.12997690826014
31.154572370159652
31.525586184319327
31.484169033571657
31.25773461408388
31.28775781890336
31.053670625094128
31.30588230075764
31.2460982011774
31.410793983816344
31.3372523644426
31.214273718393926
31.205868772751863
31.01067777083325
31.429737866108695
31.15884249692365
31.159596016699968
31.128351852380863
30.967000455240086
31.11633594161145
31.105874579734465
31.40364803002764
31.28136305451002
31.45905626575907
31.353768066381214
31.347574845505584
31.416892813332467
31.42446636370277
31.510199183533203
31.38862455709425
31.169909355766084
31.289662954940496
31.32289449675689
31.76371935687912
31.758920288590698
31.604956734052934
31.66972640257721
31.42787402095493
31.403562431043138
31.383190815763438
31.185407802543775
31.222475203938608
30.9790792455043
31.245315878803222
31.14944596982792
31.0517896388701
30.828950707489543
31.074829967154326
31.33506164182894
31.078406674196476
31.278199683940162
31.586206465798757
31.087704212749962
31.221431998429363
31.321730403615206
31.193666541187667
31.404852262457247
31.339498792010286
31.737997471233406
31.444839989352314
31.441053965771985
31.47908109115427
31.593060385076512
31.277723583667807
31.348579746607268
31.50466324465367
31.46870962103793
31.704566720853126
31.48876908666755
31.660627998361598
31.41392585669843
31.68350148456218
31.88075067079623
31.8578276620149
31.559324749996055
31.656033850912593
31.524923349079444
31.4771267961602
31.180547193689744
31.372717918401467
31.29058531972197
31.442053178800442
31.532984907265934
31.123089204506922
31.159860112857057
31.23189095819635
31.33045161331284
31.446517142667343
31.22222789957342
31.31640501613102
31.388280372151282
31.363520759909058
31.391898387581865
31.73737371616715
31.893852992957747
31.52404395719502
31.590304650196245
31.756349012686435
31.703817909700984
31.70608481502159
31.65924920482341
31.787239111868786
31.627831779876786
31.785737555691387
31.72487578478281
31.454025350202922
31.659148888645007
31.523866774747173
31.64581304774
31.61838411248029
31.68892252147746
31.753163194713977
31.754961368231807
31.890806678072742
31.862764170760784
31.677990509863196
31.58648149886257
31.769741938874123
31.7948387294824
31.776759439669707
31.607228474543035
31.57520122456891
31.76912665063599
31.804449681488542
31.752558688076288
31.934520003766558
31.924157795748826
32.15367293764829
31.35550018017992
31.710228236746385
31.579928207880027
31.606634708759792
31.518215007330745
31.726189173288496
31.79252193671147
31.714593103297126
31.53926820368964
31.494098791538423
31.367435744515593
31.112912504207923
31.549822552282745
31.37158678775857
31.673177861669323
31.82320016830956
31.628185298172408
31.933874202156613
31.77255363893154
31.488653723332632
31.57054428580737
31.48698409668516
31.610607507285867
31.601087749503343
31.493316552577472
31.75137885154337
31.46155203173084
31.377710884974988
31.58926569192623
31.443002423964174
31.73601071997524
31.55301608501521
31.59513991496391
31.454706938914278
31.7000838376586
31.119041895459645
31.124390360581693
31.23728597959524
31.328562589024905
31.194094593679687
31.135142563050753
31.45600909126754
31.73520670674648
31.62200751790386
31.463375380838226
31.279013338699365
31.52992634011489
31.168952026017564
31.46861509382513
31.37653516736908
31.514414862968213
31.43535522731057
30.96642967774142
30.987877288385828
31.133833626077283
31.190937776572422
31.357873570634425
31.47899524628415
31.27039589802038
30.828388768115822
31.244938487764855
31.250459369683078
31.19444190142526
31.2887659061181
31.31228919634273
30.987700475163216
31.062273757399907
30.987527429194422
30.993739839312454
31.430298720798014
31.283523754998438
31.050400147942867
31.398166315826916
31.08620591176098
31.275196160179163
31.354450572145037
31.374148924751918
31.249743318439265
31.195285026763745
31.214151802996934
30.992569101824834
31.074910727645126
31.13718861951887
31.00175125967551
31.23765673257979
31.116887105906397
31.342120514401778
31.25821714404176
31.365061459391242
31.34315892784422
31.41262390514647
31.124986243949998
30.867241619767007
31.259744342474786
30.983035656559196
30.87037232670214
30.831228019235013
31.212022405184097
31.16559375215504
31.401705763993835
31.33120264396883
31.169862016336328
30.932937284464202
31.305348302228534
31.282974203472822
31.221930310955404
31.27119288174592
31.302831089387336
31.441648772444786
31.23039825626591
31.52845807107509
31.528569666966156
31.513215846711912
31.577191765411325
31.71343793716886
31.88467148812025
31.76988362427271
31.600247235112427
31.525378461802905
31.402856197745333
31.808738729658433
31.69368371063092
31.389696843194574
31.483095986347102
31.51058557654386
31.526548959608206
31.156685677162677
31.20148759934531
31.06471678492015
31.700118542577158
31.26022093995156
31.470115319263318
31.790739996840927
31.786481795552227
31.653495733412928
31.5069442736236
31.572739882143072
31.157749189470543
31.0463259407986
31.395370806903323
31.33878369639037
31.07149960208327
31.069517519737328
31.284781987796404
31.343699000419196
31.432510479414304
31.342056632126365
31.598527698693896
31.65514715756452
31.436635463956353
31.523422928516425
31.6768096291804
31.73725459869508
31.60127074124181
31.504503963584824
31.53643156138752
31.715492930012648
31.770049011158846
31.668584344376438
31.58362641788336
31.52395022055151
31.75109964950218
31.809631527137675
31.677648236282824
31.78003583070179
31.492271912529674
31.72134859880775
31.819100219898246
31.30473035004259
31.50728885827239
31.56854072646417
31.38476153812568
31.49724084128181
31.49778218728877
31.333525369679116
31.318002786512157
31.24281988240166
31.274407572189133
31.333732461913204
31.353502412501538
31.092824404530088
31.13559622063813
31.146549898653827
31.288695741497
31.15926375864452
31.475449909404638
31.64465511963897
31.91507607216965
31.60460701069536
31.631213867052264
31.66872216680248
31.685390920239794
31.551843472890976
31.777660277968764
31.341821919739676
31.52411171900329
31.453875089330733
31.668992427473015
31.467725757402256
31.472328175971192
31.26631508761421
31.356660632614815
31.617850466153563
31.267007630541997
31.380809265412807
31.17015666481176
31.434108951346072
31.87551284713076
31.723120558974383
31.26957771903149
31.564105397798368
31.524253619744105
31.85283475488155
31.650069766268114
32.07741157727471
31.92475428710076
31.896522132509453
31.85122386498475
32.100411169474754
32.15097694386739
31.842247189464196
32.055599037698535
32.059631885733936
32.3449732001345
31.97276985460982
31.814911970958125
31.99219339076607
31.87241605371814
32.27627045079916
32.11691707445055
32.16004331321231
32.06040185923785
32.05037510602398
32.347276859948394
32.0009829682684
32.16569018094575
31.918577563618587
32.14468080657892
32.195408287024854
32.00553279978767
31.616807232633263
31.864193370132853
31.661896611022808
31.58708359523551
31.467448196410064
31.622634932090712
31.81098929403079
31.650649861732575
31.744364059849364
31.786772371872015
31.477422015536995
31.599957714621766
31.556123369718332
31.540405083087382
31.709880913193707
31.56362636862184
31.368543147569987
31.37722865992726
31.66769188115031
31.508253593580896
31.508038323780912
31.63379546896146
31.369107804482216
31.678532946103978
31.466667474396505
31.36185987677156
31.81351521859623
31.961412815889403
31.544899606502216
31.518076565156164
31.298546073022486
31.345710067925157
31.539408407180108
31.285057472457275
31.239036117519486
31.436387085571546
31.704521989422933
31.571262254916547
31.31130466236843
31.608808434186432
31.502140835264978
31.462077265630345
31.58407578799371
31.488871102128783
31.614167161587517
31.86880189325039
31.913825323898724
31.636455245408527
31.48682720464692
31.754995854179242
31.616115440017175
31.493549126245387
31.37956993823644
31.438113751333916
31.322309078840632
31.324434827865392
31.44092688675934
31.202099477477677
31.18069814592416
31.532151734396226
31.7649306053957
31.949013958793593
31.584363546844106
31.627524942630348
31.373056483845374
31.509183285514613
31.343191006270835
31.52196136404861
31.734206597237495
31.659600275554467
31.560325217649343
31.83051536567755
31.593512636070855
31.860391954511368
31.686476266813678
31.665141319862165
31.895030333746316
31.55795359223893
31.49073978764064
31.66969283545519
31.636943983878503
31.887759288817406
32.11170201604889
31.351943640352765
31.692386591612944
31.551978355294974
31.58009963494336
31.28449611652606
31.285213108608428
31.260082552596064
31.055066920617396
31.335197272157618
31.383119510356806
31.166438995268145
31.472599989145575
31.628954090801585
31.411364987859603
31.47491233959564
31.435548379732687
31.22498837656732
31.5269049696545
31.190137713237355
31.105730342124698
31.214200420375956
31.30123061222657
31.38392660286872
31.475384963970352
31.50596669187674
31.682982688518106
31.76482435501982
31.64468432628959
32.01525593082537
32.334585633387015
31.74198206491998
31.755947904704872
31.989246972108337
31.812899477788893
31.921709418206483
31.92866760245552
31.73607929370441
31.361411519238597
31.288180735476104
31.2985753048054
31.49422336032317
31.337237359522312
31.24644333853393
31.29171100523683
31.58890564922642
31.707860461774402
31.29277792857069
31.21863238782696
31.24910265784443
31.063648014163608
31.529020898621084
31.530456143042443
31.46876811817752
31.687100026311835
31.847782040597433
31.731530366281987
31.49121316862257
31.68379162168417
31.327507344199038
31.308782940445415
31.577928167795033
31.770636628392285
31.56939028740955
31.415550218033015
31.870013514207507
31.552425127067533
31.5276737060284
31.731038508174674
31.511573675403245
31.529894378503236
31.797828633929004
31.98555232870785
31.921121101901704
31.91501674114245
31.594096139381936
31.816233683370623
31.772691784498065
31.970305353674256
31.53368080805625
31.546725869617365
31.353279997239866
31.132008482285574
31.367994509468577
31.413961442510512
31.452227982011603
31.398345397685844
31.62876084861499
31.784309551295593
31.298371964791357
31.57963032210602
31.868508179904065
31.692789099600123
31.65208243274302
31.783888667714606
31.713151763673817
31.5897352604807
31.796367931384307
31.87658108305022
31.669239773134468
31.852678508971344
31.558193038378015
31.74774944161019
31.612065330372708
31.77063473332976
31.733836675675338
31.589857730249353
31.883208172397765
31.850244526270174
31.877338634183968
31.685473699815255
31.858950087550003
31.609740410378414
31.70046732361388
31.745360386868956
31.924462455762484
31.745731219570004
31.621504311910318
31.453364419559563
31.637944153851404
31.85599498322842
31.83476266655028
31.685567752713048
31.497476433359946
31.643127150818003
31.46257532538598
31.627042278859875
31.294628886090567
31.293605636668794
31.63681616231439
31.250346877220895
31.426118762040677
31.41076861645471
31.734561072376863
31.46176643828231
31.41268368297692
31.08095213640846
31.1808078328484
31.392398238859883
31.4355533909282
31.222043343189153
30.947978487505527
31.07039738381867
31.506576839682428
31.07838711534852
30.931035270829266
31.22606947197059
31.33622486185397
31.430126770528105
31.427280233812724
31.50595238079465
31.390239839692676
31.299806872708437
31.33488628293966
31.10327340341836
31.504500869318417
30.908366998591653
30.873120720667703
30.811501969190488
30.89818676198779
31.005933680461908
31.23788920374993
31.150326777606633
31.179197497701317
31.181459462691315
30.928923335036973
30.948955368821693
31.075297104433872
31.320218369249403
31.033297613008983
30.937478786674244
30.961646659270954
31.319667103977537
31.387195037876488
31.200498228765255
31.294780502735982
31.281654874159408
31.204443163594796
30.870930613973318
30.9863336734369
31.30283859218924
30.946278760480453
31.130569362055965
31.467465451604816
31.391608047890713
31.607130267992876
31.679879316943058
31.873583823677723
31.5220918610486
31.513342723777672
31.58726373157408
31.54773324717843
31.204114610952967
31.1992898604705
31.34484394776009
31.179207573762145
31.617281259180075
31.572325097222443
31.46089744554016
31.288418781964978
31.837046739267027
31.349131193383634
31.508293407741068
31.30204119687331
31.15713800884972
31.221402567068246
31.145504231427793
31.02554534300546
31.04375523083251
31.010987530324314
30.841534120701677
31.015110419716756
30.91201832921378
30.82624866867452
31.014329750203885
31.61373893825215
31.17313049725097
31.063355159281976
31.253959114141004
31.194174552580062
31.566323599178837
31.461484374637426
31.34933190999086
31.15746710333426
31.141101422077288
31.15856589866591
31.319410035054414
31.210735870594068
31.217835250615263
31.500336412353484
31.45804976228591
31.48132157137827
31.441408673783357
31.804626491161343
31.338579170482717
31.37234713527211
31.435796761018945
31.339649065167418
31.391834698365226
31.244428640045296
31.290050436161103
31.474525241478723
31.176015990978577
31.11461038304105
31.002647534390103
31.30292859370922
31.34268188148071
31.38619886185385
31.279506111705718
31.48296503466784
31.517571614608165
31.303396904621927
31.267989501021557
31.223498925044808
31.4938390263637
31.11972891150485
31.08010501904137
31.23939744319996
31.425516379585734
31.46540490404515
30.99319992327207
31.187930769591727
30.993819837713616
31.02291576858681
31.25671155519803
31.027549393343858
31.135686528343268
31.301985858589237
31.181957633204405
31.284847932088326
31.37161420694187
31.19121899709831
31.01848874776228
31.19664481086663
31.206728189041108
31.319577975901886
31.22953824584606
31.357439184897284
31.148854989526487
31.00878870824599
31.196053626121774
31.01865640490746
31.01938676983514
30.999205803509277
31.33526792029382
31.107534858896976
30.879683811742417
30.745663367740324
31.138229251234208
31.203291090130268
31.010623658456907
31.456247120728392
31.320633170870337
31.232382540418687
31.011690418311012
31.418593444594173
31.157703464269435
31.245167218573894
31.025186259322474
31.175000781135296
31.14442834166026
31.340248245095786
31.480411617905514
31.23900630577974
31.52770799505007
31.593613100533048
31.479990045020568
31.48088326401641
31.346597694064958
31.232563244175143
31.468533746151092
31.39340622501238
31.202749317340185
31.243624216682157
31.27566293398324
31.274093945914796
31.211511110884274
30.921871877893473
31.15305185815482
31.228502204452525
31.104341921202106
31.357370500930156
31.189977084001978
31.150937748565344
31.32294030938575
31.16891789924995
31.37353836376128
31.295363794596895
30.94767713526336
31.21434276483859
31.155455737369554
31.163952649228683
31.096299535623587
31.190400810778254
31.021026556821134
31.13172940485489
31.2005673625418
31.101193898791948
31.27254764592234
31.072337895614055
30.951195918138538
31.317550562970585
31.10553328593756
31.09700663926893
31.030624542388143
31.25064929280944
31.12973019379486
31.2570517615663
31.45712445797959
31.210586653450495
31.06578432599412
31.03050741194512
31.26747787131405
31.201138998615626
31.010578223764917
31.176202672669266
31.370884183415743
31.276542167960187
31.059652468637537
31.029654974917392
30.844389481927628
31.385369022235025
31.1642281147932
31.3047016330971
31.077372136551006
30.99380083487141
31.143243695316926
31.07924625868842
31.198181341147688
31.01165734180396
31.102672919008413
31.298619490140215
31.217193994449715
31.487033705746263
31.678817917664063
31.578960385728713
31.397643005029742
31.37788906023683
31.297687326562894
31.614694220685497
31.93727938318019
31.713690829695576
31.933027899703305
31.858676775286682
31.380158992299613
31.40718551501875
31.402610451040914
31.410376289001945
31.333899813271344
31.28954338105604
31.202881645577722
31.668958585864754
31.540575485891647
31.721745142196717
31.34526272267849
31.40865897820451
31.247550523488403
31.29491794731026
31.422251906373805
31.385223911207316
31.752274940541874
31.405723454999332
31.54544539756112
31.224309094082486
30.858230527419128
31.20470604187056
31.328074022556162
31.30084083419148
31.35497545504296
31.522395502383645
31.644095521932087
31.655069466244925
31.51425292868853
31.212810185234538
30.916322030203457
31.15796677681102
31.33616465929806
31.380287242836783
31.262505001187826
31.33314730103266
31.239530866462385
31.24958404299214
31.43515593863033
31.318603065129047
31.677969813448417
31.464776533021475
31.841076258840452
31.14395512019562
31.195537079949187
31.49004298751844
31.358581934301704
31.326996891580983
31.344988836708453
31.228943841472823
31.25227218462336
31.214056501660767
31.118526465888916
31.277638582370926
30.875977035928237
31.435802408692705
31.196021474425226
31.165395889179706
30.96857059323811
31.249683226966944
31.030921006476163
31.507047874918985
31.201106565085794
31.400976672135908
31.22186728480008
31.41438600214846
31.519314480237618
31.483032375767277
31.316645845639293
31.291571316240674
31.493288546029774
31.401838119667968
31.21703003790508
31.105683104213174
31.319220619284916
31.457983340343766
31.19962236222041
31.056352431701917
31.01590594708877
31.513592271890055
31.230601074400955
31.015211569461222
31.207698435034118
31.074231701018938
31.228516424543603
31.205374900992442
31.146541871655167
31.033280549479326
31.281042168346747
31.39704440632365
31.399924500868607
31.244780871362998
31.22152749299017
31.17189957492753
31.676128700330004
31.21752779218887
31.22328366288106
31.32122304337758
31.16807737102675
30.949762516151967
31.43897533867707
31.26464569630327
31.141246458359984
30.867148560338244
31.213805089474683
31.051128453926093
31.086312845767036
31.285523867772405
31.490213018014426
31.433778508293948
31.488272527766938
31.664047778131813
31.281130955374984
31.69156710607144
31.455959920121487
31.18633747079499
31.119076947154742
31.342395171467267
31.52070439075235
31.464389754158812
31.449828740322715
31.371023353594932
31.402381859605065
31.228727887243114
31.147338004521227
31.1437889278126
31.27253220504447
31.495961384315258
31.613426564682538
31.259630252317994
31.238692388484772
31.375159506610498
31.14337381672635
31.598679441851377
31.49586489635278
31.300206370688787
31.598683278753843
31.25267980064995
31.449612546020777
31.506386500571644
31.657021087375465
31.62869364083739
31.592039738492964
31.353439682055704
31.65603246140088
31.608028230097773
31.725755911550525
31.81724087517325
31.463538040737067
31.61299459151039
31.305607755646157
31.16254345341951
31.02458657772116
30.916433337134055
30.783956251285293
31.07831319621412
30.91806232079117
30.81645033498338
31.045836115352966
31.155980379956283
31.345356066719727
31.1851239623635
30.98890317557029
31.030287788649716
30.984025977972944
30.773889088892155
30.731992327776243
30.472484608194137
30.518265157124123
31.02573662671509
30.741583129437693
30.993713044869185
30.60330817800962
30.393504328865593
31.025575221706912
30.670010339072185
30.922109528435367
30.840649389070478
31.02676804183883
30.930022062977116
30.866547223450954
30.560740763545756
30.64604783814575
30.439702037838632
30.508233487846184
30.79524978395036
30.712822576535665
30.64119784938407
30.62221003295409
30.565692768753557
31.017308382864496
30.82199953234272
31.14214063085373
31.13068211056794
31.141918965953305
30.77989698193391
30.926398715081003
30.87233222432579
30.747583188801055
30.68908987054348
30.576859727715036
30.666645476290558
30.56465580389718
30.469479492429492
30.243577277594373
30.78294598409518
30.674931938227736
30.802733604176584
30.364682477406504
30.820235998534027
30.58488789908752
30.678626719964686
30.692525596072223
30.574849754570717
30.727599930138886
30.620278235094094
30.267949257346277
30.824404127285504
30.705334474001823
30.461416285571516
30.446324864364477
30.445442698006506
30.53103842779276
30.619702684908884
30.567890692467465
30.54679765815537
30.640016279661907
30.953278721399947
30.82683698718958
30.941925746757928
30.904258053182875
30.80988029150922
30.778764356885485
30.700190196500078
30.627943278010935
30.542755567439045
30.57336151280516
30.624959943903814
30.83567779946757
30.44400508083271
30.839601452797368
30.303725659062646
30.809503418906154
30.81241514745887
30.594027841401893
30.67483480919907
30.615301710481404
30.580640755958477
30.80321751877627
31.001965728770056
31.227375780522006
31.035197626879153
30.857267764771173
30.959867721172397
31.041183777553172
30.66748018731319
30.621071481077088
30.847824530428706
31.005664236945726
30.755434365716074
30.895497243134884
30.675554936529405
30.754348648960022
30.694124388577347
30.70708224863159
30.71765057706589
30.723173021364122
30.645256670963388
30.411631764500946
30.686887286160317
30.47434950155372
30.654225639099046
30.789481645246294
30.457233384982228
30.55562048527204
30.994223519515263
30.46958850308975
30.357614730228484
30.651678837161214
30.88504569695208
30.949906610484803
30.933711468701468
30.857857359573362
30.652531471537202
30.42195300201247
30.80210826987339
30.339243940773063
30.67362343259786
30.73077079264898
31.021416329724644
30.89619119094612
30.934204515478243
30.841718361186093
30.469207279931087
30.85634517933844
30.892132774784923
30.644796602751054
31.279982167471694
31.06337236342764
30.938956344324524
31.324899162882474
31.102834158683496
30.779965785637405
30.848260976113263
30.745520282070483
30.932680279712816
30.891977438642535
31.080957119649835
30.964968530564907
30.980641548146195
30.948342961007622
30.82091558514535
31.09023491162974
30.49391288469983
30.28049212267837
30.321697366652966
30.25984936675111
30.719155253463224
30.641463030677425
30.424234676889608
30.861738950735134
30.459870323557286
30.530646609418877
30.34919389638244
30.246108777678298
30.6725306930752
30.880068452220925
30.79885613246786
30.680364899415615
30.875331909377348
30.846032669845616
30.928333352825955
30.89863114012297
31.189176412457886
31.169170490447762
31.202196065177905
30.963204794674912
30.890792220118023
30.665280724408575
30.510550229973173
30.692823340798135
30.765370546290157
30.968754901168943
30.835804986197942
31.021834660329898
30.97761660047823
30.766966407584253
30.762914006193242
30.67692974603129
30.8244706239813
30.738587289414905
30.720652392587866
30.66125186672926
30.769467399623665
30.54057806249893
30.436422605441326
30.713765309120713
30.35077541602514
30.359129914090573
30.686427643186505
30.594134231065205
30.605504171058943
30.637969374750373
30.656378599686175
30.426303195857926
30.61775303496247
30.1020581710505
30.281416579207814
30.274671109903068
29.922620173357515
30.129494505227807
30.228334384930676
30.28545433776077
30.548903835167085
30.308355519513967
29.776573279519127
29.859934075119448
30.21877931592413
30.048668192187286
30.17737342175343
30.21932938037812
29.917107381209245
30.446696059761997
30.217595428814995
30.435801503695615
30.61808080943145
30.65007486846792
30.685408098903125
30.814240054379894
30.801083411053916
30.575373374107755
30.54270497760676
30.41902172554053
30.417543716813714
30.53419244094103
30.597911114901077
30.34195249371875
30.5031688463615
30.69148236721842
30.857750581595464
30.646334618322417
30.735003992758728
30.507184960075488
30.488460212109697
30.629691475954374
30.24284786413115
30.288190291347792
30.486926569347848
30.799416647821563
30.9667898602427
31.049898119349027
31.071925126573138
30.720742931910742
30.68247409898442
30.724524133203996
30.218654408974924
30.454115735288543
30.125184935566477
30.238934620736945
30.08926701820661
29.95516152361374
29.626787543831952
30.04115492746495
30.084576313011986
30.15479633997425
29.971289353161318
30.416599861187624
30.464091788414823
30.570069838595604
30.459413769201497
30.319439973836076
30.68828555728897
30.60650817578463
30.426746587436902
30.499019638978446
30.517900454616953
30.301588788033868
30.26246355015624
30.4374261067545
30.271612771426835
30.536681816287334
30.6553191485141
30.536713082014415
30.322229381232432
30.658963467104325
30.52134602499145
30.80082789911105
30.64063094108304
30.67628270722022
30.63789472677126
30.241223043391184
30.388672025775268
30.449437770304037
30.439775148123623
30.387330929806712
30.0791418322103
30.080659591116493
30.482961822647127
30.397766047374084
30.211097461986807
30.04025963492037
30.09148102230787
30.36755859435235
30.317268062327543
30.163130404600654
30.58000996071031
30.442258722705823
30.73852192156807
30.433024554347533
30.64100311997413
30.57346439227501
30.43796458285899
30.701754324338147
30.834985585751042
30.588408796714628
30.643515154683474
30.444554428434273
30.443501895663527
30.48974659852975
30.58169300866527
30.521839737373785
30.60898056076414
30.55297813777694
30.302417819820494
30.33888991478772
30.6202992997083
30.506365716702053
30.522118108134077
30.036080280020496
29.915904060806508
30.455590150795327
30.337106016280554
30.49887300149017
30.63572033412976
30.469305908661564
30.460536241524817
30.439586555332795
30.452453945738622
30.665359678866057
30.642296105524615
30.294114347241354
30.632326259987785
30.607485498755704
30.554848090009507
30.83827812558261
30.5944207344253
30.633954375346786
30.672098568303344
30.515081207839607
30.71659465533996
30.586551884844923
30.70237585251285
30.255889438641972
30.588737083431756
30.70891794876224
30.78283321022063
30.53225356638483
30.645693169335953
30.340564634569063
30.595134954580267
30.623171602517655
30.451705339672813
30.386805244205675
30.656316535048294
30.343734513994253
30.79693544448452
30.47209514731864
30.455191324391443
29.897217323639634
29.95563417966225
29.841945959033488
29.97544809299033
29.921654953224248
29.924507985233124
29.838756675463895
29.9479939348596
30.090477833603188
30.262226957746766
30.116784623318814
30.514304472742364
30.55856940649267
29.988507954300267
30.031438337626586
29.84523741896337
30.316261856359365
29.85532438909692
29.934417785240157
29.963999486474417
30.11869287710305
30.20464363048324
30.051800353850407
30.03060511032055
30.006071178182438
29.755159666521106
30.278756154645745
30.0989916808649
30.276112264876637
30.410908444856027
30.646590086426208
30.570203962837393
30.335251313600104
30.257367178116446
30.389378576071273
30.56034056343221
30.513741122096054
30.653022929905482
30.52763038702246
30.354763035736916
30.561870988578736
30.52642188020625
30.583484661356458
30.69597991648302
30.478837102962093
30.198660650308497
30.31485352468895
30.341115243645206
30.15204160350666
29.995544155713137
29.89790793071411
29.960812292315364
30.264366113272807
30.259789339873112
30.008249067874544
30.23665217100373
30.28414200422876
29.899529084581225
29.970218878023385
29.98985211999719
30.087766176689062
30.324898881759694
30.307524355938316
30.30181233671073
30.056138885074148
30.087320371374506
30.014625528200646
30.018739721520625
30.168633347678778
30.186205534026993
29.876347529774502
30.484785437906755
30.520788531277223
30.23322650567731
30.53294634969689
30.470900833026644
30.09514763061114
30.416003328036897
30.567865604194665
30.061494865017846
30.133115917082982
30.293045788264457
30.012904691300367
29.832098297900792
29.992529128630032
30.03995850207016
30.166128629073842
30.186844315200215
30.424136627874173
30.291450698250188
30.60102550382626
30.42113524940111
30.59361966573246
30.566648621103287
30.081323089607597
30.199764376778635
30.245070268626474
30.25028558199079
30.103663165473048
30.264560705626135
30.128991929880296
30.28349896268945
29.69682847946855
30.236633938064138
30.041036789394298
30.260992204766666
30.286015524844476
30.224952671943385
30.137693763550093
29.863141285497537
30.02989387451862
30.16324708510153
30.123304323112777
30.13479073151943
29.818416914550188
30.067598495484525
30.282788264222244
30.43485256772665
30.339596417479203
30.152150201565604
30.204431966526656
30.03813093173668
30.136101653833347
29.9298735155645
29.808014437687074
29.91994746692182
29.808689009364866
30.008250557214815
29.8378034283087
30.123540152333835
30.115218359196863
30.661942888106022
30.465068776434574
30.828132257291514
30.75562359565544
30.57752607251829
30.64105954478208
30.37860916285184
30.57167088697434
30.277898148424104
30.143986252399017
30.017743652266525
30.175036289098294
30.33242049869193
30.026698303712337
30.17617825887029
30.15954734822976
30.641254907746927
30.603986396079648
30.509462210036805
30.716888743079227
30.481939068522586
30.616069892614888
30.45864487327866
30.370934576787956
30.49681266626872
30.840907192190475
30.487270797197493
30.59379961014773
30.272067240295414
30.302799147135737
30.400175138930482
30.5252804028409
30.888861493582702
30.46572174255807
30.386147019284152
30.247555459821243
30.091053007016033
30.158636221191948
30.239021703354084
30.108965440315
30.132702283303065
30.300909430851032
30.461373055803115
30.772210684844726
30.760663073331862
30.667957806195382
30.784459319439375
30.4457942456362
30.361796254379602
30.509140339549845
30.8503366473415
31.056445486511905
30.998510817571507
31.25266874079949
31.062964610310978
30.8056176993203
30.825833518957698
30.725049922350454
31.024148870644883
31.013925557552472
31.2095475511933
31.10370036029852
30.95309547884518
30.650731604955027
30.663704207808916
31.072889240094685
30.91376713195271
30.434002695353115
30.61455241420877
30.920600785424135
30.991420850923394
30.73135235824324
30.718371545639933
31.04368691565647
30.821678107502485
31.133213307436797
30.946015150172858
30.97879934634031
31.058228070315188
30.873103067222484
31.09022480332384
31.283696902376278
31.128640968992944
31.398908213631653
31.39333047845882
30.832081182812566
31.129575373092536
31.031703228338827
30.92985790909849
30.87915005425559
30.790568753529694
30.850748330409687
30.95099773577019
30.910991878513457
31.14391857517656
31.012957498088358
30.785704354321894
31.053053746744595
31.361462933007417
31.26188759170861
31.320688649614407
31.795468551678468
31.4653412377029
31.49342124023607
31.231593270244044
31.17090985146566
31.11005285276583
31.19325334952799
31.093238846166187
30.895729077574913
31.237605119985272
31.132007737670378
30.997018275269472
31.09251708919359
31.01326747443377
31.005668890792137
31.065264279826522
30.880196433874342
31.004925556020563
30.786017497625995
30.85766537706209
31.26648726043449
30.78163772455489
30.853630375697545
30.83912361777005
30.919710356424453
31.000525686485815
31.00811189286024
31.190091117076907
31.352112360024652
31.002804060628176
31.358270670271892
31.448426684173775
31.549187041698964
31.369921517078406
31.3590745689856
31.454363575490817
31.597848607965336
31.80969599975811
31.740329093878387
31.838521445328016
31.69554107114569
31.918626058514224
31.6219954045043
31.68330764078853
31.589081831401625
31.859708227372792
32.06439339012528
31.883041238875816
31.97860634419628
32.08299135690386
31.798315703792976
31.902260923307875
31.85038914192147
31.799845637798786
32.047111091377786
31.548643023135675
31.580427702705485
31.650663781561228
31.75652552052145
31.930654071221277
31.427779644048883
31.612636661664837
31.899785990284542
31.55035980562482
31.864268947029935
31.402311290086967
31.72426489159091
31.763431795602052
31.535689218854255
31.736621287971513
31.47967603135228
31.592004193035066
31.798940775529633
31.795224104592812
31.625280970262814
31.600351436157275
31.372848338838313
31.584693086661055
31.687115293013143
31.67359525935992
31.870591215454294
31.81816004359842
31.940332681784028
31.454312367323393
31.216397644770726
31.4174607779176
31.462342914000057
31.63902142993768
31.40592022519064
31.320766142803816
31.87873105847729
31.953952216428497
31.676258578189483
31.78655171810949
31.406523664714108
31.446323048579902
31.323390106180554
31.501517150618024
31.401184151839608
31.30904789073891
31.607748607148558
31.585399124723082
31.432520752938643
31.302628694093322
31.230352675511
31.36700710783332
31.226924387778045
31.288733320462637
31.156919861197906
31.200290301340832
31.056972190078973
31.297760412771463
30.933830706079643
31.19460816787522
31.171185720520317
31.059140364556185
31.253892409907152
31.128847146860718
31.10781548410453
31.111605601371302
31.40398879634323
31.089987630543884
31.21152474065556
31.022149826315108
31.126062410693425
31.14534846294789
31.48381465041917
31.117083465425655
30.99231477131971
30.728197413876206
30.574448597192898
30.71090735131158
30.923955752808713
30.713593090747054
30.924479088856575
31.040300320967862
31.066855400030907
31.074317302853874
31.022512337413392
30.847046571148592
31.053781509596302
31.336637126432702
31.345234285219576
31.2608649880999
31.25203818362031
31.386371291333255
31.21436032391502
31.134816607021186
31.060830401827545
31.225791492003108
31.221402687724286
31.19945329625845
31.41308385677505
31.067094016170888
31.306050372197554
31.41496543091178
31.12242009782457
31.096658800986834
31.381493942912602
31.267292259001977
31.108107880135208
31.277718295144393
31.239948538397105
30.947813451357977
31.09504514261833
30.91452529871166
30.845490256716232
30.81031082305456
30.651857210364142
30.845045663009532
30.821357510328248
30.810572895955147
31.018021622144474
30.980572764027933
31.05749804784745
31.287228576097757
31.06059044453974
30.998395431763957
31.06686260662684
30.942859350915402
31.112255664857347
31.239956996553243
31.45679929593562
31.317072514225526
31.57740100762681
31.41922171708217
31.158093047980067
31.5530897388354
31.471630051260224
30.968160883171947
31.328821208692524
31.307220351217655
31.43338594026296
31.097370134553675
31.66762349393536
31.56224886422642
31.38728554936585
31.47812910537876
31.638957593600306
31.561458259512847
31.31715377149737
31.264905071475948
31.024548238631507
30.9088048929136
31.023299366702354
31.087598284748513
31.30004067696736
31.360669034944987
31.259200053024486
31.377660578890765
31.32061039169883
31.310081180012737
31.273927849930537
30.98309509906121
30.898163940823615
31.013009852815905
30.779693540265356
30.878828238412577
31.183340308086038
30.779730621905205
31.00198593636819
31.105895800668716
31.11507480909798
31.149500991278966
30.8997186331045
30.86237608022658
31.316682352444573
31.160547027643368
31.031923595673657
31.14199984585562
30.912454752555348
30.751140498603917
31.012477055409146
31.078242797790814
31.138682107176265
31.15793431527564
31.039579022681142
31.371438091232832
31.780203033818083
31.553107268103798
31.794519861253043
31.765403429735564
31.403477013999375
31.290757545475387
31.334123772655072
31.132938759242474
31.19321885067851
31.59714677266756
31.299019420780045
31.06871767023609
31.06180960538939
31.24178420558581
31.220140786782448
31.447196744839633
31.649168983134224
31.314806663982054
31.430718618482157
31.45610074045695
31.253667132535032
31.65943531086565
31.43096311680725
31.63799638929661
31.371521807278814
31.212720806166985
31.41871507474387
31.298658301583842
31.331608180471576
31.487133790516506
31.236932871648417
31.5276496635227
31.546663656339657
31.504491702813496
31.800238753261933
31.79724591052172
31.494208801963886
31.392092898041334
31.45812116962011
31.693631908736236
32.029314181639265
31.707945862395217
31.770652757634814
31.676805776388978
31.464629885739217
31.578199445274464
31.738941066864225
31.91055261284781
31.74216095345135
32.03016532085663
32.08797890945598
31.936332913968887
31.608943991910664
31.710427778759794
31.635910570491212
31.484687381306106
31.183752467487334
31.06700424380438
31.265866560017304
[truncated: 98,002 more rows]
