# Supplementary material for: Comparative structural insights and functional analysis for the distinct unbound states of Human AGO proteins
Source: Sci Rep. 2025 Mar 19;15:9432. doi: 10.1038/s41598-025-91849-5 (PMC11923369; doi:10.1038/s41598-025-91849-5)
Supplement: Supplementary file 6 — Supplementary Information 6. [file 41598_2025_91849_MOESM6_ESM.zip › AGO2/r1/PAZ_L2_distances.csv]

cm
46.221997734297865
46.3191854644375
46.62758294455378
46.48373010236595
46.19555366044382
46.103128057007225
46.47810463313018
46.31185814244306
45.779190207728384
46.13539457514719
46.55371189761986
46.50551047524783
46.171499231424335
46.4979290227996
46.47916769908298
45.92598884707072
46.17359500731403
45.661019708116946
45.66175806806395
45.88137883513109
45.65028584391946
46.08100066430241
45.46338699773468
45.41852613728514
45.391280552550725
45.17165193376396
45.517458068519666
45.997914442330895
45.89965684652144
45.86654419355445
45.50773756101387
45.68811122795015
45.859475447654724
45.820999129491
45.83108731604953
45.67546626929855
45.618300016279555
45.81812653712042
46.037002998720595
46.17275884033869
45.728025065960594
45.36837282023834
45.793465544931536
46.062111590525454
45.77145112433939
45.657532335473576
45.59331370230705
45.834341466457936
46.41889132219191
46.206108296100886
46.43813036225832
46.46317024556683
46.39463914313685
46.280957776383396
46.624553114848176
46.95183419181228
46.66268756917084
46.666729896096584
46.337801445406804
46.69027878631058
46.65292362889782
46.6768769399085
46.812718457114265
46.712020969535
46.8799842046427
46.63581342584628
46.85902027969566
46.721418860577685
47.15270786362312
47.0039160637585
46.8882250818937
46.75157809628515
46.52652921893702
46.33460021127048
46.58912186088779
46.55080829375467
46.648327182304875
47.09592792139646
46.8784007040177
46.6466791876022
46.14511011483628
46.42644386376516
46.32707764910831
46.545009562463584
46.361551937641146
46.39141608594609
46.227556919112445
46.07544819195967
46.20902801367964
46.50278402815967
46.48015873466123
46.817187877913675
46.753558926912916
46.6694108497696
46.72761255471398
47.14675700843677
47.084754692646946
47.145458464673794
46.74625526287917
47.12045125412531
46.66899883346653
46.31740833635541
46.42967588439488
46.466322404088835
46.961184595680386
46.23596975167392
46.16650697953822
45.94588074492328
46.184995235574874
45.94934184390176
46.57772550869313
46.65571163098909
46.48197382590027
46.39913400211235
46.43410160026881
46.54824842937523
46.658926992475514
46.67565613277295
46.27260168160418
46.2063234034463
46.31990665790136
45.95066185701066
46.676009787599575
46.40817888716885
46.49829766747725
46.59322895839243
45.98725631582201
46.35527480660162
46.41582189676044
46.81147637387978
46.55155550989843
46.6429070270207
46.56373536188711
46.1422791695057
46.72331145812576
46.46645565434507
46.73396869085085
46.418107809798094
46.34299769313165
46.11091137417156
46.45462388043323
46.89309759193108
47.08843500994215
46.3304104216737
46.822998098089094
46.294838053403474
46.30332021697107
46.38831091550581
46.22160598485441
46.103470963447414
45.8086868846619
46.35965184958614
46.2245336046016
45.96594826305702
45.68869181920312
45.95796215358044
46.34328246904359
46.181172912774784
46.348425472837484
46.63447309996111
46.1850840458652
46.38758346956753
46.16116538549456
46.31163306486938
46.552736694010314
46.177453959186096
46.59344330399336
46.06615183391048
46.15666455494987
46.40949206093291
46.71165240493063
46.413421913415945
46.38258812413722
46.49554637484491
46.475346198244225
46.6643454688187
46.50553402959552
46.658567229008874
46.39562860572154
46.876052775382036
46.84702352303395
47.00781494612752
46.37191434501171
46.51232871755615
46.64454229833557
46.375677416671635
46.04076494217668
46.27636899601161
46.33617510007754
46.38080992992876
46.49829728620649
45.907090632773325
46.19819944429027
46.310180131496594
46.226716467443694
46.41406847789651
46.20541021315005
46.18417411893154
46.2454323903699
46.43631782948063
46.28011421774759
46.4484510077079
46.72341447219416
46.287758795433916
46.50977829234978
46.69713503016595
46.40865972152467
46.61743760213288
46.37889057688967
46.73908686995145
46.436549065656926
46.8671910994043
46.53618966537582
46.33573855442662
46.33620961883282
45.98382126618244
46.30439256980255
46.29171301738897
46.73079069500507
46.67352796004892
46.70606585105438
46.51895573330453
46.730632966316655
46.54361726579768
46.74007459891091
46.67360304862836
46.78577401694741
46.648095823623066
46.45867004932953
46.74631391581707
47.03054018166115
46.98258863370955
47.05077579256962
47.23942543371275
46.96733262087254
47.49495081974831
46.31304094965092
46.78563239124133
46.545828419674095
46.49316749649902
46.408744799749755
46.667897273755116
46.773307867025096
46.636549770776384
46.59253443544677
46.598513255097465
46.51968174057479
46.40082372331004
46.64188254146339
46.250485850722185
46.6266187011497
46.934560040153066
46.76313113587306
46.83655925797089
46.77402949425005
46.33562280142418
46.33526084568
46.22467019586888
46.700355999842365
46.651709923943216
46.49438221329456
46.81246425486532
46.598863370508674
46.579432043681095
46.69435160251528
46.537872629396844
46.91913109110183
46.80907444967105
46.71507088790899
46.759383641552596
46.76664768796989
46.317333706265785
46.369175521669014
46.282965159275605
46.41483766194427
46.255409100481124
45.96655609079308
46.42884500915421
46.7537494756598
46.56959928465967
46.31068626031442
46.341703943547365
46.57845285812146
46.30996892125807
46.44985424420519
46.632325017823106
46.63735077680227
46.34327605589034
46.12773956234685
46.101064473975036
46.22108075918209
46.67721430195604
46.72312850065198
46.87590003746051
46.577071894662545
46.06311297328054
46.521778537609976
46.266238624942716
46.23174464449927
46.34390496681222
46.47189546958426
46.307495284395564
46.36017838865196
46.08457583345505
46.27765796148504
46.84133787827905
46.60267126980573
46.31390638672035
46.47060694464119
46.06775574646399
46.493750555368635
46.625612000261036
46.57159099802358
46.39812534386858
46.36560347562638
46.31360892382498
46.19256166057847
46.39697537397511
46.244420962052835
46.088146139082674
46.51558659194373
46.26792427949286
46.72690059913826
46.653381794082016
46.68888739247527
46.55835482715189
46.740901775407075
46.34509654121142
46.03417028276796
46.56574843122268
46.57558843082438
46.436642721065446
46.1209246080767
46.63134593351886
46.65325671101005
46.52864716421782
46.64668640544869
46.518278858687566
46.22942372025533
46.817707131315906
46.64841857567233
46.4215971583764
46.95646386773249
46.96994649676585
47.23566981293328
46.97886497788629
47.05643043861199
47.16341837201696
47.15612178103667
47.118350826330925
47.28422707122531
47.2982526668974
47.44987099097603
47.47209577126961
47.22365206336798
47.08381937715897
47.214348048697055
47.04313546130999
46.748875401774384
46.77863634977973
46.66934029294214
46.878063231933076
46.442772129693104
46.54677097943941
46.46301116123727
47.23684247014932
46.79624367386186
46.899093325452164
47.232845218285064
47.18464799964775
47.0319739663752
46.702632648658
46.985353922009885
46.5256983700386
46.340133600498014
46.705969685929965
46.42103497687468
46.487730739943885
46.5043608117695
46.47986597862663
46.653248879902094
46.57585381906793
46.771235448329286
47.103067725818086
47.00294585635108
46.76243844342252
46.85425497133722
47.05286237309179
46.98441757013394
46.73178043103817
46.715395803426794
46.53967425118835
46.93773373294404
46.63069925845434
46.64935560863773
46.88829216435624
46.58932267127066
47.08356320454589
46.89826313796339
46.99154249652231
46.79265196826924
46.41325936581955
46.96544982705026
46.769373888438324
46.08597427284376
46.50659884623466
46.65096082096037
46.73375494783027
46.34232670108967
46.35764221554827
46.64506054904748
46.52778086104885
46.04021728251371
46.40912263225703
46.779825554177556
46.45328158345934
46.4366000221593
46.46613234880007
46.59276498404859
46.272823741163904
46.28099659591001
46.84316290873885
47.136844522595844
47.38586565602102
46.63797315472288
46.745917622306585
46.921844516331355
46.93190448361869
46.661864603545126
46.939786764159045
46.41663502365512
46.62035333514901
46.690740583233485
46.94374285639611
46.786611444297876
46.98016178890597
46.60950344225959
46.710162643427424
47.08741172419428
46.82356889784535
46.79378210041439
46.514701715174844
47.18398413713022
47.28950276209659
47.36036227583602
46.72033759311575
47.08052315576953
46.84161008520816
47.46492627897166
47.132158944000956
47.589806836974205
46.86626421873814
47.04006824048308
46.96808079935135
47.37405275004437
47.63647000943626
47.40957910016422
47.583996285847064
47.95838791568118
47.87949675588383
47.58020327597762
47.34498864230636
47.41072012236624
47.284283626955556
47.731168601583136
47.466351229527646
47.48796448692797
47.26946642467441
47.56495012757025
47.94621369428665
47.78692096881313
48.09450863550961
47.650583707112375
47.91262220130092
47.64385912549551
47.79085840684072
47.47782171981228
47.39111377812263
47.43389869030828
47.292085696560825
47.1096325366081
47.38716750854535
47.576118645955674
47.24287619329364
47.46581049431871
47.214928159215106
47.0872866600279
47.28710879408697
47.06840818030564
47.13683242975569
47.24646688642783
47.00906869936215
46.99018145603046
46.90335014539713
47.04386355376609
46.913770134305224
46.81935504098126
46.71077457917221
46.97244884391159
47.181025258220565
46.94633130806315
46.86467128232446
47.68724995369743
47.47383962000433
47.22120257036619
47.100813656340414
46.84057975305869
46.91021475391137
47.246825815723426
46.91178226097812
46.74625891128585
46.99652553249285
47.338417781519624
47.15706685802994
46.85731107193447
47.129959017623186
47.025456315579405
47.234220829493715
46.84646111697919
46.89420318459571
47.45480146271302
47.37580947996271
47.50975900232047
47.33679001205852
47.15122015258666
47.43119338763903
47.172409785797264
47.03102562585565
46.84154469021132
47.02097517930989
47.070949505826135
46.94522628270001
46.932869117597946
46.72323433592076
46.72975703202283
46.749074335875626
47.162152722433774
47.61395982899114
46.91820742221182
47.17014113641839
46.9341488163047
46.845996165040525
46.604829798695974
46.89826297896562
47.143482382499435
47.30372877714094
47.16128569945768
47.49255392433294
47.014005575720425
47.24022718939701
47.18065675901196
47.16193907310514
47.415176460113194
47.1880610798901
47.29338901519122
47.47698235665699
46.97791366353826
47.57885024147727
47.66100303994192
46.77973232972298
46.87842572060217
46.66316224301469
46.825394723851424
46.530900605204785
47.03034072884658
46.71128756562403
46.55435804503735
46.76798995479291
47.19535206932483
46.79850609467019
47.15118914005373
47.10883491533082
46.67025112231051
46.602750663598
46.65517889493678
46.39959267957512
46.71414055487721
46.27943296821312
46.30003338085196
46.26102006913236
46.536213046988095
46.62325418428415
46.74345220077264
46.70986121707768
47.100570062252054
46.967020861241764
46.82642442429843
46.96395330958433
47.52068134366668
46.918602695374766
47.121082496265956
47.05481760527157
47.025872296355594
47.20621016378944
47.24341678310341
46.994248819033615
46.655880439917595
46.6451010986823
46.46138014229993
46.75243526067428
46.340404112700455
46.61304572738554
46.69499624704153
47.13257109827744
47.42180409789746
46.66021299847356
46.921229635189256
46.790114871185416
46.73159023042561
47.080411272803865
47.23254684076621
47.04275457328887
47.17901743188061
47.25968896706526
47.06979578897376
46.72793482834073
46.85049951782984
46.78144263252921
46.52619379093811
46.61950278470414
46.85050315313471
46.589414512316424
46.856492419012355
47.3170496566378
47.232470226904404
47.1333430158521
47.03287643050245
46.83085949979218
46.79943344626021
47.01657683355242
47.262892137408464
47.08908000257554
47.440476056171704
47.01722676518754
47.044386002488686
47.29270999050224
46.92310873334875
46.61675122207484
46.56925533711988
46.46920217285302
46.2613052821575
46.57019483524554
46.713650660221546
46.58223742412522
46.415243389215135
46.61864241715396
46.93751115919014
46.20687216846798
46.70276266705143
46.83489924242304
46.937862031216184
46.77808565387701
46.83279744249637
46.655501266236925
46.59980017607396
46.47701761362362
46.55007730485567
46.3899146367428
46.62015858301852
46.11498327573255
46.6267319609992
46.660625564410765
46.63708859546363
46.537913386217056
46.498036362269
46.93580159798864
47.00717017998624
46.86144086683284
46.98061631813106
46.52354231805409
46.77802609757148
46.74873844744348
46.710984564098545
46.93327060238596
46.68659357174938
46.780647759461964
46.68900982017228
46.521336408195275
46.958689772383615
46.950681659350444
46.814199225602685
46.741230566052174
46.60027259526481
46.486211733850475
46.48393426604071
46.2990508837895
46.45967177723175
46.54136782300493
46.467394465591454
46.61084412179813
46.548547663024756
46.826310416937844
46.69108319069449
46.75301606646736
46.51806587142348
46.6320186893388
46.508905496100425
46.76776513229276
46.71528381589382
46.64356798204355
46.54285874574073
46.96977067039482
46.55512154567369
46.326532392617885
46.34220802684638
46.43079529613734
46.54565838709497
46.52036327789558
46.649925834908906
46.515911157376884
46.60493122643016
46.65711446579593
46.31402093824538
46.97951407795147
46.11537334864959
46.08058451956338
46.23540705891573
46.43998776019683
46.41501851247727
46.79603144657946
46.7343807105634
46.564081321845926
46.48470047264844
46.24703677020073
46.24573494874583
46.32751910093726
46.41436788612055
46.018349733930044
46.17539368052219
45.99465178777948
46.58783586345068
46.44846039851705
46.338462994259785
46.35972752897706
46.480258783321254
46.56401878431968
46.34835197829097
46.14712889364758
46.29648525754307
45.86140471247515
46.27651974195259
46.75278429353264
46.41399844315753
46.66300372613775
46.99939782534108
47.0868802971252
46.95009576903811
46.758135814190034
47.069738990834466
46.81372457558685
46.556470074241275
46.58095694075208
46.760786086304286
46.286714378361424
47.00312021127796
46.87981149935431
46.855665591196114
46.74792527609581
47.03130058049363
46.65700393723772
47.09822164527123
46.77560615917652
46.795593727872514
46.81901819313189
46.537928088512814
46.44463716813089
46.31255286257419
46.305338654063696
46.28296394883872
46.30623249270397
46.069415732888814
46.13181908756941
46.424236408498345
46.79983423994498
46.287130624977074
46.06912002154929
46.21789661263059
46.34213173612578
46.58595828218239
46.75437133568864
46.51615012963457
46.39817003750971
46.428809140275
46.60901493961946
46.680687310097206
46.740476569692355
46.31489409622509
46.63814129194349
46.331453152301954
46.58224477789826
46.57218640941736
46.77654243177853
46.40729604318622
46.40488013841366
46.64644277713325
46.599286143831556
46.49281530389572
46.058243442372614
46.30512450360622
46.82543535523676
46.8233950811843
46.471626472514274
46.509340836849525
46.911231680222855
46.726432126035355
46.821371730042856
46.647647362461555
46.70827766021028
46.91372777917064
46.940863350140205
46.399237874411746
46.547969283984244
46.64896133663155
46.69800322293406
46.52834334951894
46.48658088368524
46.409180082697894
46.84604905366711
46.09509928650655
46.163096020694994
45.99794853340478
46.15462754338264
46.203201050939185
46.389773302291616
46.49864814057115
46.63826065187591
46.629600554268954
46.52629173472847
46.60671789270152
46.42030392687857
46.210480242510855
46.494863118187226
46.445556831283845
46.36726532035493
46.5861680249521
46.721510563030556
46.42183086156801
46.18378660451001
46.5906602945422
46.439767703145314
46.319000270788955
46.24658785610917
46.35740174783435
46.53207651336699
46.25516428715831
46.19555181750638
46.31783647146405
46.64983017517604
46.1951235707781
46.29132167177258
46.39025152893433
46.407805121306794
46.13325769170568
46.68667701375759
46.63076475559061
46.49063097620231
46.345101641117246
46.51924760997174
46.24617112626145
46.51525008811078
46.46012877277324
46.40232733986917
46.29525725108273
46.34382543322049
46.396858995598954
46.66047858334282
46.37675462598979
46.43611568012915
46.48609449406591
46.26500671419704
46.162272222860324
46.299114278499886
46.341683200688756
46.137853039582055
46.13544146828037
45.86793211673613
46.32328034383267
46.307528566747045
46.095107756695626
46.561777560205314
45.872175826319015
46.43888513042528
46.46899979417605
46.2158326984426
46.420952729518106
46.474682898588824
45.967651208285425
45.98825786348826
46.09189083639927
46.02095793894862
46.13294878263811
46.2696238481224
45.882381407435176
46.209446720660964
46.110555722652144
46.25614965645975
46.35123735522186
46.206939633858546
46.24652101939556
46.32109451480866
46.08131945285647
46.22866804686764
45.9878666293907
46.45065117616951
46.387830965863095
46.3287799170524
46.45116006398189
46.16477450038209
46.242240307151945
45.99766535559465
46.2669072388744
46.326262781000025
46.003646734759364
46.589247694569146
46.573250787314436
46.215193966259214
46.1383673729928
45.84819135599273
45.792243264053866
46.307886891438976
46.23526921957419
46.348216874087086
46.57242920424676
46.244862595073066
46.46307897765832
46.35249514648777
46.38040732197285
45.95243609338562
46.08444083580304
46.3260539297854
46.51532421863205
46.700709072445704
47.05531646143263
46.898133292232316
46.6844698863114
46.59198518238283
46.72239946470969
47.03064789937275
47.51539403120009
46.682174124073384
47.18056139551951
47.051390610660114
46.522816413764886
46.87213799604283
46.761266043039235
46.68300493149782
46.3966195626039
46.321784464517286
46.29767867395833
46.84792172241142
46.647132970828594
46.759380858356586
46.23133651521132
46.17166440964198
45.918805047138584
46.14094982237252
46.1839835057632
45.96911419924077
46.80429372552661
46.32132581957351
46.39667420927368
46.304667974232856
46.14169881641131
46.525161058190314
46.5175631786093
46.47156960244941
46.97811746266853
46.74842348002302
47.05560620509346
46.99108464238496
46.832672952779085
46.54633796820446
46.080768369305936
46.50264543316783
46.55755520307441
46.478986725927655
46.35829641542998
46.41895355039176
46.366131427284735
46.45566644897374
46.67089971187126
46.77748268020416
46.63232241238633
46.59639097101709
46.6889244863563
46.26136819745412
46.20954133240786
46.85682421231537
46.5005814497484
46.42143225894572
46.40509296051207
46.46407335161448
46.406003867904865
46.25717223339867
46.183215787827365
46.07626479286353
45.6558860238829
46.01450171246308
45.83485419977792
46.036429442174594
45.76767382733759
45.958342653508666
45.638686816233246
46.17652018747268
45.99523216499063
46.03965211535465
45.96230585746343
46.233988981690985
46.20322411139316
46.31081356911824
46.072845626910244
46.300055049025836
46.23708871637634
46.278670778898956
46.067409851083724
46.055352508577236
45.90579092436976
46.04438163012079
46.17890498564003
45.942946359711804
46.30693388920238
46.88229914544806
46.51160470611431
46.16937116282465
46.22227437590002
46.05124597164881
46.470552879378886
46.232662479916286
46.350460801350394
46.02820431026934
46.294880081155796
46.538060315217194
46.81406388907426
46.37212444962191
46.115942950762275
46.408712316205275
46.75530312966035
46.34744327874585
46.20778952666772
46.36273762059423
46.12816297708002
45.976843927736425
46.588127709760094
46.37677943474833
46.279728223814566
45.879140813491915
46.404476421885356
45.873989683048876
46.216789473291215
46.20571982324611
46.580525187714585
46.44797141463585
46.57567983485068
46.60468988630549
46.39398643634941
46.730155532382
46.44784910165471
46.41098253263844
46.57563174964493
46.76404329528853
46.871284637003335
46.38248323595319
46.49382743400986
46.54744960972512
46.54581050067862
46.38557172405876
46.40567192701109
46.30020621016726
46.53466141365134
46.66342554401858
46.64091692996693
46.24758105893769
46.3149281324598
46.31229352723506
46.2717645234257
46.861700574005376
46.473660422896224
46.06449352000373
46.51281790290632
46.48390754954072
46.79898875208022
46.806279294465234
47.15785523617396
46.68409967219387
46.798358133746284
46.840495623533016
47.22288094900768
46.83067135380656
46.96169250015355
47.379192626074186
46.87418683311752
47.14961838383054
46.6518881630943
46.74662623545892
46.564068003999154
46.30198253863621
46.031245123476964
46.70938013533191
46.01185789866536
45.96356472268986
46.323537484288316
46.6721392906225
46.934541346697685
46.559857212590025
46.286439755063775
46.192047078072456
46.22879550898272
46.155510695643045
46.045950881266585
45.83432548368804
45.94243581692824
46.186371060407346
45.91540531387189
46.03453682922388
45.791256828430505
45.278917204944534
45.87359709826913
45.91735744313046
45.90035501737028
45.945078572462904
45.921837130130285
45.95833232406113
46.14400911758545
45.610664485345886
45.684088863221774
45.31914976757681
45.39521634041603
45.81214645652339
45.82594143590923
45.7587203872646
45.52485831755586
45.5740479616629
45.97845353012213
45.96910847250231
46.443151244512016
46.504548028005516
46.36159767461284
45.76455101774957
45.992576543916
45.87216911661294
45.81838335413506
45.816120224374465
45.840989545761886
45.86283037816968
45.86579072262074
45.570440859001344
45.41133708443229
45.79882732532121
45.789484962715086
45.90954238938986
45.76822003567935
46.30959631928971
45.933406683617406
46.0226174083455
45.67592253598983
45.559094040999426
45.617595634893235
45.77629272199855
45.28556702388353
45.93455523416545
45.771002161339354
45.74399116915997
45.597862660112035
45.56313606892968
45.6593369032662
45.75351653717589
45.8666656259732
45.742375312628134
45.960331805923424
46.12407701344519
46.00502350200625
46.15856826977917
45.87241832804648
45.75712121908435
45.69644685651996
45.60367751147815
45.93350738077332
45.88738274764043
45.63756469924884
45.970901224674954
46.02354392662319
45.44544256915563
45.94212265778704
45.012158995732335
45.5832886388373
45.46456711485496
45.409431581934506
45.33394213688213
45.35703164069828
45.422777406513475
45.369967376973456
45.50609727569685
46.00667338280479
45.616505444677415
45.38328619288155
45.292765143229424
45.36401354508136
44.98596484075705
44.646243752160714
44.9514526688301
45.235723091551606
45.28127735791444
45.36397900170753
45.1162339891898
45.24258943649496
45.20665228742887
45.2126623410111
45.4507985703071
45.49228111531935
45.62353426107805
45.20586886054409
45.218236851293106
45.17125220073746
45.42517570336088
45.31577369665481
45.310770644624434
45.23470159033189
45.6973307487671
45.25551712326019
45.06679086925659
45.09234397877345
45.465545519405914
45.525472851853536
45.348892182945605
45.55614833643275
45.35354256450737
45.11504284186516
45.51008307111851
44.90343248974361
45.202413861011784
45.23390205659572
45.513837864562475
45.29727220154975
45.26284089597015
45.040889817925354
44.8511840442734
45.30664497634448
45.42196031899693
44.93966140280397
45.761131795144216
45.311962199070415
45.37344552107756
45.941826958119705
45.6226356256356
45.581479160563795
45.699831042815305
45.74670029991853
45.740264519758725
45.49491660640661
45.72622848902283
45.827933530355175
45.796346707129736
46.00688910494473
45.86454058607028
45.91047718299695
45.59372869657764
45.38213877477471
45.20433645480515
45.26191493245518
45.4177741182599
45.777274621528306
45.61044294424403
45.90044597885419
45.20210222639314
45.40282218067162
45.30341848040297
45.21857846820602
45.3477822377011
45.62183387126594
45.53563654931638
45.519398148845596
45.544493031462665
45.28150351096185
45.481193559559564
45.63554322734944
45.518649428421845
45.4855916540721
45.497519338791165
45.42997524351546
45.44700805785857
45.32797320408507
45.12722731882486
45.349222643559884
45.55409652342883
45.59074966159499
45.513376776574034
45.794018586485905
45.64591538479942
45.25984924471561
45.35913295878501
45.33959059447721
45.3653536739329
45.579848627430515
45.24332255311133
45.34495834956006
45.12461058150929
45.17884978539021
44.91176908696969
45.20055367777275
44.83309724550563
44.574792088165104
45.07118993775615
45.05395074648616
44.962872729657775
44.990600931712216
44.99721289574258
44.78731131736391
45.141018729779866
44.72213628671867
44.87607885496194
44.88181687419135
44.404034198367555
45.01281330454612
44.8203426089916
44.84771267064882
45.21292779512519
44.8266082455665
44.50025634659794
44.436164564289136
44.61701887378845
44.712952500507164
44.85803039155836
44.857025204634134
44.39659582685398
45.12027545257751
44.87024496638272
45.306284397744754
45.426635859602605
45.12588694491638
45.026304271489465
45.16472812699641
45.093541517287065
44.905557315732146
44.97363173257891
44.87220838359479
44.963440116197994
44.934879121043245
44.970523048518196
44.94634502908171
45.215726080483705
45.358484632902396
45.44539700187839
45.34820964457364
45.26865437321805
45.092557509385934
45.31105290314058
45.654893990246165
45.022378924342945
45.25194016671958
45.3637638249127
45.74094959200377
46.0878640449316
46.06316562087755
46.04543931485684
45.67743552801916
45.7158667624037
45.742130251680756
45.169808050226564
45.41145078989129
45.159085615207964
45.01973020127341
44.96810421935788
44.82344844867033
44.6203463322835
44.926602531025395
44.80267252931098
44.77394697870057
44.94516710528702
45.18974716968628
45.486575873807986
45.6441610425958
45.48528076734159
44.94308259566512
45.39128684531982
45.3388291677814
45.22610124663519
45.25395542962102
45.234516339629145
45.05134086418039
44.92516118153095
45.0730280832154
44.994839285405625
45.17844696381966
45.241956808101435
45.14595170444374
45.13443064625037
45.11714584682859
45.14058213758161
45.44202485104278
45.47615804905187
45.548808964641054
45.338423932551635
45.18149712533244
45.04479772825957
45.117061586393454
45.28788520454884
44.93754153649156
44.82586156109246
45.11611201503117
45.285342330198596
44.997055003190276
44.9262219010671
44.545492801796094
44.642251804806484
44.78998554046393
44.81722168050361
45.00738176259389
45.32521351344597
44.75353490875724
44.96973926692765
44.64340952422335
44.92858668472953
44.84159968860024
44.67842142498773
44.798164701909435
45.13778587423924
45.013288189148106
45.02478165360674
44.5779455160186
44.479821650427375
44.54691810555831
44.589231271613954
44.54145327914873
44.77788848570901
44.818266147056896
44.60994105112302
44.52288374800885
44.746483821260846
44.810742214483646
44.645095423334666
44.18506304088454
44.16004426974315
44.6585690182521
44.83494531748249
44.791092034344054
45.05445653637353
44.85011013035418
44.52408486168163
44.78801003713638
44.68207930607989
44.92966724859891
44.84267198777304
44.94527175836964
45.2912217034715
45.15845704440061
44.87398432765773
45.42552583133
45.409153831957696
45.574064033414004
45.83225235697296
45.67682581197613
45.773251682121824
45.525811653613886
45.39804501013678
45.39843208691748
45.432883718853205
45.58534084608723
45.55916296854288
45.43376282360311
45.35389529010747
45.174771989610726
45.49246512087535
45.474654404514794
45.589075879363655
45.219187949139375
45.40893553518421
45.079351231021796
45.46933033998348
45.08282355705789
45.11958056045721
44.49379908885575
44.62399111249311
44.5167601635514
44.856271070799714
44.97291908204928
44.955890950805646
44.697136255712145
45.02431006716119
45.22969283178173
45.29390911357553
44.94919900398158
45.340898129591544
45.439111892869754
44.90695113356869
44.95506393865264
44.93228725631712
45.22638882793711
44.95647905590857
44.642259237669165
44.74921925098371
44.8455120971209
45.02802768387502
44.95131933990541
45.03908736240516
44.87134511203648
44.790459292826476
45.5012199642558
45.29703731100609
45.4698825799589
45.3736961499992
45.69507769902378
45.78624353883169
45.44371554914289
45.28981878368541
45.656145305496175
45.7815477480831
45.84615099461877
45.96183951216778
46.00440288765294
45.680390097225555
45.72499264813036
45.435728666730725
45.892661168182656
45.914424316844624
45.83844351832639
45.56211542919215
45.61029101148038
45.64618004101765
45.47326617175593
45.343863235647
45.05026655449837
45.03014094851884
45.4682229794986
45.46657186757827
45.207696753837546
45.498845964460315
45.0941897837153
44.97873923938897
44.89768006709894
45.33486063993522
45.364912143795586
45.453710549746006
45.43855104176967
45.45314840970368
44.9672235496335
44.95111709041624
44.69470838446248
45.041848557713436
45.01405258617121
45.35666205805512
44.95071227614633
45.52621500300306
45.72020928428148
45.215662628742116
45.68172522555466
45.531168747946055
45.17112432047631
45.36164156938114
45.58375685577287
44.98846784876548
45.05675355950158
45.1199585561791
44.941891035326364
44.634043873941145
44.920770478342675
44.94126353956122
44.82008610096211
44.82348491304957
45.356833581437456
45.16073904685581
45.586346956332925
45.33741907831864
45.56188978675774
45.31086925384813
44.78171726520849
44.937392939176114
45.038735028552324
45.08748257378199
45.39028674296457
45.40785144274214
45.041595851679936
45.23674841226022
44.711155828718084
45.239636742623674
45.03500354729794
45.23268799952478
45.40210614172867
45.27809077174974
44.98858502257183
44.88949407633631
45.37618895079136
45.394931528385314
45.28656939650798
45.22729242531094
44.92029777467683
45.22701123256923
45.16547171648978
45.680311065381076
45.297699337335686
45.10703179561174
44.744010005792695
45.00851588635341
45.109290830254494
45.04709540613251
44.891968101190685
45.19883848299729
45.049960295024654
45.34230861404506
45.40565084804263
45.46130597657804
45.540473015367205
46.10127436062085
45.9239597330444
46.08973065768182
45.94698826337848
45.64670000636161
45.61199003054992
45.503703720215555
45.74171261095445
45.31825852092762
45.43792884657633
45.28243999952206
45.39628568265923
45.52100047236406
45.118149326657594
45.546347149742004
45.5657584461474
46.156086266054054
46.05792024944115
46.03169870850836
46.257814651069545
45.645879693525316
46.013856473795514
45.685540270015
45.783773268454894
45.919896121234004
45.90272852626474
45.70598572087272
46.13390989607163
45.364873241853
45.45115072066915
45.426995920702595
45.6515259827173
46.02820966133198
45.638257786699945
45.43788315827665
45.42737683880593
45.34992619134531
45.194002115028724
45.1753335463169
45.056941652234165
45.224194002872856
45.46987926616019
45.7656045981991
46.0487948656457
45.89086557653626
45.94022843210562
45.78628989628483
45.52333010250292
45.35213421462147
45.77493695243295
45.86668043051405
46.190036194627
46.235297888131655
46.34597315765775
46.376994543557196
45.97055063088514
45.97124998746139
45.79161979478188
46.136132433031676
46.32236940055677
46.34312832261711
46.27900908493284
46.19636594494354
45.961890099111294
45.86523827713911
46.20161065610097
46.13426443123696
45.50788696038731
45.61553620129396
46.0869449976048
46.24906013340063
46.27764486887382
45.93638113201871
46.29154454367941
46.0301173663116
46.08916104505843
45.93643773723761
46.1729045222138
45.99839593112452
45.871051341569235
45.949966346806576
46.23994469355447
45.972575741764715
46.646516982431834
46.504996841165344
46.1081954838814
46.32300622647905
46.441932536924284
46.31647348004174
46.20438293817783
46.084812447713084
46.13962642292348
46.088209082712815
46.162840085873995
46.124333778253046
46.04516171699736
45.872558120124864
46.18184441351263
46.407707960787846
46.45643376946632
46.45580816993473
46.76515907259271
46.48603614585962
46.1279475768549
45.991313543507715
45.83039791761112
45.79195974981695
45.93192863900756
45.88811270736121
45.70477057754535
46.04246164239361
46.18300863516455
46.07250431561308
45.87617142722277
45.849800977390636
45.52872269812564
46.03878191527556
45.871734741040015
45.95612392761993
45.74132272344118
45.78345693084999
46.194073528095146
45.799571013610134
45.75706573955755
45.831072345546495
45.781338361275054
45.6848156005948
45.87142954213782
45.885303455565506
46.263990385984414
45.67964651949815
46.275364809440276
46.28935352257599
46.270744982654385
46.371594591392345
46.316596565669116
46.42354482760972
46.60260015603069
46.866931666002046
46.63127705228625
46.78316467014262
46.719031497428084
46.99512958149432
46.72609318411724
46.740188790487565
46.70263958148516
46.952820393140684
47.18772868460473
46.740701629174474
47.12683841497735
47.25771028200904
46.833703706603806
47.02217365580627
46.851762287785455
46.95122008125154
47.432565087094446
46.7877507940972
46.75918069429678
46.74191685942632
47.22096769576942
47.333889337383965
46.57825897129723
46.72646435282989
47.16874044388911
46.74494283294433
47.15989793779434
46.888856534714876
46.94375500897831
46.725809018999286
46.703581163259074
46.87517372691812
46.50683940953264
46.71564971421254
46.658615958501656
46.956711575764764
46.932509245127726
46.82506652353251
46.613644265160595
46.67083211639428
46.85953908725246
46.55333151077039
46.63815194492475
46.53734344441786
46.567743192075746
46.16626947650788
45.99358169818664
46.12819961841689
46.19395427459993
46.29442313372158
46.15135442019056
46.12724879152771
46.6448548570757
46.85089709559665
46.73004169656186
46.61700933668189
46.27750579733542
46.44365461113383
46.1718469315558
46.52450072805691
46.31821278762044
46.200273723028474
46.546809134956234
46.56538429342547
46.27797079921686
46.1324296335204
46.085041509968015
46.29420202548577
46.08442566565519
46.06950448574878
46.29556831658675
46.14928618162299
45.878628686275796
45.980128092803845
45.74778260502744
46.355866695365876
45.96677740732419
45.803826629907164
45.878071899365814
45.79434792518964
46.062683526138514
46.02049405901867
46.137585763427644
45.81257187511527
46.26854140156332
46.0961383841658
46.30194809149038
46.21396962635013
46.33605616826066
46.19227554313854
45.95585721520726
46.05227061563445
45.75319660549238
45.99051639721811
46.0816612506597
46.077690981733916
46.12986393775196
46.55677441323539
46.52879174402705
46.470322816375116
46.37570706380931
46.19894550270862
46.39616995410134
46.50656868065793
46.38973113114111
46.591599929990394
46.37290134072817
46.40854823652759
46.26506264399415
45.81831727915165
45.923594226427696
46.15025959780531
46.0866209416911
46.154075297285075
46.42798586727315
45.921707646037035
45.91191098870366
45.95147196322263
46.00739457597979
46.054287360878256
46.33965351879219
46.14242278418289
45.99638704567974
46.24330586976286
46.02641250974597
45.70962230748272
45.874010821079814
45.74215993167234
45.75019163502177
45.72402102553974
45.419008814337694
45.8270015732671
45.92633609380082
46.01072055139218
46.28795413032735
46.15286777825964
46.25596066225946
46.7104770258391
46.46901706966904
46.45174534538436
46.40782541641739
46.072922594861105
46.298649646983215
46.40617300328849
46.63429976441919
46.26590770803052
46.248330282038815
46.28152016702081
46.02985169211432
46.424261640725405
46.08802486996376
45.811991315542016
45.80224951821688
45.979353786128435
46.00735229045142
45.84983891912577
46.52118614912451
46.36898275179245
46.09658435627844
46.13651868880163
46.65031562228715
46.383456578640455
45.93737620735582
46.0831615685418
46.04301024424756
45.77273697188994
45.41449608044156
45.53808681345125
45.727599224253964
45.837154212689406
45.859999444879186
45.95735566481423
45.855287217413455
45.574744244632925
45.67251147375859
45.091016196495666
45.59768556403949
45.633142417792776
45.31065830866113
45.34223572812361
45.64135337452925
45.216681618809176
45.55762038418219
45.596922267513534
45.63336940273313
45.26920970471657
45.28397794989651
45.441097177858566
45.60827068661062
45.61751052091229
45.593912740045155
45.78565686677084
45.59297186554447
45.36824451266751
45.70517856465194
45.60951814874634
45.97811578149248
45.8924856485033
45.85941008221734
45.89725966775837
46.31981802379125
46.26168451942284
46.29203307065985
46.36419618052702
46.24298246620854
45.932452660212164
46.07638506557517
45.792858287747684
45.9514904704265
46.582812738659904
46.21189948894474
45.62969552391734
45.322913203716816
45.83343655051878
45.898700698298065
46.252337275760766
46.24678548726413
45.72406192587253
45.73355981296696
45.869536947306464
45.759634984177126
46.237815852890996
46.38664999427451
46.379704155847996
46.09636197887829
45.767270032755604
46.09669752444115
45.7503190566117
45.826257179286245
46.007271674619396
45.994322683276735
46.40576737483877
46.350178153219126
46.27305112593832
46.22787772276831
46.61797102356312
46.25758688617313
46.19298196625651
46.27913302217378
46.55398962682199
46.80163273097534
46.479015157570025
46.53028443401647
46.408124514957144
46.37876526825243
46.58661472419982
46.57933038244888
46.58642944532075
46.51170590007276
46.62486420007346
46.57949725474881
46.89590561298199
46.63648791811557
46.693397462107555
46.51803767863403
46.17629792222495
45.88682097817249
45.83319797969687
46.23574951349193
[truncated: 98,002 more rows]
