# Supplementary material for: Comparative structural insights and functional analysis for the distinct unbound states of Human AGO proteins
Source: Sci Rep. 2025 Mar 19;15:9432. doi: 10.1038/s41598-025-91849-5 (PMC11923369; doi:10.1038/s41598-025-91849-5)
Supplement: Supplementary file 6 — Supplementary Information 6. [file 41598_2025_91849_MOESM6_ESM.zip › AGO2/r1/PAZ_MID_distances.csv]

cm
62.684970085053486
62.56980225891706
62.95864356302418
62.23740579693729
62.41515216571119
62.54117261969344
62.14710963615885
62.07951517597902
61.02277736360269
61.16415794089761
61.47151918227675
61.321509363761045
60.91946032771638
60.92622632977318
61.15761794277798
60.92938443150262
61.55235623214
61.68907178894358
61.5212350934173
61.27477481801367
61.20037622591782
61.24160749510563
61.05383555183894
61.489324878374575
60.5735389366323
60.989556929142054
60.86154407293359
60.71378274817538
61.32115811584104
61.66706265992798
61.228793663730656
61.15694015756778
61.52449134564627
61.34664548537645
60.92033504499174
60.23195993010714
60.49849627291583
60.3203049481807
60.06586699775501
59.854114391709224
60.08957600067416
59.610406118153534
59.210691812335355
59.37855350120252
58.97861399793725
58.877858006130175
59.038803394447875
58.84866716625288
59.208751148342174
59.08862413069264
58.970199375567354
59.23251023252511
59.318713252628754
59.2301103276397
58.93573160069445
58.803709956446035
58.383411708947115
58.435708469825165
58.6004059831522
58.76635185481541
57.51263091712558
57.30381236581354
57.793879321101386
57.9920063903457
58.458998046624394
58.52133374314016
59.17361447165695
58.94993885759294
58.749233954857836
58.95180962294962
58.903490904935836
58.74466241275318
58.74051739196958
59.09681532778466
59.055150116135174
59.02181895152228
59.26170144714355
59.35520590698224
59.57075830918746
59.11920526166644
59.29460060770131
59.35430317520016
60.04515427778527
59.79039005379498
60.41461985769993
60.28802977843218
61.23459936349787
61.05364571177385
60.90751441080569
61.23900810428931
60.9074096268007
61.403175009034655
61.60651944502443
61.87620169825698
61.88701602353269
62.046659002186544
62.44640535835648
62.35673587663963
61.666513714047966
61.75436310494805
61.04016079420477
60.98778452353273
60.896722233693815
60.320036820648525
60.2433655274927
59.69330706673004
59.855017043525216
59.91287175979292
60.35767713952395
60.32802883281103
60.03957607396086
59.497104260218116
59.73616776776241
59.607489576582
59.10038386766092
59.94209806287528
59.54347273765636
59.058773737072116
58.41246230460979
58.09780311635858
57.75937907168261
58.318175798115526
58.48740357412388
57.797802281498676
57.628733891368825
57.7533922220679
57.526257474630206
57.484290464097306
57.52746655569437
57.99749911392434
58.046538358424506
58.2892831310658
58.69194846137451
58.622995151208656
59.38959096616557
58.8173972129888
58.468522798656274
58.65010088954176
58.330892966167575
58.29358182885558
58.30831151115483
58.80359703537902
58.51681992238056
58.47139665996566
58.18747528754741
58.00084473229922
58.62910357604093
57.85560119710326
57.521882713353826
57.467979422405975
57.671439983225355
57.93621379361591
57.69271136040681
57.6572883766248
57.48209497984645
57.37104378581117
57.26833736068622
56.83764730781097
57.17048343370334
57.26146770726523
57.11043363449244
57.1811149238794
57.44509410478683
57.97101827249191
57.505381646643166
57.82431220052343
58.31615296520053
57.63062100937515
57.66148889245105
57.71676071402337
57.418307772594844
57.69608607046458
58.27581824333285
58.51228717604276
58.13742946685127
58.21533655371416
58.3088108056744
58.12523053752763
58.424048627286616
59.40731648021539
58.91414803051624
57.673949961926304
57.42538400999251
57.81572962329171
57.77473606080715
57.88241942418466
58.472999378640715
57.95205444860485
58.43961940940675
57.95059857962539
58.124382784536536
58.17511846356516
58.15647607897994
58.24458825545498
58.1638357943301
57.963544102530584
57.94991239566901
58.05912453301841
57.865613559657206
57.92547355584477
57.30714181728708
57.372750346357435
57.79811861339061
57.02628624639246
57.34588061167669
58.137287383974865
58.328052087334136
58.978376778415274
58.153924560674994
58.04643894418048
58.5009044671647
58.39223434978216
58.82734630829641
58.43874074390042
57.7264423333155
57.80953956698874
57.5635542395993
57.69166061932622
58.14789531306679
58.04648425323196
57.784378857861284
57.9908058997512
58.31902546358929
58.00885723445101
57.641994343947
57.45148099612828
57.99833516061149
58.09876265854473
58.15234532587439
58.72657514650153
58.74928526180975
58.85415650266437
58.773290935653826
59.33694766751972
59.36598417036319
59.29217874605001
58.25323219435793
58.159552607131
58.379462394560164
57.79077683307576
57.587335468420434
57.789072867874566
57.87101464013593
57.71225363640783
58.01698007639538
58.13924822114605
58.25532786571389
58.04893246432704
58.34096970360421
58.15334919482312
58.747524270656534
59.00345197540565
59.790440160958646
59.747807923959265
59.92927769202398
59.60130572689238
59.685752622443644
59.252403573056704
59.19674098230227
58.86159593501223
58.507729167945975
58.875749001164984
57.94565542083535
57.71866214098716
57.371650897531104
57.73861460241406
57.90423314815814
58.23322987166653
57.981385381344026
58.02619094255245
57.8858765447806
57.14576418123247
57.12298734862139
57.38757449261582
56.92496633578612
56.96938740497087
56.730428012664554
56.65323533807183
56.77246119679039
56.15751059526518
56.143889206178486
56.2886897097685
56.14559577242143
56.30247755158803
56.27581359643792
56.77725858543912
56.576560818611156
56.73920418862514
56.63707703070666
56.72103422177614
56.61856348279381
57.23446619080691
56.96639040229778
56.731094045984634
55.84866734892528
56.11885608451794
56.0499168820417
55.969494021352986
55.79196444339712
56.39738455100837
56.47695994675327
56.3848780475329
56.44994376624911
56.47080194141263
56.04852632404107
56.38739195075448
56.40225578577809
56.084320847008435
56.36589543419914
56.05832768934628
56.103760232324916
56.124803946771976
56.25742959195784
56.38014786516524
56.765225896153424
57.19818014059276
56.52396360598711
56.45759365470439
57.202909443119346
56.73515215632118
57.888008552423905
57.599069309271
57.99818142331207
57.577665298682035
57.86125815010109
57.47369837809743
58.32701292553034
58.25393620265396
58.82048961202897
58.43166082296245
57.43200702603603
57.444646150808175
57.262863889796904
57.35800775111929
57.83681834007396
57.49652620773799
58.07094692162325
57.48977920547436
57.28165003281525
57.84989359920547
57.65621182053916
57.65014235493084
57.151857272224724
57.34312470704935
57.61228260627259
56.81472023749253
56.9906990273474
56.82152082214271
56.48861315991317
56.57422384348132
56.18837794131013
56.95710910460942
57.08723695731379
57.34851282717971
56.67726729650494
56.70370547326262
56.65831767130842
57.003735823951004
57.165657031482766
56.95053722409748
57.44289704867349
57.61522838723913
57.5662657039068
57.9153484015268
57.46208652578227
57.84988035943762
57.68774041737801
57.28961982545817
57.99768148565345
57.60130053649721
57.57548897012362
58.018643936293984
58.50158854240473
58.24493691443955
58.27988805628027
58.371611204004395
58.56480298602901
59.01706153378499
58.565287790616836
58.487219889981304
58.17952207512078
57.586901022121815
57.9700426623059
58.51585277927349
58.36925679492444
58.057089496156124
57.86997187595501
58.43698651083459
58.58469628587976
58.02809462759492
57.79697046126536
57.718745047558095
57.880658425448836
58.401882229435245
58.89570796382279
58.580819269536704
59.20141894571769
59.19697344646385
58.75015459320217
58.701347989772664
58.47473000811005
58.30670356360986
58.41705883927456
58.18962075195124
57.91562202166675
57.97316461025833
58.000452827208726
58.263071139809185
58.23414403201142
58.7053015148654
59.36356157021115
58.848928796272425
58.8126172904256
59.20527172126977
59.47440230264841
58.85000358954504
59.139138839765245
59.66781868308572
58.77413590493923
58.791958317832886
59.17515102122113
59.418754940191675
59.1314433459378
59.23036802964421
58.99340505684853
59.09586142034666
59.156534576436975
58.74946556432947
58.646228311902
59.120899428572926
58.38421371057045
58.19964921773844
58.15779607038824
59.09960977941587
59.440882766544235
59.92648792836878
59.642386420160136
59.522247302210616
59.57797961305361
59.746808931124875
59.09556233761484
59.18656498852982
58.52210895908595
59.69347134513956
59.68025394241251
59.31976047746534
59.500874370483096
59.30465155972877
59.90591454759592
59.638339551303645
59.769630461856934
59.112032359128214
59.265291107424986
59.68319512820352
59.50008102600513
59.4740930209967
58.80275003253676
58.43410037855191
58.428687606554874
58.40963466527509
58.3532968944663
58.686853628756914
59.13417253008764
59.17845382556444
58.93889847356452
58.22651080182754
58.28858608506196
58.04254331701477
58.365611224604116
58.269502199459126
58.39461294429897
58.63148226362068
58.73466473779875
58.81820728577241
58.15537355924295
58.45469351726202
58.626801393056475
58.258088501819955
58.47581446437026
58.528054883955264
58.16951684909212
58.332317127274706
57.79660095653076
58.23713388024142
57.76469248192092
57.81657302998091
57.3286057009181
57.14854633548272
57.14362180725951
56.70182601108744
57.36849573804803
57.185787702858526
57.30274454493122
57.58560600310273
58.50638529829277
57.92125553009673
58.08559702350083
58.0994837712332
57.91021757615307
58.13670292470447
58.236127653755524
58.36076007057484
58.8349335612814
58.19825569554322
58.72815877019547
58.7542132353337
58.81449287162238
58.20494024193208
58.12138674704967
58.239785573383415
58.07232254388945
57.91798808941781
57.48091499121793
57.41391848780495
57.06810033881714
57.11935215713188
57.50270010192416
57.96106106023819
57.736891839817154
56.98073967061746
57.82131754134842
57.596090867092556
58.08052665284505
57.85134349526712
57.34216777602386
57.22509975497532
57.50556342237079
57.36328329742218
56.68926354616624
57.46720321878691
57.77930212242423
57.95193869770767
57.540584944547234
57.92259928039456
57.77518221567725
57.13079538006731
56.79569929937258
57.44971528268371
57.50357367429278
57.472766121695955
57.55034840017435
57.78831923694607
56.87693701639814
58.02870198466444
58.218680751995954
58.62535723654131
58.2226171975087
58.385798062007964
57.93699372856253
58.64832048869691
58.665659774630434
58.51472851331432
58.11409779680239
58.22025417951359
58.23866745907401
58.22161121979109
57.94606199335766
57.82877216496702
57.717673560477515
57.47647271521726
57.89452729184427
57.92046013073558
57.96574767215412
57.794909598882974
58.11152031359792
57.90347491581439
57.83074861574707
57.875343020103756
58.543120840595186
58.51409731430224
58.07201758572016
57.41208699076262
56.77507446241272
56.697738235631654
56.22203354961309
56.60564750691411
56.977248399814215
56.248441828808375
56.42253701909968
56.52556467956576
56.40715489956813
56.92216566673728
57.38716340571944
57.47051347604106
57.53721355953856
57.19337335267573
57.28089256044607
57.18703329580458
57.27511608252318
58.09108385117244
58.482544150419294
58.3679638775119
58.88808575732854
59.0212151043436
58.28663604590136
58.448450949776515
58.36133640860008
58.23975075051852
57.89991671583068
58.13193528336037
57.64233761927931
57.928975742113316
57.43608466840503
56.95911556789553
57.14346305351796
56.35716538992903
56.60735400757984
56.26938992867891
56.40765700475108
56.450245559246554
56.56622018850263
56.429181620863574
55.54867465548712
55.67669092397269
55.96773798891214
55.649993395038656
55.6573639887638
55.4650612774297
55.18297331482838
55.12858074022095
54.57445930088593
55.2174635297729
55.34096886910201
55.716969060618695
55.925278085203054
56.37930654252912
56.37271198766646
55.75986966143391
55.66414675514931
55.11150730043085
55.41389492705917
54.72310520696331
54.778932970340016
54.338801863184
54.24084203441173
54.690968236744894
54.502575117612224
53.92784126097253
54.06516726526187
54.03598030041605
53.761860966070714
54.78440855608403
54.767879606481586
54.536534231300706
53.85337068931643
54.32745600346935
54.25895225794353
53.96956760781933
54.7029941342979
54.90501199503174
54.57002726641991
54.424827871369054
54.12384831822091
54.37254217143587
54.13641067562176
53.57611893817153
53.56997398214194
53.438327379550834
53.67604963342755
53.324867954082144
53.40387972540724
53.12261773154968
52.81228460404355
52.56888449639763
51.79639359466447
52.06322357810068
52.102466770682
51.74224044352242
52.29356392926484
51.73829998124983
51.04554297652344
51.487081531573104
51.28744924657106
50.84570722390479
51.19946676123459
51.66068851406185
51.90835993901402
52.17447785455707
52.63920940104917
52.45436071208721
52.79488072716866
52.84369392330317
52.44304181505589
52.36694897883693
52.70096085670519
52.15957937413332
52.063610316950786
51.51308524358951
51.36412983460102
52.148512878793305
51.78382725328436
51.66542178401884
51.855498910901986
52.40108300458264
52.09515917947617
51.618839698575215
51.78752841554324
51.8676196695434
51.49189490369355
51.79629262952772
51.826046754242874
51.94973190925883
51.38156162061021
51.90051155976285
52.353673644074405
52.27943434350895
53.11685840901157
52.93335885380674
52.763264069183556
52.49399785861417
52.27093834633347
51.99484042187107
51.820644546440384
52.10534126437618
52.57833368436343
52.12895842775606
53.00312056212255
53.31292632651651
52.88982669757245
53.3369328392471
53.49577426600841
53.02737867108522
53.53438786399367
53.22066812826143
53.27749195577223
53.10762204366338
53.4379141463685
53.548608438607744
53.812684053080574
53.45447223215704
53.637322420449166
53.28773048228084
53.39316116761385
53.66773148575852
53.64365824350749
53.44861428577885
53.371008914510064
53.09949067382907
52.863474812349935
52.55740643093792
52.838325061133645
53.224646385209255
53.46975285272029
54.25485009941349
54.779620459725145
54.6961628380156
54.598252025612936
54.735379105219195
55.098777447266485
54.939953219297976
55.183011806366835
54.987356717431055
54.98990654443632
55.04148669095324
56.20966478917524
56.14544339818667
55.772397667123926
55.096290104909464
55.09916157724838
54.8492438340617
55.53760534963388
55.5544322092263
55.19532090256961
55.10299550588305
55.54540219028403
55.599973290961174
54.770242099090595
54.683426344339026
54.307315856895386
54.656719418829866
54.396371118110906
55.21711570761497
55.17109020315793
54.251755103227595
53.65412258439985
53.622474150381635
53.55463864293351
53.46998961209921
53.2652809094371
54.01755150551594
53.718435759483164
54.019618565630886
53.82503882389973
54.054741478385814
53.71662430494028
53.9609324221433
52.95248050839334
53.00377753576864
52.9558533772676
53.03238064964425
52.66187888227681
52.3580395435086
52.76971250598536
52.79109114755136
53.01560120257184
53.75450928544614
53.83822071741965
53.71713372427512
54.27490402415796
54.29705966605673
54.199822726395574
54.17015883346217
54.209371153819575
54.23077833209166
54.087061386603054
54.66455798811023
54.728741182413486
54.590077731361774
54.806867649992775
54.58356749278918
54.07743869438362
53.710671539970015
53.313741628449314
53.665887647577954
53.308736224602725
53.12077847226948
53.36609396197638
53.82249347603086
53.95952280244932
54.39753657255125
54.08545591213313
54.25957500027311
53.97905332482982
54.1429283497126
54.04027230037429
54.11411889975937
53.896629218685035
53.89816785872352
54.476588040836994
54.662474367194015
54.30875136714471
54.251265588776576
53.48605982902811
54.0871341979678
53.992960182706554
54.172948561296515
54.01294414097698
53.7486337724056
53.142867987202756
53.19809792293327
52.96944783489135
53.22026423450199
53.45688461402014
53.503468890151254
53.21562970189608
53.45617668903005
53.75292671783643
53.49083935546321
53.702184020170684
54.12311448376425
54.593065539628746
54.29826431823907
54.739739196210344
55.13678314607241
55.71553883026945
55.263004622810186
55.564874714702846
55.41531452911241
55.41889946933741
55.726436997038284
55.6397055670895
55.57786331495787
55.088387774890634
55.22226803886614
55.21050710410114
54.96878805516141
55.24391118173265
55.04370886804033
54.79679452494304
55.04162273506492
54.42755691627391
54.45868011949307
54.2014088748311
53.41753991869638
53.79456503000472
53.88610949972811
53.98816571146109
53.132829045199166
52.76813182958391
52.732909820187345
53.021995964977556
53.42316867286674
53.46271514641319
53.52214889003687
53.59730835712376
53.2062825487143
53.23328024566451
53.519626203436076
53.852175851956275
54.04840056778128
53.90692968830211
53.97633368591068
54.107227340140874
54.01568012889844
54.012156487686184
54.290510518607846
54.12296183308144
53.84805080969203
54.46695110964623
54.728157006891934
54.91525557316692
54.30189028071592
54.459096445163915
54.33017101919339
54.37634642084415
54.64675865985819
54.854370615149186
54.12632031043443
54.71981460800869
54.394645698120954
53.82567245772397
54.2721934592573
54.11103137695328
54.587446830357976
55.00779489217544
54.447709917659985
54.407190268741
54.30370431724623
54.17263993486814
54.404132226830775
54.19569846119311
54.344978882498125
54.179907935838614
54.41344203120555
54.36310087918595
54.45740582012599
54.29562365927774
54.14174202588948
53.93364395095753
54.3045941256993
54.05374196916139
54.212618842598246
53.75634820061075
54.00553608374956
53.28830321878802
52.72880909605336
52.72104155075948
52.60752489872752
52.92639717578804
52.18427966119483
52.4534666059327
52.42769892187321
52.16739377319982
52.28045681408611
52.60829406089163
52.68399192523378
52.564155082583866
53.37820729444511
53.68037781187291
53.600076465291856
53.374509671712545
53.085793005565904
52.90264800764967
52.83609047362535
53.34704751596532
53.5771413260565
53.18128605745736
52.77669130980589
52.91051723363186
52.81727254759358
52.84913977471427
53.30410813428088
52.83142293883666
53.26097167823117
52.93270162910525
52.73252741572945
53.45843892260545
53.62844368376201
53.19306005234591
53.499913132205585
53.30258344969413
53.1745337286901
53.099621053959225
53.262794762644596
52.99068574163238
53.66379578995772
53.38264947611814
54.082511340511914
53.737138600716094
53.955982992796756
54.12777545126203
53.87545148765966
53.880979818804974
53.328775359832235
53.71612652403366
52.86318497912258
52.50442239652369
52.7185891569244
52.06544445635721
52.424151430218274
52.76489594203734
53.09610823297227
52.45345322584309
52.2954585918421
52.54475042461481
53.13820176659111
53.05594165160142
52.97039776143278
52.9492206750894
52.81075320999296
52.64922288990111
53.29970787887925
53.04981105308483
53.246127744102495
53.04010827465649
53.09374636174267
52.59227531484395
52.76154481860805
52.66213740239786
52.35057718221408
52.15990663760693
52.43384769532804
52.696035295074175
52.80445416125887
53.122620737633966
53.176511921814196
52.728309765423674
52.83873372214896
52.713724416132955
52.593301977271175
52.9101695047688
53.387349407323825
53.07762585218331
52.72951389948866
52.9663474694721
53.004242581347334
53.55936865097105
53.472064382501244
52.95860534088049
52.95213859740435
51.9158834738345
52.2272597201586
52.49899565133135
52.40171870104136
52.358817274935475
52.462340899427225
52.654681921399245
52.148800459538755
52.185049555143145
52.137839762512925
52.539982787775905
52.02682920902478
53.08950369812647
52.43711340017316
52.463188662026106
52.052434911669465
51.87682192135242
51.93413595689125
52.34830937554662
52.91074312644873
52.85124905515071
52.930645388759956
52.98026012035016
53.04352732538317
53.14326973238486
52.638957329503874
52.29054522614884
52.6911255264913
52.79899599381151
53.1826730614949
52.99265132422309
52.680284784219126
52.91867363502997
53.435426469460104
53.306120743371444
52.91453910047892
52.88405738771232
52.755112643007
52.79082732287548
52.81389670956165
52.27161540815773
52.19189695428279
52.04041207402162
52.08732862366113
52.10409775873937
52.740082517287334
52.54148164046594
52.6291441689356
52.95456950407201
52.655154149093185
52.72758417051049
52.60370453480893
53.245565576409405
53.47667162923935
53.98382303576044
53.40679377999228
53.24944605035972
53.27787694515547
53.238756059410996
53.50695296011127
53.787364676617024
53.51193548132663
53.865917561754145
53.89618740980784
54.14383429397187
54.30841270628544
54.35499662710125
55.24902633115291
55.38851566732894
55.303438244555416
55.41663261662033
55.2230334500434
55.514719607954156
55.220295704273155
55.68492467259774
55.44375979506885
55.43897181232194
55.32815731328926
55.11361815493312
55.095080313809824
54.63422552961686
54.091270284333135
54.251943634624354
54.49432863501621
54.64878306041151
54.37756196161313
54.48884243723449
54.8540135928227
54.69537825905955
54.96326237848684
54.990163552164105
55.3032907741137
55.78300187486686
55.17689867149651
55.4807017782204
55.60165836351136
56.41380693827164
56.81134575058218
56.8937648789873
56.700564127308645
57.01551505938812
57.03203618005392
56.71780946692701
56.927430911667315
57.09344265453974
56.699508873227735
57.212229511972595
56.414370601379176
55.9748032277755
56.62280027528324
56.67117265883872
56.33533489057346
57.125406152266834
57.30634414010615
57.53381118242001
57.59933181983817
57.26474409765797
57.054154730050435
57.0075509244087
57.76697493953723
57.81660553358498
58.144947580120245
58.5024997177447
58.20490838597906
57.756816278547525
57.636140421656286
56.74591337475373
57.14420356697525
56.67895927939559
56.709393102142975
57.09111930411811
57.33354985467645
56.63424658766799
56.324210510760814
56.4467211754845
56.11979200598872
56.49417077035553
57.03808584113877
57.250631286140035
57.38992648535175
57.24467521313019
57.94671157654718
57.496813751017946
57.1068588653887
57.24483272694991
57.027458430515814
58.03155218813407
58.336282578525996
57.8955133537016
57.969121036644175
57.18770075516084
56.98392782437164
57.86710339001905
57.746819714890655
57.698894370442666
57.86879550775042
57.89929111448119
57.423235908684326
56.77666407794966
56.8131380768869
56.29859560207963
56.50470332812755
56.487079968787924
57.098144389879344
56.74287385065032
56.55322177982622
56.254471358397886
56.27406461892738
56.530428722692065
57.225917060708284
57.80152598786362
57.29479199176684
57.17107895050171
57.39984218062444
57.56273925948988
57.05395462833442
57.09855282770866
56.76093079608059
57.73066235545907
57.703731839466734
57.59893713430689
57.55841833799216
57.452445123885596
57.795335509892105
57.81790478574314
57.83330967292684
58.16193050617729
58.067359409021115
58.91911411333175
58.61098627912171
59.01230584591863
59.02634616336191
60.24098652844805
59.977668165235116
60.182986841393
60.60375455918357
60.58990207519692
60.668298258141
59.73391751074321
59.84649685883095
59.37630366311282
59.32215212735977
59.094623049473206
59.0999011321163
58.74856142179621
58.72689253293865
58.34567964902989
58.5049814928504
58.05102661554028
58.23648832321065
58.64467212918867
59.4613721283743
59.734268966984224
59.2711590384608
59.38812988638075
58.7345420770892
58.63780868869107
58.51406294108479
57.784247310087096
57.83807863745422
58.342892864802316
58.409709270744806
58.911860085805905
58.56787498848865
57.81491800832305
57.344991528809906
57.504047614272636
57.87103360963513
57.556258299125076
57.31780037065723
57.27833972969237
56.56847308476421
56.89143660381672
56.68020357518584
56.65588689271838
57.15479157911398
57.44225576498575
57.211155301091786
58.351256997687024
58.2446502721217
58.282359187635045
58.73983502629499
58.34978191277837
58.043700546800714
58.12375615433216
58.320424670812635
58.3236609797158
57.65576938569654
57.35896318547131
57.31169393716917
58.30886154266038
58.098125982533276
58.571589424946424
58.09368281969316
58.639732134678695
58.54813830292851
58.00754186216937
58.048466308163256
57.85042602954878
57.65557984428139
58.01171805154418
57.43149910166319
57.63939943400494
58.04070887230528
57.66161457464963
58.0269837646934
57.30614057198566
57.114724656853184
57.37179333064723
57.222794654957816
57.06209911270799
56.97890822768707
56.777523752139295
57.39347278953042
57.55093805497627
57.70263758665022
57.48902880836691
57.46296941250178
57.25696948006149
57.32365520800894
56.866612289510314
56.46902664588245
56.98750443984355
56.93786177195268
57.047912559649724
56.62793737689323
56.577406730036245
56.64867526463258
56.9459485984937
56.58804736942021
56.80982836276721
57.282561337625005
57.5369497081881
56.76875818563592
56.540195382216176
56.759748562695655
57.184829412889506
57.02136445628841
57.320160840082046
57.94546661876407
58.50648071345286
57.8320736153309
57.78944956540356
58.3074815129694
57.864676348804224
58.28159667135986
58.38163151384589
58.35374632063276
57.863532004799374
57.98641471238023
57.9871509579432
57.8377578790331
57.87965698929243
58.222425957384544
58.59543423068635
58.472526898292735
58.87234030724481
59.51320888221852
59.32538530431161
59.49471389068935
59.250038574133626
59.32283941593521
59.05386445273323
59.32272270648741
59.18372720328669
58.80671341397867
58.885331741465976
58.65727136556804
59.37401078536823
59.07773170758096
58.54053754465929
58.34647825099755
57.49928292439932
56.77517235661208
56.71030466725867
57.011105027707785
56.12943189019962
56.1311293811553
56.47684974590486
57.076512405521555
57.10154774957073
57.217901385653796
57.287055166781755
57.541780582329366
57.349558545677354
57.25750760867557
57.74594051577382
57.57467568686519
57.33927535399542
57.27747446855437
57.705407506579604
57.27685246388146
57.24653811552404
56.843977792404154
57.03616326718716
56.761499167118515
56.35912907205384
56.895684904973
57.699065785910804
57.640205688325985
57.66596176884656
57.826446252544635
57.949306870831734
58.14683450256063
58.274920928750696
58.89233066901489
58.39598736597694
58.5170147538494
58.3696048039766
58.901832722094085
58.782523488551014
58.77237567542289
58.15542803325038
57.61115073032593
58.18103378644315
58.08329814851884
58.26785833493887
57.641445067400355
57.22066521992124
58.24430991261069
57.80428971873376
57.4790849068924
57.59884335157598
58.11897323676861
58.09095421826169
58.2307021861323
57.518000895715154
57.51507079868246
57.703152194866824
57.92309689060837
58.415572229038304
57.659159437817884
57.26099450828905
57.05817127032051
57.153072027920736
57.206332835381374
57.14249272308024
57.3446857270952
57.268428752617474
57.202593787145695
57.307575967508846
57.53985145466305
57.86254732281882
57.83000720086985
57.83420401867376
57.81603194659177
57.59973147853163
57.56479915056029
58.0251210529063
57.58865350482207
57.81271564898929
58.595967337338074
58.12779368171295
58.61965789479534
58.25531094656789
58.62283349398885
58.44775473650163
58.501360497445255
58.37351902427294
58.35735214230632
58.515986506476324
58.44379595929144
58.150663398504236
57.29090156541924
57.30596532075221
57.1536477166848
56.81578508985445
56.708479749118844
56.71542244610336
56.357104319362236
56.32892136056011
56.65222729467236
56.920938991262
56.40536482241717
55.950492613423236
55.72285615811807
55.399704777113065
55.90247835872078
56.30792290192123
56.34166424255323
56.5292232544014
57.087420318565925
56.84708307938165
56.98376533720038
57.156447211764785
57.004798009586764
56.468173556369116
57.24887724816755
57.18479121129169
57.16945037281418
57.91138494296198
58.056119751843156
58.04164110965863
57.8008557281897
57.93513726851535
58.246194610350116
58.18321875804382
58.02727431127099
57.4508536301664
57.300611573446176
57.247157327755374
56.824361745103616
57.086147043590564
56.89943477324977
56.89323798702506
57.22008106548141
57.23392828795297
57.271099462234794
56.99993640329757
56.679077199017144
56.88584337330322
56.87485483470024
57.00046072936884
57.40487682515344
57.96406308031502
58.104566238134076
58.486140831462244
59.10988295427551
59.07429335300398
58.843725700519016
58.77453398137851
58.631637857677056
58.65739740298964
58.94231758177042
58.83032006808816
58.68619258826754
58.23174561313152
57.834991753092886
57.977768566241934
58.07540282503605
57.76004403073352
58.010222455283156
57.620470248695035
57.39879605749719
57.90174488827709
58.03515903650157
57.89360153699124
57.715919874599685
57.49939918133802
57.766926134618814
57.639692432006385
57.36020969585726
57.55022293226343
57.32691023897202
57.418500255073596
56.8736186030428
56.970848788507546
56.507660692909916
57.087874515465835
57.30351114610385
57.5725945867715
57.10302988141734
57.076537958865316
56.85693783706235
57.00913241951224
57.26654391492943
57.2059828644391
57.433721921667804
57.52497114644381
56.99936538332539
56.87233433532049
57.35995316516602
56.615775199409796
56.24437035611635
56.16105171708996
55.915143619906196
56.636668725183874
56.47499318723724
56.72059745605
56.69677479586132
56.68372749847773
56.881109392499496
57.064474722456396
57.32550706180553
57.31906421058141
57.435521363870095
57.56088479972709
57.613033910384964
57.71723206700925
57.49082401505127
57.31380444872517
57.63468927719222
57.84061305729942
57.02550709296579
57.51955445430014
56.96906444436946
56.74446844889119
56.52439499621993
56.11176544487172
57.02652288776155
56.87798058162789
56.90641079218398
56.760236827154124
57.02871621334998
56.690100809593105
56.75205190421711
57.22005673339429
57.1324319343073
57.133133479497964
56.59124549831301
56.87180748686306
56.508323896499945
56.70938537942764
57.12554386408531
56.64161201940853
56.726133995983176
56.911091086758894
57.20187778855961
57.29635092781507
56.99353196475035
57.33197273376261
57.486915486309805
57.735346846249
58.03468979166517
58.028208746230646
57.77055819165929
57.29627666754271
57.076801955783424
56.86751001973679
56.48904540522248
56.07664818336719
56.34056982167384
56.41854401306136
56.37444062142265
55.688579305153525
55.83152316040246
55.86649591416671
56.136404845377214
55.61289274180591
55.61362634121782
54.96900566029196
54.39844085497079
54.835648177285
54.75343169542321
53.86791626922234
53.772306564044364
53.64992169890566
53.59298966980692
54.08899497060987
53.45268504031622
53.608919184042804
53.2623699874937
53.29388973264197
53.62391851513589
52.84960743772088
53.337089784407546
53.595398533765234
53.22198676717997
53.350743766816215
53.222174055221494
53.66076393691278
53.004409453275464
53.687685739374785
53.812445939243325
53.82306559542062
53.67671066495191
53.87756432890659
53.8571810468719
53.902952265732026
53.732573738867856
53.687219971548316
53.41109478541581
53.21229806471456
53.855901249189166
53.81338923123726
54.2304115569115
54.454747276483
54.250992567278274
54.43570539706458
54.048238583885556
54.012391516567675
53.72149158784342
53.59391399886868
53.685993330179635
53.96420604082027
53.7742957728649
53.98351528905777
53.49701255786725
53.38954156028666
53.13221904791227
53.52426982055974
54.27151904900988
54.165308861548574
53.794520686888085
53.600418948050965
53.302865590802114
52.538622605210776
52.88647428113639
53.162167943647326
52.92490721283943
53.437299580597156
52.7495928756985
52.49913979186278
52.964240355699395
53.92714963472654
53.65343079551649
53.26710467210811
53.06345532507121
53.05277596745241
53.70105835639218
53.69872026831774
53.81982656870902
53.59913879382093
54.23297056529676
54.31269761176891
54.39246640938099
53.92802061530498
53.646741391016604
53.85211251560995
53.40584115622584
53.85665351189443
53.21474972479927
52.81784055741322
52.07371856422953
52.036623141521076
51.74038261907103
51.445537816198296
51.68856338400373
51.729362434618594
51.390655363036586
51.88340427307329
51.88400900174778
51.898039313744306
52.30723374831409
51.71944907985948
51.57994011491734
52.01269312604116
51.513945959296436
51.73977601704188
51.79505374069432
51.71688304493198
51.41069044072074
51.27573312883417
50.9982400846465
51.167863152108445
51.511458784929
50.76105471723705
51.18270086260896
51.25828868340614
51.29528334592872
51.964536334830505
50.86508089565209
51.34658211099621
51.807848353558796
51.71217181272148
52.172929612357116
51.46597787487318
51.203782787211175
51.23094348071576
50.86737435104824
50.52899404560566
50.500468693700455
50.20652787474401
50.16776717805256
50.65473876410847
50.46427031991471
50.45689032646401
50.39534238301745
50.605958178381435
50.44617834408214
50.86993193925635
50.74384064246952
51.676638128339526
51.76877248669901
51.50273323983823
52.0749542003152
52.73110709002494
52.635866466012054
52.77873524955945
52.63871497463662
53.030005934761995
52.911384516062725
52.366578882303195
52.3439592191399
52.42427441188742
52.75658123063955
52.98236441273582
53.053116375742356
53.13923122302191
53.15866197920122
52.82724593987876
53.27976046401297
52.90703851281584
53.38101434807597
53.93977860158448
54.582576576751926
54.5650127688703
55.26423577631073
55.286849987470795
55.72036278785675
55.92169045306425
55.428707788372044
55.69386257503449
55.71591006298867
55.448129989035316
54.83988384294064
54.718678628773326
54.93549077068892
54.83222046276366
55.10001965940983
55.37019614107478
55.22009384333611
56.01697750787525
55.79693771162119
55.05314050840796
55.36583652975278
55.048305565189196
55.02319504653263
55.31462978272838
55.611769898850255
54.93028738342903
55.155811525496425
54.378309294073006
54.425670323862164
54.18651375053594
54.1352636642659
53.60613568172041
53.52639593864236
53.30373141044345
53.39665761060232
53.24591223763379
53.32833970589389
53.50664971836816
53.754244171737945
54.599212367978836
55.004084776953604
54.23919901264982
54.47236349043734
54.29890512888457
54.80873040385427
54.67383251447089
55.243595418087445
55.54723063029049
55.51870611018629
54.783037136754615
54.89709674524261
54.826929346577614
55.42674522654439
55.90948232095332
56.00051631894926
56.575831451086366
57.612070577381026
58.038561100976004
57.75000502438822
58.32863497165537
59.03895075941071
59.37753194061582
59.620522397320855
59.29371309003107
58.938214147518124
58.43121074091429
59.2262648044811
59.32348296018395
59.506157948125
58.84481323673022
58.53804828400467
58.52992805710708
58.826679773835416
58.5880618552394
58.577388247822505
58.11834654262738
57.763173073325646
57.892582476713294
57.35743688737574
57.754994852930004
57.59838965371902
57.25027366670034
56.87688474462955
57.05546517077874
56.93340210399111
57.48032249828614
57.96675136234568
57.77284294786351
57.85690098841664
58.01553532188502
57.624977357152034
57.810356644102946
57.6959529242009
57.60646586843266
57.3503769228323
57.67349915103261
57.491407658775
57.390521539884986
57.88751908983241
57.99242754505805
58.01635852658739
57.8665625619184
57.96712764681515
57.86162145668425
58.28116026499505
57.46277892922508
56.733655366883305
57.25506412209151
56.561870305423824
55.95921092478031
55.761720077754234
56.16826888063821
55.935990577405725
55.68177588892906
55.796508668722794
55.5079488796209
55.51149357039217
55.96336618556667
55.745134451538895
56.055990212629936
56.0486617669158
56.7241598157909
56.341984776298865
56.48332953391694
56.5457942928406
56.98923594053711
56.39870548273809
56.422142757761016
56.730431089453354
57.161471553390726
57.33279663804535
56.75665860944351
56.50213807248652
56.02246449595508
56.00374733835003
56.32467352945921
56.119163352736145
56.07147177069673
55.63214382384943
55.58509428707298
54.69112594006067
54.29138830878354
54.54346789416311
53.93706715748166
54.373823703870656
53.65716019945403
54.07798603581721
54.92950666048809
54.846307915842885
55.12057049565524
54.29357329088319
54.53102554875193
54.531339985111
54.49166070424896
54.839854169627046
55.236849609896154
54.930272604148634
55.15088256715212
55.54406449976387
55.01844829690201
55.36585114518434
55.67230815233305
55.676017671646186
56.07576142830138
55.54827720940416
55.49325519380207
55.423912522851076
54.79889884911164
54.351801520135766
54.22783298175177
53.88470908609992
53.90870250794916
53.52175238189437
53.5071625787027
53.203510189187675
53.33066782443758
53.32009248436326
52.72288463277617
52.417218309518425
52.74875994449207
52.767052508892206
52.842264668455925
51.997728268291844
51.9966543573813
51.95937678581804
51.84790923339658
52.22213028420468
52.42881282414914
52.09619152591954
52.630825305762116
52.55101350714361
52.25796395801453
52.1266897182637
52.19423094356569
52.50162615287453
52.56803254662446
52.12735181431017
52.21334611823334
52.64405875981401
52.509382074334454
52.351007259584776
52.30619992938025
52.14899906677027
52.12877850060908
52.04240159072747
52.162422642320216
52.179858393459774
51.94899379469614
52.135599418383755
52.63996473162806
52.50297979297868
52.698626864951905
52.189859559581215
52.36504410090938
53.02532260237304
52.982686080461924
53.03088024359917
52.75036596712669
53.230088415608826
52.80971438982447
53.11465246970726
53.005620079737184
52.8379762691748
53.227034349108706
[truncated: 98,002 more rows]
