# Supplementary material for: Comparative structural insights and functional analysis for the distinct unbound states of Human AGO proteins
Source: Sci Rep. 2025 Mar 19;15:9432. doi: 10.1038/s41598-025-91849-5 (PMC11923369; doi:10.1038/s41598-025-91849-5)
Supplement: Supplementary file 6 — Supplementary Information 6. [file 41598_2025_91849_MOESM6_ESM.zip › AGO2/r1/PAZ_N_distances.csv]

cm
42.049746074041146
42.283402111990135
42.42847394504675
42.47347711128957
42.731460029297445
42.45998465561717
42.33484470263187
42.189434132560784
41.74421001679894
41.748613445192454
42.23562115963338
42.112933088562
41.905832640726985
41.979039621872246
41.904295001255385
41.96179623116109
41.702752708087
41.388219106937406
41.42779313731285
41.615963750257656
41.54610440587273
41.37533301629904
41.97907481028181
41.83279985922117
41.559459550624354
41.64595825269099
41.719082547197594
42.074083454636515
41.828554883280816
42.42093449214452
42.053520146386354
42.04676286928892
41.892814291201276
41.85848598154956
42.060796018306064
42.1956861604966
41.97899559031941
42.07199985016816
42.01723767151041
42.33253233626863
42.16917102696416
42.04455787648714
42.22365367230816
42.488776763851284
42.42653971874016
42.20096853187929
42.44970496933461
42.583299114307145
42.76340469665884
42.78787854433284
43.08881758105894
43.17768958220018
42.625090236432435
42.87438433530105
43.19194805213896
43.74980698832001
43.87008657958851
44.24663758709855
43.51874634134165
43.58854282651044
44.00363836372737
44.153350260414584
44.33149931040961
44.195218479971814
44.31703538524627
43.9248645324957
43.95097005326689
43.7889751476811
44.04692655035173
44.254085420313174
44.4062905172762
43.94860470650614
44.19146697345359
43.77960196129477
43.83917179172992
43.74675538019068
44.451286470473605
44.688413666196006
44.45581403157317
43.66847372524417
43.665881548144284
43.63072964853032
43.481727996781565
43.50039385654178
43.01909564109254
43.74458460837269
43.479546828713715
43.046256234420404
43.28096485717303
43.21670494324091
43.188617960528624
43.180727214143786
43.186992499728724
42.9835999135363
42.86193652259662
43.1591595329136
43.1551307340043
43.08662645881159
42.802950571467974
43.3395239882038
42.407588461628826
42.66107980175329
42.81247088579878
42.607534817636775
42.53075923352245
42.58473792934982
42.49860418140555
42.794470906906945
42.85068624133604
42.83654079398059
43.33593313412268
43.44982358581126
43.792347922746664
43.68064054268694
43.26162150280221
43.86224556680571
43.65012395055756
43.70499563653042
43.25451535064545
43.381012576363545
43.55463962360169
42.904653384939294
43.25341081295795
42.90730584894545
43.14092927570884
43.35631153334827
43.417296456749355
43.55845650329527
43.41232121425286
43.50522281301274
43.54066144653642
43.44130935950548
43.42656901494633
43.20971632912231
43.128831860003
43.161697413647346
43.2562671658823
42.90048989581377
42.86598958649268
43.22924217998314
43.570614191634796
43.894356564078194
44.08083983698901
43.81207683751834
44.34221194793624
43.80254578734079
43.65425466301108
43.47257653773454
43.041987406978244
42.946817499464466
42.60911704319578
43.08704351477057
42.925445767089194
42.46754959514907
42.590365551583204
42.81559761335401
43.357683013506524
43.70136763513515
43.63084184392065
43.74761436184465
43.631344533659565
43.453804116844005
43.38921235951208
43.52584847776193
43.89426682522153
44.049504793291156
44.34294730942473
43.99994510780005
43.83244611329035
43.828702807536025
43.74587108778932
43.378232229469
43.08344299888477
43.452245608553156
43.62894995991947
44.015635542039156
43.669613974147936
43.326613053694174
43.31694139715207
43.50579091977405
44.01733674948035
44.09783452708784
44.04128104121781
43.77972180706972
43.760608216609825
43.669419367091265
43.44258705842393
43.65574654724466
43.669863321629435
43.607546001234546
43.64809497800881
43.082782740635636
43.443983095847095
43.54251881990479
43.44589078306096
43.24022792398863
43.63512924188978
43.311016441104094
43.34993888618613
43.402315487606664
43.531708896763384
43.93786440520749
44.46801004603442
44.68417009754463
44.50102662365395
44.915591450823804
44.5621136944758
44.34438831940174
44.4271686003208
44.7472835593642
44.445089801158396
44.392294237956996
44.39041198049371
44.26887374215221
43.94259291642579
43.806451422328784
44.6396423267035
44.76175630210679
44.649729042780564
44.35706933706443
44.75817375726211
44.66461243672763
44.93922432760836
44.61558900966069
44.51065663630586
44.73935396500066
44.85589475175642
44.570642529498926
44.74912006456448
44.96507965523182
45.23051524988286
45.154658312700576
45.03394219398613
44.990455929146044
44.764994188286074
45.08306531278289
44.642300299063486
44.77169977593721
44.8449735187531
45.20001200565013
44.70973452301308
44.699494240861505
44.45084273329616
44.5859264177641
44.807998171996395
44.098393704501454
43.82292699769512
43.49898402957795
43.55152670834828
43.589751164716205
43.96677727657891
43.86119173992266
43.895780406927415
44.09031455544819
44.19641282103448
43.690690736863615
44.09731334910594
43.60648425727947
44.142557680688306
44.350875615231466
43.868872582013786
44.67098682722489
44.62162237397402
44.35110663389487
44.294891648353534
43.91027969145677
44.505200985673554
44.41914620581422
44.079774867163316
44.542381097011926
44.378120641847154
43.89086025283159
43.9139810904779
43.81276716262651
43.78253901465831
43.59771116110666
43.36469125285955
43.94634863304715
43.92915162590575
43.4268189261864
43.74591550897188
43.44350946911875
43.684084539193854
43.57397980880773
43.83423320265326
43.54187217312622
43.37956213928751
43.30594179677267
42.90674353840414
42.72320068126293
42.89767823286726
42.90588465321104
43.14465669151051
43.32083420674253
43.4589502841478
42.77494995576267
42.93732182583862
42.86767885220881
42.67357452477303
43.332380238149604
43.43149419248037
42.78101077110202
42.56706447265643
42.70458247537656
42.399774045667954
42.86607453082431
42.89385711168919
42.93826633378058
43.31210569660423
43.1617215571618
43.093363419961115
43.160436576923516
43.13001527248955
43.07182303755801
42.95413712908576
42.550787816985924
42.68437078690211
42.65877998927242
42.51970146126282
42.61486946645009
42.891794891185285
42.86124701505511
42.64396753227675
42.661237188717195
42.53573298077521
42.40252671166739
42.31903721416547
42.200272004496476
42.03640280066079
42.33892776206158
42.52062469295254
42.24407085168508
42.32108269794084
42.67217144733521
42.68757668741746
42.276966553835464
42.48367144476888
42.48553184951223
42.12823304559139
42.197943028174976
42.361682842402715
42.18032262269706
42.52737878696571
42.53710441752603
42.85035065512992
42.79725870481274
43.33355710597074
43.128697845406016
43.237961925483084
43.52883499123372
43.67605105115489
43.6892515152519
43.73996488691805
43.60057202293317
43.44951089599492
43.301876411158695
43.44789710538822
43.62847224361623
43.161578583513396
43.06657619206975
43.013154827141186
43.2726491225558
42.832410962659736
43.21068689668787
43.40640449515452
43.773175906440166
43.577753240827555
43.64980727698748
44.206576968344116
44.298047083987946
43.91094905350177
43.70147832838541
43.519234589917026
43.16141447853688
42.95531584696183
43.15876814324042
42.89487847789544
42.87395130672528
43.03153269815796
43.43335361938038
43.501748487060894
43.972027322703696
44.0415256276056
44.03949958732452
43.93824018985357
43.97983227912476
43.86849385510189
43.98885009182848
44.208563339743286
44.039897978517736
44.13393930516743
44.11970419466542
44.364355683846775
44.016130668501646
43.649242959390165
43.897553377297235
43.78686875337169
43.88484913753687
43.811339125204185
43.92007499876429
43.711735506420055
43.91024003449845
44.313450900631125
44.02331530264199
43.251834062018816
43.63883129341307
43.78582377487949
43.24651569432881
43.36736806268205
42.8375359944401
42.66228573380926
43.132904777212204
43.03910316201997
43.47117081227715
43.540902813150204
43.100101258853556
42.71325220236146
42.38819344775934
43.04206800599633
43.24705665487348
42.733956131586076
43.35445975304564
43.95918054643514
44.08323971035125
43.83373556737198
44.05640937282285
43.76176663241015
43.97458418403393
43.610012985129394
43.79915049907422
44.01180042814074
43.69126552087402
43.71005305853308
43.94517880529998
43.64437854949252
43.531785620613576
43.19621821046981
43.20338084817619
43.64214284377798
43.38988627143317
43.4863271433792
43.337869703740836
43.78184094142776
43.58286082474491
43.595017517347415
42.99313165212705
43.0182496176968
43.13420710720611
44.13331625955346
43.90213537932749
44.27636723601617
44.3202160160501
43.98979216473291
44.075587216875704
44.43461902182297
44.30284476178578
44.32481960348825
44.76690984195766
44.98232800931594
45.289035239602306
45.147153368828455
44.81266954378382
44.76559274892185
44.78170250287007
45.065418672250715
45.05808727766549
45.13008316255677
44.71564936998057
44.641826995953274
44.97087893293435
44.751735775056815
44.86015274829822
44.67596898802122
44.8967622985534
44.63525301368622
44.86565221186482
44.73382106116632
44.79724349939921
44.523170816095785
44.33884167731799
44.210028767019104
44.36004809652968
44.333879764846515
43.75666721280579
43.46292234546638
43.34931462080962
43.21983050244807
43.529690193684765
43.574577003054955
43.63947700460611
43.59846508948264
43.58994654034657
43.51043608021835
43.274906174198414
43.386519457055755
43.33455480863863
43.49627550996843
43.23918997455664
43.54784517825299
43.337355365508216
43.1656447985235
42.706630215031296
43.58063156085887
43.60836274322086
43.60345830370034
43.361731357147555
43.263956865574045
43.57597479227132
43.507727914109914
43.36330342339421
43.58187653144779
43.959045873147986
43.95016284396717
43.51114054125887
43.64268676342457
43.5977935613462
43.61465546956405
43.39685357890602
43.54227325563691
43.759677623328535
43.35020280947055
43.8584638515728
43.99537738125772
43.879543254819474
43.74436050929271
43.87373997138064
43.83433178020936
43.656534903147545
43.40590814904919
43.49103993360288
43.56306184667291
43.1296847428965
43.400559116047106
43.37644157108701
43.48779665920184
44.019307566351245
44.09718003473039
44.43758744693009
43.73479214976355
44.419801240004865
44.02680246019879
44.211495276575505
44.034231528776786
44.086942979559936
44.32210834471812
44.66045242772056
44.43578622499551
44.41125236540007
44.373600810692835
44.371440872207025
44.20130210031402
44.04686710566836
44.5120583019068
44.031735468516835
43.77042790739076
43.70376101876025
43.58007345722079
43.94554058717147
44.62150263681433
43.90020436716294
43.99473993605837
43.98497813606211
43.81296461982525
43.6162879641289
43.63649776505886
43.19431763179922
42.94811547928811
43.124981547109144
43.82783309373158
43.43870605243302
43.671875057060895
43.66989415097755
43.694706988744265
43.7507771663716
43.58679692525369
43.01487659951916
43.84458512027154
43.23115723377016
42.99356295167708
42.68286004832777
42.814440467172616
43.13589650940925
43.346625011839144
42.90623965627743
43.021583510229036
43.0754177794028
43.43512186378599
43.33535303032944
43.41256518662444
43.469201498349136
43.447526431897245
43.78527831839966
43.71729892941993
43.449292132576055
43.65097405373252
43.83873347222883
43.061124406646144
43.4134964853413
43.4088820419364
43.24451134452218
43.21207952670055
43.141553148282405
43.08639260768218
43.39532474295569
43.70494594711447
43.32208402074044
43.035585662328934
43.20312124756052
43.26414608925423
43.70149387850728
43.716791124577625
43.43640795341592
43.61138364628741
43.966994218259835
43.65718736661244
43.68680586215856
43.847274377242414
43.7514662101955
43.9584706476119
43.729841104724606
43.76242475809693
43.45252977894281
44.069679669090114
44.20262931819694
43.91068259644115
44.09890387803113
43.97009694020785
44.07806758379413
44.02146818123314
44.48685102663436
44.63833365724483
44.55608850173802
44.596708859360454
44.19351442676197
44.15093736463641
44.13086970521603
43.975076281838284
44.06831363511975
43.679713107631436
43.31903371838562
43.133845509203056
43.38170180892726
43.099462200835696
43.07563497391194
42.904202111437854
43.22391182491579
44.0604908308856
43.47683238652044
43.415661251050295
43.41538669093147
43.255854369713695
43.55294944218888
43.72142283378902
43.580590983750334
43.57269903827225
43.55722796661757
43.63294988554061
43.412039038452306
43.2854903484222
43.10403373266625
43.607116741590396
43.5931307878916
43.728251425531106
43.71747903036252
43.825322575383026
44.25993997391896
44.29951938692611
44.035207293873334
44.226273612233825
44.0656590084195
43.83381978429103
44.31313781049304
44.21818558277907
44.36804395859151
44.12216136971584
44.03711504350487
43.6851801056052
43.78004002724371
44.531429497349336
44.26956731210159
44.1571265153593
43.94193663093132
43.835721329204674
43.57406175838248
43.219151041765215
43.118556032174325
43.27284584594577
43.50752656700422
43.47931622865794
43.42002145086122
43.650708952504644
44.21661308710907
43.939650964857364
44.004160987818885
43.587635807547514
43.52361654201658
43.57509216520841
43.685449015247166
43.73388632766636
43.46140856168282
43.33493731434135
43.890057286576884
43.67173726685888
43.494125399798854
43.542678892209146
43.224599154684284
43.54938106399363
43.27277078394039
43.48934500249399
43.17825821404945
43.10388033145558
43.198225910077085
42.623020756195395
42.97480263862152
42.745686573258375
42.47635299612813
42.620727947552524
43.05018522562649
42.94129794849594
43.25672670283697
43.381327638887
43.51849858977627
43.1470857418546
43.0918787982943
43.11078637157763
42.828574962742415
42.74949284096568
42.93894443779125
42.945910545101604
43.03546980069288
42.94820680391485
43.17112318519045
43.42838806577483
43.64294452548715
43.42999390893555
43.30598487742623
43.54228722553442
43.493711192826
43.585069253150486
43.083197014360024
43.21443216139641
43.912278383319915
43.385322100164075
43.42063539259616
43.63224952227109
43.94510493961687
43.67421504575197
43.62604157765327
43.82090745959914
43.46695166063306
42.73102604176573
42.85429107233088
43.44206449925833
42.83833696497828
42.90608108452359
43.0157230465186
43.22006468020042
43.518011851141914
43.655483008322896
43.19150810765322
43.40243829059338
43.18144460640488
42.95809424492531
43.20463555758941
42.72026828497895
42.464744318191634
42.51910634458737
42.77038736738206
42.672263831158425
42.59536656084443
42.56833479073979
42.793733042444146
42.87697134796867
43.34901557548673
42.95690209507373
42.73901260592035
42.865783582139045
43.12802899346342
43.52016355724922
43.317368860549436
43.323143026278046
42.96011863541138
42.750128172560146
43.10338376490919
42.86160724071593
42.97505373314623
42.904530686534834
43.18249808053332
43.06734351737217
43.3022237900649
43.16736433907619
43.171389306128106
43.049110942743546
43.32689600793772
43.37313447120322
43.14227688150465
43.351659920159875
43.21056476368084
43.150464845042066
43.18556807796883
43.34121255811131
42.85713063389667
42.5830090439209
42.9003381847464
43.12501812757131
43.28798327037405
43.280180429809384
43.07202671866014
43.229369879489504
43.37985820186183
43.30363039280457
43.65779466815279
43.489966501832036
43.51290821874617
43.25630168828657
43.19721013473302
43.3966427953762
43.42932569840347
42.90464890810063
42.98126056489594
42.3293594378059
42.550899033275705
42.41519026382608
42.28223934304551
42.741594115260085
43.0879274219286
43.03559297182557
43.113878733305256
42.941082327636444
43.09006653720325
42.58820461705777
43.31527858764503
43.27750062995278
43.092880305906434
42.72352558221968
43.13485694606016
42.94524847454906
43.025658747128475
43.298768420333474
43.14826500126579
42.975860884494516
43.22147853665667
43.173404044425574
43.20574993849552
42.710348991484494
42.59588516143647
42.544037260665384
43.11843424799386
42.874023741589546
43.28118960830668
43.21372238275404
42.973732962048786
42.895848512788994
43.14037937857965
43.35607941100729
43.31666070543338
42.930675170754625
42.789478275438626
42.85937796808791
42.9833342596872
42.931005496178855
42.74351829206511
42.743196624657955
42.681615383810936
42.53798988806283
42.72841880470214
42.8297652752609
42.982761093833176
43.129570608801544
42.83137054664075
42.77662633250548
42.40789566203521
42.68317208275758
42.784763115109776
43.07596367891165
42.409048112438064
42.684789340413815
42.86655269814042
42.942982255967394
43.3691762228343
42.58033264151354
42.80551307183427
42.671899115844674
42.71156213278218
42.78330935136792
42.7442722300695
42.49075195298447
42.353961094421365
42.49792718610698
42.53574539512079
42.65378540688443
42.56812358625884
42.67558504555329
42.80543805665959
42.902549954114555
42.76256726903633
42.91299775164227
42.75002343722696
43.00518706367766
43.35869866239359
42.82804266020558
42.7471803716402
42.8653166447339
43.37878543977622
43.12632910024176
43.058013408714295
42.84607174409084
42.813376897578934
42.32816452879439
42.52569882945774
42.8826208450083
43.1478077725844
42.485666374363866
42.794333159786504
42.81081827625635
42.447580997455205
42.68099621115344
42.51993357090723
42.309195458022366
42.54036371602816
42.91004260039384
42.85300823448174
43.145943623404186
43.07194023704676
43.07010587245441
42.51183045619343
43.01392063820514
42.76801800669617
42.9357156989486
43.11181936308934
43.203527545839734
43.84343976919162
44.02873104439726
43.752095240442976
43.53091874566203
43.58045971434035
44.15337125449389
44.4725741733405
45.13771895090861
44.3810243906245
44.88785694729703
44.85190572389864
44.46827605102998
44.57749039983606
44.47812084869023
44.152204192325875
44.403031438592144
44.24418679168787
43.96154336478684
44.61398753390795
44.42987068990813
44.4701889808632
44.554766963793796
44.22946754777746
43.83550891350815
44.02966280015223
44.26650242383935
43.924959237130366
43.96014500537271
43.837480620823854
43.89237527410482
43.83345163497213
43.59329732097153
43.52880455055504
43.36123867453788
43.91638065745574
43.73726192788035
43.52109461526188
43.65286106539007
43.47801781310904
43.68963416148388
43.25254250222053
42.87780803084487
42.9769053661663
43.56347315546067
43.30892057286604
43.20234399638313
43.20896003289508
43.18607636971152
43.35443511485525
43.14971452422818
43.786653477169885
43.63893931247137
43.57868594002873
43.45153971459656
42.889707021122554
43.34133763186169
43.59879848678588
43.91819274357424
43.79934876543302
43.64295903110381
43.74166905600522
43.8039646338933
43.64384752959497
43.63801698280286
43.42275722524245
43.3909853447855
43.90099094660375
43.50671676832561
43.65276894854195
43.166900510497804
43.53116806046302
43.002694613720735
43.55869719053682
43.52286875594618
43.45055803888969
43.511578967503915
43.881303835755006
43.93512780289559
43.507650714389285
43.78772008701224
44.041285146547644
43.98213056921613
43.82587622268949
43.947259203605725
43.53856427448486
43.667223114505546
43.79792849548337
43.754213909446854
43.46899688432454
43.00354347331983
43.38881982288828
43.21901608275699
43.32124952531753
43.073721446442526
42.70118991875231
43.73224102711631
43.24192412392989
43.35060402182626
43.015097441875575
43.28990428052264
43.745439076204505
43.91907614389085
43.917955135856836
43.74764407910807
43.99731628033834
44.218858860189954
44.07414044818477
43.770643326315565
44.088738319700354
43.55590650524497
43.41077894811755
43.63270787126239
43.46821109178151
43.03809421197993
43.17453340027857
43.47517654764462
43.27487066992231
43.11822256535858
43.45994965923765
43.55561568255762
43.57578631206157
43.77956489418964
43.490830127436595
43.87277807405289
43.94761148803802
43.79280151311218
43.66464881912469
43.77020656346331
44.23780209222048
44.25563271473405
44.14135149777295
44.29730182701354
44.25034986603174
43.989090664091805
43.89440412484857
43.591339968880895
44.23658464633292
44.114372225931234
44.33792625029634
44.679142947597065
44.01462157909623
43.94296777546793
44.2430376381594
43.478482235010944
43.7553578460048
43.631766853682066
43.381301904497576
43.686079781502684
43.52888768509974
43.55709535130661
43.42136458219054
43.759727915115164
43.536298724054355
43.748860568087046
43.82609731397213
44.31412478273877
44.025113598028746
44.02325599540106
43.98506649753312
43.43927404970798
43.30268743198038
43.13381888519956
43.15475981515675
42.711516677576824
42.5038627634848
42.2918539023481
42.48692417065048
41.87628685034581
41.52548790036367
41.908973473108944
42.25035636024357
42.428547973109914
42.34249649472567
42.12062774029823
42.00166738217734
42.034704753703224
42.267622586546246
42.45410729651838
41.9430739309823
42.067941472761525
42.42073752503083
42.08065036028293
42.01706530212138
41.48016421185742
40.93537392913225
41.6601282153111
41.28422804068692
41.80680581257648
42.074368181032646
42.097331401822736
41.81507810822415
41.70351346639839
41.73597811049858
41.61708336812567
41.30531554873242
41.19551630506642
41.42489474355094
41.16528543353819
41.42885991788915
41.4000442010885
41.61271786342735
42.31977141694665
42.40801613022476
42.76210920501341
42.70757504392744
42.47878752110496
42.12160099134187
41.86552854755831
41.799672869877746
41.457767168589704
41.26578176946328
40.95146928342488
41.066052628109276
41.04103105701555
40.681415177863336
40.48612270499496
41.07837870315932
41.04985233009023
40.908375759870026
40.68948531423477
41.06959300905589
41.12749380930228
41.219160687613716
41.02550595621985
40.90655253497814
40.98625286430591
41.181200934696754
40.83966379911074
41.311450935718085
41.1567099604835
40.9384172889908
40.95969211144401
41.35387724811916
41.175934014473754
41.15885784972631
41.54349807048431
41.31475329741279
41.533747038345254
41.626685432518244
41.94256397859196
42.07197928513053
41.7748803333942
42.03000962879901
41.69446222726411
41.51207580751988
41.494822979402834
40.980548679268864
41.4136691278742
41.82990693756559
42.19291831963929
41.85513912848833
42.42124193701643
41.77868575877306
42.38479315244413
42.31832181034315
42.24120412820352
42.38440321148446
42.0831961145879
42.40837620744836
42.592722546689856
42.815897355160935
43.01660439099881
42.61367449574618
42.47607613728378
42.726782261290296
42.32975648520816
41.880380861991235
41.89765369365141
41.78607653583618
41.92519543632374
41.74133520868271
41.78991624321876
41.87784478364373
41.73683859346766
41.713469320427755
41.97757841171657
41.77236078002391
41.62648413617809
41.25301154338634
40.99539733803176
40.99933682811918
40.94361638640517
41.51785904470433
41.58086844305979
41.836305063732034
41.41734228883469
41.98809315842897
41.49185985777605
41.295825539304765
41.425366506731294
41.83454248214931
41.41502549688501
41.374560142082004
41.56452242645376
41.23642400717542
41.17398016658669
41.28228732580348
40.79442557939129
40.94814361986154
40.82273675224011
41.15747139194908
40.85082379517141
41.085877699409444
40.62813479682577
40.40281013713038
40.82881901348113
40.997673996310446
40.905311417662716
41.735526331569766
41.702648070796755
41.37529451621982
41.44069854832161
41.58119291245008
41.315370701032734
41.45094682868285
41.37857234880307
41.02022059415407
41.112195730243414
41.16518381762474
40.97625966827121
40.91202770036766
40.7500828002087
40.673962149075756
41.42084126382842
40.75134796579758
40.810761231230565
40.792205329509144
40.69886371939589
41.23822102305115
41.235169567219884
41.0034549785762
41.17160324595103
41.05419388411784
40.826599287840274
40.818728332434354
40.72474668146953
41.331006934880854
41.18629567203929
41.34345596816684
41.33042429123209
41.45883368177784
41.47154493967373
41.279001143041775
41.34647308727482
41.420792360353076
41.10860691160796
41.44047950800507
41.21099266928226
41.264412426279954
40.79432989737468
40.9893633208979
41.037156613071026
40.51249486140574
40.894521753513864
41.194507893292595
40.895957116118915
40.71360310521348
40.92459780538092
40.98429087912982
40.76251124435518
40.78410176085954
41.345238818519114
40.89569328759585
40.97946695586428
40.646241664031564
40.72837129707201
40.37725061309356
40.1977436623653
39.95511096626261
40.12736295480718
40.383478692727834
40.60972837341874
40.258039378498665
40.34900588564624
40.582939125058985
40.35091265842376
40.67518766228171
39.98661469340588
40.04086506973704
40.05074794478513
39.87851232904151
39.9220456441123
39.92685653650597
40.270642064309044
39.813778426781084
39.3663498045933
39.67203987424497
39.74813260066208
39.70919011925162
39.90711154069462
39.711805438827305
39.66688821367091
39.78375964956578
39.919950449482656
39.94346189622514
40.21606588350272
40.60069756394976
40.41221292536046
40.59878835032153
40.14292185825814
40.30741219025504
40.09465003175104
40.529583648808355
40.33986855007057
40.331224048191146
40.28553774840459
40.7764958018014
40.9126055100388
40.7003559109979
41.0754457108131
41.27486815225784
40.91664911931049
40.74396289834571
40.606458915069645
40.945821700670706
40.98867192800234
40.52069120664739
40.64675292099683
40.71610193370566
40.87632870661888
40.89944149633515
40.91768913951922
40.92495108914127
40.75625476665992
41.100856844460786
40.92601847350803
40.58493709885544
40.48206262676486
40.215842725069656
39.84135555659272
40.25876907162453
39.92630881024908
39.76596167056436
40.304342624370044
40.19305739895531
40.57303681581562
40.27978023908463
40.65590852263598
40.96120698963736
40.68080382121288
40.4102319952045
40.272238050816334
40.555781126269174
40.47984201127457
40.174829558103426
39.766899729817666
39.805750966083565
39.612858636294355
39.508231703050235
39.669298997337805
39.65978921364013
39.78609528707356
40.00978632224949
39.89128793316985
39.889364103094444
39.802187997830536
39.51687830637068
39.9726692476963
39.846252185726165
39.941663467602716
40.15371014106047
40.09076370925464
39.89501018535922
39.883191080530196
39.84660772943275
39.80956176689598
39.52355600341603
39.55897303543615
39.958334624186065
40.13933782195661
39.89826371924996
39.88410807987827
39.99627930757918
40.07888081926404
39.69692891900096
40.43597217517051
40.72672111736084
40.41825871778181
40.403489381236895
40.649259605585016
40.74413623086215
40.71604650779747
40.86230934213898
40.81019332260035
41.02728114527827
40.94242189310182
40.93455563215713
40.748115931633215
40.38532817693245
40.241066626307294
40.14699788739557
40.437635486540074
40.6208190504421
40.67350966488415
40.598234592732474
40.5353575596357
40.75251074336477
40.96550629184266
40.613912773870574
40.18165883882197
39.71647989779595
40.3900627731327
40.20842479102002
40.69182387303359
40.85598192356203
40.83448378455516
40.71445591081516
40.56270678897766
40.51301252180519
40.78847561190279
40.5043904398099
40.64994221783632
40.88694004317295
40.90386190198554
41.05853040014714
40.983641237016386
40.86784947574602
40.906581715671884
40.980210674995014
40.87089558093055
41.15956647102509
41.36217329498644
41.58477542715907
41.13317050450738
41.39578472340026
41.338233665472565
41.32591755988274
41.3633561990759
41.23908868230716
41.3068605181777
41.176011822315715
41.28794169033359
41.3292400183247
41.0025832967445
41.14704091391142
40.5695942071714
40.76674903397555
40.420548691752586
40.673794628233544
40.400521458083084
40.202044783589066
39.999378636834805
40.076239763234256
40.070765905525896
40.17867907796037
40.09621149860398
40.13645162237163
40.271640362852885
40.55754175122818
40.50157767408053
40.2577468061338
40.5153330900968
40.3189836973977
40.274214688621896
39.89973665777147
40.26434410847712
40.39404647680155
40.32863343435107
40.168601129740736
40.290003189314696
40.186367439322204
39.962891537565405
39.97942130554709
40.01031528776022
39.981885028894425
40.43931495668423
40.50771164476371
40.55691259103396
40.60739891209301
40.76045502904156
40.91298655288758
40.92622331189875
40.5178187310509
40.57464909280146
40.75583063390033
40.59738817945315
41.051736551343794
41.05709399644791
40.809582847090645
40.81269752850885
40.96312147926211
40.916997820955714
41.05750238986943
40.99773192195619
40.60314763990913
40.8064767292319
40.84150475668346
40.518026267364235
40.16465766786019
40.11436933809963
40.342776451774775
40.304789956321954
40.35374560479953
40.0608113030079
40.31337098260075
40.13359685255765
40.16654814190923
40.15700157615891
40.463536878693674
40.75287118264
40.74500474258951
40.56835567180538
40.90801047827185
39.9689554866797
39.969121854505275
40.13592038741426
40.063297651825934
39.98936203174265
40.136681178195694
40.05624039339993
40.325822871301476
40.5894708839608
40.260824585439074
40.38703618695218
40.4828196208734
40.17579461842855
40.57635018599548
40.92198328219213
40.519457162865045
40.37621731320772
40.23763007553135
40.20607703527412
39.90678661744932
40.10605259151127
40.3075962759417
40.24947684250154
39.9551690325451
40.50207116169291
40.592106364747984
40.91628255421709
41.02596527014629
41.058808051450036
40.74342786250205
40.40186071510356
40.414375016824444
40.16158000928469
40.047128204007535
39.94014037975789
40.19622924606371
39.87449734189461
40.17158121797069
39.92226408403745
40.130519389155516
39.81714835997134
40.43414951776329
40.41831250072576
40.22665192033022
40.253816769397154
39.951531204356726
40.2844159625339
40.05177923700093
40.17904618503042
40.06199026362641
39.9565173019638
40.206538463970325
40.04660346023714
40.376705861471045
40.053777634725364
39.868415129361296
39.57143621948082
40.11391127686383
40.11852947516508
40.362584146142034
40.33797215970401
39.985579341088744
40.1262624165691
40.35561411686247
40.138908139491
40.38814292158585
40.35168015062217
40.99692205857802
40.390333480736665
40.82642602055902
40.8603821719139
40.78203135890064
40.73150629775206
40.81772411530629
40.884794238255395
40.651930980145565
40.664808926719104
40.507006997048784
40.57658003144425
40.51600217660588
40.38021957139956
40.39669694319284
40.49778042318763
40.64180858730204
41.0334772415598
40.92740117820145
41.4662727085664
41.045833534664716
40.99316083812456
40.66384661868039
40.766223655491835
40.627264930287915
40.93347214989472
41.0792033235223
40.89831585514461
40.459191998719675
40.46358153176614
40.5155407728606
40.77109300349124
40.938585141914636
40.62909412352822
40.37247625493469
40.27194532194174
40.043480667766275
40.112793208609936
40.270735203873684
40.31489080226951
40.30234567308745
40.754718358180554
40.38189202458131
40.75525123507783
40.537456782883226
40.87711811097284
41.106662270530684
41.138641428630635
41.04664360530301
41.546498679671615
41.83108113864273
41.881874650563525
41.81828173772222
42.19598404404158
41.853720094462766
42.11198517002774
42.02274053155787
42.017722964258624
42.522039719532145
42.170918045855665
42.45429034730777
42.28242401313944
41.8028187618167
41.51535703681211
41.786054716526756
42.45184694281139
42.49765657419049
41.70012613053866
42.050821277047625
42.18987959738123
42.337151940884496
42.09296580085494
41.62041907112476
42.31521969802458
42.25716074606331
42.38906646805557
42.17218570612417
42.103519846686126
41.814849360585576
41.74196664099613
41.937741371891704
42.732885190683774
42.67818313023805
42.301145070213714
42.767211987507046
42.41774837277929
42.92094534419594
42.72199714742935
42.1982792782657
42.1847289048352
42.28672537334084
42.47405517123507
42.71387277340399
42.432762482364744
42.723491275613206
42.653147471385516
42.85618896157487
43.08872802050122
43.54042456424457
43.60335686949289
43.87128890734087
43.84031758633589
43.36904209695094
43.57089541381799
43.63100966870564
43.76627306975536
43.70889002518519
43.30093611739113
43.088579474383074
42.950976556790195
42.728724705091366
42.78328590534925
42.78792393510249
42.84006629095941
42.530535842186566
42.518319198082615
42.550673009964804
42.77059942491995
42.788124033775574
42.38931675113552
42.60704022932929
42.55864288867607
41.9431355007964
42.065696707341026
42.16629967392688
42.49797105476793
42.77552742094722
42.8896014144021
42.62501244839496
43.10406303492919
42.78569507929414
43.1959497215883
43.234515386630704
43.345045980843075
43.044494098866124
43.058570712088915
43.21630949911307
44.088904537635045
44.37943876212199
44.19502091203387
44.19107824065422
44.164378113957746
44.88263646262769
44.66611443979265
44.50675124281323
44.57739639783083
44.73745619465807
44.97673637227218
44.94126244373631
45.1221230308235
45.21572553294669
45.241794003959804
45.12596712516292
45.39999283819184
45.30584781355588
45.869528441632134
45.0479012348982
44.81301391488689
44.482835972709836
44.50720685312467
44.907625487819175
44.31990413833432
44.80385137347777
45.61162943483599
44.75538594064968
44.91521532854017
44.64736161198261
44.69508141624812
44.391167898135066
44.21774935569845
44.55477192475933
44.360908591318044
44.44686807448556
44.73724114959795
44.6544651148225
44.33365049417665
43.935452370469996
43.70973352696835
43.87398207306818
44.0541073649411
44.06400793945329
44.34983990706672
44.111959069900514
43.90441715007959
43.82544679161654
43.60536224278115
43.45249650666385
43.5795296965918
43.64782056573458
43.694009749685435
43.529476463401004
43.644917729914475
43.983723614346474
43.788007452038336
43.5491484442578
43.23764765780959
43.32253006788267
43.059666065645914
43.4733009027348
43.48781254212039
43.36469737505666
43.897414327171575
43.41689220159932
43.18154413423657
43.0798286291115
42.923166798078725
42.810399780084715
42.63037870759486
42.72922959974192
42.756583058591595
42.482643261526306
42.66714399854318
42.480970799647984
42.23024816670547
42.66833189697903
42.61844847236404
42.18884301280357
42.85664140363934
43.44442361651708
43.22863304485328
43.4426280858856
43.28064296864183
43.34003966393297
43.22564805211901
43.3614883956649
43.54734712096023
43.34484133635331
43.6557887209315
43.10844561771444
43.1955365275672
42.83658184928256
42.38909905351305
42.748252117014694
42.96908578430405
42.76671630596602
42.832720152865164
43.0255194714237
43.024837956151444
43.17518875244814
43.15492259649077
42.92222929074199
43.3047451843067
43.50815901273488
43.54790423187618
43.33166124582556
43.20712341131356
43.31014190297023
43.22511918533947
42.79631490935155
42.947574130249116
43.29451811890171
43.32027605249119
43.34216654228546
43.75618078097583
43.01220220709015
43.324677621292146
43.41270107463249
42.964100356604035
42.99962836505565
43.15769176506563
42.924754900136634
42.77224524597596
43.15244630355596
42.979145220842305
42.69602140768926
43.082116674908264
43.037401412528226
42.81383177388162
42.73827821879343
42.63299741454765
42.832129223250824
42.481779971758655
42.437209181532396
42.902983399559176
43.168832356063376
43.37065928618234
43.43841694478106
43.02424880575979
42.87397272988257
43.132136333475906
42.86116462103438
43.02086017707275
43.10061852348516
43.55160095295103
43.605045900238586
44.08463230515506
43.7842981299722
43.377754688817966
43.30949948596626
43.30120854333548
43.23047426053501
43.10226799702983
43.42523382440704
43.316657741240306
43.45922059975715
43.74006266407167
43.65245457818211
43.640880209610856
43.89992356407137
43.84815614716378
43.684738329886486
43.67920199637679
44.15367485221977
43.394680188013744
43.58905514619264
43.878527011765954
43.65333133610199
43.929775193519056
44.11048561325236
43.991353394011874
43.911023863606644
43.549948188878226
43.51775610791395
43.202346933286194
43.023193289544686
42.855321869672906
42.78927156904095
42.6571501158514
42.77671461865389
43.245828237350594
42.98128901124179
42.97584750474335
43.19002417404362
43.22917715661159
43.289639993162325
43.02741426352285
43.07638601002289
43.34937909544693
43.49087305537095
43.33580612182385
43.53545575924724
43.51377958641747
43.45623170477781
43.63576347425692
43.45906608493292
44.1340002673589
43.94253289168481
44.29759802819707
44.51586474667401
44.95746804270752
44.86282865284695
44.740141645587876
44.69511827026182
44.25482961709743
44.344613510480926
44.2810315644851
44.06538994044245
43.94867409065809
44.770734466545626
44.221350038993094
44.10994286944895
43.8818809268617
44.20738630163679
44.440229737051375
44.54605548599958
44.94320514448722
44.88756770314556
45.171681264116096
45.516440582640165
45.382701222603316
45.39685908288384
45.348144193254804
45.78448349719199
45.440868059339564
45.662852211026994
45.336654129143355
45.27066648542144
44.91766172937843
44.813415135459664
45.057474326265734
45.595759696174
45.56966985181322
45.510651636538746
45.37936716210645
45.330482408700966
45.4888414385887
45.411860281727826
45.23292769630323
45.22434885354425
45.53233647867889
45.58290956029909
45.404966709048885
45.26039056864241
44.59783221253668
44.7108069027828
44.966708791903756
45.19483746273253
45.31942140096735
45.11894511804072
45.25602132847548
45.10488373879069
44.87759657397393
44.969136875015316
44.729780000973314
44.182603601768946
44.5479404495537
44.556157710057434
44.57010483848141
[truncated: 98,002 more rows]
