# Supplementary material for: Comparative structural insights and functional analysis for the distinct unbound states of Human AGO proteins
Source: Sci Rep. 2025 Mar 19;15:9432. doi: 10.1038/s41598-025-91849-5 (PMC11923369; doi:10.1038/s41598-025-91849-5)
Supplement: Supplementary file 6 — Supplementary Information 6. [file 41598_2025_91849_MOESM6_ESM.zip › AGO2/r1/PAZ_PIWI_distances.csv]

cm
55.42262240911288
55.568180704936005
55.72937392502112
55.50194425181833
55.7222431679199
55.82326300977648
55.62150336168911
55.768206117182224
54.7137042838416
54.87346628849115
55.60211501176716
54.86260048009435
54.696987726984595
54.87643892562209
54.72972255177174
54.502964736308066
55.07867674151831
55.16760334570095
54.9910751010593
55.24210742588874
54.898491633316645
55.014977232758895
55.0629537946071
55.21997182852077
54.815162712659244
55.07666042990134
55.17640190151003
55.05559963296422
55.18953745639022
55.45416729996398
54.794991022548494
54.766748684295266
54.9954590994672
55.14190047601375
54.67919628183553
54.20923843830742
54.209797461664266
54.45449542227744
54.36812761510955
54.497613352059275
54.149135247258634
53.98079150355046
53.94043982821721
54.581603887112465
54.08086864882514
53.55486917632861
53.60369150386243
53.413155514761755
54.35623984992358
53.87243231425985
54.23589080459984
54.3399467124839
53.91153165846107
53.660247217192236
53.92302156634093
54.087259162675615
53.83837735853189
53.54390473927735
53.3793316036438
53.89692805753189
53.073447563753206
53.017542324649426
53.29046108744101
52.8760758628317
53.34012278765817
53.16712728450871
53.62449810139969
53.28291681072146
53.23523689664048
53.396841226133425
53.40326469680015
53.33866938639132
53.41770297081108
53.42036159620143
53.34514230551204
53.24863594319702
53.47393949120952
53.964556003598084
53.610833030197696
53.29053314846581
53.19538256630734
53.34263605981909
53.51729635306189
53.22893421631906
53.94950868119381
53.778115709062
54.31351646079966
54.07220515785019
54.13868664444936
54.53162438971694
54.38571406388861
54.93782124833947
54.893234841179904
54.667477543910344
54.92479094187969
55.08779076256006
55.15976435994803
55.08813830350852
54.464859317354744
54.68842511839361
54.24782632823729
53.939519522059726
53.80287559194829
53.345450795887764
53.78012931201734
53.48407936863264
53.74555217402993
53.85311965257815
54.126281815516684
53.61858665287886
53.81055762586228
53.772739975257075
53.89115142189729
53.634155792115095
53.444728505361645
53.67389506347872
53.465916258898986
53.272311114728005
52.69550897035922
52.42635473024809
52.572036521067965
52.98553366695235
53.2861831099592
52.663352962449714
52.46872349096096
52.583021016067676
52.30111907360589
52.56004323312063
52.53325932915291
52.97629230235116
52.92855851708913
53.06847530348112
53.39808313578026
53.43282360627285
54.128819541984676
53.844817256560155
53.51003623149155
53.26721474336135
53.413912237326464
53.096952048954115
53.52455171695701
54.21161638898165
53.980288299096394
53.94547296635483
53.915673920150034
53.92714310625959
54.17213352020127
53.65523244032298
53.05553376979858
53.22833211741665
53.161859702116
53.73033578082657
53.65495741074879
53.12491699045404
52.85560108543124
52.92021271975258
52.81622679007555
52.49965763530036
52.878322724886
52.907023096009766
52.843464060041946
53.01325516118682
53.23257074416827
53.26659609794591
53.254437617680225
53.499449165501886
54.004335623348624
53.164969151044666
53.32998622638652
53.79071959189572
53.53089362772276
53.60672193120926
53.7920018419911
54.050151599899024
53.94313624507135
54.432055787147405
54.2315886235568
54.24766773686018
53.910478890205034
54.41286662760626
54.20688788616763
53.869875589439644
53.59532977744968
53.61811866436777
53.47234585946771
53.313701994881285
53.3888357046363
53.33787183699901
53.429344385662304
53.306118439882525
53.528737359148465
53.19239490102395
52.7961780707474
53.27639620079151
53.274195133839434
53.38488464177567
53.45538122382331
53.68604438793823
53.77328045496544
53.89463770382308
53.661245143440084
53.57682235248783
53.955259602557014
53.269117434915
53.49665876844602
54.33815977737986
54.101422598679946
54.847422778215034
54.33444292584656
54.58648889345418
54.53641772695214
54.61466205006772
54.45812978493232
54.54044480774928
54.241513807275105
53.92117386384627
53.78638081886247
53.989733371695664
54.26281043550695
53.99749379998823
53.91648496633586
54.313879790364986
54.43487055170837
54.16371387765265
54.110334639260735
54.20117937393965
54.498950125066
53.916850279423116
53.90665979426628
54.23367257148071
54.33621840493155
54.35225836509005
54.41461556315877
54.95569352060093
55.057028195998065
55.22408459759221
53.549277588796
54.033557949247175
54.19821847322233
53.93603746322183
53.824651327321675
53.99516985879001
53.906219499949664
53.85953194065084
54.13194047080353
54.086981809524104
54.036622726455114
53.64210228471247
53.77618922512419
53.34085253377165
54.231237882616774
54.37489793383676
54.56508366562509
54.613200456438896
54.68631005749665
54.2489582577574
54.40038498928787
54.28853694459512
54.333440382416796
54.28163157026179
53.957561449525
54.23945148638867
53.91835044979756
53.93797989679722
53.69457291653438
53.49702277620489
54.08243126894617
53.79549911175692
53.43641611397107
53.2456365098991
53.19192095179018
52.593884911111324
52.259041341642195
52.547288481718205
52.37632981211117
52.12468766761344
52.096407218644416
52.49635385960111
52.39057454398889
51.934348507592404
52.0054255467424
51.93340830949995
52.301440068777836
52.31661887237569
52.44980890593613
52.627104216296395
52.6361591624349
52.49947987960346
52.32428981378484
52.306571107788685
52.214444401129434
52.630109211859306
52.80668976443495
52.45050208668528
52.04445932260645
51.90577268488793
52.088274231742744
52.16718850024175
51.88990379242677
51.99471826082013
52.170949765298445
52.018477455376484
51.65472353946705
51.40488364377522
51.30823616419737
52.113482670832326
51.501380585781774
51.40458968346
51.70859307535384
51.56303936811984
51.8964281269418
51.79766936914254
51.802605101846666
51.7723510021247
51.94064690949774
51.92590502380504
51.44601133466315
51.45597234185871
52.20522115933695
51.62336042963911
52.3911188501912
52.42879326070702
52.925444444434
52.53366255377275
52.6861824264113
52.34420746087619
52.788778727637556
52.41367320001957
52.55836624033138
52.375120002060285
51.91703487887381
52.125296822985796
51.8792034052977
52.30492440594411
52.50366117403681
52.36625080226388
52.29293733402978
52.269069042612344
52.260774931574815
52.692522178666685
52.36413805410994
52.00846834599675
52.22655586949827
52.652072978381305
52.5356545784782
51.98417295602638
52.48270347840502
52.482049463185504
51.9134700768137
52.19540403230308
52.10529761076125
53.032894032918485
52.89330218783174
53.16152006489573
52.80895527394103
52.71036453451008
52.90411969484078
52.464826948081644
52.51462411198418
52.591049950487125
52.7280827287441
52.92858783319178
52.34758367229235
52.241274392002936
51.90467919671617
52.2984708355313
51.795732651363785
52.108963783310784
52.47673589318932
52.33214070298447
52.41617591426898
52.62824318106033
53.264107148402296
53.01176504543833
53.42760564444072
53.1211107049984
53.0875816512771
53.18868375598435
52.87565379275248
53.20023993461225
53.060483369559115
52.97087954150467
52.954233542840555
53.32523809056754
53.52518859715773
53.57279630678345
53.531780313961626
53.898375666116934
54.39195280336358
53.93417064655304
53.70648604434979
53.621425160124964
54.07761144659567
54.037221456196036
54.3081961358429
53.91205737302301
53.968313879034405
53.945422851854616
53.50855713040638
53.6094265115789
53.60222178023884
53.48167654945356
53.81192332549276
53.851797730554345
53.093482624274465
53.26777497736584
53.260842522189236
53.05165224748686
52.636429823833346
53.229137680671336
53.96664978181303
53.52091515316584
53.52286248798055
53.99255080469724
54.14501655757401
53.772418507396225
53.935032916044
54.06427319756177
53.88236866669278
54.23954193259466
54.086072416184024
54.03358733527191
54.19102701290984
54.62239977888764
54.23526979466661
54.3494165287821
54.390017158514624
54.27379146876924
53.90077938028366
54.277698334179256
53.75915929847795
53.624002695328315
53.66230655217149
54.15431034050507
54.218624090524195
54.73395859363376
54.366103486948035
53.952552654126706
54.124008704960374
54.20878874512842
53.8069177366441
53.81637605465516
53.39767707600872
54.26081166518425
53.853853576719786
53.418889181264454
53.562936192288554
53.82143111166352
54.60543424243089
54.40664126634957
54.64889662958146
53.951681082612836
54.136328194633464
54.508206983897544
54.3174450794343
54.362391652995896
53.720502072964024
53.59710265043124
53.874270562722586
53.970626910326565
53.77935583047791
53.831089786425714
53.99556533816291
54.32676566748911
54.340171854101186
53.835460548375615
53.74142737477288
53.40947780744381
53.78726405336092
53.614034971410355
53.2593541987929
54.13423422337832
53.73467666375609
53.78328794969461
53.33997272290139
53.58839587189933
53.62505873625079
53.55919491524247
53.10113966433539
53.43492263828693
52.878019923270564
53.23279492950747
53.24824351351376
53.207020599196014
53.44863671843625
53.08083642676461
52.507088113561394
52.59139564213543
52.41537736840033
52.03347885698666
52.54365439501669
52.38157805110926
52.741104871534844
52.932139826952465
53.56144733217119
53.17604249690222
52.90308317584408
53.15217386870069
53.06639836406187
53.30558957405844
53.54185594993278
53.414349841335195
53.88837169692109
53.737120127569746
53.754060788613415
53.698843979346336
53.686690531453664
53.267387225250175
53.55968048628912
53.42448761378076
52.992834931999916
53.1626970087306
52.90413689016528
52.371820675289854
52.25761974688045
52.3221253535989
52.30896367765488
52.749398342329464
52.64522693973838
52.322288545680564
52.94941342926984
53.283408083726016
53.413257864728585
53.18355267620359
53.220581444386376
53.279833764560614
53.24441070436432
53.05800527101073
52.806924630822074
53.32098145860779
53.24545919341785
53.30510451191514
53.3887366440927
53.30540302119301
53.10070290544606
52.99445955497214
53.43789073181232
53.85750378051466
53.442545758959504
53.45047665384374
53.61167252444669
53.46207265853629
52.873669527566456
53.74879144016211
53.998525374923624
54.104412587368294
53.62162343573591
54.15963672876535
53.43670217465753
54.04379315665951
53.77665655204423
53.83627818155931
53.95206642383753
53.812159990655836
53.91586274155531
53.84641471485213
53.32952743928615
53.967444644327344
53.76696249519181
53.736077284022066
54.245363233090764
54.03658605669871
53.879042408544905
53.81131616994777
53.877778160454305
53.74167073738018
53.6282959508648
53.918188445741656
54.26062653612637
54.13374679796408
53.94080733596035
53.864165345189704
53.431616258553824
53.263494284256225
53.29825790527243
53.638888499023494
53.735878395917446
52.97694548499288
53.444380377288695
53.20667517491072
53.01734565442818
53.30930278192869
53.65104470256932
53.46994237659738
53.87608024305235
53.64338674595645
53.73661693484157
53.50190876508869
53.747538949982875
53.64114164443549
53.669958115357126
53.37302972736952
53.656540924772415
53.806468264374935
53.2059005648554
53.20257776163255
52.84643925291513
52.871350017278644
52.723885028657214
52.74602537350779
52.885491962840184
53.04002785001323
52.85619516165482
52.98954592979732
53.36961703145766
52.56590322743064
52.5411459746934
52.04347546430676
52.304512899515146
52.28893681766132
52.309026042066456
52.31661422105695
52.47888421154102
52.83970077186834
52.78487118729119
52.727901582902156
53.11510106294409
52.73790668273835
52.473917956252066
52.32274190992801
52.16889009152958
52.11548091646134
52.56366862275887
53.19296655535258
52.833257236685554
53.04851332960255
52.98845127486805
52.60136044748674
52.715054236406786
52.52679673030381
52.60727349407186
52.414531340561055
52.80288731632874
52.17420959265083
52.34507602898004
52.68853693864629
52.62479917293823
52.531529647406394
52.51230959085014
52.11345739747624
52.13546671485596
53.236771162166846
53.367202793503026
53.165717325786204
52.72817477022646
52.81854760594751
53.078918371209774
52.466805969789476
52.72090053181384
52.83255025669719
52.61909900149759
52.70991979818476
52.78843213252601
52.86660444453439
52.511115878264846
51.96134144529267
52.156550591618036
51.771041060296874
51.94501496858393
51.88688370051369
51.721506917876205
51.71837418051095
51.8026848699762
51.75822880190106
51.428168126221244
51.727269632173126
51.67619418020458
51.41373590252196
51.862557307111075
51.19026597165559
50.83721962197276
50.95113714424608
50.921744722153626
50.79002458957475
50.595362241402114
51.17745989825798
51.081875634114375
51.13806524426208
51.62585438078189
51.24999243444949
51.099765494100566
51.28986699861328
51.34683560754126
51.02485306923798
51.46431653755727
50.7728500752388
50.81832270296792
50.646783371337946
50.27335734867294
50.86180863382762
50.57834951544831
50.438561954557564
50.595754884850905
50.51345724909368
50.007445982796455
49.937258341230375
50.14915311726543
49.98639016071118
49.87879049968621
49.90124510031953
49.98937656894355
50.22046591652681
49.323531131965204
49.77081701674024
50.045980464936655
50.01934593883821
50.47993685284499
50.36920015002187
50.66824496445737
50.419015556230185
50.40799246760935
49.8793626198368
49.59746705410904
49.922977227850616
49.57045231869867
49.071137976915765
49.47590278947332
49.57413126414913
49.33101647435008
49.50394050975394
49.47831663499673
49.45686063564906
49.904717089180345
49.478880202429494
49.88457937983337
49.657009641472555
49.91885537842995
50.23011893754182
50.26965933227734
50.525298090751185
51.000766615682004
50.875606975000046
50.72305333781903
50.94808306132028
50.79440471941429
50.76679312649119
50.69372658152812
50.242876107948135
50.126048239931656
50.13247634082473
50.75211803579189
51.10957829995565
51.20322664980058
51.44300096800806
51.79125795213029
51.95628335642543
51.916357255955965
51.793130981407586
52.21701113906467
51.88322427892261
51.64812370965587
51.76647600718804
51.54235392880446
51.32796105194975
52.210976916766796
52.142025563750515
51.98737006387581
51.76114432467221
52.004175509602504
51.63977693756763
51.8438022942508
51.612187011166824
51.56512248189783
51.857633829678996
51.93539925978114
51.972511852561894
51.70262022107835
51.57555548224032
51.33579328789506
51.270716326243296
51.28319499714361
51.95200558692772
52.07264217847988
51.72676289578126
51.34039186800548
50.97239009111679
51.14693460591382
51.265504760310456
51.40588736879719
51.94587456934582
51.50029710988534
51.47042190489717
51.46629266568517
51.77250329866279
51.60769406994374
51.560886841171424
50.973166094855046
51.13393307932599
50.88119420453885
51.05970297174042
51.007072399359714
51.32322472163404
51.43149996058678
51.2049002926016
51.38744104493966
51.54471595159124
51.67079619092847
51.1203029804018
51.46958637579955
51.58755342371301
51.57666530194963
51.46871636738204
51.38756899257328
51.47443964024068
51.228584389457986
51.79595855717924
51.59454192117183
51.8863558245615
52.087719881346366
51.67763420526979
51.2990422058013
51.085542517366655
51.10915298354952
50.74488820427556
50.87925447698674
50.51890514018237
50.85980271772984
51.14879468311458
50.887711602510635
51.10607790128102
50.7738303753489
51.36046365233106
51.054823651309874
51.14188981573252
50.825532390599506
51.02220932338888
51.106552344446214
50.929430547481495
51.313640733584826
51.16693464804515
51.17236338929261
51.2870690532255
50.996842790048085
51.16720020547544
51.347510527831126
51.55446102737381
51.371605199773796
50.898028720858264
50.770938696436474
50.67498324827191
50.619665217094045
50.66570359789867
50.842571909626784
50.85057353021501
50.68470052503302
50.9100307515777
51.17060285937234
51.468551654094085
51.39855438058888
51.691221315360075
51.96557459207099
51.772533876680264
51.907009224777
52.196459051161426
52.409389393219165
51.89129101794431
52.09634071669712
52.070842232945886
52.4403487694001
52.78220634866071
52.52904431113308
52.54653723005225
52.313443062224124
52.32133600386213
51.96731622159085
52.008679062167275
52.11102902394258
52.065342410435235
52.217437614213246
52.55503913742088
51.74286529697472
51.709010161815854
51.47118152952357
51.16106288193488
51.453805000779106
51.20780945612176
51.43050611364904
51.03837260235468
50.79682694817707
51.30961231849655
51.065623861428996
51.701182480374634
51.666151231893195
51.614712268467855
51.51712194478199
51.313502947612264
51.390557672788766
51.306438127763585
51.503226474252344
51.85923536144417
51.75887694551861
51.82528645194927
51.62076786645199
51.7448358117963
51.98644871112702
52.00478128622013
51.984521553776645
51.68393455070587
52.155302607411535
52.33898167208206
52.248419556540526
52.47297933079703
52.32422338162707
52.585614511396805
52.611945589769086
52.55962245712401
52.49679057062161
52.143222401860605
52.334787138024325
51.80777724405372
52.04134353714364
52.36576706677621
51.8636034254351
52.28054858427451
52.53757667984856
52.10991597144567
52.14259848160359
51.828748523124965
51.40032981116909
51.85436154768483
51.58634765984394
51.65285908970458
51.68630340066084
51.4122676204416
51.539491997459436
51.35455081103005
51.28341404681667
51.44716714913822
51.273109105261156
51.24961249565639
51.09977913221782
51.55679093125003
51.43157578407535
51.49733088728664
50.900492662596605
50.69333796976431
50.82036154709776
50.98107827517204
51.251536777345656
50.49150515685362
51.099598492515334
51.19902634061036
50.95792409123313
51.40009704011336
51.42147337413202
51.12321492521564
51.307638734112686
51.4905025164275
51.36469245187044
51.75007099914738
51.20256304138041
51.078959903291086
50.763644832130254
50.339028361531454
50.66312996452453
51.05921609828105
50.989082701141136
50.73369101738874
50.98759727699702
50.270764941279126
50.48557942528905
50.66032269978335
50.50330504606979
50.99149314807699
50.71611752747814
50.484872119134764
50.67468512576811
50.61943724398065
50.90890185489439
51.00271034803821
51.080055826431334
50.89100893573205
50.42254160582364
50.56600022229658
50.57988836467288
50.85539862197275
50.78502624438576
51.1359922742707
51.13282834411252
51.29583585739278
51.282490949880305
51.16172905885617
51.1572787776864
50.898663049370384
50.82243660373473
50.27234321595452
49.99442006436644
50.53412574663978
50.19707679165342
50.248067645020825
50.40879129231026
50.27192612036988
50.16243464005974
50.07564513528829
50.04915200855303
50.51990911949509
50.41544872011935
50.753052783303495
50.767407172935876
50.86013400096142
50.74460112280839
50.842461837200815
50.389449179405
50.743284140659384
50.86291753858524
51.22566428937943
50.7323141634894
50.85405113360563
50.92911597543229
50.65190306834474
50.34485925290831
50.54909125220383
50.85681582040094
51.01716647959516
51.00841344273997
50.86960677846151
50.62501097895232
50.658203107522006
50.71457810331742
50.77952631227109
50.850752578461865
51.75081417472052
51.5072585285338
50.97366681088854
50.96548808208663
50.86282089036957
51.30764407731828
50.950493175510694
50.95820075602738
50.9983103468279
50.40084742441026
50.730400012867605
50.95329119633237
51.011580327344994
50.86430463358396
50.87346103257769
51.43937628144375
50.67249252714992
50.63251106770706
50.78194184668997
50.41183043401218
50.0577861494556
50.69529976818569
50.30037946277475
50.35118017485968
50.19313989117448
50.34430402902309
50.09212458210839
50.73665291703058
51.088774625204124
51.15324385909856
51.121914028798145
51.524816268285164
51.476709802581276
51.23145569730861
51.50623255913905
51.218471834692046
51.21255217224212
51.25853955689745
51.278210311032446
51.68611394191936
51.05717112504581
51.08632359142908
51.41423046746897
51.10148695448017
51.0627050118686
50.82127359943379
50.65713523202242
50.93968470561962
50.91088744517287
50.640871486913646
50.740198442936496
50.91365260254678
50.79646911160911
50.323763853034535
51.094581766710085
50.79942796976786
51.1895549529375
51.351169673170126
51.41420760888304
51.619856766408326
51.51982495880762
52.128162258444775
52.25137430434047
52.27345064023517
51.93277930162387
51.687124706409705
51.73212822121578
51.88398337062277
52.12221181963445
51.761362441591004
52.04245754236674
52.029904299790175
51.949921612767255
52.124103286803
52.299533592064385
52.022756399892714
52.962932785743554
52.38491433248437
52.05848026122937
52.29388282592757
52.4418901077531
52.58040775872909
52.41329688094939
52.68968262960259
52.44421592772561
52.34225581647636
51.97335796524035
51.649006435005724
51.28170356938144
51.46446136717996
51.371521596495825
51.335717538244886
51.75998935641597
51.629300150183205
51.107302336229395
51.42037209743421
51.68961162695883
51.59851100118849
51.533080098053816
51.524936446146796
52.084714851708156
52.26541054311345
51.41912119418554
51.44954361480723
51.66047342273797
51.93058583240588
52.43115538612245
52.37064870778733
52.360251549925906
52.590340854582465
52.478355307499996
52.64979047699489
52.44542199017096
52.85737340246148
53.358173469587314
53.44712350931442
52.82375305485748
52.634226263166575
52.97412798982244
52.81153009798175
52.945636774813885
53.07642390745484
53.12366766972521
53.43929029168246
53.23693974927603
53.04127961852436
53.450484788072146
53.61052963900389
53.73922868525165
53.60954208125499
54.092336911511765
54.208031042788825
54.51568731528336
54.154568637620486
53.90627919697011
53.09081732892021
53.23962656379072
52.98194421865688
53.225102239197184
53.29088311950641
53.487505641519654
52.94889712190982
52.376583707983336
52.62036824565994
52.55816683805362
52.84025558022709
52.871563533364316
52.8566595488996
53.166364097171915
53.294202807010166
53.85137368060052
53.31790995775817
53.438928186216025
53.52174574592879
53.10642424718873
53.54165180456298
53.40742730639465
53.0836998573994
53.453381287651084
53.343025318463596
53.521470961387706
54.34255043438666
53.65510239833609
54.204695754035164
54.38122445827559
54.30441749052118
54.00118077667888
53.23269816336814
53.15277242611141
53.297139880001964
53.79910373296116
53.74581766444799
53.94043766787009
53.540390317910855
53.43668584104259
53.1030104007737
53.17113138895659
53.381725309595666
53.819525354848345
54.46874996183444
53.84033700738168
53.81521260731427
53.546427271918034
53.633996804773105
53.66178787250193
53.494975207209635
53.363716855670155
53.84450992565666
53.53791186107907
53.483054800280456
53.430570475419714
53.62191644220436
53.9585847641161
53.8733859323642
53.64423023991476
54.00050740566835
53.84985297158056
53.82168574203574
53.406981819166376
53.56070856711469
53.64065244602747
54.27392268119865
54.19510461658292
54.3932278505542
54.51374936037309
54.46653191483815
54.50615570769467
53.96327484258934
54.08334962054426
53.63820574778898
53.89223454411539
53.71257817713951
54.179123221438154
53.47498250641436
53.34554997983834
53.53620839843497
53.788752079686375
53.49464118584398
53.85038162164017
53.90526857119444
53.978167721610156
54.42593497750218
54.251528640891166
54.10026703041828
53.65303901021565
53.4361718105026
53.44815800254768
53.08538231308262
53.423870652151045
53.89588635778903
53.62550954006128
54.26632468655428
53.75023043219412
53.644450567285105
53.065991479218866
52.7086555730907
52.93558807837691
52.74945011781032
52.62411414711873
53.03181608168311
52.69333207241048
52.75046062198066
52.69164057286353
52.53131328142342
52.655999011101436
52.73705570621393
52.82238869635886
53.41726654932998
53.199205708149925
53.4486571952974
53.51730572654066
53.49968504980435
53.51900286511409
53.45440735938033
53.63274423329221
53.503935887436924
53.354357995471645
53.15263743963934
52.82914711668328
53.1846323113172
53.16865848040877
53.61137372272919
53.45270857617554
54.00247441209269
53.983601926732646
53.75990735332297
53.834122492174515
53.832115490102964
53.88418492669486
54.140984384668826
53.83869875845183
54.06213981348249
53.8336154918075
53.73137093989445
54.13618738699812
53.58428230062247
53.39629617209975
53.7727210777775
53.22978112266256
53.195254154246975
53.10310080611611
53.06583052499941
53.223161427869215
53.335721361879095
53.731044321867955
53.18421160987857
53.28005898640317
52.82230778937338
52.844132297814035
52.15886868331112
51.82643068974434
52.22457243211433
51.910454937653114
52.27376213727649
52.152046843642154
52.01774751584389
51.629772118250195
52.027153470014916
52.1032614325179
52.34660030281824
52.71845785405923
53.09656519488739
52.38674772658867
52.847090869684095
52.74249758677199
52.794544331742095
53.28894466935464
53.20813944859038
53.066381230591986
53.516721360866995
52.95722516257779
52.94698635053856
53.378565871126725
53.17236463678766
53.376304903003856
53.7596577173507
53.59219526153706
53.66277988161033
53.534306803577884
53.728798858398235
54.01537589377443
54.03175797738121
53.95390251862372
54.053634122700764
54.26600465642711
54.27969977015096
53.83121663168153
54.11845682556973
54.124054122327955
54.46507587462417
54.456375478334785
54.47107490945594
54.33856902082585
54.614573658936656
54.20985472838196
54.07370570283398
53.625978082937706
54.14429559146715
53.59883294135277
52.91049584658208
53.17880247776358
52.32784437849135
51.71331348253594
52.07751753672304
52.27639128049734
51.85939612121126
52.19241303611024
52.16443814818598
52.39652901290453
52.64073346131591
52.76180823650759
52.789282107972895
53.04827261429513
53.17995090382059
53.20503678756164
53.24070742037309
53.48985834618348
53.00565548563758
53.114228025003676
53.03245418842764
52.947037434580594
53.106249861678656
53.06549899104549
53.17881322168544
52.96280972052913
52.738111450237504
52.8459609594401
53.19376477943991
53.38804463749966
53.41166364339634
53.25494224820366
53.230267588541416
53.31112229499118
53.39504561335075
53.74057102997212
53.36663260234159
53.179786344458485
53.29762468886649
53.672431769765055
53.68194544211257
53.611078896429376
53.22980517658094
53.052391466684554
52.96367560969538
53.10467071465379
53.45184560734173
53.59175772278217
53.16923873730889
53.815151621002
53.423811026774146
53.40510008402183
53.48564223126841
54.131121236685445
54.202803348729866
53.99708680787187
53.41639095557932
53.47788873295182
53.46306838096843
53.66649130272465
53.81728091433662
53.66654788253597
53.615602424801715
53.64273052133144
53.22592622228508
53.30066723624361
53.45986232478496
53.658514584504516
53.546609797364525
53.49898535908018
53.35233472713218
53.18073786549815
53.82805441053996
53.43508834218223
53.37692131948538
53.31053944874569
53.11445536820213
53.28968929486815
53.55510450482723
53.344221000115674
53.70189841956911
53.90939916112469
53.63997888383031
54.077708666102914
53.94952477039969
54.28335523832024
54.29706144149219
54.11398591288625
53.978116161461806
54.069854402771405
53.86893450259487
54.10650005746685
54.03521156504292
53.597041004857815
53.04499666432943
53.165972377329624
53.322386502503925
53.05617212741249
53.03484205331144
52.796935549022024
52.85463531905335
53.49244375139803
53.20802969932224
52.878501591111664
52.87932838564609
52.72287319444958
52.58043590462235
52.76711246294338
52.959136427590934
53.264156594142825
53.00620135361073
52.942710509801074
52.68749202598679
52.689334068716136
52.69313538229651
52.539027409798486
51.9191960117594
52.26133527152189
52.54773828568773
52.76239445903974
52.95741761457457
53.2026427975128
52.752814306412645
52.36695048291103
52.41725658444674
52.315776945030095
53.0571092534205
52.48259822132643
52.03511435144907
51.99776238804723
51.779243124060535
51.868169685240346
51.76123584356858
51.67391143030892
51.5258375164259
51.619577898242355
51.85894419733825
51.47279251606376
51.72763951921539
51.91897259078185
52.16444590973436
52.37947969194873
52.216671590369465
52.20513884872243
52.71935614974866
52.70770881502529
52.74343205441627
52.81797225819874
52.94844973532951
52.62032980804749
52.59013412836672
52.46697484927671
52.78586182413151
52.868606420643296
52.54850802338026
52.565668740170366
52.382763172274096
52.08314318951376
51.94057327335382
51.98367299984959
51.822227708754475
51.94606023967879
52.0050388968211
51.71342690725065
51.460236453814495
51.76388990346164
51.6967438311862
51.673059463738156
51.70771155490059
52.11871701024462
52.11860272462592
52.346990102516756
52.54876549296552
52.24239817634354
52.26233754705842
51.74586539241819
51.54777201970306
51.50520716994431
51.86627997622126
52.193017839168306
52.06531122325841
52.27037923769439
52.45487004734715
51.731610139529295
52.31290480281904
52.35498431189555
52.67689854928667
52.74888350436171
52.93994608215429
52.47775842961504
51.95454582302346
52.17322528713726
51.532721870009006
51.10087256767776
51.17307760092463
51.03291127968661
51.77932032437255
51.73751122340636
51.94497267178707
51.47741804801155
51.9040132903908
51.76474968766056
52.35534006274937
52.62299585015412
52.499948719083946
52.536213631660516
52.916496023298194
52.721839232137604
52.568666007003635
52.41542307082698
52.18456169501242
52.249664742215124
52.011453459645374
52.15413388100777
52.46729204344765
52.43790133976196
52.12644075697103
51.87170525186068
51.54594131666673
51.706073363869216
52.0322378358731
52.233766060861676
51.97817790392553
51.99987892075679
51.70323385305647
51.93137554419843
52.216260459119965
52.054056177593445
51.9333621908755
51.81303169540463
51.801531937265125
51.49939322374669
51.76456396434893
51.864720729328674
51.453140620107135
51.35923642608396
51.26077454498686
51.66582336378564
51.55646705007775
51.744771166846625
51.9362659413497
52.42213145796782
52.53235632439433
52.94600299737379
53.06905564568628
52.935789608502525
52.23128757710572
52.147600660453115
52.0180688576038
51.32429744371871
51.201542580775424
51.18866848125683
51.04872429960444
51.63373433962747
50.82928405486653
51.075138048063934
51.21559642459883
51.486242780597486
51.06909599233782
51.31179740182351
50.816035528511755
50.12588292911464
50.69496421586303
50.16263507472311
49.742085571862326
50.03189634882707
50.02186873948233
49.85554338673339
50.15190626923345
49.342148455419874
49.38828246670504
48.78214519764211
49.41400109246663
50.0581880956353
49.475658929212806
49.5490310877604
49.662597832542176
49.02857872484873
48.98480228344944
49.07094905725658
48.965474849056996
48.840391937894076
49.276817048935385
49.41979036562805
49.92395542665304
49.621100191739856
49.8130779332198
49.6781049166003
49.61204147949017
49.693840017669096
49.98285431326567
49.70313445628424
49.73360156511523
50.0421343846987
50.16821119132043
50.189800398209066
50.44481141997566
50.44692878920305
50.599686821134085
50.30313193901454
50.33197872322122
50.599373053773434
50.63211205399126
50.71416227625332
50.4845369940928
50.254556430378535
50.47962959694403
50.164695273472034
50.129345281931116
49.857027767734635
50.0827109838298
50.70344546533419
50.78425973568052
50.282800196068074
50.24753527747996
50.022612669772165
49.95990600206432
50.308109568871984
50.424122852979146
50.47433755940285
50.210030771286675
49.782793699317004
50.13129409273598
50.00404285696453
50.73500360598017
50.64530469495542
50.21274869551668
50.289242451076355
50.10076755737909
50.60599310840232
50.4293163190873
50.19236032746321
50.276430351365754
50.282328030231916
50.32953000851916
50.25300525922552
50.002597797776794
49.68330406236735
50.00832989005569
49.65620002492833
50.43021902166753
50.100300214236576
50.249333485242005
49.84545509672216
49.92108912076172
49.459962878784125
49.19714673448517
49.18653487323556
49.3329250921063
49.24439818112303
49.34511018037321
49.53201636625144
49.394519178439836
49.38436548579352
49.152926043288694
49.06568084515741
49.41858391079693
49.70806374953831
49.469494704999406
49.31734226682727
49.1194039920283
49.16113967232782
49.71291905479893
49.45773365568622
49.65791120913231
49.760489625105265
49.47335683849393
49.60358672897164
50.290435983408855
49.95270497714038
50.501528453137155
49.949823616293266
50.57284335381312
50.420331563925885
50.191328976043565
50.53049803211003
50.283340059210424
49.878211417557814
49.83746854775953
49.807613851796035
49.59154846675634
49.507680284346286
49.226132580900895
49.55077688414
49.80734776000374
49.598711484293474
49.74207253609834
49.525123675710546
50.18510749313742
49.918451713533194
50.45923311327904
50.446018304836976
50.77512888119501
50.74691990501039
50.3991284967104
50.81482306178629
51.28881528704729
50.850680366868836
50.37735044772149
50.21257291057595
50.487363601157476
50.85221508464097
50.35795268883281
50.681379672862825
50.742178015346205
50.665215308201276
51.03327929731103
50.626788845054435
50.85383106815649
51.14336184015995
50.879133093109516
51.381971288995416
50.95323214715787
51.498225951349866
52.243631279939386
52.50875382249069
52.260952921963856
52.47415532177609
52.50233672083019
52.76531215217587
53.13975166247232
52.6766815776316
52.647407584316426
52.61862576185516
52.54669716270395
51.80978229326123
51.64729164883229
51.79735813660043
51.84562168906077
52.04150316047739
52.33231515063607
52.236567286623185
52.92993822240997
52.850735316088745
52.181567906452464
52.26451563809354
52.041279093912514
52.14982255359466
52.05412555450905
52.32867413909738
52.03760076973853
51.673528304717074
51.57263609923783
51.38069012825272
51.29410462005253
51.11033180472164
50.58547617443876
51.08524015001683
50.988501059484186
50.73374708402498
50.767372612011286
50.75755200755668
50.476855317329544
50.896918616172506
51.124335679310896
51.59155910314372
51.18177269285704
50.873710803469386
51.0292258779935
51.189160566617474
51.17013497143459
51.191726642844095
51.51201471268323
51.13729499047015
51.264265513753635
51.108384910980924
51.23619444254173
51.72582430294784
51.990421697013026
51.76440472275722
51.71619619549181
52.19272539082204
52.177820454097684
52.39619959624318
52.52957940557925
52.54379012850553
52.70565698055765
53.109596962916676
52.8664118552613
52.74380201718179
52.656563781332466
52.97395850874988
52.81008143876264
53.19237564084091
53.01488388925588
52.69868644937672
52.65664805316017
52.65617068978468
52.7192777783549
52.586599395532296
52.3916023855744
52.37371037437012
52.1397284100681
52.17000335139771
52.473166952695244
52.30173865552013
51.95553755766183
51.81626211244972
51.815290212371124
51.61305555746145
52.261332727779234
52.64716062344826
52.46466905850726
52.446974482555824
52.561081078714615
52.15410691014339
52.172658599580444
52.25330886101715
52.11522476665278
51.89037486525956
51.84285545687659
52.17808365566726
51.626236494694396
51.97985316050234
52.22775900039387
52.200477466400656
52.09985343233068
52.468594344576054
52.33192770415341
52.73345363298702
52.36488196640372
52.078379367163095
52.2413460384561
52.33489567111702
51.9209123773876
51.810190632132915
52.117904526325766
51.95863335715467
51.768063007287296
51.90001555521999
51.86461441658483
51.792203375550784
52.37090155681474
52.25314577862944
52.191383910032286
52.00456049677025
52.60041961200303
52.4217144444702
52.566985748694755
52.46508364518303
53.05978754613142
52.530026062621936
52.36607266435409
52.6746132074903
52.7321756458512
52.810328252683675
52.368277456534045
52.249236901056015
51.998617815225934
52.25068389574802
52.41914816714744
52.3508408029947
52.51131045155546
52.27084583130781
51.81370949949423
51.49962250136982
51.083522664978
51.51505202377399
50.83607594949462
51.10197301976522
50.88835301009366
50.834040380143016
51.22458974642778
51.12679465321313
51.39573398915255
50.85076509700674
50.96353575819073
50.987927252389234
50.82896268483383
50.9967548975105
51.24483007011812
51.00250966846846
50.98589287396298
51.31482791204812
51.34223563207727
51.478866246656956
51.536835338686984
51.58167484987066
51.51989398498067
51.12201449482312
51.608564379173345
51.244289141097376
50.94916239597112
50.82010966512927
50.85148329559636
50.898888391845354
50.835415007613214
50.60055200490755
50.53832268351623
50.415911399583464
50.45316497273704
49.84850612281733
49.48931884689421
49.479008029692054
49.51345626744045
49.94803616967142
50.13331668161958
49.67813583217264
49.73211592668127
49.67565367336072
49.887724429250824
50.40804085136582
50.29784712281786
50.198721892329054
50.309774580293436
50.160455298277554
50.2231804586329
50.24726863616264
49.977189366842474
50.13675790112846
50.0370261311415
50.08592753611718
50.325793092915426
50.77270998260352
50.55055424676848
50.72307553632971
50.38764253401107
50.74300286234406
50.55890562913215
50.74452700177312
50.78698675854436
50.662232632097
50.51848771564376
50.59614421270791
50.67830902246685
50.9568720574238
50.93027139973377
50.728752633995555
50.869475813793215
51.52681703523361
51.69436578675613
51.48162414240993
51.08254863209264
51.50677240794386
51.03994563525625
51.11099104107213
50.806413723472694
50.534505383888
50.75517448456574
[truncated: 98,002 more rows]
