# Supplementary material for: Comparative structural insights and functional analysis for the distinct unbound states of Human AGO proteins
Source: Sci Rep. 2025 Mar 19;15:9432. doi: 10.1038/s41598-025-91849-5 (PMC11923369; doi:10.1038/s41598-025-91849-5)
Supplement: Supplementary file 6 — Supplementary Information 6. [file 41598_2025_91849_MOESM6_ESM.zip › AGO2/r1/PIWI_L1_distances.csv]

cm
33.44946493416341
33.011026536980644
33.27172296691502
33.333785436460346
33.13748404374956
32.81065446434385
32.92674740235951
33.18693042288994
32.944645197059366
32.800433204937484
32.884014967117324
32.897235924989786
32.54678940929541
32.94577692806637
32.695204649026365
32.65941175765801
33.07530111262219
33.28426180573186
32.80257056089984
33.00123257360591
32.99917245796157
32.80119266375229
32.67081181627168
32.9929746448658
32.66953768931369
33.16241348286654
33.044552782463384
33.00356932509275
33.33902864456952
33.22760531196937
33.04371138894368
32.99537594483309
33.02246441839889
32.818908792212035
32.460220275904085
32.32568227074724
32.36218520591739
32.51641166613418
32.42818417261834
32.444713165241275
32.100472695115975
32.28221592119256
32.16324274002615
32.402486204404234
32.34289350832235
32.299912798579165
32.262089809910414
31.874364357543804
32.290462363345085
32.36353621258702
32.609045221240194
32.626202310424254
32.4906165391558
32.54076206443405
32.57666335236526
32.34028094236608
32.538076160596084
32.48541523674949
32.66222994191781
32.916529443942146
32.578284048844395
32.11020258188626
32.348113052644166
32.24512139893954
32.51300509882958
32.30920774332077
32.55441683217717
32.292707226958
32.34693072095772
32.62674130256237
32.652414987495554
32.763911836787116
32.66893976005667
32.730204176937804
32.659397903787486
32.863479127455875
32.958351481236704
33.168936672604765
32.71237090484241
32.57588478527038
32.431346239433346
32.394018651540556
32.375169178000064
32.348213798085546
32.59853325729959
32.494289199891824
32.88547296660426
32.940998533183574
32.60699475673595
33.147483447887396
33.09056360262353
33.19321052742485
33.240872291521256
33.075272074543804
33.05915426856645
33.2951931699537
33.072581007213195
33.203844284798336
33.22172901376458
33.0857360148792
33.274135938536226
33.19579024340381
33.040014680127825
32.9494171840042
32.74253794960697
32.59404815145236
32.642586797268436
32.37251438797838
32.56752386840951
32.32812474974115
32.51693885314086
32.580669869353365
32.47954232541505
32.5408015076852
32.352791578715184
32.39293880393867
32.44847400970941
32.04668368022926
31.7239499409665
31.8380387207968
32.312804453578806
32.47006945587267
32.33421658447638
32.46093134592947
32.319058179055205
32.64488730649396
32.470982548316805
32.48990830501975
32.55615735578963
32.56410275547005
32.67453484308607
32.57636381213545
32.53505819905082
32.42251487172341
32.49826898617603
32.75660433888447
32.67262004483747
32.59211305644835
32.407601565842434
32.166992405596275
32.331240547039116
32.42753588051815
32.568443959615365
32.59364797812604
32.21018495842109
32.36556316964895
32.24879058169803
32.04185203539282
31.71573678959424
32.02945975713006
31.781522661121773
32.02678749319895
32.12894083390791
31.956607971924978
31.702597651440946
31.879531994319887
31.76428737741127
31.96772257441016
32.22197177060795
31.79511659492785
31.89537449721705
31.924821223470474
32.03092195667645
32.096954228651725
31.878021138520417
31.94677467411993
31.571658307873808
31.649649281090028
31.868312336527715
31.985833979660253
31.855133210395632
32.09835821540256
31.956857536615306
31.993439709420553
32.34580171898061
32.37123721120897
32.13148668911913
32.2554883417983
32.23755006615644
32.25499934631253
32.09621970848052
32.20258724927287
31.97324474926042
31.979294392718245
32.31164421657631
31.95352873022891
32.26503390272801
32.16245829096909
32.405515830524536
32.103036687388204
32.350903492523436
32.13074738684108
32.047655548083085
32.27870139393652
32.084273760123025
31.94314070650665
32.11017894683346
31.957445100905936
32.193991061692095
32.09314144535757
31.87175437814584
31.730725024036293
31.945055309067804
31.807819638700263
31.5670329084656
32.06903260421607
32.055670644141856
32.37732984297812
32.396972799797744
32.555201728051294
32.596327708100574
32.61630499351422
32.34465798553253
32.35228784267061
32.14396084980964
31.876844704752543
32.08683722409109
31.991635070950853
32.137292604077416
31.979361407575965
32.12445399174679
31.870800437891695
32.21075616911618
32.07763157456948
31.989188548920286
31.79774089512649
31.914809284466426
31.755139249885413
31.965434029461296
32.12634003783434
32.29543617210555
32.11325075316854
32.30408017108685
32.642792002779494
32.748293539465884
32.436555826089425
31.860322216938215
31.8263655498001
31.99825169674543
31.78605056804535
31.76608005071808
31.810353793558782
31.790758886868492
31.679440802108743
31.80191767913386
32.01843097355912
31.91726332565041
31.997829802715476
31.98109645796947
31.610841403908434
31.772694711895966
31.8143527785344
31.974535010422414
31.785671251990355
31.891075452997054
31.85125461395454
31.926649899038036
31.845251843360007
31.792039427870538
31.783746884112517
31.59087152971922
31.84738249343688
31.700206813232697
31.812536982130503
31.522614084048104
31.406947438612967
31.67518894245651
31.772429800766762
31.601534190882965
31.57504178541768
31.612725322894814
31.47339467384157
31.176175205434806
31.281577764930233
31.126965250037482
30.893351137033793
30.797145515053234
30.87334204567371
30.962233154224307
30.529777211439583
30.5468660451883
30.61762095040492
30.713714064451512
30.89530015363929
30.817668533342097
30.878874782131142
31.239721860360763
30.99504289256501
30.922722503804213
31.09964457270212
30.963893303629373
31.352670381824588
31.39834834223997
31.040950371887973
30.964522980119717
31.104845462042743
31.01221590972096
30.966988308624156
31.09123499197841
31.074045758321873
31.233506564918773
31.434219204620927
31.143414865740507
31.3017450294289
31.172020875103556
31.280736851232383
31.052207404377484
30.99120784245047
31.07269556192412
31.118729955302204
31.437037612975057
31.18517040759896
31.253816933982552
31.32452533935799
31.339060994253444
31.417895467845238
31.230505699523228
31.349355476605535
31.615699807897418
31.385932036274003
31.668171081603873
31.81343353846829
31.895934575619595
31.89604253155129
31.780098405210246
31.590349719980395
31.82620124067022
31.718966494231413
32.34397228350631
31.964751371563334
31.79891289140123
31.84579445480116
31.710894984015205
31.708663099033412
32.071532986909624
31.661299551430716
31.724776659444853
31.433530227678055
31.588922006607042
31.978797169338186
31.794550959260864
31.704710780898953
32.082562266489944
32.0557778138933
31.803798441810223
31.84438055222697
31.831238531777746
31.90698937029047
31.993413362773083
31.923551158814618
31.8425397241025
31.9485802056264
31.887544808579413
31.890395654606664
31.902581789620616
31.927901264076493
31.854181210527653
31.651535395851436
31.620807205748033
31.697817489010816
31.49025592987506
31.50897987381925
31.441230280258047
31.348367068654003
31.389500484923435
31.593591264409643
31.55201769324286
31.619307169751387
31.479549650161328
31.630976325872012
31.557339542046535
31.7860938839948
31.980053216256856
31.75269167924141
31.942308732833446
31.956885848663365
31.675673075810103
31.87775537204557
31.558388796802866
31.96138473558139
31.600687894431747
31.655045788893055
31.31991405935136
31.699865194683913
31.918843892304285
31.700339665000687
31.54448137505083
31.77678899872103
31.841781696735723
31.5762510785054
31.664108332060547
31.575053706447584
31.710486391364423
31.85504376714507
31.895081315814338
31.84555471383379
31.771593557400912
31.743306189507088
31.361632214779277
31.621052028767615
31.6243867218466
31.869867104445508
32.11228263439501
31.731860151459585
31.51840451844937
31.966594872619545
31.958240927595494
31.865691496154547
31.68846906220278
32.043609548564525
32.20436427298841
31.89596707545516
32.03762574280028
32.41212163534922
32.1228185975532
32.13683132994999
32.41937964405547
32.41652291935227
32.708832006306984
32.47461074040532
32.44734893853938
32.58791484163181
32.760227065876386
32.58227639654575
32.49129132562525
32.47865096742034
32.29487123724092
32.30131841180328
32.11755900286128
32.19366943419534
32.200382605272495
32.09642801850357
32.01616116493449
32.26917105375647
32.324370288490634
32.63653502606292
32.50066778734954
32.033862450015015
32.05183129947993
32.670579091299416
32.61943957494096
32.43752036928664
32.33695823346351
32.44766644383556
32.570857893183444
32.61114290712442
32.546893616531214
32.47122734217743
32.31983320349786
32.65372351869646
32.50808148586636
32.23880797633623
32.42580555616551
32.59949855624779
32.466139526945916
32.60283589976419
32.23247150753828
32.27016285650463
32.57707396680682
32.07350776307556
32.28683793240131
32.25320354425417
32.27268505677287
32.54508941331273
32.489368698253095
32.204816224166755
32.43797580450274
32.16577599623364
32.33245694515329
32.20613491587155
32.50106567269818
32.80558408660986
32.516914894869885
32.63654506822527
32.28963325328617
32.38305372646173
32.483723894331135
32.27994346798233
32.1670153570385
32.66196272524786
32.204338085756326
32.14737541783874
32.29994949687093
32.270817951916264
32.5804153857596
32.316622884366076
32.42864842260111
32.30133203644054
32.1756938586343
31.850486299711545
31.85177140164725
32.05869126318153
31.99019990656547
32.132396848822545
32.29095738175143
32.2479447304202
31.905154684246
32.13065952296258
32.160625931924415
31.93603175698156
32.338611272113845
32.32701942164182
32.34936892505523
32.15468742998437
32.24206265962064
32.280122786445176
32.29153881391514
32.24788987626733
32.290430922532295
32.2548129841776
32.42199545951186
32.238188662287335
32.17080166323214
31.951099022991674
32.06044236067391
32.296137230361104
32.102718812365026
31.950423354351525
32.06861264153956
31.950406462053657
32.05815567396599
32.14640306804509
32.24478321235123
32.03470741540626
32.07778776029647
32.21147973509154
32.39698175117786
32.265025459015156
32.38007746996919
32.404721908399544
32.47458646244387
32.45915592351961
32.11231397665061
32.40004220051157
32.33385698825541
31.97155885279972
32.253437694022466
32.564020378952115
32.012890426800695
32.242732943903256
32.6070888552441
32.32073913003383
32.04274981844893
32.41022152150812
32.53535310902662
32.591627656534335
32.479921829910744
32.62352543103273
32.27960099633424
32.45673040438528
32.23078850361581
32.346043216570656
32.6008132682037
32.573211999673035
32.590458896837404
32.46246457116095
32.08841531390792
32.43191050066271
32.19128261209055
32.451448139724675
32.1532897193715
32.34444867122364
32.230927497896545
32.246376702873285
32.43632515050537
32.128937775130446
32.11540177805816
32.34535152898734
32.08589265662346
32.12949826061074
32.32075082136758
32.13943967104396
32.00475185682345
31.900228215020636
31.71982516061025
31.95510412755459
32.009177662498864
31.71218369658309
32.07951645707164
31.897967068898843
31.583403595698403
32.04351384922165
32.24547011245038
32.197419825943264
32.08816919916011
31.972059511255043
32.202722241115445
31.872359646918426
32.14051701518762
32.286002761452295
32.50376977714632
32.3686801549745
32.51822422542811
32.28847308259041
32.20252154551223
32.18607617360249
32.090790791992625
32.27861676086901
32.19533251308749
32.2632045914082
32.275014899373694
32.31001734721521
32.221122292785786
32.18976969944109
32.340280182619786
32.52715158703059
32.290032969913334
31.88618314919162
32.24113165475375
32.23880297288847
31.997781202556848
31.8889780567148
32.27429819034281
31.980526680808406
32.27200167045471
32.33243433387503
32.19641726007391
32.1934161355349
32.315813304491975
31.989674866606244
31.934218347417108
32.03991090983011
32.16294133732928
32.208302218121936
32.203277408759554
32.41776415760353
31.966073811724826
32.02535353397986
31.83985940666393
31.533441505829057
31.615336843436662
31.441509249967588
31.908133457997536
31.66847208815017
31.810585520609802
31.86090275771965
31.569199456296644
31.652345004564808
31.35439826180056
31.41211366062499
31.508277348377405
31.957783736472244
31.980639564473574
31.751087020663856
31.71626392611722
31.78259048362463
31.81416992397523
31.715863940570102
32.00723768563767
31.84613222952685
31.77935606495711
31.644148604040723
31.657947403435713
31.987385993123308
31.958172711411542
31.465640395288798
31.672984087718106
31.59058268390932
31.602127085467515
31.740970430571124
31.70045446860912
31.684476541117046
31.52244659207627
31.490067308486335
31.544165581932358
31.356560621373657
31.32781354622889
31.38870217322336
31.747906817117123
31.286203397232313
31.029878774000107
30.88021838631661
31.246520619191227
31.04964901483188
30.829163250877293
31.120228705111757
31.10669472735194
30.867671739930707
30.85166147182062
30.933116750498904
30.966004771930997
30.949005882339833
30.786617532898628
30.8079007803579
30.673229524948553
30.719398158108913
31.00013739434803
30.721220776426932
30.518329616594887
31.068431130876345
30.83824670657617
30.662571469079715
30.751531465498328
30.883590877846267
30.977784373339013
30.80724601754441
30.580887709096615
30.525054532346218
30.43371100931328
30.51225848512202
30.836808128482257
30.72572560818849
30.340213421414877
30.826114837990808
30.524049838676344
30.52502012017332
30.718849249494987
30.820892999557536
31.006251906496235
30.856387015636674
31.103076994234698
30.779211608729003
30.826683476058353
30.844142072562153
30.541742827689532
30.49826047026983
30.873865790330616
31.042664232086516
30.746462259501897
30.836189886903973
30.819243609065047
31.013107306273234
31.15140150733113
30.9668409871535
31.112729779534057
30.941956769693068
30.691105213978794
30.807816140943814
30.415078898708007
30.488981901995167
30.833021167494284
30.50748796639745
30.595240096557617
30.504910240840307
30.81963841327067
30.805502459414253
30.808065182898776
30.79381831395995
30.843405191484138
30.82519523274233
31.05354374902781
31.170661963135117
30.78926400038564
31.02769823100832
31.194031765873977
31.105511638985174
31.34962640373044
31.256547152586098
31.303190190763143
31.357198232796588
31.256993276070556
31.157662496723923
31.10009920770931
31.313291118157256
31.44073918831635
31.6619301391209
31.293666897342632
31.36913888554154
31.03090398142908
31.221227120050045
31.305790431253822
31.092584422526276
31.41367246429454
31.571733938231706
31.13410035446708
31.416401018007782
31.373587871778206
31.159449072549258
31.039664200143296
31.212543278568024
30.880381635572935
31.305242836597287
31.30328083321439
31.041330864323797
30.937313272898034
30.72109574285784
30.805031538969533
30.978207166880686
30.952879858027657
31.302719045171866
30.75962080534543
30.937410767451283
30.7414642939137
30.944343099366208
30.672904608856996
31.11820278514389
30.403432712636327
30.198628647871715
30.398367235458647
30.327837621526715
30.522854377987617
30.8028022883415
30.67332818825967
30.698733337856606
30.66804105089814
30.748212497502546
30.851091505816306
30.73080602254448
30.909008768796348
31.042516926871798
30.804123875973655
30.93705433845487
31.35592525528768
31.401779389967558
31.132472226398768
31.142892821919585
31.12501273767069
31.098480534409315
31.16755322761009
31.260982938370287
31.111555017424227
30.936646419931805
30.874808999695098
31.072235827846594
30.85118233780768
30.771288459048304
31.048136943638518
30.945155186096308
30.89539140995626
30.669379724475657
30.709847172452818
31.248140381776754
31.35756885800542
31.479526593449396
30.925544653290814
31.26280084759115
30.94870663377386
30.88705859736564
31.37699845627387
31.333736910048195
31.35263639135241
31.307188590654768
31.25853491339425
31.483777660583517
31.333750857799664
31.2832404918674
31.162354961135435
31.159448565336113
31.25038208272367
31.469257370234324
31.43022786124708
31.251153128217247
31.298613844979407
31.377919016371525
31.527219872398856
31.64965393839505
31.6628158400887
31.794519498932154
31.775349480469142
31.7501441313252
32.21323877772733
31.67329582920066
31.99807808946853
32.38734870210526
32.40368652179259
32.034411439156415
32.10420485447677
31.831251852392686
32.180896399707315
32.06300382074989
31.872166463403303
31.74501438193216
31.420543342164507
31.64521563990236
31.55777832433503
31.316422421788463
31.2367599799092
31.681062843978456
31.60712731845658
31.803972687384263
31.52685595275535
31.677556655063984
31.49431549666201
31.05892621866471
31.197939281253024
31.307278196534376
31.2408462570581
30.85705092644416
30.668360435210737
30.96482788940717
30.541557261664217
31.222150913700077
31.13455230370659
31.04068181290117
30.89601080845456
30.7780115988826
31.367761950025347
31.175364153643972
31.184061384886636
31.536186863663904
31.555302248026063
31.362126758371993
31.56925882477387
31.654998772580676
31.520741696683743
31.456125935822193
31.630279981417264
31.51661125911565
31.662780845105686
31.580977483082744
31.561673234940184
31.78794413840759
31.52283870174083
31.424088971546475
31.743695623673524
31.409182375768527
31.522136567347495
31.32112115449527
31.488277388522825
31.111007339060546
31.11749799839777
31.583741049715712
31.351885755260152
31.434379024081665
31.17534908184877
31.296296949821684
31.287120623115918
31.116791250637466
31.031947724605264
31.01895866779069
30.694036558340095
30.64309115866477
30.99572443001923
30.813605905688423
30.665030118963934
30.65635205377479
30.644678648461678
30.880333065636716
30.85910965190866
30.823808891576945
30.842734927534455
31.050600668007853
31.1328053675183
31.131049750587508
30.81438958341454
30.843230919413806
30.919065237427056
30.96869664716413
30.905074750770275
30.672755438748386
30.91491988570856
31.234010892934847
30.905953621356495
31.27837012879996
31.11645323723355
31.003785091277187
31.099045090207042
31.043961445522257
31.183017911472643
31.326511754739162
30.860820790876254
31.090631277269033
30.84947468688938
30.920014715955066
30.785892564642392
30.894286266268768
30.772793888942523
30.74903537589331
30.892602043735767
30.886851694797727
30.7999477843739
30.873543708054846
31.044410139893074
31.14867156222481
31.357131258833814
30.988988122749085
31.498950420987857
31.419989159642057
31.607775832001142
31.398298543935734
31.250752242700916
31.41833528301566
31.578713527421975
31.31566990456098
31.294153242291966
31.32333620062
31.12416533661921
30.794794151421435
30.87785947840179
31.16584505038146
30.972296476373238
31.208666215974752
31.033631292515427
31.055542479621565
31.071292558352233
30.88769839608357
30.806966643351625
30.870101176667276
31.115321702208806
30.75494786495379
30.83435181931935
31.159707802332804
31.164656691863325
30.863018797605744
30.97150984322348
30.911294545759826
30.860366834517237
30.75862868244351
30.890856473932416
30.744935207172357
30.873157007972985
30.997337692019116
30.780315275534903
30.785761047676857
30.6442336745948
30.914969151892
30.7004330261097
30.682760573845933
30.92225957135557
30.419997646570053
30.59737282155126
30.763214427309393
30.646768217308964
30.87762035500048
31.227086399187296
31.05081480107043
30.68495440702049
30.744659216669106
30.833302136401677
30.949131219516648
31.390838031200513
31.680152573096997
31.682444081771468
31.497706018176626
31.584898389760166
31.336214571962174
31.206387071124556
31.291486967285678
31.33056136895073
31.574303191823535
31.414578647713924
31.425968331708003
31.45241806537189
31.624447466859497
31.136282570175748
31.123928769063664
31.290545593718893
31.026232381321922
31.08985256943608
31.18332373536655
31.133652646282606
31.054811698873
31.128289780184165
31.173711734287203
30.985662345852784
30.97066372485543
31.079468638483217
31.257781266737695
31.418900059663326
31.430321781299043
31.49834766373307
31.33273551114622
31.49763484368376
31.48221591364844
31.4203065688279
31.326090838538562
31.37798589331092
31.318641757146317
31.49418907666513
31.508392058134994
31.52894975796393
31.30365842337289
31.118446982698817
31.5136338064328
31.568246661625633
31.24308841182922
31.68114794451624
31.28767415174476
31.53043369571299
31.345086656455752
31.152422854943083
31.2773812494622
31.3783849874658
31.075079792016513
31.043205505799417
31.244019689472758
31.004158099283128
30.92876896553671
30.96596934304174
31.198554347748082
31.076358881003642
31.13528024518756
31.228570910086578
31.267689366189657
31.181327379489378
31.331031094926363
31.297918384812228
31.05999057030074
31.150012505166064
31.42732382208274
31.41835468789484
31.522325911947526
31.510340962728332
31.196200975691404
31.64250467162839
31.784039028514233
31.617529324742524
32.01070814908481
31.541823872827997
31.622305858557308
31.678056061299642
31.666262999839013
31.803577215590014
31.65965157556898
32.01613143937971
31.69427147816925
31.559433319942617
31.62986495917865
31.64622113930576
31.569118742874682
31.74025409105152
31.16070645886548
31.163593702912014
31.277877651817587
31.499049827817444
31.436288112483115
31.310604023322895
31.598445111447724
31.543507573079644
31.236430848118385
31.153354941178318
31.59807003882761
31.308946518764568
31.297344402793396
31.375648851315603
31.089925751312915
31.151454712909906
31.38654750936456
31.423836181685754
31.383006068407127
31.554872200365658
31.50389415501839
31.57936691990114
31.663352536369693
31.685882501330205
31.836548637282867
31.459263616913006
31.78457123517513
31.602952863029245
31.57205936488435
31.482249504009367
31.657716529508907
31.962202970172353
31.835986113274746
31.93459064085698
31.601855319449722
31.88608354147215
31.923931953097973
32.14293603615766
32.05283874700907
32.29560880326566
32.07473489462289
32.18275371744994
32.2478983656906
32.07514659258224
32.23451081455475
32.092752061752314
31.92165176256662
31.83580464215711
31.910479427352616
32.15776476780377
32.15184724563271
31.719485975762602
31.54247622209774
31.72480832235026
31.675969056338
31.90577106230291
31.95795532498122
31.814202826249158
31.773029159940414
32.04365424538307
32.27712182365453
31.871236032712527
32.03602068860051
31.715474719051215
31.7295079079763
32.26884948032165
32.29576784870508
31.99600342064338
32.24726535624124
31.875134541130354
31.73240985965992
32.13257144086775
31.678083623344012
31.511404613742044
31.946911128095703
32.13746109154355
31.677648022469366
31.459626065483157
31.439590840487003
31.633234048132643
31.5865858274378
31.454075489044556
31.567222650255744
31.336793957386227
31.176339199956498
31.136906767054114
31.449039586110022
31.16877613668371
31.22703313509924
31.32138703138338
31.218991695338627
31.52903613684424
31.33716391228099
31.620747248221956
31.320717086784416
31.193056731959235
31.659936411498688
32.0712619400709
31.701631914289585
31.679597225767775
31.14812441446089
31.447146144605217
31.658542964898004
31.664351648076494
31.83718049470151
31.879903743310003
31.850179674109672
32.1185130376433
31.795767451295653
31.65800841234439
31.60054592815147
32.06178234526702
31.951794018321774
31.89259610136813
31.97505243434405
32.25523565009155
32.34008149443762
32.03504024352867
31.8270523975532
31.65940613882401
31.64723134711582
31.64235619242054
31.7999879769911
31.253769136295155
31.53315174819772
31.508077084079797
31.63654869725619
31.674397523656797
31.709692948295366
31.766788916794145
31.629303075097145
31.625814465959163
31.966576552866492
32.10197056927232
31.82552711603039
31.4948174305189
31.83646364376879
31.598994314853858
31.654630756570196
32.02544085590011
32.02159105660375
32.24554464698049
31.964890513209944
31.801165422259178
32.205059291730414
31.823987618629946
31.940004380973665
31.747457586981636
31.502727358561376
31.648512667878485
31.670236543679753
31.31264968046297
31.445590653000604
31.29319370824945
31.582825917376102
31.927491233211732
31.956392382685546
31.826348888570777
31.712029195049155
32.08328488309757
31.800271713347172
31.84155382046999
31.84443707447416
31.98652662471879
31.93609505263563
32.24617957929098
31.708776637374488
31.784144583270745
31.51105392995367
32.07552638888201
32.196232755755126
32.52082578200754
32.77151936926928
32.555119474152235
32.60970924091968
32.626056904902605
32.401644326229665
32.312642419462975
32.22082118286821
32.40259584257126
31.768682542221057
31.926885465999234
32.10776203064619
32.029400289022156
32.10929643287005
31.714882606684224
31.332741334601877
31.901625511223894
31.575352309756767
31.537678877360236
31.55129768865393
31.463582911522202
31.49580661560901
31.579438658713705
31.724064782432315
31.630376105812232
31.50782672390117
31.724823868168567
31.62077084487133
31.409704863449992
31.526637760616417
31.82709457020316
31.492015387935847
31.460797926655825
31.40537583936535
31.105758083202186
31.142651863809707
31.244550578518197
31.235425968448048
31.518740003879138
31.642858593292946
31.73330581962813
31.652563253067466
31.588843225406393
31.787044025988344
31.472476528948473
31.66507586349121
31.402590849122817
31.290251308433216
31.28960003937986
31.180095884775227
31.224609150468932
31.36924526864811
31.512751877780435
31.477753508397864
31.660263845237118
31.549181956384516
31.64344683082515
31.55979150923366
31.80760720072158
31.952483791208873
31.945075804640563
31.725530625678722
32.123296990350774
32.094416674194726
32.00845414614744
31.948717963061277
32.148901108623186
31.80578304422845
31.73576295670765
32.04789670088864
31.91120026105127
31.64132425652981
31.981002932760884
32.14217213229966
31.90348612198802
32.03262274345759
31.947983075257905
31.92045444163749
31.439274287698925
31.63865868608921
31.47352525048055
31.338031326992148
31.265978738096305
31.038739011097736
30.8556627757808
31.098103253684332
30.966503360316125
30.873317335939856
31.1043045714299
31.23596585610099
31.157326330913794
30.889392280127595
31.020038316249657
30.91241422477964
31.04962501611723
31.15935477045628
31.18204156755946
31.110149272587478
31.255179008446966
31.494976139489044
31.352969823653506
31.31577196151135
31.476309652240626
31.39493448011187
31.356795958493272
31.260264150889732
31.17196767542579
31.57832311034399
31.611874598790585
31.40136491601102
31.446670340433922
31.648442332247285
31.70390871391249
31.89882928780896
31.344018852112207
31.901309807424926
32.000221570904785
32.08222952422197
32.00115526993589
32.003925945142306
32.092962957764875
31.45545207362193
31.885516136482178
31.732677894917845
31.872920456472258
31.68842115776754
31.660126474931275
31.690291483431576
31.607380546064814
31.7250352009062
31.53610587612949
31.660438220248093
31.496653696157253
31.54812506056671
31.505926704554387
31.407722853484206
31.267572583032003
31.146716481473092
31.404122321382907
31.0815724316948
31.230211109968685
31.145296663873406
31.19692350546703
31.402309785529933
31.284085328934808
31.148528374559035
31.14853426056306
31.376936698671816
31.45895604380436
31.362520366860974
31.441700325706485
31.422244818717328
31.445863956399364
31.19552280145144
31.601949797862268
31.258486829429003
31.600851224389704
31.34165500418325
31.80965144352203
31.642953456329774
31.765812526882367
31.773495604157286
31.915428908746513
31.988431907812746
31.901046262333793
32.056637774630914
32.23086076187399
32.38872957599456
32.24563471192686
32.3105681328759
32.21722418568081
31.97050483769603
32.262935426926155
31.902068868153147
32.02345267190848
31.94680564463605
31.77403232270606
31.514176209093392
32.00685315439764
31.893685336391588
31.937235657763473
31.851597349073188
31.74829296798834
31.567598555418467
31.661574212439927
31.292000914253215
31.624580066908624
31.5813385247616
31.80536932522218
31.77991942132531
31.354197978340313
31.61670627359574
31.905925874529654
31.679077580872576
31.57072145086512
31.67704347516666
31.75338530146068
31.6557686210633
31.95647426470014
31.900815311615823
31.715398029880706
31.733877637146275
31.92382143035963
32.12209129556003
31.741811712134425
31.75600825503365
31.5078840336822
31.3394677199951
31.28986894978128
31.268479014851277
31.25977602077465
31.031256084738956
31.458190605827006
31.474123698332413
31.727825947656452
31.688641827854102
31.78637289870875
31.926773128120416
31.881388920036496
31.687937427843217
31.930409587569486
32.06926043272114
32.030469849813905
32.0333314760991
32.256787554326905
31.763688779094977
31.909663190092086
31.60897080431338
31.797257878360202
31.622192203033062
31.707570309010645
31.94645031307168
31.92733412129048
32.037924009016685
31.73699853412375
31.88041612146962
31.84682253700762
32.12077333276232
31.95739180119092
32.057509841916946
31.61698126696677
31.376758312632013
31.53541012915206
31.696223538544675
31.485535069582244
31.63322809208241
31.365801063178925
31.771211520336692
31.68505158839484
31.517292532983436
31.816699166791995
31.60029301837921
31.651554638367312
31.274327851210796
31.365365913019584
31.450559500795
31.663319260472157
31.5818063888126
31.512525219661104
31.158146931162676
31.824380836061078
31.38649580315798
31.572944456161995
31.349725006893745
31.872525588424622
31.65485310089474
31.87659699947598
31.484775790402285
31.230266539808795
31.255717641780272
31.1045394890327
31.034428582242732
31.1574069011852
30.895093934115412
31.09025153885281
31.11767765626084
31.487847174739994
31.413634842903218
31.50768450275998
31.44644643548736
31.502238768961156
31.509347349128095
31.49713318649729
31.36309710820024
31.637740983249444
31.4828269744872
31.742288703233157
31.47422014797139
31.53257637390049
31.484276508009057
31.503883210081497
31.159892152865396
31.348614257695093
31.36665047384114
31.209689119721006
30.99432807700655
30.867858435907294
30.992652632005804
31.317740783538692
31.604264415022406
31.275252927753268
31.520179808933708
31.69687210497711
31.498271216007016
31.502449567335287
31.143364987312946
30.96987073891978
30.92586873937976
30.903354252191413
30.782256309264106
30.527544807668388
30.928961739217538
30.748121331878053
30.72608330066301
30.995451314322704
30.933419862617473
31.056627169052835
30.990009192746253
31.01883033651785
31.354070381652583
31.294139099419457
31.07591991387347
31.16114103335449
31.191682496552183
30.82112050452979
31.0627219007048
31.232489250968992
31.043887219929807
30.982981666788206
30.941247792204596
30.899845396841652
30.900025523475353
31.101076056949413
30.908612119115656
30.84344266639449
30.877865672282564
30.405291265076578
30.554676954392885
30.340441603681533
30.206108932556617
30.623561163267908
30.200001701987357
30.064889636759464
30.350000533089016
30.112836438411797
30.170807261144205
30.032493260457823
30.193185468273064
30.033828439286893
29.832242210031332
30.134757999687107
30.20041102720755
30.050563188892433
29.856674604189998
30.043009950252834
29.84550982049501
30.11524407780397
30.03504430021942
30.030344100905957
29.993921677272503
30.233211994287256
30.389439137441215
30.271504372691247
29.85910956617955
30.083116752601235
29.8407303328689
30.051535302607565
30.057479460107732
29.970076032659126
30.047915694081478
30.204731001121868
29.981349167771523
30.111166054907876
29.93332376984781
30.109299810570946
30.419580745880598
30.460340047022072
30.079238940415483
30.42948206712914
30.206577382272698
30.173343719950562
30.478299243721015
30.616536569904337
30.519046147678413
30.255656389050397
30.145507951505806
30.552013814030985
30.36084588056095
30.329003486384252
30.136264256538855
30.496150558662272
30.7039374398567
30.717044905612948
30.64133893215137
30.24966436295097
30.642155976038286
30.326820928087116
30.639947900427597
30.232806472369266
30.24188022945344
30.39906517931116
30.26400512668955
30.751496350981732
30.544912959209945
30.903156718410933
30.50534839160351
30.393760950641997
30.49330808421469
30.258837140023463
30.431441972057417
30.511627677001762
30.455768505736593
30.72973791051754
30.888315571040295
30.157395776339463
30.389140047214372
30.11738196584022
29.957729816379953
30.124915169187943
29.919550566916655
29.840973572849155
29.60238498603523
29.603853581273935
29.623783525407045
29.566748803393498
29.53181435988606
29.55791430672779
29.581823195577357
29.75495819038521
29.42953635204879
29.442368226527126
29.481189085454137
29.23084368398811
29.06722013649328
29.251724716556144
29.508227982016393
29.197292232609367
29.37574045066976
29.361360679117734
29.459318749322247
29.773435585940717
29.74154075440484
29.23373367164335
29.435953054817066
29.415478089642395
29.48896263876509
29.890560379033058
29.32153189782667
29.458274586772742
29.456776045544068
29.950097577793354
30.023543226502838
29.495860354135473
29.839242810591532
29.787199808611458
29.653418324553687
29.761174405723256
29.87580811381996
29.902331020311955
29.669928784326817
29.8107367198968
29.93692728184031
30.296669252629545
29.884351849376248
30.249805020953133
29.766149382633188
29.78374292853199
29.80320791002008
30.085902401515998
29.837322738983072
30.01084042783304
30.254700804811783
30.16169680493743
30.29122310900567
30.38413710974557
30.480283845096775
30.213455492327505
30.291718971919735
30.330716621462173
30.40757020230636
30.355195198236263
30.30140068549904
30.19828657047609
30.285225650992228
30.410414158383098
30.377251954102206
30.103621420322284
30.284775393975377
30.203548561110296
30.416489704907892
30.04712580453628
30.250178435582793
30.449455376975934
30.9154988183404
30.486346392649356
30.860651889535372
30.634091125093985
31.13423121497378
31.1346753145728
31.117516146929077
30.530758750612186
30.64008988277261
30.577106976957047
30.178971424640885
30.46598100548859
30.38907134103228
30.280824145033602
30.148514803991073
30.412191011240346
30.413812455707845
30.428690852379198
30.377494712002857
30.29406308109719
30.529280194624366
30.673106544347785
30.848823134184535
30.71671313462821
30.740769689322814
30.82192308063484
30.929380348751526
30.679369597575267
30.488042820690108
30.490316064862267
30.648787543112018
30.307750688698412
30.387377006204446
30.408931581688286
30.40235290257586
30.535497320595937
30.6565556454738
30.447869579689602
30.60768490136901
30.834034271250122
30.85751088044753
30.814055711970834
30.546412234412596
30.43530710360841
30.747821938921533
30.95808958623071
30.867606870221046
30.898527703319527
31.099845135324518
31.05402245727395
31.157471247868155
31.20928157490246
31.510877408175133
31.41025222686555
31.586336599346616
31.319344091034363
31.754634062320005
31.97196115161735
31.786667887314284
31.810313588230322
32.02224075711711
32.18746336436676
32.38682549138444
32.38492189120049
32.32569142360124
32.29971183249361
32.148303715272036
32.30634938762092
32.285431806213516
32.04395430641701
31.958958931885586
31.909855071643538
31.711223895895323
31.840577119026772
31.916803610241
31.881777915675855
31.335874985755222
31.734129149920744
31.71665626295538
31.470768056221402
31.5454566725011
31.290606446970948
31.09671646954814
31.448891582692248
31.20197191128366
31.499911776990754
31.667964870649406
31.846597086758464
31.6186505702898
31.492787831161504
31.48548154114559
31.400792020937402
31.404626329634294
31.32041345713794
31.314230541371085
31.436530033308387
31.462053044585222
31.41824744745596
31.580257192285014
31.540916567556117
31.89726116200326
31.632954421059864
32.005562738484244
31.85551307169469
32.19903220435344
31.823420490861484
32.042266997845815
31.650523680720607
31.467802261180214
31.430550973649638
31.205474014156643
31.191763533024297
30.97625576441502
30.79240080196365
30.638555550419124
30.654485370342293
30.889986665877636
31.053980103218308
31.21563556914255
30.89737293672914
31.017209223318236
31.236218192476
30.815343528702616
31.053561890160537
31.14426675673898
31.471288991688077
31.288685084617647
31.28380817230963
31.32443064823576
31.553288306555658
31.390523661116838
30.944919030365728
31.010279408091666
30.878723259995823
30.88521486265242
31.068676176704436
30.950439886364105
31.171770465541794
30.823282051573337
30.565699719647807
30.544143815592264
30.33227991988542
30.37239190130772
30.553423474987
30.177107911822326
30.17297122899411
30.319963358522887
30.643185852605693
30.611435492966535
30.84593714981224
30.294249706154563
30.651689616077462
30.583856745581517
30.3692917053616
30.572630601149765
30.757861647406273
30.638120416732647
30.721157080161273
31.238789788238847
30.897337318970603
30.845650379026647
30.773891928456425
30.774676542029052
31.127459284181448
30.763766975571123
30.875209661978996
30.748751374388632
30.442165509979763
30.481158893363787
30.566245927967707
30.483617153487646
30.682149355738435
30.5875242360375
30.715346569756587
30.6161753670427
30.927881783849806
30.71026750844002
30.392958602073875
30.504250137639232
30.736678056341038
30.81852197663892
30.618952288692086
30.51399433518553
30.273850382940154
30.489085689060545
30.392246476288726
30.559205292578646
30.516454992217454
30.389360446012287
30.601297848252855
30.312035932077386
30.420502703976986
30.56586165374655
30.428834501328
30.604203906212152
30.62882760192613
30.58977484356268
31.010912833473995
30.80041828601339
30.77574688620567
31.19555423229922
30.908307547963712
30.977175046681147
30.921555502041002
30.920738817013124
30.72289098731169
30.83698574425025
30.840558133803494
30.89845713783843
31.179808999492405
31.079504210593864
30.977304372632627
30.736531841242922
31.074374863770966
31.094591840524977
30.913509374152248
30.960496671720538
30.945036492843396
31.29881675786027
30.700697581131635
30.802307625880776
30.670786421971698
31.143382086210025
30.869326316726045
[truncated: 98,002 more rows]
