# Supplementary material for: Comparative structural insights and functional analysis for the distinct unbound states of Human AGO proteins
Source: Sci Rep. 2025 Mar 19;15:9432. doi: 10.1038/s41598-025-91849-5 (PMC11923369; doi:10.1038/s41598-025-91849-5)
Supplement: Supplementary file 6 — Supplementary Information 6. [file 41598_2025_91849_MOESM6_ESM.zip › AGO2/r1/PIWI_L2_distances.csv]

cm
30.95671014593194
30.82029682174762
30.88221943241925
30.982890117410285
30.7926420886787
30.668540008772183
30.741977198632586
30.78799867689144
30.735932605092827
30.58382593094666
30.592811524916396
30.94001830135189
30.7431777042752
30.876003272136664
30.743072422981605
31.00639593537511
30.860227999367474
30.848556312337664
30.794884210723573
30.739893701421625
30.772603915601856
30.677592327073274
30.702537897524746
30.62255925089182
30.76284069884349
30.655558215200152
30.800492390996254
30.919016068727668
30.899259413871082
30.925166923849673
30.784485236577776
30.749318680591273
30.66724767287365
30.543785159861105
30.4714073294633
30.392079389956113
30.54877281162194
30.459702173097618
30.516268472269395
30.350878018819763
30.28757126302057
30.21110573059006
29.97335945424652
30.070231076095126
30.213045671197214
30.158479976593686
30.26495850282288
30.06159117025767
30.105943948444686
30.020555701473427
30.10163270387516
30.304190854397444
30.50868638157393
30.42292892923488
30.290128377274787
30.254541040673672
30.232987232614143
30.349061392057706
30.4628261000316
30.742033894751394
30.58069466160512
30.30584514676033
30.178417141093377
30.2397540004442
30.42647771348532
30.2125366727497
30.231283199080572
30.135571055328462
30.3398171826314
30.326378578070287
30.309704316268807
30.694025527109183
30.508454037903157
30.419794194341524
30.41671002835391
30.52305712817299
30.447009171417385
30.652538275673287
30.70707633440854
30.47627312830353
30.431500955592952
30.503989508271985
30.22602594029523
30.363058953162643
30.55315764293554
30.449355525670246
30.41382738766666
30.54000523095741
30.519647994054623
30.747160152063653
30.54370846214215
30.763575361092183
30.5973556933485
30.55816808756603
30.54666375081812
30.60401296771088
30.471077894795602
30.77431197967805
30.86798140541757
30.80320624431068
30.854232854611276
31.141672680518493
30.759704492841536
30.901246930746677
30.737779395855586
30.554118959488545
30.71586593944601
30.42733793429639
30.511991202346785
30.61333433558733
30.55323966947635
30.508671271498944
30.233060887355805
30.295440361518928
30.450928865346423
30.370194735856607
30.32675657864407
30.42849004207244
30.15382761767668
30.414665465978324
30.500348613284206
30.398172358190397
30.27045898305864
30.205762537002343
30.229537079501224
30.59660781683022
30.528228488788205
30.39990786138568
30.238453348674234
30.408480946433908
30.614556412662914
30.468669186292065
30.491029045837806
30.48875002673814
30.287150472581608
30.37859198780609
30.678959507627052
30.521096723727723
30.207390072458548
30.179980893763364
30.37844728182011
30.308578008927586
30.325578702636715
30.406359647506306
30.17112573824348
30.17727282603955
30.04938496803919
30.291846542523274
29.971844177402566
30.27492251482389
30.15617471388313
30.12899342591006
30.411177506724222
30.371085337809596
30.47655672883992
30.149828144703807
30.53703841754216
30.32648793812815
30.645586543140467
30.13625795212817
30.587937000588095
30.60396772536597
30.589293319244067
30.35397216367048
30.3284553148968
30.29248022579198
29.97917220486805
30.125107980481026
30.26356465883298
30.310873185295858
30.136737380388126
29.992108492550155
30.069027770104345
30.074915428105186
30.37977475009345
30.07704609333695
29.890120246083526
30.238916756877604
30.344093744805384
30.465831381561394
30.322053442059268
30.481655877196214
30.416223782154923
30.2044373963102
30.479132231755287
30.28190685320887
30.35134661180867
30.233395930055515
30.397021204243437
30.57686487023383
30.639620971727187
30.3745654251588
30.523348528000042
30.684974334176104
30.601609340708013
30.45726462819211
30.70142641875624
30.484562049136088
30.533318629992944
30.108479161143283
30.089813758346683
30.339861492357127
30.470493591156735
30.308500592494113
30.08993094916593
30.363055324004005
30.397892613938442
30.301970878262313
30.45893392894846
30.52967623806217
30.33191862052709
30.50513863299308
30.498508615250184
30.26647366462898
30.40684231774391
30.24776471065641
30.278853159597602
30.29416423128221
30.364987076063517
30.416174295206634
30.388075715143383
30.159187814162753
30.097741884890347
30.1083108818507
29.914733808230178
29.88991518235529
30.041437435741447
30.010854456075684
30.022652300217892
29.90333263068586
30.027052599148842
29.969352425955435
30.16920153535226
30.37131206978581
30.23539602116876
30.274761253408933
30.410122880872052
30.009721028535438
29.796871788093203
29.866660025616337
29.92832323719985
30.02971955625944
30.02386602318592
29.9915499183549
29.990778747463573
30.35995008539634
30.27672348020211
30.27893070565682
30.417046228468813
30.089695663634213
30.093335981637676
30.134061097347512
29.95733152907221
30.13276425399547
29.92526653057844
29.91725814074973
30.079787218280522
29.67970882974448
29.672493062355166
29.79930047766103
29.63296680810392
29.683380731887038
29.473227632021864
29.67427156876587
29.663188014658747
29.811431319487664
29.695059087488634
29.911641926585943
30.002480912115843
29.897105645826922
30.19929331809749
29.79332119727352
30.025362091013733
29.801740298262892
29.654338003672393
29.63055371547618
29.6718359333783
29.64099305969687
29.66277315608647
29.49551992457349
29.553314637280668
29.666766030238183
29.59479026387663
29.746167362571267
29.56858387483189
29.541906755343085
29.949670288455316
30.004842472361087
29.888575714186363
29.737464090443936
29.566281154153273
29.83200327086605
29.814237552654625
29.944420050974696
29.962373033098064
29.97232993217286
29.820218885615773
29.787165219670584
29.98226722629531
30.03530724566215
30.141325551882733
30.206797107444995
30.154600568181475
30.280521037845396
30.136847572068344
30.113807055724358
29.982205008560303
29.803579499230132
30.011514451433502
29.966327622839064
30.093937638739884
29.99934399239747
29.892938050933918
29.965453944040785
29.993408898824313
29.891951246193223
29.90496099567958
29.93420929961564
30.107029862594345
30.278544417038724
30.270670302233356
30.340954911180166
30.308714056481403
30.332073840734743
30.299999677906268
30.405522578917516
30.409682686520032
30.455016186742544
30.609668115689406
30.594338124650143
30.505456938216177
30.49153234292896
30.440227275734426
30.251184317415813
30.401685994533498
30.431232838410743
30.43005035796663
30.409752038219125
30.37987317153264
30.345992135832656
30.295097520960674
30.41717124543318
30.34202800124067
30.35448593955736
30.420054955727842
30.394095861879425
30.426287131456476
30.299359060345548
30.358799268048216
30.26595260552622
30.19579889017357
30.170631926545752
30.241643634493172
30.03527040279922
30.098096245041813
30.100123275152953
30.059148601693693
30.29805757961925
30.029847654096432
30.25851957780515
30.071312457261246
30.1789126346258
30.24935727548446
30.321426757268835
30.32759294020501
30.374315175264105
30.36579771611198
30.22926829580852
30.231758588824324
30.4180464633271
30.554458060391564
30.540577947813897
30.376183307517888
30.064435801429752
30.298216094725554
30.087146570436452
30.34491009426957
30.359752813995744
30.19070558925048
30.05706132292799
30.108672157000804
30.15570932701708
30.041077733988182
30.336439708290953
30.426314836992642
30.245286882500473
30.289233675974256
30.148999429432045
30.188332906228048
29.926922513627577
30.035575744402117
30.161853965803076
30.057853161424994
30.353442426558974
30.126866639601452
30.37606079693919
30.187136095402877
30.267362562010458
30.23522702940848
30.42350441126159
30.242260240584187
30.471332231272456
30.514410632287586
30.173332037585872
29.97572463231655
30.35711892999218
30.257439934666042
30.222450513688848
30.39876095279412
30.551713533864092
30.418066777046075
30.322828773116647
30.49802058430814
30.295702527704755
30.176106336976133
30.486265380497105
30.47349589090231
30.46336014182768
30.3263729453208
30.364293725184126
30.391111369933107
30.412946362886437
30.757710060352345
30.725002533265016
30.662919462017143
30.474723710977333
30.361893080802872
30.366677130691656
30.514530919053556
30.467377712745716
30.377670393571652
30.50607993446519
30.38882363137381
30.515712888467267
30.678351833496308
30.451802572899762
30.318849197117242
30.507499428028986
30.48999739183836
30.58857700502586
30.882074400553606
30.687615762732445
30.774541560712514
30.61989332783608
30.590010477453866
30.74725327297942
30.90053413887331
30.63773563972126
30.272853588765138
30.54628310589008
30.261032314748718
30.44078022614385
30.339993227278704
30.38253298358383
30.57571840525004
30.479931175990696
30.42333465361341
30.46351739787511
30.275646898283767
30.213323828203723
30.234974418288132
30.284782276790867
30.24952524197763
30.250213011210292
30.4178393655375
30.204212242295533
30.332458070665833
30.290801921342638
30.31142983344053
30.378193249744225
30.51755105609338
30.449463683988924
30.242497454355615
30.462919757560456
30.292583562865815
30.314057995864264
30.340368808600203
30.207030209239182
30.31792467322701
30.344455787291267
30.457085161764468
30.050625216637243
30.339547633378555
30.46150350241497
30.428256899847376
30.26517813627754
30.457251921690325
30.67034117834928
30.454056353181915
30.384142841916244
30.31296670846473
30.543099811241763
30.373318250569675
30.309969771494522
30.238885526393748
30.36205356237433
30.181193749593533
30.245201567316435
30.27054716157274
30.159260380020726
30.317525555642824
30.275694251764172
30.119027063222156
30.106930018512866
30.13390394814982
30.20897383228752
30.115437838255318
30.314202331192075
30.12361206930026
30.17160066292096
30.37466634590594
30.293215993348944
30.268975192352645
30.18856247915719
30.487575978293826
30.61889006492889
30.26814539885882
30.27516248243489
30.44085992552179
30.284183652537827
30.376235966184794
29.992482706266603
30.348458732603934
30.312467794663075
30.37730387186722
30.173687569119245
30.090991358274664
30.27925064948102
30.363226224062235
30.109656621992187
30.276019462290847
30.082267863308534
29.97272029556152
30.09990265247648
30.126161330492184
30.109939039219185
29.98832390016879
30.097361257016058
29.985369998585536
30.166869077638196
30.324749652015907
30.167194670894858
30.187704307553393
30.26012848997639
30.471885789241096
30.145551456629263
30.121737691121115
30.408638781281493
30.19611948014243
30.334905043125516
29.884302519590896
30.105371057464023
30.35518850783189
30.255651537136522
30.213740946401877
30.198173362266076
29.947256954287102
30.16488472639649
30.4195715921541
30.281243040245375
30.031736647641882
30.059372291431885
29.926547297141703
30.096397869303473
29.97609295909201
29.76486281029465
29.983268975866608
29.883958678372448
29.827861036035973
29.922921041565445
29.90960060396249
29.973740406285227
29.98456753110222
30.035301333559108
30.19709527224552
30.05894865611932
30.251296058165686
30.167883856846334
30.104330187421343
30.05996286836225
29.719687712516617
30.022711491058732
29.98898386161781
29.93263173355781
29.755452122507666
29.706307419093132
30.03117179136497
30.048240722645588
30.16998328982009
30.212911095761267
30.333968058291614
30.318081911602548
30.44957691926881
30.227284172295867
30.282748900457364
30.441785566596987
30.464318424438524
30.544614760946164
30.404757399594892
30.410511904231523
30.418836021279425
30.345940121219474
30.16511011279195
30.157180237571108
30.283763292378243
30.310797870533154
30.24072560030128
29.826700834106127
30.07327935394509
30.21960690848481
30.108066972518884
30.060868033307408
30.334241454185733
30.206013812083327
30.304472378320696
30.354895080596993
30.32008151604974
30.1794387833238
30.26192919723464
30.37054116068551
30.367180429351173
30.246391845663116
30.288379417909702
30.318814654403113
30.266101783618424
30.37777748921287
30.10074029923014
30.143693325498838
30.18009761451278
30.049943332761295
29.91125865293417
30.00894140781044
30.079826400052287
29.963842998419146
30.08849891669331
30.002523018539023
30.072212315563643
30.033706062208555
30.05127921253883
30.044410555890035
29.952422981421996
30.106503023570678
29.850493355769736
29.943445374811592
29.98362028053087
30.02499343223046
29.940106843449175
30.12883628427951
30.08519148797739
29.899198726239558
29.85756171886256
29.741879572413403
29.813846032956757
30.02842712070987
29.9126492047561
29.827984584782914
29.88892491991893
29.72469327371736
29.918001655389833
29.9472041311142
30.111217028171666
30.067058960599727
29.850631476583033
29.68670585995648
29.855321267609316
29.657590381033735
29.662632314274134
29.95803121089593
29.8795024352592
29.680809700631166
29.674978456134077
29.53743828895595
29.6943863059904
29.777575072639802
29.575709422138214
29.50469003272673
29.756840019389795
29.631707255557068
29.64002177336121
29.651404111347393
29.719465936619724
29.544130617269225
29.735407424522016
29.7274223105488
29.24303500764623
29.398012728883515
29.50165025681701
29.395367142830327
29.483730523695254
29.508039425392152
29.51401625997049
29.55686899522576
29.376486215027086
29.549262509678098
29.730209570394972
29.59712600136534
29.407760524780937
29.553159741427308
29.527519339417033
29.64909511453181
29.794130781842515
29.82041704231343
29.60647221422502
29.688000421114282
29.737225166687526
29.523951390839223
29.601958284874147
29.729843724432513
29.686000856534587
29.522163729209485
29.694004939671206
29.694984992533062
29.69258794933242
29.82711016712341
29.78380356247095
29.687470546760085
29.81290879108374
29.821111410404175
29.876966242310807
29.864036783532054
29.95438225257218
30.037254343975093
30.04936878630053
30.010584837326775
29.85213643602346
29.948082910535465
29.670647477536203
29.713986888225882
29.50418331793556
29.486348183635126
29.597382861574758
29.35023670350883
29.424333327697045
29.470371312423463
29.42990027977277
29.481660891617587
29.493022643040884
29.470091656710757
29.74704541165479
29.761445084684333
29.646055888522284
29.88082762456905
29.620713077162183
29.7782851920765
29.72073595093356
29.52434589721006
29.44150755015196
29.659274526839102
29.59811484069727
29.767844243496697
29.771639651526066
29.947416396412066
29.668507162145428
30.036647726735257
30.09397569490798
29.920607904652066
29.831012394148917
29.917688675279425
29.745095850366056
29.93144730407832
29.785764853394955
29.963832538644454
30.070939932919497
29.844638038822442
29.731992719609096
29.83195047591867
29.84140643270813
29.68024110083374
29.633548177305375
29.871945474507168
29.77363135376321
30.043254057561118
29.797811283820966
30.071121509155425
29.844628747449818
29.75588615960762
29.584702974734775
29.483969417986533
29.614372302491137
29.83348036935867
29.660324423298103
29.6946015329933
29.82388522519408
29.800719096727953
29.471685095151727
29.54672605046881
29.491127329904938
29.216728317262643
29.383993376970814
29.19801143890415
29.23427532221895
29.38583821816233
29.419391497470205
29.40426743234184
29.443785568110105
29.35029267921097
29.445203250079153
29.58862726888709
29.543820389442406
29.488474080096506
29.673383966672006
29.558518773791505
29.53502999683065
29.856703578944195
29.624015320966063
29.602197872000932
29.34997500630257
29.24036122032104
29.450426938327116
29.490255103722006
29.607946815753746
29.463817807101556
29.62814547174789
29.554561736024013
29.309959574880036
29.41959477288465
29.66310499471006
29.556516892082225
29.668065798412552
29.57019553245211
29.605627491777
29.724694136396046
29.79113076357788
29.834615344596234
29.695985457335517
29.568316899767126
29.2835249533017
29.41086465224784
29.777718647305687
29.72525424262751
29.69595992450337
29.617450466860213
29.545693616366574
29.958058434953834
29.716752670437995
29.98582225895305
29.61892413673836
29.79409156733207
29.78010966404391
29.75472557784391
29.546291906534982
29.55603973785418
29.73417910405044
29.917200924522223
29.817890956466478
29.85254044444393
29.986125508719436
29.924960582954647
30.0649589782799
30.004029573727813
30.039069081429314
29.92730697639845
29.809371765620444
29.81388427310208
29.90573169062585
29.77095017196232
29.962424076902895
29.77439432808114
30.035192688477125
29.709052063910033
29.851783482226654
29.65260893108593
29.73970527247911
29.52137539959148
29.80061553242005
29.700863821722226
29.67184094789213
29.942215215426156
29.768911822844377
29.48414199936694
29.666796946143826
29.65052835924484
29.797027161221077
29.60374219211522
29.682857763219694
29.831025685782738
29.756063104537223
29.572947845854028
29.50507586402007
29.438870031796988
29.24247779098607
29.485206236912667
29.417507562809615
29.56533716472236
29.42636816935414
29.52729000895491
29.550407675886103
29.494789628203797
29.3442353980318
29.515223021694112
29.76399294113763
29.646736930177227
29.821232715739175
29.866023597792363
29.750470480961805
29.69638352752098
29.68830570457249
29.698045782305478
29.6780742210482
29.45054627033338
29.463488386130653
29.447313704406167
29.546998730097243
29.73766430280336
29.712131282434317
29.384995898895387
29.775816255242393
29.77383298139776
29.73414871145786
29.635350474502452
29.462867563767926
29.59240214122906
29.70565102579372
29.665933654524288
29.500315677090082
29.700855306955575
29.69167062708569
29.78165305051919
29.799823110339155
29.84454822874646
29.52590794903147
29.271803059927787
29.37509569396521
29.497010739749697
29.321345088512405
29.40377298014715
29.467715592544153
29.690946087973508
29.46578698911151
29.41408390269915
29.559625175698976
29.482822074403398
29.791041869281845
29.66733871255393
29.636508521375575
29.806001104129322
29.637676904353114
29.7232769490069
29.780506672615648
29.59253969997161
29.43459926837297
29.40770519617136
29.47866555520699
29.547033962685177
29.420221030067857
29.378658201166463
29.748447633927384
29.78575929713059
29.722351934071487
29.64664311230762
29.644623619399823
29.75003693858544
29.668243568051132
29.791834711973607
29.62718021495329
29.508077982740776
29.231905808497185
29.44300409295558
29.64231620535695
29.678590245568287
29.3930038686989
29.4846365301194
29.5410175678575
29.519238871981667
29.803470453565193
29.728108602500104
30.019874676800075
29.967296536912027
30.010647843480434
29.855722413681953
29.7366713682092
29.958234234994613
30.143420641074457
30.05024350862235
29.889914604952246
29.97475382881263
29.626665484883144
29.541962239283457
29.577445213850996
29.8010263891888
29.5277836460507
29.695718954213103
29.755040381218453
29.79199801927485
30.20493494209189
30.02318059746927
29.82428888456619
29.869357042173412
29.945138634818484
29.832978895599794
29.732865668586278
29.999620033211432
30.0427732911436
29.745483775377387
29.792429778755647
29.684787240314346
29.657621163215616
29.72769757005741
29.687724991463323
29.596447283456776
29.61185147612486
29.699374038146757
29.711439642505585
29.748655332131268
29.796727260312196
29.550583508287197
29.367173018364575
29.537179034309787
29.589710666459787
29.475628515654464
29.559059919161164
29.4619397008054
29.27076126942249
29.286585688936476
29.605997965883592
29.599016385913508
29.457622040791986
29.65444784864904
29.81218714950235
29.808269412095637
29.672067361025572
29.95834392841939
29.746901200595268
29.70841830398232
29.95458189816697
29.661683619566304
29.662681532906227
29.76638176734597
29.762160846175014
30.055937091282495
30.110983252650502
30.113181308280783
29.843176261141128
30.043720113793995
29.929175653099332
29.656482440874957
29.601100496013018
29.727342789290446
29.845572551731056
29.75451454088946
29.884005946948523
29.953608417989756
29.662712114465553
29.88460906736031
29.751416894293623
29.60189409812148
29.741537262524748
30.30971136928452
30.018324859560074
30.191533493361142
30.024585527011453
30.022303492975833
29.865889936171516
30.02437456082768
29.63257256901475
29.479781830437243
29.603336985211097
29.826922854143884
29.76680689949661
29.976682999521227
30.022505260917768
29.782214792409594
29.69358738542762
29.74893231389333
29.937153570686498
29.814768827670534
30.1535137736786
29.905146502942358
30.06736579752753
30.001447534564686
30.026175181682497
30.049352446988145
29.816124330084502
29.62850031845057
29.82555983456438
29.827321231956883
29.725288558075196
29.489967437885493
29.441899950018325
29.64287263827574
29.55821364821934
29.46372743232719
29.48284197489433
29.41750152556235
29.53396260730503
29.511148432033053
29.71454481970589
29.758425222731773
29.814181809727856
29.80753342425968
29.95258766651111
29.833523497645686
29.78831402020539
29.861529244166075
29.83195042257336
29.759212451136687
29.7778809612143
29.77811583006719
29.560534843587106
29.959043052780526
29.947765387361127
29.735391466013404
29.78069788125304
29.86719039459488
29.91353624291279
29.924621709126075
29.820451037876275
30.066734979358046
29.87553435437511
29.822878516411496
29.937897329913064
29.703228537886762
29.679095081401915
29.64511711053932
29.506378028399173
29.643709798684657
29.626954926009635
29.774023770556482
29.90052454362266
29.715411655923216
29.8289763445582
29.782273217890253
29.703829545607565
29.84499953109773
29.786257672017417
29.61696614973062
29.574782543119905
29.644997433231506
29.68149072325841
29.655384896196693
29.846355243699282
29.998012461068182
29.954675441020168
29.87689931345042
30.06147872159849
29.951716878342207
29.65995293980899
30.132828549008963
29.920190133234186
29.78181945289651
29.783174963700983
29.874344832146665
29.98595923049464
30.053974090842914
29.980689362587707
30.067009039880407
30.079261987381173
30.01526654144399
30.082074843684715
30.055983726082072
29.88549873818729
29.958679842699595
29.836158040042196
29.79486794490256
29.890508662534444
29.849353328972192
30.018085206359753
29.964939041523277
29.911957287907132
30.076519007871894
30.222256295540703
30.036916843891923
29.82003387898492
30.000813123356767
29.92436330640654
29.89651493276116
29.97054598197641
30.172448915376147
30.071257674044787
29.956417158721397
30.088828994759986
29.827380823064832
29.96170721179676
30.122234117179666
29.944205709090223
30.130280339616945
29.93873162574689
30.245370139519984
30.07655510886852
30.191145205250375
30.02920113005216
29.96587089661491
29.863913487469024
29.667822842538765
29.71125472795151
29.820264480561924
29.87994155168885
29.706952030394763
29.9527056905358
30.006977162504917
29.902583995537448
29.710883380105493
29.659139599356358
29.76987987008429
29.34383025896369
29.361890344847605
29.522543256677356
29.6404440894892
29.506990528355722
29.428449509762515
29.31979610242569
29.510185016802527
29.691812811441064
29.62961344732432
29.795035050849897
29.484620576963582
29.44886214320499
29.682642345696294
29.903688889034473
29.88465722578531
29.57831858040143
29.756418534537293
29.572679899326513
29.768767164423508
29.77937658483362
29.94991385852871
29.967564520901924
29.919343503731515
30.121918615827205
30.034640861366974
29.88825296252844
29.954372375870083
29.955489183217182
30.005460167551135
29.73867301490079
29.84011288754595
30.051377917099625
30.214619663041997
29.98735565899094
29.746862820411845
29.932214661678263
29.77352540589719
29.72763693825122
29.60829582288226
29.55257536794459
29.678520364224745
29.407719761824904
29.516225834092268
29.39395394022009
29.47102727461215
29.547491997783254
29.59773606122819
29.815022477078738
29.840146534696046
29.771540266702484
29.822778532618557
29.70973295756596
29.977381493713285
29.82943526649985
29.68546443726547
29.808858016855176
29.923295570487713
29.678124036810978
29.60325409428756
29.772256154581893
30.044509266971666
29.844365373730415
29.97737576093982
29.96587734540367
29.745039959783412
29.744343678577838
29.610768758705415
29.35657540102021
29.523620263282613
29.304389377772203
29.491320514845658
29.474167521882052
29.8975850719394
29.396594905710554
29.849077973090807
29.78697320183399
29.841465469340957
29.576198932230074
29.694192448626204
29.80716185660826
29.97019526212134
29.86861869475563
29.55932038176202
29.63560416223271
29.597310897913765
29.83480869373263
29.83077330779637
30.0326427137839
30.264688200312673
29.928101332596345
29.93396466433022
29.8841816776606
30.008542496167177
29.856302817552717
29.85120489403766
29.861633490286444
29.637213780738225
29.881798267770996
29.827576937539863
30.035872828195743
29.893411926818413
29.607734885644877
29.631581288108222
29.889212835253325
29.607111888607704
29.799721107547086
29.957472764435494
29.480362223124164
29.443696841644282
29.752557045686448
29.954271001608767
29.75314569355624
29.44881324562848
29.688813034223426
29.632519528385767
29.600435337249912
29.82422992244896
29.688940611943334
29.72818601111162
29.706040986510775
29.68710379370161
29.452030606504994
29.62105714150767
29.68683684440997
29.540636962120427
29.573432730184344
29.69971180227312
29.79862783565282
30.006096588000727
29.68558482725226
29.777268210841164
29.735205065387458
29.51096915063594
29.717150208372825
29.614214286198656
29.766184337734316
29.685917675692522
29.996643231217593
29.684577705199974
29.78663196500007
29.636866519410525
29.8192195418021
29.62127469324314
29.515363164311044
29.594346824132092
29.809518510653394
29.784346446999233
29.712407075375914
29.62561115403773
29.92713061828938
29.66285239358373
29.662436129083886
29.8108684388566
29.931953638407002
29.542319203603732
29.53688455111956
29.692776463954875
29.62366702819484
29.663383593205015
29.571576112620477
29.816310011824314
30.02358349347292
29.843811919387566
29.786688393818142
29.776984047608657
29.693970987788273
29.54861245887798
29.68759501035872
29.776251987370845
29.56699906097849
29.34155013070729
29.405205070374844
29.365783318764016
29.458102583401207
29.278008075947742
29.274525908081237
29.620606354320245
29.3331059781996
29.30209380842021
29.247000999598118
29.337521479623696
29.47738962043866
29.37858398064914
29.781789690630493
29.388698684682318
29.6578209368496
29.822485417184883
29.616375844361798
29.54485513963313
29.861463732995666
29.686766133938143
29.51454524486636
29.437393827066593
29.625701603358692
29.669411556922544
29.65424463787484
29.63860371066618
29.7529454960208
29.74331420418729
30.004479370283644
29.97608416553544
29.78253263806355
30.0330292021422
30.21889547878475
30.16124363141994
29.903989615971724
29.878301850161677
30.05809100768201
29.862001856989867
30.178748116973562
30.0384558144423
30.010107943453885
29.7758530615264
30.149249447047183
30.166557114943412
29.893831026131704
30.163753034438997
29.894995473263428
29.912653624707342
30.011605333913607
29.881454099847417
29.82372097794165
29.778991235721374
29.741167056597735
29.470857147276003
29.726918578830794
29.52857811546405
29.525663146775276
29.54374285799865
29.711358966400425
29.83801327629643
29.473137171940788
29.558506493856747
29.50261509581245
29.79286807829043
29.775041091634805
29.77017506165226
29.845516259861025
29.687244012289344
29.759120669504284
29.55710307859876
29.98147503589476
29.851231594823904
29.67984429169748
29.787710689982617
29.867004498839716
29.932517948240864
29.876601548890463
29.685333876308395
29.76706661533987
30.10057076329067
29.78279902606422
30.0195123412942
29.938596870724986
30.20308086434309
30.061353641801233
30.12417922496182
30.156103317132796
30.133152767485168
30.367209423091314
30.35679605192473
30.148952158395737
30.135276092303034
30.05823559755306
29.97323671771894
30.208648196782164
30.100391181589913
30.14568480518098
30.134964398163152
29.971131221582734
29.957496988434453
29.930894001922542
30.01337241955646
29.859422372628696
29.867957850214946
30.05844663961643
29.936376469134547
29.751529633357325
29.760519280410534
30.02423825962443
29.670534073004333
29.94915425633156
30.020831736188292
29.905291045341404
29.90338116531328
29.935164619696103
30.023182832335632
29.768196037277114
30.05848668506082
30.355370726514487
30.306513634129647
30.155069265702277
30.064059899405024
30.1214090512956
30.004057324509755
30.2063849737262
30.136424418014855
30.085267847047128
29.903021377561306
30.308895726605474
30.01651645836169
29.962844910050244
30.02208757936631
30.309058634436983
30.267605818143956
30.231123789501076
30.123404878067436
30.17819574254431
30.42611957867276
30.167665295983095
30.18671733018161
30.35985194520605
30.187065759290142
30.268348832578404
30.083134172634605
30.194911566957163
30.28831468209949
30.14758836438259
30.264596088062074
30.225025420383073
30.307235054799083
30.068847507123973
30.19305496025279
30.251256388628494
30.198811069770798
30.408300374310727
30.478637269403272
30.11708409748094
30.0126600787073
30.458972118452344
30.332678983514946
30.35436934369293
30.18591201667705
30.076660350793947
30.229493220419588
30.220423099465926
30.177335458833245
30.258664390242473
30.28908711362335
30.133808755200327
30.009231950971177
29.959329707924713
30.099654634083468
30.22786622292789
30.100577185719537
30.003564608344668
29.829405219098813
30.3631435178358
29.968582028218766
30.04835017940338
29.938461660613736
29.832091102357037
29.945255460059435
29.971375046600283
29.76753096042138
29.942459082176157
30.05945905030044
30.081802670342885
29.943142318301025
30.104594063297107
29.950535793121563
29.860980492426915
30.023411560606
30.142962500970096
30.06531823099742
30.282644581726526
30.373598196934175
30.398669984704686
30.195663593860615
29.9749331362879
30.02390513637067
30.137462155186547
29.984794104561807
30.138463887561358
30.210919334340684
30.25060978718079
30.235321843491786
30.155090643465453
30.073446584450288
30.062278952163865
30.188653662433104
29.9577720271811
29.77775372893162
29.82760998647272
29.85239976949278
30.053676881839248
30.128464616585983
29.999889647004686
30.11754932656696
30.007730474259876
29.90646833849866
30.1203196240801
29.922330729851065
29.801572406648297
29.506569360080423
29.77326007212694
29.67308632370859
29.59239472797666
29.873017487491172
29.65906718632696
29.795953970038372
30.056908248196756
29.548771822211158
29.791477075691326
29.70658377496232
29.71888055474647
29.773458758543537
29.601675799888902
29.439816853453646
29.46280182682511
29.83110744926552
29.84312516376652
29.669868811635325
29.73966846285334
29.811278018681094
29.666761734691224
29.782401698159514
29.79353387331301
29.75682754664453
29.990995399383614
29.57070288031881
29.64105761201244
29.608767024225124
29.380985105653686
29.512648836077968
29.593808975069262
29.55466902275795
29.875203084471153
29.649403702338322
29.774841820526717
29.778612135375393
29.810390276168608
29.815965752457988
29.692359105989716
29.980626660912307
29.871222621009565
29.833095294643705
29.867406473503802
29.719772274025487
29.7527202544726
29.727296269013078
29.828554230459147
29.686411766491986
29.88285671181634
29.8953275106824
29.663218115687368
29.48921643596941
29.862618547784134
29.97451833995741
29.74405642546172
29.71353204440523
29.547871216793848
29.38405130642583
29.652081654773667
29.687804177248168
29.4450024841473
29.690150906403787
29.94139214766773
29.539830175395128
29.757793250143546
29.43572537583402
29.641353625447547
29.87222500128821
29.57746338021752
29.6947716139549
29.46560570348195
29.48509794933096
29.643692172077362
29.622975696853945
29.978207703898317
29.74636643560337
29.684766242507422
29.546691066387766
29.74708052367581
29.93565035485414
29.812339138959025
29.52916702000699
29.571999380246314
29.722607345064898
29.924723237060793
29.838776454947016
29.49451303135834
29.448666071624295
29.436807311219376
29.735464759003825
29.489762799151883
29.581826867890246
29.553913989622302
29.567625274372823
29.606593822834668
29.491672599016184
29.65584111367963
29.917738602945388
29.55940799271456
29.643200332580406
29.458944185112124
29.633739684785017
29.488025246427906
29.76986760331362
29.76441008796417
29.846651005983272
29.644396146240755
29.8858153487198
29.543926372104416
29.50792548658876
29.225701869652674
29.309282726980854
29.204552394688413
29.20814035504509
29.29887882926146
29.247440283134242
29.370462914133558
29.38545300359378
29.306121774617722
29.25434997713636
29.18834744252474
29.06772027787078
29.134482439567766
29.050707746145008
29.17144872604048
28.98087413666431
29.102620727529196
29.158889999236504
29.112623659747612
29.206858210340265
29.13824791445803
29.277530329216912
29.29586307253691
29.283037885405573
28.949715913983447
28.878371357814473
29.118478851975247
29.049342895843164
29.107706473938165
28.84421598727892
28.99766265089341
28.953884774803054
29.14295851138904
29.35842320476117
29.031156281022987
29.034701453116114
29.138302934388893
29.253171161483046
29.355915869367692
29.21619263412845
29.292917740536147
29.208975911923957
29.31896651125496
29.373097182832446
29.623897462766617
29.44657697427209
29.755870928822237
29.347421726012552
29.25948305114664
29.288832693282245
29.399263075954497
29.18336206807907
29.1532232334137
29.490970049475397
29.31061040889731
29.28525057311891
29.49859541764726
29.41481536218147
29.21603604027946
29.455285655529295
29.385894632430897
29.491256376255006
29.37838128622849
29.19899323335132
29.413582117756885
29.390343380509645
29.256410081730028
29.453375135810177
29.11035201020509
29.137860771290438
29.11445844527981
29.441971725938572
28.973852774844232
29.047543940576336
29.235600904230395
29.559375215302595
29.339502571329948
29.29400382211841
29.25257849110524
29.603304253148895
29.303660882356503
29.401483671233105
29.322598898816437
29.25199949618003
29.200435939539695
29.02119192367894
29.16654011147821
29.246996576085223
29.25206537822752
29.04296384292662
29.138663972660378
29.091346535265576
28.963268116370163
29.090385801992955
29.02821379272414
29.09495293389236
29.471019434100324
29.443773007326705
29.47791356960111
29.605707930067098
29.537836730503923
29.658915627211794
29.430537218515152
29.493768472927428
29.294478295122733
29.43550451198267
29.376355982319147
29.496331222574092
29.394203684972172
29.569159082348808
29.61980118099769
29.537641930126465
29.59392726837263
29.64668948621028
29.72783131713274
29.838234235363743
29.828299860022472
29.792291530809216
29.556998987670656
29.694978172052238
29.788079446650997
29.687562840321217
29.787936302860036
29.92234167576053
29.65621260071507
29.811184473364403
29.935004065543083
30.1456205865601
30.126130564670234
30.114222192297554
29.848359328328936
30.02954648258032
29.99955171690721
29.979542794419356
30.12974763026538
30.053437266849084
30.318208331961227
30.172404652005888
30.320050680090084
30.112446895815516
30.166374838836965
30.139033750850338
30.210252499746804
30.051653326432124
30.056470400832527
30.142797222615684
30.089016068910087
29.90276588933335
29.721415957436705
30.059058819061406
30.050998947648157
29.80258598054826
29.976221492807998
29.91375214468223
29.739057417227244
29.804020906221815
29.771462017430387
29.661565846110754
29.78802425854183
29.67397427596874
29.879389616049227
30.249374359886474
30.005488622056344
29.764280472213507
30.06735493545221
30.047392886398796
30.05357228605965
30.00782543150352
30.116495683670294
29.986346060478507
30.21075099925431
30.022158583241275
30.049881454402563
30.04933576093077
30.2459966726904
30.320574554685315
30.51295679578831
30.525368236164248
30.396081176703575
30.45174030114809
30.43791780015482
30.475789683624885
30.13222773792951
30.02431020541746
30.20137521261128
30.162447015920776
29.999924914461328
30.015893054742136
29.857233328424662
29.87351305583205
29.81955831929924
29.931959451037358
29.937480767963375
30.00008288418609
29.91184751323575
30.09340955182243
29.97452620960495
29.75287224378742
29.90751204465903
29.904690287887007
30.069230565338096
29.9734816968747
29.87160123075969
29.903533530150547
29.994449149919173
29.883590104285062
29.657482800621786
29.670814028495517
29.65521706240149
29.68859105346581
29.714748577103787
29.872036329573902
29.982544251649514
29.771214637295024
29.536854209049217
29.610798303698218
29.6312118979735
29.384329036660514
29.454817610214096
29.37286447840544
29.44333136821944
29.40887274939735
29.597808318435902
29.53652823307075
29.74909710084681
29.54652220101909
29.751190193185504
29.594512795772726
29.47330267415712
29.701013760536153
29.724768757912955
29.789594472552487
29.755882758214064
30.1552654186336
29.961807606192046
29.85463094271465
29.552127016912472
29.74657549847968
29.887343248151257
29.933230631340336
30.09190045059058
29.98382262890979
29.687999429350022
29.60320746825377
29.73052974975996
29.71159815513581
29.612148355484642
29.742173723740166
29.61227839099133
29.7148881906879
30.201340722294173
30.03541956735957
30.057370427589763
30.314174395977552
30.33810040479679
30.120397961268022
30.152829900722285
30.109330328053403
29.842993832943854
30.10468025390566
29.96057101203122
29.83750210003238
29.923290036040626
30.00547475410305
30.047088483176225
29.88239503331831
29.884595625831288
29.7263978902054
29.886803111923278
30.026320463010595
29.974428688382666
30.006833015318474
30.311673813239526
29.994827349505197
30.1700815315216
30.210692985025446
30.14008519844621
30.023840565939093
29.764059393981753
29.92228202167423
29.620272495644034
29.659803108984203
29.862097325195275
29.710633176928024
29.584991938063936
29.413358142116707
29.524982029641166
29.619882674640213
29.649594541627916
29.46412475835573
29.501058078039573
29.56295556904167
29.675979299276722
29.85912907239821
29.845290034517262
29.686301297885183
29.537748318857638
29.79970055393927
29.78779991663927
[truncated: 98,002 more rows]
