# Supplementary material for: Comparative structural insights and functional analysis for the distinct unbound states of Human AGO proteins
Source: Sci Rep. 2025 Mar 19;15:9432. doi: 10.1038/s41598-025-91849-5 (PMC11923369; doi:10.1038/s41598-025-91849-5)
Supplement: Supplementary file 6 — Supplementary Information 6. [file 41598_2025_91849_MOESM6_ESM.zip › AGO2/r2/L1_L2_distances.csv]

cm
15.240946749773968
15.351589228825219
15.29694330510181
14.984130455797667
15.112799055580052
15.080975860089453
14.886937603730013
15.155061761533025
15.050156154900737
15.118453231106502
14.849603958984005
14.63929562713424
14.764169655897911
14.61497719989612
14.94272501168099
14.944428462378609
15.24664336912212
14.804004406242557
14.92615177916099
15.003989164284855
14.956060583482108
15.125900219700897
14.885210025357175
14.901280982743248
14.899597645982128
14.840671770178455
14.770661213009138
14.766265555910879
14.774960454215865
15.131348440748035
15.030627763885029
14.976241644747162
14.896093427784109
15.045829680964218
15.175439083502162
15.086788596442004
14.895209669400796
15.201584653855432
15.16085538901529
15.193542683726257
15.236118906648512
15.131828391777788
15.05277415898854
15.281122297887396
15.164166525859613
14.776104865325403
14.816227913627994
14.93850248743687
15.03412230381585
15.048311688654458
14.79789756237182
15.03352443387243
15.024142607485253
14.948481063736981
14.774649279823048
14.938699624735841
14.730514607245148
14.974810058272578
14.679376261050015
14.741661165679925
14.72589873041661
14.776206390337082
14.582064869020169
14.491433012064524
14.741463019473374
14.520239830989345
14.623800267298538
14.406217168606334
14.659874443700565
14.428107699732724
14.29909206760216
14.288395367984092
14.565241305521237
14.698300724412649
14.613351290287792
14.847381047623244
14.632054616849393
14.455453038775678
14.36751621797104
14.500270781712295
14.398438559829724
14.505696204589842
14.519571055504773
14.639670843907794
14.747102023454277
14.728287900793367
14.696809134825864
14.705016931754884
14.855773790848998
14.76876485249372
14.666478430436959
14.71959906840487
14.782967705499411
14.53970174233671
14.499056815625835
14.413848752861007
14.345257854593902
14.276686771151045
14.439876103747222
14.480362139073312
14.596626997422764
14.529970904191877
14.671231080222386
14.63351144257404
14.814461821223325
14.633899526798725
14.48393538218851
14.827527057972866
14.821054937799248
14.57219921741753
14.627862292973585
14.600429323221947
14.589845670385346
14.744299189357259
14.830020107085122
14.615282096884094
14.63501876426637
14.87936029301275
14.52615749929778
14.862326381473439
14.674602422967515
14.73597457771407
14.578853710712433
14.598788543248087
14.497361101486016
14.563526093579865
15.059966989812699
14.739970607066104
14.60766164260307
14.652444747670534
14.674573059875323
14.529618047589901
14.777431099350107
14.759599172487613
14.760038843892788
14.40440813742111
14.510995784723264
14.569954961539638
14.506407699277895
14.7018503851162
14.434835096768628
14.317240216947837
14.542504472645808
14.494512006132004
14.48478108213031
14.587435810872003
14.221636235601299
14.53057596807125
14.361999253302882
14.403605611761195
14.659869967671249
14.493080068461671
14.424671613536544
14.344550007972323
14.710446193493658
14.554395960122566
14.667943108137978
14.742193086984985
14.903720592346978
14.920963806139149
14.839376530869457
14.822682015387771
14.849602839885394
14.837671521652307
14.854319498452242
14.758337762086988
14.86883407141987
14.85962553138544
14.563232822008965
14.719426488625414
14.517453289364875
14.474972054110752
14.827433878454617
14.449880629536231
14.526860502858629
14.562943186863752
14.494858967879932
14.25603634330887
14.405010131675995
14.396150135073594
14.48324551580626
14.41074279289939
14.195257578676083
14.230882381526579
14.292744233339866
14.272322367016569
14.278203722222514
14.519655352314253
14.41858047224757
14.39413613105129
14.27899323375216
14.607854634167836
14.299533741866679
14.495666649379702
14.420322544725309
14.186315645526923
14.092312773004195
14.089610723216607
14.429289387519951
14.505430390346767
14.613346958769617
14.375562120260968
14.38926970994337
14.281049497256452
14.131636015598357
14.39806727640709
14.240194264004321
14.316302702303481
14.392632536727351
14.558488779956857
14.51254990876664
14.367173867392452
14.466833473258776
14.361536729468556
14.309155081111696
14.404032163211582
14.476660277738668
14.440070018244842
14.342542180833863
14.365234885317182
14.571168133156842
14.563423792159018
14.318515944140314
14.28867646222773
14.503593880191035
14.283680412423404
14.233768709274743
14.228536027512844
14.318491367195048
14.31807347642
14.295123456226278
14.495635403397227
14.39768735635065
14.389044294201911
14.158564217679059
14.317884669861531
14.407738965759483
14.154990397347692
14.208350014419324
14.229486211949549
14.321134702201876
14.141701695161503
14.22818526355171
14.506704781804341
14.317685223791177
14.59873995433875
14.645592975142023
14.796526388333179
14.514255969557398
14.499606427422817
14.755022440900284
14.454370922267403
14.662528286152698
14.48228076675411
14.893292885461346
14.743449281356765
14.595091677477093
14.464118373205563
14.840399514831251
14.894405757083755
14.883049806119644
14.618319489354667
14.654472289927387
14.658700430240525
14.4710148612204
14.691620603686857
14.90591088547562
14.867523789772001
14.660704788601954
14.741487632447642
14.345379612441533
14.515362387201403
14.354150338593653
14.43519691114808
14.663092083521347
14.633087027475254
14.604970038744229
14.899294001995798
14.714304756871627
14.79604545133489
14.987867087146476
14.699452784574584
14.586799011901967
14.558468082807016
14.520573395783739
15.056859310431923
15.039309525044308
14.970022835198545
14.855033803072933
15.044892368785165
14.851673178516549
15.012683904031935
14.804686268528249
14.806955149806443
14.937048846995651
14.933652348971187
15.099950025622029
14.868940082312319
14.849785435735704
14.72695259830565
14.737928405267482
15.030756628566236
14.940498401680886
14.67599865538966
14.716208553918644
14.631213093858658
14.7967385886644
14.831084882735356
14.566136751227539
14.600686912975672
14.668039079672278
14.536657332049474
14.745531104553415
14.864641817968169
14.672415527174508
14.752410606896232
14.64900641534741
14.667223131603123
14.933197586792918
14.817587766420184
15.011721536378401
15.1493636744763
15.005401956478236
15.16059853186398
15.224216705337177
14.767698646227801
14.849035672785144
14.831828831840307
15.044978779847515
14.959159457459096
14.867188946850133
14.657287099548041
14.711370238782733
14.710773460943383
15.055881944803355
14.872528521796967
14.890117855017756
14.59568008433208
14.740694359948662
14.527104974481885
14.403101295021113
14.69428559831394
14.665104586216765
14.543534980312565
14.882125580043345
14.768085635456115
14.784688235189273
14.86886384087747
15.105736712376878
14.911896107923926
14.848092904207975
14.829752042770453
14.795698428407084
14.768758126854065
14.659930318730193
14.809093580098954
14.679440876226103
14.440622088033773
14.529745652681964
14.336425220284914
14.279169782081308
14.453510670068617
14.616227500689895
14.737883835045302
14.694496491696611
14.719824594689404
14.73746394067265
14.627666448098585
14.421338884152991
14.748023339272434
14.604538930126377
14.670985617855004
14.740951833317405
14.909957572905313
14.814949021427527
14.81299686345265
14.611806962630164
14.626264714801398
14.677090424458724
14.752237484968113
14.875953759420241
14.736621620074036
14.672011765150671
14.956670154115448
14.925202348009327
14.931372369654625
14.949149217615036
14.886099915177603
14.720898533370379
14.7652581347599
14.717494039954374
14.761791475464637
14.710752367270343
14.993262574558981
14.971959317214358
14.904720627179728
14.878291725248841
14.77635314031775
14.716812803227105
14.87692330634902
14.719856333166078
14.637291428814882
14.791764330504508
14.724849855953297
14.570175032596584
14.779609655799948
14.767299877028066
14.857052691069137
14.693707103765933
14.909891813800398
14.922483077533139
14.87371880333554
14.775095134236546
14.86101200629859
14.960704187681937
14.76258316823286
14.65824100104125
14.819634603620482
14.851578725456827
14.722226176682963
14.98151758343864
14.90252519863451
14.918858461701765
15.05297825423975
14.655046010083009
14.84060834060898
14.965081550186458
14.942169282520029
14.66774514063705
14.699940477834735
14.728238304170276
14.76845374939816
14.794091054300015
14.625028816101509
15.002180620555736
14.685394638891612
14.498684644439992
14.918044220043953
14.69968693455853
14.484410262269996
14.397876219589524
14.677197758997673
14.786047755483299
14.858967282540851
14.483867205739099
14.555160563631475
14.53175965567841
14.641973631197699
14.514385738207803
14.636188138497191
14.668823386465679
14.780700609715074
14.768269031085286
14.53895831620502
14.657473474883561
14.485746236349588
14.365648956312723
14.622986100174483
14.436565689797234
14.414481627003553
14.448009206488988
14.71643718843155
14.75989427698203
14.552517264990236
14.3853744533463
14.553130953858812
14.608553224623162
14.841011063499662
14.807055439416041
14.83133906028014
14.872356623905274
14.653503714961703
14.905421974262858
15.028004484028452
14.98902246264933
14.738291947613359
14.779911766988059
14.678056587443807
14.758999010127607
14.46811239677497
14.606173484311629
14.922475523269458
14.907734324853315
14.685907580935345
14.59000671780908
14.557737026409512
14.767631294855791
14.460761887320283
14.89315131141698
14.91407784313118
14.913165194765003
14.842216217921447
15.072716328491211
14.751180162312277
14.97523032611761
15.107101938898957
15.220210642473102
15.294316670794496
15.165767871518696
14.858773862276001
15.150405471345742
15.034495649601608
14.932044995193877
14.896127846728879
14.78697764162209
14.939739836910357
14.86198583058307
14.72040985579186
14.943407353027927
14.883704570785394
14.710422251613029
14.801362820031596
14.714685183795364
14.793783910925251
15.025866867377808
15.09097104072876
15.22857142780569
15.00058509273663
14.95530956161187
14.953253031631789
14.930273971560071
14.955138774552566
15.005597305770308
14.891257673433199
14.7525093426296
14.63900270923273
14.845287385219976
14.882367456108529
14.846356337058241
14.904004786088263
14.525509330869292
14.552941429649957
14.80597509420832
14.90695215740281
14.89516032871044
14.765802244883236
14.667735836604223
14.726427787961606
14.729722387826293
14.750545609572926
14.486255018139765
14.786055870391957
14.56283850356072
14.673854405446644
14.335059372633262
14.74966214867411
14.915398882469875
14.776523763782807
14.596762493338277
14.782321872725449
14.811228626317039
14.52842364196282
14.53036417689116
14.66782369578494
14.523252757863066
14.651267949980767
14.713794940157282
14.54309453724221
14.813031768511394
14.671291011975182
14.649255712354288
14.249227668877378
14.639409782802904
14.722882729771797
14.508582243750123
14.388773345014071
14.481460835833134
14.480702458445325
14.468272831229397
14.461055917209173
14.454053861965154
14.295397087336497
14.538049907697971
14.672395879539366
14.824748738965821
14.697652471344556
14.37416928898087
14.708976826098246
14.792824607087468
14.850767357224429
14.610394701810753
14.754276432202719
14.475478034576065
14.519418259767159
14.530702052463042
14.59454087446976
14.6355005984764
14.890838032136713
14.606583054963233
14.692547098712948
14.741262412374923
14.633457383138404
14.672605110248
14.71429527368716
14.771676134087581
14.928634186343908
14.836727668065883
14.727438592806626
14.534610986586895
14.960368193264042
14.805083931972554
14.714217421217056
14.820572702229766
14.672961468137533
14.724184470119214
14.617086219839782
14.512456014208318
14.557366217218203
14.741187168636507
14.510112215734791
14.703078048241485
14.646553282859584
14.43594770607384
14.454733288383201
14.426503772237686
14.635972168577615
14.476409375410912
14.48075468955431
14.622228728230072
14.463647300105112
14.598462724387627
14.287069480047172
14.432631409427634
14.702114682669343
14.830764546054784
14.537063879245629
14.64615610266948
14.787360323056305
14.800142723765187
14.70412944689857
14.673864028229834
14.628571171560596
14.632643577416294
14.579389973525112
14.618940461163877
14.599967890997895
14.756991950134633
14.917310464096838
14.762099216856528
14.735636825307878
14.855680064166512
15.081252073841798
14.767063751152401
14.930707647845752
14.76137852083396
14.805483931797822
14.683690670417981
14.68791833412568
14.936117904930827
14.989463416179467
14.895493985648255
14.85668839564292
14.668427239702831
15.010675053823924
14.904916417788266
14.891584847181116
15.077296037166665
15.048635795814238
15.163636404420116
14.927996277762558
14.74382265584676
14.65004416908496
14.726764255858896
14.67048441611633
14.439073658536948
14.771159025086938
14.766158870591163
14.623119060004662
14.5895183897597
14.696620543153532
14.664635983100844
14.923272391790787
14.880592873421655
15.061738761479088
14.987650649189463
14.98345293503227
14.767678565288895
14.741086430397049
14.92795890445403
15.181450423051334
15.177664741042012
15.160365658882224
15.210455563063105
14.948827730986299
15.195301485150845
14.835390003966802
14.906518753154003
15.11791413967962
15.050552328853215
14.910644038407623
15.227124513862396
15.069815029311622
15.589034851204785
15.210282473573603
14.959991898097105
15.131770528655014
14.991634706861914
15.004668092398388
15.095930288443585
14.841216336023692
14.860481613501218
14.980508612054331
15.062395443227771
15.01046173331366
14.915967806830436
14.902615761092779
15.382070855643427
15.234431546575825
15.318936247247382
15.42465481737704
15.288394693170687
15.1841465256737
15.343419765334907
15.12719592630434
15.258209170817373
15.184528319884365
15.044933386622045
15.047389587638895
14.938477519118925
15.06187975084607
15.238042671055776
14.95700488362492
14.796963279676264
14.765956558415864
14.996765831879639
15.018975703101574
15.022329178242163
14.863312907998942
14.949138658770238
15.231356842251493
15.125260632895806
15.097884389050995
14.946129455693269
15.192120719729434
15.267797918927744
15.235795405793366
15.18622777587704
15.16403536927109
15.266861747414918
15.21437304906665
15.398487560801867
15.43719915308539
15.210105134566058
15.349895831450137
15.321593851368847
15.362258192097327
15.307875917880494
15.119316604301021
15.122221060738328
14.948945025898958
15.144862804988426
15.202327279998839
15.049573263422088
14.79987666529759
15.293964114131136
15.181000430437491
15.201228901541262
15.230107968934442
15.045872729252828
14.986494289830038
14.90700483752465
15.003157537264872
15.087049969605786
15.002437228813108
15.094849360413516
15.155256812995798
14.95451384943728
14.822593162658139
15.109364227779578
15.196172352276287
15.178484925988103
15.162881059008768
15.263404798681512
15.262581996855555
15.105478524526623
15.121265623884089
15.229265463837441
15.35602844649537
15.21968163365449
15.244413820004477
15.328539477273416
15.3182165363808
15.445209415318402
15.282086012637794
15.388642005929984
15.487730410020148
15.295503630213112
15.063130726740228
15.124219405508468
15.080934491105923
15.213386781836677
15.373929786314482
15.265920098273048
15.224255102118914
15.168972432283844
15.352676646889503
15.33101475698795
15.085652348233658
15.152761362838447
15.189026722262142
15.115229457256087
14.94883569609741
14.968572444831414
15.418875927609067
15.23220248249103
15.399491818926554
15.44160772293934
15.337276118455508
15.263413364280668
15.09211307728949
15.115662120529773
15.097174602587293
15.092731710409517
14.872125468628816
14.922874963288061
15.175158737870815
14.825672777890377
14.779824338090762
15.009520087837176
15.037257179491261
15.084648783239683
15.136043098002197
15.027323036630282
14.76716806041868
14.843975656908446
14.676238939163488
14.925306195446469
14.92834087306558
14.642326056436731
14.770948939203658
14.912802350308482
15.146535271487355
15.035749053140254
15.038983993619695
14.916587083229242
14.90522029645451
14.794236075120148
15.020835159460228
15.245369242994562
14.937356001321195
15.108679352403753
15.161257783806906
15.165026319920564
15.141985815913637
14.948195992053034
15.01329277871504
14.908957920713789
15.01100027768239
15.082064880167827
14.965311706254123
15.05927650712795
15.172529635729587
15.113325301035385
15.209082188744489
15.192431362484044
15.206393074581575
14.691416679126366
14.824575522161625
14.854265897764291
15.147248750076907
15.068209314340903
15.127446418046848
15.232687277473406
14.966701811803349
15.060701579966432
15.074527066280792
14.891086168251762
14.980307691463883
15.036137959984945
15.05717756743971
15.268263626021135
15.228690207718953
15.162948930119436
15.210858307477983
14.859248212383182
14.980692175975015
14.99134277052504
15.128172483096064
15.122146841323584
14.918925312772505
14.781435052573427
14.691374762512337
14.95446159003281
14.83741618953141
15.046995711120585
15.148769810609855
15.185386807943969
15.24449360344071
15.148271572126424
15.330949334489109
15.073345152670374
15.049872958132227
15.002324003356403
14.901975443911557
15.14791233884327
14.677910000866321
15.01465813228083
14.932788244039017
15.067171334613162
15.280008362971985
15.322502964762531
15.37853340107329
15.231510038876367
15.434389810730119
15.370717739940604
15.595941548604303
15.279826177702297
15.474523935830282
15.33083267204957
15.350382874454056
15.074343717611162
14.967445789551942
15.094438820902749
15.283879479357788
15.226407953667485
15.23933358676265
15.16351751289937
15.071907075462777
15.5172124393382
15.3747516455425
15.311192526362523
15.136654519784775
15.181934520495401
15.040921242541971
15.293026855228424
15.374574195093789
15.08170696040756
15.205758533528796
14.948329918376883
15.160235603524749
15.001588294588379
14.894219215501693
15.198596686178197
15.226985549672087
15.386913320536816
15.209637559136315
15.177645383823707
15.309722111511405
15.183092325214664
14.935971826641032
15.029992777949227
15.364056212327613
15.261084066088609
15.13546713766473
15.049410653981978
15.097889108998583
14.976309106999569
14.954931291524927
15.052603913342223
15.058134315331808
15.146650340799372
15.150228460351967
15.207781864113473
15.095485695374856
15.216654175341157
15.087266142958361
15.16241210157173
15.11064233458686
15.280229542074357
15.418851729308466
15.271684730999654
15.07642442271367
15.024891892534509
15.011322481347642
15.140927430610262
14.792284001425424
14.787043829114197
14.608704251530451
14.743093703960538
14.94607026516027
14.859587748212016
14.99133258100932
15.219016450117119
15.236072917452798
15.368588036967175
15.408087230469652
15.14085337486265
15.265101327726002
15.011029158543572
15.20586574800933
15.18883929557111
15.087652058411118
15.25811480718222
14.94180352885261
15.384416425274008
15.369841032257103
15.256571072170278
15.314470286899345
15.456933086263101
15.419537295718948
15.484943388729798
15.487127969588833
15.263165277604775
15.434916797924487
15.21410925912937
15.612423454208795
15.55975031052847
15.397493270628576
15.298453229930836
15.688180283686151
15.70004442802412
15.594547265116518
15.68045671333668
15.398903432052666
15.277241033324511
15.441001461506064
15.264871101225653
15.420653263092886
14.990645537091819
15.159132813691665
14.988301733577824
15.259601207939372
15.20423843726388
15.492070319173802
15.23268548175565
15.401134831184091
15.418108746671429
15.399831010082265
15.332940805343496
15.311844235643362
15.25983408948476
15.164351913179356
15.369420418976613
15.146311510230069
15.285018163639556
15.356650934532478
15.10266348119251
15.245205180164316
15.29597227254583
15.335399202969056
15.231131642409922
15.382062068025117
15.239132452459875
15.343745210578884
15.288288230743056
15.238267897502546
15.297178017515948
15.198007840344713
15.188319596385137
15.29230198980404
15.359380823332604
15.359259610455117
15.245902347391628
15.374568522116064
15.443030242854926
15.484286658063938
15.52068746560035
15.463363442587632
15.148498917271935
15.098210213393685
15.148324591817532
15.140143879688674
14.825961445120653
14.910230550320046
15.031818452853225
14.96870788583648
15.25814790277044
15.170638616430452
15.171228004870962
15.142989764128425
15.68970817299033
15.656037781656151
15.61270080983579
15.679184127017214
15.462092500424196
15.547037279817037
15.258709840733278
15.507639735081035
15.325057740809324
15.42626096240592
15.77052868342692
15.667032607472898
15.798215709441273
15.715721119287249
15.440308365671088
15.605588564386737
15.484701246606038
15.363235557054885
15.468032255975093
15.239020534719401
15.311210056201608
15.477703787710153
15.69261866837644
15.572407568814771
15.534487788142009
15.56352070660463
15.615024717254844
15.441176835861132
15.751106080712328
15.548812814924492
15.424287045251962
15.38392477047237
15.008591025441012
15.502870312495212
15.203436099354029
15.402045141202171
15.413742574550195
15.70884940054536
15.623627072150358
15.640089220930221
15.539664498162583
15.348077242938624
15.532124223061473
15.304675448856667
15.464893826330671
15.183685699885572
15.129620092333473
15.151312219529427
15.183595710993973
15.459848695021279
15.464530509663998
15.155217380825245
15.26328709099449
15.30255900947767
15.530228280602358
15.377893887086604
15.353604384241926
15.403802881520551
15.47498176544056
15.38792222336324
15.24324031826652
15.298351116502129
15.222802485287263
15.134451325265971
15.234806181876346
14.967210916854922
15.150354818952238
14.973356254382757
15.012731654601486
15.106573428150957
14.953213389971125
14.949825031055058
14.990829987586533
14.81977603711092
14.673376416633385
14.775759342468108
14.633788306807244
14.578811225729616
14.794521978774446
14.870557102521342
14.935160398038741
14.610014719227397
14.889852445136592
14.7666300525626
14.810415016614181
14.820887907729924
14.825106232309375
14.619299891015162
14.83030112129248
14.547530163450732
14.514504359663766
14.474164976013592
14.79717919313889
14.919460861953505
14.901240724220058
14.727239199481675
14.892620846378017
14.875544321100486
14.879364887696141
14.720911761429102
14.76711849068745
14.921773086038769
14.872159560866839
14.720596866007947
15.044050341798698
14.924327722519347
14.962849548772109
14.684560465800994
14.826286955731014
14.676573132712395
14.811549517520499
14.936821258744098
14.99446345366152
14.937405404117017
15.072034516984488
15.05982566232546
15.009196829964791
15.24545736909189
15.04903821072404
14.91109306067159
14.934353718458487
15.1415732581882
15.114083450919138
14.929386312308488
15.152228346019022
15.107846062372351
15.013780132213485
14.715682297098372
15.135615913851753
15.411976779855824
15.114491523734848
15.171338614631383
15.134602689744051
15.300464701253553
15.197505617110762
15.067491597688479
15.147837373843755
15.190746018447175
15.222321346049055
15.074519241176652
15.22808118422372
15.079247676964169
15.306947219339959
15.41886319622862
15.303328629193397
15.190088760583025
15.329735645299486
15.378040643857366
15.354974119782112
15.39157008413194
15.00467444704129
15.18019052082313
15.05984851669546
15.381597921938607
15.51405827975769
15.424036615995025
15.56830984364413
15.48720502773787
15.403600549172774
15.474656412081867
15.421823330336046
15.318929344659624
15.159743372232851
15.040015145527347
15.084416680551413
15.145763121821616
15.16033549960783
14.968678381085118
14.840151484951505
15.035185445174896
15.050838507055966
14.91047519321303
15.07795917784313
15.272862350003
15.120865146605723
15.271490727949109
15.257336147254861
15.505000836860553
15.552569368005946
15.536096252450797
15.378536054361668
15.330189748454721
15.368653181634834
15.665619371718718
15.678803857214556
15.351937286705107
15.37162525079704
15.596647375781652
15.310613868409265
15.45139075698965
15.082350940728706
15.170184259370043
15.27660372181667
15.104192207992265
15.111548462639831
15.312802289761507
15.134575130723505
15.458229472264323
15.029764690511692
15.033893113966428
14.895681212406904
14.96398284314186
14.804258233056295
14.736939096314657
14.821295386288462
14.414399851366062
14.608947661500608
14.502918143471245
14.551344803774196
14.716784062753247
14.868011512563102
14.950369852428516
14.752906560768654
14.754971307114173
14.80069589689444
14.677864253584866
14.531122413786647
14.588821052977707
14.718470875097509
14.385343870430646
14.528581303485467
14.647411488810839
14.483795831857833
14.566786047480573
14.533730094723522
14.601065926738796
14.8495845036644
14.669901861456923
14.421769791301072
14.68793732992338
14.555680536249087
14.746527378588103
14.835912514159716
14.819801940329285
14.824966993721382
14.870387939375146
14.993157791372925
14.811510249202863
14.7133031754312
15.00584856744693
14.653453954113214
14.672668271509329
14.986423655377704
15.006047478322289
15.037073108674532
15.11246955117354
15.210364602815297
15.024057978858659
15.051200236626856
15.117791267940143
14.97907302251278
15.003620891710751
15.046754756736858
15.252039783660587
15.30312519206989
14.999252047933044
15.146059149436745
15.295747848292958
14.977892595765951
15.242171821794644
14.898735276262672
14.863056272425084
14.826054985960068
15.066599329773034
15.084413130585682
15.063851510216914
15.105439360048374
14.985083096146603
15.228170889547943
14.892642036372665
14.955337452376687
15.026311529042067
15.223772443288757
14.994974835846715
15.113065163418556
15.061892842240312
15.134376693315389
14.80436844851089
14.86024772255808
14.759599605880314
14.810269016767494
14.542481242262935
14.422583155259392
14.48424829711896
14.54509564655587
14.544040740303789
14.600344614254746
14.716102024189796
14.76380472068242
14.714974846095346
14.653844447311993
14.772250437915536
14.56183321955974
14.80056594753579
14.721298196549627
14.677908451797748
14.550417322606917
14.690661455030853
14.689026552404213
14.650812182318413
14.800786573963272
14.873497716753157
14.621610351963435
14.631643271529734
14.863532355782818
14.66810366505408
14.633298935199765
14.494065755242843
14.612434914688672
14.539264644769519
14.461368712506765
14.663235361148585
14.778325719363039
14.699027039352185
14.576353338828975
14.573925026834397
14.656594922629592
14.873292791535118
14.908164251007221
14.871357753060673
14.936544890408284
15.08834900818553
14.737805286063493
14.802675960839608
15.150269990796662
14.966126830102791
14.789657196151392
14.745638599102563
14.96556142566256
14.897566629313193
14.932478407889418
14.842680650854795
14.767193973663787
14.655137126593269
14.58703566849195
14.628813990909366
14.727671857688435
14.702517930790819
14.599614236325378
14.608393226059443
14.654358518055176
14.659416358891615
14.51441927557989
14.776818415538754
14.4448650932254
14.506405102656752
14.448574841211444
14.368726740346768
14.453331015438371
14.482858422719213
14.381326450972452
14.491730168092714
14.461722197863446
14.501888656702027
14.799622814666797
14.562099694204095
14.552770759083629
14.820576564275353
14.809827946339537
14.7970485563235
14.672313546053505
15.037056675614547
15.312100907133978
15.135918221992602
15.213916469454857
15.374093985876758
15.296982109642208
15.324654912842183
15.371972781402418
15.418497449715629
15.213670204940849
15.382569993938462
15.313694160730334
15.24178034517461
15.131047907845028
15.164525541306691
15.068626628256975
15.05613366353737
14.847621791823405
15.08795295783706
15.025448310328647
15.22042884967442
14.973914649829846
15.017610202378567
15.002645036846861
15.00395883685003
14.986892909193346
14.893827402949537
15.112408736449009
15.18729563243872
15.040641435417752
14.872677734462124
14.970183788336083
14.849146395388164
14.86926571856242
15.092058672251214
15.231447584162172
14.967055622226285
15.277561275298124
15.186375466672457
15.21885000861722
14.84501338480479
14.870032970378007
15.189204173360642
15.126523896456774
14.99418509734218
15.200346483438864
15.17794067525253
14.981007371689225
15.199285230787813
15.193091093761032
15.169065379895367
15.248017846126874
14.955092446210879
15.179550895737842
15.165910031273498
15.135538429038382
15.058250229712687
15.162351242697648
15.489665424889164
15.22012284330511
15.36380851258187
15.263834176496525
15.137728974351626
15.040672191403194
14.761721737597732
14.973572347607933
15.027903115790913
14.850725312547949
14.839096902401485
14.793101168279204
14.72568734144019
14.66604228872284
14.957335708724512
14.713141004932824
14.765099050154856
14.639646733115349
14.544884485335281
14.625969037470258
14.837610806115606
14.60819047159865
14.73766285240798
14.452040384502336
14.542944154041681
14.64644744485504
14.42497913138748
14.63089042979765
14.81625738217236
14.648811725520565
14.77457212964501
14.728201020419316
14.613732054913976
14.48224651708595
14.687191701552413
14.459705853661504
14.544598650275194
14.526812606812246
14.69821837626006
14.919149934523906
14.86205070824985
15.079254206187604
14.872969452856312
15.032601914351144
15.098774752081455
15.078432381801948
14.878011792637487
15.28342158007289
14.856331258372128
14.998246589806866
15.101574586071312
15.232144300874412
15.193375003785652
15.31401210130138
15.209644187346148
15.043082452538771
15.063867540245672
15.142429678155448
14.973151515608489
15.201344792196915
15.084859253599193
15.206517049274291
15.34145681959717
15.134122927504976
15.247278481331149
15.256433905728922
14.807147837171733
14.937962298798846
14.823735266387208
14.850198913388791
14.923344771695957
14.642805326986297
14.70528010853052
14.818936971944797
14.522702640138156
14.50132435012891
14.628066820168609
14.63196460398417
15.000738106317815
14.873557573573978
14.912048195279333
14.86854716072984
15.03459250487191
14.908595038621314
15.002635846385184
15.09877253824709
14.978407907810828
14.889678290885527
14.709973212245993
14.974217878362452
15.071107680803605
15.009844460124949
14.995385459837626
14.711101353452237
15.091327264001501
14.928082849076938
14.659310784691046
14.823609282564552
14.637724777606051
14.44592431222273
14.954441257945593
14.621816707931467
14.689760123825392
14.946519475560972
14.752162787315312
14.622747006298331
14.588671549217347
14.598096592208625
14.712899016686153
14.795243987229302
14.91764911399897
14.771117217763258
14.836053744343916
15.134309895830786
15.093211190862618
15.130448664875676
14.971525628239343
14.653709845359996
14.807936729462307
14.91757504390128
14.988753831525631
14.73380613747315
14.969290983842757
14.714379339559915
14.690069582042362
14.85775865110307
14.801339788068564
14.83629080237027
14.724652167787724
14.745123615686616
14.693131885626668
14.887193606221999
14.729986251196573
14.83140900806217
14.746750577572664
14.905451705554912
14.840695646065905
14.82047302318118
14.74284085621872
14.658539964119985
14.804447338256121
14.913604744624855
14.87776178688183
14.92437323271899
14.48910078709344
14.519985668302912
14.618962886448525
14.630475136367611
14.56800370245485
14.60798685377878
14.611005013895802
14.651583059847784
14.547490188734333
14.38612308881015
14.409796474762683
14.410815294637539
14.460256996924699
14.18007375751902
14.381695816276517
14.494084278245031
14.395891886211011
14.324927589033893
14.344541791096741
14.35960723187986
14.161142085191413
14.385217494596892
14.2464364733471
14.461871475341248
14.291058778319027
14.467219697748474
14.457414279946896
14.448390218824674
14.471508304860913
14.634330465666007
14.522731386240816
14.598567624103307
14.525425126454575
14.338966095876897
14.448559616723347
14.386209732741145
14.614148222140846
14.446442909378096
14.632993941886108
14.607582108092116
14.38569681908958
14.501004214874047
14.63813983188786
14.592506565612773
14.540353180275776
14.659379744870378
14.485619935822575
14.693805998818982
14.770446034244086
14.799983835193704
14.571112772273393
14.460126884210558
14.523571957497014
14.710619340256837
14.724772107535824
14.728195979713211
14.651000616236432
14.518733044165836
14.56650909673326
14.707171919532845
14.620536497738279
14.712747464230933
14.881001389425982
14.710704639733992
14.695677652548317
14.552035614642469
14.641546109482325
14.534258321551322
14.58687055454511
14.567540885479044
14.574536358291203
14.398096203372667
14.641354599702938
14.52765161793367
14.792772541103915
14.543507735593208
14.558600370161882
14.402546317453613
14.561148650826377
14.499339354516003
14.346759332818102
14.627896032280598
14.392840679071748
14.441988396323149
14.45053844729
14.50299773707426
14.586162980826417
14.499779393474654
14.574133985052278
14.442138449121629
14.420430179422507
14.583088730108443
14.69609781506385
14.334350637586747
14.471591658745965
14.44495068177402
14.614270782413636
14.55460195810097
14.666508041832905
14.579161872787841
14.664541277137523
14.757778584099604
14.527304337256883
14.675272726378076
14.61406522940622
14.710811909127646
14.35329732563839
14.528602468890341
14.520310477058196
14.609165333931587
14.686801477837198
14.74364992340475
14.652498632053438
14.505572440709301
14.578075384292005
14.42261358870085
14.330459387811755
14.342988887101182
14.202368049392003
14.40419961599195
14.476203059564446
14.492555363213079
14.459243251082931
14.658278670582405
14.522690179216228
14.470366231652799
14.520298733084607
14.482977829079976
14.490050588724737
14.359090760562538
14.638681533303606
14.795716649750972
14.68983425381242
14.872913071131364
14.788040713955555
14.883891106284928
14.821645849548656
14.918738092535927
14.838169083908982
14.68391754758743
14.736998367115266
14.723776705223434
14.846518513610485
14.873893165066617
14.800315634674284
15.047824308904925
15.182765970644818
15.287514123330874
15.186197502198194
15.286552334599572
15.312437468065532
15.225932580825281
14.994561270321348
15.120679059490705
15.180842542964564
15.103064008265273
14.882821157462018
15.24128718893016
14.890031934134194
14.975223245187623
15.110883739277291
15.190139109198244
15.158769797036795
15.364903309150552
15.331536814968414
15.283868710906482
15.289189123126041
15.363058806951896
15.03419995422502
15.304364663433013
15.297292478119607
15.067242092163175
15.269992269764904
15.20150874367757
15.311828705837476
15.294494379923336
14.983700798098129
15.298426517071334
14.906363212652819
14.97061694083359
14.928810648067872
14.89484139065277
14.96727840090978
15.05263344153243
15.137999281209742
15.188810597033008
15.147130533547537
14.933134007373898
15.077406425904433
15.104663046132732
15.181370317913254
15.140323450366608
15.194769754790627
15.190451332407369
15.374055787306835
15.218022945311466
15.041818530708163
15.15414919843451
15.34514153440969
15.163656500028834
15.162552152739329
15.310957286116146
15.154473514673624
15.23053738859878
14.99356821713446
15.12357306028134
15.047255132158131
14.961262232177479
15.144879110141323
15.082700619513197
15.120105382881073
14.740648075190586
14.9621385873822
15.149081118578692
15.103898977512141
15.170516858378832
15.146099097207276
15.171101860849786
15.219032567602106
15.151403061375467
15.20468426657672
15.113732453906266
15.110674485742924
15.08832326353142
15.01557583721006
15.085987255470826
15.009083567215601
15.001379337587355
15.137295391381139
14.781067716526774
15.092614490410153
15.141913214693417
15.33489489953173
15.31202048674436
15.019793229406204
14.926867547264203
14.915994811188307
14.917620360554118
14.905763068511636
14.895425909679629
15.094762558574866
15.06438365368503
14.826965397125884
15.010857653440954
14.858792214495836
14.928922568311851
15.144974970435335
14.940373189823756
15.302653010517565
15.250957558904789
15.080687314273222
14.997449054956421
15.151675823061465
14.982854128684538
15.194742532853812
15.105586275304072
14.770163306600038
15.093367696280742
14.864381800476966
15.18021095778601
15.15460195503926
14.944329805280253
14.987780039183999
15.155397668041559
15.293372534476246
15.366801679544022
15.134970215958074
15.2944092379127
15.183398369850186
15.357169035191331
15.245518528293445
15.161899493506475
15.080467092238184
15.135125646801047
15.348086003268547
15.188503744921308
15.104471384435437
14.99241159192213
15.039693931837133
14.928629624999811
14.965221792578385
15.06126832174119
15.040422585100016
15.038767635676189
14.95894993227857
14.97966464881466
15.288987162867572
15.216952245083585
15.18937970574387
15.339603035220547
15.096539211192304
15.154511275260756
15.109061307356988
15.023337695963544
15.140926682338693
15.270847989292314
15.2151736312295
15.177281382533048
15.233242266206153
15.341857836997484
15.143777416521726
15.045752447424793
15.274172349253167
15.085025666945986
15.073453699867398
15.219266670500888
15.298393864612214
14.882727982038181
15.320761404567401
15.103232557643242
15.031706897769066
14.949416157815698
15.061509806440204
14.958979184518647
15.134408169374128
15.1363777338211
15.04437879518679
15.056657941556896
15.167499979210115
15.226992292140372
15.065262398448862
14.888437716702356
14.789606670612992
14.692559036435478
15.045203146131477
14.923506171305664
15.097627609961014
15.002832649850012
14.916825576641228
14.971433370422226
15.083722622199325
14.953672526206923
15.11584284249217
15.014379751338415
15.065105774682412
15.023830675421333
15.122502364569035
14.81261284260588
14.948559405388608
15.093446634469117
14.995380464142038
15.01695613678984
15.050139645318419
14.949740278564283
14.95555218194157
14.884409546160265
15.071229299079306
14.97331738015198
15.011541007083244
15.234545346681733
14.946045054159608
14.774380135815548
15.027524580572372
15.15182068699122
15.208665510053208
15.051696182636814
14.979305453482718
14.900099576702816
15.0544174914567
15.01920890523848
14.982041241476116
15.097069141714933
15.149114694186945
14.872776033830013
14.873633432083585
15.126133080891433
15.268810281745472
15.169777999720802
15.097671869478857
15.029650690654911
15.071069774107306
15.03967991979112
15.030160981389075
14.65454357388389
14.85047456599344
14.771324795115687
[truncated: 98,002 more rows]
