# Supplementary material for: Comparative structural insights and functional analysis for the distinct unbound states of Human AGO proteins
Source: Sci Rep. 2025 Mar 19;15:9432. doi: 10.1038/s41598-025-91849-5 (PMC11923369; doi:10.1038/s41598-025-91849-5)
Supplement: Supplementary file 6 — Supplementary Information 6. [file 41598_2025_91849_MOESM6_ESM.zip › AGO2/r2/MID_L1_distances.csv]

cm
49.37620188844098
48.994521619492154
48.96855365779842
48.38860415934142
48.44384370902179
48.55442211162516
48.804892652981216
48.798885485743334
49.07317717851678
49.257491627616076
49.292508723614056
48.69277314190039
48.90429545720783
49.36496325310566
49.47536589605243
49.393686476692274
49.588929137186916
49.64298947057467
49.96175517138964
50.125716735821435
49.89885533687204
50.02287052601988
49.8878158031444
49.850958207944586
49.812576975097514
49.55472682038754
49.48724690791808
49.63551689987055
49.38199377940398
49.37449035985222
49.80650428480342
49.76326097103993
49.51209974853322
49.380129116521026
49.57114846062672
49.4697891615328
49.116546711349436
49.06487127167595
48.90113424454845
48.966607413649754
49.00860583537666
49.37605985725461
49.26850890357819
49.392205485966244
49.355586315419856
49.552246012808844
49.7226072744539
49.653579916000815
49.51649098687166
49.69747817097054
49.254847507998086
49.4247296556425
49.70483409251632
49.52988519020543
49.37630399573839
49.45843496057678
49.80325748412416
49.660147429185685
49.361194730034725
49.557209736307705
49.7140864644394
49.931254722971175
50.19612603952916
49.687556343586195
49.79191896085834
49.39089826046988
49.202889123725406
48.93390956896942
49.395960654332576
48.88777031598792
48.742189526330435
49.256763007682224
49.00720352435571
48.86919115716468
48.86314677672827
49.12421601255646
49.30673296963219
49.50102661321595
49.17752718503328
49.17479791861045
48.94545913168052
49.19283658122092
49.46156490042549
49.111084292880896
49.24857427302794
49.48143946109006
49.578213259592296
49.40344592437427
49.161971512989545
49.00526048926163
48.93884723780279
48.883060104549095
48.829767872820476
48.44152705216993
49.16083031186536
48.69962331375824
49.03057879447557
48.903278776960825
48.8664665683801
49.34443804128028
49.410467376045915
49.55450968465733
49.845166206063226
49.87496030458301
49.419468160997035
49.619830779073794
49.4455657015659
49.099451211916765
49.45883918686701
48.64193818327474
48.6958128875542
48.72824844168359
48.153444351524456
48.163919512741494
47.995092484787904
47.791839354432724
47.94354098021471
48.09173753789161
48.06568110248714
47.781007600612796
47.93981124715659
47.520566313498676
48.111079320527104
48.37639087710535
48.365093674200985
48.35349871497051
48.566096157023445
48.40967296662306
48.342057246044774
48.1684142873443
48.31203071842404
48.200244060864414
48.48069752903614
48.93983729889271
48.07059821707894
47.955000400425774
48.025463977218216
47.93871376457914
47.79318034664514
47.916583615232916
47.90149317207904
47.781733410816116
47.84601313676029
47.57516802991602
47.99057227101436
48.14446540823868
48.49947205160404
48.11937345117792
47.64343793546549
47.290149925013864
47.42326564403613
47.31454888129901
47.72385225239779
47.80911737151824
47.79217647972857
47.435407970572136
47.7259500538519
47.90818712389567
48.07342471282337
47.88495019339686
48.139537180960716
48.271620245474885
48.21676240480594
48.45110694149339
48.5886727492932
48.29320084488325
48.54289502697774
48.47340739394311
48.691543424850856
48.53310297532384
48.72808564913681
48.7990051220247
48.85154182879567
49.09969204738662
48.84968928683719
48.883093406207664
48.241232744051814
48.447975484266195
48.64442722870767
48.80448123051698
48.40269105244364
48.38191251238718
48.535546425472674
48.276264809695874
48.441521732864025
48.148071664215315
48.12637909509657
47.77939318661457
48.19962378075239
48.24003412113079
48.17737269056091
48.35202175344764
48.39411097701901
48.74466278705424
48.81017980752032
48.64588960761787
48.3201945783587
48.49038702511472
48.7885677001752
48.59916311041184
49.086314594985495
48.797805278209474
48.91160608747239
48.23514748547128
48.26036086361317
47.95902541903667
48.56766523137499
48.76449895132712
48.67694621753053
49.161340182552195
49.170180855100035
49.35469613526206
49.27885918784382
49.09015003059128
48.945495101399636
49.380643357252644
49.40421784520714
49.79284124247667
49.58088256617556
49.82766250206005
49.60213228863221
49.65591638861743
49.17946154066939
49.08675377093052
48.943549127777864
48.96217923021439
48.79448253245954
49.151861192615144
49.0488523868327
49.03514963197925
49.481257521207574
49.277623654838564
49.33034300606165
49.37265386942598
49.32513746464165
48.92269447879468
48.58141166162442
48.670160831487046
49.266643675034516
49.33268623687491
48.98026962756662
48.70800976339952
48.633138033623894
48.24562552407231
48.61887492232053
48.44109294442614
48.720804118870035
48.29361387642387
48.234051380240295
48.21488502981889
48.25034158878837
48.12227202570435
48.35642728539167
47.87833096984602
47.91803335626572
47.99429936124163
47.98535008786962
48.159458404334025
48.278698405299686
48.49420212645721
47.85154699402699
47.90441676812141
48.04726963728393
48.220377005007855
47.976508001148076
47.86463612206043
48.54275981097646
48.360856575243965
48.11081146054509
48.21536518371605
48.308082946982225
48.194506804036486
48.396895340399546
48.3439480688439
48.56313380421887
48.367253088294014
48.568249007495815
48.01408851357238
48.54333568341654
48.410699008437426
47.95541579701596
47.911552459815994
48.210589187701395
48.96015773739399
49.04805341097841
49.556056793510315
49.374894571186935
49.212900874374455
48.86309395666881
48.85570313746085
49.289973382618
48.668802243292994
48.68101791616889
48.7753642843555
48.67490813343597
49.117707818132764
49.16699597085118
49.36367246249295
49.09561816137161
48.83053653335947
49.12886231400481
49.21977687685471
49.01845475553347
49.08970102774185
48.61317331838079
48.68340061292431
48.17135232386152
48.472649470972165
48.61225870019081
48.574556524066836
48.51648877234658
48.42804983821322
48.59957772771969
48.480786853769736
48.51370947540986
48.400411445178065
48.646909348686755
48.80009669959014
49.04421263821758
49.08428028041302
49.1106489220897
49.10320227325617
49.160589057402085
49.27104118379255
48.868441830632236
49.47189654687447
49.23887423528189
49.548654050620684
49.15056821990038
49.39040021741879
49.344935112311376
49.004581612422086
49.053511884516205
49.42750273579798
48.876857890136066
48.808381383928705
48.84183176122371
48.6713872850573
48.4046979866358
48.66698680372335
48.54896105412092
48.53766277875406
48.17740140565047
48.298895982665975
48.64636949022862
48.48678387471961
48.769849934585295
48.5097647401
48.397156773153206
48.552628404986365
48.244302482527864
48.43692322973877
47.94840902604682
47.83350327381172
47.99229501202219
48.19471394224972
48.05645589516537
48.109666136418056
47.85309115565103
48.12351361241081
48.183583839139374
48.269007788810974
48.14923413397601
47.98200001560905
48.31048728733816
48.359263497755045
48.399697399716764
48.32521351776196
48.26899932895233
48.233828136517864
48.66466019041228
48.28758729797159
48.244381292893756
48.61172116911854
48.790806746679614
48.555174162375245
48.09962257549089
48.07469969766054
47.8829833349435
47.79972667610414
48.130713553599485
48.02276108246555
48.23556820757405
48.30376101263831
48.40351507831628
48.224381257668064
47.82051344189916
47.72818176599401
47.89615511879644
47.67622120747539
47.5315677397542
47.635805989019325
48.03515964914933
48.25322991079706
48.08711988048686
47.6631717047149
47.72354205416378
47.51490082816324
47.06090866263291
47.45692115105712
47.36340614753924
47.317958059848465
48.048397270639725
47.67484303724819
48.02657870569919
48.05009072276299
47.76167077947268
47.675972036623165
48.35041339394936
47.751662960908554
47.31959180384586
47.38496627345001
47.48595387275999
47.73429668778243
47.502739453252886
47.76403935973217
47.76193398271197
47.938959384880235
47.80883006679991
47.42033661174992
47.493594168553024
47.650798350893666
47.51338028238513
47.521085100653906
47.69699280792551
47.605764370592176
47.435832766681955
46.98369474229962
47.1056529561479
47.48416433596978
47.59773626998111
47.99052937509906
47.74774234037797
47.15932786067048
47.586995433448905
47.556311197296104
47.39175216145871
47.22092853122758
47.55877191680484
47.30665408366196
47.12869448131019
47.36218008577164
46.95253480044443
47.29454058629378
47.073920759063355
46.99929176256464
47.3962486915188
46.90880492432259
47.08503735481774
47.11655505061369
47.713369396139655
47.36617066794542
47.162109559965074
47.03963658886191
46.959798348658055
46.9253240395925
47.342407954522905
47.173616567268915
47.096590612002196
46.76269048770469
46.67473402152355
46.8315584265873
47.419634905200425
47.2709671237914
47.221872449121044
47.13740847996988
47.322494568811415
47.32659310785538
47.421700677334734
47.53447750505526
47.43657930872909
47.41812629563652
47.23406239970395
47.618729807805224
47.024716604187766
47.33203762126579
47.56134918613951
47.347987168897696
47.278398483572396
47.37171107534019
47.41221323134871
47.397817068391824
47.583364867187385
47.26096300080823
47.53976742710692
47.65264722317537
47.68619648535568
47.6160411479197
47.96224069332697
47.176383168761205
47.575627594072756
47.88027677371362
47.4295551531294
47.07444643570022
47.48563239957175
47.601317703600316
47.27318087881473
47.30946112605662
47.23129836273902
47.43362791253669
47.50889996606299
47.310740278035205
47.61751674091128
47.47564360244533
47.31842883873357
47.75869323129438
47.3778462693434
47.59514652132426
47.72292792173783
47.38223838717579
47.47106298069194
47.47862776707693
47.90378909162391
47.247409446161655
47.26867205629646
47.48291191038471
47.03789253394174
46.94059533319396
47.172843091582166
47.206463897257784
47.15826110512855
46.937597145698895
46.70523717316525
46.86986077383125
46.758195165652026
46.85369274051987
46.66153938011037
46.77314998451565
46.35480313543041
46.60089333536546
46.64093284929481
45.99429411297008
45.91149179672409
45.82979872091291
45.60033671128458
45.393075141261576
45.81686694568421
45.650387928412975
46.01884723181274
45.88106136173424
45.75951708049666
45.63327602806072
45.878165417176234
45.98207125911539
45.91938652013382
45.85479075704857
46.27247956334877
46.20673204606052
46.38829794069033
46.23805496330919
45.8615044017596
45.766452139563945
45.47825292122915
45.76893263183016
45.61360892457054
45.984768134088135
46.35170328771428
46.3913282708987
46.252887382551584
46.142630046257125
46.165491365030476
46.76710725496538
46.565162483737936
46.77320644309344
47.071729005780455
47.28456331345961
47.42482196925446
46.82303362471697
47.05280847392663
47.25448132074963
47.15090946050317
47.37529438561321
47.66620998021087
47.05146207489471
46.65731923993462
46.749480443106705
46.674037714340415
46.93508814428012
46.735439338409485
46.782842849041295
46.31478479950825
46.39646203855085
46.322903122004284
46.65486519017924
46.599189578581715
46.66820885382513
47.106164712973666
47.05484058084367
46.969648892003505
47.040674960179715
47.17039818601855
47.14551944557613
46.79726130284396
47.09398345711584
46.50619052613658
46.32075487109864
46.42549850275132
46.789605854772994
46.79663345788069
46.70475890332801
46.37296221560096
46.62095296043505
46.59294345428662
46.852340768312416
46.5587709854211
46.59654167523163
46.71934137965896
46.69988319809177
46.7649984498871
46.511593556840666
46.221613302868946
46.37877186894226
46.32835915047552
45.92786773879877
46.86568697710379
46.72994486272642
47.112488951896275
46.45669875378921
46.495276885818775
46.40698700960604
46.46603379280935
47.04624563385536
46.857660353395374
46.913903414329624
46.804234806583175
46.71119395798319
47.38125095748324
46.86840166812754
47.008721654506466
46.09896921446946
46.667781193639684
47.01574094243973
47.116779931772484
47.39420728300423
47.32930359783474
47.342956394219875
47.14146090991491
47.0615521604318
47.242274439968305
47.32103419103146
46.799294747821065
46.7699999828733
46.51767233189457
46.51596085678152
47.00316023638028
46.73159578087028
47.13649482049688
46.79158478601457
47.177953797339114
47.137535149212404
47.44445800283984
47.1195794747067
47.62199264785911
47.54333538750523
47.49200574934961
47.5016331086578
47.69479841287213
47.65208933308216
47.651416677608054
47.341348860055206
47.40913072611737
47.80841459120547
47.51930060927495
48.00325131556058
47.92228187418407
48.07207260206109
48.0867664674397
47.97074256218989
48.16764913354575
47.96032559094428
48.2990916377258
48.25658976762312
48.01128300812518
48.67368141269516
48.5335584241751
48.103405034850624
47.64670621870792
47.81893200757359
47.40281036144502
47.52044882286441
47.60255442729635
47.40470871424194
47.4114526283191
47.117123686249386
46.870084775580956
47.16512510204116
47.399641134931
47.80052689963191
47.79135120324374
47.615177279895654
47.866073126930964
48.12121009214713
47.776307853291385
47.96858128754345
48.358330351920515
47.87483426882599
48.132912289169745
48.433073612474466
48.47786525789047
48.36754945490673
48.15396973174171
47.81455119810888
47.839150192725604
47.879258140194
47.868682729433935
47.7391068413772
47.37499239682011
47.45143773683898
47.5200074096847
47.456716427204256
47.82557518116645
47.581614883220844
47.984929373026404
48.330198490869314
48.459919305608274
48.306306205891566
48.77691627131941
48.69845379881123
48.249040886677555
48.47880017217291
48.476952736271116
48.75205908108241
48.35566109660018
48.100375203693304
48.115010553965405
48.310091863510436
48.44957622699791
48.47599268466607
48.06377435180518
47.985516528276555
48.23384922678293
48.31937382051307
47.792548815829186
48.110962016638986
47.54396059859997
47.87878945489878
47.83744958197314
47.98788607036557
48.465801365850226
48.39813581226565
48.2846408991454
48.49796292470826
48.69992955440532
47.790516257196586
47.720638222400645
47.827382296093624
48.02460576780678
47.81917390094673
48.07479349584451
47.80530333670672
48.20876934398926
48.024451077903876
48.17889655244942
48.11112239693924
47.82845409038584
48.00336291553992
47.64488313468448
47.287918045361
47.77411196326069
47.65585421227539
48.18248687138641
47.643574530629664
47.709636387036845
47.573280055312004
47.57311026868573
47.466324926850376
47.90967823518475
47.87427470298746
47.54325704044778
47.53941676288119
48.076317992443265
48.209788209717104
48.22126282798363
48.78230019157085
49.15707436386745
49.04181410844035
48.96654426154354
48.47456481654246
48.73717642512273
48.456678752816
48.2760170766607
48.12887724011101
48.321903818271956
48.06063432778995
47.925763306840444
48.28249812150717
48.31473628809995
48.130742824262576
48.184828932900025
48.137292306804646
48.72318478383017
48.43765502627725
48.718934148679196
48.72197193945261
48.37004375371562
47.642710432599635
47.713269400813644
48.07281115827754
48.246194746347044
48.25834385640159
47.81142454177994
47.600058144949145
47.59526244654024
48.00836776122904
47.59167022287672
47.41516057744837
47.67513745994189
47.96297442052171
47.65200643232126
47.97441640293484
48.1954709789446
47.75835271481543
48.260669259779014
48.421744085235225
48.08139629335366
48.38602131450305
48.167342274071636
47.97626852307343
47.94976431104629
48.63036626365148
48.349856218796276
48.222335614852504
47.834340414720835
48.066212648382226
48.112664211261624
47.90160609627317
48.20121610437065
48.55195227082283
48.13621719834783
48.232033049004265
48.27309010955835
48.18692444764826
48.25429155182477
48.00589283000427
48.059885315146545
48.252304201372056
48.282219418285464
48.03970263038091
48.34521071900574
48.66177098331704
48.78517939049735
48.72017786084116
48.38122989687641
48.70846189289169
48.88893068156886
48.52707307052311
48.36424648102436
48.07675821662633
48.30761963007017
48.16181716416464
48.102732643445435
48.42790005258568
47.967716045134864
48.148820044645596
47.771983341836915
48.3493294503827
48.39400218863053
48.2112843055952
47.83550077764005
48.48908907374559
48.198766548967924
48.18898382861884
48.40716329579721
48.51956197132282
48.7843073584516
48.67123988963905
48.56648249359315
48.816140530742274
48.73197953878097
48.730184012968
48.37497785110015
48.389938765891294
48.417149649954894
47.99626731556499
47.82294025750315
47.894606767300886
47.76300508138692
47.904916873999305
47.848437980368956
47.59393789223369
47.964522740464844
47.9999206071736
47.70097203792942
47.62045867506826
47.71901826492973
48.20597690182217
48.24533853831972
48.231508830254626
48.31683004102414
48.75399836817921
48.8387717188825
48.61947586376118
48.768764698353195
48.80011875396982
48.4583824533637
48.80799729669277
48.60061223404233
48.98918942548281
48.97744657943437
49.17693623546547
49.40218755799508
49.05309073612333
48.846311892988545
48.78907651101844
49.257804746851605
49.45012081267856
48.83945705410298
48.63066857618956
48.85684543108792
48.32223491564904
48.41330482337153
48.53653839050329
47.9610224863323
48.29256051398733
48.12788926761067
47.92966223653493
48.23238815207103
48.15052529218015
47.68525454850399
48.158179229953895
48.26428310323783
48.265211173558924
48.22734455709628
48.969398405386755
48.683782776326595
48.62836773294396
48.7345951359368
48.978231151854395
48.90244274993126
49.05204135510651
48.88417511224804
49.112703294424556
49.28442728338653
48.970887472278505
48.82321117538858
48.344736610506665
48.472490704692405
48.36524292005028
48.32660352014217
48.37307363601662
48.50082634316048
48.12284084819582
48.40667007132677
48.467863010773
48.5204298481754
48.38420137426167
48.4942453458515
48.46602672652996
48.61704780480881
48.7690512501773
48.92986238762899
48.66626697296601
48.96044082959439
48.94195299460328
49.099416909993685
49.10269553732168
48.66704906256935
48.91730019841574
48.939275122731864
49.087618703473964
49.39380297225431
48.953280281298056
48.955703650382624
48.829347453053806
48.66412632848416
48.627285378275374
48.700271035404384
48.80754984928289
48.54159342514349
49.03707205441324
48.83112358092898
48.82527442154664
48.60665317833142
48.61521601499969
48.04494939084641
48.558968274648244
48.693648865992024
48.46447635918224
48.74576346092216
48.56673292574131
48.50262867023996
48.75676725714681
48.8578049606931
49.07317844377095
48.994936700364164
49.19805406683587
49.372657769095355
49.395223438243
49.36071717431942
49.29457451355552
48.99201630118361
48.9120276394883
48.62427329560496
48.42766942267778
48.47344209243488
48.7504420189323
49.40983019106409
49.38292655172332
49.43559011271071
49.39463585258154
49.71050281141892
49.77299455069771
49.39780865036869
49.43215448799299
49.549061464326364
49.010766803390844
48.70390989794643
48.88898896752845
48.99629081360413
49.0230605158677
49.1309503266766
49.07715480443831
49.38699796310771
49.187592221426094
49.496425854812905
49.54343671740123
49.27054649965054
49.427462021094776
48.952204199673716
49.11905279592701
48.88834109180164
49.592825791593604
49.35003298403626
49.18512605196473
49.3107804156909
49.05928137401739
49.32701509477468
49.092512459936636
49.103433808022764
48.998820208522446
48.6589118951215
48.90747109230885
48.776318977663344
48.80335796970971
48.897972554194496
48.81597637325077
49.38821916794413
48.97328928383785
49.38742565001137
49.286224730510526
49.11722946301435
48.99377705854405
49.57155835966173
49.80926256909228
49.9485430191482
49.91335276710892
49.810080034210024
50.11142051455093
49.884115419610225
49.927850099334584
49.64234567375058
49.191480476075256
49.38100879106681
49.22541474878883
48.926108167185205
48.85667912359911
48.211057324233856
48.22916361063536
48.50976542152255
48.50596057995837
48.23815992682612
48.720934681431785
48.967011939930416
48.61971688180033
48.73009329616856
48.543619437807465
49.16859655462623
49.24795856715914
49.555253118111764
49.36180993225255
49.69713325795395
49.57934882900873
49.5460591599419
49.131248744203944
49.27927994180418
49.3508840993149
49.45546774857608
49.27309490809834
49.195097224312455
48.98483130900284
49.07151511884337
49.53563092782058
49.14415152181422
48.91387413056716
48.96353336591957
49.24465917573115
48.80013235990518
48.60043340541128
49.41082371332509
49.16642168506272
49.7305178066736
49.525167410787645
49.2247385767966
48.99545637008757
49.364322800970385
49.16637777744945
48.79440035274445
49.16558372517695
49.25758685100659
49.47323082433387
49.07604065086912
48.82412305848153
49.45305005957909
49.65088876075528
49.73766227329334
50.253507401666305
49.77756439292819
49.382325417817945
49.549778196543016
49.735449205458664
49.651514106878736
49.070130325835834
48.948565471259876
48.89676165784796
48.906954155340834
48.66722256812085
48.83490969743976
48.617321670626914
48.74076641252486
48.515104603070185
48.96574106968074
48.73016435948342
48.63570231168118
48.615741717862065
48.10844184316384
48.246230966886635
48.36461992022895
48.10028912185587
47.97258421974816
48.05547887667683
48.39995667404596
48.37301365424849
48.14854173881192
48.02505643355927
48.217996193938376
48.469481129204155
48.82197626861712
48.83930970467597
48.91964166457093
49.201623261953024
49.39838987326371
49.50710829071213
49.457282075850685
48.521908115666626
48.08014593449075
48.35753191414064
48.1226317981759
48.192551864475654
48.38569729935498
48.786833493645474
48.54776960847216
48.30993385926893
48.44702293092401
48.17488738040337
48.47284142698164
48.5512526525653
48.53798750435076
48.55915903362816
48.654875013514314
48.68914930789601
48.14863345049265
48.35336466962461
48.172798095848975
47.81045377702211
48.108874648201976
48.32979075575235
48.26293298176879
48.57099515376309
48.863290887178685
48.70461529670573
48.51715474322389
48.37487524733071
48.434607141179086
48.39371633295991
48.80578798520951
48.34635410040226
48.711883431414904
48.405932472378254
47.95881855855376
47.8745164121044
47.719435775883596
47.48051727641172
47.74875481595031
48.16392818771561
47.910063861045195
47.98294801592862
47.93473438055865
47.94718150230679
47.89811219451705
48.24517195380285
48.237109468241215
48.288268222332356
48.22203284802866
48.72370210480874
48.72567910335895
48.632987231771466
48.55046670367796
48.62699842158062
48.72202418929834
48.59254799059489
48.52313315380185
48.647532773596694
48.370172241854384
48.99633317014508
49.08367330319116
49.26947967122053
49.33999232605849
49.09899350322008
49.21038639109558
48.60669497863284
48.92697364303911
49.04660338231539
48.94188613204352
49.19924725347574
49.40386454298075
49.25738712763351
48.88769123306554
49.184790215943565
48.34355739984972
49.059317915413274
48.86653102371975
49.012215744061514
49.107997558563675
48.639388520756114
48.56005114491996
48.311580355502336
48.54014092680594
48.28183511229671
48.16725988797296
48.209344851304834
48.22644714301155
48.03396874415944
47.684287001204304
48.18175655357985
48.15967426752786
48.345194925366705
48.3849702303191
48.39533831397353
48.459375252034405
48.88074314735038
48.66438546938734
48.70604121912191
48.57693771011955
48.6113489120414
49.06533240605622
48.8997511165969
48.933178075138045
48.770396348989316
49.362042692924426
48.6574867924629
48.90914975436612
48.96700525898573
48.47442911609412
48.89710129206569
48.913902085450495
48.768070099197004
48.77487255696266
48.594940905022206
48.94537642981981
49.255512884487366
49.52763268671701
49.50331032370977
49.94836092677556
49.651501684537045
49.71959647832978
50.003833239322724
49.757570789850874
49.345480531368324
49.541036041263574
49.12631174353284
48.794227405796086
49.16133934145387
49.37347530097378
48.89983935837792
48.962670877568286
49.07533285411262
49.07126529843141
49.3789500758307
49.390341323744735
48.56005057691503
48.58693754520579
47.97109193931379
47.83089542796469
47.64311255977109
48.03123276157635
47.77794942289897
48.13394018052947
48.74182977375476
48.79149243678438
48.92603604840186
48.886264231337044
49.282670654511634
49.725773528627734
49.486306186254545
49.880953547645504
49.56946980005141
49.09982728635722
49.70020574618692
49.747390774240245
49.92202044395555
50.125750724628574
49.83985913260941
49.71591535883272
50.1802501103303
50.064092403995836
49.69255996628786
49.84585884615756
49.52298096075624
49.24457541603209
48.89738256839692
49.16019241743489
49.036652813776946
48.558577231890574
48.56909836683233
48.09741386944131
48.044638253886426
48.548709401824254
48.565240330845945
48.664856818113435
48.77702738964443
48.85244462487615
48.8077903513722
48.4566706341244
48.188033441534095
48.76174697239398
48.473338404713736
48.5537610798348
48.34308183101152
48.265468563024
48.35233444875278
48.05931921485067
47.642380444941
48.08471613327098
48.04912032208029
48.134603134079434
47.56317364189248
47.65468431699586
47.360616573623346
47.985662866452955
47.95951907389123
47.990756286977096
47.964826692480386
47.65423965997543
47.8619145383321
47.712004393123365
48.12185336075614
47.90110937212126
47.52037977937403
47.461414918082006
47.50321582796748
47.16403983202052
47.56989250034742
47.647095569437276
47.68466516874303
47.62559936740154
47.53652799311106
47.54572546235568
47.49644936456136
47.48762167014744
47.775456195436284
47.69317376956147
47.5762750547047
47.21822338312012
47.78194906052346
47.27762001780931
47.276825837042715
47.813975434792496
48.020583637127906
47.446256906236115
47.18173867479744
47.5721301929285
47.36663958742162
47.698138738784145
47.5637006037796
47.59735501180838
47.59837714242188
47.48284033663787
47.82470046948503
47.62968391034538
47.448069235893364
47.8837131797317
48.25972604015629
48.14538527618823
47.786444136811255
48.075046869860216
47.76384846998088
47.82201656054327
48.21193227124185
47.98630335038708
47.94488583502699
48.072215305770776
47.98951464496057
48.54925676568554
48.21045323120499
48.06780897728845
48.33994500443664
49.05228325820129
48.577639699908595
48.69883077902938
48.113971637700324
48.03014448190237
48.09826951205923
48.13806649630049
47.80825728189356
48.0790146238523
47.95855281016557
48.27271724277482
48.36044777735642
48.55057562353888
48.48980047791825
48.4755102110811
48.749425680873735
48.908424846959235
49.11631893098374
48.607491983907494
48.675510791132915
48.58777719099501
49.445488945625264
49.25989639092171
49.13412751106927
48.76175556160802
48.692956593752385
48.65326672446512
48.44745111976622
48.15321419819263
48.037032938293954
47.406363506597266
48.05405323054864
48.33090925261995
48.72248896615136
48.53676757945201
48.372593493086384
48.106846187740345
48.563159653104265
48.059015663571984
48.22645150525712
47.984345914178945
48.242133386578736
47.80034710692675
47.91607050369647
47.98176687147056
47.51151007180024
47.578649959576786
48.03578807516951
47.82811078729202
47.884161039216075
47.910573147556
48.10376783927608
47.94215918735641
48.20658798020183
48.28929677322214
48.58265701130993
48.42688317139265
48.47069745882616
48.09931129776396
47.55883467546123
47.64665369765739
47.71865263496044
47.87602002972784
48.17392130408536
48.1952669158759
47.96919168215317
47.893859203770994
47.70642696939071
47.725702309774746
48.10751562730831
47.90989898726554
47.96117176503688
48.032244061594575
47.55206463092902
47.664385046404256
48.03947397712282
47.97785130201947
48.18893381549348
48.411763208315605
48.21157826134626
47.777807660510284
48.329781329783415
47.95477415658964
48.00479721075932
47.65914796533296
47.65976644962672
47.63126235092912
47.72652756253516
48.00633143255422
47.82865047420881
47.963968939226135
47.97957190313117
47.68370562200733
47.66590977049399
47.78312116123166
48.13778212666645
47.96585023534679
48.01631248164099
47.868617067665994
47.76237568633633
47.857888059410215
48.40533888016667
47.90658610673007
48.057123759119065
48.36874749215027
47.82579711697555
47.53931233560149
47.60243836693735
47.69215283648816
47.565642455718454
47.548260473092775
47.438177690345526
48.15439281316852
47.75177387041676
47.86994643171391
48.22830015920211
48.657931935297356
48.49271653384277
48.79977159207805
49.00645257576061
48.51204055092605
48.6876389723811
49.03717893789403
49.41255547740944
49.512333184279015
49.490158852805266
49.447737885242894
49.78627495874439
49.658107355889804
50.28985198079865
50.039064970451165
50.30027235981243
50.52655160687274
50.00190584760346
49.76077923997307
49.61686789072312
49.452342843344596
49.66452566550859
49.520252049109395
49.293347200786606
49.08611195537488
49.387068575993716
49.66613142421415
49.58797934557484
49.45391375283238
49.46327657341741
49.594194201647724
49.679196879246156
49.59461237218171
49.297667457725815
48.958622182803346
48.87007350587559
48.7501165379214
48.10447312092757
48.47215855407614
48.40670047188817
48.54743670504792
48.138401263585365
48.30980397367531
48.14557582312695
48.722536381639785
48.3532024323443
48.58788924078271
48.546756091340846
48.32758290870615
48.632595306730565
48.35168818723711
48.79042994265569
48.531756940234544
48.49099448999134
49.11440962675764
48.74753131005714
48.97263493663483
48.32721757612896
48.43898304482934
47.91335100150086
48.40743177160567
47.79259204530872
47.99591078551396
48.665754499874375
48.31183149407813
48.34167690740697
48.06861144603727
48.5035360782766
48.57517109944419
48.36517233621067
48.35535630571935
47.987222710422394
48.41248684576183
48.08196629597122
48.03772003019239
47.560581812476016
47.69276670704547
47.61393460671189
47.8191596783488
47.79923751802462
47.54234677785215
47.7516109196076
48.18910202039581
47.60886023246958
47.71529274541022
47.6058742444515
47.80075277726949
47.759994346587824
47.77162637603144
47.74776288473631
47.60004765009846
47.563332076504715
47.89832570056002
47.88264725422012
47.66008661033222
47.33333148006197
47.03706763990914
47.20075845467981
47.20842488559296
47.09806976112476
47.40679975805407
47.01109644120554
47.61673404699163
47.383558863436505
47.51533853934344
47.84166303154327
48.27162844431056
47.94582304139541
47.860450633344136
47.4331317772711
48.022613979691165
48.340785460841644
47.951923652990494
47.85453660064315
47.37376535367137
47.51805382861729
47.597258817796195
47.298680950699584
47.5684930990807
47.60139910815313
46.96399699230987
47.6407160081219
47.450544037800135
48.02521615348303
47.851168859995205
47.50854211450137
47.404863295897314
47.19776453149773
47.516128055291325
47.17052883428281
47.27917484747611
47.29395938725116
46.863802657988245
46.945930419390805
47.27656878874362
46.9396594689755
47.210901352629286
46.9692750287912
46.822843797022905
46.79782741320192
47.330624247109924
47.20299864473432
47.07443924146627
46.95885325296167
46.952614664536334
47.1163105480692
46.90318812625782
46.47559161863992
46.405253148134804
46.382008111500404
46.01346394421437
46.532138780454545
46.349305642717404
46.265210218674596
46.171494764139396
46.31864669668217
46.39516630930801
46.69258655466475
46.69199422602302
46.7777544560967
46.435200777096696
46.75370354473163
46.954072260687056
47.11379547473924
46.68585151699613
46.49502662280045
46.156745443702704
46.273238219414914
46.117613802569046
46.455158439465144
46.636550513396195
46.61078945731497
46.97560447766961
47.382697178247376
47.300904326416
47.27708045997064
47.30067763294202
47.2445398977444
47.31948167772494
46.87649209111231
46.92991482229969
47.40909347305048
47.17713126260077
47.18629896515845
47.16040581174484
47.428562352007575
47.515393476490644
47.460766400222475
47.3753129613568
46.933275739974604
46.53390901082624
46.675165198813204
46.90973589284765
47.1373377129867
46.98923549434526
46.4738412930222
46.782066741479525
47.039636276701806
47.18105466777832
46.69269318925071
47.090635081450195
47.16607313462118
47.66196569806489
47.672695667132444
47.9614762536451
47.297172379016466
47.35100978051743
47.30765454472272
47.490430875007576
47.1578988012458
47.430644190388165
47.55145705408453
47.25579828467689
47.0710141430657
46.930271334984084
46.954036535126214
46.78828211827074
47.290663921307534
47.19705444669491
46.909716432490335
46.883227034338574
47.211190329182976
47.05902240460012
46.83933780206666
47.05940370036941
46.95615825877094
47.26538911256805
47.36975121341901
47.169742163393
47.06297428148624
47.01570324264382
47.26886242644552
47.21493313125179
47.30465916794388
47.24589170226547
47.35336369390981
47.2768527874892
47.22648422509423
47.23228391047956
47.312150123475995
47.636208125849244
47.685742274890096
47.59930728684343
48.00792805067503
48.04512172346433
47.50128592584202
48.27855184354136
47.72327444754224
47.85315380259023
48.23204036122813
48.272571364257026
48.342864548876875
47.999099939350955
48.30842606684946
47.93746083896273
48.23530386567425
48.604246704180674
49.01090505694174
48.88480410720237
48.37171719311492
48.60500782333723
47.855157541215476
47.69654671270776
47.38497963357208
47.48623658998191
47.213728892599576
47.656332423055865
47.45358148904028
47.680900292801304
47.898764505225316
47.70397009873331
47.43446539180608
47.64029764679044
47.421351758317044
47.188319517756405
48.03431166455715
48.05169782820941
47.98758414184609
48.3968156989425
47.99504856220584
48.591666650260244
48.45836636178367
48.46123700257074
48.30905923615952
48.36347968575101
48.57820517457999
48.41273823655314
48.253816422246885
48.37671480368249
47.73432002952487
48.869202028831474
48.808609973641765
48.96068244168776
48.86066287323876
49.00782757040908
49.58368773264728
49.76252786252781
49.49280344973097
49.73628544523724
49.71517913344424
49.63132436542762
49.61806524717781
49.6520744011383
49.34085646730572
49.062854299801415
49.11973732842663
49.14739837281986
48.94301660369784
48.92154128939491
48.98943251015925
48.86552588580277
48.9308744949
48.32449164422405
48.20594916601859
48.05203287230773
47.956336813196145
47.80233244931962
47.54420653559683
47.33275506471976
47.5470672719945
47.87317189225443
47.9686478773855
47.45644232235256
47.72434895509479
47.67645262469673
47.95164506286516
47.464980048320086
47.0465869640491
47.573769257891
48.07555058704847
47.68379664406551
47.66803246139743
47.62019105542226
47.576790320483646
47.79912131319326
47.58902880740543
47.71981618213404
47.217748950514505
47.203429708766706
46.61467894449494
46.359480979154874
46.910923859396775
47.212258046308385
46.735505112776146
46.836109921013666
46.706170357951954
46.24201293649373
46.503259823617974
46.84516365978969
46.429630719182825
46.33639585875702
46.515016769074045
46.66199230809492
46.544429514383374
46.446521778706334
47.035606321252445
47.05016527094703
46.82446340027761
46.85719216932772
47.25300180311482
47.53063376423984
47.194668786376866
47.81337710757203
47.69138756037812
47.65906582290812
47.836011727968575
47.72558261823409
47.905024619052696
47.92502593892048
47.9679462354977
48.183492690239454
48.13380467890956
47.92947388023316
47.95798016459732
47.61210065387071
48.088920285693334
48.01420500056651
47.81396502815797
48.45621523791915
48.169214349827136
47.80422766330284
47.547017384004654
47.90186873194984
47.937501600992086
48.2012410640586
47.62271595352566
47.649636974981775
47.989987248659595
48.04449139505978
47.600592549987574
47.619608309287685
47.19133979936407
47.37803045200465
47.222577191886955
47.40192669973137
47.609252457580794
47.51615934416706
47.527106203575414
47.709508156679675
47.8547580092273
47.51089847759626
47.39807614666863
47.4818888929356
47.91856086386315
47.72503808104375
47.71794195578067
47.801404558275436
47.784470691481644
47.73973549428122
47.83974308846199
47.807687022556564
48.41125037999974
48.234526184426066
48.36824388228204
49.02628485230101
48.60557800711429
48.7526542410217
49.057788747213564
48.58845511548876
48.732886052424625
48.84533124197647
48.96131142993775
48.67620752758801
48.59853663634326
48.480882068802146
48.45280997306858
48.726371511532776
48.77266172237011
48.99985405638697
48.741494471831004
48.9603759693412
48.7362766019743
47.91991967728136
48.25087105622964
48.45456816435164
48.81840162197293
48.78839183383702
48.259408695514225
48.65287367164858
48.16517229014158
48.08547004899214
48.147589967640016
48.204710339707795
47.933904037471976
48.437506246818785
48.21503220829821
48.05287572803936
48.033944309592705
48.28244446246509
48.28217819052489
48.503456775924064
48.412078061541735
49.06673406267255
48.65659264000602
48.545186592234884
48.81148738083524
48.8909921381576
49.268825899696985
49.08694781474891
48.616405060857545
48.653225458085714
48.724159208264886
48.83053687452314
48.527681523591156
48.343373390787455
48.61920598280532
48.918882750700604
48.81017735694374
48.640739499650934
48.79131921507759
48.99769184946994
48.60714163333801
48.59243702799371
48.747950690250285
48.488500585284015
48.28746221440126
48.34994334259264
48.390800341873835
48.98128385801567
49.094879685017915
48.80422448567008
48.84121127958637
48.9219506151982
48.27660510130712
48.18714069034902
48.452788884905466
48.56197990224736
[truncated: 98,002 more rows]
