# Supplementary material for: Comparative structural insights and functional analysis for the distinct unbound states of Human AGO proteins
Source: Sci Rep. 2025 Mar 19;15:9432. doi: 10.1038/s41598-025-91849-5 (PMC11923369; doi:10.1038/s41598-025-91849-5)
Supplement: Supplementary file 6 — Supplementary Information 6. [file 41598_2025_91849_MOESM6_ESM.zip › AGO2/r2/MID_L2_distances.csv]

cm
50.39929045929224
50.282057925735565
50.33293312821816
49.8415926738449
50.12105260174972
49.782578588638394
50.291213861458594
50.2328859836304
50.377031807983975
50.5317436660683
50.76303466653444
50.29912807272942
50.564793279682775
50.623004573567115
50.89627315488702
50.49211690612686
51.03259914020967
50.941876084535004
51.00161403126023
51.271497940075925
51.22178864549003
51.27836352317433
51.165451481459414
51.05199100733323
50.8990014028575
50.946099743180326
50.67748328384921
50.79138398548978
50.88607111174806
50.93077924228778
51.050852999272834
51.0160241114819
50.79009960298717
50.64259360280308
50.67725620605075
50.53248859603507
50.31033059391222
50.69610181710652
50.57789108093002
50.60548454140117
50.43564615612597
50.61028877052202
50.70446007774031
50.49747907766405
50.50980860506202
50.935031139748624
51.07030260948281
50.888591213751646
50.73196631034722
50.953816197756325
50.5872853676781
50.456680778935
51.0777817246878
51.03983296645804
50.9054047737964
51.238815381393515
51.40051460410122
51.17508732648565
51.28364733634915
51.060381577375416
51.28950892567888
51.41187355095819
51.62399209498572
51.060879126982464
50.981178186745694
50.77692632400403
50.507269315702096
50.59430178646891
50.757669372653105
50.49610416577951
50.64069171917334
50.852664908506924
50.716997876208744
50.41958171788132
50.67558460245604
50.5573664859709
50.82295308837497
51.157018395555795
50.98230834819023
50.992461181807705
51.02177053779411
50.95108039860632
51.08062392115457
51.092456991860125
50.890480680651464
50.94577273351976
51.04247089192016
50.73980101716155
50.52578128575979
50.56709350103097
50.58254844215649
50.33509587094324
50.49705021405744
50.11094146321937
50.59850416145319
50.29848991487857
50.6694719785488
50.54619497969819
50.35633937949524
50.76685686193223
50.99312277245497
50.85013834081376
51.004095609582286
50.8869513779898
50.626884553553445
50.92671095909959
50.781924099715084
50.428698425776254
50.67573549918907
50.18404758958618
50.050760953539104
50.079928682853776
49.966844321073175
49.779178864529605
49.88597839184839
49.63012625346357
49.83706490626286
49.74760837433957
49.84367797826465
49.67204904613446
50.349269504921146
49.89879832722207
50.177318692831456
50.432409499031245
50.365938657313286
50.179295811801815
50.54453734441432
50.4232596339081
50.41132911226023
50.213597561831975
50.40949460611954
50.29022705480473
50.48878620812571
50.54378176590233
49.83154563235139
49.59398997149578
50.070107517731394
50.29338043522496
49.77097165647348
49.90503804150882
49.8046632032285
49.3595717130418
49.40878627180719
49.62327596769235
49.48037715537642
49.79915498253228
50.30859486483056
49.963824395942986
49.479427824381474
49.30958786761661
49.28356649921103
49.053147354699774
48.95614596993947
48.98746625029861
49.21221268319315
48.86752525942761
48.91447083463547
49.43044797907772
49.10167767166712
49.16210619619929
49.671585335671985
49.65961705109813
49.48979159294715
49.54513443759336
49.85661600994914
49.71948551416454
50.11221669844395
49.85369996210497
50.10424960747946
49.834213456737245
49.75396911956372
49.94741262865363
49.85120814463429
50.09218607184341
49.86288925689423
50.11407437543885
49.44481950977072
49.78171939696799
49.79591350971771
49.52455363472934
49.65093399080672
49.34034858998359
49.81373096467769
49.44623363968723
49.73583082567331
49.437497358313
49.66522966351423
49.0391620619093
49.57047482590704
49.8582427781775
49.64952288295202
49.59948775791819
49.55988519303107
49.70846223392453
49.87931769973143
49.90201435177302
49.47131774558264
49.53433250230894
49.83622855714306
49.421415731875626
49.833962175944826
49.77849750795623
50.095511637595514
49.755030442857866
49.47514482156666
49.03565025686925
49.494945862754705
49.665138195252865
49.61933110371265
49.90605575871119
50.0231882926959
50.14627103115766
50.23251111776581
50.165481114460576
49.93447850722011
50.20100029303779
50.331474086375096
50.098067211502794
50.02650176460151
50.27767946828224
50.10982056438731
49.911562898054946
49.88593455074083
49.78177855223918
49.64276080597478
49.93372115031211
49.62324114280198
49.82348166963706
49.83940537818578
49.99281629211219
50.16910618831793
50.22069987192968
50.23683050597385
50.20669679821613
50.008244511818255
49.908401727100966
49.83214219039914
50.03195384912348
50.25855996012325
50.24690692724186
50.324921590124276
49.949225969362224
49.734633649838976
49.4273058989118
49.41138258712285
49.456196697131084
49.57071361051878
49.38279727002685
49.23750603790941
49.25596780805663
49.436196966002655
49.3878832983834
49.417469552945334
49.27252105522694
49.32304835538007
49.35385891815359
49.63293219412478
49.60139827297034
49.53821421263666
49.67616200676914
49.5658430469898
49.291233028714956
49.559328803178346
49.67896333105261
49.37397554318537
49.453175713813195
49.74399436356642
49.61012721752549
49.34966807342003
49.567719787859126
49.85045451569422
49.82416920791037
49.90672379807768
49.89506203392009
49.49422402987131
49.59169744118313
49.96169222114428
49.56248178478538
49.97367345096254
49.61878551647866
49.278687811671645
49.32727949371331
49.62648931913325
50.135859743169085
50.53306891449037
50.91204869762303
50.78869206816687
50.66590903900852
50.59316837161975
50.2496137157179
50.36498360460622
50.257384911454494
50.388287884047045
50.2897044442154
50.166247829279
50.3642753090088
50.43725742324612
50.48116812148547
50.40380717236187
50.3330843339156
50.431512890991826
50.5957826641092
50.268627896433266
50.296290586094464
49.93847881964567
50.146542771682235
49.636230446417386
50.16692446976547
50.222130432218556
50.15313274289261
50.050605863551716
50.23100884511817
50.166003340735024
50.090547372245304
50.18879009698853
49.941651451483175
50.16185528167134
50.24934425018628
50.455889313776666
50.36640195178189
50.14789027244563
50.03708307875207
50.0998563858574
50.218940528758054
50.0817543644516
50.51382567444818
50.465731374156064
50.79631393703246
50.568868461934876
50.47065277286969
50.39138371311231
50.36482385136167
50.389563775142136
50.5297100719025
50.22073690242574
50.2695634696536
50.40064820014245
50.543921763931706
50.50443099149022
50.50802841451994
50.33959610292174
50.399806758583956
50.43202205772303
50.29348276145604
50.38254842495265
50.19853929236244
50.570820060387646
50.46418566586918
50.284997598315734
50.33209114566433
50.306171368676516
50.57195390634566
50.175495985497285
50.026404769215034
50.20084556328095
50.13395298195441
50.16587555448709
50.21263607669983
50.13113854746011
50.668971101413966
50.495801747934145
50.62433749267514
50.42571601293626
50.475262851299654
50.58227671735021
50.87873933351916
50.6333301579294
50.6984554139712
50.44769660258295
50.463649229496525
50.61954812690272
50.405093483013985
50.380167397982355
50.36560351472071
50.38543918846182
50.292045557651086
50.129677032503466
49.950078214373946
49.818928897813294
49.89491090764357
50.369771533331495
50.053549808037296
50.147792328806794
50.024761877711114
50.24131288370481
50.197062497267645
49.82474309267368
49.7578624015804
50.12317159571964
49.843959811718605
49.642551952824014
49.84443453035659
50.15010586396177
50.41147973542486
50.21229285719536
50.259070375006495
50.43503496260365
50.0591105781208
49.617634898642535
50.09013964124267
49.66389970578789
49.633776986732535
50.01505128467074
49.47259859629744
49.59705639456445
49.59475189280802
49.53519117887758
49.91944956440986
50.33504016074986
50.128389006911654
49.58988160038778
49.67148929751715
49.9252595860891
49.66960415224968
49.53056959519562
49.85655509187966
50.169521066425624
50.23566442608249
49.96538566036896
49.63803520395863
49.640285722246865
49.87218994567474
49.812015704196405
49.856404377057906
49.86113592898838
49.741400202132034
49.89696690828409
49.67796705803153
49.679573672289735
50.43767637491194
50.25461869499185
50.58422581251877
50.16234560424428
49.694253748653075
49.8303800230375
49.83754231978638
50.03184050856046
49.814739213641765
49.87266475266237
49.64150072754586
49.558430263899304
49.95428555227104
49.49362413154027
50.0224502994949
49.64201416607485
49.491095767634896
49.82941734672134
49.32679986714588
49.82635241610144
49.81703041435797
50.0995195064485
49.98462582007073
50.05063409757223
49.889269470983535
49.60294599519588
49.71968242379538
49.717806229087664
49.67434748572311
49.64307640008894
49.35773110911078
49.29440616093032
49.436522338799385
49.808241867743185
49.570008459839286
49.73392432379494
49.47084700363055
49.68029692308464
49.61092200145497
49.80530982004121
50.08675518596448
49.604325181862194
49.752951194003465
49.75373586045101
50.05658610253032
49.395339891579916
49.638765719462086
49.86109282749825
49.643809278958344
49.52403296001995
49.69884168279384
49.784270643709824
49.73753476207991
50.01912384525421
49.59891342550505
49.709508335389714
49.96308844024534
49.95588444242268
49.83288870376121
50.071019524153776
49.53715565043901
49.65888811016694
50.16096933841178
49.71388119195857
49.58451985831675
49.71983535059574
49.980238777095714
49.57698184331915
49.43923965687148
49.56791541505117
49.55637676175394
49.87691581265664
49.75470688918731
49.95628863695601
49.897666955442325
49.85822565896844
50.1327624208313
50.007162330815035
49.96824195530822
49.803590452917774
49.5429532735551
49.61338601540857
49.72052557636989
49.834163450887516
49.33168146401679
49.499949145732415
49.6176694048335
49.26878281310904
49.263572358380536
49.527420887029315
49.406801841535355
49.70829299811021
49.51288127843293
49.40588723328405
49.71219910603663
49.490429784223714
49.486525918359085
49.484976798804524
49.42832160642327
49.18117324424386
49.158128990166176
49.42374678269104
48.92991427309899
49.00996689846633
49.051176469379335
48.68197091540457
48.49916549898276
48.846487329999306
48.933935721187645
49.24338586307762
48.79039689576055
49.07141275111576
48.81197921925103
49.013892288028146
49.220913876273734
49.12405555677787
49.072973251772304
49.46324191188103
49.327238123726175
49.68049122941425
49.57919555299209
49.11091749739804
49.05965712033891
48.97558945751895
48.886586674400725
48.88558569905772
48.967703971164326
49.30519664518494
49.189984438004096
49.156284763718276
49.01348372836706
49.11985775121834
49.427139577531086
49.39202059236671
49.28136174927708
49.50691348249707
49.80341756191408
49.69068028784088
49.42402310420798
49.409970411534665
49.832610349846306
49.61182172973697
49.805373665085064
50.07243147758814
49.39259283498834
49.09165521357464
49.67980680020963
49.474513442852235
49.439790276196355
49.254563903916356
49.15844142832648
48.966296908728914
48.991988505138046
48.878642320048606
49.14014307908241
49.0319479763042
49.45551019618347
49.5032660283846
49.34703214049046
49.8413807503374
49.85735437573446
49.9113466346992
49.736254571498684
49.37301679623084
49.73808652196234
49.463861186459745
49.35657500428112
49.473084620592275
49.79958641540338
49.783783572355205
49.676546942404386
49.754651223830315
49.34590189183734
49.37030219446637
49.838235666896686
49.60112743866939
49.30431445178665
49.37001283891469
49.269501748027515
49.377378235293556
49.36675734246481
49.23537616062308
49.06819554449382
49.41153317168543
48.959148951986265
49.826558451128804
49.36173031398313
49.57316099836429
49.04409134426731
49.10524522780957
49.13129057395111
49.258542985296096
49.769610886179315
49.81895258747038
49.910815959364434
49.664029663353936
49.93883874473555
50.07462519135104
49.813775090262645
49.91071094223281
49.30620357664371
49.79740765854883
50.134225269324666
49.89797269174581
50.487245405697436
50.501753481042776
50.043998719133306
49.97014859925962
50.014026483829284
50.21564383326835
50.253957722103365
49.79056570755078
49.69110836043805
49.73617010138137
49.578960633596154
49.634784365192004
49.539739667361495
49.87880966204483
49.50762538474707
49.74609825512379
49.79955387334729
49.95274931785809
49.754726985262565
50.5716719603674
50.06108061583658
50.05363027312035
49.98893382378319
50.038473163901514
50.010848802046034
49.92172953709558
49.822834269888226
49.7972157987274
50.02422464339943
49.99313166143433
50.143190740114136
50.110578364264015
50.07940354535547
50.36231816326229
50.12695924844528
50.24024764447398
49.97691432860347
50.125509144272456
50.21446157398791
49.978858184883656
50.676794527554556
50.39011368561213
50.08564672618459
49.605513304341265
49.92350020281281
49.70984592257795
49.76330289896601
49.9381259781253
49.824405136380136
49.92267171628163
49.615810737922985
49.65790505565709
49.64159492798041
49.948387404909106
50.08408431135672
50.082005858165566
49.97089719920781
50.15650791150228
50.50571192684808
50.207469469288746
50.531793264692226
50.467277912185146
50.285999460023085
50.521123890795614
50.909360739849866
50.96192385163387
50.74322078387104
50.617733664641044
50.37381932519581
50.20544875945217
50.07622296982117
50.08455380850081
49.94042011303234
49.92420429416083
49.9556624028291
50.33135634785464
50.172664391217694
50.149545415633014
50.19913921198495
50.239822889774125
50.304285155312336
50.44618309454727
50.24552225983207
50.747118063326766
50.66684739809465
50.14483208333734
50.27445647867887
50.12084886637224
50.488710503356415
50.44762485577047
50.116500518812764
49.943130079931414
50.019040464528516
50.121145785807784
50.224833623262064
49.90422062961399
49.90762960015961
49.87967824047165
49.37711410607618
49.369039102459865
49.63102606140722
49.20062186736655
49.354899808385234
49.318739542006426
49.78131853656412
49.86876096492684
49.98050213958983
50.40831404682549
50.37835616167423
50.37013372244307
50.082798097256834
49.80474087135543
49.539107214755965
49.4721669448038
49.722250643478134
49.655263920365734
49.65181673329651
49.793542058619806
49.49995522112426
49.60795383046859
49.73471343025186
49.463791152606504
49.525815839463014
49.59236271744327
49.19190853700833
49.577414757368494
49.74958482670078
50.04223109071673
49.56287770176549
49.59341220984246
49.45068693978326
49.25536975136555
49.43675083477046
49.59467930116869
49.55741753723177
49.52254160768898
49.39653962326131
49.376870238332565
49.41741668502013
49.473220109238746
50.138393290391114
50.48487170020909
50.022279070565595
50.2422483812821
50.043916637294174
50.30296146645964
50.04985481020276
50.070296478528434
49.60742911450924
49.85071377117837
49.55165861032936
49.67722653507819
49.90990044741447
49.834307989237274
49.559548568199205
49.619727665944
49.413446254637165
49.966799011143245
49.89811997224959
50.34650866959485
50.14957544335183
49.95997897908085
49.52520756484614
49.499878006050466
49.925647320344716
49.95453804433331
49.980388073912756
49.76711657720775
49.758166928325316
49.51871386630739
49.763065898981985
49.269558205411336
49.25797616445095
49.389875873839
49.68958112459236
49.294863379974785
49.278654057370346
49.37315403518694
49.39679346150572
49.747346775733625
49.661924539636075
49.136058608520486
49.54531869631977
49.216106985642895
49.23138134634632
49.03686685413377
49.50367157106419
49.30773593286612
49.356187171161956
49.486761597273215
49.57626390944582
49.81296555236532
49.49429464396752
49.72549734454892
50.01070957519937
50.03506393724346
50.098936472551216
49.72195267009106
49.87685522287699
50.007702389758194
49.83781765449619
49.67984389751065
49.80412500572909
50.4094487685805
49.88883823348161
50.31042328552401
50.22355100119113
50.15364387587142
50.29133275012703
50.08165744508325
50.17194372041463
50.31890227769253
50.15194864073034
50.04406081681256
49.60358546627804
49.8905884221546
50.15378657317556
50.08161010321684
50.08709884907116
49.84944623543355
50.05725792718432
49.95723201287766
50.26064844320224
50.043237595611494
49.87773066928463
49.89547343534231
50.484188775411056
50.290764300259134
50.419672730274954
50.3821947086828
50.30131216483602
50.571812482717306
50.472381573152894
50.37069488188649
50.52747617876437
50.63272924675091
50.50823829197208
49.993929318880994
49.94375077520729
49.992549043229054
49.816097392591836
49.867765034176095
49.97212574289051
49.647996017647095
49.69442155268054
49.807489454364315
49.51935670182542
49.805942091659766
49.79922157085459
49.854134199824465
49.91635781591305
49.93885144938635
50.45650007695942
50.10296664702416
50.315197785692796
50.36263635074246
50.75421748680669
50.63782239607821
50.91467187364734
50.80170761073902
50.85681971409774
50.54105022915113
50.72497140186764
50.85177893145985
51.09700647999366
51.256114381022606
50.973147871230815
51.150332318208704
51.01920524359439
50.57418166767708
50.381231886515856
50.8917435943967
51.275535679007916
50.98953883518599
50.8755492496448
51.04446639426216
50.557282517968076
50.47302836140466
50.45582301088483
50.07737867296307
50.1122183621997
49.9952475592171
50.055445804554836
50.338508076077545
50.36227389711142
49.87884634136464
50.220960349498846
50.34542893459036
50.45670923853409
50.345002267510544
50.748751545389844
50.448643275189596
50.652378977046574
50.753100083127784
51.00284050030298
50.82784278564496
51.081759464256656
50.97026551536421
51.13401929845608
51.213939024485484
50.834285563010994
50.81610063499108
50.40770733932073
50.280590478074195
50.24409468104156
50.23029329726405
50.107446526276654
50.36343276428015
50.286081603611116
50.38521218259461
50.2801542810208
50.47190914307187
50.408849051643415
50.547586193877585
50.51548186076113
50.48494004256024
50.6425517796872
50.76139849980632
50.498805498386055
50.615039933581365
50.576081079344426
50.82117560686881
50.69337030831194
50.38422540573351
50.5522607354691
50.612555228921245
50.70829263816685
50.62517585419794
50.60794798835883
50.66038747488306
50.66037920116512
50.315252388357095
50.64207586321586
50.603622021409194
50.363900287521645
50.581007137806004
50.80184032073853
50.56974568877713
50.484472880034296
50.30514760337487
50.36890476136346
49.96836585086496
50.089973927979564
50.083494880543974
50.01273526400995
50.438740740814175
50.43688563446951
50.55654895917875
50.83746459580908
50.939532412829436
50.7880894286707
50.83776821134589
50.880845487653396
51.09994554882854
50.7294215424411
50.88406165586566
50.81397998725038
50.64915370197713
50.554927765128205
50.377776412646526
50.15017591229264
50.2747310193146
50.447384085547256
50.97954222188967
50.65097710696592
51.06379442163004
50.61323706437691
51.128042826188015
51.06407581277773
50.728170941250326
50.79583520965895
50.876370469591144
50.43261794165947
50.393285450283514
50.54236225059998
50.31687336744436
50.77535416758615
50.88347134247515
50.62563903477853
50.69036502057301
50.55142764064748
50.94035152808639
51.35885291905485
50.92383040228739
50.657427771182434
50.72217813824988
50.40379455330941
50.65786298426575
50.91039789154882
50.59151515468042
50.54844198682295
50.793527715434685
50.47660688009612
50.554097207743524
50.4599677933677
49.923220019338196
50.17228772094131
50.204135377947345
50.0872318852587
50.399310796315696
50.2892598598737
50.36237179490931
50.33570006939028
50.43026108377851
49.92226246809625
50.505741711828705
50.36074294871325
50.31249277402586
50.435614747836176
50.67439547487737
50.76802675540559
50.78924224258743
50.722603730352304
50.4825391666062
50.6691881638704
50.9499481144648
50.80956065784059
50.840528965222354
50.25310454572162
50.72051991246171
50.64041223970531
50.70456465247347
50.61719304400647
50.20531785261243
50.23235096260249
50.550129961023465
50.36138067326336
50.14934554925304
50.50249050514458
50.396584771640924
50.17367766707567
50.23288153868158
50.15748309522245
50.7149652319639
50.60441694318237
50.63261532244126
50.6122579727784
50.528450139386734
50.85031251242601
50.715341747118046
50.64202957298201
50.82903154019092
50.84518676443868
50.967552689835195
50.659892477139685
50.53304764863795
50.64351103849596
50.74082148156124
50.98817439389689
50.435235078689175
50.245329654588986
50.574506651745615
50.807100288990235
50.550996666209244
50.324283933534716
50.83224401069755
50.926713807974025
50.869710234261106
50.7454552148029
50.58871220169923
50.431151871976134
50.912943797911296
50.5840877696058
50.57530045912431
50.35474738932253
50.57655177130783
50.56993365580154
50.403654396245784
50.26817241133045
50.569109457041726
50.96578394078904
50.98372788906919
50.947474850333585
50.9280922299088
50.72546895186529
50.78755726768912
51.06058637268687
51.30211829847805
50.75399840281519
50.67236479037107
50.49902854895351
50.39924608433803
50.21302886044155
50.32836318780248
50.201776019902326
50.5621043561721
50.44609696538958
50.77633487952996
50.552879008737165
50.64846006041728
50.60444991264588
50.09575095722904
50.60666136604441
50.322358490485804
50.410771895607574
50.23495836402532
50.40897594967013
50.75954402910765
50.73773853008047
50.55498573115263
50.50999818188035
50.882566953872704
50.81483145035243
51.20331691685738
51.19220741555544
51.336139887156826
51.53630730476581
51.69332134017344
51.60500038964885
51.50078444967789
51.29376276683315
50.534526485112764
50.9455097248218
50.65931649881557
50.81981260773665
50.91339907633922
51.059354127785824
50.79722898656468
50.89370325035957
50.84449076020892
50.757318516407565
51.0339691366404
50.93459829912554
50.85088879281597
50.92754784095625
51.109201049225355
51.066816422072826
50.72670767600131
50.68467044728725
50.6429902666389
50.16858565184794
50.621884243950525
50.67503254101111
50.32320418484606
50.48355534074566
50.67202760939161
50.83181082774225
50.3955028813908
50.12870027380134
50.256940078081925
50.2903147525421
50.63210886830361
50.113345601423674
50.41634258911604
50.59952933651162
50.68276822803143
50.35406914715652
50.329175776980016
50.14413779142316
50.695720910259155
50.42465495174073
50.418945164555424
50.690495593022916
50.563217638171864
50.5311171238161
50.33831942702864
50.5183747883542
50.30936343021769
50.53867433097693
50.46395102120523
50.9487166748285
50.768536882065604
50.70339599388728
50.555636773156806
50.91282206416264
50.444489514450815
50.484603001842906
50.55697653076832
50.80900307550264
50.759183825910895
50.7553984835837
50.77697933603956
50.79818630609224
50.986089427528434
50.83660583293557
51.445501052577086
50.796350084098236
50.92322538886023
50.877342526859564
50.92156802022544
50.85139967371125
50.919205817724134
51.049196197112586
50.86173659601358
51.08890750384912
50.964495535013164
51.02990306572751
50.37388432731514
50.59525062076828
50.91534694912342
50.5806346756704
50.63681184725855
50.499504261057204
50.4197971655274
50.4623166705091
50.230346974969386
50.43561227721139
50.49775970438377
50.117054159053396
50.062146416593016
50.335823972964995
50.172589850461755
50.22174024187354
50.3521472069651
50.162589301301225
50.62872909436555
50.62380031552717
50.48983346435581
50.6388892491008
50.4023126375539
50.49635848110037
50.96125183722798
50.867211996758044
50.597366174981175
50.25819961216759
50.76003908021913
50.390694398635496
50.554211504591095
50.3571274231522
49.97176887146713
50.81525676625375
50.82766902174775
50.65313892335604
50.83673683743202
50.92756155318838
51.043824581712734
51.1590758556051
51.21389373847193
51.44400349391107
51.61697309983123
51.60797338646729
51.66274231353397
51.93422974430053
51.91836770554855
51.59288348233101
51.8680775696484
51.474008095001416
51.53437725661254
51.31008033628606
51.594209952125766
51.06274839310531
51.09132966792278
50.95711064120812
51.12869107378231
51.3056088420892
51.4483406332337
50.65785927475407
50.8330647869081
50.50100783316211
50.24725355615971
50.0029559537628
50.34656929634986
50.27786978787295
50.32253591098552
50.74176111684122
50.980768317958564
51.085619371578424
51.03776269878693
51.33920076723711
51.26102165374898
51.31106905570616
51.4274107410034
51.35424114658491
51.173734667980156
51.62560925588039
51.66949530595152
51.829379086953764
51.94479381495244
51.569548752983
51.32144102147876
51.56119095396813
51.49761993540566
51.11113842934852
51.28660476328796
51.078933416278204
51.27349798451381
51.09238752715697
51.1823147816317
50.912125133706084
50.77150609556645
50.78596491661653
50.25317147319363
50.400992836901736
50.873558726470236
50.702615458306724
50.84791676930441
51.13897711288909
51.00738067100966
50.94355915692917
50.46995189500269
50.41380198744192
50.84343561907066
50.43118092309883
50.47569793158832
50.209960759896646
50.00723589781805
50.34985699481912
49.761682589682756
49.51720652979736
49.74168563918295
49.96642733312563
49.83112452148297
49.732096036593845
49.61255204627976
49.49531718188603
49.9913330012962
49.982999357762374
50.139902473509665
50.071639971320174
49.754417557628045
50.026666018039094
49.6091800412299
50.12425224665096
49.99505691853213
49.81605722560276
50.05566080468467
49.97321360758107
49.743735741174234
50.029911198951126
50.33016875046878
50.40750467838962
50.25880317175782
50.14018485507432
50.22699107119152
50.21207750423918
49.89338919025107
50.26176070238557
50.230315015298096
50.098762765135874
49.760903046204255
50.09830117812114
50.099191139490564
50.03038400241363
50.30317481252962
50.567126822553824
50.167284902749564
50.081895251178686
50.53723274350539
50.11033333546577
50.558211558821824
50.456376396031985
50.43595637696515
50.58218277774005
50.33960334902714
50.66491213151183
50.32868824630072
50.24656933413969
50.351160337619156
50.63734994217491
50.427550402882005
50.177474942939085
50.55159309189229
50.340247130904274
50.395501437479034
50.70975082483538
50.559697570664966
50.519349442966536
50.553150195144475
50.347216432392344
50.72496543835939
50.74061012577079
50.57415177574434
50.81842984592614
51.011603619771826
50.74105856975531
51.11364200088838
50.620216295442205
50.752675809349086
50.58822156206669
50.53702432981872
50.41641551685198
50.687612368120455
50.502940113211984
50.9248516479744
50.6991691665361
50.89031997485714
50.99015694848741
50.941135516743486
50.96428396039154
51.19105041218952
51.06848431955066
50.68629305164021
50.98627542274441
50.920287520631824
51.29962678337468
50.9207045544386
50.798900900169855
50.762175079864846
50.771565964106
50.63177125879193
50.641809576936446
50.24631330753879
50.23045521452141
49.84502060148587
50.41628718695345
50.56847875969552
50.82645196795357
50.83050024590848
50.801644937689154
50.467080426027515
50.60546951746559
50.5201322198893
50.64862868586166
50.50441025165295
50.644267795274075
50.39294275333458
50.31339759906227
50.593297943164366
50.20433640911728
50.31823960775667
50.54547501628159
50.27749193371759
50.41632218232816
50.59355672999372
50.4491208849519
50.235120241132606
50.59816979927492
50.52938839908758
50.961224583474824
50.87377103627571
50.933128526336745
50.55167575982322
50.49262199799065
50.26929176189593
50.24427194603502
50.23897300900438
50.2937792903673
50.31238591084209
50.33513997022219
50.42350770713855
50.29659820143906
50.20826781223103
50.42823027442156
50.106587408638795
50.15926789418261
50.15627452519497
49.733769639754414
50.052162492058464
50.33998120965938
50.38485934470719
50.365761271221196
50.4666648511687
50.23261097577859
50.10599606739328
50.34752445143416
50.204215203594714
50.21089207711039
50.018936082046196
50.03315189773327
50.03385330309242
50.3084049169078
50.282050288489486
50.24944598767633
50.31101149823969
50.30225225056958
49.98096210031887
50.14886922182211
50.393037060667055
50.39706568388381
50.560850158115905
50.262324265343665
50.375448338876694
50.45118177588884
50.3201879044273
51.071072447515995
50.52671070403814
50.82135297774771
51.07763900429335
50.851380099941146
50.639919679740046
50.71237749825165
50.73336017633723
50.328581307404484
50.5586074190738
50.30991847794568
50.84789369670825
50.647431850099125
50.76944211797624
51.13875452783893
51.20452262326742
51.18075189997723
51.394348603246996
51.57634366862307
51.12731464675986
51.079656973709206
51.30330950132425
51.373166927666276
51.35296709265888
51.44859717376872
51.61323065250782
51.81477815895445
51.88681291785368
51.99635109184522
52.08375664072567
52.37192933610503
52.1625016515497
51.870643312414266
51.71922934169459
51.62955201841773
51.570852319730164
51.71260395185283
51.53965269936295
51.556728684016065
51.4135605702697
51.35894374730916
51.52381058405315
51.40316399194588
51.32397882342936
51.30531501281101
51.624327638650655
51.3228128455841
51.58209587691715
51.327737749727405
50.86796064888275
50.98573509689029
50.78945603035315
50.39106875739328
50.445568900853765
50.61524494969791
50.51785307358186
50.47878279532176
50.50549266195644
50.594779554012625
50.94389523632967
50.76591649075629
50.636992230692876
50.71563737252541
50.580871905605434
50.67662443531715
50.445441164964215
50.855818741933206
50.813699613763056
50.55266313928753
51.092594911331474
50.93762932962483
50.94945167927059
50.8550272246081
50.794770900719705
50.404007172862734
50.65108995886962
50.24727043681038
50.19847387043125
50.648987352796446
50.35137091679887
50.47217566756392
50.33176513654975
50.6482946049212
50.74056069028766
50.41672495350242
50.3530048799063
50.09735541799605
50.73300240809246
50.572374194864366
50.33410541268711
49.85703948380834
50.16015704367855
50.03308613294942
50.34982754451079
50.05220634048381
49.73957265664958
49.703090499151806
50.18367765719493
50.081545024015234
50.062523380547624
50.10283347053905
50.00029618057566
50.09203362268365
50.09126380009091
49.93024105946011
49.839966285339756
49.83171521334834
50.086821346951
50.11085794262754
50.11357026040817
49.851288941887645
49.53148595879871
49.833901436412276
49.79365956844094
49.57558645212908
49.941419960217154
49.65976999542415
50.253239997887825
49.9392766414179
50.013056315524075
50.11647875511853
50.67812261303085
50.06620791803103
50.15275747204002
50.14558236629687
50.45932781011345
50.660644909092895
50.420773789366955
50.39066856516376
49.86965563285935
49.99917277044952
49.9696868654302
49.79989012305768
49.976345815338505
50.12622478030388
49.78512534456947
50.21760128754842
50.15617422082188
50.557776602620365
50.24149860974614
49.88636231034633
50.10267061156829
50.00880351752919
50.08145337106244
49.755755868727405
50.05525684681564
50.15403194973925
49.75818857658237
49.95262236553629
50.03542320511022
49.71875618471168
49.7631120929553
49.90698316109326
49.64046238912151
49.677146140147734
50.10726647151553
49.8313717602936
49.96851302665789
49.98912618325191
49.794925473560276
49.76781095295529
49.458124960682554
49.28737705005371
49.259994113859435
49.405892166956
49.19357291565766
49.538964626532234
49.480484206852985
49.125917610269845
49.56653692656627
49.58332506557509
49.50828390885645
49.86037946596907
49.95192913170528
49.596957697235844
49.51989734128852
49.71561424267302
49.78492063773235
49.86790824057876
49.59837329697665
49.44065186414146
49.06928699818531
49.318461454857406
49.062211516722094
49.56211107118388
49.67845456595863
49.477726379306766
49.966267226215514
50.172401631972335
49.9522306846076
50.09927250905039
50.048336884612006
49.92211331493709
50.115022570808286
49.71741629078397
49.55401124331302
50.174810535061404
50.067969272260456
50.1572190067553
50.28768099835503
50.46366952619587
50.445184814690705
50.206849319211514
49.801838879172166
49.589119095116274
49.70308169383637
49.74648742967741
49.82925525067398
50.1555657204613
49.899678198788635
49.453973711834344
50.06923993593593
50.06454698417544
49.850417724716266
49.63580102385488
49.78151300206492
49.77418382184448
50.21536922225461
50.06309746148372
50.20937600419783
49.56091122908777
49.68789113481885
49.71557257403656
49.895365543344056
49.61690273146586
49.9803547499659
50.01585982336762
49.72088829998274
49.448313440673594
49.09500714860744
49.58336478872424
49.267365714297014
49.85202231089168
49.89085178196494
49.60606468988403
49.57623225840139
49.84543886347922
49.71574561540315
49.60665824900691
49.7237925603319
49.80147500980841
49.98735439134136
49.75898031972328
49.64558420062494
49.572381487258845
49.77066809857442
49.76483529785881
49.67253330217338
49.6959051043875
49.61037557098123
49.72418354929305
49.848410591806804
49.67796058860348
49.70875527496325
49.894609274648374
50.0875042485107
50.18765240667243
50.16959395469632
50.38045719310523
50.032110759585095
49.790197349130686
50.18805145128493
49.73283821661894
50.0993354365427
50.20406340385628
50.51352869765709
50.40876465747448
49.91623106538843
50.27336849413969
50.1130928107044
50.384435246360866
50.53859154981581
50.772124322254186
50.89102704019509
50.333004832199585
50.39253875323324
49.9941159112134
49.7723084280747
49.73311647339887
49.745714764135734
49.65277225284205
50.09664597600325
49.76375049474883
49.958416380001374
50.02842392271111
50.12053877229149
49.72624144817799
49.72160261924185
49.737507925221195
49.60661730822154
50.296932389622704
50.14438707991912
50.13145521196176
50.26682187582366
49.96649464456103
50.69523587371316
50.06666461614767
50.12306945030854
49.98484517299928
50.12241604435779
50.29951104860026
50.408218232337745
50.430588861233296
50.52019673726274
50.25997550353432
51.13045932801403
51.187561285305144
50.87599742847303
50.94841784431702
50.96062884571788
51.04776435892264
51.04950933686345
51.107424766219204
51.46123410086655
51.29590044887615
51.2638447596399
51.19608381624574
51.38477509383711
50.943028389616536
50.81843053321715
51.063651700952406
50.983336745962575
50.92331751805352
50.74706127948517
50.95901580434088
50.9807881807758
50.59883702669382
50.373205453710085
50.330007869074265
50.3664154937376
50.187740451345064
49.78928832882106
49.83055691386272
49.75005091009777
50.07279507750517
50.311772991695996
50.246601037254806
49.777354284361586
49.92475485377083
50.10071808412577
50.395740363137485
49.74983816195568
49.781172733243274
50.01229365216486
50.052473346279626
50.030087794481574
50.053068572123124
50.1243346248042
49.8765963012007
50.098316297636636
49.824059512987205
49.99306037461267
49.584893340233954
49.51115751403929
49.17056177097856
48.92255828488853
49.11178488763272
49.195196319047994
48.806808575195504
48.7573119719484
48.882713794290886
48.8009815431892
48.97882662366784
49.265908267120786
48.9685638712812
48.92796329109634
49.05689940688774
49.39666880653085
49.10406916586163
49.133537988335405
49.463713438344534
49.60046301201895
49.548366937581534
49.4504617218123
49.49842975153575
50.022196884359175
49.746496343852385
50.26117850203719
50.168273950979945
49.85033150062372
50.06574294308497
49.93603673784673
50.208170002506556
50.0911319155786
50.28150286499869
50.27243144794975
50.1927707105299
49.902302091120646
50.11159328687101
49.8171521162417
49.9326317199475
49.98871419682173
50.01000912209917
50.26249306457699
50.18321107381528
49.92996057802749
49.86282112116069
50.00505526961196
50.082138895728036
50.26643887077809
49.891574150673776
49.70534857598255
50.13087253985638
50.019213627077356
49.62274738162238
49.7132216343723
49.42182159499303
49.701004740053094
49.36842403330907
49.61447132039872
49.67078823463427
49.59360139334767
49.351461672743255
49.443769332747586
49.66659610687692
49.51729358950667
49.289504388353535
49.28263955922354
49.76629974663564
49.883205623681015
49.924850813532814
49.68317261311144
49.594320555365734
49.69178780109636
49.879877968538295
49.63251589799258
49.980742491260024
49.957224405759696
50.21014252718162
50.5646773787338
50.38158044004344
50.37572289072932
50.73200522095213
50.44396313034279
50.48705005229193
50.7086138391413
50.79254384031206
50.50670530638136
50.55035976861266
50.56295366218912
50.52403370983914
50.781586137848514
50.44844291366104
50.721900065439854
50.51744451458028
50.518474658488984
50.176002094696074
49.68870474577088
50.15163499301762
50.01259212887754
50.334019155747534
50.3690375558162
49.985850751040125
50.268320329199824
50.06965024550081
50.29641186555465
50.43744326741715
50.50269032439638
50.220587860241736
50.43709974825471
50.24607532290609
50.04855214676706
49.993925123439325
50.25779819163133
49.982572423732975
50.54940113187552
50.40545083444293
50.947786720791214
50.19340685397482
50.451766482945104
50.65794095415698
50.7830111448356
50.95591621765481
50.55030866601186
50.186955974250196
50.15340606483975
50.37547795801405
50.61881974868435
50.428134886210024
50.19496917775988
50.774859204693975
51.06934316963337
50.83212750300519
50.74259531537434
50.65954397148457
50.60700946354564
50.47617254331301
50.337269812431
50.429504939308806
50.276397436433875
50.264113022029676
49.99063817753537
50.05132454109269
50.323364977573156
50.54832504795817
50.462675599308916
50.621272640221214
50.78475642060628
50.258574032396766
50.05740148088157
50.30188417843471
50.35643168527496
[truncated: 98,002 more rows]
