# Supplementary material for: Comparative structural insights and functional analysis for the distinct unbound states of Human AGO proteins
Source: Sci Rep. 2025 Mar 19;15:9432. doi: 10.1038/s41598-025-91849-5 (PMC11923369; doi:10.1038/s41598-025-91849-5)
Supplement: Supplementary file 6 — Supplementary Information 6. [file 41598_2025_91849_MOESM6_ESM.zip › AGO2/r2/MID_N_distances.csv]

cm
68.25633266234175
67.84558944413429
67.90477015128192
67.48348342564823
67.31018414000742
66.7350682502557
67.30366098248093
67.4611020505671
67.62806702778285
67.51177704604171
67.40076165742286
66.87633972239584
67.00153338087281
67.28476814035984
67.64235512410309
67.40193576079422
67.57837714644803
67.56255910916646
67.84732530244419
68.06513741170794
67.97831364872648
67.79114451725684
67.87376937694484
67.49585121491621
67.46718946691368
67.42080152660071
67.47160919635665
67.72313316098274
67.50525851596626
67.48351174559012
67.65549456165897
67.70485393436942
67.28400859997018
67.02913788510948
66.80545606214932
66.82613514587231
66.77988233559653
66.95426192504964
66.30820353637291
66.53681116858947
66.88909467085057
67.30691367190235
67.3489531429018
67.11554383312387
67.06984474439268
67.19076943664989
67.29573662628198
66.87004917638056
66.89007091534047
67.18319131646015
66.94090073606628
66.70680627558524
67.12356997968708
67.36166740453943
67.33236003203125
67.20132292672703
67.30894046213517
66.94393937015172
66.80357078209971
66.82287796426523
67.13647041477842
67.20520894458069
67.46728757236228
66.9152414632411
67.36133443311665
66.83016523232352
66.66912674259137
66.54938432357817
66.82024677674056
66.81637460545939
66.70811928213587
66.71454310035648
66.98340416811705
66.8908508790583
66.92543775845094
67.08409709444774
67.0135998663611
67.11006702772518
66.99273204025417
66.73376850215755
66.99117117189938
66.95600338599138
67.20221983485324
67.31237637911678
66.75706212999057
66.91179509590985
66.96461296230808
66.92433743439695
66.58783062445394
66.23009313556913
66.28788156361031
65.95608237775122
65.99366895226147
65.81611209763774
66.64700741975554
66.18621211710368
66.58984731054828
66.2369199250799
66.40003349260803
66.99030362559411
66.70308759661455
67.14042277277643
67.21306431417388
67.2869365943539
66.71051861313114
67.03880261796529
66.90195577051331
66.29558617228572
66.81330610592656
66.47482666944052
66.24347988849263
66.0381684089324
65.85961287802536
65.74419427669307
65.41757382642318
65.6053731344287
65.31814889331326
65.18745705653268
65.62910138022482
65.35555557664857
65.82124591898344
65.37264261543764
65.70250337988595
65.76646780658609
65.89674383163056
66.0385058571955
66.15556529808052
65.89836564392033
65.81526762226544
65.71274813637045
65.58619476560231
65.4083125797288
65.63603144445726
66.47186691578112
65.53459827227071
65.19908498962323
65.44219697658897
65.54740988407983
65.85214108460471
66.0640712561936
65.88143380037936
65.28566904690564
65.78472988475208
65.72181037471584
65.76173067646513
65.76747864818438
66.06685982683007
66.01967763667368
65.37943695336514
64.90124581083528
65.22529929442071
65.18689570440706
65.06825513846776
65.43280319122296
65.48406223751073
64.96930049036754
65.23031326309757
65.39688415286513
65.60369150065837
65.64633684116919
65.84992033722347
66.30651259945024
66.24577010790591
66.77945982859902
66.90462603023593
66.70120047409951
66.45779250892458
66.7646286464191
67.07285112835277
66.80363325291988
66.74504673676218
67.23469747533744
66.96882039179923
67.16900024588652
66.92917085816751
66.82777773163755
66.32331292818779
66.3298398383315
66.17475460413236
66.44712361082513
66.01673035172612
66.10045166026141
66.41646802922608
66.66319572009274
66.45359186166358
66.30792238938476
65.94748483071855
65.6262111564022
66.06378652914808
66.32283428516317
66.24026412144767
66.20420953017693
66.17460526898427
66.31654173748935
66.10973666267962
66.10776807878986
65.51435685862582
65.51397718667062
65.68161987827621
65.616209470775
66.12276355586421
65.74165547100957
66.30996516363962
66.19195854004748
65.9177297930881
65.51938452721183
66.09998360431183
66.04672536119874
65.97299050930965
66.05345144279282
66.21459618275166
66.27781895611112
66.24965531882266
66.07780924319
65.92859787471406
66.14742085806087
66.41727499953203
66.86526859621996
67.12967194967389
67.18528219558881
67.09897966108853
66.90922271493
67.11352877931287
66.70178883188845
66.40314696605911
66.25499967503856
66.24728082555792
66.31383963240933
66.23428399832822
66.13147239278017
66.69515020693274
66.53470786210012
66.24407869312654
66.72532957974653
66.44092709335558
66.01230034316434
65.93510313803675
65.98688339413611
66.25872798644734
66.194274751221
65.98894423049565
65.96456910057478
66.1231206513531
65.81174705656736
65.82061971202428
65.61665979700021
65.84033955836684
65.62289558212771
65.9906615947877
65.8970172009483
65.85575603689031
65.93736659040529
66.11938782132334
65.96297789911868
66.02277881017113
65.77074357422356
65.85849290086013
65.5861958727069
65.51782723902149
65.74387431774974
65.64399586241251
65.51678506181145
65.76647900234092
65.70657683437939
65.56491847472965
65.60753063786423
66.18841941577928
65.85929854872184
65.50318262661884
65.73002256870203
65.93403033867584
65.80089795433148
65.90350597961364
66.05211120103058
65.67284975888971
65.70905012778823
66.07039795596201
65.61109539308926
65.9914948417475
66.13293302036632
65.43393841872482
65.41125005375252
65.91381032115908
66.29611397641364
66.62458616540852
66.62702033007139
66.30381123016382
66.22663532012672
66.2822087481014
66.28696702278154
66.551158315315
66.48504872263919
66.61915781855677
66.67286492816251
66.52941067716415
66.82537454753526
67.23655112989981
66.95717302504991
66.80187356738718
66.53837092653724
66.65868063701058
66.89401014479766
67.03804408502134
66.91160244663665
66.59363978259555
66.71697206190102
66.2374809779856
66.57333919705522
66.44472155484165
66.40594816732944
66.22347469850911
66.35709095637748
66.19784967446955
66.31626440206202
66.1549896684532
65.76691159630354
65.8865626762005
65.83244062592284
66.20895731626845
66.02429108577667
65.93932721713118
65.75976592243809
65.8075090135953
66.03991262991985
65.8725626544343
66.29135782738514
66.40392050909942
66.6364228214454
66.66296141544312
66.66251024165312
66.63715979174691
66.34786151115738
66.1757720793058
66.33359785045444
66.26475303909157
66.19917699006653
66.44947939992268
66.60407259450805
66.22495213836804
66.19870340440197
66.37708625576232
66.32572522379786
66.45152342726867
66.42539138860221
66.45777520726263
66.28321274407443
66.79464899967074
66.51351101517791
66.51640348524899
66.24511366578093
66.25397378272017
66.29453954646087
65.91331835051957
65.88459397309968
65.91804961778435
65.88935422887383
65.93356971874684
65.86728448970382
65.726770294244
65.78406497109778
65.85371760254529
65.91217790653744
65.83954351509057
65.76558989717233
65.46972191147451
65.76079662180872
65.76177001391531
65.4584344155783
65.38028182355161
65.6527267794727
65.76654529589132
65.66572350878616
65.43859601482613
65.86492275390296
65.70026748284609
65.62087736986545
65.46323944290982
65.18905713417541
64.80686095298505
65.24046968232628
65.23679506298228
65.312332031066
65.43907670768992
65.40898220617471
65.4278850939405
65.27420849155703
65.19915254558423
65.11511757915973
65.15628906647837
64.97777427764954
64.70044541410775
65.13696310256213
65.40353374487925
65.5225300129309
65.44607744866114
65.27843572321517
65.21648593378437
65.39691016777755
65.2552640217313
65.27358293482105
65.05334465601733
64.81002247365393
65.53042215427142
65.2666790852499
65.64602900854608
65.42467382019566
65.4484456025992
65.56747886293665
65.44639290294514
65.39190334139961
64.85312965802936
65.10323347465702
65.0808143520364
65.38674450870164
65.14498787271289
65.41945979381902
65.50964246562827
65.58686885383734
65.38955825265698
64.88687681679717
65.57352788660145
65.68650309123414
65.53251996925518
65.30503525793368
65.28042875209911
65.6137856141668
65.32415281755101
65.2435658606066
65.22229334458638
65.77849975299449
65.7732004226695
66.44052959637645
66.24377508264654
65.56233695322584
65.7642014832196
65.83745444985486
65.62947551118384
65.47457351694248
65.60791648224722
65.25863063262105
65.46095399225753
65.30677207517192
64.85141876899645
64.8199620550343
64.81192801267915
64.83126466012034
64.99540603593057
64.25569475555861
64.4457806057842
64.66328206257482
65.12367078058021
65.03886311584775
65.26061393290266
64.94664182974444
64.37923795486354
64.38663481707682
64.820623851061
64.9736015767188
65.12183747854918
64.86332773415586
64.63793998699882
64.99364118464642
65.16908133170752
64.89905175241977
64.99072752855763
64.86680427365556
65.46572558994775
65.07973110264034
65.14773762208156
65.44770761375808
64.95460140873409
65.01310268541988
65.26809512492665
64.97787520674916
64.5626454011932
65.03338256397407
64.97000924611937
64.84794376688437
65.03569822932172
65.28852176296759
65.55967122539842
65.33525990533731
65.7244978768573
65.5210368958445
65.66265368119107
65.68189829090576
65.54128634221253
65.55830570988915
65.8704959830004
65.2989210353286
65.12721196104393
65.64547126789788
65.06939472392047
65.02161500435056
65.22624712301976
65.8280337621282
65.79814837499443
65.44047578894164
65.39514904687762
65.33662646615058
65.61591034784897
65.3720517224614
65.4902453072959
65.5077989241881
65.47830615400848
65.79189579744073
65.46406281987032
65.505142714897
65.68272158334756
65.3744119678827
65.48296881385536
65.25125509000779
65.98184314778074
65.30004763198674
65.1099407413364
65.60083558358335
65.19834869511952
65.29548627206648
65.57310714576792
65.138298137693
64.99419794057371
65.02331135415814
64.536593772887
64.80388754942452
64.78475489664815
64.80510960763495
64.47119424492037
65.01796871233398
64.74177059649246
64.77715539028006
64.63584884321125
64.09931596576459
64.00614484199136
64.3962493879904
63.658799388464246
63.89021564644814
63.850983432934605
63.98151181960192
63.913587543771676
63.872483387299376
64.02556980993194
64.1328987762587
63.91215824732633
63.92428064697706
64.29427855176772
64.11187282935883
64.78316312670961
64.65975793776542
65.19599143851862
64.86208737121655
64.54538168465854
64.30499899729817
64.11171973631353
64.15709477385997
63.85697087166185
64.38603504527823
64.4605186489518
64.45877629462753
64.31388581803564
64.41011758935358
64.52106540518918
64.76805377879893
64.61650732783966
64.29775515407275
64.65913376104153
65.08583280748627
65.00242313122881
64.81453616838503
64.75686702874454
64.92513060457455
65.09390420919077
64.7861105416646
65.17080729546782
64.89641496366957
64.5006039634403
64.68288039581716
64.43512651077127
64.31665243725969
64.27825553288707
64.13722205975174
64.29391671963504
64.09453541530989
64.003118180097
64.39806948827093
64.06612424013385
64.26726142342442
64.42263788310237
64.60109598502405
64.63600241411753
64.64336158180667
64.62483420375659
64.83677223399985
64.56717977424829
64.51390100703891
64.39987837359533
64.33511310910865
64.4416396255684
64.22491577356988
64.0586254798703
64.29912410435232
64.23807839419018
63.95770504986949
64.13503221419253
64.642689887976
64.69050704270789
64.62622607729718
64.43385289073245
64.26271760349184
64.45803444410912
64.57979385008967
64.77640981913393
64.76212088858718
64.55608620298621
64.49501973471885
65.14694641616649
65.10177527317208
65.15837279218769
64.65716575247525
64.67562170236914
64.27199912946955
64.64325480609082
64.99086619119977
65.03353376818627
65.19263576300365
64.84453247350632
64.84710090587566
65.11044123731939
64.79565827560067
65.148201252537
64.79281213184703
65.00329552838132
65.20132785035888
65.36632236999505
65.70557482285967
65.35443304154916
65.61499705813242
65.3666935187751
65.40721159480114
65.5534070244993
65.53861269715273
65.30982800100877
65.31469107294126
64.90343910833595
64.70905301526182
64.78708540734598
64.73339587157768
65.23073389771993
64.90141965737021
65.10036449957792
65.05128641182726
65.13674484258831
65.1392708927259
65.79594145474545
65.42673058374623
65.18982434076679
65.34024298309471
65.81684104895382
65.55933564872525
65.83396114096399
65.6599312857233
65.52395783170212
65.81266522689867
65.50981072345328
65.75735582166953
65.81713982011392
65.89203364551983
65.95944404972083
66.32481501493588
66.41447281269467
65.85680549707776
65.92083618166926
65.98334301538391
65.95605677528128
66.24424687879582
66.23764369035369
66.1731846265709
65.77667783182841
66.07281974200822
65.7966473445197
65.76425752084124
65.83552272101852
65.77056144691736
65.67353033138535
65.1336464211964
65.07364179951959
65.19161081964408
65.58222098823806
65.80988707124152
66.0667628831901
66.13186202781829
66.35745161345179
66.45469958800584
65.94126755250328
66.05488304312317
66.13460588606544
65.83323072508503
66.03350099682186
66.14735021837598
66.99700594507028
66.67966871459663
66.80522820138603
66.53584331886556
66.40795851282122
66.24203694668007
66.34995403494297
66.47572861332631
66.12111745556435
66.13509327818532
66.29755788038418
66.27142081110941
66.13030079032139
66.41342616386736
66.43132207726987
66.42451344319657
66.28747940314828
66.20302469976363
66.76048964303904
66.53309350104325
66.20592305035257
66.3179612752824
66.239155481797
66.48959395869544
66.31582169380819
66.28410153191334
66.3277254253404
66.35180302519353
66.37144134138943
66.501083349049
66.04413254818314
65.8500705338693
65.84170305598876
65.45298591095626
65.55709112451599
65.89220205751738
65.77746698369637
66.14715964380788
65.70242293399069
66.21919867698607
66.42431711218612
66.400312358931
66.52956923319321
66.52575310023195
66.81200847972026
66.2761248675615
66.27983004589585
66.17281274691325
66.403549125849
66.46586143321343
66.58235187235088
66.04566593862796
66.4358702242172
66.25929313707762
66.26826272109335
66.35396920495366
65.95327515048638
65.82061614569605
65.74132436039052
65.52214605902822
65.71462488160128
66.1103201815944
66.18164049348239
65.86207734235711
65.7924550553568
65.87176816693064
65.63885622698697
65.8300005211046
65.94360854501893
65.89988834363601
65.4321690184893
65.67861277883314
65.59668952026786
65.67009939492657
65.74607677057058
66.11879606899959
66.33231840672003
66.09210989105617
66.1859461843348
65.84120222304904
66.14786642403644
65.92970701496341
65.77614013600423
65.80793437754244
66.01206549780252
65.84622752975628
65.3664586284474
65.40691294018782
65.67704867616493
65.39583268975981
65.7162196341569
65.6549902301886
66.04156323892775
65.9405591691178
65.97350940607379
66.18597096409889
66.08811168401282
65.56030308555484
65.50906062278627
65.81328249420281
66.1509751154311
66.37566656237875
65.81862273397033
66.09167592177305
65.51047612824144
66.12709126247861
66.0430062357732
65.92309827905032
65.84537978992645
66.29466270336256
65.80582256433378
66.06629198004676
66.22069855068719
65.74597565014844
66.11581723642232
66.03419125641246
65.85786176294265
66.40353521124132
66.03844644239696
66.02823990179435
65.95501257715087
66.09787476385345
66.13205435161636
65.99102298090948
65.95417418525885
65.84276526137158
66.11026914026135
65.83651325406326
66.19849142621693
66.25603008520594
65.95570193685649
65.92580675943792
66.23096517956253
66.0465341340306
66.22858815324382
66.0745863430998
65.62772866128803
66.00152795753097
66.36706627229387
65.74822237502094
66.19442447826415
66.3189912818799
66.42812703044264
66.62644163584109
66.18293959942073
66.05440629470509
66.4250568100429
66.01406145509941
65.73315067001913
65.36527584561539
65.34652963470185
65.52893102692062
65.82963473213889
66.10735780021795
65.88828422333661
65.73847615232303
65.81923876342276
66.16587553530782
66.45297061552667
66.30524330356515
66.18683371490454
66.5228791004493
66.49369088231822
66.47399287019024
66.50648395678016
66.29667139142188
66.55347732520418
66.57273151492981
66.13572947941509
66.38936480300316
66.37812376170766
66.36502244900042
65.98800333528771
65.94627871534098
66.12644270775333
65.90117751628293
65.56395569092949
65.83609421425089
65.58491388704944
66.07207112029641
65.93283375870725
65.55746358727406
65.6513163396117
65.69170559800641
65.151495363009
65.33755464976352
65.09636475810579
65.69228163420088
65.53581797516733
65.7087440845175
65.5869032994
66.00026537190494
65.84327689357761
66.19858588433011
66.4893548032046
66.47699233731511
65.87263139652086
66.37049737561513
66.16477439640526
66.56846415899997
66.99532825163884
67.04548064248313
67.20090476185766
67.22894887117113
66.62108962013009
66.79592357851496
66.88441929794321
67.30819120730555
66.81387914151276
66.54599570419695
66.72975122932651
66.0968153725996
66.48912651690988
66.67892459113294
65.9467261189822
66.22187391271763
66.18642936032094
66.12661784317667
66.35836991025438
66.09388933162559
65.95795657801591
66.32369993085692
66.59953472826284
66.76910021107037
66.54836843294967
66.67408395772804
66.69378827858387
66.73992251672811
66.75375847432899
66.84461307990037
66.56033803371517
66.68320785572502
66.63341553125964
66.70611007487832
66.81981647298004
66.79536139359965
66.79695504527814
66.03464380798019
66.12194488368985
66.34798818477809
66.48341637229342
66.33578528580507
66.4351139204672
66.30164677809965
66.30279438382051
66.51790496242896
66.61152277781034
66.70490852995978
66.59435665182112
66.38474580204472
66.26292927067577
66.45637260734748
66.55358629455155
66.27382118449702
66.29475894391294
66.73454910398708
66.66699487802738
66.37520232275435
66.13031911611208
66.31073593823643
66.20883206671922
66.39187540871359
66.26219281350308
65.79701319922768
65.80106050015345
65.57961661667821
65.54407314261887
65.74840840380433
65.84625626206972
65.82647958969497
65.88409031864543
66.38830802507961
66.44931301914917
66.30853266069816
66.03957398181309
66.4672391809447
65.87841033577747
66.26269016618892
66.14203271286094
66.17520414472291
66.34137479642101
65.98435346577728
65.98015004639987
66.38668574079858
66.74819828954908
66.823073897995
66.62749944977631
66.81223001117357
66.88155524181109
66.65952553394524
66.74195090541691
67.15835991602076
66.96211134044643
66.75758044582564
66.8141576591317
66.632949047631
66.84599895889377
66.77179856059595
67.43203695662689
67.08956784801289
67.18753687678453
67.22689744518806
67.44915910225471
67.39155004670774
67.12439285910183
67.01239286066786
66.95714247848623
66.1761521860888
66.37478329386289
66.54619987845662
66.62580065669924
66.86974875865306
66.60405564257633
66.33078878577516
66.67784416702007
66.87468772601085
67.34572200237963
67.40741873765236
67.11347361230492
67.3824962588677
67.22372359883724
67.13348860388493
67.18767110045553
67.34092571339603
66.79248108801693
66.94000275295248
66.82201388390224
66.6264431395751
66.88029336946595
66.64993087013958
66.74720466762851
66.64725659270455
66.92422130618134
67.26034300903409
67.28309690145582
67.08336316711406
67.0290459542387
66.8425739180551
67.23030655313408
67.16886829037054
67.40772807731899
67.27933210275076
67.02172157135259
66.77671971457248
67.36579793952549
67.20928937834086
67.31880188840341
67.1193715496264
67.08482721692647
66.86095983397729
67.10366361603202
66.83694118302674
66.93827812202417
66.66152485061068
66.72353582194722
66.58285528926672
66.68595268054987
66.77581280467777
65.888815214255
65.93281016963678
66.10199694396512
65.90883643153968
65.56937239998354
66.06706020858539
65.69019522057296
65.5883430122452
66.28897604796616
66.10891919112703
66.97447979862336
66.95267964143751
66.70573433933497
66.83797303090266
66.95852421452388
67.20026041905578
67.2527059765015
67.12493433139058
67.15116793936461
67.30807467939107
67.44996623821933
67.0631787432513
66.8659352165379
66.5884764743305
66.72514301435042
67.0601687938749
67.01276843840729
66.65291044418781
67.16423094400109
67.03898005305808
66.33325762921645
66.30596080639422
66.68602105801196
66.43083259926986
66.8159176378571
66.56505510801146
66.44700227283664
66.22208061306617
66.26765969875142
66.36962382966144
66.18198216579437
66.33306238086926
66.5021723698258
66.842096620744
66.15539127903052
65.8195459303299
65.73400926853235
66.4115938946827
66.43733079649972
66.96907965755003
66.69655761657508
66.39393341590902
66.74402121367463
67.0258006066153
67.18454910866969
67.0835985959304
66.8245413295481
67.09347926549357
67.23016406706334
67.2336506467948
67.12057412524297
66.89798116927663
66.8072475059806
66.88479679302291
66.65372413069116
66.73758617328966
66.7044437978652
66.787099272765
66.23062581781721
66.47926245725516
66.6057044387693
66.21493305041733
65.99196591027514
66.2481737205225
66.65497960677236
66.58251081226106
66.35234010159931
66.31531313662664
66.61833250582623
66.85114937769657
66.92152081171666
66.82817591352692
67.0603045557472
66.92142567661944
66.75086878641763
66.50991747894342
66.59020448196827
66.34759361179256
65.90761035377987
66.07734586507897
65.70414724232829
65.91764660375564
66.03700492557378
66.13042950273777
66.0266546609829
65.95316457389187
66.27470039498931
65.84449435234232
66.40827293458148
66.57705426236282
66.50421585629495
66.62055213521737
66.8721169614612
66.9782660915572
66.59047614201224
66.70098819281645
66.75612553359115
66.49316222552208
66.23593905499274
66.36130108120192
66.231991656187
66.27595853382174
66.73361356293591
66.7012256999119
66.17463345729847
65.82379430146112
65.85670346669605
66.07862895915586
66.55035516450003
65.93101341809196
66.05945077292962
65.90384697089324
66.23976032765312
66.06508209348571
66.09247198384105
65.8437086070982
66.69159269314474
66.19558599452114
66.10685195845335
66.36334102604988
65.99275272916239
66.10611342162245
66.09687113564677
66.0031760306345
66.0300309541659
66.14952176900395
66.3804334089928
66.79987233297864
66.74819147413257
66.37236347116973
66.50076573138517
66.62127430209222
66.45831720572924
66.14023081545172
66.10630197110973
66.58453047587594
66.51425552107912
66.75407384280022
66.531146887136
66.94087416258597
67.25274191809066
67.17742712809041
67.51837136393091
66.82422206983978
66.76034379810953
66.72761147406476
66.89694644768501
66.8692409544308
67.39929060037734
67.1802495378538
67.04074562674269
66.99958751658255
66.56776711233289
66.87041110585045
66.43967667561284
66.53744412023174
66.74439168163707
66.39610590593827
66.60911727519361
66.4964768491924
66.504829038431
66.32779689149555
66.53308234957309
66.54344889566977
66.47457132634119
66.24395256679686
65.76486500385285
66.07715616533082
66.15271327531266
66.33995227358442
66.58081699435218
66.05416891925353
66.32899449198796
66.50659925262028
66.1784465559261
66.39284283469092
66.14515106434953
66.22414532255254
66.45608346087401
66.27207395593088
66.55205215150966
66.58278873624131
67.14465273829306
66.02283488421526
66.20162552000411
66.19000172719734
65.91396692506058
66.27077951163373
66.38158506751847
66.41674517889354
66.34287267247205
66.33195998134914
66.44124880204335
66.88037378370875
67.06354638463685
67.19304495474529
67.64784364912306
67.42923686786735
67.79125754545078
67.6988796279527
67.87251821526701
67.5035620148066
67.35046167060948
67.33345247159907
67.03868525989915
67.34267832712388
67.3608582033217
66.71911272375492
66.76654852861714
66.90682860009895
66.61890071223651
66.90388479018203
67.17010551105302
66.51595477995593
67.39479814401155
66.91272707799928
66.93180689170605
66.59032555448444
66.42648080179592
66.59582190730751
66.86544445566787
67.24780424652299
67.49450721201643
67.591751141827
67.34892603297794
67.36641716034627
67.44061426986615
67.49217211549977
68.01820064255926
67.73241423984099
67.46139130110369
68.08251171409435
68.24838569155426
68.43407172745052
68.15718381161673
68.52834247353915
68.26054274045448
68.83583727366079
68.7953869188935
68.57915299345424
68.50093658254434
68.07595194087695
68.0776271028259
67.82724948011796
67.71070051363687
67.65125613341819
67.36812468655647
67.35583291885006
67.16092144292072
67.22242772878333
67.52676577275977
67.34221502180154
67.40724138736218
67.6997637025502
68.13793138515203
68.21557485972214
67.5811264014083
67.30448704680813
67.58787373063076
67.243356201576
67.2565326267703
67.26806176699952
67.1889068501307
67.19486419028084
67.05654707727379
66.79475085485414
66.5889920438198
66.86774397574786
66.32144487366392
65.77463548689539
66.16136770315545
65.74776129901143
66.28765802830954
66.42737235323196
66.42852745297876
66.26935168899179
66.09852845077296
66.2282747782891
65.49435105840443
66.03563612776811
66.12466011601342
65.95002105022691
65.90487765948549
65.79377549101304
65.49692699304676
65.75405729551395
65.96524392469259
66.27924142361249
66.31963915193943
66.0315888102372
66.20127890638545
66.11363696834337
66.07841278069864
66.14028631386388
66.0679423255514
66.34370255308806
66.0535141293953
66.44985791991017
65.96397321780496
66.07492563893615
65.97686596074189
66.00196249143052
65.67906101392471
65.08164718735887
65.45117180883605
65.26295569552131
65.58070990592059
65.51162024802123
65.98177806882893
65.7529016308602
65.64076369519476
65.60231455180343
65.60820109551791
65.08516811185874
65.60019703022401
65.85487966248307
65.73925400735416
65.81208482889947
66.06600884572924
65.81359027035103
66.00265988708884
66.54333960951965
66.24466908112197
66.2188459840209
66.18415336277606
66.35267125775094
66.45798766383643
66.1740559154048
65.9112570625554
66.70176968101781
66.63881365859697
66.38441021866784
66.62987452402338
65.98574456908496
66.10884379013605
66.28812533390827
66.34152189389222
66.46538713317489
66.63285460713453
66.53539028702328
66.54451244351048
66.6783824702084
66.8220417752045
66.55656508149254
66.58149845499055
66.56521812536221
66.69973345464653
66.66143707140851
66.51622047842942
66.492490888949
66.78200731437231
66.89890693621751
66.6771352326377
66.7115176739319
66.53839653181164
66.50878127570164
66.51035952120908
66.49143595771004
66.09430694067377
66.12404724434717
65.87085882109304
66.00994042903855
66.30633143169705
66.85376405683444
66.50853651553102
66.33068731720016
66.4762942160389
66.6794278664652
66.87375313845847
67.04001552561522
66.79553685603223
66.81084570057163
66.4684292297205
66.45733423628968
66.44507532318573
66.05505650417656
66.09204179474993
66.40985246203206
66.15377731251704
66.49947715331116
66.32102738430682
66.31985094572971
66.14268461718588
66.42161638775188
66.31963584534329
66.80967538788055
66.84133116023939
67.07062178253857
66.57752147044548
66.23597693606574
66.21070504417939
66.12599568952876
66.10472221599547
66.37041059924348
66.32602489293596
66.42018811340785
66.30505500621427
66.19653081753611
66.12401134042238
66.35688536671758
66.37579868838033
66.50877769927904
67.07914293456993
66.09376113010157
66.47308354083913
66.55717845398479
66.47000499937299
66.53777357898022
66.58204135917097
66.41101168212145
66.18592538364763
66.13585720429008
66.35682569796013
66.5618060856372
66.26093998433778
66.32590284375686
66.1142296406608
66.55246472827173
66.53085642928745
66.24374117884363
66.08185865674282
65.96597950598475
65.5874518870102
65.61759282208894
65.57954282178679
65.90908377371284
65.71743664288617
66.01892624184771
65.94286432353874
65.82244800137691
65.59127033591153
66.08948616717645
65.9592480610366
66.2398790202406
65.87141636393193
65.69125189974429
65.45534449075797
65.82299726490896
66.01304177265799
65.9031013767116
66.11364378255075
65.80167187915815
66.53456210721504
66.2242061021749
66.12811561218982
66.10735786909059
66.31162278121302
66.42190440269293
66.86397164644217
66.90627085749746
66.48086699848432
66.90133591676359
67.41798465654459
67.7377678052294
67.85358696790549
68.2926037962286
68.27764776928134
68.50902961656328
68.26771508209124
68.78766125573274
68.3835649480605
68.29185171664226
67.87332662387361
67.6272760717871
67.33302222057304
67.61540555143286
67.72420862304813
67.68374192639484
67.25838386815448
67.46675756785909
67.25189705199003
66.8530586940416
67.03491712719044
67.17964143225007
67.00760482833351
66.91433745571338
66.73088221708173
66.74233684807338
66.57105613614408
66.40279904198579
66.15274436190295
66.30384062955854
65.98359182456865
65.42221948625452
65.92578992285023
66.22266003998492
66.15254390493158
65.89002927840889
66.03601867676294
66.2746979497987
66.34014792690374
65.89844454590404
66.07223226275586
66.32638255735137
65.9625605835022
66.51512358627079
66.44111236972833
67.08827896226315
66.81421724138026
67.30072031489578
67.56086396318985
67.08263494173964
67.18800664215165
67.0056830793716
66.94148434233509
66.52844188674001
66.82825605842994
66.28944814929835
66.71392345427886
67.13871493666878
66.98653208492105
66.66345377202306
66.73919327607048
66.90093454655164
66.63726151740704
66.3474611094598
66.04659609070573
65.99541941944432
66.59936156243566
65.95046806251071
65.87746457592114
65.89780093205302
66.06529575952838
65.75749665799106
65.92751843593732
65.90596091933222
65.54927200373734
65.68353134646519
65.999920129553
66.01126643765592
66.01982030244751
65.87285380638458
66.02781578190233
66.17025647810948
65.9626306512136
66.05993612880566
66.16004471150103
66.12331124029429
66.1751396007751
66.35065745626815
66.11159045834182
66.16833881966586
65.84812097178867
66.02177421338874
65.91691074983979
65.3093078068452
66.05976222205504
65.62598361894759
66.26916714268454
65.96232442019446
66.13926547900944
66.16349078281411
66.6458716066305
66.00618480728284
65.8129049124999
65.73051184168236
66.22378755136285
66.86379907988758
66.46100678541761
66.2450694223295
65.90907212082243
65.76178447884668
66.17388442429439
65.89977796227836
66.05602520513024
66.06402515009552
65.55580435883508
65.74792668591967
65.89236185335425
65.91365620927186
65.81076806460324
65.52303979130629
65.11569308228067
65.10054575530874
65.19324044774113
65.06984998463577
65.36153710860702
65.2964416365484
64.85693769892536
65.00586077637254
65.57369761496905
65.2316934485681
65.54211836618111
65.46547752827037
65.48233660355487
65.48843607896325
65.37187578850777
65.08199343456197
64.90041040597454
65.29114258731873
65.06364673830636
65.24319398058643
65.1607410936357
64.84892264443359
64.68250623741896
64.94181879878371
64.58900074839507
64.83672997996653
64.65411753250176
64.3529699515991
64.58865563777336
64.5528829861772
64.52755902695804
65.15775558056836
64.85830600694084
64.7605445212795
64.75010140861711
65.18398411219462
65.59651187287068
65.70532214077423
65.07224577422707
65.11291988596525
64.82724512515334
64.82769271150296
64.96859822325808
65.08322772579699
65.45341099163859
65.37779213921017
65.8983686336509
66.39296773903713
66.06257937051045
65.8849443629318
65.70200022166112
65.68111531380343
65.94207575578365
65.84729815583766
65.49482611354449
65.67791174292441
65.30135286284647
65.5755235774691
65.32707896056814
65.2989024375526
65.5119455343163
65.42161622286818
65.26679733781134
65.03005406800001
64.5626371565714
64.31078802116811
64.73719000032922
64.86112994320605
65.1462513570258
64.84795364350265
65.3333083953821
65.38687112292519
65.40765990708299
65.16385780099195
65.20979850270004
65.37756144381143
65.53477433695122
66.01035064129145
65.94851732120952
65.60098448672653
65.58311128595194
65.96209660771859
65.91419053174484
65.64543331323914
65.97020302866211
65.82766676573604
65.8271336631081
65.91395198665597
65.43794817256402
65.32259509691704
65.19193987688985
65.55913935732251
65.61689468356785
65.65053314018681
65.32126611575394
65.29604476527601
65.26397639212979
64.86036304797143
64.72988356845637
64.70071765943743
65.19040657442885
65.03784617907979
65.2829335536233
65.08330437102973
65.58910983182885
65.48476362701254
65.27578897849232
65.47162862229195
65.43435359273866
65.37409739138974
65.34767046863973
65.18310162328012
65.39804683216556
64.93447496913286
65.38012832699383
65.60848288135868
65.85593778551693
65.79382597408083
66.17910399099782
65.59534843746108
65.78017064671941
65.59284565311272
65.42553595228257
66.13878232571433
66.18909007808651
66.6384300952483
65.9738895990556
66.19218396330896
65.89879154778156
66.26893289700989
66.20659289649538
66.45814086599866
66.64868828780689
66.30048720845876
66.48409453955897
66.11333677952983
65.86158018647198
65.55140091009815
65.8518102845763
65.20562829576158
65.74443662007968
65.94707098802554
66.11110972270568
66.43313987499727
66.27224712593781
66.06217099341868
66.29679661742134
66.21858086792209
65.97929087376089
66.6057033889671
66.85358285799117
66.39821052563175
66.63540733592079
66.30110557475987
66.64831814729139
66.11852096933515
66.66048465519413
66.54588459319336
66.47378999249385
66.81510280463333
66.94316121759366
66.81926602480665
66.7915522343226
65.82177162034434
66.70199244565165
66.49056870097479
66.75867338202758
66.69937211283315
66.82417568235758
66.91500344216539
67.0346031978966
66.79140564437364
66.87933793525978
66.82112321021276
66.83844902103847
66.78279729810889
67.31217233026284
66.88458947013173
66.79705329394842
67.05535713047203
67.1697580212279
67.33034745041493
67.00163514676466
67.00421829759462
66.8016611577499
66.92994790878713
66.37570005779199
66.10264387186889
66.3129880679269
66.19328545866361
65.93922936078914
65.80302026728032
65.82560693990197
65.83278917465161
66.13468475095038
65.86773548258317
65.57167052364457
65.75218617386808
65.59532085350267
66.06129615218371
65.77286401856475
65.45631267851584
65.61228764596734
65.69449306914505
65.2529830108894
65.51478294037108
65.83194087695688
65.32184490541972
65.60975903404082
65.30149561336998
65.73459458540938
65.26567729164361
65.143382736538
64.61958081888085
64.32272831945703
64.66375635549268
65.01369956976669
64.73573120061847
64.71893901263485
64.52675013283236
64.20910493022006
64.4759655186611
64.78202137730273
64.77425221568232
64.69865862286281
64.8876901836629
64.95517933720672
64.68416283942146
64.71167157241382
65.1663903400384
65.27986508393346
65.07892652781584
65.06422776170308
65.52053838050789
65.35505090690016
64.75557049922995
65.10717267667502
65.25256480584162
65.14264997249178
65.12965092235241
64.91978246346218
65.19038533091293
65.37759504253336
65.45898074698815
65.3202366539367
65.3728661298772
65.18412165097054
65.62605835387788
65.55460863997747
65.87730053529077
65.8216984296849
65.83823244684997
66.15570522132121
66.24923961935039
65.79459494430243
65.68715553285146
65.44073666849037
65.38630949013904
65.67238021219997
65.11711090282698
65.0726960887423
65.71064323460759
65.5357750430616
64.9140752773942
65.31903687909498
65.12134596373198
65.33739892562882
65.08784089933626
65.22004199026216
65.29793476411199
65.44060243822506
65.21697975568647
65.50520077755407
65.44144937093421
65.29992003059375
65.61540773041963
65.27564335189614
65.77905898737424
65.56856469344936
65.34824712440106
65.31770723587056
65.40535885457628
65.13347481175286
65.38816709517256
65.43096591659591
65.70668701507219
65.55183926885454
65.44272013330472
65.90565342884648
65.49532633849206
65.5096485164988
65.91973019744879
66.08121146012604
66.14464093445434
66.10053060709926
66.28053785628073
65.84181821669588
65.83403879717973
65.9671410709939
66.10556508816369
66.12256207871307
65.91779079912422
66.2636391701223
65.93773780514861
66.3547969660951
65.90132814599298
65.17879249930772
65.54398001248073
65.83008837017921
65.98528378393613
66.00995498468666
65.6932764781472
66.24062300416206
65.8201859964754
65.96310386623378
66.23123363663011
66.04207912417209
65.91173690640098
66.40539351188976
66.58958020795573
66.46291454619707
66.49479712280733
66.5409734989627
66.78567635383122
66.81800556780323
66.5081685239538
67.1302942800232
66.66432079955392
66.7280805226535
66.90495622453479
67.212506634472
67.5683865827769
67.4646373559457
66.71202366991825
66.74798812033572
66.76730623190625
66.65994826600206
66.69256970572363
66.49925686073432
67.21140245147764
67.01951483626945
66.97393238698652
66.45652415442449
66.85332381353223
67.14246960079038
66.93885182991231
66.66938490517306
66.6323922813303
66.52458027199144
66.48888399800173
66.2066329100747
66.19069701912689
66.90993008943842
66.83179901437562
66.70621521032294
67.05307000731551
66.93037830106147
66.96435466983824
66.35596452027382
66.56228865283717
66.88446555225478
[truncated: 98,002 more rows]
