# Supplementary material for: Comparative structural insights and functional analysis for the distinct unbound states of Human AGO proteins
Source: Sci Rep. 2025 Mar 19;15:9432. doi: 10.1038/s41598-025-91849-5 (PMC11923369; doi:10.1038/s41598-025-91849-5)
Supplement: Supplementary file 6 — Supplementary Information 6. [file 41598_2025_91849_MOESM6_ESM.zip › AGO2/r2/MID_PIWI_distances.csv]

cm
27.21724356467174
27.34161827199722
27.413466545650362
27.312782713348792
27.3022300803812
27.094305024897434
27.156562000329867
27.23983962592258
27.283176652865876
27.099380608275375
27.263818361292195
27.166943749473354
27.310927804684834
27.26989275660069
27.318319227052253
27.30951491363113
27.606787060102636
27.412821127879248
27.51847315241023
27.51967291327771
27.487382853577696
27.445692298626934
27.448316805482772
27.33690129626564
27.189402420845298
27.35467949215598
27.29721137217089
27.320422449939322
27.38965841702175
27.31327008363478
27.409625080333697
27.443604671465998
27.337139817828106
27.252746204383733
27.186450273756844
27.14888179124854
27.22950173337108
27.30787551216544
27.247836541247164
27.275669767203528
27.34452103798235
27.4634245951827
27.523757785212037
27.204167152122764
27.246469187334323
27.444672054212873
27.55954112368319
27.43227620613061
27.421109886211394
27.51566867307782
27.294526354795966
27.285722205318358
27.444225421948495
27.43235182347988
27.427899979772796
27.555950488692876
27.644085777626515
27.461590855291803
27.52060647557912
27.502034470891935
27.57724102679785
27.544156552118224
27.539235893981378
27.503869179815364
27.503296223164384
27.62845325849403
27.499129747008034
27.44619996983872
27.37020558445028
27.528473886104912
27.55734555945421
27.44795966078803
27.44108510834075
27.293123646638396
27.402656204118674
27.370315498816627
27.37776778062492
27.451714604837644
27.370041234378487
27.545539129109354
27.3774036586059
27.437746446736842
27.503267041947115
27.585578411799254
27.430823127122892
27.428726200429548
27.43981470234535
27.42736850397525
27.37789003590354
27.442026576195637
27.58767264592348
27.37680990620885
27.420815196257703
27.271821910408136
27.503519954581613
27.232393683522048
27.305948460155193
27.38162634793938
27.537407634823488
27.477808646220762
27.48658292102214
27.28753781711513
27.38567028759244
27.32323922579793
27.270819353873907
27.29519616201999
27.2074743359964
27.243152662466812
27.398045882928514
27.295324445520755
27.054952234662434
27.220618956129616
27.177075776003516
27.210501772080324
27.148416312550072
26.97774512020478
27.129150798455445
27.05329521695715
27.362711931956845
27.197305978273967
27.379749689419473
27.24205266021848
27.225203186882148
27.36892163391074
27.51644596121409
27.318297495139614
27.304914642329727
27.42249847732953
27.36344445437848
27.32403783889222
27.48670253148554
27.46616395264922
27.39209550189878
27.429815515113365
27.13217637053738
27.064180317820036
27.333864053838216
27.26275130755639
27.241087903506088
27.33878452374214
27.28582812362252
27.17516071707729
27.23002530244534
27.356467681920282
27.180692851810107
27.31667936500266
27.328778762671746
27.232291630066126
27.115502473602906
27.04262372284261
27.307804658402624
27.025354867247003
27.069263732482202
26.97673490132663
27.243984892264823
27.244031832388746
27.081412259939935
27.147780052661076
27.255464955191414
27.056457653226293
27.208358446300256
27.09080289665459
26.94839967917824
27.242486970302238
27.348067612898667
27.124213882049464
27.017080447617655
27.270563673527956
27.356709450863057
27.048956054027123
27.259873946399942
27.135115797995827
27.170178138563198
27.258333904946877
27.198835975821176
27.16888698913814
27.15149356332587
27.305864593372227
27.31457765217952
27.37037368823034
27.146354188584894
27.20093122276968
27.434597486885583
27.29215839341176
27.212938661821383
27.395614046763114
27.245041305688364
26.98905683711181
27.28334637997134
27.399659866948852
27.310635246278377
27.35225447873106
27.227951982191307
27.198429893539576
27.152614545597434
27.38962210093822
27.24128000147124
27.275956111268364
27.105629934361296
27.067020530945268
27.117203635213425
27.020937316722005
27.14096095608689
27.24109825142322
27.24928826923927
26.92741874106293
27.241743511403374
27.37301738161414
27.172747259388633
27.256222032743473
27.27410569243213
27.24151741847465
27.28019116012827
27.144325973798864
27.152478961670724
27.17841765837914
27.266501196808125
27.220993772618847
27.32415970040606
27.42885216163925
27.3568181921333
27.14359146065069
27.215487587370454
27.313285189649736
27.132310648756242
27.261519510863266
27.203737753627173
27.305215036445354
27.301790052024934
27.402381928432963
27.408990544079565
27.41707565634074
27.317058892630236
27.325122476737807
27.34404503260203
27.16515721485603
27.061783936403355
27.048426948141035
27.009135197895738
27.06090106014404
27.347481147081535
27.091618549202984
27.173088193521604
27.259586018277908
27.191063120660946
27.383347405025926
27.33368952531629
27.12101081314465
27.1568678819188
27.210246515581343
27.079969733554535
27.182832868847456
27.228448761890895
27.133889589660104
27.148080689170317
27.18577703465309
27.285169830771515
27.29257224646112
27.337369389535397
27.31412685485328
27.212136605865
27.338273465266372
27.415887659392133
27.27820336472161
27.304732872911213
27.356379351920342
27.40054568150337
27.249288963338316
27.29894428525579
27.093308874424558
27.3096956376376
27.315533138909608
27.498427687666616
27.4582702526001
27.298641186984547
27.26043702685383
27.557810579944697
27.27070757455499
27.516689951066695
27.560270526566725
27.0790880162159
27.239519140311078
27.208208932563267
27.224284971230624
27.44393015041891
27.423725056508072
27.527524096478626
27.352054294594335
27.474990788926867
27.458645895225253
27.39677570220542
27.345231062301554
27.273213835248665
27.337426058912808
27.18695112570516
27.19771070446761
27.44287587962847
27.398345466425152
27.3786166993158
27.399270511487398
27.338110852007855
27.41457432750051
27.3281568446964
27.29529864241068
27.19418905696808
27.18620289944641
27.31359897636391
27.346165926449387
27.344545651867147
27.1734667347005
27.335119897535602
27.2211706891106
27.188260748409764
27.217029070038823
27.13135008826556
27.13174270563516
27.230533194685254
27.28807222510034
27.174041078136415
27.157226434832065
27.172467132021147
27.08923129316285
27.175404890992425
27.31674894975066
27.157459852734036
27.194967457435155
27.491451430466824
27.53633182980587
27.424034160908807
27.336370910018626
27.25731299246633
27.39963002581965
27.473686794223358
27.33972679536959
27.308402791977585
27.17943222017273
27.336920534702934
27.357388008798956
27.287644480542173
27.433817636802832
27.328895571868447
27.31592113403856
27.395479528809958
27.377793847726462
27.251530593737908
27.124844166030005
27.405504163170306
27.166245818254552
27.28040050478975
27.275946550862898
27.30396648491644
27.234767550630938
27.37680630530873
27.380438975236203
27.370475919762505
27.460936148087463
27.4066308027963
27.424977709887163
27.154822519220726
27.421586081962275
27.4563391128513
27.56548246810908
27.471467441510388
27.509857599254747
27.46144751369953
27.441682744262856
27.356485506952623
27.582568473853506
27.337307182903803
27.41964264483115
27.60240464083537
27.322126297724257
27.352184806411614
27.289289964986107
27.251775975739466
27.436814806622724
27.4975986238823
27.284079434926223
27.318089342260407
27.484345003257786
27.576543007180486
27.39047165213959
27.37384522187982
27.182906365878555
27.26117293848128
27.251947680964314
27.24928885963561
27.20487730400338
27.20506996841269
27.321491851632437
27.375662937973356
27.48069028016219
27.47138885526269
27.351893686461757
27.51374544059592
27.408256608437238
27.398616974379138
27.36149913106761
27.292593308838676
27.487482201665294
27.406027413911907
27.291354311585092
27.272100207936617
27.265503040918762
27.44814013143411
27.350926026102744
27.277637535759542
27.211321262393827
27.437877605285205
27.394762399811277
27.223263470143433
27.30062745465941
27.15858050171728
27.316009649937552
27.200957401877915
27.26466795923443
27.466860759486536
27.295186976056367
27.31837929687322
27.367454006717907
27.275801307141684
27.39208579768818
27.39730945000955
27.339898583519545
27.361223504906523
27.29327307033632
27.279622846420633
27.232341195633378
27.242877228649547
27.327783934151974
27.3402385375006
27.45749928456221
27.369976128654084
27.097402803501456
27.315485380166333
27.41415312465007
27.26029475897555
27.277989353545323
27.35129937994018
27.36205641428387
27.481684489236276
27.355719195868407
27.206390150484744
27.212620337792277
27.249127577570793
27.364363635495828
27.427611581322644
27.24798444731942
27.2701656192749
27.265104143467397
27.50146028346064
27.267260395516008
27.4991471531833
27.467888537429218
27.403858033190755
27.453247874185692
27.422625937460744
27.35084534660477
27.323159244902627
27.229675601885774
27.327219979825717
27.330097522121363
27.360529158077927
27.25442004411038
27.376156022773408
27.172016574921685
27.246296169249316
27.196957595849646
27.26910292377669
27.42098880828795
27.166212251054823
27.173103835545447
27.321971700084287
27.26923399157487
26.987300904219122
27.045159270782612
27.31699479437816
27.03088927208366
27.00550306153747
27.099793959027245
27.36036886415985
27.220644086880462
27.277466687637727
27.125305064470083
27.03015480230058
27.250149652144707
27.106028635244105
27.169344459413225
27.22874255451617
27.078176376973268
26.99545079464591
27.332048110849552
27.23045795174149
27.291603731624036
27.03741191939817
27.29779259602115
27.25223052429374
27.006400921644513
27.116941532446994
27.094248074695358
27.132435521739797
27.23683441146462
27.33409196077876
27.223962201191004
27.24992429741891
27.11203434422179
27.08822598597283
27.066813313358693
27.08217905747242
27.112902641770923
27.299968275721884
27.14633590812082
27.362356269395132
27.134141116188417
26.884556445470846
27.216255335799282
26.965736269504557
27.05098582368147
27.195444271982254
27.03673548809063
27.141407827998364
27.108137449592185
27.170607543794944
27.11370364569071
27.27554134844791
27.13763119747677
27.081946274705274
27.079430877608296
27.03434682723017
26.958595222613102
27.21870970653683
27.106110451047165
27.126974395341936
27.2340012419662
26.98136806236121
26.933728018357478
26.976342845991855
27.07970278449235
27.13012100674743
27.12206965223325
27.15987144771627
27.094327822597993
27.162339887582778
27.370269622496583
27.349154732293126
27.16383576592354
27.4281014196351
27.25505527773727
27.37415474744368
27.350405490636774
27.20908272761347
27.26301523929318
27.224215670824297
27.307009415733617
27.088875703422136
27.217885137433942
27.19441737563404
27.3195770413105
27.19342193772007
27.06404910472722
27.215947765743667
27.49640278402335
27.251634374998197
27.235563521659053
27.40731034277446
27.276475845355794
27.29990541892611
27.325316406603292
27.32073585542898
27.497665496059053
27.38911008283904
27.314389329615537
27.48535527557681
27.263786187679727
27.35745939392045
27.382023357718328
27.18973294088801
27.200306454888814
27.112283455207177
27.02347405654059
27.02317555534471
27.278599753778096
27.13580323813534
27.026588382953648
27.0977805603988
26.99184032031484
27.06952991930089
27.139493904854962
27.20468483440444
27.1721988905367
27.126084763477593
27.13186490472174
26.989081090094288
27.283108329017242
27.178307629914933
27.08606468265064
27.185570605903703
27.074764707917385
26.961906305234674
27.203529572906813
27.19507448279396
27.10144277610875
27.319399578003633
27.44967774764878
27.238465313849083
27.122397678810724
27.222986517143518
27.27681185841049
27.26229725578231
27.13455032691786
27.26099826418908
27.211360053466457
27.16215996623835
27.22768884168436
27.31132206530186
27.142749206979335
27.358298234429306
27.262287099929956
27.1268406672916
27.159460387140875
27.11084963316233
27.41613776474187
27.366305775310508
27.450513446967534
27.208808660798475
27.181594144886756
27.337335897382715
27.303689477475544
27.346799927678102
27.228416055069324
27.3128271610638
27.531242975246418
27.231563001719604
27.55469041834819
27.19275911579279
27.399437211131406
27.336428811925128
27.25560019700725
27.48505229191641
27.398900368080003
27.341609663766263
27.265497503131417
27.277777905686
27.3266135458544
27.398172788183203
27.223211452186597
27.290259518952187
27.065444588341734
27.158450048249392
27.270172817185948
27.32427506503139
27.26806648515647
27.324977527095015
27.233228480287227
27.136756627228166
27.209873857656305
27.314603516772113
27.099187104077025
27.120522538122362
27.222790342938147
27.29609494458506
27.323297416888337
27.434644522563378
27.37378704339532
27.4553832414022
27.421207406534297
27.258384041589476
27.21850944093429
27.274989786514013
27.223577717629464
27.440861110280142
27.192723380841635
27.190013650461896
27.34875223741071
27.30630615833238
27.206164943968876
26.992872493273463
27.354063478496776
27.140049469241635
27.00976562978868
27.263555307079834
27.282637936671726
27.295027953257517
27.158007420628024
27.096084842262893
27.287806613380194
27.215981421990477
27.228603284584825
27.358230216402898
27.387981835465173
27.467767911416598
27.432812082237078
27.36080838355369
27.36937051397263
27.240035896739144
27.34750501371639
27.24790145660732
27.249077392495355
27.392529883587194
27.334040332442157
27.42474224741099
27.18204467086286
27.360390800374436
27.28881168274018
27.274491151026528
27.279132790736977
27.23095265535434
27.234397949893275
27.27873334684177
27.226412437301086
27.325708458540987
27.366317331229773
27.21570083490668
27.400296235339958
27.525164840174615
27.265135987424863
27.54479204362925
27.366554394755603
27.256449733800103
27.31215092988658
27.16429084660169
27.27951409526337
27.23283466697053
27.47954450625221
27.363529251937578
27.303850516805447
27.12417680290402
27.178470940302184
27.150164663348836
27.14279335763984
27.10322587105555
27.101190652992763
27.218488244682234
27.268049269037945
27.136343991710188
27.232994806131394
27.184273051657488
27.36979212578655
27.397167974847655
27.235148954235218
27.335394489517185
27.316499592541838
27.247261911924106
27.31044446653237
27.196084005336246
27.26320547901569
27.078762728490826
27.095001196512996
27.21542654264704
27.0307265448673
27.24722944195128
27.25849376792791
27.3079728486253
27.365473041439603
27.351092714850964
27.255747696289248
27.36601242693756
27.195728845155443
27.328904193692168
27.307889459549486
27.385174341843317
27.345128517102083
27.368971059209766
27.298850088523334
27.15840344990992
27.388487934259835
27.208071904649334
27.373586708991574
27.19593185604203
27.146730280529933
27.05652233107298
27.211846251024678
27.122658319870247
27.204112588540596
27.263342335701182
27.22253471194191
27.164055572405548
27.258478671851798
27.335524089826368
27.227058672788502
27.185107359650925
26.988477693413785
27.219220640000874
27.002341502637055
27.01070528804299
27.050344881483085
27.09244893140669
27.03144003934184
27.08659336556919
27.219575997641808
27.231963948055263
27.11120744787999
27.430332479755375
27.246489521035567
27.134874144744547
27.052984651489336
27.138750996918947
27.471111198175894
27.354461438725405
27.330791484259887
27.188017030759703
27.315485409698443
27.120326588951272
27.206477961989176
27.222037893377777
27.25231808210981
27.120327035576857
27.278725594530684
27.226106324669143
27.171298036089723
26.97370347323341
26.953178067009347
27.18312854639095
27.25130941223393
27.02405120431806
27.11287425156216
27.064109163770553
26.971474230059684
27.02269607513518
27.148019312628797
26.975531823892677
27.08036644839968
27.02385097724692
27.091055231544928
27.26648272736158
27.1254095564969
27.237069861772532
27.166923421938513
27.1418837640618
27.25908922131852
27.11654414900286
27.15577062437913
27.231252627884775
27.247703010718286
26.885313353741072
27.269043996551087
27.391318753932023
27.261322326408976
27.340216249771096
27.216180097265156
27.123174193672924
27.260487577935127
27.237518034892528
27.219213690827132
27.200871564564792
27.149526339915734
27.299892126045087
27.028524724566232
27.181537224155292
27.215680450409693
27.2262246000647
27.323406661343355
27.32146675156101
27.19677874422157
27.210891633886543
27.114024289584822
27.1898052522009
27.22373543432139
27.248952009292687
27.317882861996157
27.388579817829125
27.221200030154378
27.46544901133364
27.078859204774137
27.413372825036415
27.51788944632142
27.27137139991469
27.311186097553808
27.325530593071317
27.11183965040875
27.0889513539129
27.234754856077647
27.277541389692015
27.21067737732778
27.12056360399977
27.10904913169505
27.231687778504636
27.401353985080775
27.24300794374747
27.078397734026023
27.18223705799209
27.45208553237122
27.28983917260198
27.33422656759946
27.110892526899157
27.251222350888888
27.18599861478335
27.26300919564339
27.250974392667707
27.513513761672844
27.27843332330498
27.260724498353728
27.42751931744864
27.48874912942292
27.232744916596225
27.440311965719413
27.329722132086825
27.434339810723444
27.517283062618183
27.480058228954782
27.467279000162122
27.686613864454106
27.302874285693505
27.340023345800038
27.317280238896306
27.712141966507897
27.669025566455613
27.556927893947588
27.64224210997082
27.378052800887907
27.49024097480112
27.427064350466992
27.565023438438
27.31196538767356
27.372972754893343
27.39368667571894
27.378572493843418
27.34020909884975
27.190216766367723
27.3930376673689
27.453999469447673
27.50243669426337
27.504158183454607
27.47333052651603
27.35780426778261
27.44801905277958
27.64892806843269
27.667250183954
27.40361710393221
27.532378208372617
27.55954305784189
27.709665890616552
27.582201102554087
27.422327691567055
27.582204584305526
27.240545566330614
27.26875440859816
27.404088298773434
27.34879976609167
27.168135198066683
27.343968842904253
27.322138190270643
27.34542607917571
27.58801394788166
27.61768374119158
27.534495816917463
27.61471260427851
27.65361540591543
27.490166163865453
27.50528457605731
27.55668399330689
27.577984695177737
27.472001647103127
27.44596646478364
27.55083205654422
27.609606860962455
27.357120268729812
27.54319422283299
27.631246266082023
27.615978256782395
27.56923174604719
27.484848234174045
27.399338507719143
27.52592976201323
27.575146382631267
27.52941363316123
27.56181611009279
27.483358556564845
27.282687105137416
27.541138948713403
27.53771976503264
27.375357554659246
27.174235056925497
27.453924502647865
27.403824138701292
27.40988101825213
27.506782743643427
27.30469423619002
27.641126373854863
27.310538656678325
27.475675689089435
27.522348512478672
27.555714280414083
27.46678372185615
27.501114610636904
27.505696158689734
27.55737539076985
27.349071860778363
27.28413777514455
27.432292550492868
27.374162000105002
27.197562167298948
27.31576417099476
27.287800745228115
27.25262588991248
27.218749381737357
27.348014621733775
27.269945282508033
27.379818548876944
27.26801818009582
27.41854164290251
27.355305291441645
27.361111148974405
27.460648602839406
27.37681198418551
27.1685037126638
27.3317566543114
27.320833038165517
27.33408995497963
27.43307977046914
27.562404443971907
27.385540540277177
27.525816067763333
27.40511833241978
27.569805245365426
27.671410058836422
27.632984385057362
27.495513881810044
27.467292092059072
27.265331467987906
27.4464483836532
27.57766279546753
27.336750656525073
27.478944973644392
27.537558566829947
27.27120878263493
27.43691193795735
27.4805409332662
27.219948263848337
27.181720058459828
27.359885897732006
27.336527052911773
27.681256549993396
27.167359323969364
27.27543621094552
27.261466441171457
27.322942033781775
27.113949989211143
27.46939035472591
27.263858467344114
27.141086857935743
27.148915251557632
27.314272892223183
27.391949981916643
27.356902822036172
27.05172023219455
27.267067435008833
27.155714397913645
27.463981601045745
27.296401107435685
27.31860825703114
27.262591931954372
27.385442870277917
27.335881666538455
27.311566787565884
27.403389900582198
27.159086880136627
27.10012697009891
27.309428627816416
27.136435771328802
27.109588749213735
27.29260048145041
27.091506769521356
26.91757344490555
27.12375366659768
27.040485770981306
27.08204487767098
27.076536918535567
27.1789907690543
27.27922428046295
27.118523786658912
27.21631576052326
27.050105632228632
27.1877505175313
27.169594817708067
27.291298980039034
27.311680304932253
27.29199623498706
27.005749488795306
27.268668989688177
27.248661216978554
27.324034304205227
27.184410681006337
27.109072623270883
27.27397054069569
27.378764720344815
27.486799976322715
27.277029780750734
27.243488654918405
27.402901830225197
27.33755932851184
27.27304163861372
27.30733051155009
27.17557826018749
27.196993409502397
27.217655204055053
27.10815395471748
27.287070902551896
27.305510326075698
27.42629664257717
27.374529472063458
27.41334996868328
27.28148038409251
27.47122490467168
27.445250336625897
27.44606573103947
27.480281557893314
27.425724643309685
27.53057478942001
27.42299139222901
27.58006640726469
27.462973303199888
27.428385446614975
27.352137543352104
27.278867530982534
27.43279818754204
27.512118823351706
27.162701572964345
27.38835162923686
27.387059630625075
27.402116720133932
27.52106095205549
27.314018442902185
27.484981499472145
27.26721338314944
27.43808369763409
27.426066591323178
27.28524934913968
27.26911636638618
27.471010660144497
27.50889468467867
27.475522931149197
27.412836250519334
27.384409947339797
27.407386840409796
27.490199093267325
27.50944552595636
27.474286532855842
27.492431056439756
27.827175727504418
27.695149079974772
27.531054837339887
27.526644090212578
27.645398271092482
27.347249206456052
27.53961354898925
27.587718530469076
27.484577520243377
27.63690509945214
27.45432837054572
27.54174059147654
27.50488666548259
27.498354405965998
27.52195964443916
27.73037468710285
27.557412503744363
27.491457575242627
27.454194684113364
27.555965589644593
27.62874734988756
27.57293139697634
27.58279751445141
27.567895006296137
27.561147707805567
27.492092798781197
27.629458530004534
27.48065229830973
27.53820759783762
27.368842650632228
27.641776886791714
27.31676685904823
27.233656095930595
27.271061281818987
27.41107634036014
27.49196914964629
27.36010088243099
27.31320324364541
27.38312878700682
27.469992708534004
27.380997172154828
27.527953508132917
27.46180750642941
27.644854341908115
27.375711534995297
27.49232010862183
27.555830176273297
27.444093861764426
27.632024955896465
27.396098751948067
27.339120233929293
27.48907713805056
27.45607343127813
27.409573418517645
27.43566996086633
27.56994724686499
27.355200410144693
27.398734934219238
27.3356044422532
27.33949223175068
27.43798341281582
27.34103769324898
27.532100370011282
27.462939567062598
27.3636107223005
27.278839933683052
27.380611456603056
27.41214327981086
27.323645282912665
27.52233510104453
27.4367825606279
27.55764925944355
27.526767021872278
27.605900887897484
27.52916833974355
27.5578223925202
27.51437313640224
27.437116324431564
27.429731827866746
27.390299097081627
27.467053431537728
27.406973775206456
27.47307184281219
27.621649560363185
27.4301260680547
27.49578723764625
27.333575090553303
27.42398267410587
27.428674270818103
27.53719140415119
27.60159870479526
27.581796085505154
27.63686447625537
27.574541710052507
27.468202069567734
27.65800497473488
27.470578248672652
27.636024050272205
27.518249465074273
27.536708306075024
27.60147257544502
27.631593882569714
27.40845098506546
27.54477458306989
27.594325860429432
27.45019914381623
27.384333111601197
27.446388983786484
27.44498615646689
27.277110573851907
27.20054235330196
27.22076681764776
27.098160600629267
27.128248154193777
27.339633563736758
27.314380906484644
27.381993501818414
27.258297439230056
27.26254903964208
27.403407435437373
27.29838940773421
27.44846175388586
27.452848987123502
27.523857664364247
27.564096570235517
27.426663271494725
27.40480832224684
27.288708816043414
27.416357214426515
27.347615442744132
27.40152337053722
27.349119686033628
27.332192406590423
27.30584471297354
27.41791384514253
27.364818940359047
27.42339219831238
27.273476740014186
27.543625501585804
27.443132193878753
27.19818630189057
27.22846434162045
27.41517277195539
27.30897327718438
27.193485789834938
27.40280708895296
27.318523328637728
27.329432477337082
27.221218528470487
27.441925846866127
27.40394929565528
27.347459849558906
27.43503025218813
27.377616969097904
27.354888581305037
27.49457531595968
27.46206489005148
27.288275150073762
27.64850648058225
27.415691298396993
27.4111545420786
27.441188513844317
27.548914198435586
27.425399950495116
27.555593741327115
27.503281207590273
27.34645341531206
27.395282081964336
27.348199285728146
27.39923125659563
27.386562934491355
27.339713343052573
27.354257460222097
27.358454390256057
27.269164598355136
27.29257790883904
27.377346070682698
27.330795776762766
27.44010501067263
27.48737268012385
27.547241197550154
27.556236398056072
27.603481940598957
27.327090504656205
27.24844424964577
27.427279603725932
27.234939567942938
27.441571735998977
27.235638806893718
27.27344540326703
27.24211488404298
27.2344782953371
27.16709599650496
27.13971567515634
27.143817240123518
27.16807504121231
27.19695789741378
27.160688372058964
27.187262608067964
27.239678655805786
27.304335199029353
27.39724203324234
27.313350527412396
27.29554470521474
27.36120006389987
27.24266709390469
27.30969892808342
27.408655995513275
27.44730097007781
27.49858203303833
27.45149687449087
27.393613986741652
27.279336618100064
27.313738877678947
27.40191872395002
27.365498368935132
27.139796936518913
27.410524484049702
27.418216840828784
27.409288097759884
27.401407761055143
27.3938564890124
27.382601221725537
27.220196882290505
27.31770971434398
27.333842440742195
27.549789619005956
27.506112983903645
27.375502280210373
27.499211916108596
27.330228496825402
27.41305366618033
27.274785267524713
27.466202319565877
27.446430622884623
27.6282438368318
27.587055220773028
27.402330002252576
27.38564443112963
27.161655969566123
27.03296310963381
27.254709982779207
27.385327198878162
27.51667926629607
27.312023304230035
27.545593673887566
27.297981786344717
27.459000740388994
27.454974295688608
27.34239259953575
27.34700810315283
27.513384087144743
27.441487064339142
27.447601187744777
27.45658738204157
27.47989751687095
27.560977901901907
27.507945651197392
27.551888486169712
27.55280696494302
27.35373328059538
27.386732874734555
27.297923520237227
27.362547442453135
27.243582772379828
27.48540596943906
27.448608575662163
27.52904524539741
27.59948612742324
27.6122386012038
27.671994013933055
27.433334532350937
27.45316672232236
27.375120140147832
27.149568544888446
27.255945071282074
27.272453400901757
27.38297795583603
27.31924268642359
27.459773158742106
27.28367142557469
27.301362962144356
27.435182855125035
27.374604845189104
27.312255927079164
27.368236983860104
27.436111753598627
27.17081626065537
27.14889381433229
27.3170850036131
27.509276220542898
27.563368442406343
27.481533309654445
27.497162622704664
27.58442656661677
27.58340819522017
27.616243954085963
27.54147174360394
27.487124090543002
27.634112312713178
27.611460194567208
27.738348921749434
27.408439255646126
27.50302720277458
27.64633187057872
27.48707919183785
27.574965428375766
27.43741768878454
27.474089163106015
27.497779505838487
27.445303955716774
27.510219550294707
27.58940352759279
27.416007389330474
27.414322029046975
27.47347863397085
27.355275497485636
27.427229915357263
27.469110782633994
27.154892349790206
27.489326971622276
27.44464011011609
27.572914710886085
27.408291803155187
27.363136801645762
27.55402083084452
27.508502872823623
27.361222345387493
27.343814757473467
27.46561133411019
27.237040428501476
27.44619264466019
27.46262046617085
27.368450954834287
27.336764037400076
27.461901862465034
27.326603426538618
27.374324535984822
27.34618636088081
27.36726538163768
27.3549781801371
27.16964975412375
27.38817713359861
27.344639394816028
27.609820764955025
27.45012814703565
27.497062762683694
27.514282569522393
27.54695626841365
27.376795059461074
27.333347759538704
27.154785431995588
27.49099474805929
27.39597259536868
27.476418463487065
27.39404611533109
27.35261965909547
27.350599651482376
27.481681255029958
27.43211337640926
27.584876902832427
27.576466599979288
27.552051019558483
27.48943527972269
27.41587514929024
27.407877697925247
27.520557227245828
27.492073255468625
27.264824977875296
27.534041842732105
27.39412764980236
27.598761564418453
27.5734104983464
27.693418475451534
27.47291730780944
27.467004153539335
27.53100968619606
27.362312842962314
27.427068409839315
27.55617094132741
27.490641806098992
27.370566269668483
27.43843537463384
27.550399046862516
27.662660374091306
27.49225847662559
27.634920032773085
27.54743651883823
27.705610888824808
27.60441350305827
27.5381837250716
27.472306538574596
27.430091438733804
27.527813126902565
27.618190446369095
27.34161245596824
27.420482278959195
27.32030142625613
27.54360888885389
27.314317410201593
27.5173131119724
27.4449062533815
27.56422073646259
27.551666928068606
27.42498235292163
27.394926045326535
27.450647746453917
27.373149849182116
27.47298577334375
27.574607394255068
27.359555426716593
27.40370721003777
27.40450296221059
27.390094740567942
27.463403394110124
27.468003279719344
27.416884677126287
27.48040785480486
27.58183657572468
27.323657971703494
27.5708402076614
27.463923438306225
27.423353533943445
27.322419310887806
27.434901424160255
27.63932396298339
27.603376735935186
27.627082679169426
27.466469691034963
27.518083573009353
27.51232010193107
27.436954356720495
27.41675933838491
27.524230355269154
27.46474018215328
27.37676096215193
27.490636972012556
27.474587828946497
27.544875468935235
27.514220639097445
27.440381159806474
27.451179215086146
27.436451977591474
27.311997250626558
27.242705958704896
27.424789784175847
27.244229900452034
27.434998731946393
27.26251713157656
27.22103278967023
27.255576646887572
27.26015973944689
27.121193000221492
27.22524399370146
27.14438254972425
27.246182878113228
27.036926011001654
27.27302807202615
27.287468950688357
27.129500996803152
27.194044606562628
27.30866912988584
27.174800947286077
27.32953661804335
27.449346267328497
27.546139210691518
27.37438980044813
27.339829480438706
27.342219751742366
27.29174526431628
27.356920892420344
27.230796620562582
27.04901900945528
27.367391550121866
27.243679943905846
27.34240128389455
27.272266762833908
27.229041553710672
27.24515574287945
27.446311534557868
27.457078843461456
27.289380731670565
27.339751646558454
27.2796541167861
27.56026372869934
27.519037968708766
27.466154778370676
27.350626319389434
27.33170899086877
27.3812220634529
27.33282954536393
27.265648955247958
27.307828519666984
27.378771176155066
27.500969104096292
27.267122475952288
27.590263201054103
27.448636967453147
27.302794663126573
27.291082447464877
27.172074267428627
27.240732889978073
27.257517972547447
27.26415473409968
27.298643343191685
27.321948879787065
27.31345414152785
27.42954587349272
27.298190174799576
27.27762842678991
27.154349822167248
27.34059615371483
27.53703059537628
27.39652520466234
27.276533238745778
27.391033126232358
27.43176377567589
27.4013988841117
27.2401140333821
27.253004579219283
27.263297764315624
27.199292587106157
27.191330585386876
27.344701633329894
27.508496692819357
27.27478301510591
27.178239567465045
27.317998321537974
27.36842254906158
27.187029309385252
27.47850465062507
27.27652865475663
27.367469095343946
27.250767253827192
27.258888281645834
27.17424663065156
27.280539204599812
27.376425948733004
27.27454358318185
27.24429944481813
27.274037790194892
27.36295806426515
27.46051154808685
27.3695273522288
27.343741851156977
27.25986859814235
27.264731030786443
27.22332655409447
27.396220766724575
27.389020693097187
27.410237756191872
27.525682445211157
27.35222540598275
27.266304922068887
27.481315682023606
27.376230183595126
27.530727750282583
27.479080595995548
27.46713508868725
27.57574217808675
27.483228753234386
27.34185816714388
27.372107763060573
27.431101732038815
27.36049238414859
27.25507673334105
27.50399222987947
27.426711803759346
27.416611360989393
27.55978301942483
27.293357123448832
27.352062661402165
27.266824131170164
27.336309655158406
27.329965628769838
27.287779765201144
27.499408275980116
27.404356636250125
27.276559623394174
27.416446243650245
27.443160611473637
27.459257175303716
27.48474186322098
27.370124952696095
27.259636871111915
27.511968378403505
27.314975823655917
27.284280064771238
27.482427238471068
27.226358941938404
27.381647013312076
27.48000240311152
27.5424357496362
27.270266502692664
27.298659059418902
27.22736805717813
27.409426707277028
27.266070777278255
27.41679450112889
27.352922918925326
27.306068479909847
27.198106452122175
27.28418476570789
27.44796095635549
27.276663910528118
27.148524308323196
27.27203373879995
27.11373725032372
27.12741788853716
27.142469605659016
27.287154806264343
27.35008699766147
27.09018367597696
27.325176503331512
27.327901474072966
27.301278742717322
27.27872215190735
27.366443936820893
27.291865571640407
27.312000848286022
27.145821205435087
27.12104439327336
27.190949614665705
27.285022359534683
27.34256256600325
27.13302194328047
27.421675028316056
27.273001467157915
27.319427201922753
27.310910188971725
27.17252100609517
27.45952005486945
27.087595908381335
27.29335002659345
27.07169593354377
26.981496596623995
27.23302580789018
27.14032219754774
26.911618735420483
27.236934022442867
27.24931172205799
27.251137224357525
27.058598026906452
27.148814547657857
26.999362096006035
27.23376763894342
27.197886008998427
27.131318524640836
27.24742264297431
27.383408610955982
27.174150937855963
27.157479838100972
27.078377266032856
27.329069014530056
27.119536352918413
27.02214520176762
27.07579623350274
27.091178398401375
27.168220591731213
27.216334462274585
27.425976333190054
27.452151717638642
27.34302481224758
27.6212132960683
27.374055612421003
27.419656756459602
27.380610018307618
27.447030406422904
27.495578968348436
27.388790596436554
27.35066664311174
27.31469591208622
27.087963393569233
27.19717924610057
27.263501660838266
27.38942514573143
27.248518194465436
27.39633923431956
27.392878800040027
27.38302235888218
27.447596478323103
27.309988410890856
27.336546514758147
27.47359070681488
27.2985197192658
27.277733882773404
27.30102279962617
27.323029311313984
27.278221394719644
27.09343301059255
26.846503206295086
27.133696721320952
26.998506025255914
27.045998072504375
27.12576459034766
27.084728861630644
27.121149747550515
27.186676250817573
27.103670059379795
27.195286412992793
27.091879980083817
27.093736006054748
27.151844613985446
27.051924736543345
27.2816566450707
27.196516065684452
27.037292372565943
27.117858375092187
27.116949648914574
27.143506083588267
27.13431248689931
27.217338059430258
26.814580363837308
27.067051175999516
27.1030294414712
27.031512780963062
27.121730197421865
26.98508833608524
27.156568125649805
27.02963747459822
27.30217549861773
27.113527797266666
27.060198630395195
27.143456333957417
27.112092554403105
27.21479635192953
27.222131457489414
27.127404353544655
27.242874695605153
27.206919366764783
27.028322013670206
27.235720467728985
27.326035135444823
27.420436247512853
27.07693030042439
27.38099406470798
27.38581232259828
27.32494950987997
27.282417912992273
27.06878620795479
27.075204540389873
27.33240167921369
27.305226809928598
27.275520668832815
27.199459960120347
27.28695884882191
27.26746832739627
27.28093078719212
27.238111504434208
27.04079241479133
27.06392021649373
27.275821858105108
27.17809748823157
27.231007530026226
27.0267177566059
26.99718009191734
26.98859264970221
27.1942958725411
26.92194742093101
26.96305418741669
27.083847494552515
27.01507585573384
26.928294102049552
27.01958191662283
26.93019068119768
27.248479201118183
27.089426830467126
27.127234415993932
27.085100664601146
26.92140930811537
26.92262872684839
27.00151875949806
27.074782801176013
26.91761687449232
26.860385426944124
26.733200402931054
27.058659262318262
27.015649512376207
26.93346751534808
26.940587560061473
26.920596325932177
26.94980819865189
27.008946890281123
26.993187338601082
26.897803514372686
27.042475975049488
26.831761851056346
27.241200586421275
27.17798931178248
27.088135691870622
27.20406313708395
27.22949785374492
27.170563263266917
27.11553215806643
27.156132694888882
27.122907234417962
27.106055098434872
27.090125424312248
27.19812024584173
27.231678054684604
27.114601316359575
27.170974191455358
27.14843847347569
27.175406592048237
27.193716753352152
26.940173144075573
27.05837410104005
27.157129357968888
27.271229289676683
27.186937117524987
27.279897196790305
27.373033353782557
27.216733997117235
27.35544293324522
27.44293997339144
27.244594803867983
27.351165667696254
27.238783393833252
27.287175834717054
27.23622886618874
27.272021702794657
27.244879966111284
27.149895723305402
27.388847408787868
27.2187043840397
27.560757708425015
27.28059268434893
27.334007597521452
27.17625329966846
27.510137319974213
27.368758241657027
27.208975776745266
27.08716668021962
27.115625375200857
27.25702926413551
27.180721127770422
27.168011755222437
27.043925696626914
27.331919431077235
27.203360594962096
27.304380624900105
27.38288827795306
27.263607459556564
27.32544458411992
27.370070974413995
27.081094408550303
27.09663027132148
27.232764397393048
27.22700564504417
27.043006212016145
27.14777523108572
27.159698229558586
27.18236955886242
27.382987575380156
27.274268696313534
27.397674011062893
27.253627797958977
27.095242192660375
27.146463991868465
27.303216695795896
[truncated: 98,002 more rows]
