# Supplementary material for: Comparative structural insights and functional analysis for the distinct unbound states of Human AGO proteins
Source: Sci Rep. 2025 Mar 19;15:9432. doi: 10.1038/s41598-025-91849-5 (PMC11923369; doi:10.1038/s41598-025-91849-5)
Supplement: Supplementary file 6 — Supplementary Information 6. [file 41598_2025_91849_MOESM6_ESM.zip › AGO2/r2/N_L1_distances.csv]

cm
23.203903346648104
23.514377280885817
23.480725303625753
23.48951003596673
23.491671564522626
23.4708633752326
23.403262947650287
23.38909297234467
23.316534806975792
23.142208793307564
23.164025447164914
23.039186580783735
23.07516904195392
23.194096516599593
23.513757950491076
23.173875997965784
23.218409249519905
23.25123235815621
23.194936686345592
23.293865188572536
23.217221916012733
23.40093552162557
23.336913089319875
22.910730069682838
22.99818747373943
22.931705672960017
23.05510852432984
23.15351228899122
23.116048437619416
22.986006607704695
23.053015915728263
23.14319637548395
23.247276995275815
23.29372567157557
22.93031966104582
23.16468183828658
23.298151473902557
23.256737554361504
22.973447079982943
22.68275499591113
22.91264396131395
23.143537893957543
23.10690482671684
23.15467047001871
23.0132769002208
23.1626163151483
22.932635912916112
22.706159292394403
22.59968328980688
22.730547778713852
22.850162219120357
22.736033008868915
22.735415643386418
22.913323287967806
22.79013096834578
22.875046084451817
22.74797403419866
22.775360082771954
22.771607937073185
22.938444165286374
22.886961854043474
22.956971927523114
23.0220779796253
22.93570448248243
23.041556404737047
23.013463929899995
22.87179263941113
22.886112256295075
22.806407896917037
22.868131472915177
22.645078552966186
22.739879113953283
22.8823265531394
22.90200248923392
22.898497910752194
22.99630755693843
23.102264929957844
22.789952203231643
22.98428572986595
22.724875402236826
23.051357079516876
23.10584575063491
22.932889942597246
22.939411672934177
22.649774381996377
22.563764965724406
22.79284001137177
22.70101870584723
22.723128588146754
22.6099645188267
22.58357925194689
22.62695327153911
22.46664950732699
22.42558171515682
22.706838016259184
22.81515489239871
22.786337583377616
22.670667428461826
22.796505333675952
22.987006215069037
22.88243711162001
22.91739897460217
22.911492553112144
22.842712765388455
22.909423282033767
22.780381601730433
22.827624173362857
22.779572156165973
22.96216033419129
23.391218153955112
23.316487017266365
23.072371135818404
23.575907917670374
23.380184405718765
23.403753287474775
23.4419765592199
23.39112776700091
23.09999373775248
23.28472489171154
23.368336505900285
23.45397218809402
23.518933347959912
23.259863061501342
23.179152141797495
23.324466164867125
23.7026456807254
23.671516925356908
23.61751630060218
23.553834433148246
23.401139452992826
23.178372109392573
23.32766007557787
23.274272538832953
23.3553006047159
23.381516826384356
23.20887266217824
23.175142950722776
23.544949881717432
23.608111018120606
23.426452733838474
23.55364711636581
23.61555789512148
23.298034807093263
23.569305922838968
23.475559751213446
23.36173618730489
23.378978224721056
23.49605613170454
23.534421104796635
23.320040051857795
23.698115122209856
23.462135583207992
23.103313832025226
23.429178805528654
23.174332477155236
23.175621890265745
23.366954907035954
23.602702014755554
23.604352675193624
23.742077760849227
23.855842667528513
23.733423151176122
23.673036055486172
23.575719175956397
23.426625887761876
23.80283382691663
23.597231144578252
23.531644864744017
23.67737566638745
23.623587791471582
23.35259742111957
23.54766543400471
23.580062817586036
23.562614980022413
23.74010170158436
23.92746920502403
24.037862552351935
23.665543735638344
23.516801745613613
23.502406875386793
23.683845613081477
23.701905661308754
23.656464258420996
23.7140558495991
23.5314878429547
23.558622202604845
23.704095004847854
23.6012877448642
23.5575732511968
23.690899056961786
23.82157489471017
23.68276448125721
23.492539405534917
23.5746082185435
23.494497514617944
23.453016084566197
23.34473676704276
23.355664616892884
23.403482215695877
23.295038879377493
23.442948040155436
23.313525291297854
23.588131753735347
23.798930362706813
23.40750509668335
23.53396012918129
23.346129156943995
23.476457314167074
23.29102068171074
23.255251664491112
23.278541671760802
23.117891108561114
23.130537858016993
23.325404385884845
23.423449790301348
23.39390200161457
23.22425185756646
23.318441662792544
23.31938072596332
23.141485405201298
23.074716701321748
23.28361937404943
23.384463889793754
23.295442775940668
23.130671858407126
23.262419421239304
23.55594083630075
23.187196021203306
22.932811298143925
23.094250240586017
23.27742562688113
23.154550557933053
23.13758185866033
23.204120867319066
23.201780354106056
23.340606399314577
23.327284815349074
23.147102569904675
22.98577734183685
22.962634784983326
23.161818277939254
23.194918220892195
23.272900877178227
23.493032855088273
23.223632617437826
22.850734637680173
23.1136891431409
23.29320823117759
23.566805274764995
23.504075140244783
23.42195633345728
23.403364863220208
23.46608070101026
23.57446680740235
23.760602770971722
23.3399673356332
23.565705060496622
23.17300766896018
23.098267944674276
23.288495678097817
23.414501920095574
23.445526964116016
23.30869902435991
23.444936534737682
23.209240691254198
23.469842526205834
23.20938938392615
23.246183431637878
23.098956084795958
23.262985497848188
23.420441637861128
23.577096142077213
23.339978415823595
23.396182367307034
23.233646050606087
23.23694972128214
23.32885839669521
23.42603149384578
23.152067160075713
23.189331316323937
22.92379355089448
22.926739819121934
23.051382479136354
22.92893113227273
23.355272495616678
22.95659747663416
22.849347905769775
22.700130268335464
22.781240883804372
23.001627459963796
23.00671885430951
23.213143347724625
23.234393112630208
23.276177494694075
23.12475304849414
23.019136690987573
23.14866804416548
23.062421311432708
23.205225633175022
23.184858925832504
23.087784454443348
23.173510194856707
23.38206445440846
23.29539929944298
23.321261797309283
23.190263477884976
23.21708211951499
23.327639087757703
23.15069415483335
23.193271527208157
23.28555998248629
23.405885186227827
23.233796697391224
23.2244123744585
23.129803505016213
23.292429106305928
23.09420070129737
23.1755926426579
23.168975593134974
22.75738025513459
22.88235544124264
22.85789913963828
22.807066757973587
22.814370726058375
22.970921584131887
22.978388793838732
22.984184710170986
23.011133324994855
23.198963507955437
22.99206901782145
23.125109077482794
23.336475283824488
23.131912400330872
22.81923955575524
23.121998258698163
23.43897776950251
23.21511355721119
23.62690262845211
23.70855590503684
23.46330551539159
23.66445140391728
23.607295490978213
23.798880804119964
23.828262273777593
23.438725691702345
23.618710864756576
23.452019343722306
23.559602639693704
23.575975372529033
23.310672486477387
23.555026723229293
23.281524347144757
23.596706528990804
23.49831867399609
23.463464876775962
23.45717772692797
23.47723971955469
23.301181128036692
23.392607359911253
23.541599990122396
23.375459020292496
23.5477291372682
23.37369841226678
23.712729682913277
23.37707505440536
23.54248429420373
23.408439590270778
23.477206769051307
23.535812076909536
23.66391702313275
23.390912416284156
23.566746353941518
23.204250423698777
23.318241103464924
23.146188631800655
23.222728922827596
23.282344347345962
23.25508292712309
22.973774048624083
23.119879509787967
23.284924080392237
23.544549294353324
23.30924765738644
23.10872662971688
23.161257669450862
23.432290442632052
23.594854924019142
23.531832611495243
23.19047060462108
22.934535148233838
23.089583223732166
23.200046957800126
23.08243370863095
23.128199514756005
22.87588728425335
23.160262972079828
23.245878318998646
23.399182846445324
23.302570104528833
23.162671145742138
23.265396580074956
23.308343114140648
23.28741534931611
23.347522351999398
23.287405512309945
23.169364363516962
23.228722956817634
23.12303692263815
22.845074085034312
22.967588374920364
22.77895551392455
22.964005805914468
22.8933891176619
22.993552995786917
23.146754117921688
23.037834962976756
23.06833722681187
23.15595380714122
23.296282230264293
23.14123477538535
23.13843728186961
22.892996256568747
23.1203956303469
22.99319888294998
22.765674692431354
23.000863323148025
22.868171414521115
23.074629820073678
22.926159472103013
23.39076749418571
23.106609340695375
23.16522162546785
23.14509772970478
23.24563865585265
22.800967973765964
22.974951693606393
23.140509427668277
22.958654029086443
22.819573866345845
22.86012046694558
23.224142017147926
22.896574351850585
22.8751042651456
22.719635679076994
23.004403173360522
22.937307409726756
22.712833310646005
22.67809583465441
22.793130321499348
23.082605870169356
22.88707240904606
23.10307485239398
23.190170364990998
23.032224141021477
22.870133723190094
22.640681803363222
22.73435298905199
22.93482008390758
23.093635650857195
23.016262869091182
22.656678107710437
23.239749207047648
22.928253641861005
22.77879469511771
22.931409448544876
22.952068892072504
22.999995262065024
22.84942364346343
22.854554431898872
22.924173735538876
22.788578838127528
22.972368855259294
23.14427993501894
22.945978986193182
22.873209083472165
22.85067327452152
22.809693143127827
22.744485242719765
23.136751767086697
23.04799522267252
23.131918251354374
22.900744453463883
23.228052824440535
23.264899202872787
23.27013782490776
23.285446363504075
23.29666507060387
23.242611747413033
23.08889515009289
23.1946286817679
23.204866488718974
23.175882832775237
23.218735461463055
23.167595787547373
23.22853772612382
23.324950287620027
23.318300149785816
23.167150013322896
23.20532738144306
23.057038217503486
22.930664028658125
23.000201964553458
22.965312923339276
22.91388076461789
23.20608312525723
22.87065939328211
23.011080075412156
23.05748063514757
22.900102463921968
22.809839678172793
22.681978824155713
22.59250600835788
23.06190378124026
22.95218871483693
23.0372222971559
23.0416943212801
22.904510615302026
22.9262740125054
22.985696141068637
22.865376253890194
22.816317724907822
23.0615261972438
22.863076159394165
23.09973947046405
23.141501575598785
23.003905896746392
23.238810040197286
23.34802064214321
23.255052220272926
23.26535451654056
23.15098705170814
23.07975233003537
22.980200445708768
23.136359314106972
23.070720013713984
23.141007147725237
23.082935163581045
23.157442206394922
23.221078310105366
23.128925421179876
23.272315825830756
23.601149441232806
23.269403098536596
23.34284262302178
23.46342716098543
23.4528985073853
23.63882706346944
23.439147218351984
23.493586061372767
23.412554234601284
23.476730928185653
23.186926389890623
23.357641907845796
23.54577364509879
23.54766645454052
23.365664134375347
23.491758501086817
23.70433052145768
23.61401713893288
23.499606886566518
23.721383093232305
23.569607693639703
23.6155995607038
23.455317666651442
23.339817872808727
23.525448558734134
23.275202764514034
23.40494464600731
23.297768614285907
23.21968318212562
23.27823085562639
22.97813547904857
22.849536017514406
23.156738193102715
23.0201994199161
23.124932539287958
23.140703484077946
23.05286339678427
23.003375466375246
23.028254103467997
23.122071902796883
23.029421983209858
22.773946928840473
22.9236116248144
22.76786494623215
22.940239232563297
23.0057878840291
22.94400049404075
22.786884239135027
22.743593201646956
22.751839936306816
22.828325422179883
22.889362200626568
22.71260541703308
22.9433345720728
23.040537596221185
23.131050086132003
22.77350942388445
22.632599507655282
22.844255776353698
22.878957742154807
22.58465685258443
22.884964372971698
22.841793151353357
23.077832508803873
23.120693755345993
23.045623724272534
23.110333618303997
23.10588470331416
23.41395079672801
23.34030856489992
23.318551695573948
23.261559796121528
23.341166016545156
23.5074073925803
23.329449447950765
23.2264977551127
23.215741338187883
23.031843999581817
23.113018816379757
23.238607981727352
23.321299300416573
23.407623857466305
23.60754229041179
23.250314632147084
23.5155580860895
23.076482081476616
23.02133642600109
22.924650496754527
23.09994330840364
22.757480167416368
22.80398325389171
22.90496360627051
22.94650150699518
23.06635650074219
23.036170204591723
23.22192614876062
23.138409739647514
23.35697723051285
23.307310743635295
23.309291585796398
23.471847001435826
23.3112292909887
23.230252877019414
23.000203861998212
23.14672485591677
23.217758170153278
23.412721050041597
23.269709015351097
23.09986295574808
23.172928521419568
23.069931707119316
23.203701487759634
23.08060640995171
23.116608611370268
23.307087821978467
23.2338982035961
23.077920966153727
23.21195104501474
23.241137312641424
23.11296695356643
23.246248374518803
23.354486745646078
23.052246116850256
23.13742826732631
23.187514765787274
23.24258311622266
23.457292679891964
23.422502335415356
22.95330661065489
23.080163806099197
23.15658027674365
23.10915534599183
22.99354322535601
23.25766803251822
22.988491265381413
23.028950129331022
23.102416176474918
23.127091246403328
22.99889469622413
22.857274097570752
22.978464897555604
23.1077108198736
22.74134814012272
22.986015754689202
22.693137889047005
22.860211292108847
22.901921361005503
22.821020794895432
22.976471433806555
23.01846395302804
22.95669118900808
23.04632353383086
22.764203319457867
22.699497466037165
22.840878543187255
22.74981202804438
22.839700089778983
23.179931999853174
22.939293641904566
23.057857628089792
23.072126054901318
22.865178484556587
22.810328882577156
22.907417713064476
23.276386468181638
23.1810149688923
23.06501924962725
23.225059825880333
23.17677484680827
23.151671086530378
23.36287519546356
23.29226261509574
22.972999664854854
22.940579860267384
23.14316912505996
23.44047263302749
23.214729937907514
23.28827424574034
23.26799128582427
23.198394166943373
22.818564361248164
23.185139301785338
23.099638870469455
22.9582319902989
22.94663553182785
23.178384981199848
23.251612648380345
23.128633130247714
23.181106516388734
22.774477901151013
22.630864099716714
22.79491805169
22.86618747124427
23.19697178927875
23.364142225103596
23.20102149375155
23.157697528909996
22.85713326927566
23.13827674282749
23.313167846053673
23.131974603266933
23.384767891036258
23.46184388766115
23.490152731683732
23.344570774411505
23.113261960861905
23.14897016789808
23.28185729916562
23.272402561077485
23.273839091126803
23.004072911489086
22.902600679581692
22.80609824657424
22.77485113171787
22.73989294600839
22.918788232921244
22.838890052781316
22.590434825632983
22.963457765936433
22.808720569838197
23.2002905296287
23.078713476281695
23.14831374955066
22.991312573212117
23.111685993345425
23.07570332221017
23.166698319489768
22.944345695224918
23.108746541354435
22.843824617704826
23.047814442075225
22.797643623476738
22.87169596919855
22.739872882390607
22.685992909103625
22.87429846858712
22.82602222190866
22.925391172103456
23.230510615530953
23.165690969592827
23.186264493162238
23.006897529412438
22.955177187541725
22.95612396665384
22.955425737081853
23.08532506205187
22.932343092573863
23.15552652087268
23.080976292011723
23.16810874546318
22.958171866344653
22.661079793067138
22.91939212253944
22.682382433285877
22.839982542296323
23.05807363812262
22.969377434698735
23.050819726254353
22.935702253570405
22.941743878677734
23.21517334469562
22.753030410052766
23.119119737394506
22.9251458999266
23.179257228095246
23.085343048269685
23.109198648859753
23.093964390788035
22.816097926431695
22.85152126555436
22.96368178896211
22.863578552106382
22.86564381464457
22.818452077767077
22.976136236817297
23.140723569850948
22.832722167701405
22.931769076558588
22.638107057494434
23.079428939616992
22.74232760008046
23.055933580230928
22.97435040557743
23.013013961389923
23.04937756564266
23.21253048944688
23.031610495117963
23.23589851996456
23.29471147006632
23.213153916469622
23.194302446253094
23.405346244925543
23.363908542301537
23.026888909543512
23.069587521076638
23.404903415307547
22.949648438198057
23.258885082611307
23.21865492427099
23.268768032508028
23.380435670184582
23.462062834933516
22.916553401751223
23.041443054797778
23.00586904673939
22.964470852822227
23.16298768487782
23.217874188560852
23.263489975412693
23.074586342447642
22.964198786608403
23.248528913957365
23.059747839561435
23.403119901345374
23.134285462514633
23.297956033624242
23.231487313392087
23.563775285431845
23.434710017490687
23.30480458697132
23.325187442479546
23.378644974615167
23.304866453172135
23.215427489026165
23.262132694174912
23.128638133205072
23.095092244867747
23.23254378913721
23.127576307324112
22.795111773277245
22.969550248673944
22.96957249507311
23.025830710520008
23.24302920952542
23.129961458605198
22.812763034566423
23.149323690740225
23.128346021727285
23.24966724258646
22.73838794940735
22.71853482803712
22.885585508760844
23.091948078720414
23.088068162907785
23.24622054433767
23.18110851123635
23.212683161248304
22.972225036705062
23.04306032333174
23.109249897168297
23.612346394383025
23.184542758621795
23.236387840405015
23.309465238939197
23.25931561592839
23.19216925916082
23.498481167817257
23.28512888845728
23.44966510071631
23.243831616992228
23.15725261779098
23.188786815831662
23.289572999799102
22.912915193362565
23.18463293311569
23.112114782752666
23.393466042411475
23.148048468877406
23.201992784168784
23.158050894067543
23.435506372100583
23.063664841552665
23.09491148683808
23.231053999211532
23.21475137962757
23.317886498108493
23.206227661266933
23.110635983584533
23.088434361114693
23.183509028372573
23.401490269292186
23.245058821040864
23.174478527904764
23.221284431495416
23.473670631815924
23.514820918669315
23.45383750603619
23.48752551006911
23.363229740204517
23.469942967447334
23.306736955348434
23.305472746010015
23.593960563021703
23.4697811751559
23.269628995409818
23.27649518476408
23.203987314204294
23.41423384872702
23.344116191707936
23.486994035042688
23.665782509596543
23.619194110458704
23.632192182067783
23.5228438982327
23.34690743264318
23.431512923632134
23.142532189926552
23.04744615885712
23.36431876768071
23.327823191925525
23.5155157181593
23.402519543946795
23.62066602328584
23.225033297014264
23.263259076166747
23.289739927123012
23.239929078010636
23.06081152786437
22.99970132756324
22.747250098981944
22.6466730950577
22.7818371559327
22.679555989889774
22.541717515342768
22.91126988300293
22.901458439512037
22.696283743616007
22.855119826775553
22.69969312562933
22.856253032967437
22.55442780227427
22.841199882945467
23.041733226226565
22.765419915589625
22.72489447279764
22.694703015400513
23.15156432737784
23.05691000254242
23.013779228263587
23.06621524787076
23.082232878018562
23.120737663211663
23.061336863254127
22.936399930593172
23.072842658419557
23.000523695931975
22.86051295490931
23.037552694909753
23.36758885283124
23.379304194860172
23.31068641721855
23.22302687962651
23.257061412141038
23.21628522603623
23.337633607689508
23.175805265408155
23.001422250541932
22.763807731367656
23.016607617162375
23.015074270454
23.0106890577137
23.272077949236518
23.116323850349556
22.9648421965807
22.788870057752735
22.899365886410852
23.10969941550612
22.87653142780738
23.080463327069438
22.93981749710769
22.638168506420865
22.682988531984076
22.990824998498713
22.915419610030153
23.186709026822836
23.21132180571736
23.25135220715531
23.47347375456913
23.280082736446648
23.625093848863113
23.469479887889953
23.484005427692807
23.499367162703315
23.33970084580492
23.324140356811007
23.337037812020736
23.271088439940655
23.51569883518634
23.358793378119834
23.442842851434644
23.597001630359284
23.777731564504677
23.3921942361403
23.56605029246137
23.34405199781648
23.491420687279156
23.494147135340047
23.487270166769903
23.32682267821596
23.348126493499322
23.254902029451404
23.53095102529179
23.33656346227157
23.284748337513086
23.251754281692218
23.276061131425227
23.239922492623915
23.257207844219227
23.507236183418122
23.28045580962072
23.08831339326876
22.74061150224914
22.808994127239608
23.16725539217276
23.100167582596995
23.02855931765464
23.17737472982198
23.064726184259783
23.1036981681166
22.987303166024937
23.02284329116766
22.551649109908933
22.751899955429387
23.068277959832308
23.017453550841285
23.11621261617985
22.97735417090075
22.790258202946056
22.770825068686207
22.945004034904347
23.079296206729264
22.929135689518773
22.971300188587946
22.958869731065935
23.146779138943966
23.160083480061775
23.043705675427393
23.091581926862474
22.887136367829942
22.996431010141702
22.965958374095507
22.886700036901743
22.974390391286775
23.167798057473505
22.866432095340617
22.90039433313403
22.84173613843589
22.68128681854685
22.864432546384258
22.77203946366844
22.96164010363458
22.8501298933612
22.986913184034414
22.95258577534948
22.840230862583944
23.27006806014592
23.117637151374115
23.107989461277775
23.112815333058762
23.009406096222257
22.84534283811645
22.490396889663685
22.924749923374012
22.69514370460662
22.781034990150626
22.704582522890934
22.82691477080681
22.850144321499105
22.9033175117886
23.08506116793472
23.070466243822786
23.10302001763532
23.17236395575553
23.34723852339745
23.424825990540384
23.292721867850247
23.383526107187794
23.194208811419955
23.508817162223227
22.974048361559007
23.315802800880377
23.334819132020854
23.356454520707327
23.166702727716558
23.080144078630024
23.019251342880487
23.173268504503138
23.068335682137082
23.241600833685094
23.37106241271756
23.354908884810644
23.486685233484575
23.988939115507968
24.074347278732766
23.75122825151083
23.664332408674895
23.536793150577143
23.895868646470785
23.521171037177506
23.30145645810662
23.16803921199499
23.17907151889293
23.406802035470882
23.42520558207711
23.288983688054937
23.053465536397557
22.999861263681257
23.208503183620834
22.986417399638565
23.109798131381265
23.391365323753586
23.53983566996235
23.477826279832264
23.495649598386585
23.563979058995635
23.431574564011957
23.395051829593804
23.400384554988765
23.370694564886065
23.555210784120934
23.41355424225525
23.417545463440714
23.57596675851824
23.218181250347925
23.17788073928501
23.1716349732332
23.048535033679777
23.4466467409324
23.31363667011283
23.24153726242557
22.910423311781056
23.038319934210225
22.996781410394163
23.18930856978569
22.997720127030412
22.917482457052795
23.102832937671554
23.3723311716911
23.296924577028584
23.03779409101117
23.088506482699856
23.28787376285768
22.986537348684763
22.989708233858938
23.127977570053623
22.98571937810124
23.140163085706142
22.953460265701292
22.92341768432001
22.895000750001685
23.09390357950825
23.067067142984204
23.121170989603275
23.416607354777007
22.978926397343734
22.92629093588068
23.074830354064478
22.89309970932024
22.75521565800985
22.721092744243197
22.91918902270502
23.11604480533976
22.939149926030197
22.870242656412753
22.81187849830726
22.98255380680808
22.97572479070142
23.001134809508592
22.891141589237108
22.70921455217685
22.748561430103567
22.912106625223693
22.56611270482454
23.07524917740309
23.009934942894983
22.958424160180467
22.77299968141583
23.072018658957916
22.880084971644887
22.73490441998467
22.644020645030025
22.788266659279753
22.76931790364721
22.909961616766253
23.12212407005185
22.831511183317666
23.03852634663739
23.13499305574635
23.038512421148795
22.863553760705273
22.936621516235462
22.906815087074083
22.757720356971042
22.594643080833464
22.867899771502465
22.998348720071416
23.060687258611445
23.055623738486695
22.817576543653345
22.63963156183821
22.779476005338122
22.707688963121317
22.74993759396139
22.83275267650739
22.79923949885476
22.97769038349653
22.846104851011322
23.09972238331252
22.735399023787526
22.803056272545387
22.699468732113477
23.026464415704204
22.904726562041937
23.045464507164677
23.10968256697039
22.89033017374236
23.164927069320076
23.07462204672213
23.160591471647464
23.023193582915
23.237137428309556
23.07384008461739
23.23706656221167
23.43729090312368
23.419381710802945
23.37212315198482
23.35759364444096
23.264714744521903
23.707222031275844
23.58191384403454
23.65619170850731
23.526388872369463
23.43509717907348
23.436979313172497
23.562865005764273
23.154683886879837
23.26804267666853
23.456380991378246
23.4913422546621
23.74179079263412
23.52983275262053
23.528720832942227
23.67188984079041
23.515454238626884
23.5845854208744
23.32277224818667
23.26207490029848
23.319007795052407
23.397445472112565
23.452412597842148
23.050183086153957
22.99972686744758
23.142053658126226
23.239275705877137
23.43399626373416
23.34257069733515
23.152006896271985
23.44340168350807
23.416856451335946
23.282392398563342
23.73322451272638
23.409635366743693
23.6772863485518
23.61629763752634
23.737874783680546
23.727016676277486
23.456821166292094
23.7423879936681
23.66227952958772
23.477530066283443
23.506679133985408
23.8291031512929
23.677654161834564
23.714257670160162
23.84148704563457
23.815450185876617
23.66918059384062
23.518560232299343
23.70917419932866
23.85917356018538
23.965585748165278
24.105047618983356
23.887114192574447
23.985855600246463
23.745406262930413
23.782885045897427
24.005384292460267
23.688672124310536
23.734645746128095
23.94764306673317
23.813208117054298
23.228238356435973
23.303244258094903
23.31527279844769
23.272809425842958
23.594264974788388
23.749901755296698
23.564243539348546
23.642957586304473
23.766846496898715
23.63404151602632
23.523955241100953
23.55269037093447
23.075941625654647
23.174272757472664
23.2136060663692
23.24503272478752
23.314844765211134
23.23219285092264
23.32513256037175
23.391604600813974
23.140206693157616
23.52428114081789
23.410596012670155
23.477880493446783
23.59656440102648
23.311036503369525
23.422664371106265
23.38111338498781
23.36216428425891
23.501417776910817
23.572048582139736
23.489516193802615
23.513713512037995
23.63988228629479
23.25724584480662
23.24016959894528
23.340381482034182
23.143708730570737
23.197077550429402
22.994222579643374
23.14051159771767
23.353807659289046
23.722928275778806
23.526159316514104
23.64700217536377
23.41114427221443
23.54659577233264
23.388756993792395
23.237559841938783
23.372472450215728
23.352195854875063
23.5173498215365
23.452870918639135
23.58905472663559
23.74635584915119
24.013597305577747
23.77137889363305
23.880704649482862
23.410170725414357
23.461590760298463
23.323941696665692
23.4070944028562
23.051191952923116
23.529917448368906
23.21918126661236
23.178046990897425
23.27796712011559
23.09453830342349
23.322542477176313
23.239034536261634
23.241802492412734
23.587340548054385
23.65610039720634
23.584776665062904
23.683121657029886
23.58854970924141
23.406826923975892
23.27737394572401
23.368871321925088
23.46955574666779
23.480746066938742
23.2045835703901
23.44543523794758
23.39861717892837
23.51888746846068
22.96504419107608
23.357412997158566
23.139343283395863
23.275827016211696
23.097840584096087
22.991575291703946
23.070069210244835
22.89866870873979
22.971817981272554
23.136832835571436
23.006428973881803
22.926334237460463
22.98106688469268
22.793468708337127
22.978641312554636
23.119677356325415
22.918415905497987
23.308691124413805
23.581090413210504
23.463310394120583
23.263356009383166
23.216449807375344
23.098189870962187
23.17607022660822
23.402435802180623
23.260986251511266
23.23416111926815
23.186036515633308
23.445792707354713
23.293602685095703
23.32529770979235
23.476732577109612
23.33314424388075
23.257772181261526
23.187382601844252
23.23084240219607
23.58449012252526
23.437898667265618
23.75754624901815
23.709088683816464
23.688330473276743
23.55223852767822
23.365234282013613
23.561810154991694
23.58214242083724
23.453653630692344
23.536265491055048
23.769990879947766
23.71117125522665
23.767074721992522
23.95629159227318
24.127955865419526
23.911469617298568
24.113028498828797
23.721394607194018
23.584280673598595
23.5824067482241
23.38885651125273
23.510947275220555
23.54104744641208
23.17013498994238
23.456252134487734
23.801976227404342
23.654039374082725
23.485531245078427
23.314708428037104
23.686084797853727
23.59541696441865
23.69355105913599
23.667888503846093
23.474240295603582
23.350368836345286
23.517076123095904
23.576192626540433
23.44158661763667
23.398257812450435
23.197564804394087
23.309348456409857
23.305867305224677
23.053730160949957
23.034647823719723
23.200445565901706
23.438388093249966
22.931621855006693
23.29915317490674
23.26318011057706
23.534005614289313
23.625450422276714
23.542518109496836
23.37211698380019
23.496896026681593
23.387641986336035
23.53058751466271
23.685357665434445
23.389613310546913
23.441980427818983
23.510016686425534
23.604010598162976
23.482487113269876
23.582358905301223
23.584971697820247
23.49666581231134
23.90508085981078
23.562175574239685
23.884485303877266
23.908131413097344
23.81786972502258
23.785671794700487
23.695834088464597
23.677585432283347
23.309590456092522
22.831434893882655
23.199750536582826
23.170751375830005
23.50892491434347
23.55596675807285
23.423502764566884
23.38740390533232
23.497352077665628
23.597288304024264
23.204932776070365
22.916433970273587
23.04903152341748
23.227997101102055
23.146936071758
23.258174478510686
23.04993308413796
22.749007667028245
22.8691779043053
23.156222823785846
23.316349027843774
23.216923566719217
23.32851565092101
23.368891786093915
23.581809905075293
23.3876925088353
23.396619312334934
23.612735731343804
23.814721174584342
23.779869618399598
23.653768743816528
23.486059362513743
23.629540034578923
23.44763461395513
23.570619700390747
23.814779079791894
23.883025946765656
23.792913118363202
24.316710027372803
24.008881752487
24.045189672976758
23.702835667214593
23.712196818519796
23.835212750225573
23.779557025774285
23.552394272527778
23.546063478434043
23.851067860417263
23.859737316115172
23.87353671714985
23.49597256307713
23.82899912102999
23.45298687635041
23.337541746711214
23.450556716360655
23.281738554320487
23.285947864837137
23.25892074349141
23.19214261942589
23.093892742904565
23.516308461075745
23.44808001949108
23.096599175861837
23.120213400153737
23.142602061412756
22.97257171096272
23.068994644716888
23.32424470142811
23.643052864768322
23.588419372502972
23.71002896142917
23.588730001862604
23.77860486446185
23.614053113337665
23.606838681975553
23.587980091340118
23.75614793723382
23.58538747438402
23.646831062066806
23.5274472594656
23.64153729202218
23.544902887529066
23.40995185263954
23.459860034186462
23.491318589160723
23.525307905835227
23.537235478767556
23.710549049288204
23.57956542513258
23.861133397359946
23.619333023532576
23.672585018798703
23.404102503004363
23.30996790040723
23.588969764179446
23.5181818607979
23.43631154998853
23.57163841347137
23.57606489001073
23.515878656059613
23.502753378197497
23.585929487225616
23.64194932182281
23.477226629603216
23.282446857020798
23.32999634665335
23.2458289617277
23.298490647078978
23.04198549637311
23.299640160196727
23.47322994746436
23.30357437396504
23.521927055225472
23.332517287858234
23.34535166515863
23.453432925159934
23.286442222191617
23.17793184959935
23.234685510118613
23.145005727564318
23.082053975172965
23.06893342157812
23.118315998985683
23.237785714393468
23.152703024835652
22.96511750691872
22.894088621785922
22.900213932821472
23.487002205540435
23.389649586284516
23.407320936387862
23.38841435109461
23.300544780813475
23.372743286674122
23.34279520132974
23.27903352013379
23.504436719996395
23.494381526545787
23.280035387368393
23.23678715442154
23.258151214505226
23.086663120334368
23.411508495632237
23.04498061843364
22.929007344224132
23.232535844513368
23.149685937738454
23.214074415256388
23.101075272353395
23.207085527309797
23.148476358531216
23.33441871609399
23.290096110880633
23.273376273520753
23.32961202535517
23.540544530011992
23.515994276236523
23.404361216659662
23.616024607800618
23.542664105538158
23.623276840469483
23.393875760463658
23.299882191771744
23.275524109784897
23.500313854322076
23.452037426093664
23.287504682848493
23.298735211551175
23.36592092203973
23.429823708373114
23.057937221148524
23.506465815201572
23.448369751960634
23.430603800147814
23.29733845118553
23.100550276814204
23.03887962554473
23.132335847173668
23.033515417605084
23.177640510737124
23.29548032527461
23.155237418339915
23.145856485979564
22.989773245390253
23.18627002982413
23.001301457590674
23.04941963036915
23.18802730624631
23.47964251758696
23.106609144425494
23.14758219470606
23.209891263089634
23.230650416251585
23.284441847822176
23.16974319211938
23.200649702959254
22.95595825045885
23.185422632881014
23.40617871287546
23.051122104703495
23.096151443800263
22.98741890120322
22.965624696886312
23.036937941669933
23.165526584493943
23.181320716615392
22.84793565713012
22.865349218264118
22.797134084367467
23.154607572100208
23.080296050467577
23.02579014494119
22.96114586600492
23.063722941002933
22.829013271428067
23.280844672644115
23.317964764384733
23.140137347379785
23.106546128309823
23.275364048319563
23.020135037680877
23.44698148215088
23.193089919300025
23.1242918750537
23.037656360338126
23.235859056719537
23.26164189152435
23.414905707969165
22.825792439248566
23.038735548287644
23.065378896741517
22.822892554813112
22.994121275506618
22.97558354548675
23.196708371193186
22.7729223290106
23.145674070564993
23.122432394125006
23.073127256963527
23.339358304505996
23.22400067208798
22.81332794890218
22.909359401809553
22.988724240832447
22.97408833151847
22.72916080139732
22.9296644936366
23.016751444172666
23.069769988254226
22.979379264229056
22.807001682697965
23.004800111865986
23.224793869557903
23.05020062906754
23.18096634546759
23.031853453300123
23.246019510465015
23.22779295841285
23.408467898502803
23.228849517809387
23.01906774453781
23.344041745242205
23.289919482627123
23.36420566779136
23.353017489776416
23.127214452837695
22.755050020031106
23.090026430125622
23.18084256068547
22.914426564111295
23.130097069492717
23.075207364454798
23.12725005339281
23.119869209722324
22.651835608922465
22.680690499279205
22.53480336810596
22.549975577851956
22.7923450137583
22.70176586770533
22.609220061080066
22.646446089582803
22.757752747140653
22.667655241856373
22.68190887817296
22.594869580707147
22.600258844501635
23.003108747736114
22.79218538207657
22.959150911355906
23.099397952854392
23.036043443561987
23.019518798323528
23.00031717194431
23.134773234766534
22.96870304507712
23.037370019560132
23.184609778315625
23.10204088466692
23.07995154153792
22.818574435991653
23.086593626364856
23.245225268857826
23.265146128501726
23.277063417418635
23.05344828417042
22.940613756144316
23.21087258333169
23.05473847393188
22.927790105387984
23.197830992776485
23.0042116078326
23.30920893202761
23.07900617063568
22.845789248783763
22.90237075169086
23.097619158833158
23.43903595682982
22.94537666147221
23.09083612370905
23.093553813877712
23.253063148306598
23.457569145988586
23.057691184289084
23.114821976831895
22.88157239099315
22.915881581057835
23.00502603892465
23.18129005029927
22.96671496239934
23.085848290489807
23.20963993628874
23.187577064580488
23.067008046344657
23.283075600401403
23.273110786996014
23.24444699090362
23.124832292810428
22.95339223933991
22.93289176334824
23.120051116665227
23.204449183937296
23.105193258255962
23.08424578101345
23.216340982551003
22.91016851826864
22.833898575452928
22.764515760327487
22.85639945263115
22.796992583083995
22.896246716596053
22.834107288473504
22.83509059324989
22.663411628478976
22.704556847418228
22.68958928555616
22.663483379445555
22.66702485627599
22.709030426574103
23.052152901513026
23.11786423665316
23.030472622570503
22.991278492925435
22.81744252297974
23.10976075621866
23.040858230425524
23.23437484817953
22.87128578254067
22.801488940752197
22.97263398438421
22.968841844690957
22.72356242558136
23.038665083409178
22.922329764851305
22.53274853230114
22.690645548631725
22.81402265921326
23.077817608298254
23.005397508475067
23.01010774959075
22.76532728747411
22.75268585109088
22.462818831365645
22.63566255564899
22.704498709945337
22.58801716887305
22.91661442828707
22.849109551185336
23.043992864342723
22.990420020278837
23.008854137120657
22.99222839708138
22.975804225696155
23.07291573516067
23.04627916953367
23.045645639226308
23.054095169937327
22.89264523345998
22.9910714442088
22.90642572169025
22.829290519006808
22.866166253375518
23.02160413537956
23.141009024812732
23.030292426074762
23.070126696177187
23.26526334267507
23.263396114951334
23.16674324214559
23.387056216703748
23.48110454726993
23.345092080565415
23.284044721910526
23.186149261893608
23.046137745765222
22.996529896682368
22.780748899712346
22.98680147369824
23.06665860685312
22.91392993282615
22.909065270860445
22.756504017466288
22.917471816803538
23.101057300962527
22.9813664913357
23.1062932315727
23.260479167282664
22.959514697864638
22.945992721619305
23.09395155638225
23.292100255655864
23.22799451393585
23.091872422753568
23.143149311376362
23.412429436643894
23.51707602281459
23.309474560091527
23.43542194060545
23.479883445393273
23.597972296063638
23.74320930865133
23.53881076794931
23.547109022967227
23.57720124168807
23.10018751396727
23.01632869834385
23.272335034840463
23.193820770022526
23.70034868230442
23.50406129641495
23.714116558733952
23.491657748572063
23.534008016878065
23.350987567344955
23.249292241213706
23.168230583960455
23.43602731610417
23.26388262182064
23.298894123302208
23.516838172562952
23.546059071719647
23.48308162999462
23.268565206088933
23.395572833318653
23.176597487097172
23.23516288725959
23.66041358936503
23.563003835557936
24.009197771908426
23.81221775583223
23.744496623567027
23.847526744444703
[truncated: 98,002 more rows]
