# Supplementary material for: Comparative structural insights and functional analysis for the distinct unbound states of Human AGO proteins
Source: Sci Rep. 2025 Mar 19;15:9432. doi: 10.1038/s41598-025-91849-5 (PMC11923369; doi:10.1038/s41598-025-91849-5)
Supplement: Supplementary file 6 — Supplementary Information 6. [file 41598_2025_91849_MOESM6_ESM.zip › AGO2/r2/N_L2_distances.csv]

cm
26.769747608631143
26.826276716218615
26.785809662813733
26.726997861847043
26.591767882807147
26.766329043517658
26.62030412993142
26.67348322996886
26.66191274549839
26.521448991773056
26.274024306248908
26.310479137921256
26.46916596930853
26.550508606686336
26.639232201759985
26.638577949437014
26.52240473613323
26.597883128082145
26.534552850603355
26.65397660930513
26.34821041150412
26.588154121653293
26.688171068777642
26.507204839807667
26.499931625262196
26.30448897616103
26.628557075696374
26.61438119081274
26.32790794061495
26.497675138853268
26.547706244585157
26.58130360729454
26.47597743686077
26.528962836246077
26.466950457226506
26.512628022690166
26.79082430123167
26.41562415777251
26.272466394120787
26.436612580184626
26.499145539864337
26.687267167942448
26.597768979212198
26.946770071139316
26.847783666111866
26.69460248599088
26.584991034129832
26.336474000344264
26.435011865191367
26.524972252325234
26.30413290835001
26.44229542552934
26.21451136516913
26.59005593262891
26.38752660505645
26.26262988269324
26.314573374976515
26.319049925559888
26.219702180520162
26.526685118056825
26.414014134170365
26.351820944777167
26.16449530310836
26.364064466611595
26.441052683737045
26.495266653994072
26.575210767119657
26.37362745502213
26.335418456803776
26.261714476819904
25.956118573506583
26.20263969540808
26.24475245739034
26.297758498606825
26.216001297200442
26.240890390406182
26.464357778463757
26.1687924697478
26.228221689413076
25.933056335384382
26.125205167331316
26.093063260845458
26.292240939701763
26.151247142515345
26.04261865454454
26.300648750888808
26.19315051533296
26.25707013052181
26.227749837299832
26.0863492622672
26.19615166169813
26.222220609271893
25.920442578365137
26.043598148398893
26.330110828200088
26.185396686198068
26.141082843920344
26.005120362316138
26.179867704051155
26.46455995187305
26.04457858664988
26.32523918984551
26.139683503499135
26.297780352838984
26.201771873562894
26.282115359185937
26.285462231094588
26.151605359525437
26.24265613595261
26.3539813822239
26.34363496876497
26.298266448331844
26.31919649554827
26.360795166180882
26.294567894420393
26.344642795903372
26.142290457173495
26.068636178000244
26.078047487362834
26.077936021655873
26.237888073034217
26.16270260172538
26.157721199816184
26.190724246087743
26.146314814544215
26.462029114516774
26.31483661685356
26.295660184121996
26.278700914542316
26.37904244923891
25.938234474653164
26.1593798080798
25.953614488496633
26.288468849481603
26.16503417398961
25.972739072808306
26.00064056793727
25.976952763332953
26.094317226098553
26.24818483838209
26.240813250641235
26.19055179927917
26.221737990429233
26.10782189713546
26.15268698558896
26.166759587564012
26.170053476643215
26.257802285637336
26.345953740658594
26.0850654642281
26.387037767442717
26.33149827797043
26.375815773774224
26.52930735882821
26.49120610182058
26.42808500508573
26.340169458660085
26.158803937240037
26.335426764823424
26.314269508813926
26.339651626795806
26.45139490310294
26.513263522625127
26.614852041124607
26.507997284568003
26.478379437827005
26.33564466430752
26.512024776218798
26.414458380463596
26.537387229648495
26.358168358613796
26.488102865230616
26.32552990274142
26.43949552709074
26.458448640731692
26.364727194790323
26.50607508554021
26.132580455418324
26.21466813057656
26.45895520319505
26.5065573999622
26.571421624419994
26.357141671824074
26.614084938439905
26.19166862796917
26.401670130555758
26.3243078503853
26.377622650608647
26.279770924938816
26.253943335266957
26.288573841726503
26.44544616623084
26.39319704794867
26.29925980217893
26.614667717058243
26.461460953291706
26.33608797461546
26.393189676232186
26.314416128469254
26.31344018975254
26.429835552893913
26.32269801426048
26.578076790036068
26.517187833000722
26.52501998237996
26.47026749810167
26.47950446536504
26.541720605052824
26.429745842152638
26.381929285943208
26.43569228705661
26.344875816505958
26.28733771105572
26.42793175017088
26.420811820537963
26.276452137572768
26.36252274435857
26.5187528927185
26.573441898306932
26.535046136256994
26.49364196708261
26.638441633800973
26.608015312006078
26.36944640440572
26.346020613781103
26.324259654756606
26.501780027756126
26.308988681885285
26.2791603169508
25.96443424749387
26.405028299586338
26.192727347831664
26.072499915091548
26.333460260126195
26.381134929767775
26.363115135004826
26.352405310274616
26.329635206336707
26.271102293280588
26.286843845759385
25.993594123549187
26.30661917000364
26.461664599419958
26.31191004274923
26.598289711824346
26.407419711164504
26.446776849239082
26.386781652863217
26.56132708449005
26.535156307238942
26.38181268487762
26.470954180440046
26.338515256889963
26.436535180182617
26.430668410313437
26.474615002514124
26.529907716155364
26.32460384338364
26.110539778633928
26.303778215934138
26.30673366410321
26.378767065141627
26.381056285705014
26.363878775013738
26.20957443845437
26.29425161338702
26.26643947489167
26.49608392314785
26.22502955510318
26.53133307043336
26.403680378252954
26.294723820799202
26.230246717178982
26.32382722898589
26.241964142048335
26.135619627727973
26.34496265720681
26.247352845689665
26.23392301913311
26.419903395356336
26.29289033779777
26.369058088854842
26.281550242979446
26.243237727218236
26.305906839752026
26.267107013488108
26.028747524378844
25.807818484761103
26.02486416264532
26.230216883984482
26.193858028595677
26.27837774374803
26.148488019523786
26.300889658472062
26.32738122964984
26.23083737446714
26.57377081130816
26.33017391373556
26.51753895821833
26.241938115787597
26.41307259369532
26.388096892758593
26.531208319949574
26.389535702112223
26.31176637288028
26.359728393686698
26.286820919459174
26.45973352470335
26.158670795020832
26.2592108427621
26.103090284525855
26.16860795594159
26.32542010120965
26.648001383588984
26.397701108294676
26.175458817062246
26.279349207904882
26.370496639488945
26.492036417063648
26.257488017862798
26.49605841757459
26.32911721204698
26.23687961483619
26.359865203491722
26.509977305628873
26.5102499946302
26.631328800657354
26.390187591752508
26.36265062549998
26.4013680089449
26.212963736711625
26.28368033749727
26.380719990716123
26.181996105278568
26.501017736128087
26.432955237739396
26.318823049337407
26.093617806967426
26.244108031913502
26.13563509810683
26.28047070579505
26.20252336587008
26.269452774992793
26.23492792092877
26.29217350537038
26.17134813234403
26.31085411887611
26.331941186143005
26.36060978121466
26.192088736553348
26.33760362589023
25.967691175966028
26.184669978392737
26.14979524344712
26.186505472263562
26.173654316461008
26.21569598715309
25.91355087588394
26.082045395367256
25.984524492410692
25.969474740945387
25.8963870896759
26.132927165853587
26.14385114317582
26.210067544328872
26.015881814483123
26.015559306004416
25.93416471334966
26.270147602347297
26.387286643610555
26.253115605039184
26.334494223275755
26.13436378651582
26.438283580334286
26.30444517955208
26.198264971439706
26.232193928928144
26.13968289825384
25.917344276807928
26.16678884987206
26.067979054985944
26.170377242393357
26.09374070718101
26.22129191040662
26.116544204463118
26.094117426845983
26.20919677705625
26.11182500471826
25.938543369428242
25.98986343456102
25.97501047436249
26.09638021965274
26.168355125632043
26.171711435398585
26.02438079577836
25.978736162174766
25.859099077472813
26.144956244334768
26.298691940165565
26.10203623786033
26.18481331245236
26.19380214018099
26.368525432674407
26.39315788227523
26.55886578645402
26.616538324775817
26.70128927542938
26.224455833128122
26.243157713055023
26.42483565068512
26.19032757265166
26.291806266361192
26.020912643359374
26.290010327640687
26.33095997716606
26.275521065739074
26.126941401577888
26.177955949091494
26.311194965092106
26.139047681675383
26.328101607947197
26.420015624612706
26.318479596334242
26.338687311176663
26.235492236104363
26.340288224838947
26.01563174616686
26.078838359020306
26.340560488374912
26.23483166682993
26.175661147469462
26.146365612405155
26.286001287953987
26.167975445371226
26.163260178149876
26.121499442892873
26.172352422658886
26.135977229564595
26.013500281374952
26.08837250043213
26.282516729084563
26.146670734253227
26.069810933628954
25.99065580248658
26.168991251713166
25.972550084755373
26.039893126900136
25.96406349643175
25.770287600336836
25.905711444539534
25.88171973449398
26.090903657648116
26.130765360370372
25.960213773474255
25.901105369289112
25.727285851609505
25.7631683003628
26.068454334226452
26.044242851477346
26.090950236117507
25.989033448504053
26.265578034190312
26.16725001577501
25.884304534598808
26.18084963452599
26.135312178480174
26.291811736875594
26.172609335169252
26.112386103111664
25.973748233516257
25.998079741258586
26.137553845891194
26.19451290596772
26.13160186424831
26.00402229285026
26.21582811994792
26.141408276019476
26.067072633748165
26.40952135049152
26.16589173241786
26.474011960283853
26.283707113080137
26.581969361980175
26.37374686542933
26.48817000947546
26.208273898329942
26.335463000378883
26.314705868312018
26.447401081834315
26.50645019054252
26.373984582818142
26.44715144643359
26.501734640338682
26.385717725957534
26.44995114982579
26.669298330765095
26.525783030690345
26.44372252014752
26.331948377059554
26.514024800845394
26.197589975134942
26.48579098615083
26.04455355650903
26.02822295434714
26.27612899950186
26.00174163247583
25.902550018292526
26.109294328744436
26.23113700347788
26.400276574115875
26.310030936823313
26.181752943601627
26.45177553265879
26.326171204614198
26.130399372353935
26.346037301000504
26.38435995354401
26.168900178255264
26.425295682741968
26.25977298345215
25.980937812522484
26.23786317375853
25.90320122095455
26.268336142765513
26.159445393830254
26.194105528393028
25.970000128298672
26.18585804797123
26.178992706972267
26.194217883952692
26.03292989894191
26.000813887196017
25.968030551603633
26.144967967602042
26.1192018477355
26.14057875078667
26.139576882305104
26.25217581361728
26.131306624625022
26.39054800113776
25.938449651606305
26.15203031792208
26.11512722658451
25.95659853716089
26.04424060913194
26.03319132788659
26.125637150617415
26.177422932051023
26.06258519156749
26.116076646297824
26.26883840934001
26.02341749659302
25.978067156894706
26.12935334033281
26.033744541084683
26.29648454173569
26.031390881516643
26.221474078482906
26.067003661110487
25.96294676172847
26.170905654807758
25.924042452118055
26.073447989395028
25.872798040607204
25.935467369211157
26.129021775035756
25.97491712033559
25.835635251913157
26.09212431039805
25.923999978838935
26.072421195479112
25.85391216183414
25.80202987085556
26.19698321160563
26.190115664043116
25.896071765528653
25.974517412953908
25.962883131780213
25.944746594261545
26.021313226354028
26.041901086977344
25.99902679133464
25.89899662790502
26.164821776467566
25.965217004812615
25.71594025410948
25.82610546891962
26.034062014147082
25.710695478883984
25.736910711827555
25.566979241898572
25.684178644229522
25.79633567424413
25.71186429315964
25.73670696627371
25.82911424004026
25.853553553693125
25.72256717773332
25.604196006115036
25.69670245185992
25.57156998520787
25.603366219439447
25.72949172482824
25.808517891647135
25.973558946562356
25.908752790122282
25.7809971299476
25.820957916924307
25.95264301675841
25.885093140769204
26.060979243258974
26.155607463238937
25.893943098858546
25.90357714472411
26.050586135622364
26.11817901722359
26.19935309019447
25.84233271477074
26.079092211218807
25.883144920219728
26.157992706143137
26.00860721308757
26.12308937056861
26.196444807584
25.855094821144135
25.951749786321216
26.024517097631062
26.078464548771755
25.963459549691493
26.084583865032865
26.03682893399502
25.909744198008784
26.26211073011084
26.171616407195685
26.04006012843556
26.252247048490847
26.07795393173676
25.985740769190148
26.180068404062197
26.036211053028623
26.149928160516872
26.287667754038118
25.873577276334366
26.034249343404344
25.953448760232856
25.9875561887449
25.953928877131684
25.933881849570064
26.34852854684726
25.93329661982377
25.94937778793604
26.24624252961652
25.98281069508697
26.13197975616344
26.23988147131805
26.265124748392783
26.29180257654211
25.999024468835135
26.40603671536613
26.101327974713882
25.939231687624968
26.031888421738586
26.079063549736553
26.304119812942204
26.270992256421152
26.186131136998725
26.076876455649565
26.20512392108424
26.301129848494206
26.225971693614706
26.304345792385718
26.25566461593758
26.248520580073414
26.13956089528655
26.294444955274344
26.324771543430625
26.339714735610936
26.27612698629537
26.226985386521104
26.270261536582616
26.079912527870473
26.17581895252086
26.233979335924328
26.242325153490007
25.98603895191466
25.956986487359835
25.911086833291847
26.029053184372923
26.1174240626846
26.06243047313096
26.33332935541288
26.193722837650913
26.087437921909476
25.924996491851527
26.193381447044445
26.038040849681618
26.02184789785517
25.85794672861365
26.276989229066103
26.137159794777993
26.213862468749806
26.208218545534482
26.143495585654936
26.12312032870079
26.25101134175675
26.46449854484908
26.210976981964617
26.30576052761788
26.256231134511655
26.370314853339277
26.377891834173287
26.220390187891805
26.353786234615384
26.111236715535536
26.103307567198733
26.235164699225177
26.447722370338028
26.262392257633557
26.249798073972933
26.444413244799204
26.386865045810243
25.998781606558747
26.260814413018707
26.266974499632298
26.38231017149505
26.373941339188903
26.120194025095554
26.40648709273562
26.26216618797585
26.224070285878813
26.0884162011485
26.168535489356636
26.131230901651843
26.220317298915585
26.416116363716014
26.594625400317955
26.4343691844327
26.346962474297687
26.628816671038244
26.5915126474722
26.54164999167406
26.34117468670437
26.570242128489767
26.488955996896305
26.43663688356263
26.302828795136595
26.579814969438974
26.579907974442428
26.570132270804518
26.497280030871682
26.54199098877849
26.57099154217661
26.58319079457608
26.426231433830804
26.390757685610804
26.204996465049877
26.354176540711343
26.279996868771704
26.233869188733376
26.337324394880063
26.31562397800024
26.307603082753154
26.185630380531475
26.443327432870465
26.353333492395844
26.371014252429756
26.456077117845645
26.505705350856704
26.229322722261198
26.399420353228912
26.299641429592512
26.40481793302818
26.33981439904724
26.17962389713122
26.028770693735428
26.16410999127552
26.08490464261371
26.127313816905076
26.26140656004396
26.240924257061828
26.21460733121708
26.307546100952145
26.357697214155923
26.25582408258789
26.247814880214488
26.059170560305212
26.12641782708868
26.079248562759474
26.13981312415973
26.289245283531635
26.31325111380186
26.460178084122244
26.02503625039339
26.282451640829326
26.204008230821408
26.18927726923753
26.002128399874383
26.14548539929167
26.061239824619303
26.36599769950858
25.975638238338803
26.187120058154274
26.174372162809096
26.31173398658816
26.344778169829354
26.314152278065343
26.51218932364007
26.37342298000843
26.28235594452053
26.474399409592646
26.269458453304495
26.32693707011977
26.271490567405777
26.264620635731905
26.4179536819219
26.46828544830098
26.415309824006883
26.40511320833519
26.493488017383022
26.233642499968926
26.629806021075662
26.3939378355621
26.224155054291316
26.121437680418712
25.967493313722056
26.076395686858707
26.267134251019122
26.20247834071776
26.19350670520304
26.02569847200554
26.39756236367758
26.1687989066963
26.35609604200147
26.186784362091455
26.173555500719086
26.397573564074026
26.24618124958839
26.253028240666335
26.43587146498203
26.38881702934822
26.32672805074451
26.432882291805264
26.539650388469383
26.303196231354736
26.400935761589402
26.203212064738732
26.18441534916261
26.256464286012545
26.20820306059601
26.17617856315096
26.15429726784594
26.294693690793903
26.222789469943287
26.23150517005144
26.200620349862646
26.460669246084823
26.634797743652307
26.44399311228106
26.452199398313628
26.215378952082098
26.305880880681077
26.34075870341699
26.377760168565676
26.368132765909333
26.47408381446642
26.33303788029073
26.33680158973715
26.426611027316415
26.13720034651487
26.47938304653848
26.18087494108345
26.011629699391968
26.247782788431444
26.301987008210133
26.397029412009918
26.43231997107811
26.286094335712626
26.595742390900007
26.55647888108065
26.289632634065924
26.340524045257105
26.16771851981444
26.041033439609297
26.182625399616843
26.23332404296877
26.28031103422485
26.19445596639321
26.366798488168225
26.1460475418362
26.294974479333394
26.14986440438732
26.14123919154399
26.301573574262957
26.31620545325052
26.217016509401372
26.28547935807683
26.36958663711597
26.277572157893747
26.329113826062407
26.514067956262036
26.363927805055095
26.336467283260657
26.262580390029807
26.521476179252502
26.4004528729578
26.21592579556929
26.250396624564203
26.245009002441734
26.251585139874404
26.285805733796202
26.34847089493646
26.48297813680136
26.347782762106387
26.447441252959837
26.65977641847791
26.34760126268372
26.417283493977187
26.190512974593947
26.245249714693472
26.424540214727653
26.463986332044758
26.3468262442585
26.430219188085683
26.108934352043253
26.241831458231783
26.32593542069243
26.149180541462787
26.267949076045046
26.12963106858412
26.420151720423775
26.330633945158134
26.547429878454654
26.45687106522198
26.49387414145203
26.47420376992721
26.219675301134856
26.279960236824085
26.265923135977754
26.277474441076738
26.356093595341957
26.080664669136073
26.32692419158207
26.253371899611757
26.437123943358728
26.41344776622887
26.401326682394675
26.222662937983305
26.086431841719897
26.24192021624994
26.49230889297982
26.572077011679696
26.50998537018311
26.739827512812543
26.675340842225484
26.33498362230068
26.28515595456852
26.341488641887707
26.314119749449794
26.418289805244545
26.278457163199004
26.145315279052117
26.035564881657066
26.23466644401665
25.93462324697671
25.995063254588704
25.925079421426858
26.091322258606606
26.1138916008284
26.049042964780103
26.35854613045687
26.23089055787008
26.05621336325196
26.322176137169613
26.256725287806578
26.115291290386363
26.08027712115305
26.203852161418023
26.230271933529227
26.234203362703592
25.933375945022288
26.0609483553222
26.14367968963491
26.34453939334169
26.27138345450826
26.069806870545
26.27671114219723
26.293905663734062
26.398946005487268
26.352099247861975
26.833486040118853
26.58868443873433
26.494516142682762
26.622879180649456
26.695740873527694
26.43228546588265
26.4031212754097
26.433658075143292
26.39553552558443
26.145164602795592
26.262981933703674
26.31556145073291
26.27658330337752
26.29043502058712
26.56968391124997
26.509362352288008
26.329815004859242
26.418127193940247
26.60549628441058
26.278222353065352
26.211125752453146
26.16414060623114
26.07941211462161
26.138911492285114
26.114607182915602
26.293078849897363
26.0793927844761
26.30405445737107
26.558363610429083
26.308876380519745
26.597810141688587
26.66750129665045
26.733090259247305
26.722241249488963
26.614214553644988
26.53195680956438
26.486339845125816
26.866580273931724
26.619402821102057
26.817705068334526
26.56366022494042
26.756235769158103
26.98791983876727
26.6954973725981
26.686464547312035
26.693009302960647
26.350538045892005
26.69336358903045
26.769025215685904
26.650542258347905
26.58062288649448
26.327107684723977
26.177005306152356
26.58613787188075
26.378197135891618
26.48869766994555
26.28004916141579
26.683285402897422
26.550670829320907
26.336494141272787
26.568509954187352
26.537006571204046
26.339521500155577
26.212955485525683
26.034041516988992
26.38014493177415
26.356621333250313
26.37811763017018
26.233737002268782
26.044500800376902
26.008036437777196
26.070810225588055
26.22475965706806
26.0228695800681
26.10198097543348
26.32663274958926
26.459281286886583
26.577297144742506
26.567439150214458
26.2502232932977
26.308880750238828
26.506879861636026
26.563399495898814
26.57891530101509
26.528267705277205
26.538770047826883
26.728362477088655
26.630105774954817
26.515798860273463
26.580481988752293
26.382104488772836
26.355105928442303
26.640372887477273
26.535839770564888
26.31722410446334
26.42835644014003
26.330882636206525
26.219148317332017
26.30062114141164
26.318610131954415
26.09691814484546
26.44492061927995
26.371849127279027
26.224989738533466
26.262892363584008
26.140233317301934
26.283316628199753
26.08237773764359
26.374629960643603
26.337060364302612
26.418789966750357
26.109301271826695
25.882652996666526
25.752214479410366
26.166921769980647
26.18756492379152
26.257667761022788
26.090845715228266
26.215936524996273
26.080744860413073
26.104971508757764
26.15913339152575
26.16886139074606
26.159027050724465
26.25204284926827
26.638057437264983
26.579913368540097
26.384606104387235
26.368136650517307
26.460376254767464
26.54787664758387
26.179854568267903
26.463360355706925
26.46085721148538
26.3429018320592
26.346256001682388
26.237998755736623
26.669189788134357
26.436574132943367
26.38249598988531
26.43802314315891
26.439392508875788
26.409517645772855
26.406520254733564
26.615270210435533
26.547869863227024
26.298334650200406
26.311923094238107
26.368876274858426
26.373374380954345
26.237035458515482
26.15145186647502
26.197575645620564
26.19756031870832
25.969494860690798
25.946397429335008
25.958475958157944
25.9959341507492
26.004001173216867
26.102733548880586
25.796923548676716
25.841531352130104
25.719711551972427
26.09494122137359
25.836213416499717
26.021943040662478
26.04111659729779
25.97002984251151
25.92869609759243
25.936160599411114
26.02894437665313
26.02058364982325
25.989499238022685
26.09248015532442
26.139371186489957
25.964352250838147
25.82633417091332
25.986356335370996
25.99322959324677
26.278201921931036
26.051668309420595
26.216194893860852
26.121881757306273
26.216696586540024
26.26892482020524
26.39005221228264
26.450641531442237
26.34800918555969
26.23363930297056
26.112923812581197
26.0754285148567
26.05834492374706
25.982948228735605
26.321163811858217
26.161049799476572
26.142303530276482
26.20295656560345
25.981686910764974
26.162637864323184
26.155893276727884
26.09537407255134
26.082202902988662
26.06781249761816
26.41069473724501
26.20478843785846
26.289000322175372
26.01018853120504
26.208621950547034
26.018918394116593
26.384202080962815
26.16415379446328
26.185007526129443
26.240334378072852
25.978815400954183
26.18730666171572
26.125223364826795
26.289010149195363
26.454495909224715
26.387623618749075
26.199424194906005
26.33240891810081
26.22160036716997
26.159026952425556
26.301214872369627
26.17719046528897
26.498179822059463
26.308227156668245
26.583520898096452
26.110834474606655
26.21696127582666
26.375294480946714
26.528426873670696
26.347227966658465
26.320007023746086
26.260800654634433
26.075150506710777
26.336754291445782
26.4948271526615
26.228887257206956
26.4532634115274
26.28408466075548
26.18932910429112
26.429850430708672
26.225857915790847
26.276510180088106
26.31246269351024
26.54088378272483
26.40040543260781
26.588201433263766
26.45122320773391
26.369780784285723
26.205874180611655
26.285271276293088
26.260397197159353
26.179952869961102
26.02883661327934
26.277177247362772
26.333815222731257
26.29808157670577
26.46400964766632
26.274670800806202
26.096098841413255
26.058202415595574
26.260050343706265
26.144848795129253
26.46023667154392
26.206179195830163
26.045546902635643
26.16471188016132
25.888647040379386
26.418364158322348
26.272507126293533
26.190749858057043
26.288625062748974
26.42673144366476
26.414212656829477
26.320852071668433
26.5379893556452
26.487419710113333
26.268859960530996
26.261672736209867
26.186591233821716
26.592478182721976
26.225474095337454
26.217423356719383
26.246224285727692
26.454814723243345
26.260540988491318
26.17093714187112
26.3287428761231
26.33544805011171
26.458005053761248
26.32226058611393
26.386228273882015
26.52806877810794
26.247016631284787
26.344457997639743
26.321091962583182
26.26021887752867
26.339994095299545
26.333147142847302
26.251134729309882
26.211709588551084
26.319280753307023
26.307304090724536
26.3151975669021
26.422449508975326
26.028278978798816
26.026250878890846
26.20388252849639
26.508995463654546
26.222401137648312
26.570480106622735
26.527531841324397
26.478428734877905
26.66934441293942
26.521002312467836
26.6523702006707
26.404022926655582
26.467936339924517
26.386603819146075
26.261966519835436
26.550672159173196
26.24494380647018
26.42409608754822
26.541857691864998
26.276254070546887
26.243834665305638
26.42324593922222
26.43492919160066
26.403713850024943
26.554850924791545
26.786414368168227
26.770701470863447
26.417575291371413
26.482653802596882
26.315763139415573
26.615059493848126
26.59157899394337
26.631319435183695
26.310581262904705
26.65542249030448
26.55797013204016
26.37467130509065
26.474721553023482
26.199112319198736
25.8485412688177
26.394024926202608
26.339761022072377
26.302848227733314
26.20849197193245
26.301104289063574
26.110425116521892
26.335721001096534
26.253646063056728
26.094876597544474
26.160192654440415
26.07013949515772
26.106537626156467
26.021677509479563
25.897861038909063
26.089003915266158
26.108750333774967
26.026338899412718
26.320276038522557
26.25375285603594
26.22528182356711
26.131424797995965
26.115186112459533
26.38993873661746
26.15465717629409
25.974979817024742
26.11517251993985
26.19450624275314
26.20934471568431
26.18856471903608
26.370113135894627
25.984849768428855
26.073928552798137
26.104374881199472
25.77583675314454
25.934231505094083
25.966747399768476
25.999706730869068
25.962885428043624
26.20089582085917
26.013460123072832
25.97338783640604
26.12827602897255
26.35248440894437
26.04851138941378
26.242848869912187
26.291989976270614
26.1699050368266
26.319798964884402
26.175813637983687
26.17920577436707
26.2120696192322
26.442300942271533
26.402462899639524
26.26310176012877
26.11091401096124
26.309897472011432
26.010183180911547
25.99969134646738
25.930947092728925
26.127826140771546
26.03346245770808
25.967996799283316
26.053087855868156
25.843481288369357
25.963469075421173
26.19791843868167
26.16799901457768
26.33522293918223
26.1568528657156
26.135472599421465
26.136127290764218
26.200246420740257
26.205470802407433
25.92897296372593
25.9750104054307
26.0857553607632
25.967014834215085
25.843500545182803
25.976202260956118
25.976393711664606
26.255435636185364
26.062438079525503
26.163026727994115
26.110121765973688
26.15079518857122
26.22848268093458
26.03647903915273
26.12035638316729
26.226254983219803
26.19621398853333
26.24786943259524
25.97206035485313
26.28098696066512
26.34976133987958
26.210716133389248
26.041547007876318
26.27839806880251
26.38367312978386
26.440872964153126
26.488116640296546
26.28260825684983
26.340173411530948
26.31317906483997
26.30583442110238
26.451078494632807
26.40611407993431
26.398913977571148
26.444575979092814
26.155469360908693
26.23322996078703
26.0412152995191
26.064759619085027
26.171898758234445
26.12330282215168
26.15064783444216
26.19409991147179
26.22025743333996
26.50806785536053
26.184310731601247
26.082570572206627
26.23232808418063
26.316562297299097
26.062277880565148
26.216466511582173
26.26538576475063
26.070753019278044
25.996145268081627
26.269791196166846
26.13765117419447
26.218430417164818
26.140574062043324
26.404614453503246
26.56898291089415
26.086979635264445
26.496593654005846
26.366385767684022
26.301781969828774
26.24281712692524
26.271435841911156
26.468081204355585
26.418019261516267
26.17045155366817
26.403354201647844
26.729830283419982
26.487408106040988
26.547447862572618
26.55665783906053
26.806890738528836
26.629037139212503
26.519141498376026
26.391432396468197
26.279207562451198
26.2470242254753
26.278256359669104
26.187664395599622
26.125516485961736
26.109616209283868
26.525910843352857
26.359754364047042
26.433210402828866
26.20609332213802
25.974650435920214
26.419923904856738
26.224872161438576
26.05939711558856
26.253639993856854
26.169722753834122
26.24669164006532
26.487608578846306
26.341474908174394
26.285954367875636
26.369582384242005
26.391188058240246
26.395525731934548
26.438123757166803
25.996870178850898
26.2154248927478
26.31698657394519
26.329371691985425
26.163074529430205
26.355990349720884
26.513566216131316
26.321882128025635
26.63998492031544
26.316030610574483
26.632319879416112
26.51563731728187
26.481962294271323
26.307701722762964
26.420211078246417
26.33359871750217
26.217068188376224
26.049430855900933
26.281949787745145
26.222030183023797
26.5062554703411
26.592922736286393
26.51538032862993
26.329394694618703
26.350273376068287
26.268101994261045
26.016053944253716
26.097390881029227
26.208938985280454
26.143661710554653
26.171215279745812
26.063824720543092
26.33192904366997
25.983492723179047
26.049249407843654
26.082351477817
25.90491981207108
26.163864280968152
26.13561928602801
26.2123081738036
26.332656025217297
26.240193336098955
26.046212509762093
26.17935387853112
26.05398189580794
26.105850179111226
26.189069889116
26.192035535609666
26.402371305716215
26.334829209062406
26.36409311147162
26.260135508898177
26.68002835101016
26.35275241164876
26.503127453576624
26.669610728685637
26.707991194305382
26.915147591817714
26.368775075972135
26.318565964591215
26.487575791192405
26.53949585546666
26.116422908392796
26.53078647128809
26.608865488920202
26.647998389403682
26.42224633105402
26.548013501229146
26.394824407689278
26.31508014257283
26.215501842264846
26.244161814352353
26.41135989266765
26.1613628404316
26.17983202871272
26.22929881062717
26.68019019985814
26.51572391631487
26.421567794543282
26.33538636132745
26.34554173083517
26.585725549809425
26.580021003168426
26.492633984378074
26.37289336443907
26.469236515788836
26.449547416089565
26.617937611441295
26.572106635244356
26.592068566783144
26.722189120492203
26.654939353529585
26.52526500311475
26.535905051542482
26.51960807083997
26.393592233359094
26.46063501348595
26.4536528058511
26.399048742389148
26.520293308932356
26.545089992059445
26.579375588265528
26.746497140643374
26.53672870939869
26.45767991351225
26.606636653137535
26.727513154623793
26.853642291516955
26.617002843093566
26.314415912881007
26.351897267820387
26.401615970906658
26.258718018831416
26.392089818811453
26.496279319176804
26.255907068687698
26.182236266833627
26.382149817881377
26.561057196914398
26.508808325465864
26.246966206954532
26.335003777226483
26.45111429756277
26.464117563734064
26.25580422548093
26.301160982843495
26.13165806390809
25.966920646929168
26.166454737016828
25.87621717715703
25.902750597521994
26.048846439089367
26.181442481133256
26.16951989259878
26.100311122009273
26.188868793797294
26.312138198732654
26.191592389689536
26.231272017926084
26.171820260723877
26.18503808546886
26.323759143229207
26.06686478701863
26.153189156393598
26.288207082334516
26.116852754934897
26.241453419930455
26.19212915236028
26.043376272687066
26.27314812926314
26.153665038383917
26.290024413680452
26.282750674614896
26.220851860697397
26.170156503618603
26.01232660060619
26.03422380839664
25.903362718210506
26.071329233862116
25.899830825583198
26.06160847697802
26.03165459377869
26.26620094927583
26.35579763582293
26.372869223480993
26.05511403582943
26.205482188196452
25.941229611391215
25.98710616930032
26.0454438656135
26.066488672185546
26.118658330734707
26.332283310574105
26.117639745625922
26.29167900657755
26.305183131990752
26.211049846506878
26.241071041311663
26.221915206263137
25.94638928844713
26.21560643579844
26.23733077444402
26.237682296519676
26.151342267875982
26.204319163366264
26.13832098709794
26.01724255793719
26.20899347465601
26.26909702588956
26.248297891906564
26.15585711358085
25.920726780404003
25.95849265750805
26.15887002358271
26.05317339845044
26.559161527131423
26.506277359018338
26.261150550710386
26.33582899218481
26.24089859662714
26.271021942791762
26.184873023075635
26.383929665885116
26.17521490556556
26.364833186296142
26.373501262242474
26.273568686306664
26.14776057505906
26.434701444552594
26.144932876360887
26.29035897629473
26.291055854353385
26.088161890481004
26.165251363460015
26.150166198340887
26.25107988732265
25.864197442414262
26.188976412921065
26.09436118841429
25.973990546426354
26.07681831651817
26.164497536154478
26.163807546251675
26.177225406413392
26.046328810107934
26.183638229694186
26.125222066680333
26.084230516155703
26.01988731363548
25.98196684733142
25.91267070469819
25.94036071014606
26.08451308122667
25.924814820675905
26.13963394232356
26.235772546247844
26.370065834433948
26.302346735839016
26.224112699433743
26.37115148660076
26.18190440061785
26.237327887972057
26.39425631159536
26.253505259360136
26.197249751929164
26.568756881871277
26.291084819025482
26.20506559257253
26.387961452962188
26.134769835177917
26.54609262579331
26.19153797065235
26.51906992975038
26.477540040759678
26.407326399354975
26.498001853167274
26.266943240009045
26.240707550511836
26.41410810703858
26.152430286378827
26.257922530314353
26.27983732454385
26.293209611062675
26.410137837336862
26.31299469719776
26.470750555412835
26.02078406946892
26.161878060666616
26.203075584915666
26.236691736978756
26.375213432539205
26.25744035523811
26.448400248071497
26.412465455379206
26.628759136842728
26.580351654141616
26.382408110150987
26.590547118088534
26.38583162408044
26.5370800686885
26.507535824582764
26.262478824770017
26.25623451764821
26.62026444531272
26.51059700574488
26.162437853288967
26.284118175831782
26.494205407874503
26.31047801447826
26.40986017260127
26.11788374668689
26.1639799137961
26.194404907597455
26.271507379837
26.22275720465847
26.191822022049738
26.395269930349404
26.382107819935793
26.18083397313436
26.070161321359052
26.30868939317831
26.306943207191473
26.26895347100776
26.465210619155624
26.33302054796441
26.347209240954204
26.481433347111082
26.631506523034965
26.480457084812166
26.31151100359617
26.410062044179842
26.397263052514294
26.61959333097072
26.43282444798712
26.507577214003398
26.31326378904086
26.18635393217198
26.50001545425004
26.4278127130488
26.34290502063617
26.44395408413475
26.477503320135725
26.4399548154184
26.33772570301493
26.555135322934092
26.375936976479217
26.273590421370177
26.403915830244074
26.36369937397318
26.219429285224855
26.297507965809324
26.277233970296944
26.264172331429226
26.41378690670175
25.92763974399009
26.063535778420746
26.07064719963683
26.323102534531166
26.39862163235162
26.233785981016773
26.188329083109668
25.954365809556055
25.9185820256752
26.232712545270907
26.324737323236526
26.389053135935626
26.352925136732967
26.100084769910886
26.282945857323597
26.079295829315942
26.10374570001598
26.272924142128417
26.328611696611027
26.161401600867908
26.029164320071494
26.196901845428624
26.08575743622752
26.136522819565677
25.968768739630903
26.110800885617316
26.191379942338237
26.038644210798555
25.92419403660656
25.93216178779593
25.978472748275877
26.023793366332672
25.863682136419445
26.074252746067554
25.927463864771056
25.90400715771168
25.912043858304898
26.028166393847727
26.02048362766855
25.793331915440348
26.049276548097367
26.323178403449507
26.270685666327985
26.265873089012114
26.160885974216157
26.32942276337781
26.37371014202369
26.243961607801012
26.38677564070296
26.122839297432886
26.070726186085174
26.220050051436825
26.234819768802176
26.19643522451777
26.224429083590064
26.224771555803436
26.055607275993115
26.107143942829268
26.017683329041006
26.15256769154599
26.369289381172592
26.231395158054443
26.2227121124527
26.271883332117323
26.17640271122475
26.360304245181975
26.435282709540772
26.20305712912906
26.51772179862855
26.41626356754381
26.387320091456544
26.211962728174335
26.353320248362746
26.43081181001551
26.36610999592796
26.242443926661622
26.422565409800537
26.42112579951272
26.406758335238457
26.137407958928236
26.173823666626383
26.22326345740919
26.234943251106692
26.37421710224656
26.076675437700324
26.087880310428492
26.33169760015063
26.276853333514126
26.276618350268215
26.17185399011181
26.224855172065187
26.29020112596826
26.414934147074252
26.205415878834682
26.263382755572028
26.261902050914863
26.346530740498
26.245701438813867
26.207087726246776
26.025901405223138
26.17138625205433
26.283722178315298
26.088913094801644
26.266905247402292
26.24224547792004
26.388105017716452
26.202840769438176
26.402230226289003
26.38504373795901
26.223444850448956
26.143438726840422
26.403200020049077
26.479242534528996
26.361267312161424
26.440526284532073
26.21372699732928
26.571953472949424
26.32164344097271
26.17877153433207
26.517721312159377
26.627061485278826
26.423238339364165
26.57828941952332
26.484898367617298
26.687912101818185
26.934524608210836
26.42033714081237
26.478372922547194
26.471376604718824
26.49591689406121
26.981362495758393
26.554468497156787
26.5216526099798
26.485319117124874
26.501514198737446
26.457695366071455
26.280413271897228
26.50639121436348
26.575137558834847
26.616798533280875
26.440459041365518
26.552006880749406
26.71951996605907
26.40316089743634
26.273000405488837
26.54624296603938
26.38428909875204
26.256972570952442
26.31299009657101
26.32620452962082
26.517823141792874
26.4702771416926
26.529691855401435
26.719500192510278
[truncated: 98,002 more rows]
