# Supplementary material for: Comparative structural insights and functional analysis for the distinct unbound states of Human AGO proteins
Source: Sci Rep. 2025 Mar 19;15:9432. doi: 10.1038/s41598-025-91849-5 (PMC11923369; doi:10.1038/s41598-025-91849-5)
Supplement: Supplementary file 6 — Supplementary Information 6. [file 41598_2025_91849_MOESM6_ESM.zip › AGO2/r2/N_PIWI_distances.csv]

cm
45.20544773875648
44.62717435823612
44.824019593513405
44.706445694617436
44.50301659806647
43.985227380976326
44.46425930560535
44.516273875531915
44.419264826703504
44.40001920171883
44.04895705188588
44.05717667636195
44.02007970575911
44.160859133502974
44.28253675661792
44.121590415211294
44.11733107480222
44.167177865282866
44.297215563576195
44.56481345248971
44.427278123994164
44.20422416237436
44.4371575205578
44.15058094031204
44.117854931467576
43.751949037973695
43.94227590868777
44.188387996151775
44.042080003521015
44.26902690748364
44.33388851984375
44.351385631080824
44.067298366138985
43.89622341918001
43.51091528332474
43.706950676600925
43.86441989026425
43.91350361475211
43.538712468391935
43.58691266210512
43.70861271301106
44.12245391907267
44.03303872930553
43.935900333710165
43.87448940739089
43.732052909329845
43.90411265609948
43.476939743930714
43.558856189977774
43.56692407148053
43.512387877272865
43.368524548198955
43.76057482950093
44.15584450044399
43.975377497127766
43.67108788441196
43.826910923545036
43.582915862944
43.4400225352367
43.5616408721853
43.61636458721366
43.53133207254824
43.57906411427694
43.521623130363515
43.82186561253793
43.448283121635974
43.4536470994855
43.45265426725735
43.61965327751079
43.751822070916376
43.570490155027265
43.69547406594884
43.890075532009696
43.96523639237824
43.998500958177786
43.988144598866675
43.90919783420174
43.81446057800947
43.643433659658164
43.32561730462641
43.77996774013542
43.60591300643712
43.80806508640412
43.92001644716383
43.59366579471987
43.568950874393664
43.599462147176325
43.666937110811325
43.404992347383754
43.103750007428225
43.12858099865205
43.06245326511983
43.149358687228734
43.331491937125584
43.63437665898474
43.5638557692788
43.663345137757844
43.222239005605516
43.27196863254036
43.667523329121764
43.305232954961504
43.924542791098666
43.83318580994259
43.968903699511465
43.77460037730737
44.05632364544135
43.941974524440475
43.522363616231594
43.77287221454758
43.53506482185664
43.35075881322944
43.06555165068104
43.03869802644192
43.042911220274775
42.62092877535341
43.05515520497773
42.677645559629426
42.692604251409804
42.910746530443355
42.718022545183075
42.79355369459417
42.688036181909446
42.9579064940806
42.87697372535531
42.92218332550535
43.005395420210434
43.169158060889394
42.78431245225785
42.85473201220027
42.8588939539502
42.52737340105909
42.27451235392722
42.50828022869329
43.30389821506798
42.81680619112904
42.51982744016597
42.56217379192688
42.638329073937285
42.995371839360125
43.202303890369095
43.059245550707125
42.64270074286302
43.12351625602604
43.08767130577166
43.19127586804508
42.915788455104
43.05882703470858
43.19165672222976
42.7681865877405
42.39455888492967
42.50515971256139
42.68524185015787
42.653746935647916
42.88443612654648
42.76738018756487
42.57415234299664
42.69525659794307
42.70209885888386
42.82118440305103
42.94521971199536
43.085054040052526
43.539625067935106
43.5691846834121
44.00858285575058
43.970911330998796
43.86946101002979
43.438535748520316
43.72003240356404
43.81769690224419
43.90126078122248
43.72072203089775
44.19472759730256
43.89573058503198
43.93842896445178
43.74030064249808
43.65982860748965
43.16302419326735
43.227154267774665
42.893788232733215
43.18884664654093
42.968883852078214
43.06766166738597
43.0153799612378
43.57438865999735
43.228843985933665
43.128998086794546
42.940905354965885
42.924700971681354
43.09826620784774
43.33134886319585
43.25604258648443
43.110452560770746
43.12334552036012
43.08366510987689
43.00253150906255
42.89097422236296
42.589164286095716
42.609490475418085
42.73419634989128
42.783633428415484
43.00143845616337
42.64485955507777
43.10897571664359
43.16002746156777
42.784021673130795
42.7971538588507
42.91796568486748
42.83091315369683
42.879964526221436
42.912211014065
42.84618950449726
42.92168371918447
42.905015328528
42.870548078814856
42.635045701699966
42.77048942675415
43.1467478371556
43.43932446640812
43.62044000247605
43.591649792720986
43.90690822295182
43.54223262952455
43.790418504965956
43.39554092537096
43.12102472422967
42.85478334089426
42.86317351634495
42.86631950580298
42.75379964685992
42.757702685515774
42.93792413319633
42.78249738293542
42.524652609532765
43.09359060597016
42.95185894485882
42.71729802128522
42.958539694753995
43.00624347610812
43.16621981635485
42.999390699051105
42.654625007238586
42.830336660662574
43.14363448819112
43.045848659188806
43.026997178039245
42.82790486992094
43.06549324462035
42.93975248072374
43.2747607149546
42.880893366078304
43.17048775634554
43.05920295755042
43.22335818679702
43.14735883931281
43.11967681227092
42.924648840897454
42.94676202653279
42.82604592728738
42.698661147291645
42.84171936609036
42.913181400016434
42.729718077217726
42.711928694749616
42.683500469403725
42.66515357263925
42.67478642229678
43.0272298772211
42.850712896606915
42.45692105160087
42.593481876585024
42.52037465958719
42.44151998699597
42.37860641144928
42.55278901230361
42.320846322090134
42.377721748843825
42.52142626096824
42.49096493884962
42.63602007597887
42.77602141809786
42.60787200046378
42.37371791087408
42.83963561027488
42.993324321206785
43.093628993517
43.00885047022828
42.56515281294794
42.77095998737789
42.887451311584286
42.67873584674955
43.103395594233724
43.11782079591643
43.21801584547042
43.1809352859084
43.06022362933841
43.30311719504607
43.750079999863345
43.24344746165695
43.18924863690728
42.74164029383925
42.901758456348105
43.00480445902829
43.46805493644573
43.20393498039307
43.26092566057981
43.22481487133853
42.98486376321241
43.133920299639605
43.03745941360034
43.4058885827831
42.95631627592015
43.12729334742245
43.132150867397485
43.2303892409744
43.04643576052523
42.485634603951176
42.51800448909434
42.343578754735994
42.643311847743895
42.6485412248878
42.393907977730386
42.34326816457494
42.33113540036569
42.468582552009224
42.522711517597
42.83427009467032
42.89744001986253
43.16377576342643
43.037419167036354
43.30024999002614
43.1659591910755
42.71060130869814
42.70766900857756
43.09040603308962
42.935810458589444
43.18824909327121
43.104860543608936
42.999274557798145
42.7503581045232
42.74660337106085
42.97194108406312
42.895449624275685
43.10217017031061
43.06692129240755
43.29633105379617
42.81617863303242
43.32343538921325
43.271288250347155
43.23317759992048
43.081931745464175
43.198284373873086
43.03928311493661
42.734916966121304
42.58408837438369
42.578841290886224
42.37469110171086
42.587268489193
42.687249310039356
42.633250079581444
42.46030527036744
42.54549425890779
42.41783981656052
42.59980990265267
42.065471725749724
42.08056643562484
42.22832690732283
42.36231786221033
41.98477366092521
41.96342062663106
42.277234441308316
42.16857760817363
42.40083818729358
42.35916591560655
42.84688252138278
42.63234291020865
42.27562324169125
42.266268616412816
42.201773146748366
41.93086801272976
42.210866393012196
41.95970726071406
42.11427474771481
42.21592453511051
42.338235713752205
42.21523251997543
42.09576557250198
42.12171723406197
42.18516459153817
42.231252518308494
42.171392790829906
41.855464965088586
42.13318083084964
42.299433180134116
42.37331179020972
42.14014875705545
41.99201677237458
41.918759706165496
42.13561250046082
42.24714735246106
41.96586840191554
41.8106132220551
41.721657028810654
42.205587922555736
41.993725665147316
42.274920435532664
42.19972945977663
42.42108326414224
42.482395848281406
42.127677787058474
42.35990961867204
42.12566150087982
42.24449793042271
42.23260142051557
42.35231045713217
42.10991469511603
42.25392858949366
42.01889589711111
42.39812120093195
42.19904399229129
41.847227298707416
42.666482640481874
42.77035968065227
42.5066227998151
42.31757033547604
42.080979422577265
42.63906663662406
42.410108085126744
42.612156046409005
42.54492019509043
42.90515628471205
42.850136190100656
43.36743046487163
43.24858695992275
42.734053491149574
42.63892548323147
42.62757242179096
42.753319252135334
42.641892770871806
42.5989736922475
42.3274610167731
42.38916670299183
42.43291252470874
42.05157431296334
42.04469268416683
42.061254007790126
41.87676269945218
41.992336726361586
41.34493116207296
41.502435965411294
41.75974395852174
41.879049204961525
42.02125633602839
42.144689607636955
41.83181416564646
41.54443987946035
41.55064708983774
41.79287034739513
42.23579009372216
42.420454784152035
42.2846537756557
42.07053328105814
42.231039683854036
42.18982298785228
42.05327475046266
41.93804543465054
42.128503580715524
42.63668578259536
42.42217646752344
42.42815849482926
42.54804613796284
42.172493334914265
42.25557879922148
42.449672260027654
42.221717504585854
41.88831061843178
42.37792193155413
42.041526506778624
42.23581141904517
42.28359897431114
42.35854067687455
42.57296611100178
42.39618210069228
42.60018348590981
42.479149222581746
42.732509570001504
42.42298596134253
42.39550528058578
42.430261836430354
42.6027289329372
42.35492121314168
42.1552180998261
42.419312094595696
42.12497417895405
42.062581528113284
42.414698073344674
42.7396690814719
42.88809079054285
42.84560766144738
42.627787788506744
42.584726484653835
42.792184263282714
42.48227977580772
42.47162392402532
42.614057388961214
42.45533233995743
42.843991121916915
42.506538144383065
42.637644766760374
42.76924328857337
42.71793247849201
42.713300002321866
42.50841578927337
42.92864350508488
42.69728621540465
42.47317768520584
42.739638102267016
42.72783228715951
42.731785713721
42.956721253275894
42.83122162144112
42.5128332753056
42.708755358194594
42.193766824736734
42.4929686937371
42.23836516325871
42.288845726394904
41.828127520424175
42.446761203851075
42.26152684437491
42.44717088012497
42.073817877396884
41.85159478543884
41.83329759424415
42.33521550837312
41.80972316744172
42.03001745023507
41.90874883280012
41.90342347616417
41.65543406454504
41.765346860255136
41.844101457233506
41.90242745562179
41.72687586616167
41.39388491770813
41.79040431006853
41.532556540142174
41.73160241234827
41.97186261484538
42.22086449686578
41.941881721228
42.01042761600961
41.746365298892115
41.57252141107374
41.51073913083709
41.452570409706546
41.86087807708072
41.64294806066414
41.60384420147527
41.38963576281832
41.717679509859884
41.62944393633773
41.536062043230494
41.53632785138318
41.175040200339886
41.45146549936723
41.85934316744902
41.756072663778056
41.75395025869959
41.700012247130786
41.40929245953026
41.93096331546708
41.50633387451245
41.80561317442009
41.92406449556759
41.60706416630485
41.71511436952364
41.684361581201
41.35843670844192
41.61713357565748
41.644035402000696
42.051015054638114
41.67672942429995
41.63783313154229
42.02262808277609
41.56214670992365
41.703573341761484
41.605407441868806
41.67694887575164
41.707415918004955
41.59692840231631
41.68313624928017
41.92491554765849
41.843760453526016
41.6925021225115
41.77289580185811
41.66981834882056
41.6570401725582
41.4281508816825
41.43062487619897
41.484816696581525
41.45985176728605
41.30323759878655
41.345455076527934
41.573437876496136
41.758523515891575
41.65149273206998
41.56198531658772
41.47285137811902
41.6245958841497
41.94114505827361
42.00688658253607
42.05676566145309
41.687600952013966
41.63600243924104
41.96057820888847
42.19590989870116
41.99146948302792
41.7544825576552
42.040057989778965
41.472021373908845
42.01980436760712
41.857380666221694
41.922152432520754
41.959637123863104
41.91381404567995
41.93998755004271
42.19232177908862
42.14712571896933
42.40954567907339
42.51974621447526
42.52114773987463
42.45374315822829
42.855577204552844
42.8590600519629
42.56976145526174
42.80548588683816
42.471915758657055
42.54241559740619
42.36409539575992
42.47775030714293
42.58924730521588
42.69663958687662
42.387569115660426
42.08743410874011
42.08335033837715
42.146745340573744
42.36822478308111
42.19689635973479
42.3430247573976
42.23999268476501
42.347736666303895
42.6471239939406
42.87165049932291
42.611756525257995
42.38839853125978
42.430496987149496
42.96137782907123
42.87810766966613
42.9929009383737
42.804289976286576
42.49366050162274
42.51761445325822
42.2075661179873
42.608744735705265
42.591558589054664
42.534769943520615
42.591834115810364
42.89343112970042
43.02274238991449
42.60657467839689
42.53390888780758
42.68094797817838
42.77410254810459
42.75256112354449
42.92619669898886
43.10768722620204
42.96415344827114
43.08276683515844
43.115152238106
43.162878343405
43.08988707965243
43.10575893098548
42.95865779935349
42.609579349516665
42.688954825483
42.6718550106731
42.94347685301464
42.9835767328127
43.23504334043988
43.49155951162119
43.38830797775363
43.42212333112024
42.956682506927564
43.015873068278225
43.16404653459011
42.85698365729253
43.15308246002944
43.06389526688038
43.70270736258079
43.45043721568582
43.58626905660635
43.61982755700991
43.44288497427116
43.371277505762016
43.38833646794515
43.55736555768136
43.32167786092615
43.45478044567154
43.3719804529895
43.664858341298164
43.34317564527143
43.343576579916174
43.43936265866517
43.37871701557115
42.92173948893194
43.11783622609002
43.24979596348926
43.122347255796655
42.93214894200227
42.95800137629417
43.0574123977014
43.129016524196295
43.04274354980533
43.04327806578794
43.43535252675644
43.35605840906567
43.17819683243318
43.29908734825482
42.938061498947704
42.95670797028688
42.96745581527771
42.568169423639574
42.70283867558296
42.83139478200796
42.87542798056069
43.17510319081885
42.82370546661947
43.17126361052626
43.37314124042084
43.44967104531901
43.40685593912457
43.350439579875896
43.62666715630872
43.23622551078772
43.35391539535725
43.15446003380978
43.57318618328724
43.849794728178296
43.66437177590844
43.35706537052961
43.28677702100995
43.39543501503099
43.30855578427069
43.35987710949088
43.16446362366537
43.01628349217043
42.80827647225934
43.00618596286722
42.90161214431413
43.21977291476048
43.04323553910377
42.7878176741888
42.7991253399042
42.87889221932946
42.82894876949186
42.804706672010234
43.145049619034765
42.934526177639
42.67825255642284
43.030334885403114
42.88682172644362
42.757863960917746
42.79373822377544
43.08847311889322
43.05550471093041
42.93747550070534
43.17378954730937
42.665107806717344
42.83963321131531
42.65288767346001
42.60382778975996
42.727254811584764
42.875818665614226
42.985181268743695
42.559693494900706
42.25322761975815
42.48921001775612
42.49782976664746
42.916438425411926
42.7804385279897
43.041476909096126
42.94908693068187
42.76435590593655
43.08935910032927
43.14476308891874
42.83691775902937
42.757504191229785
42.73630617516209
42.94110706435953
43.19302786853381
42.807161969781596
43.05600858398901
43.0032882730259
43.315358632031966
43.482401666608354
43.27777036239129
43.07648821618148
43.40751527980584
43.00207369594764
43.28631222105537
43.40439236319007
42.952899690995956
43.07214654854693
43.08867503391888
43.1352343236616
43.4017775249745
43.05269144600968
43.25817630119909
43.17644385762654
43.21849455384894
43.468428399941764
43.28033420639464
43.25452778854515
43.069923975209214
43.172756612969934
42.88600510419575
43.260702052920685
43.419610946151046
43.09505458826064
43.03053654603619
43.514064685683785
43.33364314236675
43.219321399104864
43.12873273930944
42.92733791101712
43.09065186735418
43.296170404728734
43.05575443455705
43.34586999234448
43.34385145466353
43.2786279963132
43.559362283772984
43.29369310250997
43.123556818049046
43.45381743296615
43.03229911303412
42.712957483413504
42.68770006075085
42.538992688145925
42.51322930701439
42.84981571610001
42.99427414770933
42.77175257652664
42.801265105185266
42.8502548236615
43.21859939512169
43.25174152005883
43.13093368702724
43.10667013887742
43.09225945754305
43.24263196275356
43.33286655978231
43.120208131155486
43.09023684313645
43.13234095820804
43.01107055889876
42.77036850479947
43.147691288677855
43.0185250933724
43.34344833771833
43.12163646566143
42.979973481935
43.21047206526651
42.98002447478898
42.67519035426741
43.02394547621284
42.9115339562041
43.141392156158915
43.13745439960805
42.70506544361185
42.82140452258872
42.75977043256508
42.21883119492552
42.41951764396748
42.32660635224919
42.56657559717354
42.43329774637611
42.63806298415276
42.64032018634072
42.73040755790813
42.53088379564341
42.67130164487938
42.874486964781894
43.11471742406254
42.79634213748931
42.98427010240208
42.969253814289836
42.90845384962974
43.47618541125893
43.453414162948114
43.580205621325945
43.525775850159114
43.32760874842528
43.62370103445863
43.47366516731995
43.46912099532109
43.210548807996666
43.03655814710647
43.218303986821944
42.91941021498624
43.068845723276134
43.220967008496345
42.737185693809245
43.112303188922866
43.119871397236174
42.96483445785684
43.07339297868154
42.85174838266575
42.97960425242835
43.12009822340428
43.292516580765344
43.29409142262354
43.143706608627866
43.08309490448521
43.08007634907624
42.96011090889166
42.917425913530664
42.78749373943684
42.74508339654388
42.78884551423829
42.85557250645869
42.869180370055155
42.815896216587944
42.967608725740845
42.93930088814031
42.66082059156663
42.634696596116164
42.83351104315449
42.8622402609534
42.88993108105763
42.822789343879975
42.69399185674878
42.73580466612544
42.74455745649503
42.61358097027601
43.071018176094576
42.74865783818063
42.60874632093171
42.546493575863444
42.65522205034193
42.66333305263831
42.5510257308454
42.64207175836285
43.069501526690566
42.945075930282016
42.440339379600786
42.43663821891007
42.641452344600694
42.39032350367368
42.463185443126605
42.55474474503186
42.14860309558268
42.19144081680303
41.94952861040444
41.94675695312847
42.253732026271784
42.21748901752939
42.31550345931651
42.57419944400318
43.046818214818
42.804275704725036
42.889149697034384
42.758294374924446
43.05001052510653
42.75607367260856
43.02503947003567
42.90071761209831
43.02300664173326
42.87807080681874
42.788670174327976
42.641105518689415
42.983835263327975
43.38398161719731
43.36634492027751
43.038160582133095
43.22637136718045
43.27660587116801
43.11554562719455
43.26624468049913
43.585547042269134
43.39485213022628
43.45561166251266
43.57405759946013
43.4578804027621
43.54726640878069
43.27107214980965
43.73801183526074
43.556611404331186
43.44921515470203
43.456791524222474
43.47120750406763
43.49780862448614
43.31993901846172
43.06950942043223
43.09534206324611
42.65408259000874
42.94995381430713
43.12288684330037
43.21765252634352
43.21613393630866
42.802751187887424
42.86906195874786
42.88240456831569
43.215366800676605
43.39956778242734
43.48729987388874
43.25710220453948
43.64373371903958
43.68780959583479
43.67356531290328
43.57853892076966
43.44548884454246
43.1577576037916
43.286607357089764
43.16432842500312
43.21047338886938
43.416500547925224
43.15921540860556
43.48408104794277
43.33954152012595
43.58018910111299
43.684332269791334
43.45650432090692
43.62161286585567
43.39752705435559
43.32594681358455
43.408443036462295
43.670161389958594
43.476887116668195
43.65296635270435
43.62985241436945
43.28915236794369
43.59463498772945
43.37414378229438
43.593222860512626
43.58359717176268
43.388179382807664
43.13542270127271
43.13895961193699
43.0321522811113
43.342197202976315
43.287738295438324
43.36174873578811
43.31129261139594
43.44816604414027
43.625180863990664
42.96497960221898
43.0075277898905
43.04434785658389
42.97212710975621
42.70698715010056
42.67564734202862
42.61459008822087
42.779736190364176
43.152607675006
43.22497087733981
43.80769861634787
43.704365483689855
43.41482976532339
43.50122783324757
43.66805774999748
44.01952497260191
44.24825136220149
43.94921294162057
44.160676579903964
44.08368968986756
44.17553038932953
44.10535193033185
43.89739080437683
43.467605103136094
43.414648016904124
43.60688721155001
43.70993269930372
43.4302667878532
43.69745496403524
43.38528768911741
42.79013207309931
42.86469868572249
43.15255004814149
42.90468618213872
43.46057549611716
43.27612259498192
42.94121075354697
42.99895777614597
42.83791756488237
42.99889364532899
42.95239561972156
42.91831177337625
43.025057689768
43.216424747457886
42.68220937111811
42.45369700257456
42.38113154002167
42.716438124580506
42.92991359047932
43.31695745832474
43.17973875769402
43.006864102267066
43.03694390879553
43.29400863572491
43.29165391873016
43.61010467768987
43.37030268289655
43.76129888371505
44.01838173639247
43.86349165791897
43.594012961880615
43.73467125422008
43.48873521264654
43.73752232338315
43.23048055875217
43.32138430429057
43.467766173532226
43.48280081119731
43.325700972077826
43.332319220222345
43.567798969565466
43.32796150527128
43.04419038317687
43.0954035196179
43.42907036673888
43.381857941143046
43.122459159665475
43.161512283531884
43.37582033515253
43.50633388420913
43.32370458648398
43.121080041190915
43.4361696624673
43.132443903430314
43.13513532706208
42.94361324372153
43.0060152306212
42.87604000998962
42.724738604138565
42.72288949238545
42.41066540659375
42.743013057690455
42.566133361902295
42.629339226645556
42.42470786571319
42.43065960643999
42.74067062432512
42.19083555915664
42.678629222448066
42.937128810257235
42.79640335075059
43.12078280745261
43.29261841886099
43.2868566362596
43.0089486517002
43.023228782090506
43.338453356264466
43.11398872526387
42.772421424541484
42.62807174556816
42.82620771292146
42.68302530229458
43.2030306144855
42.89932796771895
42.92653273846126
42.69109873135094
42.7966072669954
43.02153990964757
43.25497894673009
43.07157952395274
42.88212706127036
42.65812920474006
43.1180258757716
42.95700365993402
42.943378358741825
42.86288300341062
43.595150813465175
43.172049216432995
43.224881100988036
43.2856990997777
42.93802264180554
42.80154448400189
43.14153008537836
42.969499955929535
42.98767469949476
42.86215825375363
43.31275361393583
43.53385207149208
43.11962276239741
43.09937343991151
43.26175614257524
43.43773299055538
43.34833200733667
43.143176050242566
43.1576136145439
43.358661987393354
43.28763914125534
43.515301548106
43.44273327638739
43.58916354011297
43.791597096603134
43.9022462289263
44.08921080918147
43.62681672903196
43.53483996226855
43.49879512576679
43.51458751006144
43.48470493862266
43.93874816038063
43.838116590868346
43.875580327032075
43.63086081573258
43.43172014465304
43.68909864682278
43.5674382676403
43.32717422148437
43.42781056576294
43.38110055508663
43.65405707634911
43.481121416476086
43.58351428144849
43.250600408060514
43.3298210646556
43.18641273232096
43.247444462367575
43.169811298699074
42.76280200322103
43.14041972152865
43.183056522134166
43.293352646023905
43.493541859892844
43.048222142348
43.30112927295793
43.2482842314626
43.078158319823814
43.432205063514196
43.16202174652983
43.223556015749494
43.37826013318962
43.40038551641457
43.57442204633882
43.72553730254939
44.15982763223632
43.34258037867472
43.39634311204371
43.30381380764973
43.14551442733019
43.12382291540092
43.26328280627337
43.21310141440706
43.278240765862975
43.2980573376994
43.13639652637917
43.56231825952569
43.59327526229242
43.63113661680297
43.86966833887393
43.54991726943878
43.899592948713355
43.68666433840445
44.14239644578492
43.84217799639344
43.71777727533735
43.61884088796454
43.43323380601637
43.7889643628489
43.68977716207678
43.1414013034708
43.16832180765414
43.463230334883335
43.19024363077715
43.11862606668911
43.58098441674106
43.479469889363344
44.161221543776634
43.92600211252357
43.87894700161869
43.64379970137633
43.449642407677025
43.57561672718673
43.80801393590212
43.974438719703095
44.06003491952965
44.13964235394107
43.89959216753835
43.89283331166504
43.98667902731059
44.07310929346742
44.269914031996045
43.933027999069836
43.93965433459302
44.33158082487829
44.51844671122522
44.77006695825737
44.288242435078224
44.619461781117906
44.53497749455105
44.89520149730605
45.019940847508956
44.96428501588792
44.85456076671201
44.462628402128445
44.37424964750254
44.30942033554963
44.056310273464945
44.12787256797776
43.86548657195074
43.87867583195746
43.96010778126494
43.94444273178348
44.197691344332554
43.8034120483938
43.83276772415326
43.95905126389304
44.26385850211776
44.43059559846397
44.115696012792945
43.81871017775765
43.82962952051324
43.861277372971166
43.76548001643629
43.96296931319329
43.85641238187754
43.74762986363019
43.75444466267236
43.68939228358344
43.5287969299317
43.98808920109784
43.24103015145616
42.64753950681173
43.093041258478195
42.61917703050885
42.98867008081604
42.9333087369465
42.980069593821064
43.1469487143655
42.9041317632673
42.93204938731653
42.63146536253812
42.68798583621704
42.84550395024471
42.722300780899374
42.6769190086846
42.52005442432963
42.37764745183438
42.68261911509266
42.913910006601135
43.176538846285155
43.26195735056823
43.169182950329166
43.0721439859964
43.04663959618246
43.13816707759452
43.129571989219166
42.98637552072819
43.290082126772724
43.283294396448916
43.623935774688526
43.23427180526454
43.24025739121209
42.860495933546225
43.0003590030802
42.889828878671125
42.457667336850356
42.59223602420091
42.545373326155925
42.783774180415996
42.56696336571125
42.82901303314707
42.61162320943367
42.57776809670031
42.561787423816334
42.716856301770264
42.408622120191055
42.68695035116915
42.61346895237451
42.43952938799377
42.700999463651456
42.710919628627074
42.546738763038796
42.59906305138046
43.20784554040993
42.94123431845305
42.93870049405174
42.74832823698421
42.96635781911659
42.908480494225806
42.64065888286748
42.40765327261413
43.09005891142047
42.78455764442745
42.69863183671287
42.80082859384505
42.61926990100602
42.79861751503727
43.06986484136813
42.97496048813906
43.2626303671514
43.150979638279274
43.0704903656471
42.9242072480568
43.11995892895122
43.222598105970064
43.070485715412126
43.05233653809804
43.009630285718714
43.13748575726096
43.270489985987815
43.13709390834891
43.17257946843981
43.21370311504854
43.402178236631386
43.103259136690745
43.28843679215931
43.31297635090777
43.2429899623557
43.49761102623918
43.52442961925476
43.28215471085176
43.27725787793399
43.30464943810851
43.155552720693024
43.336748901755286
43.570984779109
43.0891994819594
42.99890342064078
43.39554322084693
43.39339060650871
43.80860277511185
43.74050965068557
43.56452384342717
43.603232694625724
43.18723180715029
43.24850623296579
43.245222230708535
43.22626351836385
43.039747899605274
43.21066668134091
43.018522028017756
43.23850108432611
43.18995963476838
42.976575307183246
42.922609596606264
43.24404310794825
43.18186117639911
43.32667919051672
43.60090944166029
43.64923236493717
43.134486479081005
43.081673434132135
42.846109109486385
42.841535653483525
42.773408748534465
43.00765227440587
42.858170446266826
43.0554714326848
43.08693730242695
43.17413197744395
42.77484903458223
42.87090670190776
43.13091746726592
43.250467175076636
43.80885243377907
43.04536555626073
43.291527342614124
43.136045074740885
43.26541604890813
43.346021413135034
43.37196403376566
43.25595511817438
43.15248927191999
43.09600614633539
43.204583645001
43.41330364505651
43.46336799940131
43.376259245684764
43.27824845459242
43.44608053770438
43.31576996071581
43.002202065199185
42.774169448584246
42.80890339226628
42.697369019467914
42.71861156644534
42.58136734216094
42.60035420910352
42.55457813202252
42.849419078290175
43.04626034796999
42.85813591889996
42.52190555979969
42.69698209568064
42.82144306762988
42.939157159979565
42.550008076671276
42.440119030586864
42.438754224087866
42.61823054588139
42.66404677371585
42.52834317546339
42.764595352352586
42.60411160445239
43.10290576372023
42.788889770927526
42.53164094253594
42.40984860882436
42.32122206081565
42.624305297935734
42.836172341734056
42.85478350804685
42.75269339884668
43.424427070244846
43.60920538009154
43.74514219493915
43.86655042862168
44.260439089072584
44.203675993709
44.24291792253728
44.345883251057316
44.39858888068177
44.29125707158697
44.010574096286916
43.760672410935484
43.708067809502374
43.48350040511284
43.813220634525315
43.84236071424212
43.68882922310403
43.522601834322096
43.68473364993258
43.58793232894825
43.058083970732056
43.50149037145748
43.52061203662148
43.41871978687164
43.37872568741954
42.93196528681648
43.09323457934108
43.06839509923866
42.965656502537925
42.74037781854019
42.88415975135125
42.593892179521994
42.283148522990956
42.69969857783268
42.959380454059165
42.77562781613074
42.544129992211175
42.59912136792866
42.746044240905924
42.606697860006754
42.38868132344251
42.65166913986176
42.717918580826485
42.63328106895909
42.8878002197648
42.91543154104099
43.29738794168935
43.10721577951815
43.3719179739016
43.51653895430525
43.3761510336446
43.35305034833339
43.38930853558696
43.28351668665286
42.994261972883216
43.192994135290995
42.93534426026364
43.245258887878265
43.389002175497886
43.43584787675996
43.196358607015135
43.117363861712896
43.23610542578912
43.03933412986516
42.77781387729265
42.64891349944754
42.957680467723705
43.11267286323806
42.69414481065424
42.75458681520641
42.92987741910797
43.06058158595731
42.977572660924814
43.048760336124374
43.15193439948
42.89436901445483
42.964458848452246
42.80405418380819
43.08623361755397
42.84472997724833
42.720123248963844
43.06427929948462
43.07656459255156
42.86422966893581
43.074891228739304
43.04470689160027
42.82862602258775
42.9633481614731
42.94803910972469
42.89757880898109
43.262953951491994
43.17319143398867
43.2616718028499
43.1584818478855
42.76085679716158
43.041068059505676
42.976533107021545
43.18427275551456
43.01496102049893
43.17896862889597
43.00261913728204
43.254625518553866
42.7006779085129
42.65889939711474
42.53627791959572
42.795571440610345
43.123743854160516
43.022182398772614
42.79308036575722
42.664490307410084
42.48538548966042
42.86648722261525
42.71015679135121
42.96167041846811
42.9583159342532
42.51867488369546
42.79214553179449
42.878353343024855
42.516065498715506
42.40191614021779
42.264418613391456
41.86076039962684
41.943176075867385
41.90094451181924
41.94907946183516
42.032449780206406
42.049726058786355
41.97935895102269
42.01089404721285
42.45990166818673
42.17667227543189
42.46626559018719
42.62107745811757
42.5366380807814
42.32405118479774
42.312664150966036
42.22440153983479
42.03564370040509
42.17836692737887
41.95948655350364
42.08702700311055
42.14294736409768
41.88794019426915
42.0438063315308
42.14278424104806
42.06240441270288
41.86032008228256
41.834724556248354
41.64038353395284
41.768883555638254
41.5513343186144
41.63131145458676
42.02724649879999
41.82672505239887
41.92711091943193
41.9123012004699
42.51127672718188
43.036897960971494
42.86826148485474
42.14837487275977
42.4085247400461
42.20997954119928
42.24977905817822
42.37095669118435
42.42529428651495
42.457911458855754
42.594908153855165
42.93590016967401
43.18500997937505
42.89622673126255
42.60067895409719
42.572085904905606
42.65748074284913
42.85764723403795
42.94808467367697
42.45761449967197
42.4891546502971
42.09405171554319
42.16164212280678
41.98642608668384
42.0903060975046
42.18057252090728
42.18485335648132
42.2245071407558
42.13657405580328
41.83603282719983
41.61975455932026
42.08537586057517
42.18438843023285
42.48085867105658
42.28072569467978
42.45537446561236
42.58699802456061
42.451075671219726
42.44040034911444
42.477897941278414
42.62845805942196
42.551795173272914
42.74248444042568
42.60566717268136
42.67072971774474
42.55510957843531
43.029290273522314
42.80032252976903
42.84008462582021
43.085933891741426
43.048117323874656
42.900091275764375
42.95086774682622
42.68163327883843
42.3537125787756
42.65479649904589
42.73535951216694
42.78174995547116
42.82095239726816
42.610637613763394
42.73231340365676
42.66473582326836
42.16614918918528
42.07843317238419
42.10734663204757
42.41440643399354
42.470918217337164
42.65764217230137
42.488989481654535
42.89782156824003
42.74801125749399
42.80341677322044
42.79081621889965
42.85874709582821
42.97815740499222
42.887279432345984
42.53994006836967
42.79361656176458
42.49242453869221
42.55813318737774
42.78896996084943
43.0345276489912
42.94508872351929
43.39147668385959
42.84681004866263
42.78385779193621
42.95698976692479
42.75615903694689
43.488470389720675
43.28322445810357
43.76883550433507
43.15817100235037
43.28189500716587
43.15917001111256
43.3367224702959
43.41974586726128
43.50408135817319
43.49127175020478
43.682879949532214
43.86499000407125
43.86018379636714
43.74018408195347
43.40156006479625
43.659774453980624
43.04043015151407
43.182124075703555
43.655833522899734
43.74050622299508
43.97582505943181
43.84120881990434
43.90033798429698
43.99801157820844
43.694798605510904
43.71229912298795
44.04842221863701
44.226622411007305
43.700589652990494
43.8775895363385
43.73061797757435
43.72783346999074
43.42582240923305
43.9758478846686
43.8958663096515
43.74434199056106
43.91937166248877
44.21241792840838
44.00215667190202
43.90708562628079
43.11765892439203
43.44355340122662
43.41049427726076
43.73979230813294
43.557996440612115
43.65126796986269
43.63348560148876
43.77669877696177
43.662321101749484
43.61117200284404
43.64175783048058
43.614932918574276
43.58637947969755
43.97315387446553
43.78268341198397
43.68081947793817
43.912366585043884
43.96833824354408
44.156190716112455
43.79279511561609
43.76203918273545
43.48594621896568
44.01452708451701
43.550817068096144
43.20862235445913
43.55516386299737
43.51593601059749
43.26187761692138
43.20877526522912
43.188368437785634
43.31188742702661
43.62167543364074
43.26211730336969
43.11880860273524
43.413276403323714
42.98448102487761
43.507392158151305
43.45386971756785
43.424550356597756
43.40031536271372
43.280343509664974
42.94989177925162
42.95660604071282
42.98908419683927
42.57643847418445
42.830320520978816
42.515734250320165
42.87231983334617
42.61955989508526
42.45482892849986
42.47388037271723
42.19726342511249
42.495333109213504
42.866038113054124
42.6463662887755
42.80705878696226
42.35569748538043
42.276930599622204
42.19860787490009
42.473673261234175
42.64759222413741
42.53394578510845
42.574880787900064
42.49486654165036
42.35819093002694
42.472317073854754
42.42309104588071
42.5829584913548
42.62085710358229
42.41803129315799
42.67849787999089
42.509493641528636
42.14457321955579
42.18006173420376
42.382403513384865
42.598632034707634
42.38764653611597
42.344184798382074
42.591199019643405
42.74368725219735
42.80070624943029
42.66752390593166
42.74392665029985
42.58668706944745
43.107940737064716
42.97077597061474
43.00747166799728
43.19254914806838
43.022626284232615
43.020566624070185
43.33974771121857
42.92396231183153
43.01559229492719
42.80335960168906
42.78481997090587
42.7852047751522
42.78473013955719
42.803047594968994
43.06007680721715
43.032017226261836
42.92516748084552
43.08948200328424
42.90570146973337
42.848060069019496
42.807368103067176
42.75393388727666
42.67712438525754
43.201160426244975
43.139243573613406
43.3922005244225
43.153200516700984
43.16521505031225
43.41127077758642
43.163284804734005
43.30848561543692
43.16759023809814
42.953156878224156
42.99188212936936
43.12549704773967
42.84226505446879
43.038569069618866
43.1456908106198
43.23737056405264
43.07526371336721
43.00062727899629
42.916351428332156
42.76986842009657
42.79917789229562
43.033897678009765
43.28845128461918
43.42749247544471
43.40647634562526
43.36012463660036
42.99832902939854
43.016151436295196
43.25953738540154
43.40817393400914
43.22911190264868
43.072267172205464
43.212543211438714
43.2271526888616
43.502850817116794
43.12333938699486
42.78463129634013
43.01164755641382
43.146102803085576
43.00436791661449
43.359615196388404
43.23036391826608
43.508117206993035
43.182124531367315
43.31070668042611
43.4910498779163
43.45332388362005
43.30855646875968
43.71734087098941
43.92367646556148
44.052275653984495
43.984818345750135
43.781639362939366
44.03097102010143
43.81436788407153
43.72721262529603
43.95570355961225
43.74728755363702
43.718430526789426
43.9115981080055
43.935398697013134
44.27446962532971
44.24038149900268
43.81681605769832
43.999035067823854
43.89228253219452
43.77914582285505
44.029858391194765
43.92010425463199
44.345257637635584
44.069966647469045
43.98677975536609
43.66881841611404
44.01969827381742
44.22301667025581
44.02513211505701
44.1017060249442
43.97670507782733
43.82215599876775
43.71818710795019
43.53021014800939
43.55649082710868
44.11965673382251
44.028299940104155
43.953963659645765
43.85774376395738
43.93384401251695
44.13735582071811
43.75676908255073
43.774327841709905
43.98062484222361
[truncated: 98,002 more rows]
