# Supplementary material for: Comparative structural insights and functional analysis for the distinct unbound states of Human AGO proteins
Source: Sci Rep. 2025 Mar 19;15:9432. doi: 10.1038/s41598-025-91849-5 (PMC11923369; doi:10.1038/s41598-025-91849-5)
Supplement: Supplementary file 6 — Supplementary Information 6. [file 41598_2025_91849_MOESM6_ESM.zip › AGO2/r2/PAZ_L1_distances.csv]

cm
30.682306622320542
30.527919846330384
30.394300741853453
30.508534350448084
30.58491652529306
30.67141290406368
30.80837833195393
31.09834618557118
30.763855691245585
30.79398414102862
30.57703395685954
30.668799356727988
30.831668177135963
30.924642914798543
31.160077792824243
31.135850109861945
31.1263910700127
31.222894442321643
31.05473072556899
31.038245285897357
30.93030093172097
30.90063913545778
31.455316043239407
31.449587722503452
31.124168360994503
31.210346263552054
31.30326846937691
31.12530525125692
31.393542121613272
31.232638040596687
31.220273168961633
30.980344593684595
31.177872435691892
31.41290996269308
31.471953828213667
31.487811360026036
30.88458694860729
31.03715521699182
31.461946592886214
31.388377960230727
31.557400883432198
31.022381081784403
31.28018955335256
31.356329955386908
31.349402427148892
31.311085792552657
31.201911452136716
30.791942190086203
30.834895486449348
30.651916401011672
30.419826400844688
30.76202415370963
30.508050385982507
30.507294612456988
30.770970209474047
30.93249156124009
31.06882672744319
30.90567720413125
31.150375300254915
31.073865580808466
30.900043216170605
30.868292218564424
30.7693503600744
30.969140897818683
30.804568265754195
30.980338899198657
31.302165043964077
30.879443113580475
30.94056314920284
30.55562353196676
30.691528813535662
30.48888350074892
30.75007479474955
30.686361476118968
30.86748984490839
30.912953075934105
30.903878953295486
30.936520507913976
30.793110167445846
30.645734646377946
30.975974026171198
30.7172218617854
30.48338327790778
30.468625281060415
30.6332252644679
30.681231530581204
30.525714925352187
30.649206218850253
30.99062741427072
31.29590148320187
31.3051799474824
31.17573394684388
31.136347414362895
31.18111483926743
31.33756457018171
31.19812045317029
30.89654790778584
31.048079874127918
31.014789662345713
30.832923153111253
30.823603936172077
30.709917058912204
30.8851395916116
30.963945267752187
31.258936863864996
31.46001741247487
31.364963116981784
31.518792657178555
31.44862655273747
31.382323345923936
31.574748191685533
31.2981949003134
31.45215872999654
31.540320293970527
31.220971326310572
31.364194673431957
31.278088795171325
31.479261699926916
31.52370339468545
31.319932461433996
31.663093427633257
30.970384381117874
31.221839074824928
31.59742511068364
31.286541009121127
31.354248810228455
31.41314517370722
31.14287068937693
31.260676939753665
31.31612077273937
31.22788797260468
31.108137198193635
31.158096362046532
31.26127844775541
31.24598063204128
31.559959802120254
31.487265183213243
31.43804951833184
31.4059581711938
31.57291694781652
31.568059203343072
31.462516672030628
31.55338621594912
31.536798814564904
31.65020714688044
31.753507626209192
31.814764186814134
31.61465993577051
31.372806884577187
31.760506556965364
31.305792490253932
31.42320697647546
31.648098682398608
31.41540756464981
31.483079441272768
31.41126966390978
31.364632047271208
31.36261416211579
31.42089896852096
31.152755983466985
31.230411010996562
31.609816860037483
31.443500979098097
31.624616501837213
31.727349070371673
31.50430443904944
31.590311736466983
31.435004642510975
31.514866678858958
31.027921729923392
31.15851936251084
31.413732667541446
31.34359420161575
31.749169240176155
31.627105281266584
31.50063163496048
31.258641335253582
31.2846198508348
31.26141642121614
31.72867260879002
31.44322839600986
31.432558003933938
31.328279088037974
31.36634572603684
31.546511429651915
31.618864852226285
31.450892595197146
31.338812016377805
31.562234699304085
31.559306894928344
31.522682417212653
31.311931445135148
31.500406693660437
31.30710115298833
31.223767187019003
31.311881127928537
31.542445693749734
31.45497085357213
31.261652389831788
31.240062017245034
31.698807112332
31.651011217070412
31.55558669597307
31.18002071169472
31.588371398158074
31.76714688007847
31.817018867909947
31.67860349540156
31.304584680007274
31.12145915027499
31.177368488651272
31.519128461400346
31.351740575651334
31.155289374077544
31.252437422417636
31.459990113084164
31.464511430266036
31.222755371069997
30.924013618311253
31.201660580982846
31.383395035065654
31.49551414668054
31.5637980997152
31.32128832472918
31.308983810783094
31.419286246806603
31.51114113556373
31.742444117288738
31.502704771688133
31.439621978411783
31.37002252874263
31.4688146841235
31.20268172848704
31.263527809011645
31.318485472611517
31.299101209904364
31.06132459707334
31.404389927736904
30.81803467769759
30.889852483445786
30.790339240676342
30.852448069829318
31.24280362161234
31.493479234508264
31.302224972198665
31.71452384834389
31.52803929384766
31.514909134097913
30.994453373872926
31.00964061593016
31.25047899187729
31.16215912629157
30.85775624623756
30.82381310440346
31.037284010188106
31.20781321551904
31.496408208844514
31.220369475177495
31.19127393631688
31.29619627310936
31.37276678487614
31.25657533172046
31.280732086470167
31.5416560842605
31.367926257832107
31.129470726957774
31.154148190120555
31.210031017752563
31.131577057622135
30.927158374953883
30.73306009941706
31.044457403107756
30.523964790406357
30.62109274276349
31.03539242735101
31.23135955080599
31.0230309009697
30.887201803879407
31.18967095981944
30.65196491192916
30.707778438933335
30.720625220031344
30.668243091308593
30.665966785922823
30.589717412249115
30.67180540815998
30.956589827190605
31.208235542743147
31.297771084840047
31.251210645832252
31.27441859589948
31.298031917984495
30.881771738643426
31.149791201093826
30.97021104125639
30.966522116722356
31.09185373617874
30.862360586213747
30.698895382208168
30.91157856263375
31.117553137873696
31.198914548472278
30.67165750733981
30.88310033517785
30.6233365131305
30.7211574304059
30.806515827259272
30.685576602336695
30.863686117201464
31.12516138618055
30.971808947147853
30.92560158739305
31.065546311411964
31.01279690165826
31.04658473980898
30.926926693567232
30.921799269277027
30.797873155505567
30.755321609979724
31.30721048301252
31.25141841602116
31.049316281153043
31.071733269246316
30.953329817153122
30.91023595726975
30.939511268595858
30.7728756323355
30.963819231095112
31.074487000714235
31.272497792693976
31.130195897131824
31.29499424001247
31.22440126662201
31.373937183676404
31.074190898693793
31.204830224668
31.20074437031568
31.187215386614525
30.974358360769575
31.255324966247912
30.824851540998072
30.957538101699715
30.94077441023942
31.049628009851027
31.44431866314298
31.5087612931301
31.216595699648355
30.8971268615055
30.991674898140317
31.143692927905544
30.900123364442635
31.06243371716535
31.108326552924833
31.44866093557631
31.319158721459157
31.233929542350058
31.105607375328773
31.057360658389022
30.89315842095648
31.068323246556712
30.872306772470104
30.944817026731325
31.299894466694134
31.204325248484505
30.926108454781417
30.93568934050943
31.009516404563065
30.8386923208763
31.24815654471281
31.07387153341724
31.355666676307493
31.385356226053545
31.210184220877604
31.349573130913495
31.681499569200692
31.365019016007828
31.136451229365925
31.22386674271683
31.116054314638763
30.685626753144142
30.871635444291666
30.654313047932085
30.8713161995998
31.02929583068239
30.996147588977497
30.87234601911487
31.061955876689886
30.964018206158393
30.86319814390361
30.944517290722914
30.699977912316385
30.82690589472683
30.776821491243176
31.140578838621344
30.896093585697304
30.664535543827753
30.843949887218287
30.371105410369893
30.381022644684588
30.233399143819994
30.181551477319132
30.689365810463542
30.476647363178593
30.496415864773056
30.599776018880505
30.687207800201946
30.592803369541258
30.723484335331648
30.931586064245007
30.78971057443836
30.83964147232078
30.56332644477595
30.507314462278373
30.7126106732235
30.68465491019447
30.68145165381903
30.174773282328257
30.475392971268217
29.98684328613529
30.287104125491965
30.350284322399546
30.561880299911806
30.565465635377894
30.6570232789792
30.547271780386183
30.681498802356167
30.736377808980382
30.55352393663763
30.584938012181055
30.673313805216765
30.70555717506346
30.47925729486858
30.44658750420551
30.496159415950142
30.65408429142822
30.706648928502364
30.470852345171693
30.80064872683134
30.756482113944532
30.674192800638686
30.381000165638266
30.570463456632126
30.51320426569503
30.47063603565428
30.324446754392213
30.131308936809848
30.39597970735945
30.594203232876037
30.519453168747606
30.06006462089363
30.182221261492092
30.17275236612983
30.042091767041736
30.181582909004664
30.070264027219118
30.021690559749388
30.428162812170434
30.168223107959605
29.969863255747967
29.840290461383514
29.992737181616853
29.812381417593997
29.96719942728379
29.947269421613463
30.061815847719416
30.021058095696446
30.026370464679864
29.997156973097145
29.94557110779873
30.017629957187996
29.94624169050009
30.166912572903723
30.07966264497631
30.100036436955353
30.07373683472771
30.194296570446426
30.729982147284424
30.415980332978872
30.33744314670994
30.321476491175638
30.014967357841112
30.219343606737294
30.26557078355756
30.03231542524576
29.883355589394142
29.53707608919468
29.491824645245064
29.728404575814043
29.691413239320735
29.746632355437015
29.76409126818848
30.03521701888219
29.670150588575915
29.449910903253024
29.23941540734935
29.058283101175398
29.18787446782438
29.57442922458673
29.435487301470015
29.60131003190605
29.758337165858574
29.562718218573046
29.655950351786824
29.880005388655782
29.676213473046268
29.79452695044019
29.59997195777679
29.765203443905307
29.886704727116612
30.026796806181302
30.276547174000914
30.36863222178359
29.988471586434095
30.04564807172065
30.217827468979607
30.105273632721993
30.228104547943676
30.15015918059783
29.942035669869934
30.266236616388227
30.10896042033071
29.926905729445238
30.106565793550057
29.981420379535653
29.92653763458008
30.03035132927901
29.9456806460434
29.66675861154188
29.688861264133283
29.72165272573024
29.72938041807527
29.66717006444879
29.430763520848352
29.549820818109026
29.64850265579571
29.75497322260628
29.507799547458422
29.93588122053398
29.713182764034347
29.872210035844052
29.6582974655145
29.679314150982698
29.71662193746388
29.797511882277238
29.606020724759677
29.85211060955286
29.678560781550555
29.900886069008845
29.911887893612683
29.8585371278728
29.7331697341321
30.284298013320967
30.0904299585493
30.30435836102766
30.298155691715788
30.356264046852875
30.277172331391636
30.43815317719726
30.2401533695861
30.28885293395557
30.331932216616796
30.194417458512923
30.306619581057088
30.061781557615472
30.170450918551953
30.32014858381039
30.326034575842197
30.398743047272195
30.272052320199876
30.210964343449284
30.363164900467105
30.609712535826503
30.538158976059577
30.374569678644516
30.412841416507728
30.019750178274546
30.265256236738463
30.09462548174068
30.577423915340823
30.6054299868907
29.93139334720834
30.480593143743317
30.483951165381523
30.28738663265405
30.04937553242353
29.79409008723869
30.05055814718133
30.1265108789181
30.348937483180794
30.457678218793383
30.27759120810339
30.267135967790168
30.361536359993792
30.413153613040663
30.400545537711402
30.336604468793634
30.378729230247718
30.34976359075106
30.53998956108173
30.124681900335847
30.33477721669195
30.27598626680477
30.236879509280833
30.31923136810845
29.89817180203982
30.03113156528439
30.258816788119212
30.05463161100137
30.26854230770933
30.35073213640082
30.380995030905822
30.33984450802195
30.290302847968295
30.17266873105864
30.217641482507638
30.387831759770158
30.603265634726608
30.652461536880473
30.822153187395983
30.82486797619047
30.941249717339495
30.46786766911067
30.749354142354413
30.625769673603493
30.73943184834031
30.327972669078616
30.47237791338824
30.976195526423968
31.005448596678054
30.66789829456725
31.062829441174912
30.84377270779723
31.003467780254116
31.018169272667624
31.092331798264706
30.983654092524294
30.885671400725574
30.974166556278814
30.717823008502343
30.814834063033462
30.606904292720014
30.60980524523386
30.719052305131815
30.79455929231483
30.514015387134158
30.714451463244707
30.229759213367956
30.42293775125853
30.381091269088376
30.50329876539877
30.468169677684504
30.420384930247
30.42977514350661
30.47354561478499
30.457187662206106
30.566195218587467
30.677040815777268
30.666038045964083
30.519133334288554
30.626535823015402
30.53582363911039
30.658554431068552
30.58820986564285
30.76454249397874
30.81588324529291
30.80455327788907
30.844319650658218
30.332401305184142
30.63356619013307
30.815672870082064
30.710696629361802
30.470132465432563
30.52360648232241
30.671616477644196
30.2237846356518
30.351934703272253
30.326873692823643
30.06748845714612
30.369797971449856
30.51827434062904
30.07001983406239
30.231394197445933
30.158719854634942
30.92817433347614
30.488303618863082
30.279073844274595
30.041421513717765
30.124450166564216
30.15211980143957
29.933349094048822
30.065648804617798
29.75689701468049
29.6326148853208
29.85404202451923
30.180211158231014
30.118698155868895
30.170650019199627
30.401860856335563
30.15551344630162
30.417138375541096
30.65321666284896
30.488383254421905
30.779646220368917
30.676555341940283
30.762547639601102
30.498479556522934
30.41167325240343
30.263707616754637
30.40300751790189
30.3141946143804
30.709819682535418
30.59303509446713
30.381484360718364
30.45345495285539
31.001474331250375
30.850651759160655
30.749186846762562
30.954038575168575
31.061556649569813
30.672781910012883
30.843245645829484
30.85075784996743
30.592310851972353
30.227355776087343
30.558156261329266
30.660582565074197
30.372262393737092
30.339232522590713
30.447716746168183
30.07050982919125
30.016279711880188
30.168704928203482
30.20305356563245
29.944180325915514
29.97092952905573
30.10208579332558
30.269211831956927
30.32035773653432
30.47416663712322
30.190811114690582
29.90057610847037
29.768071579009664
29.751308347573207
29.966057580640303
30.36877995328495
30.324479135371234
30.405454745323304
30.225602778079537
30.15555051333404
29.66705248948934
30.14947358744808
30.171732784825398
30.17383236961586
30.367898010998267
30.255863286493728
30.34241345389702
30.60033383791739
30.332167461132897
30.589663565517387
30.489325523780376
30.51566284572777
30.52245522269699
30.325922455074345
30.461294403765237
30.597716562351593
30.60440406154749
30.694360926419446
30.46225223169154
30.672822264006374
30.559146980406098
30.76601978953207
30.763578109098457
30.837330577587412
30.70471369017434
30.54146990002769
30.842665169488996
30.810663704339724
30.834831711060854
30.54097185708611
30.57610321467231
30.421507697831082
30.43897659785981
30.421320002565643
30.471019847480136
30.596931089663865
30.774389256979504
30.74803149190061
31.163248653335422
30.668420458915826
30.74176647496985
30.51805747526428
30.92551513927262
31.053722838171417
30.722936354587834
30.802884854099922
31.043100682187244
30.915528607249676
30.900346245386885
30.87143914108389
30.881039474462366
30.37432067471673
30.62623497908035
30.726128260884362
30.3362219708417
30.513880342751392
30.32893898714037
30.462042164571336
30.357990023483275
30.406202095743243
30.524847959004923
30.436176807102726
30.330255059031437
30.37715659487703
30.649411334369805
30.452815052675106
30.491165532882015
30.290430979140627
30.64519411159343
30.5698106169632
30.73231288161541
30.40079292453057
30.504131879979663
30.499258893827818
30.27497715249081
30.4801572257598
30.681068033180008
30.433332700660543
30.575324052606774
30.668583498195883
30.51169558507246
30.678597115680205
30.700607458829722
30.672999253360103
30.682836233603254
30.685213482557444
30.71270357300073
30.084060676855447
30.368219401433898
30.169680423992588
30.02785097269038
29.991204333025117
30.055238854594354
29.92226599314463
29.98281081211971
30.011936762980586
30.073375999212065
30.12925918622515
30.07165841143704
30.042197851583488
30.25379375908508
30.20361428053041
30.52739149097982
30.112672150815033
30.143686033986803
30.10594337279374
30.43938669216069
30.168768641729862
30.233646399549066
29.945769193232778
30.154801216248245
30.568273649248187
30.47939419696096
30.6656543190609
30.764394474563158
31.048176751007002
30.728514409157462
30.928983037194424
30.811153937515765
30.64161738775376
31.014173420067888
31.038355182243013
30.73957583974755
30.78268954949403
30.5922401582414
30.627275720475296
30.67891566121304
30.639269333665748
30.952446598180675
30.848971067267694
30.713472927251384
30.969964181903066
31.00776083028905
30.89860797876111
30.901111826021737
30.85889024262338
30.8403628458879
31.198762518428506
31.047007442672268
31.178067615092342
31.200063409236158
30.997985332780083
30.804363592640666
31.03733233624064
31.036002012750515
31.01469217029823
30.773117989985856
30.91865381861311
30.967387650813507
30.803766049844054
30.52809670904397
30.684139634066636
30.99919750046158
30.35049639174366
30.45016462480824
30.367462533290084
30.227219127044346
30.366308858621547
29.911750167311794
30.29286875453617
30.226562891970218
30.4653401253621
30.184587334936623
30.607829201830654
30.455413764510013
30.45162385348573
30.560160052054236
30.36398213423391
30.69502673396351
30.60399794476589
30.42478630135294
30.614712282582474
30.453811365204615
30.632818668226452
30.757725036798067
30.77729792584233
30.97154053440662
30.994981694087997
30.91874682078039
30.812319149320263
30.796161174483665
30.705361253274543
30.730257096855407
30.866936215277324
30.891866020690955
31.00274064424826
31.139600532318198
30.69646021757709
30.84460067629939
30.788483200501318
30.790663715246342
30.469633147575223
30.809645092423576
30.390232990028053
30.167378086492104
30.622941952430313
30.644571569667256
30.58438496398689
30.832938491019043
30.881854642658098
30.71988265147453
30.794100857929962
30.49370552540528
30.888826853200438
30.841838983431064
30.57547685082799
30.425331126788596
30.501555612760015
30.071067000940108
30.13152797352441
30.579549280226612
30.651463543695964
30.519908451918287
30.527137394806974
30.92702814617844
30.801702268137266
30.81225461379145
30.645874622397333
30.748369330004795
30.753696888514103
31.021888200075207
30.797648920582688
30.946438994435834
31.018561050715846
30.689419679050314
30.98100664420798
30.797834219451637
30.70654329512069
30.52008577371731
30.370023513198696
30.27510184337065
30.45938845139045
30.713313886228093
30.753677094242594
30.716388716163753
30.90216564660199
30.81256375829531
30.74343580760495
30.71995057512703
30.471187020996176
30.55429222099449
30.51274001038785
29.932933804854496
30.536169202453394
30.44400648233139
30.519420542177333
30.59603393515822
30.53907414475412
30.743825767906877
30.733013518418733
30.871135969419612
30.94551708292975
31.50130267207704
30.888806010305938
30.736812548382918
30.819984082986238
30.803006616907282
30.819808558493374
30.94239758482824
30.775258405226975
30.69004155857067
30.55329973530713
30.86009689342288
30.927867614093284
30.464030070695433
30.89228957846108
30.492793349386144
30.63238184112316
30.420553521135165
30.76688621249825
30.747884015247926
30.970632742519886
30.599028185088386
30.505108774580492
30.37264695913445
30.499668827166374
30.587706525856706
30.57454775830822
30.518014309606098
30.023299397848344
30.628972880351892
30.424412954110498
30.56551607492833
30.538808446546614
30.83855040945738
30.67764124982709
30.43657669343146
30.747945022107498
30.742038005548164
30.853688692791774
30.93231311181445
30.982796459887005
30.739465153405288
30.63276591247162
30.68759742012052
30.68462304513062
30.47237280257462
30.59612815057673
30.392121141052105
30.28566987204511
29.85664071857465
29.76053741095143
30.054196204989186
30.089906055879137
30.247652743199986
30.12129391018984
30.144607988269815
30.303140910187462
30.25990573922889
30.479764862997232
30.421175602791166
30.30076341518744
30.558456548063063
30.524890959969937
30.77990068913028
30.697555855885646
30.56350861132775
30.370225684823033
30.276396435492245
30.518120120491258
30.672274291208772
30.45618403017602
30.008006821262004
30.163205302001867
30.02992011765727
30.324604933096417
30.161469869149578
30.307787458126114
30.204360384127128
30.307900037797175
30.41914121663877
30.691633142434103
30.939131389506315
30.691146883840915
30.683899461444057
30.50448288768568
30.563921858104393
30.563029253842778
30.673553725564545
30.300328984809926
30.390485906346665
30.818285842907375
30.45853376875818
30.522920710825193
30.581129625673398
30.73626433594989
30.708103244044043
30.41248665338569
30.41117074261614
30.497049924820455
30.494755342304206
30.84279215650626
30.66069011696774
31.06479976602044
31.23996723645372
31.037900326468797
30.897804472941946
31.043934116237924
31.030336407981725
31.11481227153425
31.31542778771859
31.0169066909075
30.778279227588595
30.5497503497655
30.501616316207038
30.49150791862241
30.620417633271288
30.425537900275835
30.695828270297593
30.72544549273675
30.366334194448275
30.832660985382027
30.490039037877736
30.582760973722223
30.484921963648713
30.501097478619066
30.60675282837863
31.088038571160695
30.758838801981785
30.89437073117352
30.678425740405643
30.713170761877418
30.623480241563417
30.730420922162228
30.606130975754283
30.81649268373298
30.878086373307195
30.929283662289002
31.142331994394695
30.85979231241113
30.970640224678636
30.921310064478302
31.209176712329036
31.010115131849858
30.84062487188896
31.027729707422345
31.006254125016824
31.217279194391725
31.287310982732635
31.247437528984385
30.979128155086944
31.171861522935856
31.349026072964328
31.215225167471555
31.383835631063743
31.326682012075803
31.043294717199252
30.90951531133413
31.09328473398008
30.997298003086527
31.2004952893984
31.138948794810577
31.243186619517548
31.419031820440704
31.322645116044026
31.552425007316195
31.484013000491533
31.662055670220216
31.548202891373837
31.330698487267636
31.38288596916051
31.423251864708675
31.646848660185874
31.539211967652882
31.725863972486643
31.462034634939275
31.55527533007474
31.544058533892063
31.518376771557907
31.482624746466215
31.358956156879156
31.580449975145
31.4579233499777
31.42884823532084
31.477385260942945
31.461743029787844
31.161336509881764
31.452271278128862
31.604810886251645
31.245187813274818
31.289488949668982
31.34811628081351
31.351459272883957
31.069362019287066
31.131428010454457
31.075704636710434
31.508692376509178
31.43318812018572
31.501352436462387
31.50941098940502
31.314545522973166
31.522168415988617
31.38801379300214
31.153527905722697
31.462322067412867
31.63151008197969
31.504008160158147
31.204696779523562
31.103113473031158
31.041779167643977
31.02347024268047
31.07736970137235
31.175344125320866
31.580494659807847
31.48980645539009
31.367313999926964
31.29686848078029
31.32887646686874
31.13060593703527
31.362096427332368
31.34088551336105
31.42890484855251
31.43608303812426
31.61452378755314
31.347932851408544
31.07328000135503
31.244418599911825
31.075216589315485
31.107546016171888
30.951242014755714
30.928311526846983
30.939328632429692
30.688383800980546
31.1464045191148
30.86677604825141
30.974764401959472
30.959666238167454
30.787684652305053
31.084416445856107
30.72440265107903
30.925850456720394
30.858769859504793
30.860905826981575
30.858156646463126
31.06621068498325
30.893476865852403
31.33979477319936
30.746702049545217
30.78629590821246
30.516916888447245
30.687845190253523
30.90650508706537
30.584795347158735
30.67863219401249
30.77300958593184
30.98824306969923
30.51672027900842
30.609852816107068
30.11040392561984
30.41669573323474
30.36162016337187
30.531581399186532
30.472126062204392
30.35810228465554
30.43981166507815
30.139438756901463
30.058462561033302
30.625850637649663
30.98351351619857
30.512110236699495
30.50417448633424
30.506418599677847
30.754178736557677
30.594115594271255
31.014145049030773
30.710459267486296
30.836904780644186
31.330251460427846
31.163334465872357
30.725117533424076
30.60726600739455
30.75045438236035
30.58034274031738
30.90218383486928
31.165465040826877
31.285190371620608
31.029336880430932
31.14550669711521
31.22497132930699
30.791432558709918
30.819689651518694
30.9868985944755
31.03432389526996
31.51063508281689
31.247005724225897
31.12389353197963
31.139512574844712
30.795634961892326
30.63582621531668
30.566021848355756
30.49903493361177
30.377829289141857
30.243618902598392
30.58533909783302
30.36970313402189
30.7290536371134
30.67775103036251
30.569792045772473
30.896441606360884
31.012434104292517
30.738872873394072
30.97402188805248
30.682404523997327
30.614235272136952
30.75213809802863
30.76667989582305
30.682642712138843
30.55922880116838
30.841976407060443
31.070454359966487
31.0160785350956
30.418433706334547
30.697925676899604
30.8366737925809
31.01774074168546
30.51595594435336
30.7054611006075
30.8942440790435
30.698183206745757
30.874023920483847
30.56007059141154
30.660136479417464
30.75457356341692
30.834746276000494
30.956154039873923
31.024165229492816
31.084308256000995
31.029625592061272
30.908352158156553
30.89814739927716
30.89070588058355
31.049064048991813
30.891261974615322
30.95534670443421
30.718187807423416
30.882577473663538
30.780786464604112
30.576184150617937
30.78409707985063
30.72579679751921
30.828563057863928
30.52505307605343
30.689847328991245
30.774711016733963
30.905040286435103
30.769254495515426
30.623384536064822
30.559277995514538
30.489252470339682
30.324478927287885
30.2284107132057
30.051666437502615
29.98427491451033
30.015143034813086
29.94067193073958
30.146363862790533
30.31256437986863
30.34848975897682
30.69333990196901
30.464943727913045
30.712504243739584
30.790790842225864
30.821545846763186
30.823307617714338
30.7522812274878
30.8962072170796
31.029019474808393
31.17470445976361
30.63635304634273
30.773137650690987
30.924773427083647
30.6297173360231
30.727631531130424
30.74679177631623
30.404712447547833
30.694428760316804
30.806721698516256
30.43080984785709
30.603915637315918
30.408324215692435
30.242658813543795
30.56130492568894
30.56936077306106
30.86768215229457
31.00976858286341
30.9084168634077
30.756824225950762
30.732965799206806
31.00137204083835
30.989356258367163
31.105944905584728
30.889178686987478
30.768090933108567
30.988861350399418
30.662284145159795
30.511436205660402
30.797776959627967
30.66713804623178
30.928572945138797
30.89078873199122
30.782755487467526
30.869701707971586
30.462916179130545
30.672744626383547
30.582876886073176
30.93706555126629
31.205704864948995
30.844537127434894
30.94789607840007
30.743219157209584
30.90220840293431
30.910949802201237
30.974102582832785
31.130905239509996
31.050766319357574
31.022300219749393
30.896084530474567
31.146764404679416
31.003066485633596
30.883222715637935
30.73458259259861
30.82532952593399
30.947515937271117
31.351424219720975
31.26198220012038
31.528102538746047
31.085490153995057
31.215715755144046
30.911848550916314
30.895626420265437
30.843626456102808
31.016637805700505
30.756797539050943
30.933503437067152
30.941384234551432
30.71748916923791
30.734916302805473
30.807884947128905
30.889110276277865
31.102022058853944
30.981325202979907
31.016056717334713
30.9870286709306
30.863322850573358
30.546171617531307
30.64345340381515
30.384246782882393
30.97002859118946
30.791261862698068
30.837957842883217
31.002762932272127
31.099978278778803
31.035319175287754
31.07241313704245
31.114760610027094
30.897775077031536
31.39852657449217
31.444391933565793
31.09448645114641
30.916411823228557
31.10910470136764
31.23230673146443
31.092799577667815
31.05151872815733
31.10558188626526
31.098343983768004
31.229378841877747
31.28723192185239
31.079582751825306
30.98437960996282
30.983956309990237
30.975368797287317
31.025200327572037
31.244658432061897
31.191437592935177
31.293679415084217
31.578835596145165
31.553804676406834
31.450356551398862
31.693808598902883
31.567010943737007
31.36533354463787
31.35047184022104
31.27229906160794
31.407785252207546
31.448903273606504
31.35263799906209
31.505562767376883
31.30874968917691
31.254351137829204
31.19727303441856
31.46156147546342
31.39240020121337
31.774715196908666
31.561641535219714
31.433915711558203
31.5884135362412
31.54771852014001
31.461164746451203
31.646918116038297
31.352439502020765
31.427518783203322
31.599848900288077
31.62928100133128
31.55528465690748
31.571058288982798
31.798200520293594
31.35136211317037
31.375066857021775
31.39993234882343
31.07882030684361
31.58493402598822
31.49282460541446
31.4273225437529
31.42820980184063
31.598012955367313
31.372256911094414
31.327203345048094
31.541173502844497
31.186112735131857
31.549053870724805
31.196963740484637
30.965856011284554
31.063009313756808
31.1148882957099
31.146130877324442
31.21957636549729
31.526011136644193
31.407416515117458
31.504863687158796
31.299850605964675
31.157585421175412
31.28141397435131
31.34864001853324
31.387029865300537
31.540728140033835
31.489640626771784
31.336057115113757
31.2567628388155
31.427183661492993
31.351978305116834
31.251158717839157
31.084498131548848
30.92091897826276
31.11423225129667
31.018424507182498
30.774505765138745
30.853753631247336
31.05685897188066
31.131326254316825
31.08133946389383
30.8703630616423
30.9218070550896
30.563973857744948
30.857490698942375
30.991471701048145
30.597352395090137
30.609281244424317
30.795044015817233
30.879605104806856
30.812457604981628
30.80759317877674
30.90707082508262
30.536115059712206
30.58170289390708
30.47697812689832
30.223977986702046
30.548742953516104
30.517635622715833
30.808455243131693
31.21020081820036
31.49100189509316
31.24550191039477
31.054560662515325
31.33494636991373
31.31369211078576
31.433200948391892
31.60442182541374
31.445655499106064
31.239187413373415
31.492368085514094
31.123011706341824
31.052052783485845
31.364829130135156
30.744736633314936
30.725414397332354
30.54769371521395
31.018973474311515
31.057971696633714
31.095483278096978
30.5587701023963
30.825677852982512
30.90048565438648
30.906259133918134
30.97715865967009
30.968093658576535
31.344495430370987
31.405718275307592
30.813216577260466
31.131862757257068
31.47430450366444
31.38594419894934
31.38272257569557
31.30300565090851
30.98268728589819
30.761813984226475
30.935145368680242
30.81227650413212
30.794632984591086
30.69345018404632
30.915631109083275
30.94847085838401
30.62369907110449
30.475543576383654
30.29169972310828
30.617610956608342
30.601914625886508
30.563774854858238
30.386682030898985
30.486148846377592
30.419898240204752
30.615184360303033
30.698239260613786
30.70754477121328
30.457060474363402
30.719212754027453
30.972993336786406
30.881663503413336
30.401538648069543
30.751607693772186
30.732985377458043
30.851376903617847
30.616790517285448
30.35340484754346
30.432764846933434
30.283433182633825
30.24530907104574
30.089190990010927
30.496877304941354
30.456170788706586
30.50583385462108
30.398782671148442
30.22002330901165
30.521803470034747
30.518665670279546
30.52084950622306
30.415193502260546
30.49207820451874
30.60624314606361
30.663461850311922
30.731831329049342
30.98088215813199
30.60932856741048
30.554472511731316
30.527602212043284
30.716876772604866
30.358073940420855
30.82206919130531
30.793054247361773
30.90774551000817
30.900228683717184
31.097336038037596
31.119343810646228
31.122919588777005
30.931670417187593
31.056061390185995
30.63900784248965
30.77786607372267
30.72234741358294
30.710759909984716
30.63305475113793
30.692064995679534
30.956568735441884
30.567640698028885
30.667593728554515
30.79160081783834
30.786931570761894
30.75210079764156
30.861349139196097
30.79331662867228
31.147015198484816
30.995765635029766
30.940311528751646
30.820242490543848
30.77505780431485
30.935201982683513
30.733993141285705
30.874990613741133
30.7361238017141
30.7527337788417
30.776493851960595
30.664819309384153
30.551772609901676
30.898432082444717
30.653242336719522
30.628930682906493
30.56607740832554
30.569938914594392
30.489128803997538
30.765692890213
30.791166944927127
30.510129306991114
30.644540134327382
30.48835485186434
30.619946857935847
30.329921957419142
30.363582596444388
30.429047295071925
30.63985472317682
30.351031244968993
30.132978051672616
30.04130252246388
30.23726643321454
29.80292775480256
30.038066605592732
30.000213175215862
29.970348767385286
30.329044692767596
30.229255224736484
30.28024692507136
30.43190461519377
30.24709587675881
30.08797298945267
30.063461220855476
30.40745940590646
30.512093935283286
30.567663154544768
30.27412702504737
30.09792565262047
30.277644289111496
30.29174871063437
30.41332119112259
30.503609621337205
30.174892673867866
29.97987804652431
30.37404887611207
30.248322039775935
30.260989075101456
30.19541520928759
30.24270369047326
30.328036473928574
30.574238049689935
30.49375277933227
30.59913355115533
30.196930154590017
30.046609618106817
30.37662704084975
30.226264754678667
30.426151267555166
30.252670158630036
30.282555331712587
30.19819401161355
30.16984201359701
30.620637690499567
30.37864121060846
30.48691941904493
30.311726147222654
30.364628400757397
29.92851653441065
29.973653016733564
30.289779289523654
30.05274364773475
30.046741035611504
30.276528755769334
30.01709632931411
29.80392721629452
29.762101343301723
29.890873166260562
30.106921996304102
29.954241318592505
29.93369981443766
29.825794275486768
30.075855467121105
30.09333928068618
30.263769227177374
30.08860050234156
30.27200472937446
30.4838713056208
30.21739672172693
29.906422206040144
29.877467563125403
29.861955364528455
30.162993589729027
30.431300166793026
30.561590905363392
30.542663544799694
30.269720976837746
30.414853410732732
30.43622585169548
30.234820593883594
30.187804818010612
30.129032075254184
30.745539371768743
30.579724610612708
30.431397192754503
30.272865653515815
30.512714675446936
30.590433433766805
30.75272289420945
30.794671170029513
30.662893005442097
30.528848686875346
30.51312280259544
30.281662931288228
30.56693658916999
30.48109662150439
30.514400064058467
30.55195295601313
30.464135083852643
30.308133568703926
30.316781176686842
30.49478013842597
30.49618999918935
30.727338734924142
30.423162964080998
30.11531997888958
30.318270438495095
30.134438819182634
30.462371632442867
30.52099492255615
30.289182931588424
30.16647424882575
29.798346111602207
30.314106839969508
30.131496906411996
30.2006918337531
30.510589370759146
30.266818612487317
30.168042578270597
30.454916407884483
30.440776630721047
30.645290204392193
30.725837676613626
30.46691961675523
30.888663387605785
30.83096921553707
30.843443355051257
30.779470411358233
30.412427897004335
30.518884778035446
30.48788287672993
30.713172103071493
30.698939778710972
30.654233848293437
30.998210612041696
30.659532111665097
30.662498123485175
30.92309430366511
30.435079261753746
30.411322796493764
30.503184840491805
30.728469985370126
30.720078744228918
30.81901117844346
30.660128577405946
30.734836053363626
30.63061654767097
30.428666072596226
30.794413232022634
30.396488055004962
30.557884357458825
30.571303151355206
30.64150246047845
30.888963516957098
31.124385089895174
31.065051170299707
30.899024041772527
30.879348072379983
30.692656104257754
31.142727567015754
30.955010878214384
31.084808277820645
31.066149331935748
31.188032367861144
30.81146899771792
31.09247344767075
31.20728290996606
30.955250767134444
30.973762049371615
31.31376716306372
31.23773389469524
31.190931306952052
31.067936958205667
30.876931883995866
31.046324718315937
31.153336667394985
31.180327347612934
30.674956000737183
30.762985893434003
30.841265401399784
30.60244289546233
30.55953115178484
30.70273055798613
30.53536209000403
30.721220090606547
30.484509838402047
30.47451781050876
30.560218904747078
30.80206692819435
30.709141571354923
30.626920376784263
30.302032859243088
30.538441615201762
30.525701975653494
30.459783665365656
30.246117962917207
30.13735698570714
30.15372974156403
30.25042348967549
30.488926016209117
30.414952360095917
30.53932511746724
30.396675679802385
30.684783702414805
30.748206676944193
30.772079533969695
30.675176874850276
30.936115434286062
30.697779399610557
30.72221534441086
30.447362253519444
30.910799238380818
30.979189197867964
30.688628017213148
30.814548652147316
30.92042313950405
31.121672351064984
30.893907939767008
30.92765614258414
30.808151974790597
31.1589764929715
31.13442930455148
31.29067931917666
31.08346898667813
31.076638355510152
31.248404705358592
30.813865098995226
31.00497120993304
31.025149181920238
31.036879692968938
31.07671249499355
30.821228242012964
30.94597090641425
30.94943685267591
30.493143318291676
30.89642824021345
30.6995708996561
30.72592531949807
30.828668877078687
30.702343344968565
30.5810998326165
30.56009884789148
30.856603446360236
30.492292303672336
30.87530934696817
30.799237068082057
30.69107003740645
31.014812352702634
30.869625998678963
30.908282973979354
30.87097813035309
31.055421155420426
31.20696007142523
31.33704987836836
30.939774116045648
31.382431145569246
31.15769077394232
31.280677924156777
31.300726099502064
31.13527551306304
31.116898899318535
31.567275895663357
31.44400070496541
31.4662527282285
31.540211582092144
31.527457836637662
31.753706826403743
31.749998714891724
31.62269514323973
31.748012551036304
31.81272850729138
31.883413421139647
32.11897177447172
31.84534322236325
31.954840408405325
31.847115077479128
31.587733705768017
31.586905649048287
31.871906633733325
31.79388307558053
[truncated: 98,002 more rows]
