# Supplementary material for: Comparative structural insights and functional analysis for the distinct unbound states of Human AGO proteins
Source: Sci Rep. 2025 Mar 19;15:9432. doi: 10.1038/s41598-025-91849-5 (PMC11923369; doi:10.1038/s41598-025-91849-5)
Supplement: Supplementary file 6 — Supplementary Information 6. [file 41598_2025_91849_MOESM6_ESM.zip › AGO2/r2/PAZ_L2_distances.csv]

cm
45.64733188203453
45.60176016970562
45.43054707693318
45.2307696140881
45.46669040784571
45.60086045983928
45.52302485814301
46.043729657376836
45.624207951375595
45.701758013551775
45.174703074209276
45.039224006425506
45.32980040687886
45.371793660846116
45.9408188964976
45.86982751712312
46.17183131520103
45.83686126118365
45.7990835471747
45.85539038270308
45.69520917557757
45.85803429225374
46.16702523322794
46.13556809344417
45.82974889284633
45.7405739665269
45.794607466807285
45.639719607308805
45.888837115991
46.079781532289246
45.99685038194564
45.697109770633304
45.80225040548992
46.19857394364753
46.32197070708892
46.34351703809064
45.56636026888396
46.011138983995274
46.44149098662153
46.33016522745197
46.56035769931316
45.97833756137554
46.09066371535831
46.41727180254732
46.28610562390962
45.856838019241046
45.79315379438965
45.511130635966374
45.60748713819407
45.42684532912904
44.933482196901814
45.55072002365724
45.24359229976479
45.18879232384307
45.1889798351264
45.57997570853457
45.47841130700657
45.62486524739383
45.552837257606114
45.601147012505194
45.39180559124154
45.4067853536954
45.13804246298694
45.20088247139518
45.279928707423174
45.30442927769985
45.677057422141125
45.011080531440186
45.34271598973349
44.67143952746516
44.679746464006016
44.586522494273815
45.06074430983929
45.153400379843184
45.208977217896994
45.542890222119055
45.30858955499214
45.13256198518518
44.834897133494266
44.79765824034379
45.08079744899053
44.96672731980684
44.71366636779314
44.789904430154685
45.13961536612882
45.1281229409202
45.026606058337016
45.118596220603955
45.63848407586685
45.86138236348519
45.72928028782748
45.71408857100631
45.70159548556506
45.472546458672504
45.60641753985161
45.41219471190334
44.98056126047874
45.099609576878706
45.207710746883144
45.058694205587756
45.21100492761954
45.00144348781925
45.322734158856505
45.331612617303016
45.85666488772232
45.83089710922546
45.570194028802305
46.11083884350953
46.03193480823935
45.707246531633174
45.95036439261288
45.648512056144334
45.81806477987655
46.112849140390075
45.91367520954986
45.79329497328299
45.75121836684646
46.188819445716234
45.85348292144968
46.0097722281878
46.07241657699251
45.46711603729867
45.545618037013234
45.96803023633838
45.5124295962992
45.65775262270443
46.23208427843751
45.6537417708302
45.638056889396175
45.70723875833674
45.623466340702564
45.35648937924
45.62140903565328
45.69595740089812
45.638001077129125
45.645173896660616
45.58973705213749
45.67055402198301
45.4722896754011
45.84329608872774
45.632738679856494
45.49212771191763
45.692946296380676
45.652773415530206
45.762109017347605
45.94391184334926
45.58081900687577
45.6584136335354
45.233708689218986
45.68145518095724
45.543586642792114
45.422092918301246
45.64321660801744
45.35037895030123
45.644693484186995
45.406750171063734
45.48506404640049
45.60235549790259
45.835351493969114
45.57902920670479
45.623115896478076
45.89758931945966
45.72376322222914
45.88257858909327
45.96238296393403
45.73124550397754
45.95510387338438
45.8050789466548
45.55199038300182
45.1776570283312
45.17772947254177
45.369290794601
45.73141977008348
45.798110695099616
45.74921558605092
45.74775545417006
45.42521725092701
45.17641994871108
45.23004372549788
45.62634880879209
45.44503198957266
45.473087751343364
45.12029696207016
45.194533637869306
45.41147912432384
45.45336240622708
45.33157457726336
45.44995636963693
45.554037924180186
45.57019918346631
45.45463658770427
45.54360400988246
45.39300321480188
45.438338972694574
45.168107751503776
45.04297829899928
45.22006870161748
45.13837442756856
45.282014000201634
45.3067644915656
45.932757159811494
45.658625970375574
45.56101846974692
45.03141290140591
45.19271818563864
45.71278781179061
45.608640327305274
45.5865430892881
45.18147962837378
45.22192205243042
45.23285004991056
45.448310031968276
45.34581316923632
45.01359212082715
45.09396288342748
45.55054450185402
45.54613909385834
45.27444299027618
44.75078606697912
45.066853681137516
45.43801040255426
45.57233723290005
45.29686635063858
45.0893326319136
45.26300064451042
45.17288827505078
45.25201006725052
45.49260964827526
45.184733861554356
45.204894821366366
45.08866300092439
45.35079168370913
45.06981694205545
45.03782839004599
44.93641886100601
45.12576012761831
44.929842118711555
44.89915084809483
44.40631936416498
44.516414449846714
44.56764945529914
44.347922698518396
44.864750401981716
45.45440861247571
45.014005856262024
45.70864069277333
45.61179184374853
45.828668954324534
45.00958781328389
45.017321838910576
45.400653908396336
44.939991907409485
44.91855761402487
44.641722002800016
45.260157733791736
45.19081054333015
45.4495081241002
45.156218080727
45.45695878834794
45.68018853824952
45.622908744928736
45.35623694540257
45.357830685700534
45.707002949024215
45.36552395152759
45.39441142712226
45.6469169926934
45.616110511158254
45.351061400233085
45.17863820904991
44.58754453424218
45.08745718450983
44.410852232067754
44.52463513750289
45.24086839564507
45.40814379533487
45.195441243373224
45.386148395772025
45.45053928798544
44.95903402783242
45.1798553409751
44.84822725851726
44.73991182899338
44.715754195268666
44.57719673105094
45.21607824032552
45.47595377039425
45.608210100183385
45.553246480128166
45.73564228884472
45.61345319861834
45.74242111937062
45.02745784041176
45.29443686929945
45.27304840475679
45.37405517024337
45.62893990088996
45.24780776471962
45.031660238525596
45.09323727999216
45.27714968665717
45.72112290240736
45.16711306961384
45.0433286129424
44.78776007081891
44.79801876518536
45.14220037177484
45.082282703806705
45.01467439975677
45.333007946081686
45.249905570736985
45.033216015870494
45.358025178809555
45.350707855282664
45.14646871960847
45.20559560787718
45.09865480486775
45.01992935887214
45.186700553110725
45.612471199797795
45.79585949772551
45.759496349286124
45.58926975675241
45.62779429175584
45.683894409154846
45.254140059822106
45.18074754939344
45.43251934531959
45.72575794941255
45.7896400342617
45.6150630219733
45.53334393736755
45.552841029219366
45.689713514777225
45.62546937811709
45.65325119702044
45.61590178114264
45.33271978861196
45.273380137877766
45.358435055846186
44.81786400537232
45.26182492625324
45.206106042085985
45.1776063347738
45.945528440849664
45.84438631387336
45.49289175598505
45.295851084646166
45.603021408839325
45.63617078687332
45.275533524061714
45.36205083268433
45.46846097818157
45.62447650398151
45.5072608215473
45.62212325852998
45.33203813614698
45.08941754141663
44.960536644988366
44.99135702081375
44.764629132242305
45.05700510149089
45.55814203468642
45.59401701765166
45.35724215713794
45.41004801648538
45.47108748363256
45.26191811314674
45.4519633139706
45.570000994466
45.68501065104228
45.77479301735176
45.65706462633975
45.96740286759291
46.25324391202693
45.94822051564059
45.44547839226619
45.624638987719266
45.59795927899266
45.1990494771179
45.536211395730554
45.22343392097316
45.35037790352692
45.80823539123453
45.725012767312826
45.68159857055077
45.86560326355005
45.65792249238119
45.36737683524949
45.485938454318884
45.29431862893322
45.48042944741508
45.34401090401537
45.99690774258167
45.693503383167055
45.40392434085064
45.58332657966929
44.99988749067705
44.848427453152034
44.91307576149424
44.745253192727965
45.21188150574953
45.154750490399834
45.11672510290895
45.03923441258346
45.35302227305866
45.20607296330939
45.388721541377315
45.45402826535894
45.42163936592505
45.487987451529705
45.18902157117437
45.03167959194347
45.372584154944434
45.481567227572135
45.28836784593364
44.6390740871178
45.166339733135494
44.75192500810363
44.93270924410182
45.216729612068086
45.30307330596675
45.363047878145785
45.588619321482
45.05494188120074
45.35719364170719
45.478086800900726
45.251762116189134
45.04179394661814
45.145468777082336
45.17743055222634
44.968901748181146
44.97105327834685
44.82184406068697
45.318965532646544
45.07771180355455
44.675905436973586
45.47276504925982
45.21934162063958
44.94852688673357
44.59542986043554
45.06286916344899
45.12916483873155
45.17733367700398
44.701092571885155
44.5486298366308
44.80057563808923
45.129651290403075
44.92866334685163
44.61915135074924
44.7754317536865
44.857262463004055
44.647970224322954
44.54496081375334
44.61158966019531
44.35236687991316
44.690708133523025
44.68272541566485
44.28175212482409
44.09052408656966
44.24027266832809
44.347374255463315
44.516455577655805
44.29676857722445
44.23723097455303
44.40560536410155
44.408005318292936
44.6667405741945
44.55371713335807
44.62595663201326
44.67825902643634
44.68523423034047
44.788825733760056
44.9786029317099
44.83354516767077
44.65017902810599
45.3430878229503
44.89330262092891
44.87041694114067
44.55620995305449
44.37907392297735
44.900978580181444
44.96661436031685
44.46345309787803
44.21162762807197
43.825200028979054
43.98450812274653
43.89225193607354
44.319975920463456
44.34398811565522
44.52207718116852
44.671789638816975
44.58022761691918
43.95374579131894
44.01407858657068
43.96643930846228
44.176058350917714
44.69263684304865
44.407336406632155
44.30226865506839
44.743015289047925
44.42126005942507
44.42185791383091
44.56349699383453
44.28061923723229
44.56413381506928
44.25133426911487
44.32559424873319
44.663596273532995
44.751742663913866
44.793502923458576
44.96480163731267
44.49744266437517
44.6442513213751
45.019110485450966
44.95999859771269
45.254834835254414
44.94202354391396
44.66841327130956
45.047556418411965
44.826397248668165
44.69463426687148
44.91180267902575
44.72317271045897
44.50444293041673
44.47863955106141
44.63281290855696
44.41593720395339
44.377698781655496
44.526090366443775
44.17238749574695
44.105577232368255
44.121922752206665
44.3415515158019
44.43269666102066
44.38501904482061
44.07575946620045
44.54430355215241
44.363707126794786
44.55733825533993
44.016849605028106
44.35471213436722
44.194212866908856
44.393645325600474
43.88044900770331
44.55068977448095
44.52380471299085
44.60937468442232
44.411780611087046
44.53754273590655
44.45444761402757
44.70050509752756
44.505536456504615
44.91042431124393
44.75408655272255
44.94458217891189
44.94386457372823
44.92505883962442
45.007368799256646
44.90557945393901
44.90896762634077
44.409784921515616
44.87515651128442
44.730440604164855
44.62488241756321
44.64555973898288
44.761161750840664
44.787237286260535
44.67009993506824
44.57418809546684
44.69504000303392
44.80965146225932
44.960608256205575
44.93999585889277
45.104495785949304
44.58636018889394
44.53245726610883
44.728272895780144
45.28420673102875
45.40670499730103
44.44404258041515
45.146994019644126
44.847825900672866
44.7208347981998
44.470362013076624
44.225286189194165
44.61193255326706
44.93144444264586
44.82320130586163
45.01166669118225
44.915950315939035
44.80708035731964
44.96195622767511
45.06558066821013
45.089426603666006
45.14325852871296
45.119780183193384
44.976284411875966
45.00049660079704
44.99997521177537
44.996746064557904
44.8733944798286
44.94298434580739
44.82761027496471
44.40409261221484
44.4417325077603
44.61322819991308
44.50423472470431
44.89500286781154
44.72079123797932
44.87005409938364
44.841766855723634
44.550231321230086
44.408577838876994
44.42169035088119
44.86457957437592
44.94774944891642
45.00858828076407
45.30300464160003
45.19017818492939
45.39895483357335
44.62858226677082
45.05541203854423
45.22600010052344
45.467790881496235
44.72949163045445
44.983300257743274
45.63886556849061
45.6657803853958
45.13134242246786
45.51232789390099
45.304889367675116
45.46325010219665
45.451941193510166
45.55398320533534
45.455583843040074
45.53521333491892
45.77035412481245
45.36343448530223
45.464812091596905
45.33737986525486
45.56087232930017
45.34667911440804
45.57792857947493
45.12385022963825
45.38300379467378
44.77339579220069
45.00916397287968
45.18753086328796
45.35553150184151
45.27771646254521
45.144747169034446
44.912605400642256
45.34946632390756
45.26182160562957
45.354301542347265
45.61348639518322
45.55272422612084
45.51332816965735
45.41432793928453
45.105811595511824
45.13295567461555
45.129304802332776
45.237034861277195
45.05745305969213
45.42190510353324
45.43211352416853
44.73857668126311
45.03642743419131
45.298273018926174
45.20289382810277
45.224412737338575
45.259672934732656
45.59625908520086
45.11991275407212
45.19606414456306
44.968806099056636
44.70398793841056
45.180878101348135
45.61454614260217
45.15906217670019
45.316235572999126
45.30453131459753
45.805843939796226
45.65286230742123
45.06798475880897
44.89550812495615
45.22067913563439
45.144454339033786
44.77885820806735
45.243614039248534
44.77076277952928
45.17765009117659
44.998318462740535
45.08454491260246
45.200242794771825
45.114630693301535
45.35741520919757
45.16425771839029
45.1760437657807
45.40678741238558
45.34782328238347
45.73010614681508
45.584014154210145
45.55779352262555
45.333650303599796
45.6837343565178
45.397099131802065
45.63081979768615
45.647912973356135
45.94509277368033
45.67767499326857
45.64021029859556
45.5041623267216
46.197410985453836
45.97176190328123
45.74080355023979
45.91895796284464
45.89345010154011
45.66079295679329
46.00600753268478
45.728458222117055
45.29705248363529
44.892800246809436
45.462393045663546
45.582503410363934
45.353215784315864
45.16227474253064
45.356331091241515
45.28402641682601
45.12926714324832
45.25452192875573
45.11423838086464
45.09571318930509
45.198269491564574
45.32602096029283
45.441133883653414
45.45178425540476
45.716140443697284
45.38694082303171
45.28411882807679
45.19504941417466
44.95146747212638
45.28572222695947
45.67335653730161
45.67557590824237
45.69923566637572
45.32339176490969
45.257556277227835
44.603106690473
45.280228730092354
45.34724950739421
45.19718275050127
45.12520479068131
45.525528692549955
45.50425030215452
45.74819754930107
45.525707783772965
45.59111765018369
45.43314781609219
45.38226033236842
45.50873332283025
45.39306685123842
45.42894602303595
45.676293462888836
45.72523298733336
45.62569207815861
45.25750853375504
45.75243875075987
45.73299513493869
45.924321837175256
45.917984202239666
46.077792878736254
45.95550389923409
45.63564374299203
45.951663851530476
46.033334984653095
46.18417009667222
45.755202787636826
45.81737486329943
45.748893671176674
45.7560311803075
45.86335901708629
45.74235849638503
45.97627506367607
46.24769491582521
46.02326162269674
46.211921162747714
45.77362493009277
45.80729440456487
45.70308840995857
46.244602036223455
46.26455511355519
45.89890646907753
45.85309173433243
46.30551533739039
46.20562453990067
45.936183258879225
45.94848938841876
45.94797529739592
45.38279813413757
45.449891036234476
45.60677186571441
45.69096540288455
45.615772514876966
45.63808940554701
45.83644976029722
45.61230817616659
45.59099590371431
45.531944884137864
45.46919624733753
45.342898408426876
45.37867461265901
45.437750357685935
45.2887384225139
45.54153528715137
45.04244065117253
45.27637440778507
45.4366840374147
45.67548547269519
45.42460153245297
45.54918425449844
45.43393306111971
44.95642061854488
45.21983720638775
45.250637817969825
45.27892130235413
45.46468245037134
45.254746747612685
45.242169458130704
45.55970792572386
45.80972511199876
45.66539691744893
45.66464817096585
45.534463455911876
45.563140415369546
44.80430161766697
45.30816031079809
45.3547787052495
44.90504262207343
45.04793786284763
45.161143051910095
45.02896710475848
45.066540098463406
44.88836360734523
45.00017191867825
44.95823806979763
45.015461274981135
45.07495654237629
45.143951534961644
45.123537077677014
45.56839743229784
45.10072280815481
45.24524773753008
45.14370684094739
45.53342894761075
44.747762637228206
44.94060615110893
44.6694946722505
45.186699270835966
45.486993471804
45.421855023488256
45.78205633000399
45.63209370750796
46.01911235976885
45.74273024512769
45.75146726257336
45.734417306782234
45.6286058976203
45.98888544177921
46.19566966282518
45.89340902645153
45.85861553352162
45.67936323580919
45.38119817495701
45.52202811643945
45.48185458698854
45.94549574968291
45.82284924809313
45.51520721871883
45.602801304017326
45.58747377423644
45.76066603574349
45.670047123306844
45.87485572604284
45.95360486375826
46.352963004865394
46.24932416257297
46.28217306901823
46.492309541608265
46.03914462999062
45.83125391170174
45.988370890265024
45.90149186106858
46.136351039400665
45.405608871316716
45.899053807121405
45.880364015410684
45.834202339780546
45.78199465857298
45.975809137764955
46.32317847369977
45.554578221735504
45.864055306600484
45.71780349342703
45.81407037089153
45.62686486383676
45.3820007561204
45.615594831325026
45.56817906359766
45.52847321758797
45.14382561837894
45.69090195995369
45.71782910555824
45.66357567853883
45.78940679698151
45.51708038371551
45.756164857488145
46.10863768910803
45.77706339604848
45.902339147327936
45.554347731428386
45.78214444322441
45.7804224238075
46.043263685264726
46.32765849680347
46.06427914636981
46.110062807307145
45.749698325973995
45.92917609460967
45.69423939304963
45.59318543953561
46.02551151615316
46.095712565593004
46.362579850825306
46.32230523882915
45.85962467169103
46.12852714704009
45.94797108472368
45.689792352806094
45.48108368632923
46.15086773822404
45.64110044438094
45.282601745093
45.63659397858601
45.71665452706364
45.51958845237394
45.72340998944942
45.850280099731265
45.72794247959903
45.889454668133915
45.6108333441399
46.05416578767707
45.88591776482368
45.7410170946074
45.487371106785616
45.625932063392725
45.15627820318676
45.40069493484362
45.97622796338369
45.90389759020171
45.567054447170314
45.51884456352091
45.90310678328503
45.90146803579835
45.56680910907943
45.37006875501567
45.290492026091435
45.434202756615
45.901382386165764
45.60091444160505
45.8861969324102
46.206943476117765
45.896793865832954
46.28806577386157
46.142727832805626
45.79399329007883
45.7242083311928
45.314895782959084
45.38523384980997
45.58743711263899
45.737758793454965
45.94537110577138
45.60578011435243
46.23191189921404
46.15737395612548
45.958575268834885
45.9930774107505
45.89899161448275
45.948904672969455
45.973436007751914
45.38794605200441
45.74760240655708
45.83358447222446
45.66749165193748
46.172237661166726
46.05944034016707
46.10553644906162
45.97610113088898
46.501593100322886
46.598420094501115
47.07376016394778
46.54768412897638
46.09749333539617
46.062394307945596
46.19914110633473
46.017400254464924
46.30789962688615
45.709525839098845
45.808236404162166
45.50845227314294
46.06805228844764
46.09535548884552
45.92466448892971
46.08374952538317
45.869558043928414
46.0269747880757
45.80787783460355
46.0607071377513
46.03578492471493
46.181016641502424
45.74559789541052
45.86008249378179
45.49352712494525
45.75596583291731
45.92013547122072
45.66029338644853
45.73268616050373
45.31002035240599
45.93208667171825
45.549262362501736
45.86611730185488
45.665744882694554
46.095782019176596
45.88671629794756
45.58023791424409
45.96599912550933
45.82807028412608
45.94443176615803
46.12408468115446
46.26394914260405
45.96719450866346
45.7686170030434
45.9845575189063
46.07985943569905
45.915973160776694
46.07430803039087
45.8141028815522
45.35115972363194
44.892861268130225
44.81239185608979
45.093421658704756
44.759257999638656
45.02579534522105
44.99167943068245
44.979740729203314
45.42856060629055
45.317798097022944
45.56866160323006
45.49397574952774
45.894126573843806
46.134516664748475
46.06672101084482
46.40763521847804
46.07595232749729
46.02953417459902
45.54565177518716
45.69258905948717
45.795315991342875
46.02679873633791
46.18761462841576
45.63050346245917
45.917735410732966
45.648366499388636
45.68031270738453
45.71666127876942
45.72175746383968
45.51549403011522
45.72493706657739
45.5870436749778
45.930666688588865
46.37739840104661
46.325756366455344
46.22325208512633
45.96964413582864
46.05563788914795
46.113844395932595
46.031994806347775
45.98622854705949
45.89173184493878
46.211568920083394
45.83260165639139
45.505718474442745
46.05963282110808
45.92841028274625
46.073016130648774
45.80432649911486
46.09550763672034
46.08228789379162
46.099081250399635
46.36164460057605
45.991831521793344
46.58462161632066
46.53176604322013
46.476695493975214
46.045591921364334
46.12120660636914
46.13389539261792
46.24446467163097
46.73111426657758
46.44184502606937
45.874687476807054
45.7525463498518
45.74693312767934
45.976241997304676
45.941917319351866
45.73592153263297
46.038647593106646
46.14428537484891
45.679718450439815
45.99247027061131
45.70995137987238
45.71588289396102
45.55517362567354
45.641675486826834
45.441260338786925
46.09538745388819
45.6318670244932
45.81109266231361
45.68467164408548
45.58912822365533
45.50118260256022
45.633266434938896
45.35809037960224
45.41718029021164
45.576209842208655
45.47922499606448
45.627131960758575
45.574188726330696
45.758271253604526
45.76254409376155
45.75286262268706
45.81822347726451
45.468749168008344
45.757001602614736
45.732198630715274
45.962877535894265
45.7963454309907
45.97505908667423
45.43732127958441
45.5932888199167
45.749940387234055
45.935887913164024
46.23189205877198
46.14336831818704
45.67180336136418
45.696418666178616
45.85250764753025
45.73441987248475
45.757196117924266
45.733414932015876
46.01581788666855
46.12601658705986
45.900677326102624
46.45420028475857
46.2995326505583
46.513929647771114
46.13332564983455
46.09896419441498
45.92315132707363
46.13769332810184
46.4542825622647
46.410372066995
46.52460664610712
46.43748492799361
46.532170596527465
46.462361422098446
46.72450451273967
46.45774776354184
46.19257804163386
46.39286353991587
46.48117595619825
46.37238740717628
46.31681149111523
46.51948976395474
46.15764884273822
46.389295908552896
46.23136694190262
46.25367283362844
46.587952522774835
46.349131243353035
46.40216041181596
46.062367521387976
46.34124597850052
46.19038838965694
46.49527578345094
46.46128812349276
46.59478876924346
46.63921316811928
46.28154747031932
46.64422717425359
46.365179781280595
46.36640311844411
46.79790187255458
46.85099617486331
46.58019810094715
46.416165785563436
46.35508296156213
46.23017240224482
46.222757965095525
45.91431118315443
46.19622236282333
46.42840560304221
46.622739026188725
46.70765075873533
46.50651111593755
46.67220050942645
46.429736474195764
46.553261557209424
46.65974084738636
46.67880698855589
46.5577605133014
46.60398150479963
46.18478772282178
45.97921443361722
46.1950720332976
46.036237262764466
45.89668870921146
45.60721946280085
45.772453350536274
45.79367396283025
45.415907425197176
46.07410908929864
45.982213472508874
45.89073108564877
46.04872283430425
45.86573369826097
46.48117207209909
46.16142882090387
46.34808096878948
46.12982872288062
46.09537121725889
46.123793406219704
46.63647674595536
46.50374723800413
46.623482902357836
46.01456380008445
46.256182011933106
45.72243296009977
46.04080237800829
45.84378472922099
45.62672857099493
45.821796774792546
45.75359301618016
45.97154141486537
45.70372557510582
45.62491596587378
45.4538220452039
45.34936200329789
45.25463613774882
45.271933414153594
45.29098504792198
44.99573443092238
45.018052488858245
44.76864164058809
44.311271471260405
45.078197960322264
45.316116589824276
44.92478129078571
45.09590481974934
45.202011169074325
45.59170496498902
45.223768849719754
45.64764590453057
45.36257002648979
45.392156180757794
45.67568581476681
45.61471895282521
45.28710877367562
44.84458375862251
45.0493353309351
44.9694890751915
45.115786587567804
45.48691007667742
45.67840342559857
45.39282385651863
45.80488465710923
45.72995609875863
44.9857614695076
45.31617784789983
45.36896182364469
45.58351590704977
46.17371357112753
45.85524115041494
45.73362543363803
45.82524578502566
45.57377955282334
45.244091785208816
45.11565132148918
45.31355168779075
44.86069933712725
44.75865496718039
45.400885916345516
45.25782440347291
45.56821875302929
45.64754272811574
45.655718441958975
45.725115507905244
45.79650641064011
45.595423481681365
45.70459924402779
45.41379654462847
45.439314811966625
45.79579248766929
45.828036626576704
45.48014120468233
45.518185548698995
45.96017703551992
45.82948260875368
46.04693608008306
45.01589285406282
45.28714677103757
45.438406176510476
45.799418195061804
45.37278467347588
45.49478961158584
45.73531051878589
45.396182268684456
45.76417786840609
45.14425665359773
45.34465594407845
45.49545033675887
45.83103805897551
45.6796279010563
45.943321020434226
45.89908074404971
45.94740101241612
45.48891364008635
45.52969378171854
45.40669078225883
45.64057173910632
45.25071019015924
45.15506895821893
44.983779800800015
45.23895685010904
45.094225327503416
44.9605111854547
45.25484110004355
45.23339580673664
45.28716039028826
44.884021879260835
45.206792191214
45.01602467754807
45.43920566209038
45.204221876002116
45.04548938732467
44.8518368460531
44.86696153269423
44.76105285906879
44.637114453652366
44.565400579343645
44.52196833066603
44.2921228133102
44.28199230387051
44.728202536161625
44.727589813008244
44.70887228839236
44.94994827043222
44.82559237718743
44.979385043603195
45.003851909956886
45.20721363272321
45.386779439167164
45.19695769228079
45.19346099214977
45.32533653263645
45.57019482197944
45.243231399676766
45.40528150257116
45.53153103647539
45.27163565031773
45.62186312051917
45.243489917499545
44.91548134567261
45.543890443516105
45.42759425754399
44.89801008196324
45.10055832549847
45.08479170112538
44.88135038509157
45.19759733295204
45.055477819572396
45.30480039492659
45.304627966947564
45.109240938232354
45.02964138806348
45.17488254609359
45.39963732769297
45.254113400181765
45.367099690557424
45.13287004833426
45.07015629789832
45.12421928351122
45.03932356001141
44.598653293207036
44.89366679996814
44.71404388154586
44.863876846918714
44.89811623658042
44.799748971743966
44.73958011004508
44.53789933197839
44.759032238410846
44.71876947591453
45.359889771433785
45.42710694354903
45.0080696293649
45.44509267705655
45.32577676976164
45.39720101399757
45.28866412309075
45.67996235924341
46.18674493676258
45.91353363989598
46.02865406086626
46.033145052440204
46.152879333812685
46.103940848308156
46.01427453036633
45.93437603697502
45.81162138970293
46.09165329129194
46.448353787502974
46.31250744981799
46.42923923357907
46.0211266236462
46.04245494199154
45.681035024085226
45.37986245488777
45.567322595585594
45.73814605886107
45.70649782922268
45.583767635571554
45.669633407821316
45.41794312375304
45.44286611070683
45.534969240552456
45.52112245699627
46.01751872939192
45.94207947460465
45.878664787605025
45.63077033725936
45.53516048445636
45.1448985760899
45.246599547531304
45.243069780584115
45.95274822920904
45.517338574858485
45.823621651072656
45.94137166611141
46.06265361040623
45.60905582142298
45.67327644286931
45.924827386247564
45.69680163054981
46.09568440349744
46.3487001741393
46.06750665258054
45.70073889868843
46.092693647783996
46.18863667526421
45.99292997824925
46.07063055345144
45.77555099501085
45.99876718746756
46.15191167346752
46.187174230767475
45.96119544565029
45.91504195800937
46.26752752292976
45.986185460618564
46.09779242297429
46.20194173600216
46.07840072883448
46.1029887297075
46.10627729544844
46.346148091361535
46.2969733587496
46.36327296187398
46.15887485204503
45.93486279925617
45.83041674377375
45.676686264353016
46.03546026330404
45.91112677213601
45.87656879045233
45.89922231670184
45.55593673464523
45.53947392146602
45.813744276907656
45.85407110300743
45.891750015652626
45.946508726237674
45.765950566098795
45.72286319673819
45.6597237095083
45.754431882608614
45.85537294186535
45.88493905006837
45.70319530597438
45.82634491419429
45.893849096056464
45.83857097789769
45.93161166882453
45.71414178085687
46.02210758971965
45.58528264792928
45.8018142720005
46.00297720491004
45.66626341336399
46.351602323242375
46.02876141079249
46.07249293555064
46.243692380652924
46.42740266647857
45.96594873537548
46.37418119909308
46.1851289461544
45.97489985426976
46.483634060472
46.26144514430629
45.995324985162334
46.15902225051217
46.074195400957215
45.98089941964468
45.966149421586515
46.40069826386611
46.163827509813366
46.48706871184441
46.122926122257745
46.173520200384615
46.48286820434598
46.362193940861424
46.497125180243515
46.62624902260493
46.132158189155774
46.13351046600132
45.92629608907779
46.131847522095725
46.0967558715543
45.706948547034656
45.62072138649158
45.56901540878704
45.43530564309975
45.36930626480411
45.23451038805162
45.37763107062149
45.956848731686236
45.90555974462664
45.896458105455956
45.632296107401075
45.81904596584066
45.35281281959522
45.72242832777798
45.959985758616604
45.423342529845435
45.38289252191812
45.390574778800655
45.69716433721728
45.678066571905326
45.681030161961374
45.71786182716361
45.07522030721797
45.530612068006754
45.27594274348104
44.76988584937008
45.2400628349571
45.01367965930146
45.09176245723945
45.97642244938531
45.93566440883056
45.76918272156169
45.86670533341786
45.94924374286324
45.77914780735011
45.8625829836974
46.049790799336705
45.969529578218854
45.83731711874753
46.20218793783449
45.71065998043646
45.73831795209224
46.301622520666236
45.67789255722891
45.76395757664965
45.37485514357229
45.53099916480669
45.71661482294157
45.888993192708426
45.43494572497507
45.41421346545503
45.73293029167038
45.46201666469211
45.561716111365776
45.73149374614913
46.03974083148407
46.0913807503916
45.385165464694154
45.71334910366242
45.96374456288049
46.06069128905218
45.99645139887573
45.943413008622066
45.54606214250867
45.47675301904455
45.59980687264349
45.522263888391315
45.42553910995877
45.260415877149924
45.617436194994525
45.735590481208554
45.368870344983485
45.31237583671516
44.62170771007646
45.02055631148139
45.060630941612594
45.046013161569334
44.82151881508053
44.97017620687564
44.865434892064705
45.110796486728034
45.08019574230203
44.848569575150385
44.71362364098722
44.907127105306536
45.24482890085751
44.86071454684112
44.62153322157441
45.074234659766944
44.98781716634467
45.03143834206289
44.76528846439152
44.47800674264233
44.30414035110331
44.372407311629956
44.20320265175084
44.22925562451479
44.41548902195705
44.62083641120555
44.65527872259211
44.508586936728335
44.28935136970994
44.82999513602213
44.76052498493398
44.742841281866795
44.58921803893671
44.52463304681841
44.7518049381242
44.71633970111914
45.004359532564344
45.10083121486228
44.81787446071235
44.72488805388432
44.605992610789826
44.92286075315017
44.73991618280319
45.05895798931908
45.04375889390737
45.27452065893856
45.15806961454684
45.52755830626714
45.67303207598092
45.70904817114509
45.25837020630166
45.25137457952595
44.89295019159943
45.26404648447342
45.17154522965616
45.20561891868224
45.03659794539592
44.91593879235449
45.27231476310382
45.0234803562762
45.068210750939315
45.19728989539479
45.42764383426086
45.201836865788266
45.34971013564611
45.1088186619522
45.5560538124025
45.32768163378746
45.302090840384395
45.21390203676433
45.13065282528883
45.147598057532804
45.12469097653605
45.20916415006364
45.30567456129347
45.10922711697656
45.107717133442364
44.84781819281254
44.848542742841175
45.14965413501746
44.79428238574651
45.03650975507853
44.748363375846125
44.756547398066736
44.65881339192339
44.944037015292054
45.088065721165584
44.7187143646491
44.96718182927858
44.69517469177277
44.80613841677412
44.74752786793005
44.8865855783644
44.56133612272675
44.87953800084058
44.61650273584701
44.46828229833845
44.3408422376612
44.64659723961842
44.07780687147216
44.42883484388677
44.53791623339157
44.22444097935494
44.74916211617189
44.53978321305535
44.725450141063256
44.49782290783752
44.50826563577197
44.30160500736544
44.39711022114081
44.82523841043482
44.930593385620654
44.925542784672366
44.58919291787051
44.48199586987732
44.43812243958616
44.40247953918279
44.4886140221521
44.42476515893781
44.27865466797862
44.22141725286404
44.68727936919583
44.5182863410139
44.73337679878032
44.5581015986316
44.53408270834071
44.66367728809992
44.82223013318452
44.819744065959334
44.801922495815624
44.657323149120586
44.66540808998174
44.877539642771595
44.88304777989078
44.9945506190849
44.9826186983985
44.94784198885104
44.98262688949845
44.890340809053704
45.140335638029846
44.901275630063836
45.05832934033523
45.019630668645014
45.09399810462471
44.55542205348179
44.87744688449866
45.37106780779785
45.22618546541987
45.06755787118688
45.378873791567
45.10427877308299
44.7931341688122
44.53527235687908
44.65708465639055
44.941907692730844
44.75540842574657
44.50910893565135
44.74585512524969
44.66362920876275
44.77580982682585
45.136848166179576
45.07061720877034
45.2392342016228
45.61555340820256
45.35129156002603
45.01643176211651
45.01449615656862
45.09665461304392
45.00631182164636
45.545112691099426
45.69624552389235
45.38787741572465
45.3981810565595
45.480366293419465
45.6260209740359
45.35034925607369
45.02367389362594
45.3061817852554
45.45269405047089
45.41715860234055
45.219823149668684
45.048226324397945
45.35885319601365
45.48332033375596
45.78209989746406
45.87116955707773
45.6842674281076
45.29202184337726
45.41329687202119
45.18654741141815
45.58091651662362
45.47113010141392
45.53996881514729
45.58448954513072
45.652892967615784
45.34288770266542
45.129180905370134
45.44554853969547
45.68010000331002
45.720962456329474
45.43732366405235
45.23757314516221
45.32459694103834
45.177581035091166
45.23621960167794
45.47087175498676
45.112693840723765
44.86527901539576
44.71092321475011
45.158491964100655
45.08781346923146
44.80045528278329
45.333400222804926
45.23762554977118
45.15249393597716
45.509139358845964
45.47972340455174
45.72927644716008
45.89446855329159
45.53171158911311
46.009961296473435
45.79747229877876
45.80603565848591
45.75746989023427
45.32899076778423
45.491248543106906
45.36983060500802
45.579107113324966
45.67099096840383
45.22991292081646
45.95011366446667
45.67647658577279
45.88772943594663
46.1170515593047
45.34388092311144
45.22952120236406
45.320987858527516
45.53456142554593
45.47971643463132
45.55771752269614
45.5766999063017
45.57028035274979
45.286855032882286
45.24065926924513
45.4670437646439
45.11111042425689
45.51181798607541
45.28120940206105
45.77395950066993
45.98898932711569
46.01829974262212
45.89710357354231
45.856113722454964
45.7102234848999
45.74526735567699
46.05007976250697
45.52250419678429
45.957016807110485
45.769439511101645
46.22873316376883
45.78586378631776
45.893119166037465
46.00331757308542
45.8911518758343
46.12993438527369
46.52716975084131
46.155641187903186
46.277766886473415
45.99299794248378
45.95049205831989
46.04790685638934
46.124457252070606
46.065764473917135
45.6483900925175
45.93441927357332
45.86147389777779
45.49245124083424
45.320326229741504
45.491843840495
45.131612080171266
45.37124282824392
45.26480382580179
45.188027974193105
45.33237848038322
45.4434774601672
45.30280286517794
45.506685792093435
45.128612495932096
45.38344066429539
45.38749374227273
45.01639474276621
44.90260382474759
44.786076925071775
44.68109434412792
44.95194572007852
45.3245076129067
45.21026482025638
45.34914320243632
45.19879343353358
45.63503891076751
45.54892321779519
45.46912785663859
45.613952405639175
45.739753802823365
45.4457790624057
45.65866257125472
45.489965803590835
45.44733868138352
45.91656382125335
45.45131705930887
45.51006966026716
45.604872130753755
45.915824490923555
45.55677268124577
45.72332518051503
45.57843033648958
45.921435799332905
45.88622636207742
46.15165969977683
46.0569648611286
45.873648684849066
45.84367421425125
45.29884346963158
45.359370386220824
45.815111178347024
45.66513933931156
45.8814807379685
45.5806026444753
45.61755972393862
45.6528894396633
45.29091121654761
45.54991626846668
45.560741976599594
45.50828188084881
45.59289945727623
45.44268007857108
45.33704708148137
45.01833753497987
45.443041913083384
45.21963645471081
45.468327818455485
45.4448914410312
45.3905799400482
45.53745693282017
45.42016788380346
45.311380258841446
45.44515257279522
45.54408986082463
45.736473719920575
46.09341696212888
45.51772171441907
45.77528415482539
45.85619957087668
46.050115570147064
46.13501145694069
45.81450330592239
45.73977708965906
46.10437921439972
46.14443270709723
46.09483474820242
46.136979836971506
46.26852661147156
46.545078562284665
46.329273294574705
46.122381886591775
46.55616262118403
46.78071770720604
46.74925201325409
46.91609820927589
46.575771384344485
46.728849230253104
46.642388598703405
46.356390785703276
46.00200433359795
46.43005750807909
46.27469008666207
[truncated: 98,002 more rows]
