# Supplementary material for: Comparative structural insights and functional analysis for the distinct unbound states of Human AGO proteins
Source: Sci Rep. 2025 Mar 19;15:9432. doi: 10.1038/s41598-025-91849-5 (PMC11923369; doi:10.1038/s41598-025-91849-5)
Supplement: Supplementary file 6 — Supplementary Information 6. [file 41598_2025_91849_MOESM6_ESM.zip › AGO2/r2/PAZ_MID_distances.csv]

cm
62.28373443250765
61.666479787962366
61.66524793405003
60.853622053878624
60.75303584396668
60.66324551279368
60.57648814916019
60.6952188791766
61.03781449487156
61.322081390583115
61.32056521568356
60.55310318244788
60.74415658668038
60.94048210876707
61.22188917734901
61.66443391695825
61.71036792329004
61.32171824746139
61.33886687476723
62.044780005941035
61.79771140089172
61.873603229435226
61.61552330148048
61.067152493899385
61.055039298768705
61.339571631103915
61.41153797060364
61.25558230741959
61.38520638647082
61.37810509420583
61.01125969294654
60.97588664855421
61.27532241104399
61.23043407306421
61.51646806793903
61.21913342172124
60.75576750916765
60.321548600920195
59.740052707203915
59.850717672222814
60.49149946704609
60.491301388565496
60.371830458636005
61.332578966204444
61.30246459005711
61.570259632513746
62.207159186061446
61.62105393044736
61.77032008906757
61.94241016164253
61.860642812100515
62.54841812728142
62.90897071510807
62.15916857336404
61.89196004620063
62.085327553409904
62.009603680397156
61.703569065529635
61.1110265204964
61.40784949341079
61.090350199857056
61.800958538392294
61.89664327895196
61.78857388147395
61.88197465622058
61.1788196065926
61.00157496877955
60.628245878879916
61.12978706608133
60.746047329376914
60.24331109863535
60.12455588974129
60.13240239725081
59.874179259861165
60.06719898343163
60.20375227712233
60.156074832691026
60.117353564507944
60.26569843840559
59.9618417109009
59.81798075262994
60.42184219908585
60.44000798092384
60.37413081889518
60.52535403001648
60.83080345985009
61.023732133510755
60.84689385906027
60.79247348969086
60.51304459515956
60.48337046000017
60.49690846556369
60.512344805079564
59.88810626358153
60.67505013279396
60.14811914847036
60.131050034233695
59.79291121047283
60.23150899935152
60.82437862195414
60.862606995415376
60.99922255262707
61.490726389571385
61.59384968006746
61.32217226842084
61.12839444524744
60.911954173321156
60.34613416136198
60.529315626663674
60.15877719124195
60.84407269359819
60.26903433215104
59.633659621857134
59.37995379812171
58.80915129332538
59.04621757413683
58.920147087908006
59.36396637528162
59.38914998089284
59.71430668108928
59.57702601197342
58.92985792301445
59.116687183731756
59.279383330546814
59.34033406225699
59.80492057347326
60.26961229401841
60.22494286400372
59.89795925413994
59.86910520746394
59.49044973484174
58.94025010392662
60.023833146797976
60.65680545966437
59.81908142682759
59.65584164726694
59.093784922607085
58.9767416708724
59.02414423152612
59.302330822513355
59.19609777946689
59.34108936356233
59.20568208771729
58.95170286670038
59.59295358108695
60.191521080575626
60.57597880993689
60.30210620842215
59.53906837208723
59.761378467553186
59.5649645495546
60.1875707230091
60.69555769204907
60.78631457991612
60.86676208949564
60.92417966427829
61.51040866979762
61.82833719622684
61.89117623931529
61.18732730820074
61.070824982750366
61.24470743764361
61.35989322159763
61.39244959342292
61.83586767864141
61.302844584386214
61.19156852787907
60.94515364536757
61.48254024173625
61.14902895445072
61.103450400029764
61.24318024408546
61.60985183884223
62.00507074459057
61.350348048866174
61.62742307207953
61.44555136020994
61.47365045537834
62.1002222648317
62.72312046787574
62.37942493102239
61.821395960955925
61.99164600712081
61.448135595632756
61.7168520217917
61.2678313118243
61.16186076076871
60.86538765439939
60.81821461758437
60.404312951920964
60.58412823379749
60.956053849150926
61.45337907253414
62.0503598846789
61.66694807239586
61.35870184921454
61.2468585672056
61.212909240308434
61.394269156435975
61.36814381820033
61.9859615758328
61.697362806690876
61.447039353740486
60.777753812949356
61.09555888726992
60.77765371889353
60.94375039980273
61.949810176111725
61.50434894251281
61.8043437829478
61.974895474600004
62.20527768312757
62.37595755872567
62.12375301207643
62.04237067904236
62.30136565856634
62.46089849612041
63.10841668390916
62.947506644949534
63.42914073184261
63.20830397727836
63.22568939422245
62.51437813774561
62.54314973158787
62.62598784983153
62.32369540746955
62.49896592782894
62.739444168027646
62.621061941368566
62.5040403785286
62.823860819133984
62.87333976011651
62.86596887553268
62.513052198014265
62.75975752013782
62.474801601211155
61.69134741711268
62.23693139298038
62.53310726130771
62.704573953146415
62.40612783064002
61.911622280128924
61.843993981127696
61.927232074409076
62.3105299103159
61.87178540766504
62.14823466521559
61.8615526695787
61.73806539802857
61.574793895380765
61.5839158849254
61.38240148987927
61.82636621433005
61.436478196197854
61.73900777273475
61.62828266220929
61.62856332694737
61.18047380319854
61.821038290218986
62.217203348954904
61.865593592568565
61.58857192943746
61.83457100987546
62.09148122559098
61.66275564731718
61.15825969888906
62.04749121602234
61.66571441794425
61.453749953610995
61.60563704357551
61.359678432634325
61.14599144088073
60.77077538760655
61.218009353763065
62.04324522532183
62.07300441926363
61.74532324858133
61.376023807422456
62.04681006874304
61.68010540137914
61.52010649934095
61.350988197976214
61.7537567869338
62.62973407729612
62.44150470503552
62.36346827250278
62.7517204551481
62.61134378595932
61.83134697481683
62.164656148612245
62.438854634924176
62.43421412107668
62.12540750625707
62.33375943565816
61.95967992470929
62.16824060714642
62.19370353457626
62.18633842361507
62.148980093507184
61.64504681216453
61.92349428308389
61.960115057306126
61.830171877486755
62.16562750641626
61.224949709988906
61.533497440908974
61.034399415054764
61.25799242265336
60.96232915282061
60.93928671090956
60.88966346202659
60.28115788202466
60.821868867622044
60.47491604157193
60.78721415740503
61.10597414598172
61.12385007091617
61.35741369190461
61.75597176630378
62.01524188344361
62.375659839586355
62.36723292548127
62.25892205466889
62.560434804467555
62.24982433650365
62.63015789017132
62.08064121828584
62.11910019502341
61.7863373830364
62.59043962451898
61.94706622131511
62.04792050375231
61.34039184881021
61.477207912179814
61.24770158240943
61.843936640677185
61.41734334953455
61.271512195282895
60.58053984606323
60.775463459169515
60.59796683770296
60.59357893128358
59.67594767833264
60.31307725242334
60.54399512503957
60.812100000053015
60.82115817408428
60.52141435651077
60.588972625122494
60.45878130725809
60.10518716772747
60.375257442453
59.6180300955564
59.82500753834418
59.69436521343716
60.15211829476362
60.00400386957857
59.72982253886999
59.26196370367237
59.360189116641955
59.16996433890626
59.24925350778042
59.12946874134816
58.97495846072262
58.68516200422163
58.678161467253
58.17305090066984
58.280323229222375
58.39471113131339
58.44903412761248
59.43008772689735
58.93883701889048
58.910592500969116
59.72684984738687
59.83153514883353
59.405542824346625
58.81360457503207
59.5306397050357
59.02695780487608
58.16171086201669
58.8565671372529
58.726028619654016
59.24795606605185
59.57756116132114
58.980715365371985
58.91027580317402
58.75118160826126
58.9467436937405
58.60987593586596
58.57682167699215
57.900006538709526
57.80752416126046
57.40156849956942
58.079215287394554
58.332472918399155
57.87482538736548
57.57485328727532
57.28985230234027
57.1167940247978
57.65642034768777
57.87812547915595
58.162703687206545
58.85359672831857
58.91801586567259
59.293652071344226
59.524504799740036
59.149422493956905
59.1180903798096
59.66218021127606
59.015725669378064
58.724134136054495
58.900867759215636
58.27023742119634
58.68540889882553
58.663317853585184
58.546857098936094
58.17464768412012
58.758920847006294
58.41842205842688
58.179897994467524
58.14562959386559
58.491187078711384
58.26668775305
58.25225398254462
58.01491773252772
57.67940046717902
58.29519877053529
57.98960430003581
57.32148825489691
58.50588680617202
58.767927682900876
59.06902814521026
58.87452754222586
58.95193457248901
59.23551882797719
59.05073814947879
58.64974957309052
58.12463006547503
58.17078339800143
58.02668849043665
57.25980671605409
57.213315917244685
56.9994558970921
56.96031363813031
56.285523615710524
56.977470030681545
57.0377618855285
57.13836264942404
57.08964252928822
56.713538375701084
57.18402774989581
57.41585449617109
57.32224793092484
56.96105787968118
57.24938215724072
57.16026499272849
57.56279808645276
57.238461676440515
57.48675122349074
57.50315687721314
57.35767269157389
58.04656013661851
58.15850614132964
58.218621924100056
57.734174749970975
57.96119389141763
58.25427573497799
58.529543619589475
58.561163621499425
58.56216477549741
58.512898432949754
58.53329307003844
58.85273199711757
58.84019774606234
58.905867027771734
59.27960480942492
58.97228178448413
58.56889465332978
58.96275579894199
58.88847121468024
58.642515159421485
58.76382839855162
58.67049603452513
59.06108507235529
59.438595405167085
59.51215317408061
59.762183112774316
59.53743488447768
59.56040823867518
59.24951036540189
59.28708193655824
59.767606190663315
58.90698314540266
58.50334170916285
59.152967723088764
58.626321714867125
58.8761780333871
58.8160320290998
58.622603669431214
58.7653051847341
58.81737081036396
58.01340610272754
58.30151995382488
58.3303336088148
58.102250746457514
58.66862832647788
58.13685015088534
58.611037855395445
58.6866652448548
58.27608002109288
58.328151375316445
58.75331208431874
59.05147981485036
58.66171373820429
59.11309369088219
59.48716736833175
58.655867207093486
58.837935505506735
58.456337851860525
58.63657957129564
58.546777183132576
58.518660551397254
58.36513600660034
58.01450574815691
57.836806976153056
57.958858205530866
57.765564975781494
57.60920657677929
57.157211946328
57.378782826307834
56.638601193167375
56.25057748305562
55.86732482722883
55.98471891959262
55.94046405005494
55.842636663672316
55.56446882293293
55.61402629793508
55.683396439703664
55.63681772613335
55.713945401138744
56.00002763449064
55.75610817527015
55.647163083983486
54.97449127962643
55.22815930759923
55.998315988699936
55.82335775106685
56.02642166039653
55.92551326059864
55.41540701438457
55.15481348552895
54.754929220657
55.32906211022927
55.288749419911284
55.61795000208161
55.96016119880647
56.69681780896066
56.29371972642765
56.29114783602446
56.40756165657954
56.27142508127721
57.03557931212116
57.247830087445976
57.47043742943791
57.77092728961635
57.86980875349099
57.961991322858715
57.61678151820221
57.72385667574663
58.2615330686578
58.102205866684926
58.47845400127119
57.95445218592422
57.98834033877569
57.32694939810898
56.93939843101894
57.333581397992134
57.38526583473274
57.39635242459191
56.770026314920216
57.28957963017554
57.162153547065024
57.268339392526464
57.29872422469781
57.849099162977446
57.989565379366155
57.94211633131793
57.32963158988798
57.48717734468409
57.43882715056327
57.39318697724967
56.65130913941045
56.506133173076584
56.33228195890981
56.077999835298876
56.135713708868934
56.303104857927664
56.459706991561575
56.573474641076245
56.26652593648659
56.75292108298642
57.03729148909409
56.78013877359293
57.07668552991605
57.389769468635976
57.73645130214744
57.15651163060935
57.25540145452091
57.27086309496348
56.88847793090315
56.99350385978447
56.38699800647019
56.34135333288181
57.469578584304905
57.24067528824573
57.27752921023418
56.92247253605945
56.91468100165618
56.29621162303049
56.506279203729655
56.92705143046911
56.53062407288586
56.70822056395446
56.58636695426283
56.3281832292387
56.746534482744565
56.40742230472365
56.47496736968067
55.93130826540448
56.10791361565921
55.78758131961784
56.491067859737754
56.592374065669595
56.69832948657225
56.442835297052056
56.478220137486524
56.64204824455255
56.190565482218275
56.08044552497158
56.21323925792463
56.4277858839975
56.1636034338371
56.680123762625
57.088257688619045
56.937537867071754
57.10124474810229
57.1563510461985
57.88080943416404
57.9251621596781
58.01472039843353
57.91467262806695
58.242049638461026
58.50019030311574
57.63421428653894
57.93421036613327
58.79675627828991
58.49983718792947
58.49857383043398
57.82398980142332
57.8500665456786
58.57674076241535
58.248533047339734
58.24756944756814
58.130522986772476
58.638416836344504
58.83173683683699
58.46815182466
58.66513664626051
58.37711455104684
58.90452624589388
58.92693274231452
58.223491188552025
58.64644946108906
58.61494161243042
58.573793081038616
58.240690484924414
57.54394853644437
57.505267014484296
57.85091312532431
58.03229560016797
57.432262639314786
57.36945961416462
56.825897573567275
56.135129694471054
56.47068267957633
56.9785389161445
57.28524790505933
57.62244716214825
57.505821392550224
57.8919729065114
58.12005655889103
57.94691566394444
57.905566752806514
58.52149784875336
58.028450169736224
57.38972394516973
57.96576059087512
58.48142203726906
58.09958310888515
58.438359904975655
58.168911412481634
58.03414985091395
57.600428484061
58.13928029383142
57.6075472135851
57.61431650644334
57.3551931053251
57.233947173520946
57.22199424858631
57.27083764206121
57.9172917000749
58.59632189087704
58.546051514071465
58.76706278566682
58.906894456175586
59.181782541626966
59.364215210491984
59.44951003750653
59.34968140440896
59.26245945589676
59.11095727344564
58.75565295572796
58.80965263136405
59.19782532127346
59.48934406519155
59.63505803058712
59.27608344878117
59.05834106290804
58.41585623027674
58.50407142457314
59.113162555629195
58.8020430900022
59.060793329002856
58.90263296896296
59.09272470460306
59.027576631040354
58.97941000533974
58.90332523684213
59.063140042770314
58.172199682485534
58.370274114668696
58.80878927182989
58.364473520953915
58.13802261763722
58.47195359856409
58.54396809734922
58.46574102287078
58.58755446000655
57.721528540392974
58.78020118178444
58.75782554472458
58.50509734769351
58.57993538852334
58.24326927206216
58.37430108935936
58.22175414306964
57.50573384587165
57.690359030453486
57.204816693231656
57.38114759363949
57.17792371163805
57.48226760101751
57.49698360761357
57.48101522541837
57.41642963821557
57.59122195931866
57.280722768603
57.71324042645949
57.82517770375115
58.72155583363392
58.90550516422944
59.04473891425272
58.697589502719644
58.87336190199513
59.316904160343086
58.75464916930578
58.56716876065817
58.39252607356345
58.13842866003642
58.176708532620495
58.38601003470418
58.64984279064532
58.443729789212746
58.360637813357556
58.664959770212384
58.874875287024295
59.01554713943673
59.0007727305607
58.626280756726835
59.128469951803766
59.412355809027666
59.50663597089631
59.626445015828146
59.65896922019926
58.71493307582015
58.700360906407376
58.61213378777175
59.18854121861603
59.67539764174565
58.48198989933903
58.51772539655678
58.270126833643545
58.98554717036173
58.68787634728793
58.294031145408546
58.40994249602983
58.63635635784389
58.9093502664278
59.202976495517085
59.741597410530666
59.12502042108767
59.22942812453898
59.8697824656699
59.3546514091498
60.02649658215698
59.91163698596847
59.56031628735843
59.78116409193602
60.590049842948304
59.99311046943005
59.859616935557526
59.407236080150255
59.55990377041847
59.85477111028074
59.44241950724636
60.08003297136515
60.05896316251824
59.43048157698681
59.22532228430188
59.41096828715738
59.52151639557679
59.362449905882954
59.44640378921296
59.49710744144993
59.66151763364349
59.08364612250009
59.18075233787882
59.065269268640705
59.55584948756684
59.99094626356341
59.9701494353979
59.508168694724255
59.81173830446232
60.05134324297118
59.87426055285394
59.77661135255986
59.55692749679843
59.82475230673953
59.37501323844946
59.965940919996044
60.38802883235569
60.20137268098394
59.99444342560983
60.18848807313332
60.02476168349094
60.05945987744773
60.039807473600305
59.41177146110638
59.79338322717918
59.60816850301434
59.49593724864362
59.78070925258449
59.45733308917246
59.24841852599865
59.317968689004665
58.84018401579135
58.84836650385761
58.978568554007715
59.295797006636626
59.37828405149624
59.4381155738462
59.58839653742099
58.94205586456123
58.215658928910216
58.308937677815635
58.59825441287236
58.77581654254353
58.97988557514201
58.394814793482766
58.44870984788157
58.244207996087695
57.683429109508225
57.420336567837495
57.40482639898556
57.82681671132701
57.375836381774775
57.37145817970544
57.44031149178487
57.48641197472855
57.526358434489325
57.289859088153996
57.50319252674678
57.383210731198346
57.13149432888167
57.31947701031194
57.021537506464625
57.435321911871426
57.83352787442577
58.420848101747964
58.74337144144063
58.281021990009684
58.02997239329071
58.208447921983826
58.222228299613086
58.20499612637285
57.39657208449913
57.10983016639312
57.377995092512066
57.128598850221714
57.75348628629491
57.81651090087896
57.16006740427329
56.94447256982129
56.97012719903644
56.4861671193365
56.6295484814983
56.53654819832278
56.49382150464956
56.60930907348632
56.60353808828372
56.396812078193726
56.92960643302892
57.38268407178975
57.67240013481405
57.754242524223876
57.74714459239731
57.80331642718519
57.60783549441028
57.614459121675296
57.34565990162867
56.92670270795401
57.22069883806448
57.54713311200435
57.55486228264384
57.35160985084044
57.60579395022111
57.81774872470124
57.82643608426254
58.02947295314182
58.42813401789521
58.202975366310476
58.341528600801595
58.29326935897375
58.63825835577407
58.50257511488334
58.44957373543717
58.636592867365096
59.35759311537951
59.579625990482846
59.37234934541606
59.25359699050797
59.84492194956765
60.260796951750365
59.84088618499098
59.28462423601363
59.116605088029374
59.42057943030605
58.580045450071694
59.57644398496876
59.91099850221839
59.02417973901606
59.023114267065985
59.08946271910085
58.9337991158632
59.109908948679845
58.96407992898686
59.240096155296115
58.9807350478648
59.044134763353384
58.99237350261181
59.352805817866724
59.46722320214717
59.41536793122391
59.38107693332591
60.09387727961695
60.42450292556346
60.7863565043447
60.52846670275582
60.85852964084617
60.087210482259536
60.025095465730395
60.183656900651705
59.96400609935234
60.670215794290606
60.52159458477429
60.85715826637435
61.0950552499803
60.765640870712716
60.650010173697005
60.352900413592636
60.26902748734002
59.94260803323559
59.543119048528624
59.8999597200542
60.643820922475165
61.13697774763563
61.537710028683435
61.04559703377042
61.66255970390676
61.76773768747077
61.58515538469405
61.17555549768838
60.800988568584174
60.95038454999766
60.29616069660554
60.11731169519636
60.62872345525313
60.22238890337912
60.13336071123376
60.03775622069574
60.66734117532019
60.84983634187257
60.90793945022199
61.05332064386275
60.66628850597268
60.58305440902307
60.53915518632145
60.69000015760448
60.735491325129374
60.938698831391285
61.098860853290574
61.14636269675573
61.08454655181984
61.259754920394776
61.08648109830208
61.077854824069355
60.88301647712331
61.00134197572929
61.47673608315572
61.46425286713466
61.969502475103766
61.925078351198295
61.46989770317756
61.86283981749895
61.74489839626326
62.74569824770045
63.15457655420415
63.076103235317326
62.76437598082023
62.37218259294914
62.48017407053239
63.13931212115834
63.34668380598743
62.93097940385214
62.72743819113902
63.123114599694496
63.400154449300615
62.79261070864848
63.04719941254179
62.63258635632147
62.489141123975806
62.30027325423774
62.21764742191504
61.97717074483911
61.398530616766415
60.79236339927425
60.51594169800375
60.583989201404435
60.77988074572148
60.88629222943189
61.345017816243264
61.36213991331532
61.1990212478518
61.43042299843306
60.98663859845798
60.980487492143034
61.57481622056133
61.86838579562585
61.91532462929875
62.23527563908914
61.59314570238153
61.66520398412333
61.278346273129024
61.13045189420821
60.824036523024645
61.17369866920322
60.849832164000055
61.29047748615452
60.722433080196666
61.01226865488457
61.279787888411825
60.87137168529962
60.726627202823174
60.717303580404575
60.6962408499252
60.10639543799513
60.585200782251626
60.313665042041634
59.86239053752113
60.465546375605946
59.833971144563755
59.440318892457526
59.55310090307198
59.59346969131414
59.75071751102376
59.42873136184196
59.80179955154564
60.3296490557087
60.84920393656213
60.06942741883912
59.59738180819953
60.32241179080992
60.81091989668308
60.59370689206152
61.37407548689334
60.94713277646904
60.31845000835502
60.4744579074917
60.76215365026194
60.74773413199461
60.37113937566527
60.2028576894512
59.87821322969573
60.025680413949324
60.091816457346766
59.92168564389424
60.183053259451434
60.07608788965593
59.75659155514252
60.49899519345848
60.209984327250034
60.18472703984319
59.84334337935081
59.760983137551484
59.668497690839416
60.11574429395985
59.21655205623984
58.9295976362865
58.991367199523914
59.06629824179688
58.669143870988684
58.81082871034953
58.791355203558936
58.88189797959201
59.419131919782615
59.921327921534115
60.0247162938589
59.98281215627344
60.21295290932496
60.266088685753964
60.17772824385699
60.028792770241594
59.166557044147424
58.833664333172905
58.69954801255212
58.72066430894403
58.669600089723176
59.00131174296418
58.905578347527566
58.88000019677622
58.55200923190342
58.27149125967346
58.39341911732906
58.450565782583936
58.613579408997076
59.03262664266213
58.70631591818437
59.095321150359084
59.52979997608165
59.000225393864
59.12679980776813
58.80469917867106
58.50539828954106
58.73927231075834
58.773580396761496
58.91464673629593
58.8982443986592
59.70319748597683
59.43134472143254
59.34102475740398
59.404131328273195
59.196069012140065
59.35015563405832
59.3683059560454
59.21883131694535
59.24679034607134
58.44487519788449
57.5585432892798
57.518442607370105
57.181158193910136
57.09891137851896
57.28363981464096
57.07729803618552
57.18550699329717
57.667153431094796
57.72819158132961
57.71789476226276
57.87644938212281
58.214221952384214
58.30601350247155
58.31537846231441
57.96582100517153
58.02942790039341
57.84681556920908
57.86963170155242
58.31706900807716
58.429721987197325
58.3833479378581
58.17047057752413
58.14971989335262
58.00317058927748
57.80862194319526
58.83705587694143
59.36990196670884
59.42343900510232
60.10571631753532
59.81253075951764
59.36378974589455
59.1139662754099
58.773450176703435
59.35479917822025
59.4267637502949
59.59390720338811
59.926355745938174
59.71774647393463
59.377667050843925
59.83395630611388
58.99282626820191
59.77124791953489
59.825026250085784
59.790126239979486
59.966645324924805
59.57619930312511
59.35541496637603
59.54180070135936
59.27266402010514
59.0401681541783
59.00691995445429
59.436263939939025
59.08653543508554
58.842860973674824
58.703993372334075
59.39678141497558
59.23702582109985
59.71365573924775
59.86191390546167
59.741047267814885
59.91221274414076
60.57369655603383
60.269408457805746
60.15798664164888
59.90278028555802
60.136565147556276
60.3523891464486
60.189572216291566
60.46148937262691
60.49910866781097
61.03962334187066
60.258217990392474
61.2721224847615
61.145250356573676
61.00649979644654
60.41110121145998
60.69278737235276
60.69926698287853
60.281226005736244
60.00565962159655
60.361428045236636
60.9118241479827
61.2958565134916
61.281620586275196
61.633720334041165
61.12115012053884
61.45318264425715
61.575685144631386
61.204297745598886
60.766627429032305
60.56996960704066
60.37485812460416
60.020905908758216
60.66114335282483
60.70524760221246
60.83659974803936
61.025134941648346
61.0051657738419
61.28115762325568
61.238535689183564
61.12445120859688
59.895949126382014
60.39394224574949
59.495830736237174
59.49727131490297
59.57957048630769
59.51686022532288
59.380740912403255
59.2725832687241
60.06554314002225
60.09696629605383
60.25244939736404
60.329528438398384
60.63030083240107
61.67805287274119
60.84181539206441
61.714708810172056
61.580695490586066
61.11674906566288
61.32694203990459
61.076312631316526
61.51456868127584
61.320499839158785
61.36091125398214
61.724895243055045
62.23764628145805
62.68804772120126
62.23602629747182
61.77379330656291
61.823642807741955
61.73147968897596
60.8874803179241
61.364459026152126
61.21631075280553
60.91380409254722
60.628615618186025
60.48483589100506
59.90936773229317
60.52382701324474
60.377673501162825
60.60112293016878
60.49835923525899
60.78528128916461
60.94701957120789
60.602797544783236
60.8198891385427
61.29913835043643
61.44561086519703
61.63107686602021
61.93279274191865
61.76212067982777
61.28593553762519
61.06341723935518
60.57652668632047
60.514369424612156
60.30211737471224
60.8705391471287
60.42333944171743
60.5456240262493
59.87509211696656
60.3855946352435
60.67635048206805
60.62677496344576
60.16310830891063
59.52715919796956
59.79604365527329
59.913282265800035
60.47248065597273
60.15746617016077
60.11165169116962
59.646935544760765
59.65091250007733
59.522476920779866
60.218295608184754
59.47209174081718
59.565401756626315
59.42203397249889
59.58237600227458
59.434075767453166
59.39887525264191
59.25686268504143
59.43092971668029
59.87108102455662
60.028090170859606
59.453547339492104
59.25050067800039
58.62876072798682
58.42926284159855
58.9693117204469
59.2816870434377
58.651196481863366
58.609468325210706
58.576427547725764
59.0575743352599
58.80775070431929
59.29424021489572
59.5323425702309
59.31670111463792
59.74173234016107
59.655543205480754
59.931425086385346
59.69545121154892
59.86909743320302
60.002632432136714
60.05676151557632
60.00527766469324
60.64118370349734
60.576690407714594
60.19699225038912
60.237884685933814
60.18903996414527
59.9437636111738
60.252619540089924
60.36372314998458
60.97995958115294
60.72401531267963
60.39223119571548
60.487884204209664
61.42371195517013
61.09023545390633
60.604584425233355
60.55579300024686
60.70353144237996
60.483823567486056
60.85577411050668
60.383804830976196
60.249528366318934
60.660027155520524
60.9095283950833
61.214734951775185
61.18477150793182
60.925876482891084
61.230442233752136
61.35271579110655
61.32218765464726
61.67928944751481
61.74273736614417
61.28367794407594
60.902570804550244
61.807732763907644
61.94071723667562
61.87639483140407
61.46112700710567
61.11511433961148
61.008603471686065
60.53206549216126
59.775454878358154
59.5237418417994
59.577388124641466
59.59903863425505
59.56824364489894
59.67318776748965
59.3073559968689
59.22127619303407
59.185635610989344
59.67500038678119
59.715970178104946
59.88429344116042
59.764269617471285
59.48192950585538
58.844207205538204
58.89841962770497
58.87208465173237
58.738546334969065
58.8099451800283
58.96485093221645
58.72998023286265
58.81823592390283
58.77084434176318
59.348826478764025
59.61185740733277
59.58658010960741
59.44259920814594
59.164889141009986
59.30691766689823
58.93499510670713
58.84546722533612
58.3828852719645
58.6957301088384
58.20066979444933
58.4450298527449
58.87257964292706
58.703581454649616
58.33978197787781
58.60125317105397
58.69583988018846
58.70374826508715
58.85981369343166
58.94447324516888
58.75184227499297
58.96155464899612
58.53829458471898
58.251346733941425
58.05363698094896
57.9967177599488
58.37836165389679
58.86936101081892
58.90771446808416
58.46678464933527
58.842612380165974
58.45711564846311
58.51710960902869
58.13763541290999
58.38012453139342
58.09386484615599
57.821542001273855
58.29780462529594
57.886360751112086
57.82109802332356
57.885470758878874
58.22845478326932
58.270568050527174
57.72464143952104
58.36519859977512
58.09979030763118
58.44388396337471
58.14164092842189
58.05315666931566
58.49478948008762
58.1425812199888
57.95854074081962
57.97927222730851
57.48546858023579
56.861113195899534
56.46414627149497
57.01939937943585
57.39494657251313
57.4793568921923
57.4589186763087
57.253120095328235
57.62127070562987
57.47907880535198
57.02664065596498
57.356173789596056
57.72808797362636
58.2097009790652
58.18496125095335
58.23264810087912
58.103922536650586
58.72824256751971
59.35148556198623
60.25583786167797
60.73200874484556
60.45487488581367
60.09851892099761
60.23599782642707
60.09791690341189
61.11943120148315
60.75729088569114
60.87716735657552
61.226055824655845
60.872979939353904
60.715804751206214
60.809396622302636
60.65175227636555
60.89744174239656
60.80918150894749
60.54107548515965
60.95103481414551
60.47996977438254
60.78854340437931
60.82465696727829
60.83913511646903
60.79154614756483
61.01322659911458
60.717587601125594
60.994638938439635
60.56528676751913
60.4600732528456
60.368001124349114
60.136741076821544
59.41718679760089
59.521939167576775
59.51842820795583
59.44675703968948
58.89978159587646
58.98819770900915
58.858198986836534
59.26266790270843
58.751762779109924
59.351338922498286
58.84031781196659
58.62043705462748
59.48212850924408
59.683804844833126
60.238876843790386
59.79252651152788
59.74322549340959
59.64303784758771
59.586486582610476
60.151810341905936
59.185279290605756
59.585769326741485
59.10934183269082
59.32034246252098
59.0441678390391
59.17466682751575
59.84313899597292
60.006190863181985
59.70970672953139
59.74747504017327
60.37390406380918
59.939394970347436
59.791996365366224
59.156785527398284
58.51249319143512
58.67371343754358
58.22790396785618
58.4056372276299
58.61406371441545
59.12447193211662
58.84291143327252
58.81644561255452
59.285198353680286
59.47523148742004
59.333714628066446
59.14100025223585
58.79777001857769
59.34288753082222
59.52688999293969
59.32461712180715
59.33435125385104
59.50217642258771
59.21618195728027
58.82515114481503
58.69350863483375
58.82388859149933
59.27850438292104
59.05403219977735
58.39191514985924
58.324715416382865
58.60766146498889
58.531549626483184
57.764264314677895
58.30090103430871
57.71006575737011
58.384586396436475
58.292020298921145
58.413176730923574
58.38226509958421
58.45219644044836
58.796603651463876
58.99504528687405
58.39650520104099
58.26681289665292
58.80311680237936
57.947677934706505
58.238719241459954
58.09007154077594
57.64195258401105
57.73592281060134
57.80611197010341
58.25098621533393
57.627225750986256
57.49414912949427
57.481941134483414
57.48288259706883
57.750145321587645
57.597394404765524
57.30102184066575
57.38248327004074
56.84327981430067
57.671996679958674
57.42455048504696
57.50233518552457
57.637867317749624
57.44511415146213
57.55007977957081
58.17676066217757
58.197139709290944
58.43660412083577
57.766651484936894
58.07261092369473
57.643327183293316
58.00361448983091
58.182722475641434
58.46919577066044
57.909879038834084
57.69029164704423
57.675223043045726
58.11396687174993
57.64889105210933
57.30717283700355
57.222618072042344
56.745958940607146
56.522483231053066
56.80303462335284
56.47129271515866
55.83311762209225
55.608776816634766
56.26631993104502
55.83921134691459
55.691477327246055
55.6980290778466
56.11752946396815
56.191646185741114
56.550474270808344
56.2475388197247
56.4584084439602
56.00246444397852
56.03128309788555
55.97533557605102
55.707225297605746
56.069316594834255
56.161126499543876
56.25996250392008
56.81150055977789
57.19158294344911
57.0134326749684
56.887541049078266
56.57430553077074
56.941312544617446
56.7655814837955
56.68051170688609
56.70687191340547
57.21095987909481
56.81335854625477
57.04839180703164
56.87789141789522
56.632324493176746
57.25466678886884
57.72846593462544
58.15063640910652
57.475296349630256
56.73101673309005
56.47782239514508
56.71092951791313
56.23312059912827
56.50810704897182
56.3848996007348
56.24063157472479
57.22816163965659
57.543337819983805
57.31858586048396
57.60980304919963
57.927412764956905
58.02566876074724
58.390341206244734
58.30079453040616
58.525853275308066
58.286247149767206
58.30449300148892
59.0689185080506
58.87692815959914
58.566563391880386
58.78483718472623
58.157107989911594
58.710770658274804
58.615745903880715
58.637748712793055
58.36035883337132
58.683999528610975
58.408537207578654
57.926121694051226
58.09201262123126
58.06822842902405
58.18186273685262
57.77161339139309
57.710991590021806
57.63554638563007
58.19295050328844
58.81378150066927
58.6411712725334
57.81263961143847
57.99163728485529
58.44190810111516
58.218546859482004
58.10111770849536
58.432906618623136
57.7801590543214
58.28614693822133
58.200955346747854
57.940882029246936
58.014679622367865
58.56850692458014
58.570537972841535
58.96915308297664
58.809703950080454
59.60073183830316
59.32381126399494
59.491060970652065
59.34099636929808
59.249191131161346
59.29419887370428
59.44916662934395
59.733698606185804
59.82313385067808
59.71481329811638
59.75778223447026
60.01709673650539
59.98337003940917
60.440958211289974
60.2444308221605
60.53251531677203
60.62110152639317
60.033559301825235
60.124190065872234
59.49386560257471
59.96907343303611
59.818731887126376
60.028604020521534
59.89812664162638
60.12313563509639
60.31951124944168
59.92566505851349
59.401089826323194
59.337219032737295
58.94501382977463
58.951249876949696
59.627921834589
59.63602915758359
59.43490755609992
60.004315944848834
60.15638968007283
60.162491780102954
60.41831800384573
60.237171445961025
60.02510608432491
60.05226947819369
60.487570135510474
59.80373934290528
59.22197016549806
59.38204018441992
58.67528899034309
59.27191090694067
59.13163427604045
59.25812555278574
59.73983789188733
60.193573577728486
60.85440435344728
61.30754697521909
61.259915830858446
61.64398750515851
61.80427936860316
61.849773990014576
61.909079899237526
61.5763606612696
61.7405031892792
61.16994170792439
61.124779429689625
60.804205788260084
61.044674418458435
61.270209436827166
61.29812461142899
60.8067303404891
60.848882328612085
60.46452125097112
59.94769245178274
59.925291867166514
59.86024635798617
59.92606005739109
59.73214820825808
59.592963655741215
59.39048903807423
59.8811702453263
59.50106272929359
58.85276334208606
59.2033452740513
59.17888301829423
58.94110925495986
58.556181110504085
58.20975052010743
58.94626038323537
58.997509354092834
58.495131769336666
58.90895667868513
59.44933978230411
59.30608944533493
59.44711454662552
58.70085383633615
59.02899458589454
58.616382363455806
58.35785463932365
57.96167318159822
57.68920282286279
58.42547512773682
58.39379271513413
58.16508059478742
58.22870520314123
57.68295173349374
57.40900834797876
57.49870935431116
58.066440154404255
57.88424085498297
58.14283486480657
58.39549222762128
58.49818231696837
58.0106806715092
57.524588681200235
58.65183415766688
58.57123058206939
57.87903634281129
58.056185535717376
58.743100974384795
58.25057501249857
58.18147059804089
58.438422107341154
58.3453138551091
58.581880248825954
58.933552299841125
58.88105898431967
58.9887006530237
58.608775503933344
58.43917293963102
59.030944392056206
59.19451287610843
59.1368501960142
59.31352281802441
59.48845915545844
60.13901795599314
59.947087921633745
59.91522460534001
60.601216322463216
60.63130876888758
60.30425276277662
59.73091182303327
59.679175771420944
59.844333468399334
60.03451351426367
59.53922553442699
59.14151870936949
59.55074096013163
59.56540725424628
59.114836199968885
59.337478720075225
59.347671907231266
59.83148520823581
59.81259952272289
59.76212763618046
60.31893336565605
60.66193351477428
61.2460314930721
61.395584122462616
61.34359514612923
61.227820882408
61.75769141105278
61.70956040891222
61.97745068749495
61.63747683408256
61.30352750275045
61.758183837417334
62.010118100176165
61.98849490535077
61.630149153689764
61.92057630423444
62.649138094514576
62.51883326457034
62.66366961160579
63.02475708566228
62.2180031030949
62.20898173233788
62.30129850503087
62.066651862298464
62.52000942616177
62.09583473057541
62.23763577804507
61.87240820607027
61.65359269619987
61.33349891729436
61.8626980881987
62.370355578839806
62.31566719187455
62.46154880202088
62.12769398539182
62.32846699437764
62.100583234189756
61.61474709200893
61.359420388447305
62.070865481985386
62.660886690225304
62.24667286389008
61.77983386322021
61.78669148592298
61.09460503712526
60.973282478924006
60.76807686097879
60.63565328606712
60.40207183674895
60.85414294613901
61.05100101067015
60.59319247204099
60.80956761847896
61.152201447536974
61.64980336477497
61.67131212407395
61.75580529370233
61.926204261873366
61.411480080053245
61.696827310243464
61.812625988288936
61.81086378019312
62.24045004202659
62.16853224277306
61.97809350565279
62.07074152171072
61.550588075025956
61.61312639050363
61.412515496281586
61.36505287395316
61.14447974872282
60.82573957394637
60.86317937337949
60.536022091627686
61.10906118460279
61.124734170674444
60.40828233246205
60.05485510507996
60.669622305242996
60.17779102163663
60.16534735477735
60.75161223539193
60.608392456951115
61.19303142118599
61.21528236262631
60.47738122062242
60.88050643826655
60.58945262168463
60.3149626394659
59.581382849545676
60.01876407962256
59.968803398008504
[truncated: 98,002 more rows]
