# Supplementary material for: Comparative structural insights and functional analysis for the distinct unbound states of Human AGO proteins
Source: Sci Rep. 2025 Mar 19;15:9432. doi: 10.1038/s41598-025-91849-5 (PMC11923369; doi:10.1038/s41598-025-91849-5)
Supplement: Supplementary file 6 — Supplementary Information 6. [file 41598_2025_91849_MOESM6_ESM.zip › AGO2/r2/PAZ_N_distances.csv]

cm
41.28340376937281
41.6736291688773
41.23072402568123
41.33233017370589
41.45500558986751
41.58084743913459
41.6256397000826
42.259877315222354
41.609288160149305
41.677294905754216
41.627028426443246
41.403409005260485
41.51275735423853
41.61502425272383
42.28035065177175
41.958235268613656
42.08023291353824
42.173583613110786
42.36116970492191
42.042449571320226
41.965696964654775
42.12019127702055
42.40047581467913
42.48931152532538
42.25718252941424
42.45056187982643
42.282748711420666
42.299123493071036
42.510819482843836
42.1131287550018
42.68482875391616
42.50340564930282
42.813474786897864
43.17220332222464
43.19310848472117
43.17831313858342
42.084260553914504
42.72639505445484
42.85556854765294
42.42107841953858
42.701671960942114
42.18676783842349
42.651937144117014
42.36442936023271
42.12182010501304
41.99847014932051
41.28659708767603
41.28485360376319
41.144272431251494
41.046701677134216
40.79390978997411
40.86238629265744
40.512092769702654
40.38756839148741
41.08767093382827
41.109616519693475
41.479881279232934
41.464510901082406
41.49953767895291
41.4369350389951
41.5392352717096
41.576107321876236
41.64135282835273
41.54870140598924
41.78471338293225
41.353036002532505
41.84920648062531
41.291959228262385
41.64778068712655
41.080846094207914
40.99118057494832
40.74487767950257
41.51317226216092
41.628102605048944
41.691331938744725
42.230318205856854
42.12138106063098
41.95552778121112
41.93107817774475
42.056354908524696
42.090140831070066
41.98165050252893
41.56511493743559
41.32673686421654
41.31797388040557
41.20632342938053
41.03396644682606
41.28413803457811
41.64460352574539
41.81421688183151
41.655794344921624
41.44732024159219
41.48766850018679
41.414231724789396
41.709788571262536
41.6305394090278
41.67795134852309
41.73137780717233
41.80787925805791
41.589281869972915
41.668512473503256
41.5693520658717
42.104384363671784
42.08989614227134
42.353147853293024
42.425266578513515
42.37608614120967
42.8732932133778
43.13168815689725
43.100259511196576
43.145644926958006
42.76413883291887
43.31697965703128
43.13783604123992
42.73166003783883
42.84031272506687
42.916244950774185
43.025638574382725
43.08988367804337
42.65588989024507
42.9910300415936
42.519509839956115
42.86395195295259
43.045576227962364
43.16603293467662
43.44170611687652
43.585493140941814
42.79233241453893
42.86042915781822
42.67194859541327
43.10625948932636
43.17265415048406
43.32751155456918
43.36861154777785
43.71478472145591
43.71093855543462
43.919740846633324
44.021053824239765
44.49461645469082
44.120327575759795
44.111511555684
43.990378933677015
44.10698070712977
44.1578329756055
44.44896690783093
44.15045476650937
44.04397431623849
44.12279185077175
44.03781499720403
43.920432851210805
43.97373759529103
43.547454199419576
43.2955911136348
43.28411740779098
43.39475800544072
43.15116707685586
43.628604266207745
43.72914597179285
44.17160557357754
44.19962324492226
44.22407959006529
44.62067277200428
44.37754287605617
44.44528418019642
44.18499516072902
44.350921912560146
44.41476616643088
43.994482026844715
44.14169519327695
43.82518245140481
43.71908603731169
44.00388803919735
44.16465787162934
43.99863527736966
44.47912735659919
44.134778809887436
43.68820587180898
43.45126181188051
43.44343057238458
44.0104399783207
43.458811069246
43.49092388734102
43.1095606483449
43.15370862032332
43.57820844569654
43.59161423042128
43.51418443851979
43.620473073766554
44.03715443623472
44.086053470578854
44.031580747705064
43.810125723465504
43.468601490586124
43.514854001583075
43.547236838838444
43.39018251699821
43.46763799549543
43.51845177226219
43.77868700223238
43.80654320916296
44.23996577581829
43.71910741866461
43.79554239903244
43.557721929218
43.74644696472981
44.372999692159574
44.215933565814375
43.76812498593182
43.73628790074908
43.71913652904985
43.51650681885491
43.58033823020599
43.400336525658524
43.37617004714654
43.5800304354564
43.56670186994239
43.331700187013936
43.32326750246019
43.07294103369261
42.95030889810135
43.20505253788283
43.769300667482355
43.85319150937979
43.49019578549278
43.35042734099373
43.559060031284105
43.768918240765196
43.74723135277755
43.508949238796575
43.780457403452274
43.83137491689355
43.842115786920786
43.45629368387872
43.779488796248614
43.44003455580731
43.342725761179295
43.25584932683199
43.19963203708004
42.71434421278449
42.739893902737165
42.74107835580605
42.955282021641274
43.37688927042569
43.93276493653741
43.35218665353652
43.498759395697945
43.76145936618733
43.67065088266666
43.22295942160225
43.194181572354005
43.96973651621731
43.66935128538658
43.50976039007317
43.22459852663053
43.95322641380063
43.74826645722941
43.7116521164244
43.07621747151317
43.45987869868429
43.47281555212546
43.4053840603376
43.269044717547686
43.00462809453349
43.37214838905401
42.839580723211675
42.947249828910465
42.787388967245064
42.991059297026595
42.75235912720006
42.51233093216803
42.42608451764725
43.30424267587134
42.635098985324056
42.63252542135298
43.18233518305875
43.05078999892343
42.700702285285786
42.66310245217804
42.622196529652896
42.308559617941114
42.08296138534286
42.001599297396446
41.79487405131003
41.746587793401766
42.25420303711776
42.55529551215494
42.638315673556804
42.98226368150893
42.927103390602554
43.1713665268552
43.34339042495626
42.977204081068024
42.84148537675337
43.22684330181689
42.906196917942296
42.81943872090618
42.92560407654143
42.7371565090002
42.38177085607855
42.93645868772268
43.14583710620853
43.300085459337176
42.58269469124237
42.85168930770582
43.00978418848068
42.45053025649557
42.524402602335336
42.06498630135178
42.470394993115754
42.71350039913094
43.01630306073077
43.18573317128079
43.166335241464004
43.09602654124495
43.10468190821136
43.20669851481713
42.789061843973954
42.65515769985389
42.72891848966809
42.88177657284605
42.800036677413274
42.82910515415675
43.04279469614547
42.70322935345206
42.36240474384544
42.37786915858066
41.99144214090241
42.340952961337884
42.87932810188545
42.830459487097116
43.20627262223276
43.2153434712627
43.03645495015026
43.23693733807015
43.31052841926132
43.22026434625164
43.246166866370345
43.57302677591457
43.48608949689219
43.6093253588175
43.17517588093523
43.372757822644445
43.51931434644973
43.700373491787694
43.81410286185525
44.3113713289149
43.74020312564821
43.38104811434019
43.67794953306395
43.51033164529715
43.38911231369834
43.573824646076886
43.72539458103345
44.36089451234008
43.76554902354964
43.724662277157606
43.39620741515291
43.226318849088976
43.250133618857674
43.37574057416469
43.05866993045838
43.445848285546504
43.528488155936394
43.882752678414995
43.05155937670394
43.25686153590925
43.81434953842397
43.209232371542754
43.3977966721519
43.60229695584118
43.56023057862883
43.81424649729591
43.304686618216095
43.46989710039715
43.56809914693671
43.382364528917456
43.245969753482214
42.78907958375384
42.439633729348834
42.41856627802435
42.68790189824149
42.59060060922119
42.54391417942317
42.36049289683648
42.910802370171524
42.60951937476052
43.0208786400516
43.00318392417028
42.58499105994766
42.18156523630452
41.881042459438454
41.93832405451671
42.274224633608846
42.666798168750226
42.17485123985839
41.93096239368695
42.34535428578453
41.88908162254339
41.931681570420785
41.41436449195359
41.22794425787062
41.285233496764654
41.22439907717796
41.12005191628737
41.19677287901612
40.97162879993192
40.970538594712956
41.263788144479506
41.14904010265731
41.39902535905202
41.49834111185684
41.03822593238413
41.44617355387151
41.70317794444747
41.557341315983244
41.31583207033901
40.99730202781825
40.95128546826584
40.4151713942813
40.36704964739197
40.89547257924171
40.62331265105509
40.888856168245375
40.88084560764136
40.76759892520997
41.619988400030564
41.54280711063601
41.33257808202757
41.00585263002045
41.10164901465657
41.17957621097619
41.20953152540353
41.140339709587735
41.02757268044193
41.34997545941282
41.461622359579465
40.92338129056479
41.4863745884923
41.57768736828014
41.08672045531256
41.16425340493885
41.238637427687244
41.23546594560622
40.99456738175073
40.87010261159703
40.68397861153127
40.639539692584165
40.59859917941557
40.55378859500078
40.49467202698694
40.71752167089102
40.489601305835556
40.52664710557979
40.791337472593746
40.14245162714387
39.87276002511747
40.428213489278555
40.31566510296093
40.01583120200695
39.638256581731746
39.636069456418525
39.79732862053432
40.47057721064176
40.282363851602724
40.255865775569596
40.19001957109973
40.29173692868132
39.93653519305936
40.03719717533712
40.421786581386016
40.04598698518143
39.96214882752885
40.08784346805993
40.11267598387299
40.29021564390628
40.17104314307477
40.60348771298547
40.49398895998284
40.62404875897912
40.47429291226912
40.13221070755937
40.47216704254389
40.5616018659121
40.275548790759316
40.037980189101276
39.81786430359611
39.761815958577486
40.05728236772029
40.101386064073644
39.97753254864421
39.82840726466558
39.83392618585605
39.71722858818359
39.51507367085275
39.29931885714213
39.31816981659316
39.55931348410144
39.98202780380903
39.8458941925186
39.3450394600147
39.6711791498276
39.613742957863366
40.19070731926408
40.43154770487097
40.007898926815194
39.98457356781997
40.18012067507666
39.84724510783846
40.20460307150261
39.88057982253954
40.15838082257074
40.06864842284699
40.41071954940189
40.16051589617809
40.72973745574175
40.33495064651695
40.34403907407141
39.98588661532981
40.01082743350135
40.22100652255099
40.14426738094464
39.634399099655745
39.93097486365944
39.34597601635892
39.85407816180717
39.825537400355024
40.15265361127932
39.9085871560372
39.78048632633114
39.73342405468976
39.50833538791705
39.368566662508904
39.233598546082455
39.07107607039734
39.28707372764373
39.4699638786965
39.33178524384365
39.517055074706256
39.373410480533714
39.39709062812915
39.527200109023546
39.836677971709804
39.323413331784494
39.83130686516024
39.64633652361634
39.97571270809387
40.01113702740905
39.985604302256235
39.996279721551716
39.940988201242014
39.94289893265677
40.48330191859041
40.4773157603158
40.75985951321525
40.4430613552372
40.367858883243066
40.688409991911314
40.56893241380622
40.54128398094403
40.50581736689996
40.724094794555256
40.600441954982465
40.50605048331097
40.55386932517564
40.310450527186454
40.30865957456745
40.35426866963213
40.34550688509913
40.3492292710508
40.38924705143225
40.34498650864089
40.37428231010006
40.46532377897857
40.44115507626861
40.22903231999356
39.980415209637854
40.187341440711066
40.13841547787193
40.704081259339766
40.499237370626226
39.86807469279704
40.240822764042115
39.99809631053143
39.64846407573702
39.65946885706404
39.48806605207063
39.728461071646905
40.04583557329761
40.24423948591254
40.428143434097976
40.388100417403656
40.35282183611282
40.619298300599525
40.6063886279049
40.59737793139902
41.10018490001637
40.94567184334284
40.5894344018514
40.136243625378185
40.28693716221466
40.59662646259622
40.40011722573927
40.47967775739704
40.713517388899675
40.291615903285404
40.70637839063483
40.47923247348053
40.48324044121219
40.712033745692786
40.878443438784196
41.135933306068935
40.848322651266606
40.99103573312464
41.08974363434081
41.13306318075981
41.18248160930216
41.24466527992503
41.395651642339175
41.2214688094158
41.41122022421152
41.68113234526847
41.18449257653518
41.51484228953439
41.51234152965812
41.79646020520899
41.312580504558326
41.47607835790597
41.590833548088284
41.745520291396616
41.5038238179433
41.58648534078535
41.593550018371225
41.536948084315775
41.2094788689978
41.7000036986183
41.63879812003519
41.85024653480433
41.87137165147004
41.90909036648583
41.97002743311292
41.60082863519986
41.908737293033276
41.748451828884704
41.57604566916966
41.35988756045333
41.46955124658653
41.126432566593294
41.19652438939027
40.76267032964026
41.0534862696987
40.8897259363633
40.32254666087103
40.74077783902654
40.717495702695594
40.82131274708029
41.1553577096865
41.22147703638792
41.63380779431665
41.39935830086994
41.56737843853644
41.6639014691826
41.826668982756225
41.800977771549185
41.82866107659445
41.848002729031194
41.99583996559136
42.04160318976346
42.00040793677807
42.04267092904083
41.907283267747225
41.73968352884446
41.67079562336383
41.69407697136542
41.952453385213246
41.38346215100963
41.018346990761884
40.75661964243842
40.81542087829629
41.12970988963654
40.89657962921178
40.15617232413208
40.515318865622454
40.47090185312292
40.79356768436079
40.74071277931238
40.18949295264915
40.077508841134225
40.176433252501276
40.14997097475582
40.05308641126297
40.00175430430898
39.470422883888396
39.816461879237735
39.728400338654055
39.70650646647802
39.839920146504056
40.245397130072895
40.61558254605013
40.451368015098375
40.59200770843298
40.72197983321302
40.658224871160726
41.08210000526657
41.26071298877895
41.07063388370636
40.94260033422574
41.22134889976392
40.78198453712083
41.04149903631556
40.88430589385608
41.41988838335978
41.2883175221602
40.984552012583315
41.10248352711899
41.60918915283224
41.4697577486152
41.38979418641522
41.652983184022816
41.84862334792363
41.19488350147093
41.72012658031965
41.44847827946895
41.10805478831023
40.41527813226293
40.49755957056349
40.74638612026521
40.51104442978657
40.259155267876594
40.23735681285506
40.08505771231646
39.70141844033017
39.774363606279636
39.81152099565826
39.877394066578795
39.85218340532201
39.70904403482335
39.9729175528229
40.1379207674524
40.147783069969876
39.877987934235314
39.876102698552266
39.870030166328
39.82423145152633
39.6751835310798
40.59303625096195
40.66168607175532
40.36126311303864
39.54091139287872
40.201057573148624
39.5141270737724
40.04983130818017
39.91169529353952
39.84867932934763
39.834960831702446
39.94406420278712
40.16025771919107
40.58700173399885
40.33655440910748
40.40457530483354
40.655351614699306
40.672174124714005
40.94378593590563
40.71372921775441
40.75770943850785
40.684162731240654
40.97981784081975
40.88052634618526
40.814594773900566
40.72742221652464
40.65401758172158
40.761009079764
40.71595124015313
40.76849626023616
40.91497227172837
40.63641183979792
40.66900695750348
40.74143853677023
40.82678470192108
40.482042708627674
40.948296845093175
40.5073126957222
40.528789030219464
40.27879393623861
40.52954453149481
40.4988349030972
41.266019754311976
41.33645292059514
41.22124908786652
41.13369058326752
41.06060584493169
41.312447243661296
41.27741319621623
41.297092906248395
41.03362334230922
41.059905487604325
41.4785692931135
41.545805154629505
41.259100578356694
41.680878071827706
41.18521144047808
41.204623927103675
41.30876508017053
40.81332836641221
40.88740329579613
41.12745943846581
41.22550195665447
41.01850212659073
41.13749708124737
40.96428937331234
40.59574065236821
40.72625880559898
40.42789074361086
40.80043435642941
40.85330090147834
40.70403923944651
41.10557314702902
40.608295440567886
40.93526857456052
41.0955847437547
40.84558161353577
40.56875935736325
40.567163569127764
40.75514064501022
40.406201559973624
40.705556279166515
41.100110112787284
40.559231302801074
40.31208751423486
40.416570246601
40.71984537001515
40.70086333666008
40.865646577741
41.04214759418195
41.05313987505729
40.823459147433255
40.52348316365469
40.315725899083816
40.346747538755324
40.49760154979314
40.36966106344912
40.521429945414376
40.449572840165025
40.339692850580384
40.025793331522145
40.100479943631925
40.27422063232429
40.045457083537904
40.3930311644417
40.1866068233883
40.52898415633754
40.31898447662679
40.69778898824537
40.1173628641087
40.06968915706324
40.111597199846976
40.43398956963413
39.98867591854563
40.23581299218642
40.295582992925866
41.030318283049276
41.2166691539866
41.32314416157695
41.43933955590978
41.614779623741505
41.87428058267983
41.352289550680304
41.5428956851628
41.35249045005575
41.43836748851078
41.573788742653065
41.745699216411
41.611164504172336
41.31455092657299
41.39546653726628
41.433760846411936
41.51035336242857
41.12324081491038
41.73620419978973
41.41037047724519
41.704114274186175
41.35537592338692
41.38838108469837
41.684814680130174
41.486597249698384
41.2184362676686
41.51448919412472
42.278476942307904
42.07201933870276
42.045380527143564
42.14257208468237
42.02978799723535
42.35543085013256
42.13544778312255
41.95896876861777
42.18334632588759
41.84579151858788
41.711636084300906
42.122260767429275
41.64919219452177
41.59260671453918
41.667642707659915
42.1381832639346
41.346080449438674
41.303316993237644
40.74328083018367
41.11753828850113
41.08757713187716
40.84534530563598
40.8271250806162
40.77050050941136
40.57726043059149
40.55043750701331
40.66085953183961
41.0602607202377
40.78184447518721
41.10746366571351
41.001080686781286
41.32764643233982
41.31830544086421
41.11191990278145
41.38235694618107
41.862854113192085
41.52194679052293
41.61833927896864
41.90922537159142
42.177902154510576
42.175881116328014
42.014186407698105
41.92922814958222
41.84945703917349
41.63224898174349
41.52263708531444
42.102384132935995
42.23389760143447
42.29019563109768
42.216399243322456
41.506036713440984
41.750139399001625
41.874503865027
41.737921991896776
41.5029834492067
41.901888639769
41.295262711454924
41.19441858682325
41.42301304296136
40.934989844555794
41.46427840188744
41.57124456555764
41.40761755020501
40.993122483577366
41.28879970720474
41.01987244134189
41.188856959855315
41.314871215116526
41.11130553327731
41.062867270421606
41.16504525841184
40.352575835533024
40.277189494162414
40.79769787214873
40.73273224131479
40.501993811759256
40.47233530165489
40.95135942441296
40.84777157027307
40.71989307418282
40.9045164175735
40.75058929751688
40.687324227482705
40.99301239030148
40.947613062097346
40.74075282706762
40.700662339222625
40.65674351598287
40.79954682992076
40.85186856172792
40.204626047264114
40.19681521735258
39.91041365433145
39.9012842182884
39.99134560244071
40.45084270348582
40.42639193912049
40.72276260502857
40.64852222784106
40.46016087828386
40.19798076864569
40.252076780285975
40.18012210332691
40.147884886067985
40.28764951394448
39.69228835214355
40.25793903733428
40.421909146503914
40.456512076517036
40.3683517450464
40.25454114068562
40.15339778983668
40.21722069291425
41.087321960505136
40.850612485808234
41.44690678795677
41.18165891792935
40.712170367661116
40.47594813452091
40.746158716879734
40.57180486921637
40.62011235861718
40.78581627233314
40.6096837119098
40.122283465297315
40.41281028996136
40.56811170271131
40.41742582001385
40.51318775532263
40.29108100337551
40.443523862631224
40.371963780778884
40.73252272490914
40.562447342305454
40.650351460400145
40.1889202763897
40.008374331208394
39.730552153692734
39.614599079974276
39.85626302375073
39.593715011495185
40.04439063270756
39.68536820909568
40.14983851602263
39.876968959273114
40.171485299482384
40.18631942224912
40.55217461085346
40.14813559586806
39.97122395446478
40.400797688025456
39.884149248032294
40.20998320204473
40.61311843730343
40.90172853507719
40.607415623689796
40.443163193242086
40.37842200591773
40.50346012318454
40.54846190609337
40.023759550400676
39.96009827599969
40.10581489430689
39.12400835770168
38.940563809861324
39.35107842027878
39.193933646098024
39.42929177492023
39.14413482187948
39.32649281182536
39.42909577122521
39.792773129070795
39.805550689240036
39.68120617657659
39.80630067034956
39.93940702817014
40.04895529737376
40.0315453123438
40.37141378915087
40.09059055294666
40.13354025651332
39.90390510144512
39.97727311442324
40.04162872434035
40.201776747730904
39.56832254113323
39.66677755869168
39.776594319309005
39.946818650020774
39.92447967887412
40.16818183730126
39.956547472023445
39.80657988024527
39.82697446757142
40.29082608909545
40.28739934378602
40.64992758571336
40.54904151108315
40.61460007694803
40.63840032724964
40.79087758276615
40.27727029532989
40.64787626409375
40.7929577468335
40.832072494069536
40.54342740062013
40.619525768636606
41.05193561539471
40.8386023659726
41.018046373198395
41.059286789752136
41.24620320223318
41.18694304240697
41.05709665388255
41.40595808551826
41.011172669330314
41.21241543579268
41.138335760886314
41.105619714432386
41.17822349152139
41.26712754193504
41.261146961090866
41.72533890580629
41.95607698318133
41.42842458970841
40.92312987454998
40.847953292281865
41.0994723473992
40.98088437023041
41.08537229789253
40.97221353621507
41.34494193287992
40.81616382593111
40.88906147618435
40.899620156349215
40.73333693618638
40.62781232848459
40.58400169763072
40.45391198217097
40.29614782711914
40.78835960485905
40.500640656291054
40.7840138669622
40.74344779364599
40.75321889916051
40.89050896765024
41.19585225296522
41.03198663353406
41.19075326299704
41.42745015396124
41.004077910846476
41.04955680900567
41.3239358459361
41.28614256372763
41.341366562406066
41.20563796284446
41.56142342711969
41.53099353557417
41.728806951727925
41.71005015283919
41.25207833794854
41.287483238653465
41.649092440084175
41.55309242852122
41.869224709939424
42.15550098368087
42.590230121530176
42.647666124155826
42.60863607703587
42.485595470136026
42.17950045408855
42.60429033630766
42.367222647444535
42.264308522420265
42.45163733115775
42.651487469663
42.72583358475984
42.68566942809647
42.717552171949805
42.648785061844876
42.888470091015
42.51316857727839
42.083864198930826
42.52888845841211
42.30713583696681
42.498295860635224
42.567558676373096
42.49806732386557
42.38524259982089
41.89617977430009
42.11103151781098
42.02487583848169
42.552336471223065
42.48585241370327
42.637603515621635
42.73561792885043
42.59489143410694
42.57559941360313
42.46643102703453
41.95403511651292
41.99082889924883
42.11582587747036
42.07855130230168
42.46427419699217
42.37211961043319
42.70678690991701
42.1515954716968
42.49229979442456
42.92541660272178
42.798673524252585
42.57582401546878
42.74849931196441
42.4617803137705
42.252511230378374
42.37663879630648
42.33381258265165
42.65044058900168
42.68569821003728
42.63170608742755
42.47933231096586
41.98078911615378
41.97913367203325
42.22707207994418
41.96845366603413
41.927592175220006
42.19988499267351
42.74677142232334
42.924481455233895
42.991295760272344
43.03150922549881
42.645632658435055
42.38547627668312
42.490995409431015
42.22224766170736
42.261925705173454
42.413926107016735
42.36700795246278
42.070062930588
42.02237593837059
42.07882819991919
41.796835404336406
41.98351531225336
41.634315312950626
41.40951893695487
41.4700491333533
41.0762808139186
41.373538582943524
41.001228276752194
41.16777684883369
41.31163367084074
41.26558162848243
41.60686015421483
40.84013490635829
41.04306177517231
40.662288985397026
40.607910604773714
40.870287473831745
41.278585904941345
41.24574984742706
41.078253865062294
41.122287876047984
41.39252568059449
40.9598366033584
40.65862311830792
40.87422823028241
40.7097881809903
40.95525092902769
40.96076094889199
40.9279860616429
40.81326176279476
40.635104923321734
40.2641491048561
40.573336330807834
40.445320021127614
40.75709997224133
40.77989027502716
40.600648645833495
40.53840818771486
40.60734243728357
40.1469263077968
40.3729618135291
40.85560325355431
40.367770306897654
41.00028581546034
40.91703335338157
41.00268580865539
40.96760092377671
41.00632154250735
40.811844347941744
41.06511864848871
41.1880671756417
41.370486528676594
41.10346978200248
41.01021660946306
41.46518282904125
41.188888207920634
41.45323356822624
41.78028805403036
41.691054107293965
41.737169914812526
42.02345354165078
41.809767340126974
41.177296888495164
41.400813632880755
41.55981500807653
41.44751989219196
41.92463343551257
42.163902066290134
42.120109271869154
41.863514417333306
41.69380053395517
41.28038523886617
41.370303987886636
41.08790587770258
41.085501357498885
41.01721700745322
41.08294529319626
41.114871689992
41.34415508511799
41.45710842799656
41.56392310910953
41.78993467670887
42.10356758432941
41.92604676271917
41.95290181485208
41.641572694225616
41.70337290232727
41.732124874185615
41.75016624513528
41.823785903888265
41.57270790362526
41.96957251853209
41.793305364854746
42.1827530027696
41.71600982109491
41.65089695154967
42.11032173448385
42.28829592116751
41.639839478952595
41.77815771825415
41.684452999483455
41.48370985080427
41.8230649996886
41.59607299912363
41.91100924555484
41.8880995126343
41.69770907859972
41.66265654726482
41.820957464613876
41.92522098612728
41.82904422657035
41.96427103406395
41.89330752387428
41.829716484023535
41.9374933136751
41.677058854367644
41.73319916202583
41.46341392603025
41.117822135596306
41.01363286554998
40.78180984803215
40.8046821391388
41.01736323087338
41.36501751119008
40.785632793170684
40.83539427252019
41.121951446227406
41.39446269366596
41.29772076808558
40.93916765721387
41.06670281025051
40.86532496251633
40.72839523824434
40.70716361519747
40.54764526747447
40.57417742819914
40.69962462216413
41.05271514258141
41.05451431377811
41.16309933238355
41.46820888624833
41.2748858723488
41.182137383212485
41.302825463621645
41.26117731631716
41.03246825276909
41.23001889054677
41.2163142673116
41.653506737901836
41.70759715854776
41.88272849535765
41.21406760118294
41.24918733241421
41.44887258907956
41.379443928890446
41.449580421870394
41.62090526833897
41.22578415926714
41.565585906293784
41.75953669224667
41.56200812383529
41.81817239463189
41.396774215913176
41.47365710452137
41.44958729177717
41.51284458896784
42.038185537925614
41.97194121976061
41.54236977338357
41.88940066472306
41.68568364978838
41.75765312635616
42.00224163214769
41.69687411073971
41.53010779488272
41.15576715225033
41.30804887117394
41.42935036352034
41.39849262780911
41.64524349656895
41.520113022256666
41.930368249451966
41.79729830686671
41.88607266377319
42.022935844438585
41.732588113877014
41.984011504095534
41.81030988872331
42.22768054438487
42.24321615792653
42.00604169340463
41.82701270450649
41.65372705465283
41.87221848518051
41.56444142078316
41.834363204305056
42.04543921514699
41.86376678384361
41.58256512713772
41.87131192346977
41.88518899397792
42.02238999134076
41.792220970989874
41.771302609769656
41.555593910317874
42.295058489457524
42.44379023394972
41.92118341340636
42.11150300815325
42.06634390622907
42.0713842585201
42.03571317519319
42.09194121239236
42.284619441994195
41.99062407473563
41.893899964906915
41.838259904307286
42.049352236024504
42.2154336823776
42.410918496266675
42.166858981619896
42.381377107877405
42.39091563610657
42.320651077160775
42.118951133190166
42.19620970610695
42.25314143452228
42.057428003220124
42.29996326533631
42.114249813139295
43.021695948482034
42.915878202917085
43.63253630862009
43.13145026330364
43.73884429939989
43.531331678092954
43.08005979436567
43.49935887500994
43.70410980354893
44.12631688917945
44.440683179391776
43.70717503760246
43.29158225313366
44.042021012299905
44.1638213113525
43.968239733859214
43.514447764261554
43.82536064302048
43.53332277169625
43.41805202994683
43.267351505760374
42.66991712064844
42.92956596824303
43.29562623005732
43.016601834734736
43.047695602689465
43.13188190331108
43.044674956520375
43.23852694036648
43.722090986356896
43.86328443583868
43.58302153290258
43.27497991011725
43.57124521026973
43.653359197973096
43.65873207031209
43.30898062226367
43.23236035600944
42.95347131166232
42.55253677016931
42.54631034276962
43.00571364375905
42.82894770538782
42.900610805942364
42.810855239207534
43.17566110293811
43.63262802743247
43.83817284643403
43.61922148421564
43.78483501611233
43.61497346770684
44.075741940882914
44.1057832645004
43.90852334527773
44.14707365042375
44.216503503487765
44.093543808814516
43.88614032436447
44.103083065605404
44.51488145688009
43.65460941799901
43.40596669458253
43.76025671253363
43.51539432273964
44.04764575035088
44.060247676155385
44.470328417485106
44.153839275747224
44.17699811764425
43.85720763121649
43.7457638916496
43.08442550580565
42.52473684677099
42.864024843579
42.48742411237993
42.15898239380541
42.5543639464716
42.64588222707742
42.543058592588196
43.11715742006013
43.137524151163824
43.13341500441302
42.877258980971064
42.82956608313688
42.644549743196336
42.449020439314964
42.30327417288084
42.499137458065064
42.295796402818745
42.00407446929907
42.254784983131756
42.414366794786986
42.2976885751921
42.61875542022851
42.725918261563905
42.33955209177855
42.41913186402384
42.58836822155739
42.53481073540827
42.63881207136568
42.5058822203328
42.59664573347485
42.395424481217404
42.469840521650866
41.98635711209807
42.42622763689395
41.90865523951005
41.964574629047384
42.30414765750722
42.871499310311066
42.309358648828024
41.991014155339336
41.77157318778513
42.37837188196794
42.12583727471768
42.15726371604861
41.3251582305896
41.557785617772836
41.54262768519362
40.96904025351727
41.20366396504397
40.8546321201771
41.227656546219606
41.89486077820591
42.16669022715226
42.33491860269246
42.249776623644266
42.27833894992747
42.39061846314178
42.36500847465905
42.35912452547718
42.30640140713857
41.75208415837041
41.964687666132676
41.36392605072375
41.10612829174059
41.308725673745634
40.95237242629563
41.31908041012565
41.36947329309563
41.23190308207477
41.29180710046518
41.53868035451991
40.90802683909419
40.93847246928925
41.411470105971134
41.48807728672502
41.627328394123644
41.57968715601722
41.811453391582134
41.99768414219371
41.426672958379626
41.674055766178626
41.83595046537134
42.069195944826355
41.96341521696475
42.1762827370969
41.53295579323744
41.91844201496414
41.87483915108499
41.54795979754192
41.41541060814627
40.95270719613969
41.26657555568379
41.453379766161426
41.08547026981283
41.18228363345547
41.077140399973466
41.46996362865528
41.45261794514182
41.36606069423794
41.53022446511167
41.554987167303466
41.30607151081201
41.22769110808833
41.57107957608848
41.277727303267696
40.86054930972068
41.40290996552622
41.73148799492979
42.055132198430854
41.99273729074783
42.06164492612381
41.959329330631384
42.02538166157653
42.04569814521614
41.74588712959977
41.30693475410332
41.028978510527125
40.7942573742908
40.66865304682941
40.74907674677023
40.89528224791238
40.831026023355285
40.94910201232053
41.07837088124337
41.078580235467285
40.9480101040212
40.823363405911905
41.519531589495685
41.69873963270408
42.12145039682904
41.97821810697053
42.06301231957998
42.186998649021525
42.18821031957675
41.800120171824844
42.14211548232771
42.02959546847113
41.71508679515717
42.503222266457826
42.525291418495584
42.43147008897197
42.590551689076264
42.758495506428766
42.66420275064056
42.59629213501642
42.08105859416524
42.202389571543215
41.8926022334056
42.16743302642578
42.17515393023743
42.48516906611656
42.236557379504795
42.43948417512402
42.47641578862568
42.54385083439459
42.2304179886202
42.597366004664266
42.753136193017006
42.7992198743444
42.818437013141946
42.61921080720557
42.74890348396981
42.57213154359977
42.50034082681399
42.25878303669034
42.0006498651675
41.982008802113526
42.126269750060935
42.01274943014499
42.1722775346538
42.10654402253295
42.111204593544855
41.84503651063969
41.876918954701324
41.75298483273035
41.342022637684515
41.69999108907474
41.605333244869456
41.323881967332156
41.37439842796095
41.833876477170364
41.50132332863367
41.217165015875814
41.06964707900559
40.82772032116921
40.6861517436308
40.92591362763211
41.28963334909247
40.96316307429647
41.135730320383004
40.82191711202723
40.74693489471426
40.49378722442796
40.303089208698744
40.28417060167238
40.359760145635576
40.656345716531746
40.65214364263837
40.68750190260718
40.77960615581163
40.410353807470294
40.446063425095076
40.49116879724947
40.72691705414248
40.48685167393483
40.698071213971474
40.96375324325568
40.918483634525316
40.68680466139019
40.207947394093054
40.56801950536594
40.266306619354566
40.770820567581005
40.987551670119025
41.09545934314607
40.669628881392555
40.89720245900068
40.64177668905222
40.76798515070547
40.27885191913555
40.63527819656432
40.68052633406011
41.06984748959902
40.54910157027383
40.71457609838577
40.4190330388518
40.235978078334156
40.39142581480725
40.31609642895791
40.422955185061674
40.437952492865755
40.10116178948042
40.07424960741035
40.216799629804555
40.22022638675947
40.5768292471156
40.252893834588015
40.264220874811016
40.191287513164255
39.857833328477994
39.85600752762709
40.10257066023277
40.181086588596926
39.786341071125975
40.17482701436344
39.930792569295136
39.579411477276736
39.35958971603168
39.81622409420211
40.16504684495045
39.93105482391813
40.13345932405832
40.03767956075012
40.18156446162404
39.872749598394016
40.51880402865883
40.634128296934506
40.65284722136627
40.819441204277794
40.30156914974326
40.216949652691696
40.32616722728725
40.320646858637
40.38351778402721
41.12113845406278
40.806475593588964
41.087396911657564
40.736934314001196
40.687783697156426
40.75859237618079
40.57598455577214
40.45609235451338
40.348390857873746
40.56218897589707
40.525950769012965
40.00219579500318
40.044389013404924
40.34761991499629
40.61773547599228
40.55516880599581
40.7619070077484
40.66130486465071
40.382588109183864
40.32639391826137
39.875928200638995
40.15675507067659
40.355228000878235
40.230505775724815
40.52663935919464
40.665521882685724
40.386677453747936
40.08824420837416
40.52189864092863
40.34263834354838
40.420431293685574
40.28745698638404
40.245252476804076
40.09087142149024
39.98518573989906
40.199818025364124
40.40329434192627
40.323769517742214
40.191287399371426
39.80312536367342
39.92801941991205
39.72907400064643
39.99027910716942
40.104641084196075
39.98366602516265
40.24937810646351
40.32280842120809
40.10943812921292
40.172663176722615
40.372042720306354
40.235695742772094
40.711896016907666
40.88555995226121
41.10243522531282
40.73933453447875
40.684227813393875
40.71770555967361
40.906658947718704
41.02394240584011
41.16542476695878
40.96448835373777
41.595274519145306
41.29092881227913
41.31605434986632
41.40947495915388
40.786004600394236
40.5776299013062
40.52092852416939
40.81935948978944
41.12519143207273
40.72402111790239
40.73738880818522
40.913152795258334
40.57813119985582
40.58149377353368
41.161224582006305
40.88846383391469
41.33868262605051
41.271125796594106
41.56563346193193
41.61739071855649
41.87028460693724
41.74964515754447
41.90661099679588
41.43497564467592
41.548442044553944
42.068905437233816
41.66195662231427
42.2447643599576
41.68814039283211
41.81908865050168
41.487493078273005
41.69945327165583
41.582854387376294
41.47390306336273
41.48058997131086
41.88566730918642
41.66849985093823
41.555832559150076
41.58227858495731
41.57930603039393
41.68188703952867
41.691265930064034
41.48931535790522
40.883819762461684
41.05727612669234
41.12262681465893
41.35005078035787
41.351293015011684
41.20707098465161
41.241446948442245
41.29911424108873
40.83603523738096
40.84004562531567
40.86778415231326
40.85437001257854
40.57296684852644
40.321397982292716
39.912817485051406
40.14056488448844
40.48564577750031
40.14529894661665
40.116647809710976
40.15525623268183
40.12518301041962
40.28603925610332
40.72010845246276
40.346034951338304
40.3934677536976
40.57287797808531
40.840829604948915
40.75603030178587
40.51279543979235
40.49878276968928
40.7995532647508
40.674237736137165
40.82359754991138
41.01902354838459
41.52045178307192
41.54288891606391
41.225754864296896
41.6670044601167
41.58956602792314
41.67487281908103
41.75119227906938
41.72315955036961
41.55012662555092
41.93405933020436
41.79758709255013
41.79560667939812
41.466882154520874
41.30143456477986
41.58036688253108
41.19921886220794
41.090613361769265
41.0092806556581
40.89148483330219
41.21242861768781
41.002562985979104
40.95714970632163
40.70342519971599
40.67701361577668
41.018389859827124
40.68886153192745
40.79262441205561
41.209889475961056
41.23286167987723
41.05804733733139
41.01975180438599
41.52226687161178
41.432860362088356
41.82738618366241
41.86687722953068
42.16568781236046
42.57590028431162
42.57028252600662
42.50745252265111
42.580274108508775
42.61860489431031
42.35292753243543
42.466811862801435
42.06080396284743
42.29268044480849
42.09585576150617
42.73673674617205
43.038979441479654
42.862898001503694
42.8091879508867
43.174801925385815
42.98776552605662
43.037382064601005
43.45859417821779
43.40720132293315
43.830220374580165
43.63895780071596
43.4058185534215
43.847818720089045
43.790588746539896
43.911565988541966
43.8838718133041
43.82553429997473
44.31275100899677
43.87180733449166
43.835067250924375
43.76573431915966
44.22295055359991
44.10405091075967
[truncated: 98,002 more rows]
