# Supplementary material for: Comparative structural insights and functional analysis for the distinct unbound states of Human AGO proteins
Source: Sci Rep. 2025 Mar 19;15:9432. doi: 10.1038/s41598-025-91849-5 (PMC11923369; doi:10.1038/s41598-025-91849-5)
Supplement: Supplementary file 6 — Supplementary Information 6. [file 41598_2025_91849_MOESM6_ESM.zip › AGO2/r2/PAZ_PIWI_distances.csv]

cm
54.587802414316066
54.285554020494644
54.41337565631432
54.18857371251667
54.17608401796103
54.15500502540297
53.92325277194328
54.172133543494525
53.713663388180784
53.99078318580529
53.89269097420652
53.95543561508734
54.10232606810377
53.98803802307793
54.1169779900424
54.43190434603598
54.59737094562419
54.220512562724075
54.14508973991658
54.65168648595216
54.25262354658495
54.361537650046536
54.51012771905031
54.12762732339682
53.78810883226318
53.85057318647883
54.00068609547543
53.870947940003546
54.26322425897691
54.38200160594629
54.32156491247809
54.2032305284578
54.7571402481896
54.96558245869416
54.908480552329145
54.90481178217846
54.441914783316
54.2390246463395
54.279038039655454
53.880533659825794
54.13476757334409
53.92298182729809
53.95037679117626
54.522947447961734
54.38335278003795
54.408637195053814
54.787529960648904
54.246318468418835
54.35613847845609
54.058372068901605
53.93110970186583
54.72066025270755
54.9472129965743
54.498626766188686
54.33462743076374
54.39954609293577
54.735389258037145
54.519135891168695
54.12807572210866
54.486829512420336
53.914150542299865
54.201767585117274
53.90165999034115
54.63922859757543
54.49999170786333
54.231038326437314
54.42120386463231
54.013747534036554
54.257540306289634
54.05371319941473
53.51071548925987
53.4334647783501
53.56375933791211
53.507986206965505
53.84031382458022
53.82966692893762
53.83296132971842
53.51928661399085
53.463784108263916
53.43227419043977
53.35435818338403
53.677421990029515
53.48155567982396
53.34436397056322
53.72073471419751
53.64235823187818
53.678783000631846
53.78505189936138
54.00084327656713
54.09835906395668
54.13026663569823
54.24741081359508
54.40055558637286
54.25968237674848
54.411434013953986
54.295369859891025
53.88642862277976
53.5917981428283
53.95730295106643
53.91096225419439
53.92207842516377
53.95427810929416
54.40727644691946
54.517447580623994
55.021193036910766
54.82375075753724
54.5901538334239
54.78518686895737
54.744779946131246
54.5169053499519
54.89943481820598
54.37860779188006
54.378560886540846
54.28404047387655
53.493897634047904
53.86200898656245
53.925661625671744
54.47553376190283
54.456176367309126
54.45403407649969
54.118116152586296
53.79936630147808
53.9687106940047
54.14112332735262
54.27272288456934
54.426786064340675
54.8868737393904
54.43870243724638
54.40232604185528
54.413433060209464
54.22997322440426
53.732522644672486
54.53517192798241
54.872420188707075
54.878669731624214
54.77849938148121
54.43075857052522
54.24451190451908
54.47424989443802
54.56898581716536
54.52466274131041
54.82403257598517
54.68334439854154
54.74130989715515
55.26179647390424
55.34978370075812
55.37527059862235
55.332177769387016
55.00817760294055
55.26581969321074
55.08300701534069
55.35593316375945
55.82946707724052
55.552701414969896
55.70306533490657
56.20298741984623
56.45552581732361
56.56133065281405
56.75337448281705
56.09890606602134
56.09178960972352
56.164917651451255
56.12562422520054
56.27275518218389
56.374988640915014
55.95337372917191
55.50495297826944
55.311578946651345
55.56431813023007
55.370659224571675
55.32524122775562
55.277622991555475
55.70033699201764
55.7617840230596
55.505973057975716
55.59502063588372
55.33120447951599
55.54875958084464
55.79834117669439
56.623910708528115
56.24782877565798
55.88728611599006
55.48067641643291
55.30834927205671
55.455328915018285
55.43951335815152
55.49004636036954
55.495331196879235
55.54143086725762
55.272815033369355
55.30757366748053
55.375640934931354
55.524070429171026
55.691176631147655
55.63314789199511
55.427226570276915
55.74029998810833
55.81685670489908
55.78369877398594
55.890180856871716
56.11467757957291
55.63545222508922
55.37917127859098
55.14363816782612
55.3616958233788
55.693251116495176
55.3152345006628
56.057962221827374
55.65121593857355
55.89949998296554
55.57328339483293
55.75179461953683
55.87460307729011
55.76609679055838
55.685187472651
55.724419991135605
55.984676504365396
56.10713594328267
55.83219936755862
56.142751562946096
56.62038373090854
56.41066705703917
55.999473091143365
56.047235383427996
55.91039320899471
55.7983368502085
55.9960112645958
56.15586741350043
55.913604231679884
56.252822710154206
55.85529312413591
55.92615098756573
55.707858390359235
55.67169949586126
56.01609509645994
55.91078182131056
55.640287488586665
56.028952050915414
55.78783563073777
55.83404263689539
55.74629733383458
55.46805933323734
55.919181146471544
56.69557021718263
56.62132850921565
56.5842779699224
56.85873604286916
56.51454487765001
56.15031486227944
55.61357106778608
56.34583989975386
55.870598485833376
56.13416156750052
55.7191392437495
56.19064233136256
56.17825064051791
56.17537021566845
55.79101652167011
56.43453455258616
56.564179069687434
56.426731805601136
56.22977002314418
55.95760954776335
56.207599776058466
55.838172439788494
55.486390946245336
55.67402904297659
55.62625126509218
55.372367767520295
55.01441806257901
54.58930359002635
54.94335737607578
54.27868308863316
54.605702855762324
55.59468865588161
55.51281012876826
55.07556969496184
55.13599567068129
55.52485362378468
55.09087820532434
55.24151449319246
54.94677438328981
55.010945948117595
55.30227769049416
55.261317917425245
55.174402113753835
55.48363795040967
55.767007021320104
55.36165235559385
55.34189104191003
55.79635261155491
55.68074793611614
55.22529175445156
55.504388635467954
54.914259152289084
54.9086442856873
55.26286289117975
54.805772080254336
54.81258583945083
54.37236407222898
54.69855514390455
54.58207859748563
54.55324001812628
54.70202611769179
54.54575439313734
54.244948680897735
54.433027652872326
54.16694235460568
54.18584533660459
54.74181040882764
54.63297792263401
54.15980299357313
54.84862028156475
54.52538650612707
54.668139161809684
54.75180387777395
54.53998842102432
54.56630647201701
54.600630376016504
55.16079635586761
55.16714599851149
55.27940866631826
55.31494515845191
55.379348502182594
55.15646833034846
55.33502731326699
54.958405851242276
55.20832188930284
54.77602313573387
55.72261155453107
55.11937415308779
55.193918351287145
54.95233245038074
55.30446418183547
55.00146103882109
55.79299569103998
55.06499224418109
54.68960477039175
54.30471555811683
54.736627704503476
54.30581061825831
54.32319226769683
53.8816459664121
54.44943383394902
54.812843686401514
54.64844065259883
54.660852785997434
54.37517469330808
54.633529078028396
54.67671740761438
54.55673266071091
54.42716906986709
54.26982986174192
54.533111256283384
54.081557289907
54.260681606720205
54.18491316867576
54.180002331876466
53.64312858810922
53.782379091609165
53.52669282324354
53.61050027191283
53.84011214170036
53.21504529938078
53.09299976965755
52.88507994756443
52.84458009809963
52.84590630106516
52.851427081235066
53.092322939964006
53.70512484245791
53.637326668436
53.731988469114825
54.40370726679352
54.4316281514884
53.80264914039988
53.59744836160637
54.062116013682186
53.75366378674674
52.95153451669927
53.37841247488206
53.12363176070117
53.41276446881458
53.556007334407354
53.24310812888419
53.102887750006026
53.34049537574063
53.67640317912076
53.224678224779396
53.324796989320895
52.66963984440444
52.402202149131895
52.07528887894829
52.57037620704367
52.45672755795186
51.920539468203906
51.843676920162316
51.347094566972984
51.58121677012529
51.55225584830095
51.6383511995566
52.029709871581495
52.041022585830824
52.14419255475225
52.527429173990726
52.75844626979057
52.67321886337203
52.59356645411351
52.97843227919191
52.98412064105632
53.134688940155264
52.89704676532253
52.425911442332236
52.68966867135374
52.4924461086323
52.0890740762028
51.395073511567354
52.104576731442606
51.6166426461331
51.76222683114175
51.924474866862646
52.16284782715108
52.018498892626496
52.003744402809794
51.522248853109424
51.84022514322763
52.44846131390586
52.45439425410154
51.72856345775781
52.48977439996484
52.66316728432287
52.68814885739913
52.48196372074527
52.59122440824585
52.67212912299645
52.61069924540842
52.414971085455896
52.317527112031826
52.2244467637246
52.06525364668927
51.37040572109624
51.58511734854312
51.42305578832539
51.35800976971872
50.81239212863449
51.09386614930045
51.05083856779017
51.1723463947055
51.1240062418207
50.78260716436079
50.926119389117105
51.09697699419765
51.11007271658052
50.94168540808431
51.348656466938856
51.18863595375512
51.29860706756467
51.32617194803886
51.4071716179236
51.32347930726136
51.33050729273653
51.671796827082275
51.80803040011509
51.923948513504
51.33701260582104
51.71448326574003
51.84653604385024
52.150193922305085
52.23997935318061
52.28388434642718
51.97284679523138
52.03601815222823
52.36522423467184
52.54567323055155
52.50621823538632
52.81071938467747
52.673858965901424
52.480549594724565
52.57803566769942
52.220743910061145
52.04619407071717
52.19739128194305
51.915935332200924
52.04882247790931
52.34614088657769
52.05259592425616
52.26890987373366
52.33065091162385
52.14353687590948
52.24749167246322
52.09139913669443
52.39983608427821
52.04764614394029
51.682325483846846
51.9977234583322
51.28396718476633
51.77889812601155
52.18670578590024
51.87368786150085
51.780078169859905
51.78932708528856
51.232633131624205
51.61764279084299
51.82697237293848
51.298974714890385
51.582599632189876
51.26888290272003
51.63816869075424
51.69305698379359
51.726610215614556
51.931036266245926
52.168620699632754
52.23171185955496
52.347203050656134
52.67999346056548
52.73898511526206
52.36892137616302
52.25169965818411
52.06038047795866
52.6908805125968
52.52000076187141
52.4548374418587
52.586001823485475
51.9825661664359
51.91646313565448
51.900574748034224
51.72345959461577
51.42046987525922
51.082109592510854
51.31235423203939
50.64096689181432
50.690803421940444
50.41502448331609
50.551539057887176
50.86710935605907
50.69946987405172
50.44297920592173
50.433367880206234
50.299339894836486
50.44015566051158
50.44959846170717
50.65787875586583
50.47630997137668
50.38353463908191
49.61512293718871
49.658889204992356
49.72987673971864
49.925651650536054
49.70500781605909
49.78032783128203
49.806590887647026
49.94211747893836
49.6423024456268
50.16493834967954
50.17382252368402
50.23783633606283
50.22752898338608
50.8787681290422
50.26768276985265
50.30456856997
50.48965055152565
50.11431631937125
50.61984373023067
50.814792619238666
50.90060528175467
50.8880756037565
50.9630213468121
51.374796854915665
51.207583702463744
50.767727050291185
51.61384357105655
51.2576608745727
51.593785600806
51.52848177549876
51.762394064972135
51.00022634793223
50.96902573529634
50.99528921306008
51.578895208026715
51.63736274706419
51.148331945975414
51.850673639489976
51.56812860008258
51.28223719517808
51.29954066589419
51.456080505474
51.33508123551594
51.30409261253803
51.01433925553973
51.016214545183026
51.05109995858756
50.916264010673316
50.618037305845974
50.72337613014614
50.758331300382146
50.686030382716
50.584880733690575
50.49764219421854
50.49946955942048
50.63261663976533
50.58393058991972
51.0053855361268
51.29828789425262
50.885691972246356
50.88097000394911
51.11413147467991
51.60365708519311
51.38326064217091
51.43164090922967
51.65257796043528
51.32871963005773
51.2943270851034
50.658253404717144
50.73511105325282
51.252283092267454
51.219987908072554
51.12057435669459
51.24383122547674
51.421373493647216
50.91403595084745
51.371187197862845
51.05301850755174
50.84984116551646
50.90395492149651
51.111042517414305
50.75415126536914
51.301677374272586
51.448391223996
51.35073811619277
51.40683239394605
51.34429148316083
50.9461814082749
51.49415601392822
51.19575216331474
51.3486899465272
51.2270794135605
51.1271307415966
51.22447224130088
50.659713228005025
50.67251190114081
51.088203731815724
51.5136320601286
51.47353638590385
51.71878749983351
51.92987739533434
51.81217094763847
51.33635991476146
51.3947057240825
51.87480448387124
52.00513739152544
52.1713259274582
52.19197477406771
51.983336518106036
52.24452082237449
51.60432176947136
51.9032602999231
52.69400446747141
52.72327020681423
52.33763833355523
51.944266525460264
51.857543557682355
52.12365126624951
52.08735947268734
52.22642330017288
52.11768160617721
52.2593036776009
52.2371666911449
51.721879947218916
52.00752936030525
51.93704267044098
52.38385154822585
52.182443836081035
51.73008132342366
51.93907024193893
51.83357223676603
51.84538303759903
51.64651573238031
51.15696990520708
51.5221122643436
51.62922259752679
51.50160121485764
51.37925002902706
51.3061601871137
51.193394737657584
50.6720814176273
50.68953880709933
50.705777317256455
50.66333479565566
50.96850746346092
51.15342902765937
51.00498988158419
50.88239549643984
50.9691497899464
50.8684031519016
51.30753669265555
51.09750024222954
50.79258371931284
51.18066969727132
51.157073521829666
51.04362910351101
51.38671043436557
51.407566470727375
51.58744438158547
51.42960468629866
51.588187776699066
51.131375751562636
51.468197554565506
51.23470508446865
50.96618317445359
51.237444743825
51.46431401851039
51.4583101107974
51.829031895389186
51.96333794455666
52.078799243320105
52.31956929130539
52.19650712695093
52.44368628412268
52.67399903299616
52.20763383853902
52.50327199503505
51.96611954323122
51.76289985007618
51.77988199271733
52.40896460447753
52.57393960831564
52.015459326780224
51.64193706573111
51.63419737490685
51.32308457891059
51.09625990506997
51.75975649926908
51.63855195807596
51.58362973857731
51.48580495604618
51.559936116891514
51.80190759332483
51.675430224447254
51.56871704667105
51.6325360181018
50.75269067971256
50.77140614948737
51.02732137135659
50.86628553373626
51.17979881216408
51.31585986187834
51.230930507020666
51.19670372651229
51.31726784238427
50.628581032663064
51.19561090060094
51.541860759219375
51.21645911453194
51.254234830440915
51.3701775126891
51.499731189419045
51.605780814193864
51.27404695721768
51.13260761079006
50.66378846044302
50.524986791760526
50.57715845198634
50.88499883102912
50.831131746506586
50.84792007678266
50.90120819393287
51.22398580340945
50.90552784159788
51.37320183885037
51.49253406093931
52.043469050102395
51.99735157090599
51.9479941906526
51.662155537115495
51.33668519929561
51.85311355828725
51.54768069668594
51.42913482955502
50.92452518284875
50.98094960673777
50.929573241362824
50.8809010494012
51.21659764946815
51.307369954562056
51.55987107502493
51.67459157834981
51.88549969613259
52.38036239321127
52.479895449541274
52.15510611386934
52.53158979547099
52.6255831297202
52.76691986984524
52.62451087975426
52.762861064981706
52.48370089923242
52.50547036459713
52.25485834172459
52.52079497185945
52.603121988135115
51.84138732251614
51.97340637932835
52.21134834488182
52.306658263813574
52.52817958456817
52.12321232170589
51.84502980465544
51.98756948926318
52.32157975439632
52.33465853377499
52.46963212359232
52.04232624525982
52.10173945506488
52.97220179082225
52.48293303167981
52.81241077833027
52.56069112221458
52.67468957520635
52.98169285365302
53.51043780808371
53.01716055000688
52.9551739725976
52.56753512556987
52.64035783382102
52.890201644639056
52.64233173134929
52.91776729560278
52.85011473694465
52.496418256773424
52.53467243136849
52.62165431467941
52.86473702904241
52.48509504762606
52.67861736878442
52.7402027889203
52.7678594231292
52.0907207667539
52.71860429751717
52.45758170524575
52.50188479673886
52.50584877971989
52.66416120962487
52.60049110088021
52.656682937166785
52.720197963472394
52.673477240783676
52.658147780082615
52.94534053568164
53.08347826351773
52.57901842332182
52.89027618893429
53.22769920189388
52.860815209048575
52.830032273256585
52.91014212503702
52.80738284850644
52.313229540116225
52.49499890489226
52.19693257723077
52.33859678002167
52.637798397082925
52.578818112672764
52.770192723310686
52.45641498067562
52.45851518878857
52.07127040539814
51.88695816646379
52.044894390380406
52.02568943017528
52.64055929036093
52.96750612064671
53.00956237305584
53.0602434547641
52.602083194042045
52.11661341784239
52.20683373421947
52.639859175834886
52.81765569414631
52.938126477714036
52.322011531908416
52.39323480001707
52.33448600191245
52.00100336710585
51.691697625058836
51.56450952139964
51.56379199281295
51.4624703198076
51.538003342368626
51.76826332432612
51.57026960783268
51.28479804047465
50.788457137245544
50.777200895419604
51.095789778571785
51.28518990348364
50.94553971063272
50.795940837060904
50.65899534169851
50.95450492752832
51.22376895242942
51.36078189491748
51.27815766131464
51.04116818845459
51.27952764375112
50.66150994456666
50.483475158757514
50.2672379680211
49.99204686406894
50.339984123805486
50.41375741101767
50.477662103716504
50.410306978654624
50.578922254356364
50.368577488204856
50.36612747023963
49.93407559294714
49.826474815640715
49.985608313958984
50.0907882390451
50.01842980806247
49.970817961532575
49.84193380220596
50.29973437495451
50.35176100428964
50.4953397216588
50.577479659627365
50.77825753592229
50.36970028586838
50.34838626450466
50.40517957113184
50.33170712436478
50.07083924202121
50.06649604469001
50.473735436900796
50.56193965355173
50.87721537205932
50.570709526193795
50.841058998164634
50.74831369984298
50.96084402544865
51.10692239468432
51.12096523447151
51.01311823272874
50.88887735333709
50.89817753082092
51.00152459066893
51.04660840530672
51.466387512582195
51.95460503673288
51.8298116380599
51.74424377218855
51.841666997551506
52.437915396755145
52.63508741971259
52.230460290048086
51.53225223066653
51.52789177748575
51.632820705819704
50.73968436459272
51.55384323216192
52.08417523151897
51.36759604255011
51.41620351627729
51.76556320117865
51.69950031609699
51.90297038688524
51.70426895400627
51.97153316596216
51.78228632760937
52.093148677963555
51.42498032124437
51.71822145975112
51.78472821621885
51.768288923283805
52.27543730534989
52.671060554846264
52.87378681026821
53.07511590442212
52.652827788026414
53.043813691573725
52.465066330860154
52.5437143413489
52.66606285312031
52.32277262605828
52.631693781459525
52.39509684414247
52.60362581934093
52.777547808342156
52.474927030025995
52.32258898310071
52.01748656223
51.97583168657874
52.16021660048572
51.9349213642235
51.920896787181675
52.18153834593071
52.26500389481425
52.75817894315268
52.17246215220589
52.7624179094918
52.63686107007062
52.81070091777443
52.5477154581624
52.0699544899677
52.143168551756354
52.16500111533259
52.29816819455319
52.68746875741923
52.41135887084007
51.87320933361954
51.661889837162626
52.67258706428387
52.39393174722318
52.38596096461944
52.22297544355653
52.026302534882866
52.05994835580893
51.952753482813556
52.647401824571105
52.49373616108657
52.678722948610464
52.34327593145096
52.52843880121948
52.37873365733349
52.6224496510936
52.641608901154115
52.69597909836253
52.80669940496791
52.72008347703131
53.177836681941834
53.199557357451695
53.27231565206513
53.22691744403816
52.984512582216176
53.01612842599363
53.0165905871964
53.647289605048094
53.90334966218741
53.79182919464266
53.89207878185652
53.87672186622332
53.88470791226888
54.080799036688845
54.17050420462542
54.02365193931644
53.84392246447442
54.0011175057966
54.1247891562105
53.5945120344792
53.52889806720281
53.448416813648066
53.777679828934325
53.708807421485325
53.88673833158154
53.57383002862751
53.37671283512407
53.09784756195969
52.973796733682285
52.95098005692656
53.12509298525742
53.36034153240113
53.12289033071161
53.55349615707227
53.53593743715722
53.5780996080315
53.38695854269535
52.874539333474914
53.11835030972711
53.49126433567047
53.5359705556392
53.73505303078266
53.174003128114926
53.304198575146074
52.99971062510547
53.293243923708836
52.72038274983732
53.06816738261816
53.243203186747344
53.1793723904086
52.89799732803668
52.97749298070237
53.003988180534215
52.72035665257815
52.675742045633896
52.42849374798509
52.297096615732656
52.415025544902555
52.426632036804044
52.17046241947433
52.21163193298083
52.825915625617235
52.24786540939697
51.64768077480665
52.30903472211225
51.98381143240584
52.18339680723496
52.11178609933477
52.33974810528077
52.713540051574334
52.86131581843325
52.70353842990367
52.362765378627124
52.92565630739889
52.95520991979992
53.037865481685515
53.40537155409819
53.36190581109264
53.07024528004659
52.935059512463376
52.98151441954641
52.64443102980439
52.574065896380965
52.40072418683956
52.21709781806014
52.366381029737234
52.39729354324572
52.10777932306039
52.81273093911745
52.57453068154169
52.61689132591101
52.913143856224075
52.75493433461149
52.749283347355885
52.446451750418206
52.79287559621542
52.468157428625155
53.21964009155436
52.5313688263582
52.32685299121098
52.242722885690746
52.15866970061943
51.944024961123276
52.11098843148733
52.17866536156288
52.202937130312385
52.53565169609494
52.410559918730996
52.34143081645353
52.55766039275058
52.9485293060724
53.16064865581582
52.96884058555626
52.94485920581483
52.583410767029044
52.48661020105113
52.33330948227797
52.317856562678145
52.309723730321416
52.43662914667812
52.02294172144243
52.10786509983715
52.11589024851368
51.99525103148287
52.01466305981148
52.10044940927111
52.091943787461105
52.010647607654626
52.22245024451383
52.35633746116337
52.6171026934736
52.418574731706244
52.368694770097775
52.55546500412658
52.32445900783473
52.44420493977889
52.12767643386141
52.73420654387126
52.36287828506416
52.619418474917
52.544701489973846
52.979935097138835
53.26983667206653
53.30164098741366
53.509341858477804
53.11639125500963
53.3677181397881
52.93328253617534
52.18586560873948
51.98848433050436
51.86109652705803
51.6744392173495
51.91383420866492
51.894623358272725
51.60175286395327
51.968016879199716
51.922355134864084
51.88850183278989
51.806959463073284
52.09520231793991
52.47006673134307
52.610675503296235
52.404344070240704
52.03658072272047
51.78003473181512
51.50122262722889
51.82422981428698
52.13700144861931
52.32333268094498
52.2887582923638
52.41160415817863
52.43670599141674
52.02449434284452
51.858109766171104
52.557488475758454
53.184291031582745
52.73052805989395
52.89686928071347
52.87651367668283
52.5654620220915
52.690881753673466
52.513005182351264
53.05503667300511
53.24363196076726
53.37511058292056
53.467580512933296
53.50941931113454
53.28705211421491
53.18950445329
52.95390018744145
53.41499614167022
53.89199176218866
53.49590232082205
53.67450473939321
53.53509022922807
53.41745667487352
53.34214646878996
53.26081125677482
52.97653266427031
52.655615623905504
52.66012080934117
52.60590837689417
52.596777346831985
52.72960689364798
53.042001439948706
53.09595029211101
53.217994348514864
53.39006457066101
53.565370609098935
53.285971683523954
53.59950859380614
53.45416912211137
53.319356513089865
53.35903166821991
53.716395951472116
53.57175476582418
53.671373033638694
53.77197665201739
54.12258783003735
53.93120238327044
53.66239633911971
54.4459139728814
53.95859248454601
54.26024895501121
53.39718872729435
53.660408826760495
53.473808031328765
53.121197722493484
52.78241443359501
52.957546040674345
53.20190021867415
53.572092217157206
53.40345686534139
53.269673998174206
52.738112141324436
52.80336944547339
52.49808124698305
52.569074599268475
52.77530457212481
52.402708409696686
52.469379901713246
52.23586443062459
52.80478891966993
52.650458256176194
53.13252363580952
53.097797208275395
53.485698236900625
53.688561238038766
53.389000239018245
53.37707682265062
52.96361220623238
53.12243683721628
52.880464516721915
52.78424695348623
53.082726841146986
53.291193856430596
52.981106893133486
52.829199799548576
52.848842667738666
52.60187164321047
52.748521474877336
52.905662006644036
53.18996301687732
54.2258220629178
53.69497640375785
53.90514944302346
53.642282402393036
53.42308204232688
53.318197134277476
52.92333304841619
53.243033088209756
52.89667603121479
52.880054067804004
53.29166007456953
53.441855514235044
54.17881796669487
53.84584642875149
53.59471623487876
53.7689465588548
53.84533938186765
53.37329604104583
53.5212842012444
53.54260759269163
53.34557538003786
53.02999075820154
53.34321577784184
52.86094836780123
53.08094550907808
52.99550994454305
53.13671014724899
52.93310487382228
52.70262611501843
53.030064125212135
53.293216880619184
53.394828417677516
53.26879895712679
53.89735651131022
54.11982807092107
54.30216058091398
54.256030610075555
53.571913955142854
53.757471397864265
53.5461425860046
53.43665195557011
53.48487352357677
53.874614945423275
53.64076638112556
53.700214900138896
53.31938854587272
53.36489986251004
53.33268797446357
53.55158550645565
53.49366718667708
52.93291610357823
52.94394045190019
53.51722522974929
53.145744725076476
52.963982457074614
53.04428703910383
52.85724472196644
52.89065506064505
52.80353789949259
53.28189369118586
52.894691120562456
53.07191359974595
52.86040562430182
52.91643415322667
52.729783628492235
52.66493639539809
52.686399455352415
52.73350642899927
52.86737390629683
52.98100594447148
52.91298175066873
52.88942849495392
52.66012311979993
52.63656541143855
52.81923418581705
53.02032124272364
52.94645408466255
53.15394311265309
52.807107386923505
53.13587366975437
53.11011710218272
53.26642751897658
53.50038947504713
53.35052018095465
53.68501273617165
53.34491461017497
53.55058316137645
53.71828413072064
53.63922748816775
53.37862010997373
53.59669895323552
53.36683910868035
53.89235762591119
53.83155737322621
53.40471088667782
53.5752827728246
53.25925385381702
53.15350882296014
53.3278699101009
53.351075832855486
53.852490287052944
53.700014150870004
53.30095765975977
53.380520478467105
53.597437352965045
53.70365598199496
53.21955255993341
53.59969762241918
53.80602220447246
53.446969647226766
53.66317684015384
53.44766495216499
53.13917248095723
53.58336664375165
53.6025012482323
54.160322034377906
54.02039811608018
54.13933046716994
54.108327466941475
54.061057169085
54.008282036027296
54.19212196283245
54.560977198677286
54.36570866086439
53.65628285231185
54.335689192799386
54.41444779822596
54.454014379195115
54.36663790626492
54.301815684167245
54.51988890602178
54.062326411479326
53.61903723803204
53.58538693057237
53.76918619048852
53.377465971166224
53.26211131746921
52.97804686964297
52.48226268960641
52.8608517028002
53.21882393688106
53.052363331529655
53.40527558913049
53.26027293446024
53.20828934217645
53.039003510348664
52.70972524234757
52.918387303277164
52.928614081913395
53.05579692459084
52.84302791396008
52.95294513165388
52.7702653305141
52.78298842433403
52.67283798815119
52.96745128966868
53.40132016689466
53.294346734552015
53.29288037872502
52.562040134763905
52.83973583408001
52.198352525276995
52.33055512911691
52.22790730659267
52.62653980988007
52.43796613771337
52.501432670008995
52.91440832931482
52.93012771383892
52.75037267106161
52.8890942404748
53.4680602926848
53.30253137281864
53.294804608106475
53.63368814982288
53.09422590246108
53.017703537330206
53.30423882516801
53.13843749780749
52.5270248175377
52.46814195595056
52.899277730043266
53.30468264352564
53.23923644528657
53.07507876892943
53.02332096444594
52.61621694030456
52.8453932846147
52.749610056950814
52.98688275293839
52.953729520875164
52.55248712503657
52.650789155774646
52.68780478117881
52.678934521689236
52.85418212020743
53.2833269555598
53.47650857775345
52.74214259660857
53.09094960198544
52.89321324920556
53.11201779774018
53.05914500061425
52.69622573827226
52.875648737360365
52.458804317993796
52.58692725770911
52.479112210877446
52.09638410156401
51.91690579748359
52.15207192922391
52.24726930667438
52.17479172057365
52.43447662971054
52.261533905410104
52.37008489644868
52.49954416240535
52.18124214349661
51.981999741651556
52.08448649271122
51.97241314748508
52.2501574226347
51.85361017013281
52.08708590225353
51.99187261680743
52.762368373105964
52.89206995119208
53.06484882708497
53.43970874636651
53.19935684795696
53.19882121414485
52.840908405805294
53.23018357169754
53.16704183489817
53.30489142412686
53.0710669142356
53.32859737357036
53.43248989410323
53.25422580482782
53.15130251333233
53.152156442275924
53.4026034252768
53.444895667940806
53.472586632247264
53.891753665748546
53.611831705467246
53.818300802577724
53.88967178842259
53.77967403934001
53.91065712819049
53.661469378783806
53.59270466883955
53.95162805803103
53.669979140036276
53.69830040803523
53.79225143031736
53.81466437372621
53.63426202285486
53.555388861875606
53.264068283069
53.05734307103084
52.866721278232184
52.76852529010901
52.4658286432625
52.50771144083035
52.6434893400996
52.800911545360805
52.33654194095507
52.35532739825238
52.631492858108295
52.58091297976763
52.666534406684065
52.88740376458264
52.56410154027884
52.06770286882716
52.40706019516556
52.56350350051828
52.324905360016544
52.34742458498597
52.27630266067948
51.99080185299113
52.24912944510625
51.998074726074066
52.00340953246691
52.4961638974099
52.396020531724155
52.31482725756806
52.92987314838719
52.97042527438055
52.97512071521564
52.60920041890964
52.54984575626917
52.15676546349426
52.0637637075515
52.60961857246473
52.83919167272577
52.85606684518085
53.144721756458075
52.66762341941949
52.94256953473296
53.513066095433835
52.99177617052712
52.33948430744171
52.27562758460644
52.543568297049106
52.83866808378444
52.83627990399009
52.39073207028984
52.69927033846753
52.643060703306666
52.294785097785955
52.090598050218546
52.47112751848069
52.31281414177321
52.593286872543445
52.27247444576991
52.63079310576811
52.898363200298
52.8218125428608
52.387941995438936
52.446753534726966
52.20786476098888
52.29095868947819
52.327554533808794
52.17025574830376
51.79063609379945
51.4420767055916
52.12726826776259
52.451269801259414
51.81902229195756
51.1867556816634
51.29968543103554
51.3305193572611
51.55163899317946
51.54787508156045
51.251802916367794
51.21989069934018
51.35607544573308
51.762991469523485
51.45056088371571
51.493495796134255
51.58523107307927
51.44353340184537
51.633388015348565
51.49843932847593
51.26668817494856
51.52449397633847
51.02926965084207
51.54011765274953
51.65657044004588
51.26316830210822
51.375233327361265
51.765044683168504
51.50366080321225
51.78588517607485
51.82947060132734
51.90999755278384
51.589296270453914
51.968410518498466
51.58481383983169
51.96112282797899
52.23160641828166
52.61374273507388
52.094893384387994
52.01326619841318
51.897074589830396
52.420322822673576
52.21762251152711
52.494574649017665
52.119317904561065
52.19694990969258
51.68789325730892
51.82310666142562
51.50975395103464
51.32828614633442
50.93478712887124
51.32526128381316
50.93825658942088
50.869830919334994
51.21221291613463
51.33269836397111
51.35242374671324
51.696508138848245
50.96265037960912
51.38296012891447
51.21229148712619
51.46557246550673
51.43697445761563
51.35462787055506
51.70651564281789
51.136221275581676
51.3438883425876
51.49143352176638
51.375442675902605
51.331673877067686
51.35929188878285
51.34332456274939
51.83171192375487
51.54595946041417
51.52943354258104
51.23789510885832
51.54591823666822
51.18607600153243
51.2689792469197
51.195223004385014
51.2762695721139
51.67322210074243
52.11525584758727
52.467209830461066
52.20666996377965
51.975304119100215
51.59468957263428
51.80121582928087
51.61405109628117
51.57809207541358
51.6796820040777
51.38531483822037
51.77801023534175
51.7117989669731
51.71260458438205
51.924559486101884
52.03132558171996
51.808783324397105
51.982538984479476
51.5245276845416
52.31327716651119
51.96609955190815
52.056432306979055
52.31660153376668
52.57296961106243
52.06482739051043
52.30460614374271
51.95854131501686
52.04801119498121
52.37992835918261
52.40277502841337
52.39718959493014
52.399405308545695
52.25081277552413
52.04198098998793
52.00025907887182
52.35990479259342
52.47383659055876
52.292102563126335
52.111995746200435
52.07689680496462
52.2705886040774
52.86907223638963
52.70688775507125
52.311229589916
52.4295298085718
52.40070413190548
52.53139409759263
52.13401666053944
52.4402775257628
51.98652363874396
52.55079019311625
52.3981678071849
52.47263336076532
52.35392937717998
52.48935924252771
52.35278260878916
52.42548245988244
52.330839634299494
53.04224116736818
52.93890908062073
52.65201842578315
52.77772168183793
52.63025286336646
52.74715166439872
52.51387304630762
53.01563155306626
52.87336346296001
52.95387752716704
53.14657438068911
52.83617393996533
53.001617212709895
53.071741457555845
52.921025143998264
53.40015906943862
53.80886313143754
53.58441109518339
53.68311180123832
53.363884353343245
53.797620166721984
53.711391859325495
53.4936823163558
53.84368113753938
53.814455767371435
53.66192078285305
53.323473226755546
53.45616831083679
53.476747967202115
52.78045899340827
53.1855544918319
53.05489456532844
53.04393265196328
52.71645972219725
53.09862610684726
53.52805565976945
53.580790339449386
53.78381732730119
53.5685160544168
53.29529872063335
53.13928947294124
53.32621137670952
52.96539596771818
52.60067334628351
52.6363381573373
52.49333327333358
52.33030990709296
52.012357034709666
52.17089436952318
52.49385301402573
53.007793719469404
53.39503965277649
53.77235891095797
53.926252419299566
53.89222965391866
53.91697675811064
53.80537885974062
54.07910444350641
53.72056609686193
54.05059806789174
53.8719641007293
53.86548613029755
53.37112269579039
53.48586454108961
53.663426286736694
53.637112020785835
53.31411586205935
53.65821174542599
53.56463312582349
53.005328619386376
53.091112300089364
53.19666987288711
53.22523194481261
52.87769810943417
52.94193817796116
52.69540646637267
53.187263656307294
52.77622155634271
52.59569542182863
53.098879309226255
52.72710764967434
52.537602243978
52.67863982511095
52.6977305179167
53.037203604075685
52.937986555897936
52.65831184322811
52.96862938460835
52.94540375618104
52.90930704875586
52.91524899756848
52.311413690543375
52.43752505097107
52.63488006445992
52.480959780726714
52.68671198516768
52.72442280231751
53.48441672807101
53.22971449750607
53.23594544240378
53.42227133591632
52.6038920236232
52.547236438624516
52.32008430325304
52.605371808610464
52.761562564900665
52.85215466186802
52.80356092980498
52.8615740352314
52.531761651987814
52.17917755231475
52.70912763040354
52.57035865050553
52.368290485951874
52.471842912252775
52.80585015408746
52.667984460821124
52.82267285949306
52.813066952838
52.88151015916638
53.21534414165604
53.237726371983356
53.51925274335227
53.3807301054987
53.5169163844166
52.992730003978764
53.57527830650785
53.49638827920295
53.653293593375324
53.78998251201557
53.81596562954182
53.786210958234435
53.91350388161709
53.586001614954
53.78738429656049
54.051646131856444
53.990575616675486
53.676502387658836
53.71721298652832
53.80640754805547
53.44642683680607
53.75168356925806
53.573526222200684
53.520736806276034
53.723219415061976
54.03476144320051
53.91965584037807
53.8512282136583
53.93939398205991
54.14984633194887
53.80881298705434
53.978862801058334
54.50283212715399
55.09575089623121
55.066524060804014
54.976758959988146
55.0934742003777
55.19982742749205
55.20611469415641
55.22499890620957
55.01608705119828
54.77633334289147
55.44734011955969
55.48753725591533
55.555217622510376
55.31640874580148
55.71213564500021
55.85240761337385
55.793402827458145
55.75175005961308
55.7233059325647
55.43794405622938
55.42960083470644
55.39735056751969
55.56900785468446
55.974460236184626
55.493257705040186
55.48518217179181
55.28845510091369
55.15703923712189
55.06813639200968
55.60807149046361
55.66321822065102
55.7499150693841
55.50344026540401
55.75427261708037
55.48039314620159
55.443039414024135
55.572946692894995
55.117599674669236
55.44626024482963
55.50249129526901
55.54247998966979
55.733029340689846
55.24754834603438
54.650790577617386
54.611020418980786
54.37713408883932
54.473801747452725
54.17217621967472
54.29513562714859
54.68734886571267
54.65929696235189
54.594763780349545
54.51477428055706
55.00521808933597
54.925447053551885
55.35554057826162
55.2468539372082
55.09721457765606
55.438326652818596
55.367263390266515
55.22808599381267
55.357365156733515
55.226936506134365
55.378134208941404
55.770164800318625
55.168439091177305
55.257699245675155
55.33043505405228
55.5351642462648
55.27344584812014
54.73634234191873
54.81733044146828
55.23630657119213
55.27805198660505
55.22187455707798
54.92132115733818
54.8536106199312
55.42896320349383
55.06577336793091
54.90042968378089
55.49999218616084
55.49995995302275
55.68454072317815
55.72118209335841
55.46350490007175
55.1291924938888
55.205891362890675
55.0094607889223
54.70151486912577
55.006597373245455
54.85166139635665
[truncated: 98,002 more rows]
