# Supplementary material for: Comparative structural insights and functional analysis for the distinct unbound states of Human AGO proteins
Source: Sci Rep. 2025 Mar 19;15:9432. doi: 10.1038/s41598-025-91849-5 (PMC11923369; doi:10.1038/s41598-025-91849-5)
Supplement: Supplementary file 6 — Supplementary Information 6. [file 41598_2025_91849_MOESM6_ESM.zip › AGO2/r2/PIWI_L1_distances.csv]

cm
32.372615415161086
32.09744802517116
32.166894230095544
31.941182439326816
31.993157658205366
32.25338687852793
32.16868858264134
32.10356313249253
32.05278372622569
32.21388988889676
32.016459574849875
32.006618486054364
32.01593393433688
32.31143831226475
32.30605259677622
32.31601345457125
32.422996051488596
32.39483858146379
32.56425062917797
32.74871197939838
32.463588378485355
32.667687206348205
32.535359918708764
32.53598142343115
32.537201380069604
31.860268093198226
31.902852809225926
32.035536193247765
32.010011906621635
32.19762940667934
32.563853347944345
32.51749803149637
32.5874078401375
32.606129509155785
32.489031529084436
32.62704117678615
32.55091723583404
32.353406935823855
32.48491788654602
32.055289842072945
31.980482402812974
32.50990874885959
32.14393839368344
32.32491249449341
32.26226795887085
32.18171323692678
32.423977516340166
32.328408071196534
32.216501953307585
32.1064971061851
31.899851745283513
32.19861209283359
32.44411312556934
32.28704294207543
31.932881573463685
31.965483545967334
32.253935930917365
32.28792540597477
31.955277406091877
32.37581704380221
32.13896722893555
32.286005442396934
32.29886237748596
32.36720434143326
32.326637471664476
32.09543954797628
32.08686416586276
31.887478128535967
32.2803765940491
31.99327122262121
31.624831954061108
32.19043314273117
31.97524372446265
32.001458241272026
31.97455720421452
32.21568273038298
32.32074991957593
32.051681585036505
31.754841229780176
31.815172665049293
31.739985786102974
31.992096938659884
32.04350328694165
31.699802735559256
32.16416885159841
32.025711333477766
32.25909022609184
32.20417808955124
32.155652158356816
32.06431884646739
31.91220279510642
32.247455797143104
32.188112188742444
32.065878594141175
32.1545016839888
32.192100299741874
32.07198784524795
32.028802913051734
32.00456862579603
32.08521271802334
32.1498340604065
32.318152463343324
32.64225645595883
32.6015894775202
32.808515070080674
32.693856901590124
32.51987742931932
32.61903560697503
32.73307268056406
32.19804719066807
32.28345507320205
32.21407302281585
31.94683800785742
32.12898255157346
31.832769755940742
31.78232326872124
31.95384472604535
32.200034299870644
32.043821697210184
31.96019508926328
31.3730540379077
31.53990138250238
31.80065372244482
31.815609789967084
31.903950918618598
31.89870330222547
32.2393761975449
32.06647041544181
32.055024318898596
31.914705741670414
31.896864000426415
31.747019985624792
32.06234450795189
32.38707013676435
32.11469275359433
31.951202753731128
31.75957281698989
31.7142210845253
31.721907651115902
31.702762921123462
31.79468266533537
32.112793420280845
31.9180205131507
31.782263418463803
32.27390626096709
32.037831527239746
31.94752270036648
31.945920364092967
31.748463985040946
31.46989564415062
31.652914799092265
31.57522925737553
32.0094129287593
31.891540527644352
31.746205838662416
31.817405758946524
32.03699185219465
32.19146002439367
32.4300347663003
32.25366180408951
32.41613884255311
32.35371032195676
32.313240944991065
32.42124917381201
32.25189714746109
32.19802979010854
32.15407704844903
32.037857280595226
32.00269928066957
32.21275193359136
32.318597427425686
32.23651974117372
32.45318839395446
32.42149828588949
32.359535894934794
32.51505483870437
31.983779213768734
32.0973075735884
32.13438697035237
32.26948844208792
32.04627238364265
32.065395168845704
31.817989791395252
31.807337704523466
31.78382245045766
31.60006644797068
31.850328444529932
31.86978326847437
31.962457897139462
32.03864797311172
32.03853310721401
32.144516551816
32.047393606725905
32.23859078684218
32.27902907804605
32.031940117894486
32.02732669193228
32.21824170022971
32.516094113498426
32.5551893209438
32.629756233382
32.21929520620988
32.178997321582855
31.84191949303749
31.692709193157462
31.999832567222274
31.980927002770695
32.20940885088379
32.15393939760767
32.66877885148074
32.353407681462244
32.41347427430316
32.409214178165975
32.318098900438464
32.18460087209333
32.58371881470936
32.597201479026374
32.85271555048471
32.45736981592395
32.55110751747358
32.83133846494253
32.66215456163553
32.177005146466875
32.327871232363606
32.10211881512002
32.01736341313156
31.938761869572122
32.21881489853203
31.959068872385703
32.31951451264174
32.17555433528929
31.993837866184638
32.14225055860658
32.14281531797925
32.32291993256797
32.138712880911605
32.11558891020689
31.937918980425096
32.34333063828379
32.4065466254215
32.20237687483296
31.98475709614855
32.11820110392934
32.35173321280572
32.452610399269005
32.255017820615755
32.69182622230403
32.344514468628134
32.30874848896454
31.960884600428084
32.35845544443656
31.916212710502037
32.28754522435007
31.868339407200914
31.885369906359937
31.87204667352792
31.766125662374186
32.07488534642759
32.331086515360816
32.477188728845434
31.892392886973322
31.96585603364725
31.61012893515672
31.95309377805568
31.80715908110662
31.838429718448015
32.14443164812681
32.05952168541053
31.86012998657336
31.604549431929755
31.434108478923278
31.55105699665005
31.51458572819167
31.42910623760615
31.936381646708163
31.722675395187903
31.665518631341985
31.721129599324907
31.83813047518054
31.78545834710564
31.6892616213137
31.406767028810034
31.538895981002582
31.934490310051448
31.948182618872718
32.209684090613464
32.02059054074529
32.089968982808514
31.770107963355912
31.74772827024996
32.32094780903221
31.796974374677387
31.686976080604627
31.704863733965595
31.49435489544387
31.799013078795223
31.97707962569668
31.933111191767324
31.786791185480705
31.450579597591346
31.64452017472465
31.6769825313143
31.849233109035104
31.74434184684947
31.80178056454407
31.462279300620857
31.545088787831066
31.430302314938277
31.598455682007714
31.957794897115026
31.88219910089554
31.661300909198474
31.99030145680005
31.754278209788634
31.742636849672174
31.70590012031175
31.71480489457603
31.796104565793502
31.772116719238795
31.954915427135862
31.878390955614684
32.16418012199538
32.13072042505378
32.15741714865541
31.98523014351988
32.22833588320246
32.08913901609963
32.49272302168264
31.94758369225803
32.40513600714405
32.251226140266034
31.81149176871973
31.970215924957582
32.473307721475976
31.93087867181439
32.321056734834094
31.911383925789295
31.54787582624734
31.467837373379616
31.76144316514282
31.67566097079208
31.69003285768816
31.371338669452054
31.558030084386463
31.943913106113822
31.485450301961635
31.663041830707378
31.64547841065736
31.61095062105886
31.855432183334162
31.709422607781576
31.59240872921116
31.438942671800078
31.228065962050728
31.19556617406763
31.33446438485458
31.296905593379446
31.477931859967686
31.247245942836436
31.27095551044026
31.299025916006233
31.335343186769528
31.355890819041683
30.90980051676949
31.39437942773093
31.246990670313963
31.437936804585025
31.56357111827543
31.265440086987443
31.485157013873582
31.63987925186976
31.543143808853653
31.630142341911768
32.03439707342331
32.10618268647459
31.73724391446315
31.529726425713726
31.673658347260226
31.61389999357511
31.328075811123163
31.56085765868852
31.49985489880431
31.605743615598122
31.758250823703847
31.721341123076993
31.751962504089438
31.542619559800723
31.639499094536887
31.519317852503644
31.421433168826017
31.446989980317095
31.32122239126299
31.394689912202274
31.542401163899584
31.25313022318409
30.875782185328752
31.04197528437048
30.863809386497344
30.577894322151575
30.663663032268097
30.83595576051192
30.976539808749738
31.26771083749012
31.064702197463646
31.208803441392917
31.360302376713214
31.235901071755972
30.92971691128555
31.276393997996106
31.012611009528886
30.954493915563646
30.92590957664065
30.99978017990504
31.18090836970486
31.033247083539415
31.003598649633865
30.634838911404465
31.10827414424896
31.15930917641968
31.000292499099693
31.00662212771922
31.013719011587806
30.866354966395235
30.957905322376305
30.66529072111794
30.90677408641919
30.848347778208144
30.82439585353327
30.648714629502184
30.91254747701833
30.914046888641476
31.115763201030102
31.036015812460228
30.678905704004684
30.736423924123567
30.611197090197695
30.835686429272517
30.722480590128427
30.78859828632659
30.701257149800053
30.488279659131
30.73560872929269
30.472872491730023
30.73896224873131
30.664756113441257
30.461537691032238
30.705619132837167
30.43898015895169
30.457135854090396
30.717083263647766
30.90151916041492
30.765936886125978
30.52661632873546
30.454885258623843
30.735657787845906
30.557514628345807
30.817344341938153
30.957768984490766
30.88730068711893
30.697861819200792
30.56670297823786
30.753979668599253
30.956908476135553
30.858357974960388
30.542656251023455
30.887133869169833
30.813034343650898
31.123238230282983
31.13853442788654
31.063660189141498
31.156103585421803
31.085811579287366
30.97853156929295
31.303478934725415
30.85019221972873
30.941747370941293
30.931293741739047
30.92363985926639
30.883072900566304
30.66998092319678
30.669410631033674
30.752150815335675
30.67853390869317
30.541856098560448
30.809943712681424
30.688957327309357
30.86564437028034
30.75932087544901
30.87383097962446
30.551255479435724
30.99605722586553
30.959176977810046
31.025192153546023
30.591858666606765
31.1633978875948
30.96662930065637
30.89938952523403
31.2688495589282
30.999279349817805
31.048379254203173
30.990828318126702
30.740326128951818
31.071265543906122
30.92908225244238
30.679223381470443
31.00644635283518
30.764654922192683
31.04535851189985
31.13623653664553
30.99269968141856
30.921515599815255
30.905796244073283
31.23066920442966
31.037805407219352
31.103551058229556
31.06863481046995
30.983485184221713
30.780379053343164
30.8962480089655
31.324874527076048
31.073821675906384
31.082329980900457
30.91007825441858
30.945240238004928
30.74388929549137
30.6821470572943
30.578546972367576
30.742749113541525
30.40076343104108
30.932316162765396
30.607630027424147
30.333129346031143
30.395957826848157
30.43854075930353
30.53829637105285
30.250806304602303
30.529641037608013
30.168684555646664
30.41656790089798
30.442293737815266
30.367169875860764
30.36818815759565
30.37874670625151
30.277673397772446
30.151129228240492
30.060578479509054
30.080282460750777
30.24253876257646
29.913438643118482
29.827693357798935
29.99997237645142
29.75930724241681
29.613515401939967
30.070131168836483
30.097588542571515
30.13222971120197
30.31089768031409
30.501519878102645
30.25670144616776
30.355896749166764
30.1790479050891
30.382238430717017
30.37398441179994
30.677311100509428
30.71758017531603
30.735658135233393
30.865004269882803
30.57907459856156
30.6643345667869
30.34780912539283
30.503536806627437
30.52059250913996
30.706270518390898
30.669864902775927
30.415909055593495
30.38192850447344
30.45577689098835
30.5747068052922
30.787633963814685
31.08293378838455
30.8299402698119
30.839070223729184
30.55900103278589
30.759387270178987
30.657645466638442
30.633762736624906
30.87606606653137
30.681563784839124
30.340690882279702
30.237404322256065
30.578278804592735
30.65897072774901
30.501042920199602
30.782256068901916
30.441694451393193
30.22751548174294
30.20829083960313
30.32396749512858
30.463765523927336
30.396832324324777
30.069556932726716
30.484180349086607
30.539457002015258
30.210346581108347
30.058543150432968
30.159938148580657
30.482711404110113
30.658317560887895
30.616113256658654
30.598667460636623
30.101406151889833
30.33863599916525
30.002639115755112
29.752222601887798
30.209513439392126
30.348661090070244
30.491569830833928
30.276070852592003
30.347501044678435
30.229193551544956
30.38927345184302
30.462765389977456
30.222538714317814
30.21637239895804
30.443588817057165
30.319396691135694
30.84738525855976
30.645223113944027
30.647036377405176
30.31273624759074
30.412191477447916
30.528776298445724
30.712940651487465
30.65019004392237
30.618400891059235
30.63977985256481
30.695308299494755
30.494331964978393
30.464243939811467
30.663566360066554
30.54384157357993
30.707415285637904
30.555252624280723
30.55605046778233
30.916201998301425
30.74990324851158
30.81706175087972
30.798676340088004
30.89868116221973
30.979004195371594
31.24051585761438
31.028868908373447
30.941764224424578
31.173746008264466
31.017483845837397
31.030454448178222
31.31191263369917
31.413902106865603
31.161680849502957
30.94807376284661
30.887454088548246
30.99437725684729
30.80116937473494
31.202859621732234
31.036070443579035
31.2261483591063
31.091427966589727
30.82683944232811
31.06966034122616
30.94905660400573
31.30638252921662
31.274384501181252
31.174304238160733
31.374170035416245
31.641788761268707
31.25141868487538
31.05779961545193
31.20731938045653
31.12867266149496
31.244663594907095
31.175635285683857
31.058441971816336
31.08705658258272
30.824531384861963
30.956471043675506
30.994981510480965
31.093901472080365
31.32694002409497
31.273685134637578
31.378099852713795
31.21957241545896
31.25301767547244
31.26681210684128
31.058032660211833
31.456458817211377
31.18552029161765
31.35985270444805
31.44238391275754
31.217760225351725
31.02293913964266
30.94538378207018
30.874268305370514
30.961848987467334
31.139808359745526
31.01750694105655
31.05471950562756
30.92537542304931
31.020394765684014
30.755121041557853
31.11171428258312
31.40932340891676
30.846026626967383
31.355520513226026
31.662474671254532
31.495314791959817
31.63361390758503
31.57653620973052
31.514275587411994
31.401116889582347
31.491666502637276
31.66452202522048
31.55765768078201
31.249957967399045
31.151489104365307
31.567282678656024
31.620912783731093
31.623416755358555
31.579657480898554
31.31189335960541
31.6910985674536
31.81457526146245
31.97824990254785
31.506085539438743
31.599332815437158
31.315102020591368
31.540363063312864
31.70581129058922
31.523937863961766
31.83454814417048
31.923847429493545
31.5992881141492
31.760776514306436
31.934988312082307
31.363886464295287
31.379136881084406
31.55326494425581
31.63212430492541
31.495764070310607
31.607658153499354
31.54404828945283
31.48666023983204
31.592894498756834
31.585023109429926
31.357791178616147
31.491673370017377
31.688970448385632
31.215097137908664
31.30644732166591
31.326392028080924
31.062640014606085
31.32779093015058
31.16773432437115
31.369940792056706
31.122103814781987
31.338318148721665
31.028362491262023
31.560226116601267
31.471605126473374
31.36648718571157
31.456082151147474
31.970960569368724
32.08975718282723
31.816722459457065
32.31389509264279
32.29308879977216
32.39788907628927
32.50340536548663
31.812805446268268
31.930417388550428
31.80675505858416
31.722254736894165
31.660768005702394
31.689503663598558
31.705008211207023
31.68046395269639
31.752061622332494
31.69203241569835
31.76566097417496
32.07499292437019
31.969672471893126
32.40707331063215
31.86910918832378
31.899837426077546
32.065141237818395
31.699218566856675
31.36780848127019
31.727167161790103
31.57148949509166
31.540050982213895
31.41544503535988
31.28359365929389
31.066225438600707
31.53441573443019
31.82197159702
31.587657304204427
31.559710106701115
31.533049773355206
31.69154024752146
31.589459992626786
31.610922507584515
31.780791325169847
31.38751151700246
31.64642520238918
31.99433962534701
31.86364006264819
31.837169478923467
31.758488755531666
31.49953533503641
31.65171725423903
32.171940285042865
32.22356845780777
31.935697559031524
31.684222111886868
31.810327985818642
31.717862288628403
31.442932125845296
31.927153033715634
32.23964437560377
31.739044955984664
32.028430830442616
32.12473633254676
32.16983786084774
31.89139248114565
31.77060944797802
31.810468953963177
31.844069910468267
31.736245393172027
31.845968342895073
32.100169791329485
32.133411276057736
32.07259036220319
32.19849783935421
32.18054505008869
32.20159432468205
32.30972428667779
31.965514529773415
31.847844032059257
32.06344134249468
32.22321862925821
31.694056081073
31.624707620443992
31.791857940434422
31.450616731761443
31.747163594290885
31.52568419072076
31.799477036239153
31.458752996387947
31.38518087324438
31.344443793112863
31.55661827791304
31.368185704272147
31.43260131717988
31.545573721248637
31.678223608710148
31.678195254362127
31.5592380998494
31.580004967774215
31.87080160107497
31.76871053753994
31.970906299094686
31.889431705000113
32.00138525438684
32.030737258156144
31.515859270529216
31.372441715085778
31.487715959981955
31.524744440712695
31.437805954468494
31.394852496031405
31.288806953116005
31.300385802959752
31.411898760607517
31.227172109827073
31.20078141585758
31.433109845196935
31.534227795095905
31.74445470301311
31.65648875043796
31.828798238896425
31.98704273523183
31.93125927168514
31.58983286687564
31.438493038343154
31.819742444742825
31.930383755307226
31.825257993571384
31.789496299319655
31.763353544514786
31.712687978845622
32.02785716575991
32.14292534927536
31.702241361610096
32.01868353861497
32.17397650275605
32.036050234828615
32.03482388466545
31.631950711652042
31.751717409890333
31.709765818419992
31.686022808270437
31.328262472479498
31.45122143607808
31.21534571490533
31.581456803884475
31.56105874710896
31.278727668621794
31.387049254991545
31.36154178602591
31.155159683664134
31.29210133491701
31.264050760997314
31.165656192540787
31.169951678653106
31.758998034629386
31.420196961733208
31.27236169210834
31.435936960554038
31.378646440568584
31.5189568276334
31.452085330162436
31.44379307403452
31.46388722600867
31.504803612388503
31.48414602083938
31.405989626511882
31.435254164499646
31.430706762185153
31.32221780295829
31.070503160932482
31.24521054692276
31.39757698172811
31.06244149137412
31.491423978712163
31.344241419366597
31.01496967285979
31.063279544114028
31.108290090372158
31.09874893896389
31.20963078250681
31.300889499849653
31.287651091501832
31.506126116387765
31.697264343643067
31.7512121994805
31.758990937287642
31.64513373953933
31.442586778511036
31.782309068046608
31.579243299271187
31.568577645260255
32.167900564557996
31.69422300993175
31.616132453647175
31.68854122612809
31.517099176805452
31.616453695737047
31.521343753574286
31.59700786215273
31.46024468262068
31.91999280359723
31.482331821712634
31.621202446338263
31.723968805658334
31.69684200642086
31.476642038854248
31.828090838023627
31.95296984743124
31.975702982801874
31.90573362726811
31.99085762579106
31.71399819306345
31.75297859936176
31.838910344877252
31.928872580510127
31.812411786083953
32.041745934716175
32.16004525012966
32.12019700933699
32.22010748538366
32.057088584560205
31.856440506085026
32.039200442317295
31.727065235488805
31.73694733157781
31.52718123950996
31.687970809148297
31.938262252251306
32.136717482407896
31.766465848605367
31.926465882576164
31.931706878026176
32.08302970766175
32.08274863195827
31.80285977961876
31.88598923771589
31.81505899466054
31.575503683744845
31.872676401403446
31.92699830703074
31.728978713489163
31.627294415054283
31.91821281547242
31.88437954279257
31.924283392133542
31.670122376645992
31.917910742684438
31.857899272033475
32.04741735458591
31.85467602061194
31.948274313651698
31.736882445589707
32.0733877763431
32.22979540715061
32.12075451784381
32.16845585437401
32.1548737545295
32.255103833380815
32.079959135382076
32.45309319574328
32.228604870642464
31.759132203857202
31.737641368800638
31.590771599236046
31.622803519012894
31.693153696741067
31.73904191842104
31.929301291263318
31.86515872109623
31.792865055009347
32.01936211163301
32.26075134775076
31.92883364555021
32.19369408649007
32.4665402102503
32.65075473507946
32.759379873590774
32.46343162092586
32.71623963076165
32.29930164070161
32.580133519638075
32.3720769915259
32.20480121131093
32.25042368122247
32.201780999576634
31.98545568257797
32.00188976137659
31.72350482552288
31.793730589165772
32.01410048732753
32.12389228807085
32.088998502372675
31.845041042848397
32.30622432176428
32.34932996315642
32.03416739777479
32.12800978401277
32.213958573384716
32.17878544979678
32.54502352310026
32.275663500204224
32.769723196473294
32.75390851821479
32.7705151997678
32.16251360168252
32.43352684817211
32.37960016635817
32.4041576197735
32.665364005143516
32.54276932624966
32.11987598175393
32.02387519428975
32.23521298186885
32.088183059506534
32.05097748707087
31.78133392451942
31.79622190399743
31.7255581759806
31.455603215290857
32.07823621156461
31.989066502380123
32.620137438727724
32.61245831463648
31.971612450888365
32.19495283880617
32.19572002479674
32.13192117426896
32.11737021199573
32.39923060268285
32.28852410351225
32.3681969328523
32.223086128280556
32.148156235278186
32.662253835329494
32.37627748658336
32.59100541567224
32.902975171459545
32.62055609837721
32.40062500103277
32.201719284382726
32.30656757811802
32.08725477703421
31.928524500384288
31.98053354276959
32.01946365216076
32.17676840713782
31.80812226637323
31.818996000458228
31.897403794686053
31.77674347218716
31.913102373506455
31.81211664834814
31.769481753790735
31.71797307582702
31.769694323725147
31.658300424854133
31.324972426386797
31.491228915377697
31.424026412685482
31.265372815362852
31.235032847477203
31.464498035711188
31.424588381749484
31.33471728008658
31.445711380697393
31.374171146035792
31.598775294163417
31.500447902163373
31.243402669137463
31.64861044359149
31.720834297039993
32.08568279167908
32.04371847648586
32.09181205108602
31.422463727150955
31.43282195335787
31.4418148130989
31.237962188098148
31.27195893515222
31.41043550821818
31.611524094743146
31.38787190752977
31.28551592710356
31.465242689101032
31.189070132521014
31.298627752276307
31.376716838711058
31.33521701206923
31.529383871151534
31.529321884453537
31.297612397969203
31.08780804813257
31.19306183293388
31.197972261789882
31.087601880023353
31.106579357457512
31.059809654547287
31.372516688450194
31.338988836911838
31.711957954167865
31.282979105249797
31.68351221293817
31.572084050599027
31.81054789067804
31.711120232556294
31.870997706641198
31.894304874969976
31.82032517009859
31.59169784146575
31.214976179262646
31.15090927831226
30.894215690683804
30.94024447902693
30.858989069984116
31.36999427758742
31.400801108126597
31.144913487030383
31.198691416963023
30.959492910044872
31.298341691593855
31.607569241113314
31.692287391214542
31.442278438355878
31.49436661649683
31.857603239899046
31.66836583431709
31.719759314989055
31.642674346222208
31.79136456648538
31.944325838722026
32.016472054342
31.881977332779833
31.65348684196717
31.60459574968812
32.07258922483139
32.342625041285025
32.12915172776472
32.04241873945016
31.947340887528913
31.856348985632753
31.51519249955454
31.813688970668547
32.0883262461199
31.76445334289027
31.916572904982292
32.20743299622884
32.2092594758837
31.83908113909861
31.926484983250063
31.43626518120169
32.09233400625874
32.42278314506523
32.1019470458335
32.00593451201545
31.816180683047484
31.918426786589215
31.58609989086582
31.806024840991693
31.470250279286464
31.196463810583325
31.138486659042762
31.20861571999756
31.276655844380407
31.08183720881895
31.53426510562415
31.497946497899054
31.61599913423878
31.73490027092224
32.000138065730596
31.894497118429488
31.99397866901018
31.99973656969436
31.971237777884973
32.020167596585615
32.15047496124569
32.47739221086469
32.366672815429034
32.46146811946307
32.35102669461351
32.64704237915224
32.378629969825965
32.48272606965765
32.42512224254259
32.25864109442477
32.06709080773505
32.00770605571828
32.017850842785485
31.971755314223206
31.978949943189548
32.01647570210042
32.07723443358437
32.176683988078004
32.1100354426041
32.14125425962769
31.783951270319008
31.79239336210927
31.9067729136514
31.72908676488532
31.493739254354413
31.70258540036343
31.4651326881423
31.3262059189888
31.75621859834368
31.699336178500626
31.572907700959124
31.611632915146476
32.01855469534624
31.717651411231127
31.876924133032627
32.02753023702851
31.926984579459127
31.577281678104153
31.372206661552184
30.989855915092093
31.10334234719759
31.511808660836287
31.142723430170285
31.380479511254578
31.560932837315672
31.39578751355467
31.54894870051283
31.564739621038708
31.809022175218683
32.32525169763789
32.11158573919299
32.187140864094324
31.845945360543737
31.68760207815437
31.993286126534976
31.95073517848562
32.14377981607938
32.09627831320464
31.89496235744898
31.97727272646571
32.30241226235042
32.292597105644546
32.22562722423813
32.371764718439735
32.0509665747687
31.693617050958782
31.576393667259776
31.62485101549375
31.660034858556887
31.500918142150947
31.384058551526937
31.382252775112974
31.299391940321367
31.67733057028704
31.461068514910135
31.340596764926957
31.367721952646846
31.18780458821678
31.22798520826607
31.405169152968178
31.09504970211985
31.46380505445048
31.5121003310051
31.531352480264587
31.57888118799912
31.406865824466813
31.311323962635026
31.371029936301046
31.141225932569185
31.478902584864628
31.532701132203915
31.688764049202025
31.13178381159807
31.280913620927453
31.031216116622144
31.30376218537104
31.023090790801746
31.207312153656886
31.509801514803947
30.93245691347262
31.045967259491597
31.379333254479494
31.15265723310554
31.044778975650402
30.79431218879252
30.792286227428743
30.82721127009631
30.656399343432202
31.092898156124328
30.86282854116996
30.978010218317657
30.96213736597097
31.13326637258434
30.97477002402194
30.936292365792394
31.15676608247639
31.336804354569225
31.284442019447468
31.16086821638898
31.07956412914491
31.536095654745864
31.160508240010294
31.0975345011238
31.19835184554417
31.349864748533072
31.273859064054758
31.141451471096172
31.12866777378185
31.047090979495955
31.303612929487482
31.161522811859285
31.04960271270636
31.019230390925095
31.0575022511247
31.31436651423169
31.21076779108469
31.30754430242335
31.426290248768876
31.495346896225573
31.414813892524528
31.285551927099753
31.35658195721428
31.096277114891162
31.056080162389954
31.484390327341725
31.272359313624037
31.33558544022467
31.14868628381531
31.137818440536787
31.492130428930036
31.22531068316441
31.038879371632344
31.196714334012903
31.586313427834842
31.344421910419058
31.12502903179044
31.111916102165416
31.110974840852855
31.105408815491952
30.965589940628014
30.867924499992327
30.965790684028306
30.848337390933935
31.091496045248476
31.33452497825211
31.29552964771886
31.49454427345674
31.293210857473053
31.701322814181577
31.793851399105634
32.07070598092011
31.817374096635316
31.79294482270651
31.341626053526763
32.074108094782176
32.2302779640938
32.08836797073332
31.943547095289542
31.828438741572903
32.171589696710576
31.92695282976135
31.87103508331491
31.792700237458067
31.423064528102586
31.718622116026303
31.75099468743021
31.745605437219997
31.354853388857926
31.467359886021097
31.49408214429833
31.67084202825646
31.504751300408834
31.527036835873137
31.30321282353089
31.41478828947454
30.918913933421056
31.14976893211818
31.266550490255216
31.283036431117676
31.000679988709233
31.337886247961265
31.26605942229029
31.236219332701147
31.319406085012584
31.375847584572938
31.554455440509603
31.696993180511498
31.779573903279605
31.455230063159455
31.56784613957397
31.361993352635587
31.146555698848747
31.14932402663237
31.11158552296558
31.266643083854373
31.24474349587499
31.50141898112243
31.455183829738644
31.435727449477305
31.231954315111178
31.355798092973917
31.34453838770389
31.43730241783491
31.581334331551144
31.55602206613262
31.59722712022519
31.545361208815553
31.509465634555617
31.354925168837482
31.441928447082645
31.72622587075999
31.887201292429456
31.724112460907754
31.473669542756202
31.956269765287654
31.478687282570753
31.63505652931494
31.577937767549813
31.398800426687256
31.434489801205526
31.27458672582921
31.41986608808693
31.29494888634633
31.436932057601698
31.658494044454148
31.523961486889963
31.463116532763802
31.3629960647902
31.522647613928847
31.358402491618637
31.310314090587863
31.447181001752934
31.137512065415873
31.200207988717942
31.21308902386924
31.019898861940458
31.19737665897224
31.241691395953733
30.899314449343937
30.854235692496605
30.769124420631098
30.654380113626534
30.584773902916105
30.443325689385762
30.592541247042256
30.919885242783828
30.55780280660592
30.67500597739248
30.826753038311505
30.937054507621045
30.883352197513588
30.81880226872452
31.115166396642596
30.97851206009962
31.43588135961257
31.45309530810595
31.77115386087001
31.696995266329793
31.56684462484148
31.585281448632283
31.721099406725042
31.886453668563465
31.933105156575653
32.11351347220138
31.897991802086615
32.28513452847155
32.1920238017361
32.01276915440385
31.93901550025574
31.742504779719276
31.762259687092694
31.868708341927128
31.627526637378455
31.639456293664544
31.988467071647236
32.294640217594576
32.156162128012525
32.34010974074332
32.42484187309064
32.262413448414485
32.371826943599835
32.32197689424487
32.15694385530125
32.05438117508551
32.04817011383586
31.941849484828044
31.657857134804573
31.946662471846555
31.76801608175431
31.753921336240495
31.44799280152438
31.56711546043037
31.267831817119724
31.580046261053624
31.68974157268158
31.77618927925608
31.65637965415683
31.633572127810485
31.53018348376968
31.480298511766808
31.425788003299285
31.46253442143765
31.378926709707518
31.517172610661415
31.41902573359157
31.384394416787273
31.17612926588322
31.34448143264951
30.911666247096306
31.111751660039086
31.09074808004052
31.099688032255678
31.284843703558426
31.28663967419156
31.30598835741647
30.883858630850433
31.111735739608633
31.153189508586053
31.256227292352428
31.391351343932584
31.349542344906205
31.091466588095088
31.05490297175833
31.33001054555885
31.029459746746667
30.996344918603885
31.151373122606877
31.17817642744861
31.3045569113464
31.254731383783962
31.484860661374892
31.48111446766821
31.1644994523382
31.001520443909932
31.004647674488954
31.30932271268223
31.203219822344288
31.261658364587802
31.341961839149075
31.038352828554896
30.987642243922295
31.37117232690056
31.04685058435427
30.963699674278505
30.955237991366367
30.993017703900886
30.869433621596293
30.946834317314767
31.168865972786218
30.888287404214754
30.850934264204106
31.037989938066318
30.987058215623232
31.153890306326158
31.115425485669864
31.164305794551847
31.114703610158923
31.18412455143092
30.776090360674285
30.945630566851833
30.81338566784698
30.84512388447592
30.763546597811125
30.62509381028168
30.79266445733498
30.77591752170945
30.66399722122228
30.8244336522601
30.73285073835756
30.296641975120416
31.003353284282174
30.57674904362466
30.81201559334858
30.754865881119883
30.889624847266003
30.63995792293302
30.53936225613766
30.78604135178639
30.729941560864273
30.410066435203078
30.344998610357177
30.432682890965108
30.35114850727142
30.462034880336446
30.110898713672448
30.42437513863966
30.268657821878925
30.200502700933086
29.969610926388146
30.43560586080061
30.634847484669425
30.481992293007053
30.319214923835784
30.379507524810474
30.37542270622067
30.35909080230685
30.04636731068928
30.235084287509704
29.988747162029835
30.00287501361877
30.139849547073386
30.101690109845933
30.101452717928947
29.806762297235785
29.849687990708134
29.970197699482398
30.043996873200545
29.955906709517237
30.419734148541295
30.19176590556634
30.402657122078786
30.578003736759438
30.419294721682252
30.277274742075708
30.179032955447546
30.29685035128199
30.383283720218564
30.146417427766927
30.432118740556035
30.202451221380255
30.41423411494515
30.335373672526696
30.480718289115302
30.542611094335964
30.499099243653355
30.515842661675894
30.64683862507286
30.645395212292915
30.402717676688663
30.309930917560667
30.605183570927146
30.2285472891154
30.063428027804033
30.120860605962054
30.449330063115063
30.564101368667828
30.592073072097328
30.792266154774122
30.599016926919052
30.215065736060257
30.407735011878138
30.66605317747139
30.818480835782815
30.48919065834707
30.26940392430926
30.0689766409887
30.429157710582704
30.424575997809583
30.301706079326568
30.650900034203488
30.66951810682455
31.052209203333224
30.89703823359798
30.83639734010566
30.734750558331974
30.82716173638725
30.766249703834767
30.877004385237335
30.908396006052584
30.902720056645883
31.07739827595365
30.86319279672719
30.690037534052696
30.6840074790746
30.651148667697232
30.71279404931437
30.79489539851934
30.809148635151054
30.592472788839927
30.69513583927036
31.02913107147393
30.78351727448819
30.536295383025816
30.92075398457565
30.882281261499617
30.818205217006533
31.322912955994088
30.95950930863651
30.825660861452686
30.926147525798864
31.068673890956845
31.32487635649933
31.055081381025516
31.2080142963675
31.27581624004338
31.367270731603632
31.133853120697612
31.043743837521355
31.196344976288056
31.239296354348113
31.175061822734005
31.269374527997
31.30231462401588
31.56926692465101
31.159141486212974
31.694278292835634
31.4721087782395
31.659711468803447
31.955222300696484
31.483526116494904
31.712322250893603
31.506274773304174
31.807366578190933
31.667078087949072
31.756173369390588
32.2048220477924
32.28677271893171
32.066991921134424
32.1003508987959
32.34411958772321
32.01634394940582
32.051287804929
31.829143434738754
31.688123956875437
31.500728739717918
31.525526768081278
31.71873940942254
31.79446243927223
31.714816078022224
31.508639670170158
31.68363626614518
31.8224233522092
31.336108710921863
31.36776003337966
31.751484973909033
31.868685717046905
31.717051356499752
32.01687427153414
31.79528119808453
31.965121136620134
32.04644669430852
31.975264281201834
32.05177046268609
31.939590182583498
32.0125163379881
31.90466533218751
31.69449455189753
31.771754625172104
31.154421178867587
31.608632602533742
31.536500548233523
31.863948887188876
31.762031453088415
31.89421801805106
32.39577408511464
32.58379606511747
32.51835363459887
32.44284171708988
32.363375294440644
32.21103645431707
32.34350314667917
32.3068424722261
32.27275118535749
32.13919863207689
32.069719872575604
31.85358919111697
31.64373984899844
31.767995306960817
31.7690656609861
31.576064915463036
32.14998269210381
31.834763151164577
31.61947805272033
31.605894369226135
31.47009019722533
31.4109705028253
31.264046072379525
31.15098723005366
31.3583016216379
31.431049757862652
31.505614627800462
31.316721186625387
31.635467236173906
31.302345226192703
31.686594627734102
31.49642870494319
31.474777498534404
31.73736131215898
31.951004105383213
31.66967815132884
31.62803947802288
31.244534015350336
31.315960036995833
31.39664526403467
31.312481137154762
31.27231142287912
31.209434153622084
31.050681219067336
31.040073220888925
30.886478922876055
31.554092598265434
31.768151656815675
31.619586273641183
31.745678318509924
31.380226038439787
31.20493668040148
31.12094106935752
31.230729508966196
31.162516702348942
30.98224168768739
30.919177542085542
30.884391117354227
30.903098132173717
30.775777362248384
30.881950306533493
30.898796072685283
30.900814612283074
30.77665712280816
31.138834429997132
31.187640041452095
31.05046096562602
31.329120042305416
31.304407874267266
31.721717678630586
31.77307813728637
31.687351653280416
31.639421585993745
31.744165484985643
31.68531243131773
31.949398721643977
31.88040736517894
31.920106947160868
31.776681566934748
31.56545128580379
31.728699281390544
31.855478812968855
31.246460924364307
31.54911825627073
31.584119949447587
31.407153991206574
31.276273326748303
31.570640867670683
31.620140218268748
31.66253362821939
31.717346202645064
31.764701298514456
31.678682323104784
31.873298736712695
31.95936476923631
31.703217460168556
31.40058734268326
31.536368503802905
31.48837967653912
31.531595644463646
31.342298762438425
31.5419846050584
31.811907310447083
31.934511066597878
31.91739855431482
31.731694936089383
31.441961631732948
31.70219965785267
31.781724511502965
31.660800940855516
31.650534425849436
31.921129353346103
31.980023806787965
32.01360563940437
31.9200112865713
32.05358446431907
32.34951248541616
32.1845630358389
32.33800444263044
32.46264741736555
32.26000042429848
32.37459727707134
32.6198787658468
32.23547483802943
32.435037020591125
32.48990309623438
32.427455375984394
32.31675366387999
32.207710067964015
32.29881640831401
32.337080346126776
32.42789581230773
32.52393554722428
32.36457904613382
32.55114854293821
32.549174655095975
32.37943151246758
32.15541245669356
32.20560894288139
32.20601230251289
32.35447190522988
32.499304448008495
32.41110750975605
32.51113375740125
32.070000268910235
31.85945784969717
31.886692021164233
31.869312650745783
31.77042569661582
32.03697059957881
31.958065797388734
32.087729563471704
31.96648710911427
31.857018074738374
31.911377026413895
32.00462413966347
32.11364921635972
32.315545708203814
32.29047032569588
32.09253977065287
32.29022942723841
32.013883206061664
32.26133185561458
32.109197237317275
32.02116083843841
32.19211798935693
32.22523079485101
32.201589598272555
32.33586239557244
32.364329722764424
32.32085197021389
32.334347663054636
32.24715720336199
32.3033966105547
32.34020572653965
32.316178976193605
32.13229703234882
32.35484886066324
32.55844336798766
32.324830870454555
31.851105340357204
32.26978408614413
32.405020269235315
32.704661091765466
32.67359458286438
32.53626580742621
32.12822517705532
32.40236053957141
32.11891389326618
32.16488666696108
32.18757430624942
32.2076953247633
[truncated: 98,002 more rows]
