# Supplementary material for: Comparative structural insights and functional analysis for the distinct unbound states of Human AGO proteins
Source: Sci Rep. 2025 Mar 19;15:9432. doi: 10.1038/s41598-025-91849-5 (PMC11923369; doi:10.1038/s41598-025-91849-5)
Supplement: Supplementary file 6 — Supplementary Information 6. [file 41598_2025_91849_MOESM6_ESM.zip › AGO2/r2/PIWI_L2_distances.csv]

cm
30.62742808190643
30.420951363485145
30.351415832749698
30.194232357191012
30.308872946235837
30.119128695277528
30.411850376346788
30.343329737879582
30.426433233556264
30.536716370310682
30.460887330420434
30.494273828812645
30.47956270736426
30.422022512844475
30.579247193245447
30.46756415563447
30.647546032266714
30.663579233822016
30.549624868837014
30.772098776007343
30.742354048865078
30.808142770822084
30.698723365091766
30.844456262394782
30.853034718516067
30.55631138454959
30.355817706997772
30.358875336630806
30.635454722104406
30.78271005465773
30.72865003852819
30.68076876580937
30.710107571833426
30.626078576499076
30.586303344436132
30.432052048465
30.473431697470637
30.562533208261698
30.616412629256583
30.435612863668833
30.249061851476146
30.604655291482786
30.45133965167504
30.310692142873386
30.42276637977955
30.52615490001764
30.728154384176353
30.485705145932055
30.453894291427886
30.53638480929094
30.419594606914327
30.249575383094296
30.738474210543885
30.672317502425532
30.578802054216787
30.70626109432205
30.745269721637307
30.559556927014885
30.737963408273295
30.630663825440262
30.570349942511037
30.72126295081192
30.80612521406461
30.605161976195006
30.43155538689145
30.181500696332012
30.229369820902612
30.364106888459567
30.574986709062355
30.496331542185757
30.49797377988899
30.553685862408578
30.572657525028994
30.34306313771563
30.516179084209632
30.420272586354418
30.60106758063903
30.560958420916272
30.56361511194648
30.538436553607102
30.7537310498824
30.575628194523773
30.602073520984597
30.6168241683918
30.662003347666577
30.542041665555466
30.633859351671013
30.51827438694082
30.401141293148058
30.387647342839237
30.325012330587835
30.389352409240917
30.43319424248412
30.357745815969487
30.28871256716998
30.364163270782758
30.457419077527383
30.547311451825674
30.324196829462725
30.446650308741972
30.50386646445034
30.565233932636488
30.773368226660658
30.640352243835842
30.738215530445707
30.86247957086374
30.783610873319496
30.53750175703547
30.580801175889636
30.379257397609308
30.42400130079405
30.359352751303025
30.20060133110978
30.168942502020794
30.114828474051276
30.11524909317445
30.138127285459174
30.090453361845896
30.15825896086841
30.134081000360823
30.215824061304513
30.19021253843755
30.27753525451606
30.209719773612346
30.219038759399332
30.1395421597277
30.45096437489362
30.529785971582648
30.538967107551308
30.44792858970395
30.397551290526838
30.350859048891994
30.54584819897399
30.672060185672656
30.353020288318255
30.12117504702202
30.31227775851085
30.43377870015584
30.24735042443442
30.275185151223557
30.24896367040352
30.12687650655847
30.11215133483508
30.160297845920912
30.219618735457185
30.202406865294204
30.363332501435444
30.393567129113777
30.094792163935097
29.925501217753204
29.753919545596318
29.83801287899958
29.817636450339503
29.66787553982476
29.808497590286485
29.602619138356676
29.62560432162075
30.021476617913628
29.860470993447166
29.973769656509308
30.24958663150848
30.38252810605006
30.300850332286686
30.262875533703532
30.291730251363337
30.313894528961697
30.59901819184078
30.258794351459162
30.292442448882873
30.455398202025144
30.334730792631508
30.54717795130415
30.305277143351166
30.460731468999942
30.321454390386013
30.523314819436422
29.93140907369849
30.072820321528962
30.116867703277418
29.824095988949523
29.977076626765903
29.656953411157257
29.95227188060635
29.8931704936178
29.985592146349685
29.664698655677388
29.99906976135003
29.74384665196345
29.926343193027957
30.216884057774518
30.088406107606037
30.065493589457937
30.121537532915692
30.03415443306636
30.216185635116624
30.11014480374545
29.833125038296217
29.844221957703688
30.199449703980644
30.114684932257436
30.14216898874275
30.038692353504725
30.191457877350906
29.99410931573939
29.88385168085075
29.840480309217217
29.919316292283032
29.834643635868368
29.97573197447344
30.171450277448333
30.157975062805455
30.219353276585476
30.32612536435511
30.266508251352892
30.062285518706826
30.28574533734028
30.404790337810304
30.25685239814315
30.08201354822839
30.201664679284118
30.3682648393999
30.010259452817433
30.04690627711025
30.102660714685257
29.952780970679093
30.0075462933902
29.695931255109233
29.992832801192197
30.01218492008652
30.213137300815987
30.094074583113773
30.125628112944742
30.263616004247577
30.219160969192757
30.16042096173515
30.06151064039286
30.202047684052438
30.229502220091288
30.37701731844179
30.474883502788845
30.382356320474138
30.306322088813747
30.120953528676594
30.03619082503991
30.04432771340706
29.96943347774862
30.154891091111008
29.909168290860656
29.912047102406387
29.802328150058564
30.156695177681847
30.000977562526803
30.028774541286882
30.106439761451192
29.823607949112986
29.984929555182198
30.000797705749775
30.15923301994832
30.108907843481962
30.21288801950456
30.055367281424203
29.75179487279634
29.662526961937868
30.025033425943196
29.890683680972202
29.98719810238147
30.171378523359763
30.123411829990268
29.972904771570615
29.939177069427544
29.987058449978733
29.96339818331971
29.940659277077042
29.90294162486724
29.688590557698053
29.8287026115565
29.899999699771737
29.90503692708905
30.067323582148124
29.917345009008624
29.808302536164764
29.783025029772674
29.861153092460235
30.180429536790985
30.357418125986115
30.492285550236062
30.35245353189065
30.452386675385657
30.412444053870917
30.2109746625007
30.383803235376927
30.34348641331272
30.485286488725112
30.310849078612076
30.20723558044846
30.256714795948167
30.384462892016895
30.279560955235898
30.240838194195007
30.31195899928672
30.33163104994696
30.44008338123494
30.28088522357513
30.336469441689218
30.356662572626973
30.347233874972474
30.159021758879078
30.21244609355712
30.298952960679017
30.43010543630836
30.295348835180157
30.374382472424188
30.378681824788945
30.311913760382563
30.465798232488623
30.153883770960334
30.27593915967983
30.265340726529818
30.296089806343527
30.41301813185184
30.117081709815167
30.25143753173191
30.20052835536562
30.231570772035717
30.26893090647194
30.342949229501546
30.368782076111728
30.6512699680553
30.366645595681664
30.4836676423323
30.25233011421067
30.05528844900514
30.05310923214064
30.382789294582857
30.099645733843865
30.333518337871887
30.3191916391185
30.25594620545281
30.29320872882885
30.319760202198495
30.263063215857894
30.326690484729873
30.228354506052394
30.15897239366949
30.32113490461668
30.014657699813174
30.283569072371503
30.34171410497596
30.140942592408678
30.2563190058433
30.288474580962447
30.527741537144546
30.176065856525668
30.198489007000447
30.155965580565894
29.983076718835495
30.121934765356233
30.17846789394308
30.325594816935567
30.372904285453036
30.221835499480253
30.1516287791661
30.10505921755519
30.031884148330807
30.143897188534467
30.204055264040054
30.16813878532881
30.34450542391468
29.997096418451836
30.2207133931165
30.221994848494234
30.16904581624784
30.18438657559513
30.205648535799238
30.180481507914596
29.9830410926261
30.101246727071175
29.949731154285782
29.87094991499807
29.797876630517145
30.105815959577086
29.798258107247992
29.988886634598217
30.08781692542765
30.112458579017453
30.116805290207505
29.844569380355914
29.969087474678105
30.15718639269942
30.001896476824648
29.86987039708755
29.89378627320278
29.97821916930419
30.166386176778683
30.009331617134983
30.045748856665494
30.310160680064847
30.102037181775152
29.88499130311618
29.94538492459422
29.877919255704505
29.97172864199296
30.110658492044028
29.694259834122263
29.646664916672513
29.711384284848148
29.816853709442743
29.91832403945907
29.997865821611366
30.03517819998915
29.755658155742104
29.778061071177877
30.123677043138336
29.84934055475544
29.775855309031424
29.9776271077312
29.963057596408216
30.074817011563812
29.94401169844309
29.722443265702246
29.73440957041521
29.999648804829665
29.713103372619404
29.939928024591953
29.676915584319364
29.752388272290673
29.918727050483735
30.047679489385377
29.9359901325758
30.37341969381688
30.213033194102948
30.423064069275036
30.328500102898968
30.04661904897541
30.038588943987936
29.817753965469514
30.33305135805981
30.05407035778056
29.895489375857434
29.839802399692264
29.690300944678132
29.9792806988286
29.615121263556535
30.007544010906127
29.804967693302245
29.535199712089682
29.906472549249884
29.560950446747768
29.726249811539212
29.872334866538043
29.87749114946358
29.971367214800043
30.027585380118122
30.083048503195513
29.837042256532634
29.92861911890443
29.983277066979927
30.080825665766042
30.016667396694622
30.028827768367435
30.04405902838778
30.02369481756483
30.178150936756037
29.88054191240802
29.96076777244774
29.994103320873098
30.04169102273774
30.098845780683337
30.167809976872768
30.20038541238084
30.03501513718392
30.07097610062774
30.07637195381246
30.083512272102794
29.837765230709913
29.97363775014835
29.77271138628958
29.80042831547252
29.838690760235757
29.838507084692544
29.786028447163034
29.910453162467515
29.91324198219606
29.7990305723481
29.854725897050663
29.826611293102133
29.958222585363398
29.858453224966166
29.919524396616975
29.761304386130714
29.788681347150252
30.013366628062055
29.88744934102692
29.823575517228726
30.121760759045483
30.234615845395112
29.997208092019104
30.090576990483445
30.00105089018945
29.986487447484325
30.135683295964057
29.990266382055268
30.14679234949463
30.12513318068384
30.00840148255399
30.26962081367764
30.29212635238446
30.253894860035352
30.2585976205045
30.03473673423288
29.987807350118555
30.062076924796216
30.127995125120336
29.843065331259385
30.087585944286086
29.97742687596083
30.001911845356588
29.914542485025223
30.060386775224085
30.10107098483088
30.103840672364786
30.02387814970708
29.84813033920864
30.06215000536177
29.82185170661042
29.827967825816014
29.68595732973532
29.794712242572857
29.735616578531978
29.96850226540852
29.813954283998267
29.603167631322293
29.81245864123553
29.924038516487705
29.813870716380208
29.743452388430867
29.861003871366453
29.813582689949236
29.83458156670855
29.634050605922578
30.01629798673804
29.76326224219904
29.665546189983196
29.574775903320923
29.625208742397547
29.573147007083744
29.70542663984155
29.870179622785255
29.832983258301077
29.681004182658498
29.68524241453999
29.59696805401806
29.592178501853645
29.53233206872769
29.67153010233216
29.573013079409368
29.67808128980118
29.67981449996188
29.57234549249944
29.827569350181136
29.629074329592985
29.556443759264965
29.808103319456787
29.7372866318665
29.75757380876519
30.018100158674507
29.911259735791237
29.76901756431151
29.607558369568565
29.729523967549
29.58528695397176
29.789893809023134
29.907216096668563
29.72370278528777
29.42564101125509
29.83816965535275
29.83208300359822
29.601049404079088
29.848534017061382
29.93038600388758
30.0024526275304
29.743113793240212
29.652837327077158
29.871613458039587
29.702130406856647
29.958184387099173
29.832250550667265
29.63800336718703
29.871485860428447
29.79167786479617
29.93192477728277
30.034359953654995
29.780667905082378
30.00220239010832
29.856682916108852
29.764903496527
29.70622066505448
29.910353102045963
30.105599801200622
29.786703854666527
29.95763790702521
29.81060069464934
29.744348735851005
29.828098664789636
29.786451373905155
29.673879506261358
29.73456459365175
29.62078761769195
29.700435044135148
29.854828252863403
29.72924189928187
29.63043614764497
29.80003377076191
29.506640883952397
29.8979432093
29.747611915422315
29.851274570640754
29.541054266420932
29.651578995924293
29.5713796346845
29.79167906169306
29.837536221347026
29.828599925150506
29.640563636303867
29.777621241481093
30.013887385590774
30.037377297514304
30.0044030603732
30.12365181082243
30.05722622323019
30.23696142342738
30.198745021058077
30.10192034960485
30.371439553955042
30.364844281683858
29.86615412108144
30.094853618044034
29.963128086042552
30.043146881898082
30.13586634973722
29.95008327334108
29.884706577541824
29.97695461534278
29.927706876645807
29.917572075166746
29.936599943041827
30.13208186437763
30.06021615569645
29.964785939418192
30.175924581679613
30.003505319507294
30.000194805576967
30.446391922713403
30.2443136869122
30.096275517173506
29.99086064606659
30.1559348942029
30.274824366517624
30.095684196087
30.03358342743513
30.040225601935923
30.09225085423927
29.950174542104996
30.186718975724308
30.07334189915527
30.108754341431347
30.28887359462172
29.98954209626218
30.137023066731306
30.078196983751493
30.049030380725977
30.14348463664903
30.10173219605419
30.216239136775584
30.284520666022043
30.158892597067542
29.964326501818544
30.17172761797874
30.19602116681876
30.244880633333185
30.155504870453655
29.957343449230343
29.99366633999889
29.96653467872597
30.112132677356563
30.035341662003535
30.281771572626344
30.264093188755734
30.3965641098394
30.403467345472333
30.245105051761822
30.358074565369286
30.182938048069776
30.248404280987387
30.4370408434121
30.25527593677891
30.464168825115188
30.58123640547601
30.55830418021688
30.253435674571747
30.356679655728335
30.263153525702066
30.154388084359432
30.138488319328385
30.206656791031303
30.069159975184167
30.10717827093933
30.192111373957818
30.151526035980925
30.3934428515125
30.227124979063397
30.135083321766583
30.332627542106327
30.372882860450794
30.225018676303762
30.255549204453878
30.140778997084862
30.194494373322456
30.139997413248015
30.136935587407617
30.063334232095855
30.30974741440322
30.207649141238228
29.96663155469865
30.23099913358047
30.210038324245687
30.179535089014625
30.325975855605172
30.04937371023374
30.327442193178918
30.416207073798958
29.960349766428813
30.020988031152196
30.09979137177513
29.918416107863045
29.775242354640003
29.982000109907407
30.183979392785954
30.29350828491774
30.421742065986184
30.501585458150384
30.46935616661295
30.488679476662337
30.453926690360376
30.161637331444442
30.08763918022514
30.138161289767147
30.304071416126227
30.105935444153527
30.18748429690829
29.969990443466187
29.976454077896467
30.03592657494342
30.098791306333677
29.930009867181603
30.026126627512987
29.977750103582025
29.932841774214847
30.09271759153624
30.074365924522596
30.27062273406334
29.929322239059942
30.03474532847644
29.94750424780803
29.952541924290088
29.86754032612246
30.022855217463828
29.964883113028314
30.103919557219967
29.967830738373817
30.142806971293886
30.175260398748236
30.099595416887322
30.57139604500415
30.662835762607823
30.445165246938352
30.62450333939014
30.224621413274946
30.483755707511495
30.181659932962805
30.285349373575958
30.124227743047438
30.044197778782877
30.136466215412558
30.124411442514045
30.19193823752665
29.98435647604475
29.86895606215902
30.09461861607765
29.881865998155856
30.278836275699685
30.14007893879885
30.2091720112859
30.308555175905674
30.29139109062144
30.026158436339376
30.11964824063944
30.049711394138033
29.98713726574331
30.18198029865331
30.133699886447346
30.123192479503075
30.259198612319327
30.335689484284106
30.165219769007273
30.206807631976698
30.19066778324544
30.382528075944826
30.09330961664223
29.971417572764878
30.141190248391705
30.05636853438361
30.243153267292
30.187521508975838
30.068754535231044
30.201501821577285
29.914481978397433
29.970618361261536
29.858261806124386
30.042543571775344
30.120380358953934
30.041971158474336
30.311052051077077
30.199074851669312
30.2514920881129
29.974481052297943
30.352447432955188
30.53801767112736
30.376210863676288
30.48724974608201
30.367298510596243
30.503997728431134
30.389839130062946
30.285499110134804
30.237021107114003
30.165001236929694
30.52191570430188
30.271924300207534
30.61280951567143
30.3907007181934
30.203522596785128
30.474761223842492
30.463524317248027
30.33944975473556
30.594321984649177
30.35488632556846
30.219754632551876
30.103240464239075
30.14069778759767
30.157572943420902
30.314005858886773
30.291993498775145
29.970228179392457
30.319737602850637
30.376060282810382
30.582912499021866
30.176773851527322
30.00690006633892
30.23136142362477
30.392414814502327
30.28014859281926
30.584285312616146
30.268262903524697
30.419672879041478
30.304747388059702
30.240262618677612
30.39917145366627
30.422339942019278
30.397053535887483
30.597461597148452
30.364076187980867
30.167153322746987
30.348449010776825
30.030699971311904
30.091760480884165
30.405193508260002
30.146076684352856
29.875325055186458
29.93315602043559
29.94332818920987
29.966341344943398
29.94407340683578
29.899962248191287
30.044750282842767
30.11559965659914
30.340617679870164
30.209650864551104
30.277939716962496
30.39467762294025
30.523609340935334
30.3313163983937
30.56739230187152
30.450153717509508
30.630496453588677
30.537977865175865
30.580801715490598
30.83818322031319
30.70648776965139
30.870217758073583
30.698606363503945
30.895443780933224
30.675269432644946
30.647163314717343
30.626209897194663
30.712386748601435
30.72556279487465
30.67437739853604
30.69858534543137
30.563601872980648
30.5985325985005
30.270566425849722
30.22749436927904
29.995484515148686
30.155810612480593
30.214766161446484
30.172155244615517
30.30372990511093
30.36346173744417
30.07395749751141
30.12475514954463
30.164134654176937
30.215346638205478
30.132496525725784
30.39100217062388
30.187423913222002
30.218527376380777
30.21811823575143
30.374858492267464
30.348332645849986
30.412390924164413
30.26138024116778
30.269557694197886
30.391820396919794
30.172479807534852
30.28381450283483
30.31798620414403
30.09640982776899
30.12850206103728
29.819987418485912
29.982178630828066
30.062832303667232
29.962564417923364
30.214266012362824
29.95953655866718
30.030194124906743
29.973429821932783
30.080556835375283
30.069030849357645
30.071958035786487
30.08187291556832
29.998986864985422
30.025296699225347
30.095648903987176
30.227225933950553
30.294218481105077
30.098795665760832
30.101211793679774
30.229030008902683
30.16133902149615
30.147246906238518
30.374284107351823
30.386061592311965
30.29280466746198
30.49149288782311
30.097631804527502
30.44048931819291
30.405216547102576
30.184070018008892
30.440270486843346
30.676342419347108
30.438184741809444
30.541579492808278
30.669263220321284
30.484157331635462
30.37903455042473
30.37399929864562
30.2867712066112
30.33944221938179
30.503573272774638
30.63374010195501
30.424596029416836
30.555475775395568
30.6623824123656
30.639943772397313
30.63288746988196
30.68162515159036
30.916141691793346
30.545160396141863
30.72129212129162
30.564926241948868
30.51791116626178
30.597184730177176
30.506462405344394
30.518751359496378
30.55188912703758
30.42303429476807
30.722325886386784
30.661453189681566
30.772059560144726
30.600313921957003
30.734318417850677
30.69468285480747
30.594312293577875
30.530322055353075
30.60657743212547
30.5143940006794
30.39780751130364
30.624650665484474
30.466902269874588
30.70212612228774
30.51020477701924
30.53733758532631
30.454923148347326
30.349794828493266
30.414910349674585
30.599534632659743
30.54131838842592
30.39555886179808
30.41158724542637
30.274573383913314
30.49404205191511
30.450094527993528
30.419009822097287
30.50174962858484
30.51218701704186
30.467634532005647
30.405754634305683
30.257012379357917
30.095461057391727
30.327728158205456
30.289352427848716
30.024669832060816
30.178511182609906
30.321422917589505
30.29918990876773
30.355517517581852
30.12712277295082
30.150882090273786
30.068526825201452
30.368995402245655
30.63788785077596
30.43807230297611
30.405086833640844
30.515448101092165
30.52237410707737
30.60435903766499
30.116433127976624
30.246662842586705
30.459336702414003
30.420921474509782
30.512972429080545
30.169127556086345
30.71638451384613
30.462942384709997
30.604773738510016
30.555208957860053
30.511781036150705
30.516459879886916
30.768220306760767
30.588137864854364
30.593908601318088
30.418356091249734
30.53327589181307
30.66896715674952
30.364431488349428
30.569655598844523
30.888348161169624
30.68442864840323
30.63022379437861
30.579569518574473
30.611513973002552
30.94540208030666
30.920653570980754
30.679981889881724
30.872938363634645
30.811540399848514
30.87398115599267
30.820996466378354
30.860562458212492
30.682386532058317
30.686447021255507
30.72100671648862
30.61477159308577
30.428554805122012
30.564671130847987
30.62711987297919
30.38427299274184
30.33422023561145
30.679665225071847
30.56781264035233
30.68361428592555
30.61935745803141
30.4046735965143
30.372911254352342
30.564750580351063
30.574644353149452
30.60168787617275
30.438458005215793
30.432105172898282
30.40599185149707
30.290272126272846
30.324950158452076
30.576877332794226
30.54033755050287
30.65835133700224
30.584452636505116
30.742229884736894
30.60824986461416
30.39562680161533
30.666715776677105
30.72562505658492
30.63120904220014
30.765572869339163
30.74833940830272
30.75544532261002
30.42567495750175
30.34130513061228
30.3312266043076
30.39956524338722
30.543990514326715
30.47831847648283
30.309950982926562
30.473385641288576
30.486720045275714
30.31001057867853
30.46963401623706
30.254669642843197
30.339867483889325
30.216821408356516
30.20740361113634
30.470117314968057
30.38103248203369
30.38594265077349
30.35382892443816
30.427225133341945
30.534818520906285
30.6239667971544
30.468343535853453
30.679645394923153
30.509232493257304
30.90292011027395
30.805740718402912
30.80126857242943
30.67398339152342
30.386375494565996
30.56406536597887
30.313197801878257
30.608162965727356
30.66149695358377
30.803034147583077
30.543319929665515
30.51556480958283
30.560680397615112
30.423121676935374
30.489603697600604
30.473160431501228
30.5708472674346
30.73055061373563
30.881458328103278
30.58135918544588
30.52589777058747
30.50800215583476
30.52939148228836
30.35325978078067
30.464624963302043
30.307923774492252
30.233595913057542
30.1678511054773
30.38814222370672
30.37491525679651
30.302883882151658
30.0752845054113
30.290711457242086
30.25955602824282
30.336904680789896
30.192767254219827
30.298531148610728
30.393202327435947
30.36658782133704
30.163566390130157
30.246326426493688
30.113443202356088
30.41532048667934
30.30263422062952
30.436592128978496
30.37595905947875
30.446199483087746
30.25640794856918
30.50122368021809
30.478124886402387
30.44109448791501
30.369019045286272
30.595443216505583
30.997689429830103
30.61575569047326
30.664269675918803
30.64383134311284
30.911849364817677
30.576218558068955
30.71048076386286
30.674642926188298
30.59913041189793
30.72953488138496
30.62120362107809
30.78714378474204
30.737998264355653
30.773595489284865
30.64042742910956
31.048273074625843
30.53561877086018
30.69900267219126
30.769072517206613
30.650110135191394
30.480322190260065
30.545679994497135
30.82272821116198
30.57917768733943
30.657578715526345
30.780761569148392
30.802607483683715
30.752231024888225
30.66015045598757
30.581160366850604
30.49435696022797
30.59135034437664
30.509533112921055
30.417599443493156
30.31723369661173
30.055824402236645
30.261968651845137
30.32179097043012
30.107517580955673
30.03534817054279
30.325654267769547
30.309989963738534
30.327147360327377
30.392649469230143
30.29251603977271
30.546418664880733
30.36899148772694
30.466996488911363
30.481067945145114
30.436339778236157
30.503359320334294
30.867200292781533
30.875271040598104
30.7371467475691
30.268744401697102
30.686343076068322
30.686098274142342
30.765948505757088
30.62958197390688
30.31038193017982
30.70329750843075
30.597030046811486
30.54354067071119
30.76468222076454
30.871302411943248
30.751476779087326
30.825174525239017
30.73714723288832
30.858824321314522
30.894220665174913
30.879256404566917
30.89350375936323
31.13915775629268
31.13246988595499
30.840212006224462
31.034957265637885
30.56882524645002
30.96780427437889
30.804565216229022
30.806826129932755
30.5306788915202
30.62113405239734
30.730630863754296
30.800312101463923
30.855587680480095
30.99241086913875
30.945826129463455
30.881799333545665
30.81897299426907
30.454753880803043
30.484925595065715
30.449240064616287
30.509640006935104
30.54847086877999
30.752025176898268
30.857268113107686
30.84653840913112
30.787558860254883
30.963390839016164
30.940504396815804
30.99462346210354
30.924641852853924
30.719766138459793
30.738208496284148
31.028969557396465
30.99578789475025
31.198295931155005
31.087088776518556
30.711494346220498
30.808137113619686
30.768823554617647
30.85278751577366
30.72941507543144
30.838120843667035
30.824532996608454
30.8228132751926
30.78807047787971
30.80693101594156
30.652759408875767
30.60380917087728
30.624185926617976
30.532606744515828
30.5712638675434
30.906485248841122
30.578963528830084
30.620885146988186
30.830426272424827
30.68468388282837
30.58098238408913
30.437212710868405
30.421742048098746
30.58338471365868
30.414062209813974
30.338147117795636
30.337640389696155
30.25828457232723
30.423240982389274
30.12378653468077
30.09348091719113
30.291367574230744
30.661035665730513
30.370987881243543
30.178876461508125
30.120691606738852
29.97337354865821
30.320598404378632
30.05102543996052
30.19906375047894
30.3569272094503
29.959734187170984
30.065345224677273
29.9973963896498
30.20458056711138
30.028469313951422
29.97031531352889
30.172103625994907
30.18793539175008
30.047138145951404
30.324498104656257
30.434566473272692
30.398982597385782
30.484766615283913
30.582635136428152
30.458672315860635
30.63942602141788
30.468447351850664
30.64818784431032
30.687588798826745
30.5736276188209
30.470545179380643
30.67525980492538
30.560960666911118
30.378523394586033
30.31682007263956
30.546707832140967
30.474857786679703
30.434091711215512
30.606296876058963
30.376361923737967
30.481579468985608
30.425399568221447
30.241957458648578
30.413174374374055
30.27584443012301
30.596275437616452
30.402387932940147
30.479153067170788
30.436818702725496
30.371580425503463
30.24011735568462
30.370163460725635
30.363176812611655
30.30800486015304
30.207962787539326
30.487935382306354
30.540224382949205
30.467175451842856
30.32959518179891
30.492444896991703
30.64328115869483
30.740685064407483
30.738320199085237
30.680257261387553
30.70238905273453
30.5650626502385
30.65095384219803
30.607604198336976
30.66437230568988
30.536370522644788
30.35805970151882
30.298745939780066
30.442346446078393
30.28181735861505
30.632527860971845
30.68525481725921
30.675928762035554
30.919812577910168
30.846017434697
30.92625921938508
31.11440852757478
31.188724159768856
30.910971756269667
31.051056527542844
30.78048340351571
30.983196485607227
30.78065443545863
30.84559555273594
30.84855133241278
30.779452430602486
30.90982744344315
30.965186853458672
30.77427222959807
30.703065016389214
30.62931744071197
30.915728965790883
30.869525393691195
30.7722001477363
30.71910758422846
30.760621167320497
30.656952674273512
30.795073167004897
30.987907802953163
30.897781337455466
30.782836778418375
30.81390965552361
30.54028154908034
30.52537608799472
30.776913291462222
30.57861047317423
30.621724291116607
30.729345476832787
30.622941044194967
30.632809735243246
30.870574927840828
30.6895823280161
30.599822189270657
30.938607504212722
30.72800181221819
30.898500120220152
31.14895387985126
30.91261033229818
30.634677762877054
30.796615600649595
30.632544873238682
30.64723547658892
30.5990742350202
30.521118893080928
30.38476427913576
30.71296072684837
30.502135628541293
30.622668059995718
30.451742947043506
30.590005689375573
30.537069516864605
30.429398009725148
30.497721630022486
30.306852102691824
30.52713717045348
30.527297488048212
30.66274891369757
30.8700255686531
30.775747821574342
30.59558158101984
30.56085325446234
30.823101514323728
30.695859644248223
30.598164153316073
30.694282232000297
30.584456723634656
30.731034008191987
30.642718172673128
30.64505153209254
30.565133850380896
30.43941333597653
30.60595631949288
30.389900026505348
30.42647000999107
30.536351004674838
30.45836944876897
30.584012239730196
30.403198788239138
30.632341922574973
30.502657436526025
30.5442455588879
30.756114037294125
30.48682674123468
30.5715072735953
30.701018461484036
30.511767058579444
30.549653368096177
30.601333574262874
30.53484254970608
30.151696968377102
30.398240684467233
30.28404520728447
30.52808075102427
30.354867370342664
30.299307682197764
30.5344427236248
30.414628461593956
30.538392290180333
30.594546014735165
30.901857547650508
30.674765425214567
30.7316034840806
30.817888272360534
30.970406603525646
30.91132505623793
30.913307579553752
31.03698673628028
31.152812851925297
31.18610123883707
31.14083402734503
31.338495974490726
31.21494004721304
31.15140009298652
31.178553956079234
30.958343234854453
30.9477697084387
30.931414307102163
30.832383446297722
30.845346935963683
30.92376658817508
30.880653089149867
30.944160661351308
31.22743342854979
30.996719944909103
31.223867325898
31.060366708931983
31.156075615285534
31.01429724003845
31.24194440219097
31.164289129956646
30.777579756656547
30.84479780166624
30.59539788091987
30.46492062297227
30.70868565366651
30.713575080008884
30.531110770051185
30.622167556152988
30.536367462421655
30.425151905550916
30.48856145176991
30.65359433910168
30.591840033615973
30.661137637655415
30.598191404819396
30.43882038973123
30.356026860568065
30.483694655671634
30.434055647222948
30.341440619291873
30.535142727599624
30.409608273860464
30.442384864996455
30.678556649926115
30.65631213287311
30.34201293268351
30.453714677378457
30.291777260288267
30.25071471682597
30.24255401784875
30.27103457792119
30.36987220537748
30.168348468388356
30.324739481179552
30.279407701031747
30.214462518860696
30.203913844491314
30.28725564377709
30.36162350769189
30.50200760737729
30.492417688340637
30.11011564937324
30.236437164918836
30.27771201624556
30.47734599586888
30.26097687022315
30.134684915650755
30.230989389050368
30.281654687342012
30.34308758670873
30.17697578122882
30.130465130015224
30.248632215200402
30.193638037036703
30.399567328765816
30.407881597138562
30.272024276287386
30.13452010604249
30.247827453012466
30.31435463059373
30.30399691741239
30.171263519948553
30.186436602777807
30.229001562927976
30.336667329588256
30.342418834772474
30.26681776916465
30.19959400761794
30.390676793313737
30.301248876971773
30.311892918408187
30.32970910007118
30.538298266991223
30.076091727238385
30.243960470856823
30.15482620616381
30.290139923154495
30.274058240990456
30.165701580209404
30.210139536479474
29.989332090359685
30.136859078200654
30.08217806658289
30.14791026015608
30.119694919220834
30.140801713439238
30.075790893143623
30.279920416580293
30.236423693912023
30.238984774381965
30.167229923990096
30.2002308463961
30.063984834974132
30.13895207182194
30.231350425311067
30.15770630897227
30.09876014754796
30.221977849659243
30.04244879700985
30.190543754949726
30.101210105974932
29.980831170402674
30.05768348247825
30.19372906387829
29.860533555617344
29.798478096354387
30.04528705699189
30.01790121175127
30.004485048239935
30.007281310464563
29.902208543767326
29.833118969331572
29.63821688578274
29.48658297623506
29.555038160853208
29.613144364829303
29.630742743161566
29.604164628075303
29.73324283947453
29.393786065511755
29.76598027272786
29.76522312515659
29.80181989130024
29.842710789821282
29.935333974169097
29.863897583873488
29.925744149511665
30.085864491734583
30.167143846660046
30.11018511339301
29.816667684398872
29.825054776326674
29.781052477954987
29.992246950373197
29.72962285208078
30.038307496215126
29.878164192070706
29.92367145431668
30.16165262930395
30.154649520307725
30.19962758330895
30.081232781799578
29.96956168383487
30.049341729930145
30.13297111200701
29.954920877973507
29.6444628075652
30.150337506377063
29.825342859166884
29.73912884201257
29.835495411308607
30.030014447349114
29.93739777683933
29.811187167186375
29.7305342781944
29.76634991373814
29.66840700271252
29.854528893815843
30.00664933999579
30.176278721254047
29.892686402382214
29.66615785842716
29.920373055775336
30.19586712487446
29.94463391063603
29.95747648787127
30.02538483603734
30.076071401214097
30.321643895259967
29.991865031061057
30.220947443315588
29.889149976472304
29.958082322611233
30.070629906910927
30.115349621401144
30.11810307183529
30.340961676672986
30.426696213623362
30.04614096127737
30.06461056219686
29.753784114612223
30.074880512159762
29.93140506252587
30.2536338791113
30.25123689327593
30.039776229907172
30.19031751099369
30.425981033424087
30.236426495138627
29.924753296950918
30.049576886064543
30.045790328804614
30.149305648904484
30.308617853171526
30.127473856642702
30.104798345309245
30.29469558019302
30.13868344471713
30.366790270850377
30.139111653723504
30.221661459273264
30.32730625701174
30.414840954861507
30.153408473339372
30.164609985600592
30.2747381542228
30.28588674043194
30.17249306981205
30.36449054107019
30.448044441471737
30.311891872817657
30.101415552378327
30.479371453102328
30.20456774950797
30.56127793969265
30.592463134548595
30.697888365301818
30.664375857167585
30.30870240558345
30.474218757706094
30.350045859302085
30.670800017178355
30.91979837752406
30.86921162858005
30.69122407828651
30.77735517574684
30.887681028515583
30.775784347288393
30.700504219034944
30.564092602307788
30.531833370150256
30.51575963100997
30.481144782261136
30.43783251270289
30.5558119823589
30.584002267809723
30.616719668339595
30.507088135171546
30.28818951382693
30.23730014465419
30.3186613547453
30.703420144107085
30.537458947862483
30.439170602850425
30.37277025647528
30.298536675324062
30.563332185328797
30.291434590294067
30.55407513186263
30.4614195088168
30.523892316585123
30.4893116029466
30.75184608947394
30.536598979002896
30.459541512546394
30.426733172878052
30.639650633021198
30.799387392182364
30.697157609161476
30.732008464675403
30.73454441271229
30.79529439300111
30.797354737298694
30.85950944536339
31.033686862857994
30.85077442269073
30.74207802030839
30.736350327751264
30.854192816599074
30.667314763127948
30.552387808014508
30.56517895816047
30.365021303398354
30.35083883689562
30.39576130406201
30.301964134910275
30.419377537303642
30.521791640718714
30.336127566613325
30.34680312484616
30.454513442286853
30.418636890472104
30.050451014916142
30.381766636622558
30.30149414495442
30.464248616204653
30.476969130533888
30.327497233325566
30.068408361834063
30.27861319319523
30.23205760294808
30.560221752864436
30.17581982314906
30.283939841325186
30.349256648053746
30.205305415960005
30.260804540505617
30.299260475806474
30.26196488666509
30.284508834489678
30.155952733287805
30.076390467337035
30.133068451813486
29.956321696382684
29.882021031302287
29.969706121528148
29.83146314445583
30.018689498970573
30.08383238459954
29.880044055551767
29.981264586948228
29.860667876915926
29.85523841353869
29.842080791562797
30.02885329264963
30.073455761402148
29.933517902131477
29.884026958192397
30.136391571820347
29.947172894952892
29.987235577130964
29.90594455424109
29.97993442678302
30.076674740354864
29.92290287013741
29.92980479084038
30.051752098437067
30.07506405246596
30.2646826632984
30.192359635973553
30.34341524496301
30.35963707845587
30.404400626883692
30.43915208669783
30.30849351912425
30.527926994488734
30.38666451903952
30.38194049324852
30.33009858481189
30.397264016970055
30.20879104840779
30.04205120577216
30.419556904502237
30.117415033007685
30.174038290239903
30.352527262583948
30.13849666806159
30.158376742258497
30.196952132685368
30.321010280614782
30.260386479003976
30.276604902369762
30.23707684959006
30.297212124326208
30.342951465861614
30.324366166903342
30.302842714281624
30.171483438747774
30.2723332354734
30.04779083594239
30.288980641639508
30.155250937296017
30.29777773219639
30.249986040609585
30.18303964819795
30.239499544719546
30.322481581124066
29.982452289912278
30.092078598922463
30.02653182700118
30.251916262964354
30.293800899882996
30.177492735611732
30.22347051295774
30.21059787015807
30.273230485580292
30.1749425919038
30.402215730567637
30.301760401722742
30.555632303574054
30.596019795091152
30.483470893316916
30.41057666142272
30.573131035756838
30.51150986936368
30.636886214413476
30.78895835984878
30.75243733347901
30.554192122669683
30.63098946737801
30.84067775807072
30.718452359115695
30.928239383329405
30.71084482587578
30.739237632272655
30.907485906041792
30.7446094840364
30.45063542265735
30.41214514661238
30.600842260792927
30.51560878426401
30.5186427118889
30.77439711664067
30.522575343221195
30.675033830610943
30.639880642726805
30.546474361759973
30.55127654145868
30.650363654241094
30.498828368265062
30.6084764773732
30.55751556259194
30.531413153376292
30.643256833196073
30.547694926253133
30.370678391725082
30.536936710977596
30.67053421544761
30.776053122183473
30.443409812155483
30.56822592880831
30.738981158741552
30.619360519360704
30.809063474924027
30.639059041839168
30.603081096042807
30.524023046189136
30.56959426334614
30.81446944826475
30.804041554898415
30.873031493235697
31.056126850826562
31.232127014734417
30.93171671456663
30.863495386571643
30.81223123135254
30.642055110107485
30.68281064046961
30.73383537840106
30.84237824716528
30.624764239059107
30.31375500588841
30.350186768978357
30.501685611791427
30.672109086337812
30.747345509921878
30.550779297670232
30.497569793951975
30.58501734922598
30.436757198781272
30.36913938773134
30.46877069657003
30.51882576667545
[truncated: 98,002 more rows]
