# Supplementary material for: Comparative structural insights and functional analysis for the distinct unbound states of Human AGO proteins
Source: Sci Rep. 2025 Mar 19;15:9432. doi: 10.1038/s41598-025-91849-5 (PMC11923369; doi:10.1038/s41598-025-91849-5)
Supplement: Supplementary file 6 — Supplementary Information 6. [file 41598_2025_91849_MOESM6_ESM.zip › AGO2/r3/L1_L2_distances.csv]

cm
15.895001711040832
15.63154040444673
15.716784792686251
15.925227518580868
15.819048506391441
15.608486117323828
15.837795679096399
15.60478150993779
15.590160563107574
15.514501940871277
15.659019446307282
15.94377200105771
15.571534994611104
15.862534957877626
15.820855280833797
15.803387271547058
15.765984213362241
15.723167108747493
15.591130058369904
15.69625942032822
15.562507106412975
15.763925611308558
15.83766271215434
15.78357536196769
15.841903859109308
15.861434751729082
15.671653339411138
15.623546111328004
15.859240986374296
16.006692290438533
15.943144518792504
16.12428751160902
15.726476761370638
15.94371715977132
15.915447241035947
15.678091431967607
15.399085991142169
15.67613714327314
15.690092342823382
15.886324794157316
15.735510099484745
15.917634033557759
15.83136701176029
15.881825100229362
15.774536093978488
15.862574964554085
15.706145659972194
16.047517371515134
15.99724120125606
15.659906429136893
15.90065209193422
15.700434263172596
16.162097354393413
15.89356340055043
16.20551988688782
15.961033898166656
16.507688131903365
16.166345960178532
15.919352465777422
15.576064840766659
15.891330965166826
15.909117504427106
15.9287861785802
15.833497255781337
16.047749950769198
15.604292960615014
15.527826783661988
15.679684903068583
15.807262003909347
15.655835961756711
15.76705564269266
15.725772713551413
15.727342470240892
15.731919004024444
15.597298041014662
15.605493457612916
15.804738430452764
15.909246204417157
15.447522977906145
15.558921675783274
15.701492854416985
15.904166459776349
15.72544841898882
15.775524283045616
15.417322540820006
15.684441896421383
15.75350222848051
15.459083970456728
15.54113192845032
15.718558011233487
15.429998332982754
15.613057959670973
15.380983996210063
15.608139070544718
15.64079354019705
15.590671224595635
15.449045168451867
15.736236245179347
15.784283791849173
15.846354404765165
16.007505452550557
15.535150579433498
15.51814916480751
15.410497455310397
15.59544336190317
15.521466860894428
15.475289649428452
15.431949063399216
15.140451271546393
15.459224701101348
15.669559830263713
15.70435693068966
15.772068277695736
15.825400047239654
15.949161735401994
15.603715325968107
15.587615156163332
15.806223819824327
15.749126988738533
15.587212924854972
15.611721974093955
15.654945603365281
15.814608745832984
15.624137292337991
15.514606882495528
15.59023559436119
15.606597035232216
15.297513839765298
15.129189242114643
15.33695697298893
15.602856553546198
15.367997995632782
15.245214092293418
15.253932662902319
14.982398802405626
15.088149665585137
15.072645263605402
15.146553020385598
15.237311429303176
15.099097573847866
15.378822900727668
15.4463955132691
15.053676092287429
15.243740529142842
15.126313560631964
15.176336090804687
15.218330639507501
15.129490625251664
15.112250461716162
15.223612258954415
15.40969497950642
15.271826463439426
15.33929795627631
15.535958354217849
15.703275971296028
15.486360513113446
15.659057340431081
15.52579127538691
15.539985176641055
15.559467669074214
15.678408127177098
15.353481903594098
15.538927315166205
15.542562355794804
15.538938699669798
15.314058609850665
15.427497962579855
15.452779298486778
15.30402967009547
14.986584647330773
15.111940526485567
14.901927048526263
15.245110818015254
14.99787577325771
15.223462918047645
15.20133243587148
15.42915517360613
15.309325521477886
15.1956855758043
15.097715433113109
15.31288508654344
15.307395976785411
15.331700763712227
15.650363195505138
15.323116891693466
15.621079993735766
15.374463576308461
15.588446182868001
15.438561734723969
15.443069987826204
15.409757551258252
15.343929323847677
15.326048288599116
15.265749850844715
15.348390206309535
15.172729409581157
15.329658889705426
15.15236371672611
15.326382935981943
15.438199137761602
15.342630764467987
15.313487512612822
15.331645646385198
15.51247540271761
15.861459152745056
15.611325655162915
15.556195337153348
15.488728699239715
15.38220967157098
15.366493234102176
15.305308041349342
15.48511083609142
15.257977796030623
15.146243910212398
15.009171937628105
15.348348876971693
15.334338838941934
15.37762902116077
15.305846110544977
15.165650906807969
15.18730151579475
15.313805395132956
15.450931134660244
15.416828900017137
15.262766987983312
15.167561983682186
15.163786039046768
15.36566751936859
15.158613278200301
15.038592936650634
15.246208141493014
15.227460276441635
15.121119620498705
14.980217532771627
15.179553375198756
15.259000501666398
15.027584282669153
15.374468245572126
15.504141299412979
15.400675988210702
15.455056505790328
15.23732145234929
15.510282810954779
15.372229869243817
15.324619803736534
15.034559377610666
15.269870730031945
14.973778550509543
15.193849178932867
15.278550767547042
15.195503285586046
15.139386406267072
15.127650709372643
15.296220006233114
15.444417195959423
15.179861532528218
15.353050136878132
15.290060645046884
15.192694945208816
15.238464794611287
15.494149966625935
15.695736609390316
15.374062726391648
15.349684087005325
15.470364313793192
15.427966868896947
15.259002486410054
15.251020656630446
15.248583562766818
15.28428778840938
15.117581527948325
15.317861478316114
15.292200075606114
15.445258127191298
15.534243662824139
15.593515550867611
15.44163013115678
15.596448424666365
15.513769198339464
15.576841764067265
15.515767879740158
15.443686408647956
15.493081095285682
15.727009399434387
15.346405952434075
15.499128295475678
15.446636591023543
15.603749372014793
15.369807581149523
15.498048682169728
15.711538918291994
15.541030939214076
15.574917844931793
15.819968477539785
15.823758624689132
15.887321952176901
15.806414374001779
15.722332349538602
15.751917262146069
15.824110798802245
15.903570436525953
15.767004817842787
15.746451175777732
15.763822812363362
15.701804643445357
15.837523170198535
15.484591102850576
15.828355544750934
15.484612596698799
15.666941585228773
15.663817008191575
15.649379516201156
15.71202147817103
15.695714047348213
15.488003408516727
15.617976161472598
15.716432751437143
15.940640859040144
15.655436968342558
16.012414877605046
15.62661536018151
15.956089402118828
15.708463764319317
15.93294641202758
15.6918163924486
15.84081703128172
15.60948728335751
15.612432188439778
15.720526150441621
15.81266238294012
15.658073931502877
15.688820630802207
15.913132708361369
16.069331305968547
16.03948824301496
15.98448381683742
15.901017899984508
15.80506609813561
15.680994988932028
15.83480832764108
15.659924193419123
15.787489761018458
15.457213784124813
15.709908020210278
15.554617826164359
15.65377140481167
15.689261989232078
15.652707906773559
15.667895862200291
15.770092605289975
15.563588249811755
15.626332431164167
15.758446782045729
15.586291352643697
15.719700683420342
15.886034108675814
15.97258948555879
15.745477013672158
15.784578712359357
15.843399052538231
15.919711747892162
15.930818980448555
16.069449064877038
15.979705452789974
15.751025961531136
15.855420887361124
15.613758008638866
15.700784480636473
15.947887917059674
15.822989450605634
15.848442905267431
15.978860219795799
15.87270899315409
15.71015668900723
15.753642637922628
15.800627483078246
15.781242890458408
15.78224388731378
15.541201764866324
15.763314689505586
16.020143788725356
15.604155792453394
15.789221442869747
15.675792471126083
15.497832301318885
15.773935700300648
15.652771517002883
15.591655619980918
15.359476657803482
15.691605342790341
15.73515651150662
15.702369147518796
15.450902747891993
15.500947228551562
15.255712421778219
15.540738384580854
15.554790905484271
15.607757868956703
15.953513163777327
15.6593217352899
16.009939294170632
15.947320077585788
16.02587231572138
15.628029092445972
15.816732519501901
15.793212299318093
15.992051576253502
15.744878022673285
15.869380256626918
15.95091228245306
15.962441234678895
15.833086332282717
16.21665384794892
15.922158051665486
15.892385599394279
16.108212990596943
15.892596647237482
15.935029877016916
15.692710506586332
16.080838443372464
15.989156554525245
15.805730370049107
15.78383216321113
15.685962140606204
15.818182718078397
15.768330080560112
15.867082162610124
15.885589548532389
15.775136919641321
16.01044773928542
15.771818671242762
15.826017615911622
15.68246425036749
15.61696466313102
15.848634580528561
15.823793130566658
15.500113673361106
15.72316176330555
15.9808253251751
15.86483698173575
15.872925236672476
15.711043611332016
15.946444593915016
15.986497415305047
15.951743493074067
15.955354940733534
15.946826645937424
16.152552850953008
15.679391764820632
15.96550834864986
15.702172161222554
15.58782164830058
15.8080019214004
15.718274989764826
15.862725561904675
15.867478725733191
16.140222119165102
15.884241508974391
15.588124863474262
15.638600331738978
15.715256143645648
15.703303183026156
15.653773087317274
15.731631506507048
15.740385027460835
15.573351357027883
15.573806599775892
15.744198736616465
15.463237375613398
15.728079970482888
15.778274279149995
15.746880722508875
15.7488723709341
15.824293954032465
15.830857723522184
15.67192020298425
15.567577051224887
15.549757433306354
15.608754123803916
15.663973166971564
15.645401715755247
15.666410956680526
15.581579856701762
15.34921269307042
15.492863083628913
15.497758993266059
15.274911206243534
15.508951550018192
15.326405350356946
15.478516633325999
15.36167461741375
15.50663635227735
15.475060264420984
15.814833776858208
15.670005913243523
15.632328170924286
15.483794786364188
15.574358127102252
15.267029532080803
15.687685800844486
15.394867800436668
15.37231772235413
15.729831440794653
15.757570011032051
15.880229035319019
15.629367470321437
15.654028317127386
15.745840079693705
15.589376321291557
15.617504245362701
15.599627937376729
15.213829377197863
15.518192900741534
15.301527656547258
15.211754892441007
15.370903576418243
15.429673920674302
15.342859599624806
15.144709758886654
15.169964147376103
15.207762613839316
15.161674802562265
15.46728805520695
15.267178854584012
15.516384625049797
15.565057988108526
15.575387231621269
15.751835998708314
15.752393079761603
15.383839980749814
15.427690508292041
15.401744863790386
15.515445998570815
15.419144139867843
15.371094178867878
15.475253576888738
15.50715768360993
15.35408813864147
15.53615321443131
15.45928880053545
15.674265452128264
15.952350122501379
15.677907433715015
15.59435097723282
15.868133508420156
15.919984144596324
15.748573208028098
15.59068831599256
15.433429630513004
15.517675989865383
15.488428524956666
15.222051074127114
15.35094260780052
15.494943974586016
15.449748642758033
15.486375516055546
15.425931477113394
15.29474204357692
15.305755514462925
15.310589920049498
15.517721587372318
15.29332733259576
15.088594528170548
15.386215047401487
15.201719106530454
15.212328372280611
15.39935418879134
15.101227253103984
15.230646620535097
15.31919430284852
15.393727009438983
15.482705684613606
15.34314768468395
15.234930160795326
15.363599312362133
15.307264449474049
15.30262221476014
15.455910271701667
15.480476612312499
15.296009381506458
15.539492414183567
15.413134684538159
15.52545496437635
15.460657625816529
15.473922419652018
15.34496406483815
15.589282559152094
15.788133923780654
15.564421086563039
15.637059375297223
15.383054637636915
15.759416113728973
15.572892942379605
15.839513553447174
15.716950666595123
15.672558983670656
15.615153552019585
15.616710076347674
15.490748098434445
15.774033740787932
15.595103996278029
15.779492265757714
15.632468688797738
15.514932600622402
15.529400014647166
15.33324800354171
15.195806385603568
15.15004178080324
15.172588407081404
15.190273137141968
15.356390687842621
15.09254750897709
15.053470297463306
14.74607178418373
15.013736496751719
15.150817463198864
15.137458657015946
15.230109738017884
15.095680477432023
15.11394916877796
15.278212641757055
15.265718949441524
15.12569415509206
15.32199777161107
15.09975285980065
15.02402438399828
15.089745319419336
15.054239699978288
15.33031073262176
15.178913607272571
15.189604762459295
15.222559108906376
15.545193908632832
15.536909119250632
15.711414227951312
15.519206191764958
15.663931442819772
15.633220895958065
15.345245474199125
15.53551185473534
15.402966749915231
15.510106858073325
15.592834679134274
15.838952873686832
15.629549312796359
15.641296365023758
15.537227044079573
15.774417508668506
16.006938610269188
15.737415609255304
15.777202318827761
15.60962615879108
15.732586755483469
15.826755054252626
15.907132803709388
16.09454556051305
15.665523550709528
15.910772624415085
15.555927365473904
15.760279105113277
15.57723170377289
15.68840510429991
15.89948242763392
15.706283698286889
15.61364238922798
15.647545708828769
15.689277715852237
15.464133028424346
15.7289564925307
15.493025165411668
15.650859713866732
15.691879692729216
15.637996324777596
15.384154681336124
15.376601027341271
15.247845040172937
15.192711385097306
15.56510023731992
15.397995501413254
15.176787955488738
15.301860230496425
15.416651501782336
15.586446232013536
15.504104092654531
15.06943987498815
15.12352682548969
14.871978259064742
14.88237453868995
15.28803307352593
14.812212771292982
15.153872100035237
15.088459189499156
15.082437380562633
15.033101586363019
15.110186604362154
15.225452074964025
15.277843997168176
15.142614567957537
15.32913029285843
15.160885872982595
15.049003414183462
14.932159570101224
15.14717391152868
14.99476858036866
15.052119349899995
15.069011062324453
15.261462614202227
15.236433052195748
15.1818386570344
15.324903321697294
15.329956346360195
15.34116009008488
15.446466681079507
15.558245764019862
15.543040047832642
15.502786945921295
15.597456007043727
15.305898289204583
15.23565144960079
15.088568393966908
15.186940529908648
15.547137759978337
15.491547773547644
15.573599852504255
15.561394061231663
15.595717626837278
15.556611117852448
15.724196413961149
15.697002859055418
15.493063319455521
15.498515531994862
15.501527572391387
15.464188231276397
15.452499178130754
15.72579135263056
15.582746820774926
15.589795387134812
15.058057262418515
15.339605605820397
15.46389730544757
15.509425811756397
15.519984677901205
15.45237955931474
15.657319666762096
15.53481996482399
15.6483242603845
15.317696794845586
15.33036344726316
15.250926036303664
15.297883492704301
15.298273196039263
15.331332326625597
15.411236263310334
15.54506075027636
15.329237465625704
15.472324029531599
15.564720308687166
15.465051211873456
15.364585276888404
15.487512612533587
15.360451217071049
15.501307724098051
15.475767552616547
15.34346888718272
15.365775219921343
15.387841640501014
15.307715899846562
15.269257378980269
15.469817945750389
15.557240671826358
15.324811297519012
15.23519208368058
15.38514807212878
15.224382506491793
15.290671676906706
15.261551273312314
15.486336627407686
15.196053695663094
15.129944027140427
15.281578073607148
15.167478545487526
15.32110372815874
15.274938332021245
15.407764609577589
15.286310241107769
15.388059226695665
15.558085416355683
15.2654232076146
15.574650858968601
15.69289205811186
15.860615208883706
15.404240671670403
15.386457662986366
15.57910987864076
15.420504147373965
15.634334526082881
15.454117490232695
15.517676222980983
15.66808617367887
15.659505679704667
15.540952795601049
15.47979903785957
15.34492313016992
15.400493432093793
15.236108571451226
15.270473959357414
15.5775213115728
15.414706180557229
15.594927991101212
15.703189584481615
15.845815395178109
15.646929008566234
15.727114137294285
15.823056420653337
15.523792378984353
15.479525464210056
15.406273479842076
15.34492896407803
15.290766599615173
15.047595676484748
15.297357168100703
15.476766683783847
15.481529445434258
15.534181351182438
15.388962382872483
15.202999268812713
15.25058092073447
15.117091930410437
15.316682158461534
15.268521941649418
15.213102444916908
15.559418965367446
15.446471746709609
15.402337479259149
15.346584011714384
15.396180941454118
15.505406953951601
15.82059099045133
15.532200181574218
15.65742220111793
15.385079187572005
15.461024930554258
15.53025400360216
15.498805625334064
15.78181961632457
15.303369874032558
15.377778277690306
15.608265729932297
15.246676188733144
15.430161661317944
15.212855167933522
15.516270255703784
15.323469659087861
15.351510072205029
15.44493533056833
15.555839453740077
15.669729137384143
15.39549586682636
15.259492255935783
15.380289361502145
15.376303939524835
15.45023324186273
15.469404753352048
15.460988554873168
15.389451466835114
15.40389847393833
15.663024018022227
15.535670262661279
15.619464460730715
15.553938381783608
15.451324358348185
15.57527554589081
15.330716997114818
15.480153404536928
15.478374033667226
15.876450861238327
15.678462968291907
15.625569191825061
15.59322351958593
15.635366337809526
15.55795879078406
15.345250668090864
15.542812246418213
15.445895099554376
15.659383535261203
15.297440509683824
15.655873115424024
15.562885790177535
15.603259460532698
15.809492244472507
15.617042543950197
15.617346708878486
15.906064107737837
15.610304365688616
15.734940911342909
15.852579858679347
15.731309474561149
15.692044173242838
15.507451315189803
15.7876712581875
15.807065885139131
15.636716880549898
15.826533905978375
15.841446657346069
15.74229137482606
15.738726996251055
15.86025947289032
15.625221235774042
15.896312382648905
16.098585813579685
15.759969416593965
15.905086960274927
15.599745804584261
15.845994776876683
16.018608046504674
15.671487860624234
15.772062740677333
15.773198938769724
15.755599518232861
15.65551768673389
15.739204025923954
15.763739489157325
15.951827477472863
15.82412016437377
15.411255304476892
15.485605481653982
15.866929725690298
15.776213138971238
15.80321160843702
15.591626435039343
15.885854759366524
15.63725354636026
15.664290002683844
15.736501199485797
15.777095724448653
15.946276280521937
15.736280813120457
15.590547831934215
15.672242870098644
15.545502931073866
15.612867041749803
15.874076805893221
15.751626904508921
15.76380965903063
15.890920952279219
15.627189786615764
15.668635416800253
15.679377470009547
15.761763372083111
15.376854467139145
15.575864185880578
15.762095953785956
15.506305831834057
15.4618212718126
15.47467653391634
15.713570564788972
15.623089285127596
15.78403570262934
15.73698485419219
15.620238857939928
15.567352217161995
15.595273828755937
15.46693440161201
15.480973504718666
15.320445805696195
15.055930897864632
15.136007943211741
15.088699189620463
15.0138471572506
15.364606260985735
15.198468854842268
15.179976944762437
15.096665945990166
15.233730300826949
15.072398289954902
15.161140912808017
15.124476020748203
15.189873540738894
15.425159413637092
15.445672930791574
15.485196688973335
15.501489938241255
15.603301290884339
15.556601431445603
15.849487259434596
15.687869815321983
15.53229326424109
15.634042436744519
15.758879919751164
15.566381818382222
15.78407396146834
15.62065350018309
15.528053764463762
15.53708148864077
15.592568939628118
15.441324862053822
15.61614903618599
15.53348492679111
15.79748317723147
15.711636402432873
15.646515865420183
15.520490140176475
15.626330584242588
15.26332032606345
15.340316346828473
15.361372032740237
15.366559682731161
15.49526623192121
15.331805466666552
15.486704987591855
15.519921880336447
15.460403197744654
15.599537498994708
15.601106347750713
15.436893291975531
15.647595238963657
15.697251385084847
15.980670072963619
15.664197384991384
15.775885797082196
15.446161284210977
15.54549341510702
15.360905847042622
15.444639600888255
15.19123928273777
15.529704711222113
15.636403284008352
15.631345988379246
15.377080690439135
15.634482680831871
15.552886235805532
15.537251498012987
15.647171317180263
15.561280905590193
15.59800601830228
15.631724859895467
15.769911467203126
15.540293646927289
15.559855947192963
15.537398703805705
15.578929888844065
15.635662505687689
15.396780135771392
15.56527967267826
15.381342302689177
15.57841051597797
15.515118486008245
15.230554621146863
15.250837561013071
15.255984519517174
15.366716669312686
15.551157491402323
15.418559175966852
15.298647369981397
15.467212924451845
15.453729937563962
15.132576993888339
15.169625397320345
15.311805474311052
15.443317222608073
15.537232020182921
15.520662400917633
15.537219113143351
15.332529808786584
15.522760986727736
15.365036015542104
15.388714495439588
15.398048648847201
14.979628630885532
15.340068055354898
15.446367445428018
15.354285494241088
15.223171916928878
15.157544934031094
15.248260876344556
15.126074490561354
15.264638972236757
15.243150124045645
15.271979358305135
15.453194880985208
15.35227884036428
15.33566756696112
15.275039604408553
15.500280187789468
15.341735873805186
15.440016895827233
15.38803405677001
15.002051496791278
15.311000179348454
15.356051984947161
15.334598222100643
15.565260470628793
15.613678966271719
15.48616368509571
15.543588680228632
15.50641967384862
15.639677648394573
15.29944938116835
15.187502682721405
15.455946713999102
15.326959466955216
15.523189208538863
15.463466667350659
15.530326864824891
15.44515646782607
15.524566448024343
15.433983182440048
15.34151516224691
15.385598163256903
15.460346008106878
15.313854579429595
15.289243653342696
15.401849851948551
15.474582695154307
15.308898874660908
15.091116566889973
15.331351763656846
15.140519655474893
15.442784402877779
15.423885461008785
15.62949578576585
15.202127872679947
15.242546909497566
15.041863818447737
15.019891002198813
15.204817293778781
15.31169562025002
15.376239224463252
15.113482200444595
15.264313676337009
15.16757346695243
15.52473252841728
15.631410420466016
15.525260805828424
15.413829448431152
15.307906429774613
15.446716052785588
15.407830126283187
15.44415066297099
15.563222727387158
15.273909088654039
15.311583075335555
15.57821243684012
15.342275881347824
15.30200991915792
15.34027330839727
15.414513383062017
15.439544495088247
15.236472708037004
15.424428165667377
15.438045402845258
15.330929395488765
15.351930919315494
15.307992267640751
15.51834471127476
15.516822025710965
15.352203934525352
15.319157513828742
15.739854406948151
15.54064034100429
15.463702231238257
15.62392956637348
15.41367035185528
15.319710687961877
15.617556006971952
15.619740433723695
15.853613087369785
15.707299901874167
15.532180320350577
15.851094491316552
15.893771464756723
15.727557072288691
15.630351064372496
15.830802082156849
15.70996855629432
15.596402853958974
15.524025428611415
15.72992861603605
15.698161650050602
15.649584865425162
15.514278390795997
15.477613727120483
15.35129236651112
15.383195627592398
15.213646916183567
15.196908042007422
15.368532143480275
15.31362425919223
15.195288953273149
15.459647584401703
15.449861469587335
15.146275086269252
15.401669027432215
15.55565314192679
15.451951003475292
15.365368403296145
15.298713646279623
15.458714296851706
15.807879323862593
15.678336061521755
15.83361989749373
15.618986765946483
15.656473299534964
15.32353365263726
15.442285893042103
15.28908712962831
15.244882935045258
15.366489525214117
15.405691471224639
15.196419204693798
15.170534757855881
15.259886366052923
15.456860572393236
15.372763824328922
15.434140656439645
15.364312054153197
15.63478143210905
15.35948975620186
15.466630402408917
15.625789382009131
15.455466983593865
15.56575938489768
15.578139900593783
15.533338016956765
15.361991141504353
15.298497105293484
15.622868534433369
15.684106957421278
15.577175714845353
15.67455640710653
15.682375672654617
15.623446047608146
15.255953432985734
15.291962779755634
15.40300102447625
15.650769859842798
15.533140785360601
15.547945543852219
15.415892971060513
15.310697484751048
15.564830106157961
15.78785988628574
15.433290249272162
15.457447810841648
15.466426110092604
15.811002985091578
15.641749834374467
15.721989459703673
15.423195170743652
15.53778234925873
15.771288717962014
15.502853878878307
15.85159156473684
15.641278364907235
15.68076393457212
15.467571401230103
15.382446953115693
15.636217144886691
15.621943638389913
15.638514880122038
15.451780233395583
15.490187778958736
15.66839774067903
15.745817438581602
15.603312742694817
15.22695307227491
15.238840819586216
15.688658176705612
15.619225489899437
15.456865861491165
15.328923442878958
15.19953189655479
15.41918078642854
15.289053880075395
15.462992999248268
15.2482986476836
15.349219766031265
15.436399372011982
15.373941264529135
15.441075618313702
15.561583764572989
15.495335155350642
15.376062712042996
15.251260314714942
15.484367585450379
15.629475298580878
15.40022696013643
15.319049668568242
15.484166268495647
15.343457744722622
15.617528758485065
15.446466088724627
15.635696524834472
15.581711528836413
15.674531772584363
15.508237958186989
15.374125559332752
15.355045082471126
15.3797352216
15.62692843987682
15.454426545763424
15.406014800631688
15.410712510354164
15.359163763619575
15.390304773392462
15.47496441294248
15.597774987073388
15.677465100222626
15.548723363295236
15.467076988826195
15.482699341773305
15.336285655124716
15.71689183072043
15.58996168402299
15.760583708930525
15.313928173667218
15.390629581559072
15.269942295911052
15.386385384700237
15.430850334753151
15.304948516215434
15.35862570761711
15.28349254627421
15.292525419893051
15.756307741191584
15.396580493825098
15.19234961315438
15.360765568435166
15.386518695243065
15.119436434239907
15.405571489594317
15.243444601623626
15.14989620072918
15.366718511192898
15.161362796926277
15.39043871125483
15.457003313179092
15.410941850202699
15.346320154866897
15.540626138236162
15.455958615116296
15.515933381348734
15.787720391557558
15.636483019406793
15.681500262440386
15.467967611576835
15.574441908390234
15.963477735394674
15.790886240216402
15.732171149266433
15.413466068634706
15.64748051245678
15.529774549324733
15.8695689340051
15.511303352104028
15.511918507808671
15.621096998501525
15.445167118040061
15.33258357548241
15.442151722707658
15.25972201057447
15.440122245589423
15.501152270671012
15.324594973469365
15.112644179369257
14.97506365648216
15.483411811323078
15.02895700423088
15.266666745469246
15.248022977118021
15.316621205101018
15.113011499003658
15.08108749254784
15.417717428537626
15.325415999794862
15.456823824238281
15.52500585052384
15.562128725750009
15.476834506874367
15.181596014921837
15.085515565834013
15.397268135335674
15.640003770319321
15.748664300395713
15.483723996122327
15.454777942718897
15.653421664859634
15.497947338838374
15.672796254445004
15.733984492362024
15.616458272551586
15.656949824954669
15.715230104777667
15.5712454829908
15.528725056868888
15.783809742436071
15.522483316686477
15.48277606674617
15.643379380827335
15.514857810305937
15.967583615699105
15.767265275254678
15.624201629045748
15.453571481142019
15.719719007455087
15.736272156970157
15.762074049736288
15.57791493889128
15.455493393585506
15.530735231051997
15.511975814563955
15.461664800875969
15.645418431685364
15.602221682205274
15.75635038225519
15.568382154344338
15.504770180823021
15.462110686267389
15.226575956608167
15.400162390687804
15.549251576887373
15.534772673504811
15.537785656543381
15.501372766073557
15.42059644673046
15.756853829438226
15.597212410442399
15.42877635825869
15.405853720993289
15.471105216826675
15.84440353149076
15.584760734681193
15.761568420730944
15.573759387488883
15.826618395025061
15.921184513411706
15.69706004152817
15.626019945625341
15.806279270386339
15.430775017975584
15.735505194889972
15.998041511155701
15.578447628965822
15.529523004622062
15.702494393337675
15.75694751674771
15.528582358390763
15.312354045520964
15.29852105217551
15.286812757062354
15.435462312459379
15.494216761200201
15.258696557047084
15.495335108721708
15.624132776812253
15.79052161690684
15.614826965320121
15.438829657992306
15.735210063166306
15.789394301513148
15.861106020920555
15.74668233691287
15.935536765757377
15.4997170921861
15.358149715427311
15.47237843663304
15.380178365323815
15.358337369599138
15.588413398398288
15.501070012803197
15.556770840472954
15.478763491625081
15.507151434607636
15.84555915517963
15.779942912717223
15.464297045541619
15.551922786163967
15.589779614921966
15.448699881279717
15.320728485817042
15.428293898619353
15.397135901672392
15.438637044747184
15.656688216728563
15.352774290379495
15.504107256977884
15.536341258689749
15.395122178998076
15.484997296700186
15.466447772407623
15.35898914937398
15.341570357674074
15.261389842320886
15.239069040108227
14.975671883497666
14.95953788470593
15.261807134433644
15.116553815891683
15.075611528116667
15.036960843136743
15.182305682261758
15.195549906080348
15.300169864872487
14.995894272341408
15.246738487561313
15.176846420907097
15.45731563030639
15.346035957319602
15.346882055341812
14.967194796418495
15.238920117463943
15.415051467601977
15.188632168511125
15.307832215063105
15.70594213065583
15.573250724532308
15.419764922631668
15.408101904760688
15.52358985416036
15.370494943753119
15.741704880181128
15.336203652644073
15.259737450959985
15.453709409108995
15.486202641319426
15.661597320258958
15.351728007974181
15.633837557968025
15.431313170802287
15.254842903608557
15.333805826105324
15.30107711951846
15.520587019723123
15.45112945211987
15.414792103353387
15.458159484851851
15.58866040442678
15.642348398703303
15.583791371444585
15.686417645323582
15.770757388142158
15.974979407354436
15.733350751494232
15.697155131848957
15.884653470474081
15.85907898967938
15.975455379490493
16.087667798573005
15.943928230254816
15.732361010021322
15.604564451838401
15.54230698075762
15.851562413551349
15.740071492358673
15.853318675454114
15.598945041048566
15.63632847827941
15.80067395736948
16.04251634695074
16.060812989614426
16.067501862378144
15.700343994392895
15.696695579255362
15.403094220253285
15.596327194345392
15.499397303515963
15.627439699758222
15.4226554150606
15.572900037693048
15.710879166035777
15.55606501547426
15.600054945993422
15.656192335022473
15.66763751179288
15.526354735533952
15.465520622514154
15.62549772390186
15.653246805319023
15.554566941758308
15.57604860209585
15.634957845231131
15.716018156193003
15.755535281411435
15.756531321768332
15.763291677965972
15.556219789924333
15.631416074372895
15.900067959587709
15.945471775527592
15.938958157421537
16.045090638212546
16.248510272987353
16.33007004842917
16.193140575364442
16.08654696680602
16.398456805884805
16.255062781278777
16.156254034666034
16.191778909868972
16.008314265851364
15.975933280947162
16.00837059875381
16.15020373144311
15.94560436287635
16.201366180834604
16.277213222444242
16.106820866099422
16.057353276689803
15.926309700560713
15.752552230992128
15.672069801549757
15.750727928604576
15.753531130019693
15.923517094204538
15.955676509994499
16.05067261767977
15.808776844578281
16.13602680005453
16.18737845706114
16.052989430092616
16.007048825628395
16.152393389853962
16.209749140162504
16.229957714663907
16.078638988759984
16.140038494493304
15.925780179302436
15.785948581656422
15.925534573446255
15.776284948713744
15.786514509040622
15.629891743812259
15.702579896422902
15.69291232186476
15.704144267494293
15.818903860427326
15.917029663544103
16.018325993322488
16.091345173113766
15.957352854253728
16.050694966422878
15.872634010526815
15.620300864861719
15.847111732906159
15.640999662580013
16.00876922712827
15.792501953360164
16.09462798106308
15.911378645011602
15.607594743880396
15.986245381816106
15.869075089518331
15.730976169692248
15.772357353947495
15.789186219227508
15.926507960504145
16.0987496237147
16.014666873998074
15.873409518817919
15.732257822484296
15.693798960251627
15.491704310193283
15.55744239339682
15.62455665848659
15.647313956484673
15.592497509062387
15.925840091246991
16.05039790141876
16.04658371247393
16.076585975570442
16.047157200756917
16.032448496586255
15.890446261432745
15.869269690083474
15.881122888819823
16.11392698068297
15.990464917535705
15.909921913175575
15.952876116992933
15.983821767212355
16.018314126214776
15.99931555883532
15.839743989194101
15.682902360806876
15.983667277120182
15.548686523871572
15.657599482235618
15.92206203503213
15.712500563437594
15.766655357434828
15.60474166749957
15.58301199088504
15.808493137814708
15.505245700294212
15.829789750762053
15.824443748886923
15.959331835044793
15.979959927848302
16.015510309724295
16.21844674064583
16.170295532370677
16.01128471195015
15.969167743758671
15.999249711574327
15.896687198621528
16.012419964667146
15.886868417866172
15.85439561167914
15.879839622263292
16.093539355209707
15.996616865769596
16.1308317002488
16.089452258033322
16.278861339734597
16.11568458070015
16.1559219108472
15.984744660349238
15.996819641518291
16.197459065094737
16.231478603837648
16.155451604190954
16.05900260104227
16.00333591504505
16.24449132097845
15.931773882339554
15.703008850420478
15.939071628396878
15.981097583518352
16.005834882792524
16.159416417399292
16.047559479777473
16.23304370752552
16.03746726965377
16.072688333337457
16.22081646651745
16.04082167526265
15.98153502579658
15.981724531851663
16.03047152712951
15.99560090713739
16.031017356806164
15.887236019088533
15.767069179251866
15.843932367070297
15.868858268063883
15.82409673651326
15.4256624492125
15.851130214745368
15.794883176100306
16.153253858067856
15.957624987727387
15.989697763202441
15.881797508141021
15.90711008188003
15.759638529218039
15.64152044999136
15.765217023404514
15.405323634487225
15.542114714366289
15.627422816677067
15.49898735198895
15.468561961507948
15.625519169683992
15.644104845324929
15.515828294429333
15.529181022423648
15.713173125964314
15.86105571214445
15.969143875706111
15.66127080093689
15.795503265842159
15.580818842758879
15.612327441935715
15.617648666062344
15.520345303969991
15.689208715354948
15.761213349283944
15.952990545875926
15.933771412003438
15.778683021556363
15.98631845814567
15.834816646424768
15.683539362929684
15.739044900823043
15.68216676016417
15.641880402835023
15.990404876814864
15.900062928876892
16.108908462619567
16.142584660452037
16.026611343616334
15.985520849847372
15.735550600497392
15.697678775791838
15.847427984486941
15.78894136805821
15.880328436372954
15.661664941903407
15.728358300178895
15.849773270299906
15.861969539622288
15.88626305277179
15.880509023328292
15.77076054781779
15.891899186519934
15.702521044185012
15.68719968293671
15.870398327254046
16.093402336105253
15.915148709533213
16.043665164198146
16.09713760788822
15.9111071185732
15.561296405092799
15.837209758071866
15.896038662383052
15.951822675519132
15.81137031410329
16.003991047938452
15.817614752307943
15.934976021288529
15.60833704501695
15.476125731639216
15.617827687565873
15.689503816041098
15.616814401458376
15.671080232143618
15.783120537918293
15.871900207397347
15.594607457961892
15.617950271654927
15.64056002058766
15.633213515987102
15.498466229576493
15.534132821101457
15.364033526016154
15.46663536334505
15.448790378617652
15.204009672660165
15.285385154010667
15.432180427291838
15.471216643686379
15.144394134905816
15.27986848333688
15.149973626042788
15.122736640131434
14.93376294756083
15.248352266927949
15.203327423221692
15.249730365976145
15.161204289088364
15.384459778656632
15.267865160148858
15.155530704439942
15.137368048180525
15.15049104573368
15.300511214032166
15.27761768664685
15.421556629019122
15.398501730723645
15.38106416684291
15.448546283061717
15.61206010891527
15.311075336498664
15.477997910664184
15.31634170673769
15.409556907918109
15.42547553612794
15.358118217498998
15.504419338122815
15.458299550978001
15.746396383268891
15.398741764791492
15.418186835791117
15.153749151056482
15.247753925394168
15.081727939121848
15.11113812533155
15.204367021803822
15.447344115152546
15.567433128454136
15.360209784140071
15.471556061309894
15.431045671571235
15.29683774500988
15.264906494814214
15.178245880492396
15.390648595901455
15.551522381423508
15.485550043643856
15.681898367543079
15.522824177740606
15.606633291229134
15.925283284988716
15.882929684050856
15.597902390261586
15.554048104809578
15.654644236773736
15.389307224486728
15.381684450617245
15.304675938139445
15.276993608934271
15.42885410305666
15.44727177707425
15.507346758808858
15.687671451098373
15.406126682122762
15.350254885691559
15.451651479535066
15.771290948134299
15.754963230793193
15.612812316243264
15.70676882037109
15.749970401884767
15.659997382298696
15.694384097300059
15.580304384963803
15.330956277766496
15.60456746807212
15.233080994232056
15.381677776492996
15.507205597288864
15.542110649853461
15.357337847058133
15.513557377531203
15.600059079283179
15.462791093455207
15.461179662525538
15.549484270122008
15.787636237318438
15.689174778561227
15.622393115673159
15.54771659618179
15.65593162704913
15.71328183268132
15.789898751753874
15.785060229542095
15.76361924752252
15.66629020460253
15.57004492587679
15.72131277769145
15.556149617227252
15.771826224277614
15.979739753471248
15.742689330408917
15.942467320335606
15.911555998930822
15.906959938290871
15.73135352455206
15.551362176427332
15.6383049434108
15.664331476362408
15.528005274783979
15.846052488842224
15.774509453531262
15.578765751394107
15.572278390218877
15.268658645419825
15.408677638250012
15.470811146670878
15.554055385287109
15.778992500195558
15.431601570229157
15.410322987086007
15.36495585702325
15.565607240982553
15.507779151492024
15.737972400986571
15.669259159089172
15.326061941207156
15.477059847271384
15.775247150837732
15.61324462459627
15.61985705939645
15.828139573288075
15.786256308978253
16.110502637937095
15.978822975355763
16.071667379585342
15.869897765209373
16.081667564619814
15.832588440551655
15.843826719803301
15.89558960317255
15.702872469388103
15.739940746830921
15.881312816709148
15.619790882459364
15.71396538495502
15.767322371828756
15.91653746567611
15.68251887763419
15.798644279270157
15.84682023572217
15.76918296582556
15.68012324028117
15.676432422942161
15.697964310175262
15.591201577379833
[truncated: 98,002 more rows]
