# Supplementary material for: Comparative structural insights and functional analysis for the distinct unbound states of Human AGO proteins
Source: Sci Rep. 2025 Mar 19;15:9432. doi: 10.1038/s41598-025-91849-5 (PMC11923369; doi:10.1038/s41598-025-91849-5)
Supplement: Supplementary file 6 — Supplementary Information 6. [file 41598_2025_91849_MOESM6_ESM.zip › AGO2/r3/MID_L1_distances.csv]

cm
49.91855235543568
50.06698580464888
49.81126284974401
50.129768604806834
49.77856989156691
49.41683117956286
49.24377612684511
49.159563909017066
49.127694516418366
49.15394148644856
49.152069818868846
48.79258372697691
49.1098529351597
49.10591777260326
49.369874592100736
48.81905218772431
48.88823719151804
49.12281485798652
49.226540647288886
48.886283624253366
48.836858346266865
49.45531423151744
49.36527391239057
49.65937742623557
49.48425663876456
49.248304815356036
49.592798992878535
49.35244688533002
49.54402497901201
49.53758705126177
49.080658214291525
49.180368743205435
49.02298813261144
49.177173983040056
49.34772889176972
49.05512807474013
49.169656295580715
48.89150035648103
48.844087773008475
48.60331094053951
48.51891317912751
49.350481279369575
48.92293387050529
49.41835920986735
49.170169560340426
48.757059236261796
48.872180871966755
49.172815944905565
48.80217708104407
48.964242999392845
49.16972434351816
49.2532319749358
49.5118711185979
49.07792678349821
49.026327049374316
49.693913615940076
48.9501985350795
48.51255793040436
49.052037817972746
48.9719001127156
49.18732564004715
49.29587431290226
48.77098317067992
48.87743907351485
49.21609341731848
48.984422253696195
49.3987095595924
49.81044002796264
49.29568175671081
49.193778156188664
49.393288095917846
49.51753976264262
48.89774972057352
49.04122698503131
49.226939821928035
49.53455026579779
49.363520174420565
49.195757590509636
49.25530471882337
49.099067623899415
49.1801499576703
49.34985855364248
49.60412423816909
49.485109454137586
49.31198400000784
49.23337389358455
49.51333251370911
49.56542092370271
49.107510539604945
49.174155730917896
49.32277646552318
49.51658110362498
49.37066113465749
49.479295641093486
49.42886012925848
49.01128846842139
49.133727146497414
49.51217126967488
49.39653858605606
49.97809651944762
49.778702838362236
49.14458306889798
49.141686422363804
49.32928070781942
49.264439440638284
49.33218785724944
49.05140377280689
49.75508651570811
49.732979389242054
49.502356684086635
50.00616331488022
49.84893596681929
50.08891599557438
50.477624078833436
50.174372327172556
50.23089292541611
50.085650541819895
50.22991068647712
49.97550004462865
49.825896891066236
49.216880030526056
49.52966120908654
49.40116465907959
49.581649741326586
49.18472091657955
49.01365090582613
49.307685932207015
49.25230883103768
48.94726804598543
49.135732082428355
48.57500348670845
49.297000961597085
49.2231147301721
49.173742335519485
49.33424190467411
48.659936921936584
48.80639583004806
48.7917640042384
49.32141117878737
48.98681961324863
48.938418066555286
48.85726061658763
49.09494532579241
48.56082856609309
49.13440096318156
48.893600407674015
49.314562630200385
48.72642689455079
48.57220341700874
48.58136465274365
48.324131722575004
48.75296852318445
48.87842754249122
48.955436087346015
48.89299474071255
48.70292878631085
49.20427060242583
49.00531423416348
49.025137816961156
49.10278383450287
48.73377664829092
48.43258617125983
48.54759805688679
48.80277315838932
48.40414650261552
48.2279276094107
48.625255749793425
48.7013217325799
48.503717539723795
48.24901376046383
48.377427641221175
48.401607523302914
48.43923894261672
48.340681436117386
48.4164237481618
48.28589050172467
48.39304565213006
48.62558261298522
48.86822793805123
48.564054537935974
48.992469346843365
49.08352715251421
48.71826225045666
48.401694221809045
48.2396233451631
48.92529430579922
48.59723987083887
48.81286474896737
48.88374393602437
48.5294621907011
48.995932724761296
49.15974170182687
48.9837352246028
49.1659444482716
48.83417335679027
48.75952246933165
48.47245404658857
48.321744009531
48.565966188084545
48.516691349861865
48.45006299876443
48.444769887274056
48.9695089317119
49.01553609181613
49.12922112278837
48.87695867367446
48.903106293855345
48.92733235251637
48.954332770752245
49.0289758730653
48.73370446540715
48.92907701649549
48.35933827405488
48.34690928539413
48.544201366705906
48.765726100426285
49.21858686736888
49.243179081345744
49.026191166605976
48.653672089439716
48.61437403053411
48.84851924597803
48.96281400507129
48.91812576570138
48.81447032308412
48.86320429940872
49.180569574289024
49.257989409877744
49.227537760609735
48.873813423804826
49.05608432400404
49.14210262189949
49.45332887346676
49.836739909102675
49.73796263102154
50.050180743461866
49.54344562813488
49.67597193843181
50.102298734463076
49.61511250132213
49.67433154713396
49.515830405367744
49.21164974725721
48.88489829777546
48.71693941945545
48.75529166221644
48.696094942696064
48.362300997639736
48.665699615524055
48.70785242180847
48.9813629871052
48.96728490986818
49.076086119780875
48.83116023827729
48.637671939655526
48.957238294177806
49.06444737558091
49.20151294271106
49.102077367780204
48.71262812048254
49.01018894821989
49.12099003333351
49.16017231102374
49.06999071308803
48.742930392668754
48.87135582497196
48.766900885014806
48.54015808030805
48.57469862426205
48.60494115896121
48.41679810217369
48.13783345466762
48.2306959935773
48.074712064886796
47.75462977324824
47.921365754343675
48.33897221746972
47.98822287373735
48.2008769873669
48.69332551886063
48.92104787587542
48.906755473889675
49.08222483509564
48.78724635888312
48.631880924148476
48.75026531663151
48.4647173983656
48.68410377558883
48.197165471423816
48.198183875485995
48.53285257509126
48.14288631063963
48.43175662468702
48.04757039041492
48.07555918962977
48.05716529468893
48.096397437479695
47.826660572137136
48.17063040676216
48.27809489755724
47.999185511947815
48.182353025694404
48.64684585607695
48.81927591556182
48.9615198877291
49.36110962464935
49.53588318264883
49.52593393429712
49.51222184438794
49.58726320005607
49.56155952266919
49.380888713605366
49.441106837133596
49.90010441578414
49.72381990654379
50.137529737125675
49.99594471665766
49.67094488160386
49.88127501641694
50.11156687650601
50.07118214934768
50.24877558038144
49.464368062333314
50.37011568713847
50.16995409714318
50.3325382025455
50.138510236017616
50.23904786586741
49.78356701283916
49.68093902782643
49.82411370128884
49.669045660758236
49.677856362295984
49.17728010036946
49.21026143944246
49.66852068852136
49.645557236097936
49.366369039202624
49.717995854646595
49.63047537407866
49.68218905707836
49.285169104378156
49.72007405381093
49.48119126886562
49.37269041988773
49.4288245933304
49.0092885607468
49.38814835154666
49.4473120797515
49.532017153187645
49.18167534786682
49.41935288589477
49.38507259481021
49.27762818353237
48.966987253372444
49.24398940861102
49.15624637358505
48.94892906203355
49.22533866886233
49.21346156118312
49.440591651862654
49.159127038863865
49.33266971527949
48.92572792142107
49.42799116917233
49.22748070716015
49.526268472753394
49.913717846438864
50.133066316403486
50.051183005920635
49.93873146409493
50.02038169899263
50.22797634460759
49.910451737710225
50.02291610348999
49.621550119748086
49.428505150281126
49.183865852054886
49.35826759183614
49.16562928354614
49.47191325035496
49.36345186900493
48.93857670890249
48.90129945335612
49.05874681670312
49.13530452457287
49.2881303926443
49.08173443023335
49.05310733050028
49.112023891959346
49.24332780488544
49.54297950610647
49.01399768921816
49.15536183500684
49.54381258255818
49.34041261830844
49.0931465827484
48.745433190853774
48.57270845336072
48.87049005821454
48.92401782269439
48.64439799137942
48.43999905846964
48.24310336318034
48.58631254196299
48.648220566716866
48.95731596928056
48.79030011443632
48.87297793882422
49.16860350603033
49.00136075504586
49.013717846624935
48.77949000149397
49.25535562426213
49.12839606960896
49.25767986132034
49.06969476482381
49.23878893323539
49.06620946401752
48.83404555452482
48.900216558111346
48.77734059111637
48.91657277568466
48.88157684835039
48.9546508445804
49.49481506588728
49.757589577477
49.15276684674808
49.08968667324794
49.3116286589702
49.111932297322284
48.958330261638075
48.76393807728711
49.08317907789787
48.988729031850454
48.575921574028214
48.53277788097948
49.150131316121794
49.53549455259818
48.95046327772532
48.99656429536993
49.52168072976953
49.01289794211903
49.1965595881804
48.80041442397731
48.95983849250176
48.70587027970062
48.828204076414536
49.17777664423115
49.11209439906696
49.3363280257711
49.75222469844322
49.69833076055804
49.4286908855661
49.63310415882873
49.45874295839474
49.672592789040266
49.7098404702871
49.781804594049746
49.48134678833131
49.75105675356998
49.30554852781282
49.77281297832328
49.669909515688644
49.62262192164391
49.74132824271872
50.007143849122784
50.25851711246366
50.37801228931181
50.121341015689296
49.69162605997332
49.524391790489844
49.520114815132224
49.28587311133237
49.60220621485463
49.449270750562526
49.325894017819735
49.392120172792225
49.22081551133937
49.11657891067195
49.20274406195223
49.43907690380921
49.39451252176705
48.77709702310002
49.208407973572164
49.406447662836705
49.28263665684277
49.15419953179751
49.506031836246706
49.08746532380429
49.094864334316675
49.24584681205964
49.20616157080947
49.22034627595105
49.20871300168332
49.348218032103205
49.214563183085616
49.01185566584664
49.123670038648285
49.06067736130844
49.36222459849034
49.653790542517676
49.6310996652386
49.14008025382545
49.30395875771256
48.9931579827441
49.093317467822914
49.15426290108226
49.639121593845985
49.22336717333848
49.35520644750006
49.345377425233764
49.18424475966732
49.293606617707965
49.056406330084336
49.03935003272622
49.13290266470376
49.16961877991084
49.11140816639082
48.9989866989868
48.521751028475066
48.926732177154506
48.730580105085814
48.68380349119875
48.692652906643836
49.01844162191619
49.22268887681227
49.16238469984975
49.377810536712055
48.92003538255188
48.9181501973011
49.358588918715355
48.959247665546236
48.6897350844699
48.950607875544215
48.49506936906312
48.97319621141113
49.08630104308082
49.39242658138784
49.3004822440901
49.48017646286857
49.46854527184932
49.44260127194035
49.450552432492515
49.31457987360649
49.17642134667425
49.02413488983115
48.61097280267002
49.0476933386012
48.63048383692136
48.688801282063245
48.84905831249269
48.96823709763156
48.994095862754314
49.044139716570754
48.843463373147245
49.04904573373421
49.38184476828222
48.800553349412894
48.80032643702032
48.58595759883776
48.918198604242505
48.7369526829197
48.68982107111114
48.68343323394737
48.645304233460124
48.40744142976464
48.50799747633458
48.427376020307854
48.394555284204934
48.70146923099979
48.378286892227166
48.46066264735504
48.99050065170809
48.944615561612125
48.93379757694404
49.22190176738682
48.97254696697931
49.3343827052921
49.27756257893487
48.9464967102681
49.31765381050278
49.34030023002099
49.70962107793792
49.25693420530486
49.496819220778725
49.76233478437688
49.92876137344381
49.60528600980747
49.4409425720337
49.91715062402496
49.67565724666962
49.44873635480052
49.56818436700666
49.329117345305555
49.552557951719514
48.95640406128036
49.21623201288914
49.41075672001238
49.12003074770677
49.58192486835086
49.48840655341667
49.699688696475924
49.394707576688376
49.633951268441386
49.505488232106295
49.928651228112386
49.51182462550175
49.54707069206764
49.413916801901436
49.41482805628244
49.58830414623111
49.76845591082248
49.70396809938989
49.68508035944502
49.96319337509542
50.07582957674364
50.09576122331523
49.708734830159116
49.358976596397625
49.49041488326879
49.51628459341954
49.29294456022114
49.057014677978046
49.11736088746842
49.08889067224578
49.52108382551448
49.42173674326547
49.26904479971793
49.52471046962335
49.243065195120444
49.382225530755704
49.54791068234445
49.76943928633924
49.52057667557544
49.871508824314844
49.948488122642694
50.045656013497094
50.09567313349708
50.25353445974597
50.329537888048165
50.238888126266694
50.401606560391976
50.54478003208556
50.17685474621213
49.91394937821604
49.889918223452305
50.46092192175414
50.245433751227
50.28467121524658
50.50261209449127
50.46083258855647
50.20900363246557
49.793311895512126
49.78184843021498
49.845044410484434
49.58732135348343
50.289543721112416
50.21855736810144
50.3457088455996
50.34191067629266
50.4092811465963
49.86935674078731
50.05521070450209
49.94919637836595
49.77229229382363
49.89083655917633
50.13094974321309
50.12446364324503
49.985710217878136
49.92422252857432
50.25104520230875
49.753007800905415
49.752685461051215
49.40237025158629
49.18052687849457
48.946372549599694
49.10671331992529
49.38096709252383
49.36345082356319
49.201758248130105
49.28683787291452
49.52613699261868
49.92818949715941
49.46313871764192
49.11697525985684
48.990428988717966
49.01238705062593
49.00785609862736
49.19136172180015
48.87155844294463
49.240454083977866
48.918831364285
48.76234885591792
48.308527175461805
48.64732218713554
48.837052724246554
48.80683153439585
48.934101960914646
48.47376499213111
48.53507733470294
48.34862991200397
48.25846361072713
48.29078608309484
48.53919905493906
48.43741986785374
48.637442684223195
48.531019494456245
48.313932913344765
48.902348251377646
48.694551417172036
48.657543448287456
48.53678051610394
48.58869156180236
48.72926360474417
48.9199787493046
49.12978315507776
49.167394444908574
49.06748747485292
49.42168424809481
49.45048855893101
49.533962758340934
49.491868555680455
49.651289236055185
49.78643617177225
49.803265808155636
49.42334731956368
49.34957815973854
49.297368714427165
49.234116884102264
49.257946114787764
49.089956029679215
48.834155290340185
48.875311386764096
48.48915267216162
49.44694530364977
48.98819769356265
48.95047396442747
48.58344166852544
48.629987408257236
48.66459518249972
48.93021563016714
48.75994990648233
48.683786964671164
48.82861377834136
48.53687385433177
48.79843412810323
49.21166213646584
49.07086636075734
48.696023378812136
48.314285769348544
48.34012313196899
48.424240928625885
48.443306963492134
48.65555302023205
48.74896146649304
48.37075579881291
48.22514287493159
48.39607409926249
48.51215430017841
48.58386817407567
48.431059188251645
48.205199771326235
48.68212921853318
48.492202408162925
48.61756203580512
48.64914325909724
48.813877079131956
48.918691208046596
49.05895163752029
49.112864279075716
49.18276853399457
48.68373190457615
48.586930549316534
48.494044054125055
48.712766526526615
48.806504464133084
49.02136454787076
49.29172987670509
49.41851410992355
49.35094974595806
49.67627096120922
49.47200072077989
49.24283175085044
49.252620129233044
49.20970213907631
48.90075923969243
48.994073865306326
48.75516563859968
48.483713071093554
48.88061389882893
48.89460312231226
49.01537574454173
48.85777397539188
49.3273047611755
49.182439019942436
49.08967892362251
49.2742987565871
49.27922237953609
48.9917365046488
49.13827708857689
49.302289627557265
49.21724616377468
49.087128721680564
49.37981533197623
49.497440773587776
49.21511130701487
49.256999452985255
48.98117186068836
48.96089436106478
49.447903945559084
49.233148528546224
49.49825018809369
49.41536174543753
49.09078227228216
48.99268966009014
49.33068150900128
49.37243000544689
49.423039303551896
49.7680138247262
49.88385127324522
49.710364720039124
49.69556041431986
49.82992241715619
49.85929854871687
49.487031929437656
49.43180873469035
49.63778414730292
49.283311441604866
49.44702740927665
49.591607811969716
49.52984588998896
49.735537645342575
49.64866101524837
49.54820426349957
49.72229555080016
49.70970000070956
49.782961078646366
49.79634545009269
50.31276311309253
50.07234002472108
50.357869469957805
49.98339352936418
50.01013855247745
49.49643505616314
49.321207013876105
49.70045734701321
49.799204071946775
49.61919421373969
49.91481593850123
49.878525854028766
49.71933527541486
49.31366679106474
49.22643674513066
49.360347900166
49.28470645150783
49.4678759963008
49.7223363646406
49.33089915489846
49.29527828631319
49.79859301584137
49.635064349892254
49.313609865209926
49.10545804127904
49.05134434015173
48.91207622640057
49.08141953286095
49.362711910626686
49.21458230946867
49.13723452217022
49.995426332794636
49.40591369280192
49.444160743799955
49.302051451628046
48.83528665283501
48.8430422208202
49.280876266904514
49.27379988093286
49.256582155263715
49.16306796198657
48.96336482604466
48.74100022648195
48.768001238196035
48.46112408762792
49.04543684394025
49.001819505669225
49.38661179153069
49.001521852319094
49.540786201920724
49.689239038760256
49.266849568865105
49.09300004975599
49.325709752491214
49.170085403407086
49.63960509907042
49.05854682893195
49.42130231292779
48.73456606238673
49.37005806067135
49.452187122365366
49.137515969688394
49.239261805660895
49.316934742503754
49.114681275453414
48.975167300237956
48.856458284164006
48.82717028108598
48.529038350218
48.504957632085464
48.55206887821598
48.56659150220135
48.92070356075515
48.80045499700936
48.79141026926871
48.98500447102452
48.92409146895053
48.97707456928002
49.01995041931758
48.85918600365589
48.781874414264756
48.4165473435997
48.72068609886788
49.035358768390715
48.70580035335453
49.12642684726037
49.20481346502514
49.12149888353994
49.19856311216826
49.15724755395979
49.47388066162512
49.006301347332894
49.342799209395146
49.176308185988674
49.57532431580254
49.68169836057315
49.77933072015249
49.72402145564819
49.406737237350114
49.551472042036245
49.261618137956255
49.20954025992909
49.11849179638975
49.10804216666694
49.037455944126314
49.03374636559004
48.93676940981627
48.47615459302495
49.12648231169507
49.243294805188235
48.6917843378336
48.59111217780665
48.685368950137295
48.6219721096734
48.61603933008895
48.49495783467573
48.731934939113685
48.42916638001187
48.34064850719538
47.99984647445071
48.299889110173176
48.89931647879204
48.74449098329583
48.49335975169004
48.68933137750617
48.14313292205556
48.17772158864417
48.066613949233044
48.59155628835989
48.18996561306071
48.19610711433932
48.50569376605175
48.926358222688684
48.38312533080833
48.45429792563612
48.40616859840792
48.48800715149549
48.69823768388411
49.08774800272239
49.25865139578217
49.05889594608072
48.98118140295609
49.33609477984811
49.39171370411011
49.173309871037446
49.23030481231586
48.983014485701695
49.177237632453306
48.99271565296825
48.96745053582973
49.1758758952184
49.00009513634944
48.997082174813706
48.958289737992075
48.80871451889198
49.10140850139936
49.319303792389505
49.12474151108904
49.201424468496036
48.98357751244059
49.015179367411534
48.785266984816005
48.89851195709168
48.72562995189705
48.44784133620003
48.64802791488412
48.90716020127451
48.63471696553045
48.62759836814103
48.78241692771073
49.30865068258702
48.96332321075877
48.86951754672102
48.87689643816612
49.32656978476969
49.71878087713061
49.512343159195474
49.6064488626798
49.71113555595253
49.422687651171024
49.248310428111516
49.488839073906455
49.811777554097304
49.19645559755985
49.369792916327306
49.10334660018612
49.29166538171285
48.83877488263069
48.81567371113701
48.87898553861855
48.83349741588504
48.8473938394686
49.24532959175835
49.04003786838121
49.01844639513232
49.12442411407725
49.0341030445988
48.87937809546974
48.94526477420287
49.065133166612966
48.76990568122294
48.47593097978338
48.463548529180066
48.1317431824818
48.64915353070934
48.47996419678715
48.289808748115554
47.90993652801401
48.29893214659937
48.44816743901508
48.229728515475756
48.38245958838994
48.52559560257053
48.5478417988361
48.8379924285924
48.26939817313251
48.32336917703472
48.05566153033446
48.28299354674598
48.367431216892825
48.11177831517021
47.907351742331976
47.67625485419027
48.011815429454764
47.87400998979841
47.24899483076587
47.71430485534882
47.36440540620854
47.29498283692863
47.546490354787345
47.011740613479226
46.94048664141016
47.171215217034934
47.121096488762205
47.44650549711918
47.4949677885152
47.56489864027642
48.00465799540126
47.71432920188799
48.2341603426347
48.1970844679362
48.3867141059565
48.570378941690144
48.160525226525245
48.63275189410312
48.102714777596326
48.54389243715312
48.80800491362096
48.38582837612883
48.22667088926017
48.40001686462299
48.56421200401562
48.52815032910736
48.30312476436643
48.39901740161978
48.56430807759704
48.58456782470162
48.599293136913786
48.87728636643508
48.3368689245657
47.922601448538956
48.39073742272856
48.61557909003461
49.076843053952324
48.81399033204902
48.77136736248893
48.51625933331966
48.31060706443789
48.34323013362898
48.59024750491544
48.887269438153815
48.49203694149636
48.29004813131251
48.36496651847348
48.27620923243448
48.86413343965433
48.41431654812061
48.349731523114755
48.543435484214136
48.51707087856089
48.68850967171739
48.31245107708047
48.36572283010691
48.562610538584266
47.9597602803074
48.249090083314606
48.19386822351138
48.71589640132057
48.35239479557359
48.34814457159805
48.57257742563627
48.7150406428947
48.46472581343134
48.46578283050392
48.365845437396054
48.243448336874245
48.537939639664756
48.223438642255715
48.26499707421569
48.351509709042254
48.373398574026275
48.724598591827196
49.033103310756744
49.022980406652344
48.70587207616002
48.40721438670369
48.26302082267318
48.43579271801147
48.56336406869391
48.307823197584064
48.27509679733336
48.46119148645935
48.44805817912415
48.74748466546878
48.201020170276756
48.170522689071724
49.20099545005257
49.1329968845503
48.52981106500904
48.71999263945044
48.982697177929666
48.80657059130254
48.7742446292139
48.5857112520138
48.61541230181799
48.62234552048713
48.21927933131216
48.429308823818985
48.21042359993493
48.196940816190995
48.83301081659393
48.92986425290848
48.52126923131369
48.14065036107614
47.93519355066986
48.133521297141385
48.03356413735735
48.08516451297313
47.981157645566284
48.100504052798016
48.04323161472965
47.87860372218628
47.61717905598595
47.77355997511429
47.73858440432152
47.81230353770598
48.034401520050466
48.272444072353
47.924060046151396
47.96289539549655
47.66772384901047
47.807996357968456
47.790940820759765
47.91877818230415
47.49032595790185
48.00211906988583
48.26742104228001
48.46814013715487
48.729533880644276
48.336146474670144
48.335117532409384
48.84758177625448
48.511995847655506
48.462614797040786
48.426349257900114
48.62109637026044
48.96887048279133
48.7102718623635
48.94300446267663
48.334581295306954
48.235047738540715
48.152454059234046
48.40113191192684
48.02527927115245
47.730157902471646
47.77304281722028
48.177437832230844
48.19819869698028
47.661614091949545
48.206382994523025
48.03520483274378
47.72460775343811
47.808913936119005
48.72523633784703
48.53358211166224
48.227588933290235
48.7889111858576
48.558244405342606
48.80937240174434
49.116406295953574
48.9343438873556
48.38981793774942
48.38851180184287
48.374730103205806
47.97359489431351
48.13094103589656
47.84476686532562
47.88815732570642
48.20740803402029
48.2454049576559
48.09935000115588
47.97183919287648
48.30381764589625
48.2520046370711
48.30857481876255
48.85221345146311
48.66877299512377
48.46575676122007
48.543085923725286
48.48902201646376
48.62030021039801
48.979705396829
49.09736258297703
48.98036262601361
48.822831249370836
49.2047234153702
48.90175919641474
49.264796994824515
48.769472365931954
48.86491376757945
48.68243997260438
48.79632856201622
49.05292509133878
48.69058218430201
48.633837885684635
48.83923914926576
48.88660453592765
49.13543006615492
49.34242935342882
49.011054200145466
49.194974327621544
49.168392775719006
49.20271297524865
49.50450009428342
49.245388821570614
48.80680148573206
49.18308349939827
49.293460520610246
48.684512686922346
48.59798479849071
48.56928966332143
49.49408678116788
48.898751519809494
49.109313334798465
48.92856518155139
48.97140506166817
48.83313366176237
48.52682649009963
48.54130320490691
48.06073262596314
48.252952915955376
48.313130471768844
48.415099866961434
48.27550968967475
48.7480516718626
48.7274152318579
48.64690168731154
48.91302170773158
48.71284752469864
48.5599352344342
48.649508514102166
48.53784639900803
48.71534861880351
48.992464753393435
48.95631959638325
48.82322716791897
48.94645965370072
48.81328308389364
48.886013651505614
49.63928881532724
50.131658492201886
49.83824509103668
49.491682737505656
48.765858027402444
48.8028517227427
49.32657137589682
48.89248170330278
48.85751370782366
48.88749651993838
48.94488284872753
48.6151516359541
48.95385587904394
48.8878014032831
48.96414563466376
48.90137347739166
49.102616606109564
48.924167983391726
49.238288828692774
49.34467951896731
49.09291789066762
48.96422639492987
49.19197584368229
48.66854030446377
48.930022982127284
48.89903707035188
48.820585456948
49.37547060088147
48.93509580806505
49.01402384863242
49.06908315405808
49.27897726366078
49.11349957723864
49.038282260388826
49.0512765768597
48.81270692090163
49.03804406268958
48.6182608158914
48.90568302843832
48.97843100426391
49.18485065606331
49.3522379894046
49.29029373676266
48.66067848751329
48.908043005576566
48.78524298573555
48.99895319982688
49.07530296313317
49.40921591719513
49.64357660840319
49.432300675770115
49.43025471362811
49.87273369435832
49.269123868469656
48.8624372630898
49.10593364383482
48.98085203747169
49.02103488021467
49.46737537237564
49.21802181712588
49.21074110089823
49.03178808600982
49.050742974513135
49.13221367288686
49.55372524195615
48.94814732740963
49.21751146804826
49.05313344072591
49.521484552253
49.289455332372484
49.094451544740295
48.70553036902547
49.08539123921285
49.22347967872187
49.13594846124076
49.25180737669515
49.20944849893921
49.111874514894055
49.0388553458369
49.3599692724057
49.141027249340695
49.259718304081524
48.877475617106185
48.948003347328154
48.900945505457365
49.379499157127434
49.10079239849644
49.33242723366302
49.11378941224871
49.01023164817986
49.18880227004727
49.152789548118015
49.14282393009686
49.178895438743815
48.93319894254246
49.26404624395127
49.53905339371351
49.1529048290869
48.951960931522414
48.829785011061475
48.750129817313486
48.971144342074936
48.91640890460599
48.555315294412175
48.71052599716823
48.533480617737794
48.57254309995573
48.31289916753791
49.20951784151589
48.9871841376702
49.23578919368065
48.64250490844302
49.133857121369374
48.83590438120327
48.865446234703555
49.106968886648524
49.13705450508476
49.206347155424055
49.27890235278103
49.26039069666325
49.4896302078833
49.16853743993144
49.036965190244
48.73617777829475
48.86805827036174
49.13277157454799
49.06484260341634
49.23241469302824
49.42844156992401
49.34937492268512
49.286168198368095
49.411829959464356
49.3764392523764
49.627209468436696
49.58574607551283
49.005986112101745
48.89797821734821
48.787667554389586
48.968825449295316
48.867829879439505
48.80108114379493
48.54301072043694
48.86558678144565
48.73994776894767
48.8015348695509
48.53776733369383
48.74650114967581
48.501840201891795
48.69274134725479
48.860680689231806
49.02140958577738
48.670805880592525
48.76529560704329
49.02026379333524
49.28586455449988
49.25755819027074
49.240018393940815
49.61625101857261
49.64687033634659
49.214264405522286
49.167535380090804
48.87999852207299
48.983783281535544
48.92805090069586
49.05273740962964
49.02451001522769
49.08427836770588
49.0286348260864
48.954114687683614
49.017703970031256
48.57678894736094
48.880768285645004
48.86691777393649
48.75054005346467
48.937133437237335
48.73514984524189
48.965730638369266
48.644767564792666
48.696678539158185
48.7310840932084
48.72120972132287
48.58073181799883
48.86484519939041
48.79310535446379
49.11844798700979
48.74426785779093
48.90920490451995
48.44603355645761
48.12076492596615
48.48022279525035
48.164718152419475
48.37712344234245
48.518232201906336
48.58745858240674
48.38096741384804
48.40672579773007
48.20535071901522
48.476162459794246
48.41172336695613
48.60851695837121
48.7853613731335
48.91445967429299
48.595551921735314
49.003593806243074
49.13917942039466
49.17526753995857
49.16878769869268
49.57858603564137
49.281865232121106
49.6323706950553
49.30477501339958
49.380090215021895
49.28487871528557
49.3224631500632
49.501991531202776
49.09274277823804
49.16678993232648
48.83261783487445
48.65199590226691
48.403055542998906
48.49142005047138
48.25858333955658
48.21571373305388
48.49596198962331
48.38333824391339
48.841864296136734
49.44731373992712
49.53753769051043
49.429594102625444
49.258451016521605
49.26308880259273
49.170508368023285
48.96423081743636
48.998255966152016
49.111361513320176
49.28244744692049
48.97174090189459
48.71151295250337
48.94165015322159
48.994096457290496
49.068681107655806
49.18925257739165
49.50781701444907
49.55804866414009
49.17484287454007
49.88284887732556
49.613339591038226
50.15637895483803
50.27740461775359
50.13881387191198
49.886095593254886
49.75142109449499
49.60029510164129
49.68836140438304
49.70974649186372
49.77219070471063
49.9460462703193
50.26499535060801
50.07692336106774
50.269122087223536
50.20959322825709
49.96704674055158
49.75275613258787
50.27104581208196
49.9691032887109
50.32877776309627
49.909340507593065
50.27002305829486
50.187154485201496
50.09012283141424
50.12126205905419
49.90598703770563
49.94312190179886
50.05426364345068
49.7707959236213
50.097825761469174
49.869305009481025
49.61983751332154
50.38789826484108
50.14873759761164
50.1619875975582
50.43770679183348
50.352687479204384
50.84913358637076
51.15521032304642
50.85850933381955
51.194058821239544
50.48700240005045
50.8904571308115
51.1732951696082
51.47793019559417
50.84585199526443
50.685582875618714
50.66664690525282
50.8641024043052
51.00465320928685
50.67086630018602
51.24911335139695
50.549601517561356
50.60107420708988
50.800146370470706
51.11466718631096
51.12428129115348
51.19601335408216
51.34690565838849
51.540521421875034
51.10554113509882
51.08760502956568
50.93479994618085
51.236627208455
51.41505018379965
51.26208010968279
51.14411047608691
51.192818177966984
50.95645346641825
51.346470103441064
51.34692076022856
51.241005020003264
51.286007215270836
50.85904656755916
50.97722195074586
51.040591119840194
50.83190551157605
50.993728862503744
50.30518780670412
50.195408249250086
50.832376351030796
50.60456152784047
50.53107657365201
50.431263951092845
50.14011141874047
50.06314702387117
49.65432717651266
49.92401781443105
50.16645319981103
49.914930456564605
49.43164092325146
49.62121032499194
49.77823850336501
49.87214072478543
49.54939854255961
49.788443773520804
50.04935637329428
50.1360832818372
50.14104843679925
50.2841201894561
50.515908508203744
50.16924249644186
50.11931462428787
49.72418513787693
49.674880371311566
49.51110068269082
49.685173171274926
49.57705495016956
49.97429084647219
49.88656669635183
50.07060020967775
49.91837920892807
49.80876078880576
49.476493498924654
49.581541384780856
49.760930253237824
49.88565633102875
49.39625987577534
49.42652210742069
49.36777650742251
49.22996880206618
49.85314364077147
50.00763845563839
49.38246969830081
49.395386780766074
49.32723568483629
49.180915553662054
49.01652358085948
48.939556825777565
49.077978357342175
48.88758998426384
48.67423054868691
48.51631539226429
48.777601910122684
48.51667422656488
48.999238457357066
48.8480794282254
48.57104427026606
48.665935919243196
48.82206262358016
48.85360068619682
49.315004571172274
49.27312538752434
49.22052190076972
49.72309576916262
49.378387777967454
49.17831816912959
49.16873572278366
48.972022655882974
49.2341599066677
48.89696862583064
48.91267689117086
48.86938611994271
49.19674240395647
49.08556157860455
49.1037980755304
49.39333780982742
49.03604182218925
49.621980844213134
49.927001152247506
49.78182907979719
49.69680773555489
49.24340842036513
49.29483975852645
49.59236443822821
49.95235686036574
49.75293551123102
49.476481361239735
49.07786402864861
49.88666533052111
49.61455495612604
49.43993729945136
49.51263272799965
49.50919558506699
49.54029017741704
49.72605478126458
49.31128901163302
49.31563763971409
49.37936444613376
49.302588452687736
49.133188980058485
49.32570466373784
49.392984302647164
48.8908234222483
48.63166330531284
48.937490032066876
48.47904640289449
48.3128958476347
48.79021116867246
48.63086822402281
49.11852582581536
49.41507599243895
48.99993864985088
48.859428528616775
48.886420086634175
48.83946472145807
49.29172564457619
49.34954731125602
49.42079817269442
49.36943331594121
49.85099816604554
49.80165682238022
49.873942117431845
49.73849998522731
49.47999445123904
49.53292099781273
49.13883174553289
49.19155260984418
49.290087447936976
49.48989086092437
49.38340285671912
49.45472807555479
49.2953941217517
49.63867082991644
49.51652085591614
49.29550527055921
49.392647482847124
48.949879686538615
48.89452216332
48.892608221080785
49.141302894319104
48.92935830547675
49.03703605815471
49.30173718122945
48.85969502698571
48.96328361699796
48.84910078312699
48.28206948345408
48.66849301281663
48.40007114671992
48.397929398422626
48.772416227067424
48.88486579947212
48.334561090452205
49.13338199325324
48.96927080186272
49.328102509677414
49.03685379939473
48.408476844344335
48.83973294402921
48.5600123079924
48.43368436784876
48.4304129959952
48.324259763467005
48.38167602963902
48.51700490335385
48.950361200034834
49.25331639938803
49.01668259755951
49.368769448132205
49.06210823839729
49.214613396040214
49.44288592806595
49.080109063957565
49.55252259361269
49.20793486082738
48.8169835187846
49.812602985408034
49.217320642386525
49.22651632193942
49.1641084840103
49.168231858428236
48.96249014559768
48.805306769074555
49.06586067520074
49.41307354840871
49.088206593574675
49.284149060590735
48.95756979288782
48.91097291025329
48.93741946877641
48.851897634862624
49.009487139661324
48.287111105633436
48.72682387237797
48.30072246692967
48.22993176492582
48.20522334203149
48.06620909167511
48.48717401342352
48.10528639360064
47.565811149091594
47.767798970022696
47.73567199782241
48.41328834394622
48.56559024665085
48.7843424332933
48.3046455631226
48.417511545095564
48.638414877489396
48.01687805378834
48.167361458382125
48.1665096461916
48.422674512816606
48.6661669665709
48.22872122166898
48.398913127270475
48.0010198195322
47.93539531920841
47.60073268377411
47.585833261997244
47.93977325240895
47.7418189114971
47.764669672288086
48.12261860227284
47.88369753682166
47.875214014740365
47.804074286427706
47.692250426072235
47.258408181802984
47.26289344890248
47.98107350053135
47.910143350181784
48.090028195639945
48.184853062741915
47.78171937425503
48.20149594887188
48.70407755804207
48.905204141722734
48.61766353465883
48.42746199004322
48.69217792335313
48.59719328084992
48.22671305169925
48.17443676438921
48.413050136833434
48.35823630116287
48.256478312165484
48.04273824614367
48.276309887323706
48.36487688491085
48.32541775466443
48.41572769162179
48.347273076311424
48.530254005562995
48.179789095768264
48.40991858237341
48.73049172533031
48.264792791379215
48.85771841959904
48.7381845386256
48.35346129221482
48.41376136274204
47.92445609823345
48.1053955993991
48.26079698945668
48.08315980266631
48.04199766114737
48.098493349316534
48.61430691660133
48.62596480321405
48.33098296169413
48.76500373795036
48.72173270274683
48.38677239287523
48.352092262502325
48.42356978651882
48.01586476061914
48.45103784003714
48.502908145635665
48.19741411245762
48.129596708352786
47.932026180941726
48.101890398287225
47.78437863606892
47.920535555536866
48.008252287957184
48.04117170777152
48.31209963861025
48.1101818506615
47.862824812657294
48.21265454860472
48.2118972717315
47.62428710411369
47.86851883048126
47.98532547572686
47.86387404185148
47.948772411722935
48.242856963888435
48.048371300812754
47.83001542936957
48.17025958952593
48.17751830241415
48.00375676292091
48.12477259131614
48.00394521868359
47.800393136176254
47.90556075582871
48.21809762754963
48.49649218137347
48.69693771102848
48.627133679330015
48.38665543406839
48.20294521500613
48.03108984043137
47.5089009365421
47.374233108374455
48.061761752777116
48.22363460961344
48.26449353141097
48.79108658779472
48.61352100187296
48.59760433733164
48.66740655980132
48.531878415729864
47.570713718699906
48.27835761720926
48.42816609849663
48.567755455696314
48.328057251526815
48.12103122655567
47.987784583534676
47.91810372628385
47.87829624643165
48.02672269284714
48.836961170700235
48.498803751608925
48.76646610792854
48.35089150273566
48.43966597020159
48.48998947437814
48.778057277515
48.70416785222345
49.06189959033185
49.12564592307883
48.48518053029218
48.87621388439309
48.7896091015687
49.21625098956456
48.795765539795816
48.90927542721144
48.47385868251283
48.74535456195112
48.82779737602147
48.48952986121935
48.21472205610271
48.80926122627236
48.40201786401349
48.326360408932565
48.04050490661961
48.11893700405425
48.31150892839778
48.37804340985253
48.13684152576977
47.827609229941736
[truncated: 98,002 more rows]
