# Supplementary material for: Comparative structural insights and functional analysis for the distinct unbound states of Human AGO proteins
Source: Sci Rep. 2025 Mar 19;15:9432. doi: 10.1038/s41598-025-91849-5 (PMC11923369; doi:10.1038/s41598-025-91849-5)
Supplement: Supplementary file 6 — Supplementary Information 6. [file 41598_2025_91849_MOESM6_ESM.zip › AGO2/r3/MID_L2_distances.csv]

cm
52.729668680362806
52.77007642486227
52.93059022321498
52.73472183241682
52.34815397943218
52.29371775920468
51.893943616244755
51.96777250149146
51.97255708983553
52.21041327465418
52.07502616243795
51.91940447811072
52.29059712162655
52.257640813835906
52.59484637397071
52.012241982429465
51.97488149620312
52.1672941358946
52.28422098204678
52.115930890488855
51.955451131612996
52.586355710999314
52.236239342829414
52.732070674275455
52.47717096149785
52.55629212031136
52.67071543976884
52.24093808701503
52.55682348520935
52.384099922853224
51.98568341946815
52.08151772847671
51.91843537973695
52.03538831134528
52.076666435955964
51.99241033893126
52.04322180947769
52.05803071339377
51.90709274405445
51.76830276987823
51.57580116459681
52.19110405083834
52.36424457537427
52.464992339917615
52.23568259024382
51.912212414803165
52.27842897188318
52.364998374632435
51.93403198430129
51.88172472237413
52.35649917373318
52.309829265985655
52.7178182018802
52.39892975713868
52.36325914882371
52.66066378031843
52.165820258620606
51.67358574735007
51.906537891035455
51.93895602632489
52.00901340656104
52.15792785118578
51.872690537037855
51.642868287589124
52.01747295984522
51.98846369379065
52.46053377079482
52.87258696335491
52.291842735209315
52.403130359129065
52.4013589144585
52.04185486399199
51.72223441963468
52.01287635773243
52.06493503391122
52.307384445658116
52.23146086979746
52.084431905161956
52.048896749996295
52.157763628244794
52.22305440815537
52.186646148538784
52.534041957237015
52.383020106519965
51.90319982474616
52.171841993628085
52.16130547333079
52.09633275102656
52.00362135126999
51.92290258557349
52.232467527946866
52.13040358018299
52.25974318088478
52.094358888917164
52.29089500109668
52.03989336895946
51.819720380579454
52.1525467412403
52.15373538885558
52.69584647799885
52.42938896120675
51.99832797142468
52.29263816285287
52.04128912143232
52.12246487992592
52.286023149064974
52.088551340708094
52.42542961933625
52.609141352122464
52.11882850954286
52.46248953502099
52.29294383227079
52.61829576516404
52.957491333664954
52.90760029095616
52.64053917099216
52.74439324414922
52.62401443498524
52.444674866881506
52.62343214421739
52.02091827339948
52.120276695485856
52.052732816762855
52.142280072565455
51.909779202514265
52.10188824150037
52.271918865228784
52.3009449709623
52.06025109018737
52.19147716941675
51.49564412505663
52.176057799553725
52.24361865243299
52.214903636715235
52.006985930107454
51.74951833768009
51.72518082912826
51.797697353000444
52.165740739365695
51.68240307709827
51.931306049518454
51.628448765163405
51.87443009385475
51.526959864015176
51.68654686016576
51.5767629353518
51.82416587563628
51.74350549874648
51.42818254672553
51.61416661006848
51.04192324587875
51.71739400762741
51.66383946152502
51.67727440615296
51.657634215936376
51.536140891177496
52.163949609542485
52.008247636309065
51.77291188680205
52.190978729867346
51.66997258623304
51.568527642214626
51.512458412899775
51.80351219897628
51.25918350485596
51.214723646530146
51.36256896359818
51.53759527359116
51.78867288373409
51.40149951895648
51.345442004196435
51.60990584196979
51.57133936935256
51.43514033003004
51.33977678364949
51.42160976864013
51.44906420054389
51.484733396044895
51.852466537045366
51.607748118606466
51.874633132304496
51.780648342737415
51.680604797893096
51.541959945010525
51.64446476076174
51.85573020419187
51.61837875718196
51.88389609050548
52.042506698407706
51.87033878538498
52.01981571978988
52.41503126287314
52.16697176856736
51.80880416516911
51.592133981548905
51.58956878876249
51.45781741605382
51.18961284745175
51.36311455250153
51.41055032146277
51.42009250184213
51.47562072613827
51.68226984261977
51.85955670509789
51.909114958963194
51.76172564201873
51.900777726356516
51.918754339598436
51.84749795447332
52.196841095935014
52.06901590863155
52.11115498500739
51.742426611175325
51.65060719480271
51.54932860267895
51.833730827817384
51.9073977461634
51.779833918625116
51.804736596948025
51.60910671592778
51.6980880756399
51.49786442559
51.66805168377843
51.439772898713855
51.508618480967215
51.43136653494415
51.8986583347613
52.09201547442108
52.082595651455
51.62627223177551
51.587632244606034
51.85438713221534
52.00368306468742
52.235884115673294
52.15292433443353
52.28125533851284
51.84651930792212
51.84374615675206
52.324507042523074
51.72430431203908
51.92659748774042
51.93107201161301
51.79231878174181
51.727606133816955
51.47636046222454
51.63743388691571
51.45108840134085
51.402617589222736
51.356823941503315
51.62918455222352
51.736161876398654
51.76571922278252
51.99420039590846
51.953657648701544
51.5990749736429
52.08801012023932
52.08527850435147
52.27712465118617
51.96397411906309
51.63004548440506
51.90393705532787
51.798799010031594
52.013084167266115
51.99841792827402
51.89361497377343
52.02570535920764
51.99051985715257
51.629008706143104
51.76662209220653
51.824345222383826
51.866209043153674
51.728215299153916
51.59313460466234
51.44271539607327
51.09726679308744
51.5044724606912
51.45009351314153
51.2133979872882
51.4881147053774
51.838517271217285
51.777512535259376
51.874522374845604
52.164707124062545
51.91406382400443
51.86610934829185
51.75686812399075
51.60202544117986
51.73745580467305
51.31458778298071
51.436340996291456
51.690873700612286
51.440379107667674
51.507021017544794
51.34406953437784
50.9977740724168
51.18778718955861
51.01445132649214
50.86398582761529
50.88958848758381
51.098489474660596
50.96910117513215
51.17899056861245
51.43507993898402
51.506831754319506
51.505659688268004
51.862385875586575
51.83786635910162
51.99381556301428
51.96794148358432
52.02220605291753
52.18826544852298
51.84410941529578
51.939929841403014
52.41253011511433
52.12934720907323
52.360957531557254
52.34408406001424
52.28782043331981
52.553353161037755
52.473599289113636
52.77757396028037
52.45986155511407
52.00298820732129
52.74531635022503
52.569305230712274
52.728710113333165
52.68444230924223
52.5268002165633
52.17191566184015
52.13242261597964
52.08857564183574
52.34720100292723
52.221091801047315
51.66306991251973
52.03886834879503
52.46904374250781
52.486726238819195
52.07274731003112
52.149732827135814
52.24475946362851
52.31305028582729
51.942197804627625
52.504513817516305
52.334079106808225
52.0855533145754
52.40473015980432
51.80258343753051
52.34366800998141
52.27064773679885
52.50490278826909
51.925784289614846
52.4863019190953
52.551279437301396
52.19741323179416
51.98285660828358
52.09865658703702
51.88904191589193
51.8788149295486
51.76681977472625
52.05164837983602
51.9612170891009
51.8107289541607
52.12111995554824
51.79048036305305
52.30901764847219
52.0878998190183
52.19504325817859
52.48827432450325
52.74399736290513
52.52381459557837
52.255433206044245
52.47800530227661
52.533213864662315
52.599156888694445
52.61861626095831
52.22391900372162
52.13111703945492
51.8347524298732
52.04023065079564
51.80644428010019
52.027213465642134
52.1287153418838
51.773725062519866
51.79462590602533
52.031841919391574
51.98037763725563
51.78968388209219
51.593487660422284
51.63394026487701
51.65132718511684
51.90430886996059
52.11352354461407
51.4753049844218
51.78703948041009
51.914513547338146
51.917079964723804
51.51774839802197
51.072989630617236
51.13495516749225
51.310270917644
51.42661863322687
51.25734570742083
51.214912337191926
51.009564318695666
51.30319336718878
51.43396119452228
51.677119668211446
51.683327295344334
51.51893211167009
51.88640374678847
51.370895454863415
51.595548552583445
51.25038547774404
51.545305738052946
51.53808468947885
51.626635755723235
51.693851849012056
51.85746285576958
51.85566017480476
51.51254680617881
51.570719190588605
51.33492705324946
51.48744577496087
51.768191900985904
51.96873131468736
52.41606265100552
52.45091522391399
52.221672995601274
52.222515206675716
52.42477191354254
52.275036003080324
51.920593973277796
51.73748275092825
51.99353209529487
51.57988014429125
51.494590278718945
51.50819752727991
51.94350470501658
51.973420899807806
51.93732812331418
51.721756366605725
52.01046000024817
51.84202782725624
51.86144342370611
51.65337280807369
51.91267013771795
51.831555483874425
51.64082903433896
51.89918715285517
51.899880035865884
52.19283029668007
52.43521386145795
52.44512714492574
52.137044317651224
52.22124657350642
52.09413591485836
51.98338262701936
52.20674552016074
52.00844754926039
52.05931702135127
52.27835747349379
52.05641906523049
52.344351720313256
52.23913437688467
51.88688234166346
52.000675776482574
52.135456570329666
52.253115751806334
52.49933421255991
52.19952980458717
52.28937088627685
52.090009323993186
52.1348825342433
51.94836267412185
52.45591765526324
52.12094130005033
52.054753374441525
51.855832631910445
52.25542620144765
52.066301691925105
51.95819558729538
52.08399964091755
51.8833665202024
51.45597118152757
51.85182282524278
51.90227584983843
52.1365776157121
51.881810757733774
52.03193416118956
51.76998382284743
51.75390130436397
51.735930980558024
51.70879435648003
51.93662000979806
52.18033120571142
51.860491471868635
51.80262125975869
51.87563535443529
51.97794746130086
51.76036996566124
52.197866277108076
52.31642713099748
52.333311820041075
51.997157558329484
52.33760893327965
52.04541941562824
51.91065737879162
51.99376179239905
52.42378412825223
52.20719362149805
52.19941439746906
52.14094940293284
52.24394642075258
52.40327147413199
52.32272412854059
52.193650754628955
52.2711060411385
52.29717758249028
52.337383453917894
52.22655589281534
51.71962855885472
52.14771500003543
51.84694526380261
51.834881984333336
51.76961525742758
52.12714684870728
52.00010436865991
52.10736416478615
52.32678864579903
51.99661553087054
51.914989950918816
52.18237999196617
52.14261738779922
51.83324863733268
52.08456733578415
51.691125662788636
52.14228270521525
52.16430898583775
52.380715887633656
52.175653243297795
52.143595029744674
52.23135934076832
52.041861098702235
52.11469727381892
51.94261632275237
52.128123349411815
51.95319989210079
51.52026812287638
51.77300784491663
51.67646434801729
51.604561218805166
51.83257976468462
52.115045485521776
52.14589075478643
51.904571856954824
51.832023008416805
51.951035005513305
52.54861230835311
51.632002498063166
51.65203922190153
51.671648354430374
51.5986835921796
51.93082861530772
51.8388963792737
51.803753974660296
51.989555767931016
51.82068385016379
51.830086082394416
51.70697224099558
51.7548085563918
52.07539884933855
51.7469863189429
51.76203542203693
52.02025860864225
52.00961253508847
52.02684378824858
52.262998838358655
51.92725107655997
52.22131161584378
52.19965677752303
51.94879368668864
52.20708445168341
52.22091930221526
52.335843474014574
52.161178458527644
52.37259569295338
52.78548262224875
52.55770012693082
52.385072954512644
52.433805400953126
52.36222271618675
52.569847510410504
52.124174192012894
52.098041770009445
51.97341840120534
52.0970029382154
52.02843938417862
52.20182792469715
52.17808616245896
52.08411628004227
52.26552078738976
52.03795916132697
52.312287506625374
52.035439882438
52.375661459860844
52.15764991308639
52.38568581343703
52.26306845031847
52.348056783325504
52.238813416952745
52.23537543825915
52.501356784376554
52.21409785746796
52.22491539970368
52.387405144772025
52.511761678628865
52.5471094078711
52.84390811063355
52.5252332636954
52.1469743516107
52.268947991081504
52.63223309900935
52.15064853360321
52.0984645722618
51.94630367675401
52.3620266686555
52.55263495269396
52.1314368906645
52.21036412751786
52.41528080727027
52.39869124794652
52.352801682289126
52.29894345057146
52.53350087482525
52.32735485652745
52.5261426139728
52.625429903351524
52.78595724463602
52.688178230630584
52.81951575551051
52.883177761764706
52.68866826597729
52.864575110862006
52.93049801382557
52.57949594165181
52.63140107568929
52.68254487204937
53.13501580514893
52.68401473027088
52.87284483347948
52.93426817688832
52.822993769594376
52.8487675676257
52.10251458644159
52.2802883055284
52.078256703003085
52.1040615916436
52.76842297080288
52.53092832256683
52.61607785756624
52.45046158336265
52.67671952356208
52.62056611547812
52.83749921051334
52.813796821000025
52.46429752787319
52.68481053674344
53.077147205427494
52.929981304914016
52.713761875615035
52.680470307952184
52.876169232094405
52.422929541292504
52.56936591832604
52.27086015597567
52.214524497373375
52.04164527661626
52.160647383385616
52.37806173880755
52.2731338968132
52.110393552969285
52.244588398520065
52.1391812917407
52.78161956767508
52.357195997525366
52.2029517812951
52.19496728372435
52.169307246699084
51.958056841048354
52.14939300447078
52.12536065406092
52.41903237467447
52.05577078139513
52.016341508354465
51.43683730977157
51.86705106873016
52.15190999052398
51.78190559722801
52.071616712754754
51.839882013283535
51.8062441232583
51.668248584711534
51.8838080514512
51.893056997617805
52.019127479424554
52.11766902624662
52.02046683050922
51.78839239562771
51.35848818584328
52.01069689609863
51.831727383939736
51.43213180983226
51.54843721228545
51.505741748068495
51.884390214524984
51.88571552743109
51.99986961104138
52.24087439579136
52.06032500479652
52.31826770829597
52.47864701963787
52.463996020682785
52.68023613284036
52.3679831858533
52.346103608002316
52.634298340284886
52.057225872854445
52.250463084534836
51.9113363297929
52.037278666949106
52.172548062722164
52.05029367759354
51.94295605703849
51.792456303451104
51.62761265067745
52.263799276006985
51.87256548504478
51.99422930701276
51.42018431512687
51.713406659541114
51.90055183441081
51.77557224439901
51.50097410536691
51.47006865801511
51.4423550384144
51.43920247264235
51.70632629228874
52.21676812700397
52.13824104879039
51.94864798580576
51.300745138527
51.3304284943523
51.4655630105077
51.3770823459594
51.69968540772476
51.78196908555857
51.49954061894929
51.25443368535374
51.388225014019206
51.45291559138134
51.48491147640361
51.358264305701574
51.22919223717613
51.44412098991231
51.71027358769087
51.658901999534955
51.737072683155496
51.92314978393809
51.93233321676072
51.840452188962075
51.9438308506339
51.975245451286604
51.52925874510896
51.480156461863565
51.63803929754453
51.73932185431905
51.76508710282816
52.020255870763066
52.40425248455871
52.41880200013288
52.09813964114934
52.61041007171757
52.515681541118006
52.0320742114257
52.19144785510982
52.09167540622228
51.87727794013354
51.78138100476714
51.96228231343163
51.610231703125486
51.64639766366273
51.73026041018374
51.67130639745831
51.51762654419827
52.01260089236636
51.72735263183132
51.50478961072827
51.671590423660916
51.6396492327481
51.55672773019136
51.73181770589704
51.90407098494205
51.879968581195364
51.86997594234256
51.6633804346345
52.08766482445506
51.70738238074606
51.9126076256556
51.49477300858252
51.478607618914495
52.16081280303078
51.73635930525334
51.97091315320254
52.08125351359108
51.82721287869973
51.64614466398957
51.86073089425044
52.19664610883448
52.186676108658446
52.48262718718288
52.41909713986279
52.38927985549899
52.35450207921043
52.447903572712114
52.52493059743228
52.634681913068
52.308104812560025
52.39488162954628
52.20549852301574
52.29510654151459
52.379310490858686
52.498956026205164
52.33462982093199
52.437271466429806
52.473342738598866
52.67222516422822
52.53238924321523
52.57373283757165
52.66363908357567
52.89387409264801
52.87878048087495
52.948181869657006
52.56952589837035
52.64211984374012
52.23694263631582
52.02275253729279
52.518327955237915
52.20253266612536
52.36035303508321
52.431211368355136
52.4545461907633
52.49063134915946
52.12090493044101
52.1591867403322
52.09446207004882
51.90762053783594
51.89120010836712
52.14100057845309
51.759604762024004
52.01651942821351
52.38594667091389
52.29265243810079
52.15221419114498
51.979523211259476
51.83580693748595
51.794603598949266
51.90066640364165
51.95614114406858
51.91230983077825
51.958367958022166
52.42203078333321
52.05048467252441
52.26355764139063
52.02235301110787
51.780133381855876
51.585702747440266
52.25944687315224
51.74461662621187
51.84184850271094
51.98124083122457
52.016915240339465
51.87130977345684
51.91079326547529
51.6391092442333
52.10616814219276
52.04585737594908
52.136341585301125
52.1207899530347
52.4367000931046
52.26536563357645
52.22878561857808
51.86541534382479
52.03799558911424
51.96076991881527
52.23121828157872
51.82712452224182
52.11173852807829
51.787302808168576
52.28111566973032
52.03849651941302
51.968811904362944
52.052532248884596
51.97686354909182
51.84183603522493
51.41895206700466
51.49157124469797
51.39917857347544
51.37191475132622
51.050536131994015
51.38049187151358
51.32330185704376
51.91306354433669
51.610958571256994
51.72083870885523
51.77700055962433
51.64108416508627
51.67113101436937
51.962114103694226
51.86810845856523
51.913331724318205
51.59745192353752
51.83204709617795
52.15587063671752
51.60393074928487
52.026309342904156
52.00698900333276
51.85013309414239
52.035036144846295
52.08840431121947
52.49503828393862
51.93636825178948
52.229404601194084
52.15317939102245
52.34024227668472
52.43820871929983
52.42232206775842
52.3161663614574
52.096931091585816
52.19503332066108
52.02453346597948
52.05243893813392
51.96684564755913
51.723667458863304
51.744740973725385
51.895041394576076
51.798209793337826
51.623368919972535
51.981996692048675
52.04984562202286
51.84446819216474
51.58911608045977
51.89037714719158
51.5309238680651
51.77590171338875
51.19696314974185
51.377709658333636
51.355822789883184
51.01246440051692
50.89901616127184
51.317542739882484
51.73881680142883
51.58643756794893
51.30898252506694
51.64123022985705
51.165765273816724
51.4143660369675
51.402608687265754
51.74141333087876
51.440058192669895
51.36274836798983
51.59695817919811
51.894873440220074
51.54969836544312
51.691669568691275
51.595538040738035
51.73017259706063
51.88664994549621
52.205658165824154
52.2707235854519
51.90821336028382
51.713352234029344
52.05781228561
52.10970920090932
52.057883974374874
52.09620446966318
52.021231663536305
51.967232881236065
51.71467197444353
51.93030984318167
51.981375774542336
51.76800384009254
51.8643672696331
51.64196413115166
51.705769163579696
52.18958355035108
52.19723824909442
51.986394229044926
51.988427618758884
51.91264498764649
51.85642446176853
51.95025927314446
51.976174464742975
51.965265007689254
51.856019306442725
51.91035801034752
51.933780269078305
51.65458062897193
51.79867122034131
51.8081534194305
52.266146670671034
52.217436001619355
51.9702023941383
51.85352929882674
52.13255951924481
52.369349746628
52.1307383931333
52.26505935976153
52.15331362027606
52.303013038014775
52.15851322665343
52.036201604880944
52.169788385030394
51.74135922262285
51.952425731975794
51.79773699444017
51.92184250368035
51.53502761962054
51.75841749570099
51.67644573424128
51.90878223657188
51.723494677419865
51.96526606443642
51.655400067999786
51.58161350185325
51.831720842757754
51.48962732079696
51.15925523543216
51.48240373850689
51.362093687026935
51.39863462520103
51.43660571596359
51.092910557654356
50.614613781425504
51.17888888386655
51.18299994028126
51.2551597406582
50.83181879633511
51.17605492658212
51.404553509088935
51.120764166356274
51.73207659029362
51.445149876810596
51.71743145159986
51.91006076891002
51.64790566254593
51.36147220535091
50.969768024447234
51.17067424328115
51.10694494831707
51.29625900830839
51.23844454639095
51.2952459763871
51.30181170455607
51.42621836859848
50.68059561148384
50.93749448621826
50.736007126795656
50.837792609124214
50.59494528237683
50.48702672158574
50.5556877475461
50.45580321236669
50.69705944193179
50.69908029289559
50.550661079122506
50.836501468854415
51.04021017316303
50.87325654161168
51.07017490296665
51.42912658057276
51.56360790257666
51.287665675956845
51.07243375234115
51.458990028291524
50.91831452694051
51.161147247381976
51.58679085041048
51.1163131690676
51.22410688772165
51.267352959060425
51.31209707410016
51.424362449193154
51.344405721262696
51.420769564093774
51.63910731766999
51.39439712123431
51.547985916055445
51.66014446506732
51.24564305182084
50.841042872013304
51.20927802869259
51.289995532011986
52.02970287285805
51.73032000909158
51.83788198298437
51.61101633461575
51.54568866270973
51.407612383059465
51.78482932853488
51.858942287775214
51.63169724870725
51.53043964375202
51.45408583126891
51.105908437046864
51.67982712675335
51.35394401924173
51.23708118412722
51.485463206034964
51.58823881181115
51.6216350759475
51.25035897472273
51.59098020073237
51.43504394407077
50.903946876121076
51.31263753936293
51.38462107869793
51.9311713429031
51.76028067872559
51.4039976969684
51.53057778674971
51.70347803708163
51.49378860273418
51.65520412390576
51.782785395842545
51.493901411943376
51.73493195062542
51.33626667230545
51.452060201834975
51.71834535836122
51.747484353042424
51.83282472117608
52.040253284855524
52.20950158234312
51.89935772731259
51.9001096063856
51.677643073612174
51.61382957423625
51.82209959085528
51.513435266071944
51.67814873615713
51.63835183031806
51.51515444661228
51.76123257513669
51.75698014300588
51.76735446303859
52.20969554409783
52.07088758079529
51.70852166173358
51.67018062390813
52.022256535507175
51.74349487710574
51.787990453558734
51.93479983536696
51.62952143365699
51.61304842351209
51.48340624087094
51.501693878719685
51.4230824987878
51.26730800591473
51.77729636058259
51.825882641641876
51.451914626111595
51.13824332083679
50.78723516067093
51.084784737781895
51.136985249293815
51.28162790207688
50.93116446535095
51.13382205205821
51.14454450808261
50.892154003643206
51.0409676497029
51.17836235417078
51.11895270449139
51.01691363202844
51.48770401675587
51.5371601559251
51.27703903495196
51.17812349769684
51.086395260017106
50.95641734733167
50.89529961376098
50.977460943562754
50.75942894690283
51.22951082973869
51.337885893575404
51.23195920603725
51.55310174081607
51.41026548743839
51.403969994763926
51.85638926289599
51.803323507234715
51.65691606298345
51.49201730638448
51.83036778174015
51.89393326533919
51.6842130273071
52.267624164883394
51.89935477116189
51.7852461875202
51.49423232704382
51.80140827957494
51.45531019070337
51.208705761869595
51.38355967634059
51.52439591492131
51.402720381369825
50.98394850913045
51.213356581867934
50.92727666273067
51.04430002866475
51.12289615638781
51.683880186233196
51.53544234505815
51.220026861576386
51.58555065369011
51.727812598034724
51.62374674350625
52.16752734234948
52.18870111957384
51.74287698070429
51.94755502807229
52.0204905526851
51.60001497415249
51.52151815205383
51.018546922862875
51.09824632661264
51.330961913165154
51.2310151300559
50.88196154218403
50.9069712446011
51.209072612983775
51.045104321628884
51.166112026858535
51.59335292798462
51.4021967745558
51.2860397110036
51.510059019400586
51.51180478538874
51.43419572846186
51.58526560610285
52.07447424686362
51.58387060338612
51.51199217649122
52.01985115816444
51.86610266839843
51.95311635196908
51.804044140986555
51.75381815697883
51.291408651800396
51.53536429070846
51.81794277064561
51.39226732048461
51.38569731311416
51.57190492384165
51.62682781191221
52.069701938528134
51.86165480728215
51.838053209747265
51.775039350373135
52.068297595405305
51.99629576465746
52.11834607365841
52.093235159727236
51.717867662879705
51.97789417884864
52.162498265171536
51.54710781815303
51.56561867321412
51.51702524702368
52.50401301446984
52.006862479698
52.231715629565045
51.72452214188261
51.668993172421914
51.72027866322074
51.21131074817724
51.18565314417564
51.11652542320431
51.05828612349572
51.25621612612947
51.34475675139308
51.213660117898286
51.67635491784768
51.914006249872045
51.72062046810397
51.85060790468947
51.92179823963123
51.87081984776015
51.84231221992991
51.5228290463959
51.76454356070168
51.809241250327794
51.58654615766036
51.89187765272988
51.77517941320585
51.7237641108718
51.995498394541535
52.30260656202802
52.80473387283895
52.4905492898812
52.01817459466362
51.74046555757851
51.7362998738991
51.97594164616222
51.77418881787311
51.90781883872783
51.82468790348874
51.73210391631072
51.65690807960508
52.0039411455123
51.97985841037671
52.043690322121094
51.98880653714285
52.20082526989206
52.19303168423493
52.1945685210287
52.43220488874639
52.05661213472027
51.912561284820775
52.05117324379461
51.874460833728826
51.757863583274705
51.83144564684395
51.90655277928935
52.177428717099836
52.19969195840288
52.05892048131068
52.058235203332146
52.22209277455072
52.233068932706466
52.20538017255288
52.22908058188014
51.98998702266792
52.134155733102084
51.967730687683826
51.89496397382045
51.75412008031118
51.95930897885703
52.10656325331202
52.3181030108078
51.759724140422
51.81328384500155
52.18742461830765
52.141255149405026
52.10830742062347
52.63284211853851
52.49345441773235
52.28202786950381
52.37673482003246
52.70869778711826
52.289173122691864
52.091622268920794
52.10882776627462
52.24143448047587
52.30663009194292
52.73858795849835
52.434509590454965
52.384022772940945
52.034441158633214
52.21629224454626
52.226231772156915
52.600361953350024
52.383267030280074
52.7047598557966
52.61259926067758
53.01491948042756
52.628018987963166
52.39047203548823
52.126041551976336
52.172790309089926
52.5887733429905
52.40324404511018
52.28511392282209
52.47280135774247
52.39937005655252
52.455551359218994
52.3225278284075
52.5042516846734
52.138079053142285
51.51619321163048
52.096731595421424
51.94068016773287
52.247431650970114
52.20435999525603
52.33074611248906
52.13186479483967
52.509787862890235
52.37075256720287
52.180914004103464
52.229735779158766
52.04054377741025
51.60770314229481
52.074764314425806
52.42107862663588
51.95031790423328
51.91779672363054
51.59051527666768
51.62916547295307
51.9585047432632
52.13647073311448
51.58105122437945
51.85122686954643
51.67590486250934
51.628849006768775
51.77296471254941
52.28260646029197
51.94549749126952
52.20881941509092
51.48123361114613
52.07117869338576
52.082913532653045
52.039915474757876
52.204516040904075
52.3066235710014
52.44695311053396
52.13998772865239
51.92413853564096
52.487333257433505
52.33104739146208
52.06885797998673
51.96938117707548
51.72394602137965
52.03087257437886
51.81451939780393
51.81630407708225
51.89928949128841
51.95100481043755
51.93224607758354
51.97404623887745
52.09726947103952
52.2538418507799
52.58026670876548
51.94420908927341
51.79928433647388
51.927252904231565
51.850199038533525
51.94843423958427
51.884905680578456
51.598853733698334
51.69048581908817
51.82996004109012
51.74726282189762
51.584052985203655
52.05559868282874
51.80103396657727
51.96571980758407
52.002562047731566
52.146138475843046
51.63531507461743
51.88836306009783
52.16692115967067
52.17585101498189
52.268560822291626
52.29186387269295
52.58542359907251
52.793619452400044
52.320367340414805
52.10636685262566
51.798703349620894
51.901579151566814
51.867326084775016
51.78284060648662
51.88846859530886
51.95808480770761
51.98260363517431
52.092877039242204
52.30021847785537
51.861176231662725
51.971648998044884
52.36725817304846
52.31555106799788
52.38253408704923
51.846951918458416
52.23961975844666
51.99684433972224
51.730881275781954
52.07320145624566
51.95155105868109
51.988793760803055
52.06891425107942
52.02597381771862
52.557385802351575
52.032478722632156
52.294770676720624
51.9062243667916
51.63824997310322
51.800594536973335
51.64779936158987
51.751690271775274
51.944628320471004
52.192863266637374
51.77244589087343
51.92161532407735
51.790478339506016
51.75875145194929
51.727059689563404
51.812104400959555
51.973469239828354
51.95310722210454
51.89084563763699
52.09447407519205
52.277980395580315
52.457425701097556
52.58180916843667
52.52650985524714
52.32304803242978
52.585603432419084
52.46380955514307
52.36721668764894
52.3273012774922
52.24552378917705
52.42494021558006
52.127782563814385
52.58247062212442
52.06762927502136
51.84994979301168
51.85991869164053
51.7272497422565
51.56898109055131
51.59744711970022
51.71701896592932
51.62821789359644
51.852562066373096
52.3573347299442
52.32582867889534
52.38192403968383
52.339660407327344
52.63175004230381
52.15510481891405
52.038912063331075
51.825372695158435
52.110215258968424
52.13255523450921
51.969143909687844
51.421976138366055
51.568945503907266
51.533037180791034
52.060461787919344
51.97212219014362
52.3938363194934
52.269851833652595
51.71948216285597
52.495381204557056
52.14082959715057
52.51967161384361
52.81686172138887
52.626101275667
52.35899134655707
52.03849873736018
51.940537504897186
51.98804737664551
52.04389831361031
52.10247800723538
52.334224922767916
52.718248646703664
52.69686131556302
52.719967981807926
52.8027364298986
52.63623317579449
52.18022177885597
52.859089068181305
52.775603559651636
52.78761380787032
52.40769192231367
52.6997643386399
52.80371511393064
53.042647872001794
52.585736606938795
52.61968664829428
52.68155455151785
52.642608394204714
52.31043965730773
52.715757824136745
52.52337493786364
52.52159180790594
53.13928358126796
52.90918882783802
52.683463753637554
53.17499379220042
53.0270865583945
53.481730294925356
53.41133580321155
53.080588468556925
53.447380620605465
52.98369521689283
52.926337280752506
53.36058996519366
53.63349565439709
53.27944670726681
53.08775880166092
53.19943832530229
53.26547012088125
53.188754592957935
53.165148350451425
53.40029777918704
52.84187571324566
52.89818955816508
53.27785660764136
53.49634218123376
53.35491622549691
53.34386541359555
53.448341378761924
53.607568018023365
53.04501317539441
53.12692667724586
52.87199786135529
53.117761393565786
53.23681002264701
53.16170939211453
53.13478709969042
53.19967193431345
53.15783169640604
53.728835738228604
53.5361713156175
53.273740229859975
53.28928708977842
53.112401930494435
53.1370560746987
53.37723508033613
53.40210984824651
53.38353803007164
52.827063392066094
52.87393746608747
53.2725008453119
53.03233340473694
52.91932338781115
52.74184782373141
52.64222410479773
52.745950117623785
52.55511045382658
52.53957999043321
52.754814783830554
52.728709213034286
52.062191821499965
52.63815200104902
52.195428972594165
52.29739356017936
52.334187631781504
52.316337162969454
52.57031312109293
52.3385923728437
52.35110862777284
52.20751770843166
52.43138972069626
52.03301427645532
52.153191837164755
51.94871397004107
51.93187208385898
51.80905469299154
51.82914527957935
51.845663679999475
52.17482094767269
52.03339229683147
52.32203177593561
51.99487780964711
51.94756977318629
51.696393934844
51.819532188396515
52.09637593587036
51.94039508548678
51.80380400232259
51.91261172685583
51.958205899885456
51.803996578618836
52.35184783120241
52.37893310476606
51.93720926693909
52.181326770741926
51.60137775393675
51.7218768379878
51.774366997490716
51.71331420811145
51.782177493806316
51.632262305617914
51.65571966775585
51.45622893559994
51.54269052007376
51.3825009578091
51.92872799883015
51.987712396947316
51.68228454845936
51.7009688338885
51.67091875254502
51.857977302232776
52.09461373687816
52.084473458137104
51.916305367590375
52.003489586852794
51.57398535171117
51.574954522477356
51.47579178387227
51.4467607056582
51.68877457932656
51.45243637920407
51.49810316506696
51.62841572356048
51.77398525120137
51.581193227242224
51.63384177143805
51.75871527624478
51.60451507139451
52.04129979101707
52.21000589067965
52.20800105470833
52.53496016795907
52.13000915039736
52.11479068703293
52.23830676987481
52.651314535239294
52.52551889885014
52.241774323654674
51.97037985416299
52.683797038225215
52.85507743964468
52.27632882810748
52.17103667983694
52.21677306930628
52.12355713226466
52.49175936586838
52.40933636075343
52.19100288122051
52.448480463940896
52.27953974176549
52.17397436993962
52.249805846470345
52.41370482031208
52.01891644271832
51.70942141525293
52.02449624238044
52.022822122722935
51.918505990849624
52.14747210486365
51.75630793162239
52.120962995725094
52.090943655020595
51.88736798924633
51.73477160261689
51.88745074442881
51.6430535414641
51.88945596063873
51.89778936153911
52.17642976421962
52.240899419413964
52.475044807266265
52.53395967748013
52.77576749519871
52.556629249235236
52.417567077146
52.30554999961407
52.207891639008864
52.19731273878801
51.95915488355834
52.16987871928026
52.119495316500256
52.13909184832676
52.03097926711552
52.045746492543195
52.03112310141995
51.97533071729522
52.231241583643644
51.712000538158875
51.74780726731663
51.405694199450714
51.385343555117856
51.668382806751474
51.48071725341161
51.69661740601232
51.3485429691542
51.319977607281366
51.15480975638138
51.05268927779523
51.23340282225067
51.22349618487729
51.27662709554399
51.62005187511859
51.49936283123412
51.00418112595879
51.657199448302244
51.402271667999514
51.332068255715186
51.2755437479353
50.9552603786884
51.178492382419456
51.22165604316188
50.88608456453281
51.04610288227984
50.83516634044342
51.087291726138865
51.319362766741435
51.54365408998308
51.532174834936384
51.35654144942006
51.76877949810168
51.63019073985628
52.086644772816655
52.402284126244325
52.126573896903984
52.64798883839493
52.046167687910106
51.65125086336992
52.3156455042005
51.6582878964858
51.81609708256012
51.709502697033145
51.70834120107333
51.5131277847577
51.28438518671795
51.61027993346954
52.26838784671244
51.83631315362063
52.127733304155605
51.81455435591461
51.855674450735776
51.640798419543096
51.69341837317626
51.76788166031963
51.233559716359174
51.581612830992775
51.42066570354995
51.16680693746104
51.456021902283304
51.166882408338275
51.511627742907194
51.327984630591125
51.07321431528587
51.15752483651293
51.094082633178964
51.69056781598383
51.76630436440863
51.831751794393604
51.545934519026346
51.84343988925789
51.90392632341798
51.23253307073454
51.3011216788471
51.57317455216943
51.349481980646885
51.5717225769002
51.3653654247193
51.54445578268993
51.57142974917367
51.351823102069424
50.81160454141187
51.068193943988966
51.31174444557527
51.14330857814367
51.27025804753195
51.38119354058355
51.05327050597728
50.86895716039858
50.82702769376826
50.75012676048719
50.44740534489299
50.43168201671535
51.00400313167745
50.75744792505259
51.035021708867696
51.40226119738768
50.88705494994883
51.24802657647913
51.45762478592728
51.69629227284735
51.36478064624002
51.38871608844754
51.56999379788872
51.59916545214226
51.565918971329786
51.289969225969294
51.28599735509473
51.20268301631816
51.306251257211606
51.10213906785629
51.00001724156496
51.23118713943389
51.3814938240811
51.30696459543667
51.26259034658482
51.82264627932348
51.491778624272726
51.52596455564682
51.75470477903712
51.44070133656305
52.01326462073204
51.94954661820171
51.69843264982462
51.557616447421886
51.25214067514487
51.41551136484833
51.36202401449737
51.33924027889414
51.12542917970036
51.19197342433209
51.6671989025157
51.795830190794476
51.466505061560454
51.69615880963339
51.3214591320874
51.58468715603136
51.36580115827792
51.75772267025211
51.189866829063874
51.341659610186255
51.699631957171995
51.2015549538204
51.49437200969345
51.1623395960387
51.26399100312181
51.16279947210209
51.17694154685128
51.413822024016284
51.20026957983143
51.49201629675367
51.45060533428228
51.046798740622094
51.419332602757585
51.290734324291265
50.8464643456058
51.25765353974597
51.28599444183634
51.21193816438271
51.6499324306008
51.59837341587463
51.24766333762257
51.173938435541224
51.88492266490181
51.69277228801944
51.72040987532603
51.71693237755232
51.4784140240023
51.2519300015165
51.48622906253568
51.60390484813206
51.75543522990753
51.86738420725787
51.63319946066472
51.411507094458464
51.441624526346004
51.15164438853738
50.960932427544314
50.98872069827226
51.48381834409539
51.34826854218134
51.65058406693472
51.84170048100866
51.937680864960676
51.835042601778675
51.617374941623325
51.58415862337638
50.715277600102375
51.490312437107875
51.42656610158691
51.583281577897544
51.32139329711276
51.52691356233231
51.42740445157133
51.27981156829641
51.37263904013461
51.23924511646672
51.93571736165195
51.37768801017985
51.52124389924357
51.24945410080925
51.06960203713914
51.1385070692434
51.36733019174474
51.29395950929588
51.390545815050835
51.608942756562264
51.325348639621645
51.3930484425895
51.350066409664095
51.71219566516788
51.27324787243425
51.4281510938679
51.31563994741712
51.28985155091164
51.496979403974784
51.478364383819894
51.265191930358796
51.53760827775841
50.96046274966779
51.151513063545565
50.92752326634593
51.06659275841004
51.29459447211114
51.334637063538814
51.08460710145092
50.871617419338385
[truncated: 98,002 more rows]
