# Supplementary material for: Comparative structural insights and functional analysis for the distinct unbound states of Human AGO proteins
Source: Sci Rep. 2025 Mar 19;15:9432. doi: 10.1038/s41598-025-91849-5 (PMC11923369; doi:10.1038/s41598-025-91849-5)
Supplement: Supplementary file 6 — Supplementary Information 6. [file 41598_2025_91849_MOESM6_ESM.zip › AGO2/r3/MID_N_distances.csv]

cm
67.07881691150146
67.61518900087408
67.6027497397486
67.70909477383434
67.72254846930629
67.24403363748078
67.03696933844813
66.76887053789906
66.6083226287609
66.63442875830656
66.6505851621796
66.05639472862045
66.46445092141226
66.56329686447167
66.92327353495106
66.49598852131261
66.58556080816554
66.77503429485431
66.53052548631257
66.38339140790777
66.33330788590315
66.93790440556158
67.12747063955763
67.4080295063736
67.27105604190247
67.21395316259186
67.5096948654667
66.99762519616635
67.37931040841207
67.71315257166485
67.21102662818143
67.46981427693856
67.23859995776962
67.1862111344164
67.41538486521256
67.06942937793094
67.29792366653432
67.26656896774372
67.04897301176231
66.73391592550328
66.77207191130663
67.5963694686081
67.1666696640025
67.01775630982158
66.96957732980268
66.7065654618961
66.48310259667323
66.54873958988715
66.36905304450096
66.60728435796442
66.64324584616841
66.88397201122109
67.35011983240588
66.94673903011625
66.86979255092542
67.33108336840262
66.66197312753101
66.45724870808772
67.1677632868342
66.96437558818116
67.1043530208154
67.4410953107819
67.13780142766296
67.11665256475037
67.19076234414803
67.01975849581449
67.18110100482141
67.55473699971856
67.0056255133493
67.15197788212062
67.20484579495681
66.93208871204783
66.36577318844492
66.6933413964726
66.73374952082581
67.10710206614866
66.85029617368798
66.70159098961769
66.5827935469343
66.78858157526149
66.42828443478187
66.26210641406726
66.67432550289546
66.74673407428341
66.58884230415252
66.60228353076266
66.67809805991169
66.9185113328679
66.33701225131873
66.37736226238543
66.73916144167877
66.53271178261393
66.50594861590639
66.5563418805478
67.0096871475246
66.78422950468747
66.86691126608346
66.92664990428536
67.19111966003715
66.87137761775996
66.57983191673948
66.21483213899515
65.94563706652208
66.24625444798123
66.14581144609636
66.3910039884902
66.4462747143993
66.83914635903317
66.94589208458412
66.36780707735983
66.92484865897265
66.67493106756771
67.07681030173438
67.60133754458143
67.0807283171604
67.31239692898768
67.32317039316735
67.06949142939251
67.17212843211743
67.06862392274795
66.30121472786477
66.8368746408323
66.57867233405288
67.00394952389593
66.40549466034085
66.37512068955714
66.15515815710803
66.23511714239564
66.03055807391854
66.10398788083057
66.24925819717444
66.52178355121218
66.72210511172571
66.26400620040758
66.33757901837053
66.11053578232365
66.06735454131982
66.02776289623714
66.25084494881236
65.91406766443875
65.83496207909545
66.19686199719807
66.45668615698746
66.24909585349313
66.24054874461558
66.18026207468642
66.53487066183403
66.12516514046959
65.70151285409112
65.82218718710394
65.26989817589859
65.71769879522654
65.82454260166651
65.64998247721188
65.67939995658271
65.84969143275939
66.48293693864947
66.23901465938238
66.33685152258987
66.76201561543594
66.28496588287224
66.39213530843753
66.5202804278406
66.42776238959617
66.07071693266055
65.91107462178839
65.84292696574225
65.5348597982319
65.92185443676769
65.4894499969734
65.85317644538235
65.79787555245828
65.55284785213745
65.3882612308891
65.70085270458176
65.64879283475305
65.74508066108012
65.78341053954027
65.97128020531112
65.93149252613064
66.29088190269758
66.35748149715096
66.2857589159
66.55340772518092
65.82699508351719
66.10042087359555
66.0281481347411
66.28570634673864
66.61445745381371
66.21421797077936
66.82147497415625
66.68902723307203
66.43743966344455
66.79065869463308
66.26517913487915
66.20599340769348
66.16205937731404
66.07690396118149
65.8954143328398
66.0453390956155
66.21111615489382
66.2561009748545
66.56163265286192
66.6211794567375
66.80462908446123
67.0218718036687
66.80331655677003
66.77499777076471
66.9876891322234
66.82703657631917
66.72754886402667
66.80503743195379
66.15037693802014
66.12946110768686
66.58556555357683
66.8394715200168
67.34733100456685
67.04658079133615
66.65994498555186
66.36840092888686
66.57976310400804
66.30870742788282
66.38458159079411
66.02060818833498
66.22534778558997
65.9771111364729
66.14940162274111
66.72305883836707
66.41306995010076
66.22121662784139
66.61550311831402
66.70922762532044
66.77286679896848
67.23884376019764
67.07594321209935
67.19050756818747
66.57489882112475
66.43155998361559
66.96712183852772
66.92418526313158
66.9975755054656
66.93462003921141
66.39314283877387
66.8179638143376
66.66753339708627
66.64440005766565
66.54874149889767
66.42296420680668
66.217409454992
66.29025801779315
66.63797264820343
66.79405452980153
66.98092038141355
66.3274804686877
66.09542471576407
66.58522863087538
66.9421883477677
66.71022068891693
66.64284704700493
66.6038183022344
66.65595068793915
66.7355428477586
66.73713069060575
66.56595639052092
66.57045431405153
66.2865676811557
66.22868155091278
66.27251191806393
66.34018693427089
66.57274684299286
66.66595732180896
66.24073451377
65.94407603451859
66.45750022862529
66.50475936120812
66.49202501223648
66.47397235084368
66.452484534963
66.44409983402457
66.52624889523003
66.43757640776384
66.47956606319998
66.66263531095092
66.40237321837581
66.45423108697098
66.66901588620853
66.62207656450482
66.78932151424736
66.47172952693349
66.68903895153626
66.77541702296996
66.60309740722404
66.71216858727517
66.94861345441336
66.67543367226295
66.5553698192354
67.26429252750138
66.65066121691156
66.62444351829525
67.07059207675728
66.78592023094022
66.9618427640593
66.98193305943774
67.29024531958783
67.51986585543564
67.282270283243
67.63639613936652
67.44289401045522
67.33760037690338
67.13516385044309
67.51572412868069
67.41978288011128
67.46941864165622
67.70867515234632
67.66513734450852
67.88030995119816
67.58199957174223
67.18652753598545
67.64192238664106
67.76889375299808
68.30106100543973
68.2367500063895
67.60077842351417
68.07107770979987
67.6846108096943
68.02932763299314
67.63891204955034
67.84631652020907
67.46661619026976
67.21233667819347
67.55892525657455
67.66374544461343
67.59271352217544
67.3741568507965
67.45197444582773
67.8493063891694
68.03144870077094
67.76452357430034
67.72512261536261
67.48234312185745
67.53201202299435
67.04663293784805
67.82337337367632
67.61757476491292
67.65830872819171
67.70233334394028
67.3709291577251
67.64026698813707
67.85478144598876
67.96708303485029
67.56602865078115
67.53171433810465
67.67409917715774
67.71306994401537
67.40656991218995
67.5553927257702
67.59222230107301
67.39571039462881
66.92482336150819
66.97612945702143
67.00114341000472
67.14073587843286
67.28333608868736
66.88371744997062
66.94637111952514
66.63917624233483
67.02489389111572
67.13908538979842
67.50545863585599
67.67413589688235
67.456841968157
67.65093586077928
67.9438599672439
67.93869540419306
67.68888252930445
67.55970052764204
67.34012582169595
67.55869987928038
67.60323293667768
67.49862566697568
67.55190805597
67.7951041866012
67.25572509422189
67.15044823905662
67.30564692882312
67.48560516478652
67.1361886974474
66.76624258720389
66.62151589159612
66.83649643270576
67.02169897356508
67.34488250561093
66.89292185940775
67.35521671154285
67.66938015165675
67.43562467926294
67.4185976238299
67.25091013330692
66.86670388646714
67.00473626400898
67.09803065450281
67.03838383328147
66.66643251465102
66.64851679011888
66.9205335235166
67.31561565826935
67.56660133782313
67.25134057062482
66.94613495004664
67.62537829708799
67.20340302473475
67.39114106562644
67.28371880551748
67.8795045068811
67.59661972093515
67.50117648444122
67.60578658865991
67.49150706556988
67.57432121714737
67.03798584282902
67.3165162294264
67.25616828399734
67.2289652720452
67.0531166008148
67.36512226833986
67.60850034926622
67.60718168414178
67.20369469879134
67.15669449616777
67.59271584462982
67.40733365163257
67.4613760714774
66.97084397428563
67.29177216475509
67.07798112982603
66.93182400869755
67.36393112256499
67.63422266545068
67.92199785118022
67.67666152726176
67.58222822774853
68.04235140466767
67.50377875314399
67.96799287245373
67.68312275231179
67.63797893289511
67.48336118446304
67.37062557138096
67.65168284909441
67.74143144499362
68.26154578287932
68.21591453577234
68.5522097119717
68.14306052430088
68.52293824951758
68.09276915369821
67.9636602896863
68.15809430745858
68.07548063024099
67.97397872272317
67.86646130517849
67.5858580653357
67.7509794274792
67.42958536917074
67.51488114200964
67.69195716722723
67.82852278411781
67.54245340337262
67.97530366925629
67.69768496261422
67.55109147706038
67.59391154616966
67.65040731220172
67.23305741223997
67.76215004550392
67.85972402449647
67.49933646129492
67.46643801041648
67.56739058787568
67.63938501202395
67.71143846734981
67.61899378852576
67.32074947160052
66.79968360157513
67.05783488792281
67.25728807330398
67.29163704283393
66.7391829928936
67.21523860586136
66.63535487648026
66.7690986140143
66.80685779141778
66.60246238184766
66.93426963831891
66.86770855053565
66.73028476366181
66.59111852858747
66.77461006544472
67.14990962354959
67.00685035695233
67.69367044489644
67.30779555783995
67.26405353768833
67.08697945848118
67.55752146077329
67.12327225218792
66.95581426619944
66.88756899961558
67.2000101500887
67.44048131361988
67.57227223654844
67.80082838539448
67.37246480527334
67.63507732999597
67.45364754598576
67.36335397565942
67.43367180661696
67.51961730439193
67.73674380571578
67.52222434041991
67.1189499876572
67.59580540165655
67.38983243199203
67.66801747450323
67.6967930830917
68.1869473357524
68.17119735665402
68.06176064544557
68.14194982449659
67.59497279197271
67.36807203631982
67.75666708691702
67.65691462306548
67.40632387817084
67.47026070310305
67.28937363822357
67.68412863235858
67.20737751516884
67.71261833897793
67.4568440659957
67.62031582331265
67.73337712224377
67.870949966508
67.67171989559144
67.38650258477182
67.26808144076674
67.51315385925203
66.9705327997795
67.63759086693324
67.33319679933918
67.09687126139184
67.28465651407875
67.36027518574872
67.08465220266055
67.19069875301503
67.07894792687317
67.11832730908026
67.21370236896522
66.92730891600077
66.74670463541582
66.83738091672596
66.92023291428096
67.21269995017583
66.93777819511551
66.67214790276554
66.97895213010477
66.73316130640086
66.89613863266624
66.74004236240823
66.57047622891547
66.8141865168267
66.18849768845172
66.58012899096077
67.28323348309141
67.23258573717482
67.33858433830237
67.28688950543703
67.11447727669206
67.03897517771617
67.05099969601129
66.89486549792268
66.93407936956987
66.78310038244427
66.59192502932562
66.4823946438435
66.50562158733783
67.06033780172565
67.09855047127564
66.9548437186807
66.67603439967999
67.0084776573697
66.92521399979124
66.66250980129577
67.05885803740694
66.99692711024785
67.37146350961919
67.34586939998509
67.40196778189383
67.7854138666728
67.51547570359423
67.72368237056992
67.68020908960636
67.86610251678871
67.50354952096698
67.53059832709401
67.32143575394406
67.59837689196279
67.1443043935087
67.24218627879712
67.33605457530876
67.46021610256048
67.629966324249
67.75111522282417
67.54076532060594
67.31546172883164
67.73519764705932
67.58201941077664
67.56492911182201
67.26087419951148
67.1892528752276
67.3455657789397
67.62138681079975
67.63532259805561
67.41236346416623
67.55973959844886
67.44244774816606
67.65205149151744
67.44743538234265
67.41541585940715
67.89428887366482
67.93258551285417
68.04225943774506
68.30566688600994
68.4445203764982
67.97743360620143
68.42923576551917
68.11608551202612
68.68294871193785
68.31547246094243
68.75385210963513
68.40426177666379
68.26877942295208
68.2228290866666
68.50768115500036
68.11109856543311
67.84497467327252
68.0130452776596
68.45692510109977
68.3993450327245
68.39205933287174
68.59315072546579
68.50831344243049
68.41406955330167
67.77339091993537
67.89444973981725
68.08769299539358
68.0393304765803
68.23759238909257
68.41380352427791
68.40460080288723
68.37437687030481
68.23943880342996
67.54982152843617
68.0305769196489
68.16831878822762
67.72871082016734
67.79744778347515
67.97629751919317
67.73287344963353
67.15556031124602
67.2683478846968
67.9571840816775
67.39582114615853
67.57300394362755
67.21743424521419
67.01558102411313
66.73882657597827
66.72845040370667
67.38103815547407
67.44818365465288
67.43958693241488
67.16245358423146
67.25869163672408
67.47563475400288
67.1908088081515
67.12092466775887
66.78912464201603
66.78244930732028
66.82424822481029
67.03629585616653
67.01174553620686
67.05157986740006
67.24646055861496
67.10797713160528
66.35270155104791
66.39093357620304
66.71423334346677
66.45381100086492
66.47523865766101
66.05840270232001
66.32656649277281
66.12432796659778
65.96980623706129
66.1163126291102
66.43690215144501
65.9296082313526
66.00863011449087
65.85269550881102
65.66848177497174
66.2739148366273
66.220953608163
65.6418992492477
65.86720140043168
66.16650671690718
66.3719347946062
66.46735716331035
66.70013908549147
66.52655304586193
66.45590049163286
66.68466899590021
66.7469659964961
66.96971738765961
67.2159674781425
67.13829118721233
66.95209415753938
66.91519042521783
66.76559818017898
66.95706275705805
66.73496181627418
66.71432295653652
66.8170541905578
66.77318057622047
66.63796494253926
66.53262786467488
66.19019089293614
66.85030229524382
66.70713316445837
66.88138033372941
66.12566782577221
66.60730020611949
66.4647479776089
66.59440034931606
66.58917512146246
66.6546752885187
66.7560372607841
66.45469014716117
66.90439912042616
67.18369373498041
67.1159282293315
66.70244982129401
66.66457088450252
66.89001820768516
67.11728546885921
66.8016594580102
67.00752635036642
67.13806364962106
66.58421602586496
66.32727678457067
66.39399662014941
66.70815428043775
66.56227758608883
66.34970909589575
65.95935346287173
66.47861002598795
66.77480990121465
67.2369106393003
66.91366592242481
66.8541974258162
67.01917979180364
67.25491583377386
67.15497798286998
66.87992343755057
66.86857833215527
66.69071617132185
66.65132909681698
66.3548904326926
66.58218350220373
66.71575560653659
66.69097965125941
66.63771958560201
66.65726351789566
67.09705713343673
66.76548965664465
66.34822506941947
66.58158799395348
66.68147241808069
66.30493565103066
66.47432883542703
66.62238240348074
66.32276689020203
66.96409225082591
66.60214356973056
66.7273088355715
66.645180713449
66.9676342260942
66.97661952559159
66.66508886878724
66.94163088683528
66.8031132183662
66.4563270436897
66.48630174563634
66.6324654102453
66.78634780812392
66.55942365699482
66.48577829655865
66.7697719696072
66.58553246536258
66.66016704728919
66.59874706664023
66.34643021915512
67.04818923257142
66.78648897915068
67.21533235084382
66.73155574464239
66.50608219289221
66.26015089386873
66.53149170734373
67.08044941918402
67.02211034407861
66.84832612524197
66.86898824813214
66.67652905271476
66.50785370088987
66.56875491122662
66.50827074635681
66.2948343531213
66.10912541214876
66.53846423120262
66.3034564192899
66.3873639144531
66.71035359475802
66.93592976137253
67.08686782350374
67.20832297216197
66.68175597743327
67.28945192291592
66.89289383053155
67.00433302082337
67.3945798073205
67.73764683479352
67.4251491924951
67.42761418267068
67.40035767108031
67.22555653571075
66.73757014941606
66.77179061987012
66.87878228536199
66.6636718955217
66.51398535446988
66.92378831570119
66.3282278321574
66.45721561840375
66.03910989857854
66.1413298636259
66.24534067252772
66.61888672781532
67.024398814343
66.83356342175865
66.70531320960959
66.90134123809494
67.2607746094254
66.6946639739155
66.29078276686188
66.48194710078958
66.282885987839
66.20695032418476
66.40825077227487
66.43634075018386
66.28571517999572
66.34727602145068
67.05297126825508
66.79753897226705
66.93403183147166
66.5860572711991
66.15371431074355
66.17210473460065
66.77430099001269
66.63784914099415
66.5429068728025
66.56205705841874
66.6761137298446
66.38783697187986
66.17904214414413
65.97530650283919
66.49216992336211
66.53274334926016
66.62488294731
66.38034490848752
66.83200012084134
66.86288584774549
66.5567526214372
66.60087201708129
66.55608256708628
66.5844943181576
66.84396766196635
66.21887193792935
66.46305875710243
66.22293033607083
66.76094110615469
66.54914674541642
66.39048726662439
66.67712669849627
66.34799977596708
66.26467392806505
66.17304556995269
66.15109343839977
66.23977924204318
66.02371096910443
66.0918330538884
66.38291336105743
66.20894515156311
66.77263108996259
66.63946496500604
66.82953646310195
67.08890457347891
67.05223645296766
67.33374909245774
67.56828319419101
67.1629704075884
67.28523373517328
66.78191733083125
67.24303033518645
67.11196847603432
66.91743680765987
67.41699373092476
67.45717823877177
66.89037393999723
67.22291213080884
67.21856780358893
67.51164498718681
66.81084044690003
67.32252263577328
67.16642674910513
67.4150730262221
67.73852507424024
67.75505198657535
67.78239407640932
67.704958707727
67.62169135858733
67.36664157747234
67.41865941853607
67.34488180522717
67.50014846546375
67.53039017939277
67.1157195489844
67.37964951326173
66.97511901063174
67.67822298191888
67.64776536818815
67.24645355549731
67.005821615902
67.12828566764152
66.88457636959498
67.18110469969957
66.78499937134717
67.21939067492463
66.95461320922414
66.67790457091613
66.64637928699618
67.0231806298248
67.23764967713893
67.19497772307331
67.08246951109824
67.19864571208932
66.64854402969283
66.61429206305458
66.22598829643705
66.79159308126032
66.51129514456926
66.2719993912105
66.54849848021358
67.13920090245354
66.3464457788505
66.693692294201
66.55741872645562
66.37706438965104
66.68477987016792
66.83412506167964
67.08166935676553
66.94738321524696
67.04542054031263
67.12225028191966
67.58680103305981
67.35242764185206
66.87019394815017
67.16844834614918
67.01538368817893
66.80962861280854
67.0675805244283
67.18491164974883
66.87904086832586
66.93191556362287
66.72771042477797
66.37094092538567
66.61055952082513
66.9403371450748
66.71977833371334
66.56079370454967
66.54063087402594
66.44384434504028
66.42961919843793
66.63080436477286
66.18041220564874
65.78646170769021
66.04417255594272
66.4279206930415
66.02014751371844
66.04115763898497
66.06234455181905
66.34329996645877
66.15333889567164
66.19276171638015
65.8817991209501
66.6569597539615
66.62920777238409
66.82442267443707
66.84175252622299
66.81767635641259
66.38569637685927
66.38141631077421
66.36823661871681
66.61417489108943
65.97864404580277
66.20962495775444
66.38485279338784
66.47472974040711
66.22282697307647
65.78290093679534
66.01824547496807
66.30389509398701
66.64519649815328
66.88930120899789
66.94455165701315
66.76610667872956
66.67247617904432
66.57522838928503
66.463212255841
66.70798933071443
66.80291342709066
66.8839900202053
66.48183542261154
66.40757035853076
66.15825017442579
66.2003781861237
66.08803921200894
65.78399402830863
65.5321796499353
65.55956281108145
65.57004263719674
65.30605491493782
65.90077523724726
65.62810430708365
65.81240436183549
66.01975842597949
65.62895439541916
65.42933273924993
65.62242008800558
65.81889286528833
65.63614553341601
65.55289579252104
65.5158056520292
65.5112059066615
65.64727049447166
65.58489652503039
64.98997440199254
65.32649646715154
64.92394619746324
64.62735761255522
64.70555875997286
64.28612074663548
64.56120544623825
64.52368560486995
64.44069970434883
64.64984602885745
64.40020507882234
64.75493329547008
64.92329946341924
64.76515647892236
65.15481168573264
65.19713209164593
65.63223843959334
65.56274902157254
65.74488682952094
65.73848767720392
65.53084400143717
65.77968915352513
66.22365669862018
65.64704624913843
65.75520726030217
65.63189138798222
65.72030517599052
65.65973764587
65.46789104346853
65.36080381034583
65.85728993621282
65.66335246762596
65.4907569845371
65.57996809798112
65.14541945055248
65.35318313195687
65.3614553088136
65.25204325963666
65.42333103877138
65.21374189597809
65.6022950522997
65.19853127802809
65.40659546366186
65.19154926788761
65.24517925418274
65.44975170547661
65.14738396006696
65.51082347310206
65.39265669363829
65.29054970728671
65.66377562429332
65.28915817284941
65.22576940670126
65.61493404956926
65.78613372103482
65.98167803185848
65.67132899480659
66.11104110505029
66.02048690302065
65.42874777835547
65.69385285752841
65.76147366292743
66.32582461741913
65.94308851122128
65.59266256427406
65.94904292659605
66.3089325036083
66.06170376187421
65.98839507631638
65.74181112159994
66.05685701293882
66.2179280191127
65.83549670851382
65.8552462597375
65.67279544629476
66.0923919925398
66.55519710741434
66.69516633031334
66.78514695160322
66.36640923350772
65.84155176116613
65.86137369315439
65.79942651028142
66.38216475585169
66.01668486206792
66.25415737779117
66.48935599520337
66.5178934445766
66.55238454822371
66.3018222052757
66.06412646293411
66.67401599943878
66.8142588951472
66.6459942519584
66.63947599323438
66.64385045150314
66.61744271392195
66.19702238444253
65.81281438504094
65.89901184139002
65.82061354714513
65.58955269902971
65.83452042702633
65.68515844231518
65.8590110211755
66.28390089721641
66.20661612550292
66.01289449860677
65.71797944318887
65.42697630236003
65.45606840721729
65.77082274606931
65.78466610411826
66.0797985533782
66.03075244075767
66.21988373225028
65.71817281074394
65.71734056533623
65.75265890576784
65.85906395996513
65.51451117411375
65.7255593930292
65.73468880743964
65.73554342355796
65.64930957330658
65.24734470012402
65.26942294559883
65.29232821148537
65.3757009728438
65.34547955779242
65.68577928560723
65.79186838041093
65.8131368666389
65.94158864313032
65.56332382313693
65.34197156697427
65.89654947802563
66.13151966732691
65.90176722159244
66.07956701683277
66.02121579659963
66.18890800175195
66.03159683575876
66.09009629921623
65.78215209827387
65.56251906242298
65.63559382214416
66.11156611275206
65.35539548168744
65.31330908125734
65.32370134114164
65.74963415311228
65.89091242371141
65.63684345075887
65.81093521154654
65.70585683246536
65.7121778333508
65.30625554789083
65.65001458541953
65.84266361048681
65.42946465147965
65.84042448902169
66.06406467999795
65.94352743083077
66.31378510966324
66.3694243395566
65.88923525939889
65.78625912646295
65.7160402540803
65.43721204234514
65.74552657530258
65.181425659132
65.60800958264835
66.0418005164385
65.74844455910043
65.90357934925096
65.7573538362387
65.88092842345871
65.96169383621572
65.90967219395596
66.72308139787422
66.439743071073
66.40211728782012
66.72783083590932
66.6087925162439
66.61948484525475
66.54036013879286
67.44553997703868
66.66562687914302
66.56560873587648
66.95858761740769
66.79676740635689
66.95635400790215
66.50897347560316
66.32652117656973
66.45180693182905
66.75396995178052
66.9351520495321
66.5791031211816
66.53855891838897
66.46141941972799
66.58245945627432
66.74732399108825
66.49283262677841
66.26114047254794
66.53336148757154
66.52246430556201
66.66510130007906
66.68624811184459
66.53198063396991
66.15867267304692
66.35931145877029
66.37688995708217
66.2191201441691
65.97626468936382
66.00056745590476
66.55663807566738
66.15861103296163
66.21539717113436
65.92450247227146
66.01069397948044
66.2855165721734
65.75059974874779
66.01709126836631
65.79043018782983
66.36081981401853
66.18298465354188
66.37320512115883
66.31280606352652
66.57531671679882
66.45337598583278
66.55119277553959
66.39458232221133
66.42203397925908
66.40949537423354
66.4537020404347
65.8595724582554
66.05542491301415
66.02451559204545
66.50262522308654
66.5062320156163
66.29860261455214
66.75581960647753
66.62335232670817
67.2956230754903
67.54223460196982
67.18723783021892
66.89072917491981
66.56944667121587
66.70893552891062
67.04705949853641
66.59926649547346
66.6867202687165
66.57505787522734
66.39158953053489
66.35743520260942
66.9273950011725
66.9992716686958
66.94704155502612
66.81061986832434
66.89119087943234
66.85871933002603
66.91551884415627
67.41619796968124
67.08110696782128
67.10744095475597
67.28866996040966
66.99521052713254
66.7805341890135
66.88614041471452
66.82369268156187
67.01843101647215
66.9510598776984
67.00917504941442
66.8856067548114
66.91908767110182
66.94606611890448
67.10296844865721
66.79122062823278
66.9616121067549
67.0163858971677
66.66725803947227
66.76538606554207
66.50371811801394
66.76145472497937
66.37364846924345
66.94371059832775
66.19693859968454
66.5177748286024
66.52216090032847
66.5300181700472
66.55043466834434
67.08101588723679
67.23357428732794
67.1862139214275
67.33516896830999
67.748048055868
67.20605651005631
67.1988896694891
67.32403753493008
66.99522289572307
66.86804931608981
67.13355860539355
66.726725965229
67.17242652275318
66.90116648909627
66.45977732756702
66.78644631249088
67.1707944143262
66.71776771101283
67.1847560396864
67.27882226764572
67.36816664277872
67.52976272665433
66.99709772028523
66.37666509114973
66.64837392643896
66.70399350472577
66.77651136157019
66.84501490415217
67.17216467144343
67.36235289933487
66.97585271034264
67.3298695728117
67.17853026023226
67.35240269630124
66.77060156868002
67.36612393912904
66.83732701107822
67.01636770465723
66.72002387616921
66.80297803014798
66.75718024052284
66.85604378762788
66.74813623868818
66.58663789128566
66.96955730091118
67.16554207343515
66.8450817768682
67.1722220384196
67.41294227688647
67.13989512599362
67.06271824107776
66.74972332038236
66.82272568290271
66.99726540691371
66.85131800226402
66.70462972229052
66.58496244286115
66.43456026895949
66.770832653022
66.2864480995449
67.35948116204516
67.03377506319194
67.46384250909323
67.07798763313819
67.47367575267931
67.23668313264534
67.28583143936986
67.47145751821094
67.6466812933189
68.00325039214233
67.99415079310053
67.7125968711916
67.93199279977934
67.5131212699417
67.47174642052802
67.40272287662704
67.44579342590366
67.68510690463056
67.50028515060205
67.69917774485016
67.91721320375002
67.96743343498443
67.73148814007831
67.54695240072705
67.83946279817624
67.85431146926862
67.94395161261183
67.51380227169614
67.19248314519109
66.8274950549267
66.8599114864416
66.70416995070795
66.6030915340118
66.59912954925767
66.85465817745549
66.8228852029808
67.29122588738338
66.90041006481214
67.26174395959717
66.81282285219304
66.97131706798288
67.13744617629364
67.35193427132978
66.76942147867668
66.74902666295462
66.98376536591422
66.76019094084032
66.94596100020706
66.67303224604825
67.30107834466929
67.29426077798672
66.70208863749683
66.64385958897311
66.72698203418872
66.63762381639275
66.5590220048057
66.77426994063543
66.79404961901785
66.92450743219594
66.59950714204773
66.59720892026778
66.44921753245474
66.14025020631307
66.55900033652489
66.41471014888782
66.28174305950706
66.57595269130299
66.37381389545271
66.40896820481287
66.55677653976531
66.5144873258459
66.83419315574163
66.40187400149357
66.2920527603868
66.64156982190593
66.11072727019251
66.40359806263054
66.02032481033189
66.15169788385109
65.91571668253472
65.58397128166455
66.01408131205432
65.8880940750786
65.91422417226262
65.8261833590685
65.55101979393123
65.72432121780813
66.03761230880124
65.82493745408429
65.73660182727492
65.94604602249161
66.30749012941851
66.4399206985001
66.44310676709279
66.42225878140752
66.67848372987233
66.71720349298725
66.57953368523687
66.25101286319735
66.4736927061406
66.27398889140423
66.63054925663579
66.73531311733905
66.77170104611423
66.77954326696793
67.02064911558433
66.92259093699155
66.45455989628665
66.87156353690403
66.70002163780664
66.72605575883438
66.4023883498264
66.40585842371914
66.21858729391428
66.2167737923825
66.51949694560888
66.24744619885747
66.88396112260222
67.02742084409635
67.31814448519829
66.92405820535727
66.9858952292759
67.45804331770057
67.24999671578747
67.16202168004101
67.04409611061874
67.4318899937068
67.48598275954042
67.37588968150918
67.33404287929704
67.50385083379372
67.50551544591391
67.91775723242753
67.5894863223934
67.87113947035158
67.87920518981862
67.68225787984696
68.15762698235557
68.39132450317622
68.4310430189745
68.70358420519278
68.71900176939425
68.55899810099706
68.46565042306948
68.59871584312026
68.23194996191837
68.06992437197577
68.25444087936854
68.42872598767292
68.63538818157254
68.50234129735671
68.81030403289783
68.56942234749091
68.2568932420597
68.01122970994449
68.43189528933948
68.06029790171101
68.32348097948888
68.12412375807749
68.56008560443196
68.58433494442836
68.50407755135818
68.14296841648145
68.09695151928928
68.26078390980415
68.21633949198186
67.98100030799297
68.40766505841398
67.96867442890293
67.89665896292851
68.6884859731941
68.29334410813495
68.36151489714668
68.93852670768361
68.87398066897161
69.25943521554323
69.02426496602442
68.49115138670842
68.89878351401036
68.32616556777539
68.51814701455459
68.34605579465467
68.53663535560445
68.24153983735133
68.00341187052857
68.24641103059464
68.47271091801642
68.44503006766898
68.10877357810006
68.595635953325
68.38693558256954
68.30867951321727
68.51827282991827
68.93716016119166
68.83257575790113
68.70956455904506
69.11715549599724
69.49760377449545
68.59937614804615
68.5522101128962
68.81461072442733
68.80968903971831
68.90398077746855
68.87409378554428
68.86211677131993
69.15341523082974
68.6242399416134
69.17579039055205
69.37742141579339
69.0252467963082
69.28093490399726
68.76644954924626
68.54688097766908
69.097091533011
68.8599871185907
69.00765318846881
68.32579841552618
68.22469761117374
69.00621490995823
68.58277371343351
68.47535822995145
68.65831722872302
68.41057016395699
68.635877476787
68.30644602563025
68.41995050862982
68.65436713504116
68.23400962061307
67.69264091003858
67.92542250233863
67.67176727362309
67.93427775710984
67.88563167720845
67.90951588425753
68.32011084089955
68.14322939146452
68.12315197051014
68.29080619739491
68.45362800223693
68.08806301494884
68.18965349327401
67.7660442411215
68.02035005658747
67.70897241708636
67.73775848340595
67.7157194588467
67.91439796687295
67.89775037106101
68.0874533636612
68.21053008876397
67.70753013808749
67.93092460598174
68.00345035615526
68.11500361892016
68.12594463121181
67.72087146259223
67.45458076163777
67.7507417804616
67.57109211477405
68.05205939702367
67.89311142995788
67.62144794114528
67.58882721605399
67.67246605413926
67.52326608788593
67.35307663242966
67.28991857011167
67.31476721097184
67.17518782036154
67.0114670165227
66.91127747141061
67.05349267603326
66.6886055199812
66.90791084663665
67.16826118608488
66.89563112584052
66.62739548568815
66.80822567841157
66.95052014934313
67.1074086760048
67.0747525547182
67.49124849012397
67.82430768401944
66.9918128364517
67.29616535010712
67.35738478144705
66.9786585345596
67.20077850379744
67.15424570245939
67.02252284332945
66.98511585583387
67.35186282702607
67.52122874155715
67.4770304801527
67.84775342032493
67.62165364019378
67.96661891943647
67.99123856164965
67.86059741550092
67.6065260982564
67.27381475736668
67.22490426513986
67.41410429255167
67.94675078475807
68.12409293740089
67.68096702816821
67.29589183777003
67.87407558080331
67.64563713720139
67.56428483358178
67.28819845865509
67.1370386971674
67.33524387483249
67.62900471799816
67.37336653195331
67.10824030333728
67.51442566899287
67.51196808066038
67.10130455411375
67.36493524663715
67.49229917537293
67.1651801509949
67.0702778316183
67.50006774970534
67.05658913105147
67.18411713148828
67.28248105378857
67.05943259007927
67.57313007855956
67.85973929476806
67.75296988705814
67.44953086481638
67.45003207892529
67.30009813362021
67.33788290356037
67.59260632617523
67.87763481449997
67.60884429580985
67.92996197810668
67.99752375913916
68.1016878340119
68.10696785040965
67.89726512528595
68.07215560760419
67.8861796956622
67.68152143184986
67.57797745957696
67.97209980046652
67.92125504358631
67.92483333556305
67.62259283260353
67.99405705914123
67.83625858748036
67.64234295410522
67.72712359519949
67.68986666146432
67.48759412272057
67.65301920338905
67.55303738277271
67.92578589206491
67.45205300423825
67.9178599372699
67.61204069451317
67.70699929396986
67.16599642500603
66.73396267144773
67.0893872022068
66.73170764639308
66.54898338904107
67.11697958919638
66.84296539140685
66.49108711755206
67.19389078383279
67.02927559813604
67.2825633490157
67.17613034743643
66.64336680756644
66.84590205913568
66.86748809097644
66.89833584115013
67.11739214611926
66.59356506656748
67.12363905250506
67.45212559204127
67.58046116353003
67.65760970280039
67.33898960893946
67.59332796219826
67.33545338068183
67.63295799740274
68.46477281327353
67.66718549282072
68.24445630713268
67.83846422112092
67.72231616842457
68.50696697835446
67.84088842904305
68.01958536059571
67.7551837858616
68.07123411765843
67.9116875694638
67.6382621787373
67.86762325089494
68.30221550060126
67.69370156058147
68.2055497900139
67.8442547033418
67.74996917106306
68.07195046097142
68.05007702059385
67.8499341945757
67.4585566811833
67.80528141106142
67.34219269761387
67.3334634933766
67.49814301813274
67.21500936724263
67.2760833926264
67.04225777901048
66.95702042842204
67.19447470848488
67.02691864165428
67.40465172804561
67.33481511176561
67.62243862523509
66.97965479722528
67.2084908822027
67.35322460264274
66.72792492664767
66.81761968189534
67.18388818790505
67.30844402424543
67.63998792244641
67.19839560349766
67.48958995956016
67.03967481674583
67.11913839377104
66.64224009883253
66.59227053992299
66.69770376115696
66.78007178634768
66.83018327745218
66.76027234886956
66.81032452920826
66.61644205031563
66.49905029139039
66.39262581017883
66.24698239075691
65.99940921941753
66.61071040119475
66.59809147499377
66.99613202423052
67.26039733263548
66.67467011523433
67.22579237370799
67.36633789446455
67.54978221601091
67.15775617763397
66.87576724505112
67.22284211827684
67.1000575820387
66.95307104560317
66.80329467359931
67.06856664450498
66.99556850541083
66.9969503432118
66.54424196178417
66.59430192900084
66.80935160446809
66.51264437779535
67.06200810480111
66.77306659365095
67.21801180914917
66.82299346173124
66.69099579803371
67.08916642802424
66.65112375945714
67.27625123459654
67.05793691217562
67.13941325268601
66.88976036886818
66.50366935042761
66.87907000939495
67.1171896237767
66.86002884962613
66.70572580239391
66.7103729994336
67.12423155441118
67.364345698973
67.14329676337458
67.55006228286284
67.23764801439702
67.24180583813482
67.16225323874573
67.32395438461236
66.81539792018704
67.28561869703731
67.47927759043282
66.92612907870846
66.99122884933678
66.84736818870356
66.86712374321375
67.13838898774613
66.86309287674744
66.93051166631753
67.16179192640648
67.72436418513482
67.67275102303374
67.27583523088029
67.3685753944576
67.26325852418516
66.58110793458005
66.88820396094636
66.76453588356688
66.27842916633692
66.30098240974456
66.5979857408996
66.70468993404916
66.87893169857496
67.21133093033961
66.98772984488124
67.24041987953494
67.25207005361344
67.22900879731073
66.98902080606015
67.16028548519924
67.4908619778135
67.69746152528322
67.76649720759316
67.64876481943982
67.6313486575223
67.41023124767179
67.3406016282513
67.27252236409527
67.41031799429926
67.62334902092763
67.59042762278851
67.79988187767592
68.03865373805397
67.96823047722651
68.04285262050621
67.86170424941115
67.77595941440786
66.99737566932392
67.41967121461006
67.54813706852279
67.35278343317947
67.0540711225737
67.10026679437087
66.7476620221784
66.63363933519844
66.91403433994142
67.34968646987946
68.0618929418655
67.68812637766445
67.97157401689715
67.41657124245991
67.58335134051266
67.57370040143802
67.9371595449216
67.85702029737487
67.93789685985072
68.09567854045554
67.70200924710944
68.03442044886171
67.58692460148421
68.13893086077837
67.7003228614343
67.36200385544566
67.40358257863357
67.52388447405264
67.84077518863594
67.67957858106013
67.34306913262456
67.94551728240876
67.57853918126276
67.68973419406927
67.42998996205698
67.34352725151246
67.35180150563123
67.19110284895086
66.89137540715035
66.72932995326777
[truncated: 98,002 more rows]
