# Supplementary material for: Comparative structural insights and functional analysis for the distinct unbound states of Human AGO proteins
Source: Sci Rep. 2025 Mar 19;15:9432. doi: 10.1038/s41598-025-91849-5 (PMC11923369; doi:10.1038/s41598-025-91849-5)
Supplement: Supplementary file 6 — Supplementary Information 6. [file 41598_2025_91849_MOESM6_ESM.zip › AGO2/r3/MID_PIWI_distances.csv]

cm
27.584389335936397
27.876434053038103
27.76661567539801
27.851845366520664
27.720502071196144
27.76966483216993
27.703148099555673
27.69223945993784
27.673011032561
27.686254799375202
27.75383134857199
27.572312236258472
27.684716576177646
27.756998600809858
27.683360760420992
27.613893850958817
27.434470950914758
27.550303569936826
27.762688359768962
27.527709474978224
27.521940410313928
27.630680672359304
27.58080116890059
27.862110748954198
27.735841896311246
27.5340377027068
27.73989100357428
27.721101910319373
27.619206252749876
27.71591594160329
27.58545229894813
27.68949959224656
27.577349180755117
27.481244739804993
27.532455147459274
27.53815596477271
27.529214679408113
27.71182451548281
27.57915610011786
27.375973725870658
27.290973146697237
27.600547128754155
27.574352622843254
27.60957536658881
27.600301457993687
27.579335529243608
27.767694927318768
27.54642951436723
27.328789335341902
27.421776395125846
27.478105440028173
27.624736324341843
27.63052272384369
27.60584188269166
27.5624579739474
27.81641076887767
27.358911818198912
27.600406017325938
27.525566739005768
27.432107670929355
27.33454470623154
27.450981549001867
27.353108370181825
27.600153940193483
27.57165203441715
27.471598768613763
27.75605221924948
27.8137171298009
27.780958059563737
27.68625271802915
27.66940079267787
27.602424294642862
27.346380450401426
27.594143603399058
27.64902448930833
27.547686295910847
27.49769654489946
27.46531663883985
27.315037225955876
27.411298391130693
27.51909224490992
27.54450129970438
27.682190247959475
27.71267173619737
27.588588278599122
27.517708229466912
27.51280355809393
27.361357296924247
27.30093464728381
27.306554721530407
27.516961906560233
27.513789407524815
27.570384663621624
27.50917844538897
27.660938664111914
27.405410334926064
27.38532206782984
27.301743956864172
27.47713805667565
27.5411114037214
27.392075180207698
27.293009056383266
27.44652772986031
27.57765487553782
27.524162211849088
27.438895240893164
27.499168782028242
27.629481920064922
27.66481316139233
27.413512036786422
27.5814269147155
27.31465435025473
27.54282367102261
27.69070398581072
27.59840006374475
27.623318904043646
27.548841836030142
27.469108652173706
27.326288366908607
27.49689280260336
27.31362434764443
27.376337304975785
27.304592081354766
27.559363787696885
27.389713447852287
27.241243749315352
27.520533878847743
27.52998070870193
27.532687468728042
27.453532355803354
27.27900762143678
27.67041251694386
27.70191111916126
27.630406417450367
27.723664344273097
27.61216154825301
27.608955565138956
27.641214591102656
27.636545654991863
27.507230655837777
27.816423301964463
27.655248135435677
27.70629029712134
27.548381575103893
27.624228241542934
27.462413739248444
27.41150257517157
27.524472946484156
27.31300958829658
27.35190756432597
27.105337649724213
27.357605039020036
27.35774762611937
27.37058205565656
27.238431718577313
27.362928161960994
27.56059542529788
27.40971383064883
27.258906688921872
27.456659583968484
27.14477909773811
27.32432011213348
27.269820518083627
27.28851938812008
27.154496672441475
27.13851345205324
27.071618858253935
27.17933930771929
27.190571984494685
27.23482039729536
27.203562659389117
27.407439199827433
27.21908550556765
27.319584997493408
27.366211569851327
27.11790944864729
27.392056125913193
27.248042519141734
27.427044431857333
27.44755292729972
27.479427231114773
27.476191021498465
27.50524265002296
27.384092609203925
27.427541958059162
27.31262987572295
27.440044400533502
27.44835471515772
27.525953693870818
27.385859885780725
27.562225469343137
27.539840194111445
27.51455560089393
27.55295592269499
27.365119591178132
27.400762647660382
27.25294054516256
27.275955969657563
27.42197251863308
27.397061096860316
27.468865652734284
27.182770646417264
27.30231863822012
27.50423142400793
27.495383151252362
27.428427743090417
27.291919830988995
27.34517357472586
27.418438010943383
27.49633299107987
27.458950784267113
27.406083347002326
27.348276026157954
27.342058571860438
27.410584215536048
27.436007504487538
27.561724543636423
27.438788479705604
27.491464044890925
27.283701432862077
27.362225296779847
27.388576378436145
27.515942584766375
27.21766485223846
27.232176226727
27.234791622473267
27.30484881871511
27.263126308902976
27.318530195936688
27.224274270742644
27.442152638332285
27.383538749979166
27.49247028285764
27.379315268143824
27.441538480341404
27.51499706790253
27.385164653824567
27.220225986957935
27.508268321965097
27.38536133992565
27.48257851108849
27.525532735935037
27.351344465755975
27.46714987878356
27.198869943502512
27.432281335968494
27.289354172080238
27.405971720031246
27.293083736290992
27.254572570703797
27.391953760940105
27.472566110501113
27.422010530409086
27.37547384081299
27.027156739475146
27.2985084765915
27.290639392014853
27.49563411444947
27.246973702897346
27.498039116748824
27.371575469837097
27.400036492556186
27.43812417835344
27.472523390204202
27.282424172740086
27.27974569496945
27.223879480220056
27.369430680712746
27.36567986856461
27.258850640452096
27.346001097985877
27.3277898340107
27.086585018806183
27.22493241216808
27.10100208073019
27.12697008963153
27.05840523475285
27.204540136557284
27.11875150375756
27.346025888438277
27.045145721813928
27.16546528979413
27.270935168519213
27.2612563970309
27.291005119706856
27.494084045737992
27.255619013258716
27.359287169486727
27.054972398093817
27.06825105617918
27.161727502698874
27.214509114373026
27.161045274987792
27.247499803633822
27.22279797336381
27.15411789588791
27.226302799381553
27.1597652408585
27.256035812138975
27.381019055542986
27.36558927997232
27.25903025936478
27.405486245585625
27.315906587989772
27.483355849199185
27.431994959576766
27.50830879649983
27.553543680728243
27.42473089718285
27.440288852976124
27.529971566583566
27.352326833263053
27.511025101652326
27.62428726548192
27.624880426068522
27.478933903790132
27.512814819267664
27.422289890270072
27.685127183609932
27.615729877248484
27.59661885323606
27.533087734683125
27.297961469674455
27.550719579156734
27.617424482455476
27.491266643260822
27.47071039694404
27.49625603943288
27.37750743370139
27.218521593140736
27.405306922689896
27.33668761434022
27.171978600440404
27.323308712771063
27.31337064496866
27.46996027556652
27.69628838065156
27.44164098686994
27.48339107030426
27.473495835743243
27.49238764637467
27.42414282475306
27.409552690280815
27.358026292804773
27.36873672755895
27.473217429313195
27.476963641481223
27.463295221556635
27.36102928467053
27.475468486490033
27.293128769978367
27.39890682990258
27.43872586728243
27.339619330058124
27.36900009677495
27.328767773646028
27.3909078233509
27.37200533597093
27.277208583065683
27.36168565444693
27.20414128424023
27.247201646317553
27.362210409098587
27.30062071354035
27.366260717519015
27.17076707142064
27.32913774485101
27.368978126577293
27.404163493921708
27.346515715711654
27.278144715797414
27.252725300171342
27.431483285398812
27.406813248979052
27.379564776887502
27.362077152184344
27.214719489039524
27.273491201333236
27.15490748589646
27.34727216493163
27.4295622785383
27.495777190814618
27.29218243175273
27.304247384709353
27.281211822081634
27.274996057715114
27.190019894294803
27.19442730400184
27.101346295017958
27.187558001601317
27.025707908249355
27.404053211432686
27.071382425414342
27.30539443809425
27.23105295770927
27.351257145975207
27.241547173308327
27.245843003602396
27.119491467148887
27.246590690322925
27.271625833634893
27.17315626342622
26.81132112067245
26.956878391551523
27.03659557085071
27.01835476670111
27.19019790569984
27.103554893976053
27.082344085197477
27.320892918665237
27.00478435573498
26.963576754746132
26.9131311189461
27.110384614260017
27.157832659650772
27.092743131157814
27.140083557699068
27.21591700945654
27.252832355934427
27.109475203627618
27.286942459970653
27.074722448172274
27.24530467603628
27.23202088447165
27.31632543005723
27.220999462880638
27.200239953121372
27.224027402110465
27.16632761327751
27.316776061178167
27.316060008594203
27.358745059384265
27.14296443983031
27.240246043389195
27.156245351563047
27.0127070625257
27.20949447528477
27.635096457921343
27.49449520403514
27.477370018376238
27.33795080523657
27.37366803256025
27.267268052248834
27.22890219350846
27.2173373783084
27.45789546303056
27.271964233897183
27.216929449863674
27.257469417035285
27.27405944481621
27.463003849467206
27.50162614836555
27.417607709787656
27.43168843486296
27.41571832661278
27.341618640261398
27.21423783815772
27.401173191990125
27.430778806174523
27.389145159943002
27.325316488204894
27.385717199937528
27.371615774036258
27.35274460253001
27.245134278234666
27.277803862108833
27.376493458403633
27.297463311985254
27.381278442863593
27.253603870711807
27.201956544940373
27.26670752757592
27.300632428795783
27.28172424904799
27.300262217076977
27.412224170802844
27.15323498749065
27.20448970566038
27.27608150358744
27.416943616972087
27.33717226039284
27.631844246699043
27.371191743060805
27.345782492889324
27.384058433002448
27.374291533739292
27.515139414905367
27.185780314777706
27.103338566413914
27.170833456356807
27.101559452482967
27.165990482750523
27.151040386744015
27.279185043507905
27.21910667847671
27.261142855054022
27.19899169271729
27.230914259385717
27.25140543627083
27.182877315874524
27.42431961381885
27.352973288410254
27.51267568528814
27.257771797642945
27.36988041028558
27.27921283420434
27.26481796528068
27.065577586412438
27.258271058200567
27.21589971531296
27.229049237678716
27.426781089724226
27.215957367013267
27.428999565013978
27.391896330299858
27.256755322837524
27.44838339324802
27.514900043555727
27.526602323150556
27.300601118575187
27.122398386208772
27.359374888041298
27.431886275740236
27.4493546350916
27.485697462241465
27.447764954446097
27.33024430409116
27.348876142990704
27.532634178723832
27.310166511353803
27.249915658691943
27.239768855236512
27.24210133606118
27.238579377189545
27.30946556113562
27.347205471055165
27.59449759166499
27.347748056994778
27.468605503959658
27.33674264677016
27.511266531990128
27.606063719540234
27.393277022880522
27.500790861616345
27.419369012959454
27.425652420456036
27.51129548367068
27.361124272837905
27.536084179298815
27.36010289854836
27.34952903807064
27.424813275877774
27.649895505057845
27.334644151826364
27.514342740877183
27.52376496571853
27.509371164218088
27.45484672805288
27.319354231696956
27.26992511685243
27.397492010383484
27.435045982022082
27.52938067038753
27.344459010939794
27.488408038215873
27.395915098641566
27.390765925444217
27.306463729998192
27.389856552644375
27.226034273598476
27.49607606908356
27.260247081448956
27.367941092943713
27.40642477874753
27.18462317457083
27.38432071639211
27.51734011714781
27.458772894734594
27.447362567532863
27.450785544936068
27.422743297541306
27.497460872308707
27.444009147474393
27.520480912817586
27.484992779927712
27.540915279871736
27.598027919629022
27.42841660626736
27.597192809642458
27.517550562110486
27.457125376145157
27.64945725080476
27.462182455908
27.50164017135508
27.281836474459976
27.317864113532394
27.307913521494548
27.446828064181247
27.434151218002143
27.431662885342828
27.45250823517597
27.24338843162963
27.41010610143278
27.33054829914943
27.411043233755777
27.39708409089456
27.531561161589273
27.339738944526854
27.371042127805826
27.321289039834298
27.40999836747007
27.4368610656195
27.455294407029875
27.432945584589483
27.427725102104816
27.47699835130561
27.484908807173465
27.64813077260722
27.39450046511328
27.400631893291138
27.38615292344027
27.51046588377086
27.53009344993243
27.46381361602532
27.37493127567037
27.50262813524998
27.55095616250827
27.426336281901257
27.356282493548083
27.598017749335465
27.440014973497878
27.376287176720435
27.473741921422604
27.40959336446214
27.23915301851243
27.427528649015965
27.38266240448635
27.585485873858804
27.5099060113201
27.737060550529556
27.655813553274456
27.629580069583945
27.78730053266127
27.66616788710184
27.51303409760654
27.485254084891515
27.44066020192757
27.489031337405855
27.429194785966537
27.498229201389375
27.554028957245162
27.654624597678147
27.567625516897603
27.42490143333488
27.444114035554804
27.241660636943053
27.54669511222031
27.65582082774089
27.586958997076678
27.568450060332275
27.53489638995027
27.369660347756
27.494792793418355
27.600235083468068
27.71422023826003
27.40337535068682
27.504511508178922
27.495976225910596
27.73666565674155
27.582122821495187
27.59141192810146
27.493050363619
27.348678404927565
27.426777313260096
27.392113218053133
27.298718274318606
27.23168405261593
27.374485382014253
27.48596466448454
27.456111068120403
27.511974755769312
27.38711826311762
27.160830288017
27.551960061414285
27.448107632517342
27.426249126153706
27.29429870166023
27.263104618257227
27.445618270520022
27.40296875070905
27.371824420958866
27.608127686549732
27.597017436382735
27.629773545972807
27.628138053558192
27.60505336107851
27.770571199969353
27.438953108410754
27.588196765776274
27.46145838732923
27.406542921792777
27.480621108319763
27.546414366262088
27.562012356582056
27.726202425644765
27.61144840486528
27.508992723125644
27.494163686207063
27.31922889134214
27.559438106472545
27.613927410096537
27.51224540428312
27.46894562188325
27.51945944888008
27.426879213896438
27.45928503500099
27.458883737676736
27.460229358947196
27.354174547213574
27.34149756716956
27.526474853765077
27.468726842635338
27.532287813464706
27.66961891561302
27.480701077434095
27.500517044655776
27.41172914851476
27.545729545795293
27.347374779033096
27.514801841604342
27.639577457683597
27.453269376390956
27.393680253746776
27.371229781995012
27.134479268503686
27.51635679152721
27.530989058234006
27.702011841173277
27.31586034837349
27.479995099965763
27.567344160291974
27.39694577992846
27.27896604989953
27.23907983090404
27.37832034418203
27.322224507168666
27.51385182574211
27.488169611591534
27.56638679559536
27.46512496528901
27.351102805854516
27.517206756888115
27.637829681627775
27.488011502034926
27.447956279318046
27.54981611087329
27.57318296626251
27.459943163270598
27.5647169205673
27.473516942502076
27.5999603881772
27.380623145889718
27.337447410241086
27.49421434046769
27.456510761576176
27.44722991153042
27.538142440755944
27.476574318027257
27.723250744383048
27.62307338617804
27.646898085549104
27.75049122458979
27.551485511794503
27.500412066666996
27.491721376602985
27.633397218560315
27.523947143138397
27.451839488632732
27.575492747173904
27.73366652136769
27.694225771766096
27.82188511482446
27.640162665284983
27.64320099734923
27.519336914213646
27.40754417235067
27.309421814855856
27.438336685295262
27.654872317106665
27.424439469082326
27.57705220565368
27.43067288643633
27.350179322294316
27.50641644389092
27.66357395555098
27.45087173799384
27.477233435988232
27.458605438872414
27.349357025138413
27.43335992430556
27.23175229656772
27.48905511292064
27.62222503134629
27.35787605128639
27.36799996929402
27.440365509141873
27.563558599994266
27.568859204196762
27.55985144533575
27.318597982079552
27.54077586844247
27.346456837680655
27.47348533808205
27.43173576226102
27.390782684224433
27.329559854652416
27.430105388776564
27.654920171885095
27.70019056922248
27.686999426839527
27.727537429194406
27.618273019455067
27.659767272387022
27.639393673485777
27.66311841151213
27.754988734781218
27.502153823468145
27.6812878668796
27.580842059552126
27.610681639245843
27.816156584155994
27.665003319890122
27.550696594980398
27.582667434186163
27.461573370836245
27.697958581934603
27.44859517966638
27.53292087612009
27.760852311342596
27.74917895040501
27.83536893250371
27.71787764363921
27.693740999296846
27.6527633894673
27.51816185762771
27.507789390550048
27.729172635338976
27.671858212247578
27.71308946245951
27.695300626654593
27.51902801264691
27.63604912788637
27.473871842305154
27.648730707789397
27.348829429826555
27.34938730175391
27.312065221027044
27.497337854767142
27.4030219280968
27.509387802527886
27.58912794877331
27.68805131472053
27.441643192418425
27.377455881097543
27.374393167949545
27.39937552578363
27.454316984251562
27.425629255423253
27.54352782318113
27.43289643693697
27.488307792894897
27.557342395880223
27.640700116784394
27.52473493509597
27.35024592521963
27.18919591186026
27.423547774220964
27.32595932098481
27.505078799595566
27.399306461450067
27.545301097481616
27.508725813521036
27.359953069635225
27.28433358386133
27.560087983995494
27.42147306635295
27.49555295271896
27.309652527789265
27.381475261297755
27.405598287979256
27.44915089607845
27.453058468432605
27.285927133765632
27.26180028517279
27.50913234841293
27.34377353253657
27.373444889684016
27.31924873624159
27.59397062753083
27.48722842744588
27.27617109573344
27.40019800338342
27.383956059529147
27.257366251218272
27.18376279012342
27.26229965540127
27.324130373707174
27.408369642885567
27.299333856388973
27.38772814206477
27.27950618814224
27.541593194297587
27.530894588146353
27.283458454856294
27.370862687920106
27.34540245818683
27.516876291914315
27.492472947191022
27.465014729774683
27.565199733833733
27.5128282497816
27.560237400323967
27.66359639225645
27.490622556943013
27.501665304762763
27.659626815199776
27.413215515496166
27.36335589886339
27.320312145006532
27.526754788919362
27.108045853183086
27.49675069220508
27.333461957445735
27.45791806301764
27.367146227033373
27.421811294847803
27.29069182360507
27.405882791121897
27.427909206366227
27.352595528848596
27.35397681001932
27.338743647918943
27.264284322343592
27.401010075828747
27.41894137706076
27.36140076572567
27.381204495995625
27.599129180022565
27.590885369874986
27.574265910275106
27.497011436962218
27.527757014389366
27.500110975849285
27.264480133740133
27.24964080498739
27.52326172376718
27.322959685749318
27.31494054047306
27.161550485840305
27.29235889272378
27.469007885294765
27.334980262632012
27.316668076100285
27.454372362116562
27.17819272578698
27.23050519404327
27.25108870990723
27.448787585035014
27.38634408998756
27.28575905011578
27.443530948847084
27.51092708188167
27.441182457282046
27.15985014794238
27.33123228646315
27.43340722036971
27.41690470746061
27.38294351620001
27.342517074605002
27.41337999502813
27.269760583708077
27.509010227331483
27.38907056059367
27.559752198885914
27.37109034888638
27.524990176667654
27.234021813224526
27.16247001035421
27.283671876943973
27.337211389309367
27.294633080030586
27.402142020914777
27.363991369122083
27.2966469131794
27.48381831870881
27.55628737028035
27.43939706597822
27.576807615453507
27.347029309889738
27.26516247881326
27.254790901752383
27.250254446483808
27.26251510015968
27.2862064649506
27.213243839216478
27.202095959799582
27.281725963968235
27.235079301769908
27.248388368820116
27.411412307023397
27.44727648552189
27.300030077980516
27.187649404502032
27.349018494946062
27.51481455102542
27.50560691055387
27.53115853333624
27.336605002180235
27.474556290057187
27.391022602223973
27.476384351201613
27.707238308307872
27.511536267382954
27.565562324481895
27.676632470994594
27.59872510325931
27.55117465245985
27.46859201652524
27.584072808631568
27.483078361301725
27.419557190573805
27.6044809310004
27.507484421825247
27.371862728455305
27.38044142037919
27.346686494814975
27.39977931678386
27.395168451991594
27.504431840441192
27.528794204328015
27.39795900349415
27.34796422650768
27.37089178318253
27.46830030257428
27.42664285923232
27.514961124519942
27.26063626319611
27.391456203495338
27.337766042322084
27.12461388383226
27.394666003773693
27.27711565722902
27.31988695646024
27.5313682072759
27.42827610863746
27.47364870510223
27.347841716086716
27.22382754375543
27.31275279000645
27.37734091229028
27.34713119835488
27.3798599745596
27.594066626253507
27.573682259051242
27.16954749089862
27.365457068371462
27.300959831790795
27.061840515322857
27.303366511848417
27.23397173830829
27.268218740054223
27.229577799449512
27.28199257635455
27.175190782381275
27.259182017652783
27.465760267797677
27.42163240886232
27.308374285786634
27.37214305464042
27.374309110509174
27.389087524242488
27.239346333799343
27.255434717668006
27.350038504066113
27.49239563240264
27.279139864235272
27.588664148394308
27.46266804394515
27.38085561229157
27.477487517070188
27.265121904032593
27.418518511212472
27.213265416024814
27.253228173988227
27.45178348345807
27.15752941709557
27.273750498563604
27.42208758646782
27.392422032103692
27.312332288217554
27.3867664966954
27.275114200909194
27.58151644012934
27.472712189193164
27.496583025176392
27.382247020342213
27.423303743911582
27.391089335544283
27.403028927503712
27.394818664705486
27.39942526989437
27.45153943699474
27.333331107743916
27.23624691903701
27.34927663480628
27.152283022222477
27.10763677337089
27.38582207568567
27.533855086895908
27.571152036895093
27.2907247301139
27.495217219713787
27.406193468538177
27.218997555714555
27.37919656418568
27.280885493260794
27.449022210783586
27.36848010575814
27.396593859367975
27.357670835220585
27.320502572933307
27.293225749951205
27.46514620484079
27.645045432482192
27.558569353816235
27.49947375715976
27.309273235081314
27.33129830040576
27.601374167232983
27.34208252394463
27.52187600339947
27.454732137416418
27.682041916268883
27.29106324141658
27.33709572339152
27.270079514779273
27.142439297337877
27.544445926434022
27.44555603810055
27.278655550853202
27.315567782495318
27.34527127616577
27.35708627613535
27.41839827606188
27.29061087426952
27.35596860558912
27.47868320060182
27.44141789659569
27.39072185960777
27.385772062814315
27.346354339253924
27.376028545199915
27.462905259445343
27.210124121949864
27.224554181086933
27.299026261599142
27.248715372451365
27.27594429464635
27.373164759666476
27.46260330134196
27.393335276329307
27.326901985469696
27.304074487821417
27.03746719928096
27.08601896104675
27.03735803716512
27.198470348073055
27.157126841357847
27.17517168330537
27.22391359028117
27.218251279079013
27.173206226127274
27.21428479646598
27.237222572721894
27.060780506624262
27.08985979148991
27.25691045994296
27.378547219111137
27.21614268560246
27.32856984386418
27.336203977466536
27.356402191417363
27.51435982495067
27.10358644591815
27.290816487269836
27.34295036918812
27.227167203838636
27.391699215985287
27.21578486317526
27.163585029827612
27.333749953845842
27.30678217031547
27.43145813747448
27.35562976161111
27.47217027221119
27.298469108299397
27.32425047051482
27.45385088710416
27.342368853728157
27.39103350096082
27.42376991315494
27.628293936648138
27.38639872313096
27.336549605143517
27.338458671745038
27.530247187724786
27.506994342910208
27.313706767746634
27.441855904874675
27.279672212071052
27.416219422226103
27.358192902362347
27.398092909381234
27.447767675987617
27.324465363365682
27.434623488129542
27.57032628412494
27.412863610550747
27.612136691136556
27.565286795020686
27.509645560978374
27.497205557962335
27.53505889628008
27.343186386067554
27.392192844478025
27.393688743432993
27.166579633792693
27.466960744085796
27.484604969554063
27.268279671180775
27.31455345072096
27.21591913608166
27.218877677768656
27.29128350633765
27.333935617558044
27.559639376225732
27.245184584806363
27.22442675840637
27.307340647639794
27.248845772601058
27.10640420105965
27.461003577446817
27.165865076339315
27.12713291061987
27.37643987164271
27.344109635319427
27.37075863175253
27.09999109706488
27.36071573440535
27.305638159427865
27.410775440077455
27.608008209313056
27.25226862731365
27.489218577386072
27.449472545762863
27.33346612321734
27.384443846834575
27.575946773464835
27.122142328306143
27.38791820245715
27.42428332874906
27.39760048575414
27.432378778832373
27.40544633787734
27.146985452425458
27.071535340044566
27.315925777676334
27.172265270654773
27.22930918271044
27.21485879958147
27.51206330628595
27.43174791574274
27.446213570826696
27.430619142353144
27.185239821614164
27.23054799493985
27.184395762205273
27.231618843679698
27.183896301472792
27.265386200078847
27.137350108125556
27.107843857765808
27.06285038761692
27.27114081136487
27.29068081511854
27.48736396743432
27.4298160887101
27.502366801844893
27.53385274838818
27.4575925662785
27.355582898493225
27.440008438174303
27.383832027433986
27.466423504109986
27.44722150046384
27.46874773691386
27.313908916365687
27.368952816441137
27.55140691744513
27.820753831953315
27.69037074013724
27.424181907643916
27.27639661874129
27.418227841206605
27.434185655252463
27.34613002504627
27.270046223059918
27.440743846805354
27.49178093158482
27.402381729880265
27.498311241514195
27.466184769440602
27.57515492866176
27.41530418859132
27.569145015633005
27.759248893775858
27.51342572846098
27.499858206755633
27.43017907542392
27.52441470709386
27.586848404240943
27.343417617499203
27.40027356970008
27.55000977157291
27.54831733943241
27.711062819056863
27.65060734711175
27.477154271775902
27.539313338698907
27.558570162899194
27.522829329565116
27.444183630269947
27.225340173936804
27.352593013636035
27.426653881845446
27.48186101341343
27.550631003858005
27.49656016630484
27.645900291689024
27.696205998425526
27.614359665740295
27.427815015281904
27.508765776439763
27.60941442010639
27.781473957166792
27.53168498352834
27.673948029714207
27.79628675947354
27.605333556980984
27.694185586743302
27.59829679615511
27.5630472042925
27.633648815176468
27.672424749504923
27.587553996361255
27.548295596844326
27.66787080613691
27.58310008144164
27.760911047199546
27.783181731595526
27.527612843883247
27.63295945751453
27.749841558293074
27.673978360233832
27.74892157410179
27.753152135487948
27.967010895171676
27.83255141897693
27.790608732334505
27.552923472967777
27.769920578211234
27.857449403907324
27.793180000307125
27.677812045182794
27.671828477466097
27.787222236371772
27.740522825003623
27.81135510685576
27.782308594625984
27.650382202128647
27.514494143739537
27.576683826823334
27.513294734838382
27.785298056727836
27.58967649021868
27.606110580884526
27.491912081911064
27.61460074773461
27.713658442900282
27.47965676262606
27.480251462288965
27.694518356897873
27.647858261286817
27.63489389968732
27.60441256847635
27.672189847520666
27.57685185696901
27.45479986791289
27.482907285492523
27.5830638581982
27.534147510515712
27.5892597984418
27.587540491529463
27.55256039153355
27.545796733822478
27.50764453252148
27.800660923565875
27.677754151369843
27.759222183699563
27.25531852157262
27.601760722899247
27.459343127663082
27.520605562984088
27.51473542422681
27.575872806543675
27.705904006463193
27.503870708485582
27.413363938445276
27.62696602588871
27.453993325681083
27.34012182408469
27.542670422799954
27.351939347996595
27.558009188432028
27.471628826731497
27.57622318990912
27.742016758449108
27.83886445401172
27.715756544686773
27.60448269691775
27.707751889836388
27.5212323966408
27.799736624676058
27.522905265696995
27.425654351507085
27.58336536548289
27.498191091024655
27.54928982846849
27.600600917403586
27.575395065597938
27.484103182937975
27.505482024152016
27.66547450546497
27.53047289773595
27.750184283285293
27.54679098016422
27.783983598690718
27.466237589484873
27.691891005389856
27.49906822910958
27.549576647240418
27.662057739359117
27.49263964416445
27.588253654034347
27.498905432189154
27.51581191579036
27.807682802402333
27.62173942717277
27.588998998334468
27.69676128588052
27.53725358313935
27.48862290109212
27.555792021182732
27.50580181815984
27.677586668323592
27.475749089573046
27.573130166905695
27.617110310662913
27.45914443953058
27.601182884102773
27.698131203042003
27.46456789037698
27.41376052897494
27.38111516026452
27.406849729186447
27.76887124700726
27.483073606433035
27.665042310299594
27.444457962285956
27.715014044689422
27.627403578038102
27.56780896924219
27.65358400581877
27.583258158469054
27.73624272970085
27.615391413968137
27.498240529966537
27.410684237957973
27.50849426157273
27.574331202834433
27.63611836371152
27.44300623850944
27.62435449806061
27.508407143704254
27.6407613190322
27.616531226677136
27.53923185887563
27.774847085702014
27.58196805191858
27.63725042020587
27.56477937421246
27.62126661978211
27.612521107141994
27.626349453480042
27.474017461744214
27.64229384760566
27.57589757985863
27.818329220100548
27.57655786401323
27.538200459792645
27.666984801873586
27.66966611414387
27.636444622369375
27.68269616395299
27.81075113851644
27.580878216264416
27.758325115234737
27.707666659264966
27.547626671719964
27.5250625242702
27.423970973027423
27.421829165906168
27.383972549439395
27.355436894817565
27.39134482010295
27.568944129330482
27.59924561799864
27.351095064367797
27.623153378969867
27.42569502838772
27.510412079485107
27.504448498089545
27.603845147629183
27.679303897980667
27.63488931447298
27.472132303003306
27.60788731783424
27.466706683259094
27.792525745395782
27.712839241234203
27.90722980676302
27.734663849632533
27.478410805859156
27.611534917752845
27.78304686396573
27.849014617226192
27.956200359778148
27.800838492493572
27.71404302105765
27.560231785486796
27.72318625904693
27.697767206696927
27.531251819489228
27.911937247914285
28.056295789470504
27.75964893461372
27.76673962785115
27.983745757589595
27.767622441693703
27.84053468369446
27.762032554475304
27.901246404287726
27.677880714154508
27.79764082929685
27.70332629953897
27.789121318371397
27.816450368454934
27.925952576945992
27.562842674628808
27.66843269995263
27.787965371407132
27.786329450663693
27.495417144359596
27.61446228139065
27.659404523136285
27.699144543306353
27.85634729836421
27.6390413956126
27.695504955817196
27.897716669826867
27.685362653297474
27.750738273852583
27.870403913782784
27.542087524405208
27.767614748484842
27.718899436028863
27.656621300443398
27.88537377504884
27.78210971092152
27.76991971729124
27.709081375405265
27.722373505236188
27.596358505273002
27.70284042913214
27.679170151781282
27.78100941477196
27.66081173305614
27.563065458490918
27.646063183843186
27.809120159207186
27.764877726836538
27.72583451283583
27.796970051683747
27.92723456885498
27.658435998364904
27.572214891541908
27.583257194106128
27.71180469462643
27.763455449119213
27.596404806503493
27.651136538365197
27.87154690581692
27.66858402348857
28.036133291164294
27.99036613185317
27.864590505878287
27.82610733049592
27.739151198718123
27.838547800234053
27.87760963239258
28.036488063517574
27.893276140223822
27.636119539948997
27.61342770745876
27.779714297277298
27.74250492081859
27.548746312128113
27.657643384839808
27.659072133428047
27.527903106626407
27.43469928965806
27.649480193112865
27.776884279759667
27.819207770096483
27.356177475064555
27.351647510563105
27.51538031811719
27.594170829650363
27.422472067411125
27.53595994415888
27.69418476055482
27.52394591058257
27.520429902133273
27.55923223739509
27.584502164467324
27.35417003544228
27.503040801323415
27.31094031045803
27.401412988152178
27.2486992088901
27.275782436091582
27.5293285497517
27.501475010229733
27.3219566762259
27.445481865038502
27.468152423928295
27.298434881475288
27.39682166843413
27.39553589465603
27.403185064659098
27.428815867093594
27.4749961064129
27.46410039176085
27.34959653582624
27.504902700003505
27.53316624079265
27.556819852205198
27.33075299468071
27.459193698028677
27.463990893010973
27.432761725629952
27.4417259822358
27.344069767332122
27.32350306628585
27.350670040794217
27.26165775675367
27.409054396662793
27.344868267593288
27.306904567944574
27.45788931071663
27.323220247804613
27.37378055762589
27.159229556191057
27.47207081042717
27.509709302099857
27.33151726113617
27.39466996458691
27.381407097203738
27.390239590705068
27.25212361463926
27.26336088320096
27.479957946165722
27.377456873181774
27.431894226937107
27.21499243262461
27.179838919891647
27.273452037837817
27.418063524359642
27.313533297143852
27.41570877999499
27.341448103881888
27.267187535511873
27.23735765132402
27.365544664509216
27.45726472367463
27.411160824691372
27.158799721906593
27.144337197585916
27.283940536824183
27.513939008210507
27.381986282462677
27.401225043024198
27.307263538410353
27.56525109766713
27.609857050947614
27.41177593732286
27.370621909262056
27.357542485066112
27.28819468821607
27.346758806782052
27.493632662415504
27.41212690504717
27.35198310616865
27.31780039700674
27.218309339228078
27.514841686952874
27.351722063347516
27.481103650732578
27.34840677809563
27.695768408581223
27.55215443241387
27.507758455092482
27.49525968477127
27.472577367447105
27.533818626071035
27.46651160089687
27.47249563635596
27.421952711713892
27.463674232340054
27.189277585866147
27.338797267547235
27.26343067164124
27.461156026142763
27.424551347120353
27.582876795135174
27.6035727642342
27.523009335288837
27.742641628379527
27.45499877523088
27.643686128499365
27.590165289157202
27.55331465762511
27.394177305336832
27.569660660700464
27.65688619470906
27.624288238788687
27.395446271812176
27.52089438707518
27.516169250126097
27.414832354161824
27.571359826923683
27.63589807816553
27.552353422306133
27.480244267096552
27.736056480990317
27.744984700344897
27.490701313115327
27.65290209509235
27.388949534323284
27.50302641032674
27.303308302640303
27.269898795619373
27.451562503120062
27.263346978388483
27.292451573108107
27.557919686184277
27.38475253327398
27.24963975156036
27.520134642530955
27.449922249099735
27.526668650632846
27.60161998520426
27.320735168275203
27.415235828834565
27.41689685740501
27.36345895799729
27.50051046253032
27.25862291699937
27.61757394939689
27.62312493481797
27.435243179111666
27.587697528766085
27.417167879845923
27.490620764342513
27.24874913586285
27.514766487356468
27.637431570365354
27.479096863020242
27.730510345989412
27.48174655061896
27.217726717008173
27.548242547168584
27.40493308274211
27.562189266715173
27.415950933760993
27.530551753219804
27.479094222074725
27.35934531147526
27.43403188123602
27.639032076839218
27.472928531741374
27.6463508534519
27.52128360655733
27.54138791634488
27.523495647748625
27.6373723921526
27.478879532856478
27.38824483626033
27.524782449685233
27.476874531010402
27.270384414706747
27.41223543181545
27.334260029118546
27.38041514093425
27.435637427052768
27.31600859550882
27.319240585356745
27.32958840612389
27.60957894144535
27.520131625758566
27.573741883470845
27.3820206378522
27.40823720528299
27.47122656463422
27.356885679806414
27.475471702119226
27.512811210355746
27.376977860314664
27.644253632678943
27.34492376659588
27.470339466413893
27.48239553421604
27.312619378032444
27.374380868745362
27.502392638480213
27.496666831677636
27.46347265458502
27.6134891200303
27.429473808524865
27.412581755334365
27.339454975030474
27.381536557983065
27.355406722602385
27.272369688230807
27.34224923463537
27.43449692494346
27.300288067628596
27.51296246605569
27.50248164995328
27.450836276522583
27.342453655314475
27.429541148521086
27.61806824106357
27.517935197089344
27.469115196176347
27.533032225199943
27.505992750449852
27.441562813386447
27.503989751377983
27.45290430651823
27.407877375755227
27.42689533797871
27.483248538304153
27.47936179953499
27.492157632919778
27.575766022707327
27.48056702421082
27.403656876732388
27.45915556857702
27.38689396586925
27.35044346948797
27.498609234434724
27.383133960096053
27.569406694298202
27.453670880842214
27.35563555399775
27.6561935623035
27.3652091260574
27.644918337596465
27.575877704289233
27.642618264157615
27.449417492057922
27.428885217185083
27.35057309093329
27.464615836269033
27.293237090368063
27.567609697417215
27.60994837089934
27.43275192449327
27.47102224823034
27.482899475025025
27.447335703185242
27.54603648152739
27.75255698213849
27.457082800120038
27.470199791803836
27.405807684626737
27.45823696647377
27.461666633400316
27.607250129146333
27.47708615980244
27.33716144846539
27.520104312205838
27.41023190799914
27.34480063124388
27.52773343620102
27.527168816664837
27.344692659079023
27.48007588091026
27.419726296798178
27.389106506503822
27.375126057373265
27.395886115513896
27.433189858361775
27.56085799577035
27.54412777385777
27.33630194942651
27.502951606347633
27.442852651981223
27.33209997130151
27.361961361420704
27.390471237551242
27.511715247916367
27.54602440565341
27.59077120305146
27.56321581291727
27.502779531253015
27.481554581615224
27.539704166022872
27.747309903436573
27.56331987460134
27.494900006178412
27.48342413298099
27.47903851042004
27.44503524668551
27.671157288472887
27.438798516181514
27.534086676954082
27.57269551499613
27.271668675671876
27.51166259251524
27.528153141188362
27.43493767491073
27.37644926804741
27.416876208184664
27.441871080305162
27.386523397383336
27.3628902309027
27.24304316508886
27.632147509841367
27.360529252625977
27.343022703343962
27.245349658527562
27.107137008587642
27.149940453340566
27.283645686741234
27.142483623600835
27.348027298637582
27.36737359708828
27.336722200866927
27.343075353452893
27.269645886406252
27.49059249026252
27.318239393156666
27.356472534698618
27.33319050069605
27.299655498081208
27.436593043385823
27.361107079771806
27.310940159025648
27.53929692962323
27.37347955233447
27.360105646714942
27.54387600374163
27.37406423109521
27.391914354934766
27.443381595711216
27.265033627709112
27.375041185650776
[truncated: 98,002 more rows]
