# Supplementary material for: Comparative structural insights and functional analysis for the distinct unbound states of Human AGO proteins
Source: Sci Rep. 2025 Mar 19;15:9432. doi: 10.1038/s41598-025-91849-5 (PMC11923369; doi:10.1038/s41598-025-91849-5)
Supplement: Supplementary file 6 — Supplementary Information 6. [file 41598_2025_91849_MOESM6_ESM.zip › AGO2/r3/N_L1_distances.csv]

cm
22.752009479685658
22.69862074378883
23.007586565349367
22.781550240534994
23.051664974979126
22.845160503193704
22.8133067337956
22.77288349762534
22.60408998006175
22.7029852870379
22.617703998666645
22.34683158437276
22.517664520638583
22.30136036681151
22.79013867704958
22.76558268655638
22.91811169833967
22.64282799909959
22.55059855627684
22.509430264800557
22.521890938048625
22.69354403304652
22.658388927675286
22.811332239534842
22.89280385750274
22.945469282710327
22.680456252366476
22.44075827362289
22.72582165293817
22.909715212411456
22.651977185380247
22.846998949633228
22.67868766811955
22.67995235163785
22.5837229872446
22.438307044161203
22.720867050537784
22.643883616086136
22.415652792573535
22.74697436535167
22.70716578444946
22.725831493768666
22.86390200445292
22.416173678356802
22.431528504692707
22.467079532067864
22.283126104998342
22.46326765939429
22.58074060560461
22.507708767647046
22.3551746112215
22.483126473166273
22.880647353060077
22.84136961216091
22.736986550770116
22.723378027175247
22.738224447385537
22.72679113697732
22.736180611916804
22.8109997754878
22.79727188999294
22.84576849415557
22.86856618682399
22.94997796006431
22.90309485404316
23.03229945651107
22.9956223275079
22.923023395744366
22.661113636264783
22.82613578982035
22.988957332329054
22.52128010010671
22.596264989348683
22.66334032267816
22.575979418445353
22.70371579610988
22.513067021827798
22.324857944735236
22.322901203574954
22.429528582311963
22.298823479485883
22.404922022249824
22.59791877427182
22.20111862220214
22.374279375142454
22.486541905252267
22.496273726992982
22.678001997281932
22.588963936959004
22.61629597885467
22.478512385853012
22.545047670601576
22.43844409069548
22.512150409744656
22.762528612987335
22.767028113614852
22.725948934667436
22.809303960005366
22.892953697672176
22.785368972485553
22.448527094158482
22.708951364422163
22.637247819830595
22.68607083000956
22.52178881961264
22.79952229930526
22.71960220197151
22.253295686079706
22.35910525973763
22.16331423518198
22.488263545513604
22.446366662785884
22.357405295649812
22.542256988380437
22.557253810712563
22.639946591744675
22.746822702778815
22.59229804380481
22.62649412892776
22.41992913466324
22.42468854505594
22.625183129426578
22.36647635347709
22.672526488564795
22.598757042175404
22.31942581565848
22.470645967691073
22.244822353227647
22.45876447332899
22.388074066802737
22.3461201453168
22.1146197127823
22.41027160286793
22.03776295969833
22.287878675151642
22.294788526189613
22.19089679711277
21.95706415275303
22.24081456907382
22.320952145885837
22.288782566644908
22.47705580255019
22.684459485128155
22.72500616079387
22.22145649752414
22.64086988550231
22.533890332481047
22.638766464045947
22.763354450498866
22.847270122306064
22.64995317992775
22.758457235775012
22.67118537792097
22.5126233905865
22.34411677205847
22.80813873182029
23.019333205397057
22.781089133784693
22.82074946386888
23.092803232337758
22.93786434044224
23.19066074444136
23.038517600481356
22.96579579427224
22.682401960062645
22.75637967677365
22.670117061070034
22.6901295625123
22.883400044441398
22.78192298507862
22.859937058185764
22.6159337777371
22.67507575353165
22.771515091746256
22.743040017373037
23.024402233860005
22.914838605661718
22.760129354705068
22.479788291393834
22.731044027384776
22.715028947251945
22.58202981744252
22.70356412434205
23.143681960432023
22.771132519613904
22.542979022915418
22.812412708751676
22.770117914432177
23.058805711459826
23.026608162022207
23.20867593302423
23.0900032082126
23.22111993443418
23.10510063884501
22.88170239652681
23.046370631175286
23.120867964040666
22.95689370077331
22.805277353170155
23.0808342313647
23.266261429891742
23.418135886008237
23.06624987210706
23.06657560651877
23.296751305456734
23.452381900495144
23.345196900634278
23.23110166111984
23.52609135164624
23.32452077050305
23.521107962614796
23.224670459206123
23.078262181034937
23.06222536711544
23.304351638334488
23.23302092001298
23.202248926496807
23.280311018525648
23.100011608237974
23.02131171224808
23.0949798136611
23.188228279825253
22.883530214923894
22.854051002510236
23.085254853433412
22.908933779281437
22.603178646822922
22.92067276488289
22.659810356604446
22.606653587333394
22.86166597753662
22.6345492660302
22.76817529015316
22.803923159340197
22.839584082968095
22.748068859874945
22.492794851479644
22.609670733474854
22.706853892197685
22.71716515079974
22.62920244989451
22.909313675612257
22.472542874535048
22.651724747873704
22.960228462102304
22.8391927023802
23.18405805210461
23.34498528491513
23.07693416847218
23.13610837463606
23.205751484231055
23.311061578910596
23.30192255168462
23.08926300616986
22.824382863110998
22.897965733372676
23.26188772929376
23.37210881670035
22.975317583916368
23.110802315840846
23.158753267519305
23.046191637734296
22.94752786046729
22.86740991745395
23.15643657631866
22.90168321630233
22.727037027119486
22.955450772302836
22.755157240038212
23.08376374499338
23.302387177557723
23.238124442199947
22.71929623014849
23.11316201532436
23.162553247884112
23.447612261722654
22.984921604379092
23.125195673739565
23.32828130711954
23.279331736811383
22.948986241584137
22.94397462165658
23.06380764849065
23.163243476157785
23.327212603168423
23.10596413147931
23.09267368260942
23.196388232259338
23.22785446502192
23.372529114079036
23.164915089830014
23.16610268678155
22.861126965403237
23.209732678033184
22.966011244042736
23.09203002648111
23.475668075577214
23.22812924902385
22.896366846698488
23.275145544329444
23.071899672786444
22.993784555619545
22.873030422878035
23.128535602857973
23.085290092999397
22.835170304755863
22.943839703832214
23.04959666136626
23.071147607656773
22.991631696605943
23.03441680177677
23.14462251405883
23.081944797614817
22.997750780901928
23.05914834106744
23.001320599214925
23.276858572987297
23.10804558720707
23.052086553341137
22.927881373890198
23.33704086574053
23.132843416194632
23.072311738251045
23.14958140253285
22.7435108193093
22.749483937796523
22.660441023629303
22.692452595846046
22.991264363719278
22.84453298235557
22.852821506946754
23.01703453706117
22.957307840300782
23.13659300147297
23.156975201469958
23.28631574791768
23.196511057070783
23.328652688595305
23.197929729021638
23.229178255935448
23.23064004459174
22.97554282812478
23.19605812476143
23.23963328215142
23.22934744229399
23.131236326650143
23.335962488737145
23.45879331592822
23.70815950531637
23.689461970219373
23.6456621093131
23.438907717434574
23.281382529821194
23.259616219204776
23.308882759476234
23.140551268983003
23.17815598473185
23.106611350327118
22.882735446343027
23.080397165000004
22.84738727199136
22.990344773781146
23.128630676902443
23.167299761604873
22.88664331783277
22.97251757876312
23.05244291647232
22.896511805122437
22.874270270251085
23.02203139887813
23.022620131688527
22.86276764134381
23.075653233771742
23.36562346121844
23.298932168787466
23.48053149880036
23.172869576005688
23.24821786803918
23.026943206449022
22.91605094461806
22.78768906051642
23.141374541752636
22.91453821327221
22.9389136897933
22.984820499036783
22.929746418383992
22.73797580121755
22.722692652431093
22.68164535359301
22.937427787312018
23.196863774484257
23.075126503687382
22.965000465939315
23.115309454796005
22.701994935427486
22.872828434836702
23.110188693039994
22.91630257828001
22.785715294074183
22.88252450008251
22.79571729950285
22.965568295846943
23.095255233759236
23.07058984972111
22.96369226766012
23.47916879661888
23.05794730990258
22.93721721121377
22.872878831627418
23.022636619609255
22.894900663416443
22.913595959216252
22.860487326915017
23.09327701337131
22.95449239443816
22.999812217677636
22.77568006074467
22.6404031428723
22.762210590023017
23.00258863132301
23.00328440381786
23.031725303596453
22.70608198169517
22.823537248277887
23.074461632828292
22.904078474231202
23.0142982053233
23.166406863025035
22.98893937853108
23.0299962691554
23.023144331042477
22.902319469883718
22.727268878761787
22.763279184584366
22.684132525202074
22.857861827586326
23.25304991396678
22.88878518785068
22.935686702696614
23.014661509169386
23.17875927192479
23.333078531825556
23.25911123077618
23.182833481890828
23.206561391642175
22.999020693478986
23.031278511071175
23.130070208610594
23.17333630746301
23.39456814668386
23.42146332709129
23.101466254385688
23.070704778662574
23.1288550404892
23.366434566417734
23.00983414752296
22.847157082994002
22.731286191158823
22.715262426457155
22.794979845059206
22.866661997144508
22.716318965275086
22.765891775512177
22.74358215569947
22.65913620862738
22.820183425153562
22.55166469509636
22.17438917598725
22.6028912624096
22.572073911446143
22.57397605963401
22.60815456104922
22.753466030543507
22.683205093500757
23.0491239056886
23.10264812030004
22.96478074855086
23.14769767605123
23.38698072730163
23.39741215624195
23.271076204905135
23.211570364378233
23.005094549039534
22.97402753233215
22.95810949561971
22.85866874795446
23.146724960762068
23.012921704690367
22.933777527539988
22.895810298984838
22.68797426523937
22.666990082106164
22.54547095668994
22.84083846267
22.388930285784923
22.392160842370345
22.60256199086261
22.578863390197178
22.881753360101087
22.97582557724643
23.20901152678646
22.81388822838718
22.818338340211255
22.90345896028302
23.138531899865963
23.009342456198482
22.827837507397906
22.73843255516693
22.54247990380011
22.995804310194867
22.98168373671647
23.00732044360673
23.14350738063327
23.122507275350685
23.198182855053822
23.04302845943632
23.116181574426868
22.966288708833908
23.200127931983047
23.14050259401026
23.08508282585232
22.9902217323561
23.106002196528497
23.251371364701395
23.114297460343405
23.27515171402659
23.144231229104086
23.33941194492423
23.02197553510792
22.826559944272184
22.7670945957588
22.889875639348787
23.042958723841686
23.15102355930288
22.867159941549648
23.15667131922071
23.138032349180325
22.827524979478312
23.02348111818513
22.678617903479324
23.01041556635886
22.855657893034053
23.014266373024043
22.741737547900374
22.89375484513836
22.705772262704556
23.03682039662065
22.894038756984084
23.04728567547562
23.16244649239989
23.149200232266494
23.246331546571746
23.080285264327642
22.84521514942168
22.843724683558545
22.90234247286797
22.814551535403208
23.01272993558213
22.86617163890252
22.744209693065187
22.71721036826462
22.676737138325187
23.06437269670971
22.943516895440183
23.016160990331688
23.09169946377984
23.09077816327556
22.937979202470174
22.739841583282264
22.61518468275328
22.90326031809463
22.659171055753706
22.63470299252509
22.54605179379723
22.840426138304124
22.81220259730038
22.646950078733
22.611971504280973
22.484309862352838
22.567183155063
22.730696503334144
22.368073074023687
22.468667931840024
22.201093278497122
22.19987369271948
22.020440080291635
22.248132919938257
22.221807729596176
22.292623233324733
22.30028490961279
22.167615391765327
22.22821207386099
22.23366134273218
22.38956366176897
22.45035797588657
22.47882891311226
22.830754128559466
22.65531425890248
23.040229395603745
22.96950454414693
22.847380658091367
22.89426813977434
22.788042219357074
22.668825427651374
22.29496675649573
22.522501809991365
22.404928487299735
22.426069648290497
22.447941120759822
23.14762967118092
23.032755710408072
22.858615741815022
22.767034645736757
22.81718320424345
22.53435661072989
22.46422117877496
22.470040737482044
22.5131331961903
22.50688426426244
22.560520358734344
22.61127825402509
22.613930518689664
22.705742094653058
22.84948290129408
22.984821554900055
22.954796199189012
22.73179176125917
22.737273013464208
22.805642613667732
23.105243953844884
23.37030702589519
23.09629175912991
22.991327537605436
23.01742975268393
22.9733878142589
22.86796656875333
22.804170131821536
23.138782277816347
22.79398304331206
23.181822591675406
22.79524820324715
22.357610538030134
22.65974982075225
22.64524659629692
22.79686985642431
22.77709528577354
22.971574312668988
22.716631595932796
23.01416855756572
22.76752926547398
22.709174105264374
22.546707197384304
22.594939750458746
22.43047131084594
22.546519376212345
22.685480866980335
23.113128286231632
22.88897756415357
22.86621378396978
22.83936909448988
22.747891098963507
22.49527005078377
22.424314231023278
22.59062721034232
22.661889125290447
22.626081244259193
22.579530291781612
22.807088231169942
22.4106374316192
22.422010644869992
22.381170073067924
22.5232422751234
22.563579312703553
22.589699252645136
22.762918452908036
22.742865406080703
22.563389618369882
22.69860652456199
22.830981940601816
22.685735253697988
22.90320866067564
22.607163083224627
22.74516783444604
22.802400367321667
22.78528046469166
22.939431232743665
22.691908414225402
22.755489236208547
22.720478527989897
22.853908082929788
22.861362797717337
22.872477545832876
23.09635211179631
23.267913396309513
22.802499572563335
22.886584856691353
22.86633804093006
22.775032160773254
22.511651272452756
22.57179839967094
22.790080851405353
22.617969879801887
22.682176417975853
22.71666553294322
22.750456176453163
22.457863419874872
22.521970941100882
22.422877199444983
22.58447648025329
22.540044521215407
22.605649602810587
22.270863797080544
22.509052665111444
22.44189686161445
22.512239344323714
22.54433584769543
22.479800976032582
22.332534949200443
22.43840287804326
22.5682464537149
22.395568504065423
22.500428064767654
22.766140151906935
22.670121418242342
22.726058605088493
22.701473439892364
22.637972263467365
22.443181084208394
22.619038732927514
22.62724531055863
22.306413245091868
22.496241420905893
22.745679527152845
22.48716105822152
22.6235821992573
22.51574475058719
22.819636962321223
22.92753024088988
22.610146502081182
22.65579024781116
22.897179060423625
22.872437197923407
22.813665784451644
22.845603107924354
22.802944802790602
22.79515383781642
22.966962916855827
23.081141034957717
23.06963199296346
22.864233185745963
22.96921504632855
22.92782878841767
23.131628265514284
23.01839977415547
23.058796201048594
23.052295045542277
22.843394950808932
22.67027087410858
22.82724206218466
22.617174830677993
22.32770215210392
22.540770704437122
22.409636781620137
22.390145127116764
22.62039261586418
22.64048819894706
22.582578643197444
22.475170123944686
22.735870519999377
22.850206029842237
22.751027071460573
22.389225452604197
22.8589595351275
23.0870636787335
22.887708207903202
22.726265858758786
22.824147045499487
22.737579059305595
22.48741896164079
22.60216247540056
22.363757858092765
22.463385551180593
22.483504458178217
22.25507071282305
22.544561971778222
22.513741310106084
22.32903050686486
22.198448817904097
22.60360345998422
22.60004051804148
22.940570132129196
22.4086592040308
22.665497984300135
22.588106594695585
22.411875904119963
22.687600670000286
22.583811139252873
22.748480250639535
22.617568270213347
22.74975147704356
22.561467201902087
22.693406553493475
22.36714955230044
22.120978856549478
21.987425408827868
22.248733301369104
22.29599185671312
22.325115152320958
22.41162862701308
22.249522831007333
22.546862957129157
22.447484982499727
22.48852010368432
22.51762839339274
22.28594292942693
22.137842176804153
22.094152197246796
22.430937111092437
22.429656989999064
22.229735807134112
22.296321916047834
22.112308130208326
22.202788879080142
22.106723993030545
22.150586550697167
22.275752926444827
22.23192813693449
22.441541855199713
22.25200940391433
22.20126751238814
22.103134739852738
22.129375093734787
22.00674957142253
22.504430552367236
22.43453660903798
22.537732032978575
22.350960312820852
22.221435016733054
22.248256026874515
22.43119374243685
22.347250094223885
22.44244688539537
22.48875563511997
22.433448742969464
22.290997192104893
22.583928113614725
22.188545757705693
22.11777785738201
22.286355770736378
22.349565281722626
22.37250312523543
22.232197452236434
22.239698442180664
22.378664244617894
22.37474261031008
22.59908851997321
22.389609084579412
22.014039876770756
22.089479749296178
22.23221436480429
22.321343214696938
22.054095810887354
22.129073462450837
22.26826378479606
22.115514742451044
22.170007527133148
22.0720027168134
21.868711960830296
21.929562372818474
22.211690244520053
22.165080459311124
22.2471704813101
22.516793418555817
22.187458792138028
22.20062008198095
22.173737894115053
22.306588086982426
22.100735985837996
22.037841222267613
22.0011044144979
22.43860424989273
22.518707321536926
22.480156984107946
22.497111964585553
22.38992706938671
22.57230310792442
22.525845144657413
22.47922520173966
22.320589193166906
22.305866918575138
22.224375882801347
22.316434897498727
22.005083487716
22.28240239125253
22.49931789906147
22.24849717097922
22.153596032799577
22.368959563903402
22.43682776941603
22.134731873786958
22.213835587129992
22.41919458712453
22.275477082927974
22.529337481120816
22.72912708548011
22.421032770438742
22.352217819572182
22.301783764306965
22.387578491670457
22.529988137049987
22.398242078869092
22.38389706014569
22.39128207944231
22.512155703325746
22.55903966970621
22.4408979248792
22.421570590376664
22.679149686415002
22.53741736271355
22.601621701156592
22.5881609280573
22.804394096595857
22.374976376527073
22.133769139354577
22.39509000661965
22.596964783466692
22.135027477343677
22.460653268434033
22.435118548925306
22.34107777837486
22.20010732473655
22.32692294777215
22.437073622718287
22.152505590439578
22.567203187481702
22.556551881401372
22.61012610976451
22.651733257116057
22.664630334528695
22.78401395620734
22.504711693123717
22.536336588259175
22.652567109345693
22.819611795738524
22.768135955723437
23.00216857537059
23.1169461008053
23.030694679881574
22.698536246759737
23.044012567389323
22.732289538782286
22.844889467232207
22.62277103501662
22.802926519943327
22.391674609221496
22.54681743845944
22.68443128640164
22.696613899611883
22.912322004314785
22.953426729654975
22.71095861256686
22.89237207163346
22.994537239665664
23.012721514129254
22.909243139285884
22.998503186585452
22.770926233953986
22.818123030394037
22.834209970971152
22.774589583872707
22.604124796771274
22.781543947616548
22.685503570172916
23.139846208956033
23.170604748876272
23.04003373237669
22.907337446820538
22.92120569215687
22.87064748546406
22.499531154002796
22.636295738783318
22.613685304238217
22.828189277889024
22.814596992805384
22.619023020194014
22.724743123809695
22.489923101839885
22.60849867359586
22.693851312207403
22.619060580594258
22.589326940578356
22.62269697371816
22.554076555066203
22.43005311229931
22.418191707387436
22.28516971646601
22.47736392950961
22.154791256083044
22.569842616929787
22.42361858326536
22.2468137389538
22.20330596391143
22.179154105317064
22.297956512247662
22.340594777051844
22.55662986657796
22.284699369492206
22.41151149334683
22.313387531889422
22.47030261143782
22.329094907843952
22.56702499871032
22.147272199634738
22.23874940743355
22.0245254596427
22.280488810920726
22.21126541640069
22.353821280963768
22.066188180069478
22.31209968355296
22.377712903856736
22.244063361746523
22.14403372398358
22.119189116848535
22.53097282624649
22.420818104207708
22.48476295501275
22.157216006505482
22.196768562660527
22.523677639242937
22.767560708722435
22.488834403203903
22.779199937006453
22.70877997262201
22.297046547693977
22.514990924223138
22.52487822602978
22.47537807685091
22.44377629147415
22.75307425503539
22.75529284126756
22.602091277196635
22.755501248745688
22.606667547312206
22.625170216779026
22.51509625935851
22.334227003201725
22.323076903177334
22.375318785101673
22.35370360436015
22.852024287931375
22.509927846128022
22.63971141602925
22.654072824009233
22.807678853556393
22.524848629074516
22.574053957208058
22.711669743610816
22.463518569491146
22.52129140395361
22.48523706180949
22.7840988491427
22.429382009551123
22.52581622688446
22.465636567455583
22.161204862476644
22.221006066423318
22.205791132005352
22.257208705042686
22.30304494241434
22.48891564098067
22.119309745434713
22.196824381226513
22.12654396861994
22.046178529157327
21.966249199436948
22.26311609142906
22.223212936452402
22.213964934974992
22.129151226714534
22.25540912423006
21.95058664833385
22.15636694263796
21.85075183469401
22.037290275962004
22.12320089020722
22.147034541246594
22.168438599453978
22.232457617021087
22.130168227111668
21.994159107446265
22.0546782255185
22.200418844211505
22.236616245950312
22.29416109032645
22.169946364023957
22.345384126151803
22.226833040524046
22.05600719299641
22.396376801975524
22.108121777780415
22.134853890028662
22.01708025649298
21.83974055933432
22.061921155605738
22.128219465457434
22.35399239265919
22.129423322568947
21.93681815550615
22.01069610789793
21.93046323929423
22.417915205771664
22.430367357210656
22.440117525779204
22.16225028018858
22.217304832550777
21.98572728654634
21.99239267219493
22.11592924089636
22.019262097884468
22.215570142159024
22.540132740703715
22.37666834367385
22.125239804286053
22.254883238481174
22.29018044288989
22.50084979232092
22.44573888079398
22.01902761986299
22.337642512015798
22.204547275559186
22.165502791748846
22.283069359843317
22.171608979445796
22.35326267329238
22.491005069370818
22.41867787339828
22.313659396535105
22.370344950313918
22.604843299053794
22.689231153305208
22.292684165661335
22.50989184989292
22.918850779530953
22.720480140464577
22.44373140712149
22.539544416273237
22.69504528001803
22.523669840188905
22.640338464953235
22.51190872273741
22.554404978134674
22.448083124418158
22.862667601278414
22.745309645558148
22.56197173320178
22.37770527580818
22.60022135521974
22.569504449369514
22.360425618245863
22.403760940053242
22.137372298242983
21.788124518257362
21.843955197271853
21.72408311350087
21.846411880403316
22.02743011396859
21.80371673794154
21.835573764731528
21.784164102444386
21.68464351388368
22.1375065316245
21.99878083036543
21.96276055389576
21.856758236740916
22.38948995537469
22.104278694822575
22.491900323649613
22.127028349234667
22.0966438099199
22.014405238811516
22.187658107024937
22.115423817957613
22.20683343334094
22.165505671658295
22.283226909867395
22.047816530113632
22.399102931363394
22.190624401381093
22.060779101950473
22.273788326759274
21.96290028960723
21.86730045688976
22.28831217388984
22.106205178373724
21.95719966860039
21.956942214364535
21.733438601103835
21.60425402415226
21.55532503722801
21.67342460685259
22.255825011485623
22.054554343406807
21.999757585774557
21.84726560320069
22.02026778157985
21.95633182612824
22.02669412520665
22.276253180508224
22.338503726516432
22.089964860533485
22.409834762893414
22.073421751412695
22.406728504784926
22.345469883768512
22.307026753225884
22.329655751795197
22.501111411594863
22.346481934296044
22.344439823679828
22.411669431558803
22.376127839033796
22.08274463178544
22.328376977032157
22.072275211043628
21.93449557838499
22.108263160779593
22.10120772260986
22.23464772681718
22.16723358689223
22.045127941287934
22.042592028982465
22.089478774676444
22.024556310667258
22.152237501621013
21.863855454883286
21.945861558418898
22.363232743626345
21.938594891690848
22.118851930089388
22.17910317374757
22.136254549721954
22.19707864846039
21.865963964340704
22.125079722058047
22.19474118951961
22.083849322613748
22.17146935616299
22.44856519043049
22.241353385834397
22.15272047459405
22.49012331345099
22.202634458159963
22.341669156317085
22.354464555345928
22.580816751545438
22.195303034915938
22.25301194392898
21.977733424339355
22.263801560740667
22.40849501760633
22.119635074979414
22.01921068492045
22.13854603064877
22.109717900806487
22.21797643651635
22.011972606587467
21.829499441180783
21.927205777728116
22.0088890070429
21.815397623150453
22.00905832505529
21.842141192729862
21.89576020278349
21.917788215450404
22.048951169818118
21.947071542305245
22.112186894905065
22.045130687952906
22.22742106829975
22.143838081958837
22.223103172493936
22.048628795550254
22.071085102232452
22.342728655825287
22.37759955136746
22.39359142075365
22.403537194312133
22.527735772064
22.633521376535995
22.54286888158595
22.579064293508523
22.76095902912401
22.70474608293791
22.56869226301502
22.497459441108997
22.39770568475093
22.48762047775947
22.488012390330407
22.490280681753795
22.13246902379835
22.697387063224213
22.32038573151882
22.699552871943297
22.611883088449744
22.42902374760966
22.679729911981063
22.507713333622036
22.444030719077446
22.605761994859193
22.38033511594819
22.358062221664838
22.486540468909524
22.575951001283524
22.733422951185332
22.573080914103063
22.9230120047307
22.620091575040593
22.59543319499331
22.470142049740844
22.620397399664217
23.11306304275895
22.8164695179466
22.705873529110253
22.493906382166163
22.634591030055965
22.595884496118593
22.718145859450672
22.5085436610907
22.435880233727847
22.504856110426168
22.952537706064113
22.6007740070346
22.810779978506325
22.511506776741818
22.517218158937798
22.791014959193774
22.504059061361993
22.57519152807734
22.632997917085305
22.828886186163555
22.965692329035882
22.897155457731994
23.068802301529622
22.996192578133336
23.053986488027046
22.77255314136568
22.510475431495955
22.60401193231026
22.17141474619914
22.785239055424913
22.412451661841057
22.874551829393447
22.771458710901094
22.750318909543253
22.62256999721604
23.03430175831062
23.03329126067712
22.87574023592818
22.914046327435862
22.872774557455244
23.022991187426847
23.40525055298161
23.085558864845616
23.296911982879024
23.13836585921247
22.925052572169875
22.794749449987208
22.89465726633577
22.883994782434634
22.85265519185387
22.807667798831257
22.713063057992464
23.051719654176026
22.979081551344517
23.054446709943964
23.050109841158417
23.290522949247542
22.753993819833767
22.783733752526658
22.605502350104633
22.62415404792318
22.594233261789533
22.605652759232022
22.99613099471354
23.169211249573053
22.906451588562902
22.868970990692773
22.721349849134704
22.746217672895135
22.626807995553865
23.11079839741897
22.91273907678462
22.69981553129391
22.548633515128973
22.49132558135709
22.65152703540406
23.043426678125364
22.98489320479488
22.773858231531218
23.09334794952882
23.354839008168323
23.083743505717354
23.101573149049443
23.046682881366564
23.009721085615656
23.121527794845804
22.923513577664455
22.914022373677625
22.8753489257526
22.836742063316922
22.837957281410407
22.708358337043386
22.67044573947587
22.75612001249816
22.615069049004585
22.647959236325423
22.58408624858052
22.980689091379656
23.018754072720576
22.84346318822802
22.82834486033325
23.02681169241985
23.049999453377783
22.991068434186364
23.106978746092068
22.87719526991851
22.414383210961912
22.762796149589402
22.665007217789157
22.44549182414178
22.47235237364566
22.58664761068815
22.49407273005066
22.37554257226017
22.314627691770514
22.294126430434698
22.639177753522375
22.400458373512066
22.245963172470482
22.548939872838222
22.174061704004124
22.373105183938407
22.59625323470936
22.18226489723051
22.272775229231154
22.25505861984515
22.27817465488426
22.08879642667058
22.362061316978384
22.299437163064262
22.24786602116564
22.50883670487335
22.29728688796718
22.467798022965848
22.253583657918124
22.16547505487591
22.23222945047238
22.407575738454813
22.463648354008768
22.35467270925402
22.41733687927591
22.182809477024165
22.34247093610369
22.230941443662267
22.57234676936234
22.40632224857966
22.368220163175323
22.413241928477248
22.488729530157634
22.59044892785195
22.578102108456076
22.59606827079877
22.685430727810477
22.680820129081866
22.61760592990039
22.88713403035479
22.722709988655005
22.657483491618912
22.84312794236141
22.789867925892384
22.821711610192864
22.830096387879543
22.894745596780634
22.87413832230242
23.274565867587782
23.011581293045392
23.063553593739655
22.664696679371428
22.73967214233005
22.64351233524893
22.558288677082718
22.64585558281768
22.688965271005234
22.61139008326651
22.764483986114815
22.49946141359327
22.474077519177538
22.619829884997188
22.37924105938387
22.60255092918143
22.332146137831597
22.439779210992516
22.82957774733052
22.548372558738492
22.329142811960853
22.40320972533871
22.637887119058277
22.592708105364604
22.663881633941543
22.8678421160515
22.775829881474642
22.7555959039593
22.518993882607095
22.59151763841346
22.223787793689358
22.408664128779225
22.303672782963464
22.664918695691966
22.462317714247934
22.627538211748536
22.708813797725284
22.72830318062428
22.462823456621575
22.783230949799176
22.765974851286483
22.573910456171422
22.543586065965922
22.602484549273935
22.515716641795162
22.659384241618177
22.82804271773928
22.754719063915502
23.037021044366938
22.67822369892744
22.714596014619666
22.70199202326508
22.735092484364554
22.896781493501518
22.97954706337191
22.689544707448892
22.563120120156437
23.03073861726174
22.927634661046135
23.046805529826635
23.099414620178717
23.04823048710386
23.257008302603897
23.28834840158642
22.94164987322739
23.0487970428107
22.933801931104494
23.247841739595213
23.016674825947703
23.25811996175083
23.063210484625852
23.06956248500788
23.078774986349412
23.1220226214226
23.279346409745468
23.468204443305975
23.390851744110417
22.996320545013653
23.295876346435396
23.432937768220746
23.3278452285603
23.316416684749665
23.299920666481214
23.080996933052223
23.011785289923814
22.9985244844668
23.159171259820507
23.037235783887972
22.983654168774073
23.15632501070859
23.18182014512522
23.20298292167333
22.98375158452197
22.714217323150958
22.61231802325802
22.632841536218848
22.485096480521058
22.354802566287646
22.655829135628977
22.620867093310682
22.865803445170442
22.933307107535033
22.667851934204997
22.724684435590007
22.84048190135334
22.892729033721245
22.866797670993947
22.400727528991926
22.233989316562955
22.59113605267287
22.519235081353802
22.46197509928506
22.101607990684887
22.147846645926464
22.49476121486132
22.21287318450768
22.51104198191137
22.433539381797917
22.38071454649831
22.494700234132406
22.45362966975182
22.77483408020836
22.732480096706
22.614610875101697
22.848838663330845
22.91623543183353
23.001424710036574
23.116192937870835
23.118910273467197
22.88753034227868
22.974759201593795
23.172072194625652
23.02065557927023
22.859136926701158
22.6185569834555
22.57207140725038
22.79195238763066
22.428926597117094
22.44581066752525
22.4278655222904
22.549774343450583
22.618249744444288
22.563464094083205
22.230607416516367
22.516853706758866
22.51113880869841
22.31999415477364
22.724636059055662
22.608147445489006
22.6118746363743
22.329697441682058
22.49278792942486
22.63485577389707
22.57736789903939
22.706561457338466
22.525909736428705
22.452053060708668
22.4246277320628
22.058599119558686
22.103539955824914
22.37630022857264
22.01327753041747
21.920904076646767
22.614033422094387
22.37864653308545
22.314466035029305
22.159341905023567
22.21582577623942
22.253584616987162
22.301887972772736
22.3348380480452
22.36323963641775
22.5005862481048
22.38712036003226
22.260242493992163
22.23035857617618
22.208899755419942
22.170944531625288
21.993504704518728
22.055627424852393
22.23950911674712
22.15519679074255
22.53718754929544
22.514611632209125
22.453542874286754
22.348895928510963
22.239420983362567
22.01535211483072
22.360470046985284
22.067315792155245
22.384776889505243
22.10683707378179
22.3599003910476
22.342564634569467
22.459712127819905
22.411626287275354
22.23980658867383
22.276711144237886
22.211583595220155
22.212897452190568
22.296475355876247
22.091352300761333
22.113591163174604
22.203859772528613
22.420711833292376
22.92043491784977
22.549812218391487
22.442732534450293
22.256041971252515
22.4573659027797
22.297991524575743
22.301113756034837
22.606773034591665
22.465103537054837
22.15797336506154
22.411907378445434
22.253988167822882
21.873758704284107
21.91519312063651
22.344259250978453
22.23131565337813
22.28389005625773
22.136599286249954
22.577568523454858
22.4722853707972
22.35825583399945
22.522105182900393
22.42590156367631
22.272932504922448
22.304424064225383
22.0416920018422
22.165466227219227
22.23068543362938
22.104237378524864
22.19221745855544
22.507938877103047
22.35459930493883
22.327504017547437
22.098465155099312
22.12840672942985
22.28583716378775
22.05612407716411
22.137450812022223
22.035405661387745
22.011565859991137
22.22467899597017
22.1315689162426
22.60645386959959
22.419322358823337
22.19457220248738
22.182376372348354
22.30054164473689
22.261744744048205
22.33586782664374
22.546706823877617
22.763808209278668
22.894058046054955
22.58965273629575
22.407660322666626
22.427756275930754
22.527702865003896
22.766768771159104
22.64892246596039
22.61148111108819
22.811557722784265
22.24775910236294
22.436760490843074
22.525034812502454
22.455761594118748
22.127775181297363
22.393822958277237
22.63609820938527
22.50922682460286
22.7582550491626
22.625295501421693
22.97259381812163
22.777482693278515
22.585967875576817
22.6030128731691
22.499530298415092
22.56756045971762
22.59211659393806
22.598706079473104
22.678096541682667
22.66391659655224
22.742871697302064
22.917944185840316
22.6320281571137
22.999959876873184
22.66362624318965
22.909879465774814
22.58345855384028
22.734509823948752
22.672738481809443
22.653706536375974
22.520509252592795
22.519409895641893
22.366949901418444
22.563555316666132
22.402492754882456
22.28287975873476
22.03101369540143
22.22856727135709
22.297521039337422
22.318162443934018
22.1842818121237
22.22879002629938
22.3894371558514
22.09032389088506
22.31366785636548
22.35316306243415
22.544009581756804
22.259165182728513
22.494689200200266
22.59136264751309
22.31468995224785
22.24569539538043
22.368738025739933
22.512768406828474
22.468034494998836
22.409088517047927
22.88004503105301
22.663849903752325
22.697098207949352
22.571262886105202
22.737419680411953
22.669910894382973
22.553692856996314
22.612457379012394
22.441988805302472
22.722732607057505
22.513880916164645
22.4538587537656
22.563452893766335
22.814009353583035
22.298248798209386
22.43552853550464
22.813446644192503
22.81008719421838
22.951193942926174
22.661169490507184
22.586824408893968
22.827033610696482
22.804110797539867
22.72015162697391
22.460549759458058
22.713931974228835
22.937415946463254
22.54703503081836
22.6313487710305
22.94705624637889
22.95887167701684
23.033115779161935
22.83492642323645
22.70079900694795
22.746724947437198
22.659572384045617
22.950108368921597
22.759327281333032
22.71362150193918
22.716533861741752
22.89210537830024
22.733721758514747
22.804564127850053
22.818867929556053
23.06888417282314
22.92039346314808
23.058467890784595
22.841244009527056
22.823205279743217
22.500976323578378
22.553375084832272
22.86343479221002
22.785927322362312
22.775742491519363
22.746944969476985
22.79988621649806
22.65142358738956
22.87696904980711
22.6033647503585
22.743090166750694
22.680660654744262
22.834063676979472
22.937730282577373
22.54080653657419
22.742906776284855
22.738739562286266
22.898488329297358
22.931901701772013
22.87217806785075
22.736796356333727
22.678459386278
22.795889515013176
22.774037394081112
22.87087526109068
22.763427643078952
22.767299748176747
22.736002324355667
22.52426010402323
22.633295116398752
22.56559494674093
22.924500992365502
22.488022491155725
22.80080287143972
22.68146739512445
22.838281703413553
22.83622517770783
22.791184717124278
22.79802154703563
22.659491657307314
23.108800145886075
22.92801727324509
22.920519571750397
22.67378630133008
22.80302497300377
22.629239665185818
22.62031050084674
22.66578642566678
22.526728459509506
22.86062596305195
22.811252254451276
22.73421161366267
22.32841200414147
22.760342331921173
22.48118949161577
22.6957908042446
22.369183644536413
22.6538100708098
22.922959222750535
22.597402421345972
22.81058664890017
22.597480250376748
22.552562778621105
22.88743115385247
22.68380731955729
22.84877495218605
22.794603299854117
23.12639695083197
23.197666721291768
22.850298353932814
22.84983413084991
22.767695511914596
22.71078872673151
22.85642077160095
22.53872069449643
22.45273584980463
22.192568994747784
22.303231976983657
22.50193932550183
22.36488135479908
22.601044170588327
22.550862887586906
22.79463650570172
22.431203872674278
22.483850425818602
22.69740337148565
22.489227929157998
22.89026925424849
22.718003778708393
22.594468132736747
22.487169014693773
22.782933697715745
22.685797154183675
22.64311278087752
22.838714779457977
23.069104601709622
22.88727034462018
22.966273962195825
23.42572466456302
23.208259463610034
23.03944604109626
23.149967677495773
22.962800089770884
23.030774577676496
22.77942218389918
22.773916211054964
22.600948431311767
22.49156493093856
22.639445752401237
22.82289722748597
22.456850998876366
22.481637456185712
22.647126457614938
22.903253539792154
22.76173526840274
22.801366343263265
22.905204753250235
22.86130155534877
22.71878094622955
22.60812300871088
22.498369234165995
22.869270272499946
22.56230157812002
22.85796079623761
22.8226257934397
22.858218147841335
22.52976380190393
22.41890357498478
22.534813520150664
22.12647126466958
22.402733575075004
22.441647876356683
22.351998768455168
22.384989552126807
22.40288632524921
22.53871764725208
22.503136150127176
22.52138955249446
22.64440547245271
22.705366153549214
22.736680778853078
22.393857528286613
22.46219583930334
22.473100005329812
[truncated: 98,002 more rows]
