# Supplementary material for: Comparative structural insights and functional analysis for the distinct unbound states of Human AGO proteins
Source: Sci Rep. 2025 Mar 19;15:9432. doi: 10.1038/s41598-025-91849-5 (PMC11923369; doi:10.1038/s41598-025-91849-5)
Supplement: Supplementary file 6 — Supplementary Information 6. [file 41598_2025_91849_MOESM6_ESM.zip › AGO2/r3/N_L2_distances.csv]

cm
25.51481929142219
25.552891392439136
25.50419731615798
25.597277293978074
25.983264529214853
25.7069232713407
25.895155271520597
25.89145539203403
25.810971095280234
25.648359056902645
25.68492619898408
25.238858102843288
25.499996835545986
25.515154834903896
25.78005030413469
25.71073799649281
25.55528500567977
25.742537101215884
25.679059957031747
25.331268094644845
25.53349430242232
25.426609421704427
25.770263328114915
25.673133765541245
25.750591734283365
25.716611090076075
25.64280246850362
25.726130525107934
25.729310147320383
25.83431317438185
25.80442572993223
25.93311717730985
25.683956039409082
25.752337916219105
26.005611127045594
25.747607713563283
25.796346518893284
25.78739410853611
25.903939622984247
25.89197655455171
25.722404647225847
26.110649992481633
25.765373963306995
25.471146057491072
25.683965010627944
25.5052338090153
25.455469235900768
25.60762570538476
25.81628855807965
25.75316016165128
25.67121973902904
25.816857955709864
25.83446542322308
25.56454001639041
25.58924441359689
25.676042419571953
25.621974185210288
25.66276427519621
25.710321430630355
25.779717116939786
25.924577421460263
25.84979486402679
25.648526111515935
25.93465536423817
25.916319782162788
25.931786271191545
25.803521518858417
25.691566394088348
25.770772439875874
25.571757316807023
25.722533488607414
25.578814745618786
25.539938054473765
25.915178014429674
25.810326635237054
25.84318239141011
25.69794671780423
25.813275369184137
25.59755898466713
25.79577574995028
25.507591463363564
25.716563893791186
25.740979721106207
25.52493824193905
25.533136831810744
25.516587375492666
25.688615653381035
25.81953761541003
25.6785682524854
25.665540746875735
25.629604824196175
25.621501013897763
25.55836888232835
25.563540959099424
25.861096456349944
25.67877553828987
25.62153382256082
25.650126438472356
25.693068752620412
25.616283086783408
25.57153634911189
25.468860941782
25.411338305560886
25.773499051195028
25.52128590692327
25.463346809370535
25.6699524894419
25.55235645190481
25.291889351581954
25.509719423354326
25.75546465419603
25.865919866037327
25.749486957173115
25.7969110408976
25.581858952164616
25.720162929091078
25.60127568303355
25.783703958809845
25.8451823854726
25.56101049933545
25.625188097830357
25.714829456301622
25.69987838396044
25.757143737329418
25.72448906679215
25.71298202587356
25.553821876259118
25.449650438994677
25.333898169209533
25.59842953984457
25.64066973725016
25.492435258603223
25.397350465241466
25.427831147489485
25.67433040898883
25.451666306529354
25.493882005379962
25.26704920660555
25.500298539347604
25.37341063123064
25.32951702693952
25.661989726063524
25.705986658224692
25.602394649191165
25.57125663925073
25.544763703687558
25.738872702574042
25.716071855518994
25.721476642945913
25.647928140876562
25.59596028145338
25.28158304747944
25.501173766403625
25.450081000096286
25.48273282079609
25.756636359987702
25.727823214353098
25.454967913009884
25.629983424815148
25.88059890825183
25.84325052018546
25.951377429630966
26.013042277057625
25.754895478170635
25.975284584839812
25.85404554983494
25.92590560046416
25.551173690577734
25.697338217846017
25.716125143112528
25.931741246541744
25.61295532370794
25.601236327378682
25.603373779574586
25.746397857053292
25.703117905686007
25.63123876701257
25.445495600712565
25.635413831362804
25.611842659902607
25.564342080980264
25.765667213246132
25.70378908406357
25.96281824100814
25.40126305671136
25.554766171149897
25.48363631273967
25.52174599221842
25.52081395090661
25.514094631152982
25.592217632359
25.368895147739025
25.66768617810242
25.74325433308649
25.60849619173154
25.417817917575277
25.62773142633292
25.52776109500402
25.57390199121502
25.554977990785076
25.45814371598162
25.58736517675843
25.581123455487198
25.477084795182268
25.559225943431088
25.675223955793534
25.767361284658264
25.72258315669093
25.8076479909029
25.703313286886825
25.769046921825137
25.700644616598662
25.702572090682114
25.612165627526608
25.712750500258956
25.758850959734314
25.971036948161835
25.97180656325992
25.884125443121867
25.94094643982564
25.794561864688223
25.792117000890478
25.68312108065457
25.711302431449013
25.733757545695873
25.745847213565593
25.440132002100963
25.76047594007409
25.488483378971353
25.629470887377465
25.993214404521414
25.89675599496683
25.69391018818772
26.00743600157561
25.938428075773263
25.88683065035348
25.729091433792142
25.636261206641887
25.83166291396572
25.88368082537277
25.824216439526595
25.722724857845726
25.53560978154786
25.59626925895883
25.805537997220295
25.83188791708612
25.871095484869382
25.831572404200845
25.881121367882507
25.820550567086908
26.004685269067114
25.946049379657754
25.915950097022108
25.691639707116295
25.79098556268917
25.825458401641395
26.021271519589796
25.503649999895472
25.904053834874805
25.57991871613389
25.74590013427363
26.098215462293933
25.815332892379974
25.692211142206173
26.032247632679955
25.77571004748526
25.447077118160152
25.668315131162778
25.73207981517027
25.845110320561
25.76847648380809
25.884544534367617
25.611493318063047
25.937421285467728
25.909070826383072
25.809905935282018
25.73371515838932
25.930863457423317
26.077433789281113
25.84885810401281
25.897998311657034
25.56674398724247
25.70217987286806
25.851351302973416
25.76765615557092
25.83981611668313
25.760855509446735
25.872153113755765
25.813171056501208
25.884441047396635
25.877597230162774
25.86705682915652
25.79646898242508
26.032513872022342
25.99488645706011
26.01956638165409
26.131171126863634
25.85141857076762
25.849642439073577
26.085972556523487
25.797120665820174
25.988882708829284
25.80918026730035
25.8877455581633
26.044417599323733
25.95774404557176
26.00210510993847
26.05710262113106
26.042930618440764
25.97444146657288
25.953047417990376
26.107739441243
26.045915624836358
25.856854340354232
25.961713886913408
26.047561821624583
26.00485846619554
25.678548255171886
25.72537471598024
25.86993437668743
25.80763811798081
25.81629775294921
25.974293291618924
25.654122104101738
25.563648869842034
25.943393869473585
25.705424151122955
25.721440394497748
25.762543291567134
25.544588287522547
25.809351646089368
25.84758592722332
25.91706662496136
25.985190786833048
25.812640871285225
25.896492387627745
26.132329017645162
26.03986233542186
26.08985350646984
26.01318519785006
25.82636568685103
25.74912857892338
25.887472732963683
25.815583739981747
26.03522627127229
25.839891840436074
26.096562169943738
25.917877427837634
26.041830606944906
25.861552336787266
25.895531109559002
25.73747870676013
25.842970698550307
25.926576185893545
25.801307328619185
25.78066926651352
25.966565485756266
25.67903160004932
25.6985369784621
25.755242468294874
25.97839952876394
26.034002790450145
25.91594416671653
25.880923132507515
25.720815764838424
25.77026464407506
25.879093336968744
25.84940335894181
25.80083276794048
26.060977543189452
26.08413114506512
25.904851398273628
26.121453774004305
26.2277975340899
26.07908246913067
26.121635046142718
25.970106563323718
26.060403325926
26.035712345823903
25.982542880194977
25.96110525992063
26.001662963476175
26.114558839169053
25.980089422197914
26.07492302709252
26.06965335473257
25.983228899684573
25.861486318232707
25.618546327297672
25.902790854959438
25.714192665425664
25.88421939879773
26.06542824833402
26.048813102485777
25.945794133544915
26.09354225205369
26.183534441740683
26.093012570414782
26.058268678191084
26.04465612296395
25.936021952345065
26.069298638533873
25.97292036229759
26.114895836488966
26.283474007983216
26.385169689372148
26.249217030923194
26.022952684973973
26.153488677469298
26.138466908141666
26.343173761644827
26.2297008146215
26.379288998600764
26.398793871318315
26.19039509528302
26.174186226758344
26.107192667411102
25.777070078103915
26.017436451472438
25.835929670449133
26.099390895158702
26.20622199534974
25.9299015903452
25.802538151399258
25.988681098535512
25.823850203702072
26.100880516574854
25.906519069213054
25.699005222832668
25.853138422166516
25.787684795069456
25.88050045550248
25.84511110605599
25.772567158415825
25.949810635093392
25.88159002695784
25.955873781893334
25.85839793440592
25.819933291510452
26.062674667182325
26.12713202399804
26.423672749895513
26.10718760147533
26.199222101311673
26.101409160560564
25.82268808673733
25.71754639842819
25.931289291157093
26.082985537266552
25.92789451050511
26.091530104517936
25.98703538755773
26.163957045101185
26.268922863891476
26.25766868100776
26.07151457901111
26.075112461781554
26.127114238934798
26.21513030734037
26.044705294038472
25.853300489890096
25.88028227424661
25.9336982297088
25.813277904897618
26.083092710518276
26.0285506199137
26.066932034854382
26.03237801550736
25.821191175856146
25.96324808478801
25.80897495798393
25.843482687253843
25.873263411489674
25.92261220502132
25.838537604760173
25.908804263091717
25.843484023312918
25.87932858316742
25.919593735356877
26.15101786287499
26.25438371551752
25.951137441544898
25.956621827074972
25.872821230155804
26.167711600742493
26.068094034549446
26.02409368335416
25.994357417090015
26.08955227843049
26.051011051490235
26.08023187891882
26.084853619810275
25.8670531386743
26.036679135135525
25.875663577241806
25.943520541444304
26.026027892822306
25.906844866288093
26.10759128679593
26.05369401630374
26.139681676262807
25.89200237263367
26.04479028942575
25.99218154355314
26.13007559829106
25.90587728727229
25.81256177255819
25.85087680708462
25.64299531967083
26.01065965286967
25.983532640272852
26.016797905980827
26.10393629935356
26.050451128873785
26.091357137258896
26.226688693757897
26.025867180350417
26.177339844680475
26.23988697971427
26.255986633373876
25.970482900924996
25.988396622890786
26.290168628855415
26.268797688312667
26.29890365033156
26.157590588853942
26.090629516372424
26.210345630173652
26.16043058515111
25.879996312157623
25.999556416949538
26.036984117497795
26.077208908876393
26.113849790202945
25.9867710130454
25.99418771179799
26.31980269445294
25.929177533333487
26.152264858445378
26.02151979537524
26.074782579879834
25.969713613921414
26.13469026682108
26.006143090891282
26.083838823084808
25.85732691275732
26.024145658974113
25.820878520070764
25.99601166889961
25.95089452268344
26.08126938595016
26.01855636372024
25.899018633634505
25.970180283421193
25.910096714011093
25.778528619334676
25.83461177651173
25.53632755522239
25.937018970282278
25.984592501282815
25.850824408990306
26.20466409337872
26.01876453562878
26.041160101538214
25.711301042308055
25.758904020409705
25.895968378308197
25.614108392927392
25.592724375892427
25.56942467613158
25.713458566156376
25.62489789509926
25.55950741448095
25.754749376281246
25.71237970000134
25.793288875616774
25.487695508519543
25.89937740393596
25.59827938462621
25.736736785624572
25.976655251145594
25.82562347749625
26.010693973472627
25.79329901721321
25.7857685434375
25.638756874614927
25.84278806388518
26.106413247309497
25.887369014565373
25.7982661615855
25.95657348518354
25.88113987170992
25.85320589013122
26.11447087497994
25.898916079252004
26.093360433102987
26.037176502135363
26.02741520708588
26.216246851865392
26.014965337065302
25.941490136559917
26.333062743418125
26.25931981108578
26.229800003489366
25.869373210855617
26.282795574417015
26.204525191329548
25.916772929301388
25.740342274228894
25.958307822780636
26.044400796128077
26.155545163704442
26.23842127837982
25.98590501081561
26.039874738296522
26.033721648524327
26.09643281515649
25.827338271089797
26.074183946177698
25.966825388412826
25.962777030271155
26.04012664207405
26.02168138704413
26.0293897730268
25.9780626235356
26.04500999343117
26.108791161282255
26.131550858834046
26.23713684126626
26.275910366702988
26.355807444819824
26.252553651026453
26.17238007066544
26.199552535028815
25.968030336070935
26.13416862148067
26.0904219578459
26.362178756850522
26.158382936447335
26.203650219524707
25.906477621454894
25.71536893515802
25.930398709923494
26.013233196215463
25.81587560586914
25.882402262278095
26.041079291445698
25.97135208276899
26.020838307998577
26.05639630543866
26.02609623099677
25.8089236327294
25.708118795744042
25.990978065055774
25.84985648706152
25.97748243873364
26.014345382112015
26.012137108404307
26.083729238890694
26.141574980729544
26.179539038990853
25.95596926790966
25.562861754378247
25.990993930393095
26.106178148868757
26.029102632381175
25.711848705679536
25.766930524255002
25.671081270936032
25.574075911775157
25.747117636301766
26.003208235628392
26.01845294133348
25.849265047383856
26.00231161519286
25.807637861879286
25.626620057485987
25.7342085066118
25.69673124919494
25.68137969024005
25.896558248653566
25.73033374953761
25.958709504713944
25.720953658780946
25.75692668205321
25.553661568478393
25.42616416434443
25.5117530498883
25.467299861535718
25.808168962202792
25.70088300984288
25.67938500310551
25.827845510874297
25.86377176537674
25.709759179476713
25.794723073861384
25.630064492720656
25.885760546558934
25.784408174894605
25.649912141171875
25.900111559085452
25.6036598119968
25.600502882394643
25.54688591121088
25.915738404552613
25.613053280430744
25.637407464908275
25.399233452607536
25.621706484260248
25.429946715254886
25.66805448806949
25.525296951283387
25.526966596554207
25.57872708781774
25.670983674667127
25.832076726347832
25.69848396411448
25.621251296623008
25.609364371489473
25.679598557987195
25.663353406437817
25.79467212875122
25.89284684375991
26.04602772919914
25.958310547957893
25.806819902345932
25.884440924530367
25.81617679670349
25.869453722564828
25.771655739508994
25.681735256481634
25.829785570551522
25.936948815034288
26.057800841135084
25.663414813007957
26.069588652473936
26.00849219581384
25.925077220022093
25.926513623460377
25.83718450890098
25.674121445776656
25.795630591573286
25.846004484700078
26.18019474891026
25.834182857115373
26.00186659551415
25.97380395432099
25.93130254366045
25.75616735291045
25.63221550946232
25.875517942831234
25.92518209592276
26.07080781083903
26.13190010105487
25.871522723460103
25.990000299137968
25.84687941585865
25.59076541910251
25.754269276732824
25.900564924119685
25.926389513925894
25.93935471101264
25.636644053751024
25.609159213340245
25.76158596510534
25.765974273287934
25.61856495901284
25.587415183979875
25.913273414633267
25.963124132914743
25.885308425683057
25.818827642179052
26.055553911053345
25.964148166223218
25.88386507004553
25.738322125522476
25.937516638604748
25.89119551610888
25.868038647395423
25.83306943118864
25.76142870282838
25.644066066912618
25.826837723737114
25.842509701066096
25.661579814467235
25.592025977581535
25.78396121347293
25.958059829831488
25.795643107616563
25.911734114191585
26.15182981275647
25.86331765619138
25.97543550699865
25.981353321043674
25.95351870661487
26.045294922353744
25.82629049746362
25.938119677067082
25.85248075702707
25.948310165748232
25.92961937845026
26.0063125691165
25.912139498992868
26.029632886877124
25.86083744110456
25.781305942986258
26.018517754225936
26.00227290605347
26.16973331731357
25.97538963384848
25.92273322942425
25.876444320707993
26.03833580199327
25.850145945947304
25.846596138400805
25.64792546791181
25.738696820204144
25.80252947217442
25.906205207088757
25.79944023148067
25.789446040424426
25.679904606661076
25.905513457334905
25.68833299218523
25.44839352641807
25.466272876217783
25.57878030262525
25.677921001936888
25.662729702589672
25.635902191394116
25.544692082049835
25.488094024581176
25.87431706602984
25.832966942487133
25.46307538454881
25.879307264633997
25.85758329575768
25.815465797145936
25.668873510261996
26.10333432814043
25.733043640576973
25.631583267560522
25.89019748678977
25.80668069264049
25.757400493646784
25.93710772411566
25.68875838801215
25.810353952828773
25.576260571369296
25.67907500524698
25.622091794690338
25.7500709797215
25.638203635198042
25.575719204508722
25.83923980987902
25.906302480341807
25.926613125531805
25.640728899333737
25.65192657139992
25.818621733908923
25.75434426431995
25.55601113114611
25.62849898020978
25.822100381676552
25.754335151564362
25.587616120554713
25.62726278843657
25.668434957099755
25.848541166649483
25.56627882173203
25.928330990370238
25.692063420210065
25.875780643315114
25.830876391679165
25.60435870996717
25.86258115493061
25.912929893711976
26.06713528958017
26.005218473944502
25.811410763991912
25.759473587408223
25.887553915211672
25.7827951571789
25.8224084911
25.794930585908197
25.79234995324855
25.83819664352265
25.676705414474245
25.83201799070147
25.895685691406328
25.523093835538198
25.846536209654122
25.725350905393935
25.655037145655683
25.885431071491453
25.881592520942007
25.728336199852077
25.767016407386734
25.6952923776239
25.53517116386788
25.450944564924356
25.738217937989948
25.69582617949988
25.829010690930275
25.98473972939012
25.701385050896594
25.84454874813389
25.6406478227672
25.92081161307557
25.889067614412646
25.760428796199623
25.683295870426036
25.735064143022225
25.74542558257308
25.791180912802247
25.79673886768736
25.911666549738865
26.084830555877527
25.93876793492105
25.91294137868983
25.865799344637015
26.068350715626085
25.858758136209275
25.851416206844533
25.719179407109934
25.857802838773512
25.74458047833001
25.74706876727196
25.74958167462049
25.510925720292025
25.492716841241577
25.562677402094486
25.578169068059335
25.72213565453167
25.65319534970871
25.79596609283623
25.720882838274783
25.717286829553636
25.770269316627513
25.791828310373734
25.78002210514167
25.6753561284953
26.011166019701207
25.802032947482644
25.73403224753392
25.698733256611153
25.586590698483285
25.916792739483192
25.884039322349373
25.88321149393128
25.69478387865293
25.69586363830564
25.714213999509422
25.712105796102943
25.918944736965102
25.867661917708823
25.82808186142867
26.004833027571333
26.088447272629242
25.833076768102035
25.866116593687295
25.972494753266883
25.93088996461266
26.02499846276698
25.986000314991376
25.827603505107273
25.75793048711327
25.900983253583277
25.99238525296774
26.022556509143698
25.57656442903756
25.96774120626027
25.739926048569288
25.947539062783928
26.15586956576509
25.905564403363947
25.90436687874759
25.823827393175414
26.08648683226015
25.81956401661422
25.934335946851117
25.907866831702506
25.99427476413938
26.016182041661633
25.797529268797568
25.934340676536983
25.8584001636845
26.063757275501167
25.992171674851146
25.980637904880837
25.887378643321043
25.68972111114756
25.76636202318219
25.685435578512436
25.660073323335485
25.769424295243123
25.757861719921955
25.654439592616555
25.80866377277984
25.757964679882505
25.647499969498103
25.826192934505713
25.640595196218662
25.73108272279338
25.6984079832847
25.87845650173835
25.68898206433819
25.655064495980035
25.72037405885887
25.66593560839726
25.417302804707965
25.869980927500155
25.468715725689055
25.65813415268507
25.518930251882654
25.878454998590723
25.80170966557861
25.90595651434547
25.229628167086553
25.658382589533478
25.611432842515004
25.83297819622695
25.68063413539558
25.698591788145823
25.833928436776645
25.920462319436563
25.841770236214963
25.414615404074574
25.39765202685814
25.680592871028878
25.892008618582146
25.66385726319143
25.888763265075575
25.92070187489544
25.64817418302605
25.58255720426287
25.816460409240054
25.63548336898454
25.765842391578378
25.838618101387798
25.800387743232907
25.87563969884071
25.990722094670136
26.260718724392678
25.98898907419764
25.958500956800748
25.650690780158776
25.591222650491186
25.68517001306926
25.726020737008028
25.704333721686755
25.849240043431095
25.761951494310342
25.80079963822864
25.88141627640579
25.761962347668234
25.710438063902735
25.714218996918774
25.615450775332473
25.46673307660177
25.72657266002174
25.837003848413456
25.734534817585715
25.580652128482075
25.72697084550998
25.70292297598636
25.43744215267206
25.421363201555064
25.615259214605672
25.508254056228164
25.515792848000977
25.452083589583218
25.427005719035115
25.496145764945943
25.73681070478813
25.581234038979137
25.773953596239366
25.644056728124028
25.80927144730028
25.51300290497243
25.589687471671734
25.562451922322982
25.851254904309595
25.67027247828124
25.526607915379746
25.660001638503523
25.764602768519588
25.77092317774045
25.829905325041402
25.879084825203282
25.651223941493743
25.643570354164204
25.665086937293548
25.4089696215693
25.647047604012492
25.64565724464273
25.83892246471827
25.792953021195693
25.667260694105845
25.8356369627794
25.683561112128853
25.70073186056236
25.261026978588948
25.490047231850916
25.45319580152953
25.55913721495721
25.653210905839977
25.634944580798265
25.672026669132226
25.527958072546532
25.6167938532202
25.716234115638503
25.71192136878014
25.88779092842775
25.4420023654132
25.49019033144019
25.62019782655761
25.506214852377475
25.603784788872442
25.770103472344754
25.80099106413331
25.65334516258717
25.767649584087696
25.514646827777803
25.807798794075126
25.71490449967002
25.778570510519543
25.83169375640148
25.63634317174996
25.763969417516197
25.785016284298955
25.881482145771034
25.645349745317784
25.725748338902704
25.757361647297472
25.708455158003076
25.732125622928816
25.639923622372287
25.47629087523724
25.798074950209394
25.87912983404115
25.736054130117708
25.7381304779797
25.82818042019995
25.705801492198454
25.464904917753284
25.696651563588404
25.6262364910791
25.611489735485403
25.60554258681473
25.71192868758917
25.664794957978827
25.671304601966092
25.69457529489974
25.63900877040586
25.665653407945186
25.840198244582258
25.595564765725705
25.859683034321893
25.81947965598602
26.016870169983026
25.7944272119168
25.682233606159166
25.489533055448856
25.379067947650928
25.266638563271478
25.487859301097334
25.38757170867441
25.491926278337377
25.57072187031442
25.58483361028553
25.771097555558
25.55074211613983
25.632405460941555
25.383083992886053
25.510802013842977
25.433357414029782
25.774641314422134
25.510093503713204
25.732066174026507
25.55480535617747
25.319865241258444
25.405284790373575
25.672120357664518
25.445412327597158
25.53284960732594
25.484596372905425
25.699248647611295
25.44641518340285
25.680210470551195
25.502022653942856
25.420052444256726
25.433610598798737
25.4827097693546
25.61476409290053
25.67674213414739
25.854560829170737
25.798237076813667
25.603348412568177
25.70975130402915
25.67854772841862
25.95450924711319
25.801650205142103
25.8527947947947
25.719959246528834
25.913723575677842
25.754758103595
25.766861900494103
25.820783631158925
25.69409291036776
25.62722359784837
25.842269921488338
25.67969737354109
25.673978400183252
25.563690261120712
25.800631327726983
25.93774081133444
25.776333543463377
25.766610380205737
25.943676092726644
25.90060518964494
25.777576521945942
25.83237965309548
25.915241958561815
25.715908931823225
25.64480469227606
25.65453770943486
25.904621591637714
25.833341802954408
25.670554968477397
25.765045144656746
25.63988118472429
25.52594921698322
25.726642266925435
25.784017453947964
25.59942789856574
25.99835615290666
26.005044307586545
25.7548969841436
25.74895351958885
25.90438939336585
25.790759461495547
25.95269355984665
25.83702262627872
26.07851085048115
25.98640931275306
25.979625451832934
26.045267903062935
25.76455137232298
25.857363192505296
25.911142094521367
25.863085051978214
25.875617854246446
26.220851178821334
26.05198218823813
25.96534313643946
25.99694167616684
25.872662721491366
25.859648392809333
25.990167874946255
26.07814066183097
25.820578136354825
25.89855858033487
26.060667538261693
25.844669112822412
25.8198183028323
25.688220812188213
25.850322807204083
25.70761498840352
25.779114219545605
25.536485429748886
25.807611920307007
25.917996206311496
25.673347896530505
25.613184741127316
25.812528356265567
25.771559996014542
25.902016189671578
25.841551751187524
26.083612042760237
25.940243316498822
26.01792241392368
25.774771490456672
25.536088340581795
25.914630783977536
25.93534284534973
25.879499932665507
25.88403332505028
25.770939290347894
26.050999743684898
25.998869842543723
25.987894897283713
26.126090846241617
26.201706507649856
25.816667910024176
25.95753773549687
25.838994045496023
25.760717081468574
25.571875437207673
25.759257424217918
25.679333169865714
25.942924595516313
25.811646697195304
25.919695144706438
25.641712287513514
25.706906526835404
25.99460812504613
25.732310367203727
25.902532169616673
25.88800469190074
25.675178939191632
25.87634563297344
25.897665346599677
25.767676405734306
26.084661909230626
25.576644553494372
25.984861000190506
25.878166285752997
25.917355272396435
25.71334973424662
25.999752441600624
25.974882539224215
26.016880570863776
25.948051139239176
25.742086548929944
25.867859146804115
25.84352334021841
25.89292645445769
25.89052390873598
26.043970016944463
26.19870885641677
25.962183207451407
25.937346662742375
25.86610370103282
25.910853843786448
25.892446471504464
25.833282991737015
25.837576927543907
25.821484577086814
25.965446609530694
26.197087493300177
26.162544770833005
25.87911529037135
25.934889102682494
26.21213820931746
25.868615081079327
26.034541154249634
26.037287924679383
26.00102088183426
25.849384272862896
26.052483176351583
25.941740954766562
26.107757070862682
25.84629328131976
25.968719054533846
25.779812600762593
25.728310398220298
25.919425519272387
26.024402845493764
25.842121328851473
25.96362706212556
26.001968656955952
26.096413657726064
26.048306049019818
26.09958075163177
25.955505736095713
25.925795163627928
25.944132908042306
26.097616974381683
26.162492554008246
25.92893945782029
26.19437769836447
26.20829249383951
26.02390089164032
25.99597671996571
26.03295174509384
25.974959790074458
26.12417810596303
26.296043951038794
25.98854099143081
25.973576201542173
25.956817752144023
26.05722004643156
26.05186730889134
26.162975496249793
26.096357479702938
25.730850861908774
26.15791019794837
25.754555109636037
26.058068974830626
26.345873970073846
26.09040570433137
26.070556342381796
26.248009231814578
25.929919824529595
26.02437717883908
26.123110574826228
25.851003483774463
25.989441450750157
25.8691277380961
26.197443019021044
26.25466631430771
26.28044123931407
26.017402977314912
26.139946256275987
26.05089033418343
26.082342408689154
26.20417398760201
26.24854620841371
26.08182287741464
26.181045922206863
26.19682354627133
26.208239569677666
26.107058228490743
26.08559368490787
26.103738968399636
26.148382303325725
26.065037245381045
26.226887237273907
26.39124654497628
26.269807009361312
26.037366165734454
26.22698570922161
26.30388470470932
26.281790629449553
26.31628997924135
26.493595205686365
26.35295842827429
25.910852465189844
25.88284833310795
25.885807964611164
26.156223630707583
26.31851162385589
26.185984031541107
26.29992680246641
26.233318928784183
26.188509358745158
26.286537871899224
26.266494957889964
26.153300224437146
26.30852415525483
26.097807255467874
25.946849600406964
26.26027590954992
26.219292011108898
25.975303320417517
25.941069958718675
25.729343936516887
25.72192213252746
25.954498862893075
26.211080712314832
25.88042811528331
26.10957381689679
25.993401498884747
26.234061630946336
26.092142314567145
25.990291975862014
26.102523615661667
26.18789079948562
26.010430360384692
26.070719077633488
25.9321314090835
25.92226456698011
25.84201474525105
25.678346374092705
25.89844999141551
25.700164079617977
25.87877538521112
25.83918248646975
25.88525288489475
25.833678378093083
25.85745331354836
26.102739233220227
26.10291749617059
25.905572668474267
25.96045093756167
25.95017980058083
25.911374376462827
25.623300603749552
25.951502453749878
25.88656438425772
25.966073966892033
25.831398203634635
25.96493938006468
25.792436761953827
25.8965959047731
25.967273340941627
26.034482662687058
25.89785874895991
25.911455281043153
26.047389951796323
25.900283991732785
25.94490525178068
26.117594077276514
25.715881343252878
25.77847196689204
25.821120630289492
25.974578520572553
25.854114283459836
25.84446012658898
25.701545268213515
25.528122072280773
25.610650187539022
25.774038585380705
25.677949493809038
25.64811468845172
25.829686712780877
25.770051534995442
25.960794032627074
25.87149146268726
25.83042954395205
25.799060847672727
26.029059535558805
25.857150701567523
25.808200939775027
25.828778048548916
25.8005159177302
25.87532235209563
25.809491318491563
25.74025798792271
25.975204999185642
26.054109978019785
25.82480903906067
25.899728043081474
25.947839990375165
25.91232151075632
25.745059968664822
25.816335864843246
25.825647874180564
25.823363846828325
25.715808779068933
25.997656757189603
25.965130425857957
26.07449201403566
25.986344626483667
25.976813627979418
25.90241509181429
25.897231151702286
25.865553305505223
26.1019428524519
25.830490262905553
26.10963662246118
26.057453883069655
26.112353584447558
25.982110744364476
26.144258589334353
26.186847283465955
26.10430666683918
26.088279594774633
26.05504433209578
26.04010699324108
25.913780062185342
26.246698516615254
25.947537985320157
26.27799484221058
26.358974088548948
26.281459337171846
26.271515222746544
26.12436593792903
26.26608425589641
26.426900617305044
26.159229127346762
26.143492623270053
26.066576750472535
26.130264603554984
26.287827603983597
26.09009603816408
26.25517785808407
26.037372073627235
26.163950503182434
26.194064055860917
26.221273034673573
25.934811601593804
26.026506855191975
26.090940387786887
26.13435645946613
26.00019228715345
25.88386632319928
25.86727250567729
25.718433099060643
25.90241350845621
25.951906718976435
25.847871694158822
25.91582517522786
25.779962325832987
25.98552514903507
25.943858108878594
25.839950437696647
25.939611557910226
25.942388435182686
26.110561443965246
25.99853827178032
26.057429766319736
25.945110477320082
25.97493002696232
25.789916163785648
26.067471949399742
25.944999324360012
25.827560560303503
25.872543015293484
25.766529571033285
25.83948720781125
25.908964161049987
25.995847460714636
25.82167307094213
26.067420025745957
25.962448767058948
25.71907691111921
25.967424361282344
26.041866436159566
26.067113185382315
25.91259793681013
26.115150094661164
26.116354506875762
25.88692298855782
25.80138339313787
25.965336041089326
26.093990060801968
25.885078845978477
25.79400421608543
25.768786820091062
26.169370724821807
25.734131169410265
25.975994697202964
26.026227266517495
26.128103745243454
26.113679956061333
25.996122402985872
26.015265395116735
26.104509635703167
25.9688223507254
26.05400913082136
26.24229498256201
26.239585538991083
26.34807964173882
26.304299212321975
26.345349478786947
26.317942008599744
26.378392553089952
26.248558832564868
26.067096051139437
26.272567897888482
26.122643292566664
26.210730093726298
26.034249081052028
25.997496723239376
25.806611897985743
26.0077918470332
25.992522430959674
26.258929513802062
26.1337588824255
25.881549067142764
26.00228377363508
26.344555210373777
26.239293168059316
26.37450729629745
26.211531188426385
26.203228472785078
26.277668636502707
26.24367506890052
26.20030657343094
26.13266162302503
26.122880073604488
26.211624235919373
26.083303307392537
26.345668192574234
26.025346227635662
26.14485897951076
26.31965970093398
26.032682508024664
26.17868617644269
26.18812425429448
25.799084009517372
26.19230509348506
26.170468263559652
26.155129081582434
26.002373473336068
26.09117573643036
26.124915975307015
26.333836387821105
26.252786585916173
25.99542366862777
25.94213750692963
26.09870911601986
26.110667545581197
26.234317953383595
26.13336688271895
26.037860525784307
25.948515412522763
26.012767705044826
26.079892605525522
25.97677847575356
26.02208561427386
26.010605222665777
25.988684353812417
25.997115971742893
25.855624479749693
26.138752366931172
26.3292497947149
25.819758051826433
26.02706542195082
26.28641618800907
26.042380351819546
25.93054439986747
26.10922910532206
25.88616105538969
26.026012943457594
25.915713068421727
26.219325015028218
26.049724512053643
26.261163234671564
26.196088346687834
26.16563839759206
26.08221851043078
26.402367279775795
26.213071945440063
26.077169306963345
25.99783686332488
25.923573458611035
25.982464234323214
25.968082588896838
25.925872959796372
25.926509316428895
26.035504958708636
25.788012739801793
26.088249125993013
26.28288153778371
26.100220799967317
26.147192329396436
26.256474921706523
26.177199219987585
25.918060097313827
26.17910517745699
26.08308438306158
25.914375101104586
26.01666834133178
26.169523016176107
26.054880928361197
26.13541344215658
26.223009583983803
26.030125061110592
26.097055404930323
26.069262220941763
25.844981319163555
26.013867668984965
26.104534855674586
26.132334557080725
26.039112214090167
25.863170920762027
26.147399137325632
25.838285167127005
25.971765221096536
25.842484706812005
25.93115687794527
25.9712813320014
25.830849928472446
26.1249080522744
25.983172178185125
26.29446166594874
26.41344245316023
26.154695342260354
25.980612629711732
26.200818349409555
26.304179756105363
26.195295391027653
26.11395810493799
25.98207990886143
26.20712782926223
25.79726301809179
25.968810808586667
25.94303826242178
26.020861838311905
26.054250169878422
26.40450418183838
26.279368879694633
26.289924099623423
26.03950324574836
26.21099480593275
26.418392788067873
26.299082052240315
26.132632310301297
26.068480633169766
26.09471137996776
26.112973493259812
25.897258079925706
25.897340380748613
25.97126072464288
25.869732082903234
26.053309772767193
26.143378925082978
26.30278202033168
26.2372106021446
25.970971662520615
25.912061478844297
26.01752456758342
26.197743443066372
26.466703379744647
26.07983634518366
26.205485114186697
26.575025814530864
26.17648187558083
26.107571878141403
26.288409686371928
26.158587516190824
26.146392741258214
26.089014802617967
26.235162616225992
26.161325673090733
26.163239964536825
26.009713476999902
26.349833638523705
26.414384588849984
26.34608534181374
26.182295963218106
26.128212978271286
26.114192212962234
25.99637799119298
26.187750473227194
26.14458059560547
26.098215652727216
25.922519093340462
25.97439681437722
26.13583725458942
25.97867415117742
26.255113453997804
26.200805095791537
26.00087302369342
25.819147155436738
26.065522034709154
25.92823699414171
25.952102768516063
25.931507300693305
26.016787515152558
25.864951034616816
25.80338070319106
25.894330357272707
25.923968806196118
25.9247309617248
25.801951107007593
25.79321296346597
25.98797515919862
25.75987472450814
25.563760799415704
25.776373672298753
25.847939463463934
25.814004240074574
25.85405439574167
26.025837733316155
25.933779204748
26.056201813356655
26.132402753880598
25.80752824913378
25.948967044608263
25.97830438644301
26.032013925762936
25.86326869123105
25.952475723957296
25.92254132012544
25.805158186837648
26.016534202782772
26.091213939439942
25.926250082555924
25.940744116610993
26.025563428369768
25.940339538940542
26.23963926193533
26.04604935831344
26.15133296354838
26.189361576926107
26.01809919096198
26.028122622204364
26.046942495988084
26.14090600621434
25.902586849260263
25.861320858656324
25.858520535000295
25.89622447789379
25.721168155064152
25.657625294819606
25.85007908653757
25.85982461340421
26.12508096392683
25.947742514112413
25.931881704718727
26.250652506112697
25.881828725411452
26.133964103957428
25.99478632573324
25.9802382242303
25.92220101839941
25.888180841173607
26.115379454064847
25.914053202080602
25.868739187581145
25.812318239386506
25.98385079886889
25.941957092426264
26.099070383942056
25.984470654487435
25.996925652216596
25.990741366788953
25.865568061726826
26.116499892347463
25.907765709783725
25.830574617438042
26.15952058697063
26.004421693244247
25.98198913012525
25.73668328633579
25.852679803782028
25.669676591337428
25.605629181526492
25.878697737447613
25.86993814431783
25.723748099356182
25.605110022630516
25.918825633032256
25.784866914410802
25.75283217764281
25.61776779099298
25.769955448289988
26.012837423523997
26.196280862384896
25.93761940967685
26.084523687522022
26.0823383966928
26.037134863013677
25.784923082129207
25.8851912592316
25.793529513033985
25.848868574449973
25.441755032594333
25.650549038873063
25.730232230245647
25.83616402971343
25.683744654201252
25.73937305634894
26.00859266794019
25.998791366190577
26.037123246925788
25.89569551764105
25.913581542197385
26.020144375090453
26.005044965692974
25.851755524440748
26.109465964182625
26.175003884019343
25.966104009528696
25.781613624624036
25.68682287621417
25.923638000480125
25.893971769924462
26.12387774256666
26.065395812125672
26.08321355334794
25.972371820388293
26.060238198376755
26.04542730211523
25.820429729683248
26.018615162250292
25.83089844599622
25.88956877039348
25.593394864268205
25.97370936566945
25.851498111847363
25.521545534922172
25.795503477910035
25.524571416447028
26.054519155437575
26.113201986835577
26.004709985724496
26.099091279369937
26.10007267509649
26.043283548129526
25.93831383972436
25.88388969408328
25.965450553063867
26.061163374461934
26.098358407195448
26.08495373720151
25.99546114181772
25.890736952689597
25.930029045842886
26.001219980326816
25.946302806233227
25.786000356878983
25.90147952766319
25.964822449611507
26.022078115292686
25.891878006566632
25.972555967509283
25.969022983056867
26.023917279168142
26.02351564135853
25.84462848933683
25.669252446284826
25.697486908664445
25.743347403161238
25.94445438650598
[truncated: 98,002 more rows]
