# Supplementary material for: Comparative structural insights and functional analysis for the distinct unbound states of Human AGO proteins
Source: Sci Rep. 2025 Mar 19;15:9432. doi: 10.1038/s41598-025-91849-5 (PMC11923369; doi:10.1038/s41598-025-91849-5)
Supplement: Supplementary file 6 — Supplementary Information 6. [file 41598_2025_91849_MOESM6_ESM.zip › AGO2/r3/N_PIWI_distances.csv]

cm
42.14802271365203
42.49660544218674
42.54928041513601
42.47365583418962
42.71193546276585
42.29421965139518
42.34245470584311
42.2103514927547
42.09631793001584
42.137520642886365
41.96221357589085
41.67228363376586
41.97952731932875
42.017668973101216
42.1848680186848
42.02959419480355
42.22339730056299
42.37671315189419
42.04914288401239
42.03311155187254
41.94354403645582
42.29518636201296
42.50953005857217
42.392060581990634
42.361844324478156
42.59980220104702
42.60346174673937
42.329394755534885
42.629782752039816
42.96423147079176
42.66234266414001
42.75450315169936
42.73343626034578
42.54244467739997
42.68214900642408
42.57524338629714
42.671734485274634
42.67128182174902
42.58652552764856
42.56861523434354
42.60289240367575
42.90491915431928
42.513397993083544
42.13165898310915
42.33512179037744
42.160772280453926
41.82039798059805
41.94437316573608
42.03608632774955
42.21867191814341
42.167804281598556
42.2576978602815
42.530438475657256
42.29394834822277
42.19444689454927
42.374293429744476
42.128609180762716
41.932882685197605
42.67732758457725
42.45375426738951
42.68061219880926
42.876259975366146
42.72601461947171
42.49971534215725
42.527362739048534
42.508969706553884
42.328511115165206
42.42168021264992
42.214766243329144
42.56340305723692
42.43363703973571
42.13964832135912
42.00725651226843
42.057708356336896
42.10041084506894
42.380727339281734
42.35687486370484
42.26219611750621
42.31765810286506
42.458597002819424
41.89691906799958
41.75404668205928
41.963972640086546
42.0072180137801
41.86643726386443
41.97059087743622
41.89014273280384
42.29770415382163
41.86906809837693
41.80592262245942
42.0010430573128
41.745047851320244
41.75433972339955
41.69451309392416
42.17395270825712
42.26138660472424
42.31754475626176
42.173103762186955
42.36513209724797
41.83508085019367
41.74938844858706
41.53591714956955
41.08955854274237
41.37362213354329
41.44030996263195
41.679713331766294
41.745945012443464
41.942946700684736
41.93455386422935
41.66875446392752
42.15400523899561
41.97950774554987
42.22582881292638
42.541445922444744
42.134431269115545
42.196786651095636
42.333252892764364
42.13159394876412
42.31111025805247
42.2647754313132
41.77212833088337
42.03644852418809
42.02101530229185
42.19472685626431
41.7887188390609
42.11465020162126
41.44695437895336
41.62474815544383
41.5259128685933
41.63321668801211
42.18318608313607
41.883449177490405
42.10980650763955
41.79231012900966
41.67870889954953
41.5708801633594
41.56589955716631
41.61828850614141
41.755967514025734
41.65412001594082
41.22617192966877
41.7072768685174
41.77992130065962
41.82406875446498
41.69463979643934
41.69107479567093
42.04156095524063
41.6728782384929
41.370995739880634
41.4204480341137
41.15511542032827
41.23716785423612
41.36864383647656
41.261779548644924
41.54223580177111
41.59221676085499
41.741096970184145
41.716888135727245
41.78818700250443
42.14413838016883
42.06797853128468
42.17186927534094
42.315291246631496
42.03424064921327
42.03071264673368
41.9126816403272
41.83913892663204
41.38549998559396
41.67218317030837
41.32568387247656
41.677638130185514
41.6172126016423
41.32759108263446
41.0579750000996
41.25541083432862
41.55913864991524
41.39141285218195
41.45403938495553
41.531229875645174
41.44923251678593
41.684428524601124
41.774897983483186
41.86547686964748
42.192221757831724
41.46136319596547
41.724586643836574
41.61095797290872
41.73632070310022
42.01430224835903
41.65772986122574
42.055557222266835
41.921249812874315
41.650376848704134
41.99643670883817
41.669637200592184
41.5737328456186
41.737495066717955
41.7441663587454
41.430932258881356
41.461005960207785
41.567525788117024
41.753221350478846
41.87746386946377
41.82664572891526
41.95702642024076
42.29296996987393
42.284913505359675
42.09693804979724
42.41544289079034
42.201701339513676
42.00238886854557
42.238931076917815
41.873792778318574
41.738386468368056
42.01015457476112
42.270465707862094
42.52714920193616
42.27497888208856
41.86451297305938
41.90231889180555
42.18330104469787
41.907408934785266
41.82071491774877
41.70140095288599
41.8197403036326
41.6084953720872
41.76625640174926
42.283793514128355
42.106860539092324
42.13687083639017
42.223702417340405
42.501580471530204
42.20556970199421
42.66555048613562
42.53920867137343
42.419527725358854
42.01550329374104
41.89746897800041
42.235068813015936
42.27483642997703
42.20190251564233
42.21615673995442
42.00096132814347
42.44021841399995
42.40035723129753
42.250424844964776
42.123071127149224
41.9750596699403
41.80778660959391
41.85639658792079
42.164541830615406
42.19497155496159
42.39488720324621
41.89468340325701
42.069435299859535
42.31021835225886
42.64565468957831
41.97099223503555
42.096584572265996
41.90197910497329
41.9816059844272
42.0799232728958
42.11035074623391
41.9403711351826
42.11857996818228
41.86395599678659
41.83684578335665
41.81897128051056
41.96147212511502
42.21779681463078
42.24415512156889
42.019274200603476
41.78590287700324
42.262400181102514
42.708416203456416
42.48830054604073
42.41353612643661
42.421122170194536
42.27062303516846
41.914612116816755
42.137914748432024
42.08487161488981
42.06658842766425
41.96794928210586
42.00114258061702
42.093314753789734
42.27078441430138
42.30808920976664
42.36222327540527
42.550529760119794
42.59511485372112
42.44963894168639
42.65393099956293
42.924932624337075
42.897696952296755
42.69794412362635
43.22335791283971
42.827083261208315
42.47975797209539
42.822389539861405
42.51597980234281
42.88624962777443
42.51639777999268
42.75632669315015
42.8457539203486
42.626408582673456
42.83530471957816
42.68585836491561
42.61625421057012
42.371213096594175
42.77669283533804
42.670226077295744
42.67341924264643
42.67338728953753
42.74036338115529
42.91852440443174
42.48461641621011
42.27218544699551
42.57862736035323
42.773597831814115
43.362621072171066
43.275519455092116
43.02161625319508
43.01576067050616
42.73561802898522
43.258919146211454
42.95263015159223
43.0937293084425
42.70302491808196
42.49666646691354
42.74994841678771
42.89192391558754
43.12567136606919
42.83795170807201
42.87231110748964
43.065623007531656
43.27146593797616
43.27676104744737
43.04402373086029
42.72222340007574
42.68283255070213
42.43183029252091
43.08597355047125
42.98713904464213
43.08414814553019
42.98401077593028
42.771594859249156
42.869139357444425
43.122664387332485
43.22726863220986
43.08221257100847
42.84795332459487
43.09549822830106
43.23246020027321
42.984038462735434
43.14065150726786
43.153198516464506
43.051825135018525
42.68287094021884
42.572821590764235
42.712740164898285
42.8903409338274
42.84651841725326
42.59263121919115
42.57330334994307
42.43902786936423
42.57707703302055
42.58220648717329
42.97694642852123
43.05298425588006
43.018096396869296
43.25360922495856
43.279651147648636
43.44485944403045
43.08847647850861
43.004708740035724
42.89595007104334
43.271083629937166
43.44877599513495
43.15634189087501
43.08230768899231
43.344416063057196
43.19846641712589
42.99544413315494
42.98458330616017
43.09465218057515
42.86280960892942
42.47422961596473
42.366684544915756
42.39099094473747
42.62947302254976
42.78369570167214
42.831458959633544
42.92408484212576
43.344527280475745
43.18764481458245
43.30829574088343
43.32797383904344
43.027948559538736
42.99073113518679
43.11491368881959
43.275456274753125
43.076102376785016
43.11902910762997
43.33137162928978
43.48820835160904
43.85157424598704
43.476457931497166
43.11294612100567
43.56793265051765
43.38949532698931
43.5848508026724
43.60949351312291
44.02558651736951
43.653896630212756
43.50271899075652
43.682921679231654
43.449881560341886
43.65681404327463
43.151873938513845
43.222169751455056
43.335612002946085
43.207791636804735
43.02100298617937
43.06533472527591
43.1191338959426
43.09706858076678
42.86035662160111
43.011709522524825
43.23601945196179
43.01157415470462
43.22125655983268
42.886322609678096
43.12529290884203
43.02218976003451
43.12842512123249
43.18014978680728
43.17773258448704
43.382146311286206
43.38947872892067
43.284981234686256
43.540508967197646
43.21389472004944
43.73072266536942
43.44354643062516
43.196978366954305
43.39404030603286
43.21225164778435
43.274104382320445
43.26096403385385
43.63444017325135
43.50783523997243
43.87591653479231
43.55679864301583
43.906994196869704
43.657717196882814
43.52403416921488
43.63735432137671
43.55883733043866
43.39236280119566
43.19507241150091
43.031891771049715
43.043769414349846
42.84082670097803
42.99860045794076
43.148865675844185
43.259527382073294
42.87326690929371
43.1635671727926
42.986086006592956
43.08896652945951
43.073501041601965
43.187647422102934
42.71753956429628
43.09969550233023
43.218056736521
43.184635672104825
42.99164715502315
43.09417229424009
42.99402618438118
43.2234069171961
42.90150450951427
42.90553966062287
42.46204423527177
42.657370120184886
42.88525450721934
42.72211652939761
42.458582354600104
42.981951071838786
42.578232257681805
42.831587933700476
42.62332894211761
42.45091328768332
42.6734134624306
42.66860575695181
42.5298072855199
42.54501029799978
42.61811456172088
42.92941007276543
42.63264879438698
43.08085469647366
42.72448777388987
42.52204973356976
42.645364125118746
43.07857289812984
42.78079307504988
42.4789214752207
42.66634004529231
42.91661989407469
43.02022175551123
43.18684751098508
43.27208195305754
43.081843906585725
43.10625462167438
43.08834297880619
43.1116816808478
42.89190023035567
43.10047899956962
43.31641904607644
43.36029481988057
43.09774780923507
43.2257110560579
43.15619985427468
43.33053398557372
43.50566878340572
43.96024811849038
43.98059837081814
43.715557493993565
43.76504437969367
43.55699399628538
43.32231520314306
43.570605829973054
43.50291552236595
43.40147444127011
43.460667248808655
43.27572610069091
43.31767886374604
42.944860139428535
43.280125192319325
43.08007956427028
43.126712484989596
43.162696368305006
43.46049777901233
43.25068691060759
43.0457530734348
42.8681057994443
43.03107437624653
42.79605831945969
43.15463225344226
43.22317174297005
42.886888089312826
43.01601655076703
42.961883492510516
42.97404747474473
42.860800583275484
42.6751653948056
42.77160090351718
42.72777853928292
42.74948217627972
42.64556932328444
42.80112328912083
42.86894858056434
42.97105660373229
42.82687895899965
42.245087555244744
42.69307264865045
42.497804823353015
42.49580350041226
42.52485341745676
42.47144619191553
42.391056393152326
42.04924222636309
42.37638337962139
42.9605446516062
42.93628884392182
43.07623503749659
42.833173154506035
42.735413086639056
42.589942748805655
42.589760862077725
42.5364738250653
42.49483486487724
42.45714000951584
42.025323630401765
42.02289540460697
42.10947314936193
42.482424098318766
42.69876722252015
42.430371583701806
42.1391263267807
42.495710914427555
42.312287068806434
42.16443478476965
42.50904641009199
42.61731150706246
42.98223059673783
42.96096581496218
43.05537278832564
43.45613875173102
43.135320965476375
43.17819055359261
43.300987073377065
43.31796316706212
43.18884038759175
43.03870396266526
42.92323856134644
43.00170523739268
42.683203023855654
42.65323673920895
42.71652538793988
42.89911668325594
42.99290048949655
43.07826479616833
42.75050814318754
42.62283329801022
43.01398530944294
42.941156776660875
42.87641334408664
42.8859505416903
42.74104391309297
42.97299476682689
43.18763106826391
43.26530746414027
43.06951552235741
43.29259833975305
43.01896856715874
43.1526627170574
42.93662470069621
43.099887341144964
43.168624254652684
43.532627171638694
43.622976707022914
43.85378678611379
43.78538645937206
43.6153637182422
43.86296959182362
43.46647274118805
43.90355358777095
43.62400578097032
43.74326029890574
43.445010793379154
43.50154460062483
43.118246847823315
43.514205672785955
43.24425642360986
43.06101757215122
43.293024573327045
43.49877913346702
43.52845139738752
43.513010383053505
43.69314176106665
43.55184981660784
43.539951290065865
43.236436719757165
43.34780692129184
43.78668916071218
43.318311493998
43.22899824139026
43.48394954685343
43.55444171965312
43.49721047752395
43.457426343079995
42.74463368769714
43.14649502284192
43.25436595933627
42.939498118493866
42.89264219489602
43.01888344831505
42.781807128309104
42.32273767856317
42.52250552394487
43.129117769683276
42.86405163146724
42.96622263502348
42.68784609607435
42.608968285302595
42.46002345927509
42.37161822574816
42.911294205618965
42.86679008666781
42.88290169414295
42.66030759816574
42.87550111082113
42.634128560997816
42.54596458088815
42.537988777433476
42.463298404505785
42.38369975612088
42.229175472369256
42.50124033904939
42.66970841603521
42.33534423814735
42.62150111072412
42.629381958050125
42.089310498017156
41.87313513328378
42.02328046203635
42.038618658457324
41.87798621401416
41.822489842784314
42.08003071545113
41.809510426681044
41.586840980757756
41.791825431998745
41.84897404601191
41.57690243816758
41.597747082975296
41.514022035131646
41.42574722911154
41.6917284522868
41.81255997342087
41.309518922723676
41.45611376851524
41.83696489257336
42.02359967755089
42.04438443065564
42.11467193830087
42.01598380017964
42.00960546125105
42.17536923606134
42.05609973120899
42.275429100370836
42.56163686838731
42.30701504501617
42.15915718354474
41.99618909206915
42.20908319187653
42.35738741138742
42.280587715974804
42.14615494672778
42.24810852850916
42.39691541013546
42.3257448195559
42.371792019356654
42.13054089497022
42.21952273897789
42.0997335034018
42.19820224470793
41.938624513435855
42.24423446203063
41.995205903070136
42.21578861154021
42.437887154998165
42.486974269580614
42.33979061774713
42.17600753685564
42.30642855409419
42.434074429111405
42.34879572012071
42.168128412465855
42.44387580721649
42.590485720725155
42.57629354332906
42.36628716548001
42.446539527068616
42.572929565326476
42.0498193393698
42.01642083438323
41.97467150862891
42.35892848052519
42.1708489746388
42.20928276592164
41.871304883083496
42.092304757433034
42.437486406883
43.03704981749849
42.482276005344495
42.43003780336779
42.50016446851111
42.68761324464642
42.42350363593477
42.296388638979636
42.28397476374535
42.1908918785134
42.29893968441583
41.90836316515205
42.08785445306525
42.19310572449518
42.1536035702003
41.831219719956515
41.742152619938906
42.14189998556511
41.97830852850937
41.7550715748532
42.07669401711458
42.04115670224658
42.05848980207259
42.09647217935379
42.039914946399115
42.041379380440794
42.30419773227175
42.23758246839237
42.36450381752041
42.25338492587849
42.333215385685804
42.36006111593123
42.04825759796927
42.311903444881246
42.19239811692598
41.90786020250446
42.09925575858342
42.06068805098858
42.23362186854043
42.24841804967624
42.22760705473557
42.28025510320468
42.11174646113664
42.2101706385779
42.25544946007192
42.1475787605699
42.35268664285556
42.25409114841274
42.61929621100191
42.13880402308268
42.038389085706804
41.7175362992397
41.85589848258286
42.19821291229404
42.0953236447502
42.101165713230415
41.98756190710202
41.94840389598148
41.78789784788154
41.77459219183328
41.67772452516475
41.48672031910215
41.546824302588384
41.753287130758665
41.79630269050771
41.8044175781972
41.86739255293429
42.18203622628098
42.513452722050644
42.47354169421668
41.920771850794544
42.37253574704936
42.24325379807388
42.18137113509152
42.481677147610704
42.78469178279
42.51875647073221
42.467186247859054
42.62905600658752
42.36819170429777
41.99965921307471
42.15414794515047
41.96549303254234
41.79585844447136
41.54588098948502
41.91616978525119
41.42980363305459
41.693197199475506
41.59869932034655
41.52714791095269
41.76775079903583
42.17562264468909
42.4551048639838
42.14774074009303
42.23759575402766
42.54238780300336
42.59432622758622
41.93283682585919
41.83327334163543
42.064466441876476
41.96748095157817
41.9670199210719
41.96956246548249
41.955732579578275
41.78309027038115
41.763770329915005
42.3069529540676
42.12472510093105
42.079463028377006
41.954405704124724
41.81449141244967
41.849411776968104
42.32966892223264
42.25387546381257
41.984101663318896
42.28924024475151
42.13836642544659
41.95198760504954
41.75422442954104
41.76265269607361
41.87867787001139
41.98707319983019
41.949727888504334
42.010227614801664
42.220585659130634
42.35420624422643
41.899323541874566
42.19970583143692
42.244032580929925
42.23678430080474
42.085255466743725
41.752719913755726
42.01980857648402
42.08521559233828
42.164372146386995
42.0445325241875
42.083987294935504
42.23901402319242
41.969980788951005
41.75395503850154
41.88788214667809
41.90310926752922
42.1093786978603
41.9027074109068
42.04859784405501
42.1667456764227
42.11100477445984
42.42633851964321
42.2612231609017
42.65961008200729
42.75282096981636
42.76488405407929
43.04901245073301
43.129544287600936
42.902619376516725
42.925034775144184
42.57424903665827
42.94744647635901
42.724769454938446
42.698886097908044
42.860024735688725
42.87984546336714
42.55041380295476
42.877448915364255
42.92543516358552
42.97149224564376
42.77232241296656
42.77830178520603
42.808217003859845
42.94628249136275
43.1473187899333
43.118407504611724
43.1671603375792
43.10163337546801
42.97595862870354
42.95459276411134
43.13229277552902
42.92858263493025
43.253808132719904
43.14615678757553
42.64315806768606
42.89039717003911
42.58973269754315
43.16460434320828
43.08381990295958
42.670567623375
42.6640297844395
42.61308670494219
42.58872368318988
42.973030500013785
42.70974901004963
42.87162294116076
42.83090439988979
42.69344127336564
42.86943071261027
42.96646637296056
43.019553823914755
43.0359947889689
42.99678300792292
42.925573696018574
42.85685214914241
42.66393357764427
42.26976700209859
42.540505537045256
42.453184951412
42.434341915085476
42.19398302579606
42.76079455259321
42.285593881988895
42.654716355475
42.54025935411996
42.02107285573797
42.34759173402414
42.427904931408044
42.746902926841265
42.61000244900776
42.91137651661698
42.71555529855549
43.16928493090358
42.91497099887182
42.5328843278837
42.63316326536043
42.78862442958618
42.727025526928024
42.87337262712568
42.94802393081305
42.61713163428541
42.69593682296994
42.51903670589343
42.18804006202902
42.29621051079548
42.508007173761264
42.45284292875275
42.174727207022315
42.468363174842125
42.30061853384954
42.39861158038429
42.679510978074475
42.11343335504931
41.85007892337065
42.01444558721313
42.29332421756772
42.04515446661397
41.937814036247076
41.943268917621275
41.73507301163326
41.712798207223344
41.821607328947664
41.75152855041967
42.319375352938124
42.11677314741427
42.442897130788516
42.303738334912595
42.36892344354011
41.800351964513
41.93337442980048
41.804301263024264
41.661707704313336
41.40751559990326
41.57529998804731
41.7849086716992
41.8125211185586
41.71737605750165
41.26039867793411
41.43391920888386
41.89295419886606
42.27909994580878
42.33439183886768
42.52694342839191
42.47307013537646
42.34489785760469
42.293318568462446
42.21569711100744
42.48341389294928
42.427300049283936
42.574691506014254
42.14345815145859
42.24973802834132
42.15601983769906
41.91823548522744
41.72855478935847
41.499250000268574
41.51218227096745
41.37642268781337
41.3594013690123
41.260006760790404
41.542525069128885
41.40239225439222
41.52173087081734
41.46674242983638
41.434103795875366
41.14673731784487
41.527795991244524
41.65513836243357
41.440877293392866
41.33531743093486
41.537861396862574
41.40514257712265
41.524010694088325
41.46363769595776
41.30485873193677
41.45358949901105
41.06197724292325
40.95431154064866
40.81876494040574
40.59814391306987
40.82394195429433
40.764102171542284
40.80632891267974
40.981490144975325
40.79623228690799
40.913479632932
40.84660310099828
40.928407998688634
41.12044794677832
41.04492080306542
41.418697088428814
41.43976687672613
41.7899767439535
41.61950948123629
41.44590325769641
41.592000260423454
41.79238625052476
41.44397907287248
41.520161851999596
41.52906264475236
41.658237844779535
41.469659938808654
41.312095929544675
41.07092000340744
41.535587852606135
41.554443675006105
41.29486137603648
41.28903975052482
41.12641166676401
41.30386179668757
41.28995349259375
41.12242971265843
40.934435289559275
40.96958410464909
41.47401804988332
41.1667704530934
41.26192800872157
41.1673075060369
41.15871761976598
41.163236135837295
41.04258861513604
41.26259485733646
41.34398337983221
41.32017532026603
41.410783596668004
41.31517380169736
41.267451287477414
41.44999086587336
41.63419412206241
41.792415670543484
41.75229672066069
41.8004883067007
41.83991496413575
41.53695127648341
41.65997675696095
41.745755376449004
41.916149157875644
41.86038564171006
41.46053745273538
41.62887321977346
42.1630215476477
42.01331861424928
41.652935144119006
41.43499033371604
41.88254235466431
41.99760130781653
41.83687726010737
41.80825992033637
41.33368060191148
41.77786229895695
42.09756050751397
42.270639255023845
42.16967817952605
41.913150891292354
41.6161369316722
41.68452269485656
41.60319075238682
41.83883605413943
41.69389230046864
42.15510071822394
42.22113280485277
42.31587748379381
42.27726361168592
42.174160678237705
42.003409282282945
42.19778582493581
42.39848409575346
42.360582424489294
42.6007399817707
42.642172130446596
42.74905962042528
42.27527346998453
41.871265459586574
42.031913136293824
41.99181971805089
41.83110485734227
42.03626719847227
42.00503768812904
42.11150781230245
42.29861758427894
42.28105588601686
42.273493210993045
42.101081259240445
41.95353838998715
41.82338830580953
42.07759560481001
41.93235682312763
42.354586067678156
42.48109276931478
42.7145707627277
42.29942809882499
42.276939140797694
42.37581360199703
42.47718497484922
42.18537165926285
42.27867964012212
42.20053439708193
42.042062764605475
42.08453821780506
41.73946356354922
41.544468893433304
41.640426223140636
41.707832816766455
41.9844458697022
42.14338175312311
42.14969612149714
42.210131942046246
42.24799273416002
42.24579725599561
41.88264541036329
42.174894211214564
42.370248654703325
42.079230200857374
42.351480242598015
42.1823364470199
42.30415225286132
42.16416878746802
41.987852355613676
41.976657891818526
41.77860992049133
41.84270695206177
42.10046983496652
41.599114979617944
41.57159587957593
41.64678865201608
41.68724297443314
41.80533264122508
41.76779802958217
41.81203153126215
41.8340745751474
42.061771764786215
41.78238411886279
41.748085800508726
41.88088325098807
41.77114162655457
41.803973575267825
42.0367496984228
41.97172561049391
42.10619251067995
42.26279812890734
41.92981760747725
41.84529257950734
41.88629449962774
41.88358596595111
41.94562454826183
41.46815551897962
42.10314305857282
42.257708445506374
41.988107270411426
42.35257051116316
42.10218964356099
42.225941502025734
42.329159510524434
42.296984990731175
42.87538193559356
42.391832842932295
42.687967000117055
42.88110577996564
42.85790510335129
42.72751780118067
42.656409130296296
43.19092930020953
42.780491649282084
42.7925851167233
42.88124415355895
42.68198800229353
43.05964590522045
42.77177120719846
42.43632697148453
42.55215233889745
42.702892655869285
42.67701423517389
42.68323509783931
42.40504478660627
42.24674913487367
42.43675036210173
42.623194309381546
42.25273880491201
42.469083303847206
42.44943252358172
42.42702791547593
42.53289679742049
42.47033614656086
42.30037858552087
42.17189691666447
42.3931137908451
42.2897884830419
42.41492969455529
42.27381657236333
42.33014127781577
42.32653371958252
42.177911860775524
42.04506159916246
41.68202025415666
42.07030937060434
42.32837140223162
41.76820348011482
42.11013052819554
42.008827205094285
42.51696598613415
42.46434923384413
42.553759782200395
42.558707050671735
42.53599869688125
42.20943636777608
42.31497151454492
42.154300631219876
42.08032753825518
42.075493312701134
42.150861160816895
41.8044816330685
41.734773068790204
41.71394187065377
42.321526888421765
42.235382615803395
42.01358833368325
42.598317484878116
42.517931738884286
42.85238549505373
42.71462982537974
42.4276755692503
42.643416456671346
42.457322361809176
42.46843181765127
42.766362010402084
42.44191646165138
42.595853890636114
42.42900812355389
42.24875905550202
42.23210687083348
42.742782775428296
42.656635917525655
42.58976322495181
42.57434354927503
42.46354920564652
42.208662833358545
42.51858587904636
43.145649949947455
42.832270839616655
42.896941904631156
42.90678004087167
42.72187901534132
42.65459418692567
42.59974393631918
42.58500051033095
42.41822557431683
42.57013053140721
42.6578318746909
42.45393871628789
42.574900145446804
42.41876804275638
42.73630113003105
42.52509163388235
42.68597731327465
42.798160125049044
42.40355844848063
42.347221513027186
42.2602524464847
42.43286418270923
42.10422281657827
42.53561267847144
42.166836085681915
42.35696369830233
42.30514582172468
42.031284938345706
42.24464546534476
42.3736866357853
42.44063124106539
42.683474377064115
42.8235300371522
43.139989038029064
42.79846284234984
42.67849376979605
42.71873765478137
42.472264115859076
42.443075978483265
42.55213189608237
42.37930994345413
42.59156797731505
42.36554631813716
42.09182928747478
42.49180773560656
42.77674002357952
42.34286275430838
42.56914861161639
42.669681194106325
42.51000383434132
42.70058738098038
42.63143797879211
42.05521325742932
42.038029320343526
42.08903840730034
42.36189141576406
42.4237301725197
42.6529487809496
42.820521534239006
42.389827424624585
42.653492946671626
42.61461555613951
42.86436953553265
42.51924615750724
42.94563497421511
42.50181656971337
42.368413584672766
42.263449621236106
42.399494351932866
42.39165663263364
42.26084453337984
42.15416510645397
42.268558417154885
42.448989595636824
42.495380989270224
42.266338050867276
42.54236216407121
42.81498763294634
42.450612780189516
42.62882333638615
42.59203841920359
42.65870024752643
42.756117590077736
42.68364044901887
42.69776540455956
42.573487005302646
42.54600490545582
42.780583332225355
42.323504108105155
43.026874622902874
42.92744378620391
43.113972952943094
43.18992646565155
43.32313938962868
43.11359743109096
43.04945585776225
43.17399869464804
43.527083128675926
43.604531972630014
43.85026488238096
43.57501065169076
43.51166531219396
43.33620589179127
43.51841697192677
43.53386396654254
43.62366173632342
43.66934475625903
43.59421361018887
43.60566461670755
43.79173442009046
43.61770607276485
43.50947834244016
43.48798209301256
43.46594544135946
43.58581092222785
43.52265045436243
43.46160780385556
43.25626108716924
42.712865877191305
42.745304651949304
42.45232947315163
42.47718065980539
42.62542517826064
42.74260696750654
42.93805683013052
43.17491962308182
42.967226720595356
43.18269118416622
42.988795911579444
43.12434712227473
43.34648965680405
43.41647563309075
42.82358494920007
42.88387492859033
42.86463870772953
42.58378273754299
42.783175286727605
42.43253218706974
42.864309262094615
42.52010262115587
42.295978591528446
42.15875755233434
42.19023112168789
42.3328669156734
42.23539517987236
42.23437643903616
42.33934894041985
42.45520151707135
42.11764922829112
42.0827854480517
41.88890496839646
41.76939199301117
42.02731158134768
41.942023881967074
41.981262888195694
42.17640959628989
42.07587063909198
42.030877183095264
41.915884289121145
42.151704150762406
42.30301442351437
42.17359024093687
42.049789778281195
42.35012193496053
41.907033496679496
41.88298297232368
41.70969832618463
41.63360710492023
41.58967466982832
41.65696456268352
42.14684475522232
42.094863756951845
41.97200785899366
41.63682197003335
41.499570903966664
41.70301368434505
42.04644075483801
41.889346208948496
41.66873918416684
41.936551692021304
41.92206143572662
42.16146194011481
42.21838569887816
42.211607319747074
42.26083895664648
42.38439384754484
42.13748646440754
41.82642411878464
41.9213204543956
41.74743941871702
41.951676798525064
42.11187417151514
42.33658349105246
42.225496885353806
42.39321362186403
42.17442788901028
41.85827167157653
42.12388716636247
42.27879560371976
42.20701917561376
42.231253307631675
42.25519376569305
42.11724672330918
42.075571605521716
42.416641946696345
42.18306572139786
42.53274104823582
42.65551717801719
42.702584664291706
42.22315152046132
42.49296906677703
42.828012431508284
42.829996588849795
42.796047033522946
42.77902194752525
43.00768357826155
42.93818134527743
43.01455383184621
43.195651168385794
43.216340904117715
43.21281194713109
43.35081810508836
42.95954340652275
43.03554052878628
43.14429808539013
43.27923368619927
43.46629802133831
43.55634073889553
43.46863945637606
43.677499577782456
43.79935257554296
43.57483587065839
43.705835269439774
43.768321716214956
43.44094297113317
43.47342578306339
43.305771308730414
43.32454340478328
43.565852318199
43.517153599574414
43.531000610212224
43.56280418664129
43.139209047766094
43.15713749262799
43.199976694344564
43.14740244336411
43.21246641169947
43.1730581214775
43.54170982620979
43.56148464937921
43.48675969195811
43.293888541458394
43.28013564251269
43.362640169143695
43.45379582088612
43.474720546191975
43.70611528176615
43.18219909272672
42.95062530574077
43.38645552327578
43.3640848999248
43.4141895589119
43.79964176046074
43.97982417752045
44.11781496693686
43.92846598661692
43.729369314701614
43.866888197579364
43.4279519457754
43.64149876911547
43.20321245095767
43.36872025391582
43.106488529246825
43.010327266083785
43.05962142820222
43.465822694293244
43.34915129845671
43.146742016474825
43.35422068258641
43.337881550477995
43.3220849979518
43.25494411731232
43.643665912359886
43.488257225513884
43.258128709493924
43.655594558666635
43.95772117096038
43.16708230426581
43.243808091765
43.45457812807574
43.45273339754053
43.45544156825116
43.578875197440446
43.54471997623075
43.770041014853156
43.520935029382166
43.77308838758309
43.896904993778456
43.8102193313519
44.085978558885884
43.7867376778859
43.53971493318775
43.8641985986468
43.55021769764527
43.91025239337227
43.42795420214701
43.35155886251334
43.972073600375424
43.72756872390351
43.749483360565044
43.90372370015493
43.823836162780054
44.0843488682852
44.14543821284961
43.92889269193216
43.94064348426906
43.573341058711335
43.52685857146651
43.60777729690433
43.2270023941219
43.509630276624414
43.49372320702167
43.39169981277746
43.538121869390594
43.474457656938796
43.47606100427672
43.641422581997645
43.7535285770789
43.67401406410251
43.787585326140714
43.57178071645598
43.718908490179864
43.575578725541035
43.49106115602125
43.42445938153856
43.42994539665457
43.717186130553245
43.7229867854667
43.935180634614255
43.49086342247811
43.71118389799533
43.67566071934708
43.80259509614021
43.651045520766495
43.54265721907672
43.19024402048098
43.63022137902083
43.57670744371607
43.58188360420246
43.499654754004595
43.53617655132013
43.327350199583044
43.45461845316855
43.41958770017394
43.44622646576861
43.240429028252535
43.32366760955747
43.23496803072086
43.188648604733615
43.21173068570047
43.222974520806396
42.871827324601746
42.80160199812316
43.15628644914071
42.78698857064502
42.75047016731467
42.661315499710106
42.752492893587814
42.86437007871843
42.897308879903484
43.2200463252207
43.556473084214794
42.909946359651485
43.24165206719099
43.24019553137972
43.026198640506905
43.122689973722586
43.30201657321872
43.35061086492795
43.173971771425826
43.416961313518215
43.470664661676075
43.338980888800336
43.84121108445012
43.73162222018065
44.01490988577473
43.8427410817963
43.766667188657266
43.69782567719176
43.58656353978099
43.4263345967804
43.54294910701309
43.71056495457511
43.913133252659925
43.73521429635663
43.535345259583394
43.75322901956698
43.500107311563944
43.64708401631947
43.49629422844694
43.17386438790405
43.33623801300495
43.6365988362686
43.36815224106295
43.19403123670805
43.413808260945395
43.43233080849153
43.166630538499874
43.1952714935735
43.538760820762164
43.32819553739473
43.441277462696874
43.4731730994301
43.12980522887113
43.28282944596057
43.23690177971348
43.16395393704835
43.47187938792464
43.59335757993519
43.64447390505384
43.35075377749041
43.26284312530179
43.30415263576741
43.10805466680932
43.4670893342399
43.685944921112636
43.282563517888974
43.517124049548464
43.35347990191321
43.598756978502394
43.55198364580315
43.683789518196335
43.69694666121429
43.54189364510295
43.49497741925283
43.543614362318856
43.757908090435684
43.69457319141752
43.61460963058962
43.48606522291353
43.61603733427556
43.25030928979569
43.299118057124026
43.321669974588694
43.46694974255032
43.49587486811428
43.5639100232015
43.326733498107174
43.69139991103852
43.3741519445767
43.669850945131714
43.74482405954438
43.626379371008774
43.331401780525795
43.0409275144566
43.22784809718145
43.14290271501257
42.76234924396622
43.01816297191093
42.84754420871253
42.745266855766246
43.19428080194267
43.02067157477838
43.109605872922806
43.09001796306002
42.90308318774468
42.94908606023889
42.904682979844914
43.1186727460753
43.14455823780603
42.90326205055211
43.19238166795643
43.56580187012289
43.64661330909294
43.55152521688966
43.36364492388963
43.31908799228548
43.345856202799744
43.58211357819142
44.06172053350978
43.62974228852784
43.917045147318795
43.7066892928162
43.9009139315745
44.296094095257175
43.85243732136843
43.902685855585936
43.76762512786337
43.90730302812264
43.91154966133868
43.693276908750825
43.78587356225902
44.01298343306821
43.6774719309557
43.8543906965211
43.69529152188312
43.56132007158083
43.90159700303935
43.94375026271791
43.814456818218886
43.56924376407232
43.79483758918872
43.458658192118925
43.76021615752271
43.7989385783727
43.554067622716865
43.62300102679349
43.53043587664148
43.574905908801654
43.80241277132229
43.41975245204294
43.34276086828736
43.28758868165043
43.56826904395877
43.1302596538135
43.26975196288453
43.21187955616271
42.95179579248223
42.940077507476225
43.349689726779026
43.42067055380464
43.49803381474293
43.393382994988634
43.515759860301074
43.35036708195964
43.539325248904696
43.09487706690152
42.988794582798015
43.09251544865664
43.223964394499966
43.05354720967045
42.906031293000794
43.027984809995736
42.88863978067033
42.930652121632356
42.71518533791162
42.749208039647705
42.50743412350646
42.83535504303662
42.8500873399624
43.17984263159616
43.42645155513131
43.01686664532984
43.508366580359116
43.403212314548966
43.24412884714498
42.89353964454111
42.76099769899547
43.06047139782022
43.10391408998881
42.95284329427649
42.91485261776502
42.87251199263295
42.98356816544542
43.10055455705349
42.63090058416731
42.62346746161886
42.82898551881743
42.508203795035506
43.075047101566774
42.92740086614232
43.29166091033839
43.08363024736621
42.77275160834794
43.104622283279575
42.83170933611576
43.194021771918905
42.99440167959843
43.13815049262644
42.72098970828198
42.79212319557657
42.996438432100746
43.0656841670714
42.997827730206176
43.041557624656704
43.0740490284455
43.35880784075107
43.23041778714793
43.52879828824511
43.684632434323014
43.35951001945496
43.48683042804691
43.39723004038136
43.30755124527072
43.198009021147605
43.330379328088945
43.19978100322136
43.05057783748746
43.17174301259744
43.286486144986554
43.12637610785165
43.333524325910126
42.96813076414594
42.98720207264058
43.42383264910046
43.678283168371735
43.69045754243357
43.735253767338605
43.63127243445198
43.50769518077282
43.00389287709909
43.06352700392094
43.065625965206294
42.771022655894164
42.54001050909873
43.008540190073596
43.04044730448058
43.29237436407796
43.47635242559248
43.45814840598867
43.6548133375538
43.78419147414611
43.84517875209025
43.658217359634136
43.75204929764549
43.755558531820284
43.76535309390815
43.90605560963116
43.948567669252824
43.977769992591696
43.84272667167098
43.632632449708524
43.573944252514565
43.9338348599781
43.85076321251144
43.725401078313986
43.723305319992214
43.9579556717428
43.70673365727589
43.914487632851376
43.83270572007571
43.68548534913652
43.423898550747566
43.47782617208335
43.698434109218
43.34788203354535
43.29448874562959
43.298733268693894
42.953434937669016
42.906043323705035
43.37377821857724
43.89724703054609
44.10356317232774
43.82741523474062
44.04906117266798
43.70174152562956
43.99084325223418
43.977734643100405
44.04646229792308
44.144354194979904
43.984034572032336
44.02707044829617
43.86982531652644
44.02961481082373
43.624033543255756
44.13951953425295
43.83853348800659
43.56623458463223
43.66295116590096
43.68877842011042
43.93050800060192
43.814327332817356
43.58085314501877
43.969522315414345
43.77671640195494
43.945468944453964
43.69794250984211
43.524478271576825
43.457018056184815
43.3777063500737
43.389825229627185
43.1999181902568
[truncated: 98,002 more rows]
