# Supplementary material for: Comparative structural insights and functional analysis for the distinct unbound states of Human AGO proteins
Source: Sci Rep. 2025 Mar 19;15:9432. doi: 10.1038/s41598-025-91849-5 (PMC11923369; doi:10.1038/s41598-025-91849-5)
Supplement: Supplementary file 6 — Supplementary Information 6. [file 41598_2025_91849_MOESM6_ESM.zip › AGO2/r3/PAZ_L1_distances.csv]

cm
30.88762595983616
30.905734598174654
30.79427886790204
30.893116422082908
30.55412247885154
30.993972458349884
30.765405612684525
31.148806993727984
30.92729685763066
30.783142140684983
30.747941715644775
30.980066476941243
31.1522456380547
31.327387927938705
31.11568676257144
31.15623779793736
31.048248760419217
31.116162620896525
31.254165461284572
30.851624872481786
30.7869631255494
30.965909776928076
30.820074509902035
30.876596231656354
30.933625338267223
30.949258966558066
30.885372221834434
30.983913742623486
30.785221705619765
30.508266646713018
30.630932444815166
30.823843984190724
30.861895428908948
30.802314348131425
30.930282685077856
30.819976589042895
30.601464779361283
30.964311705596103
30.87685715238493
30.897106885402724
30.793533252949857
30.97860740199813
30.808211391105512
30.914828200339326
30.80714782593174
30.827746486545
30.855746975995586
31.08828432177656
30.867219289366908
31.087934874133257
31.007123022554463
31.050189664756964
30.655280609958595
30.6409818331316
31.042471215390645
30.680167624644064
30.795540573214637
30.64937039080833
31.068415877761883
31.248330022861854
31.057689252944897
30.913486548023716
30.87079538971412
30.738234040440307
30.820981716809538
30.911009209456896
31.103881947956765
31.15341003850967
31.074935465569386
31.17861325413773
30.93506174354946
31.04711656451214
31.23597387521313
31.017515982288145
31.07695783138487
31.166097327884753
31.163587702425147
31.000216084786736
30.993039396016727
30.905996711382056
30.906926825671096
30.83420327974376
30.90287833249551
30.670641598891923
30.79470415146482
30.797995228222888
30.699651475198888
30.84981738071149
30.78968238399474
30.73991825499164
31.269812551522925
31.118073224677723
31.279505781451057
31.16196745016023
31.04720294570933
31.177051031479163
30.738590920778414
30.920156914001733
31.31332196195801
31.46359853466148
31.000553007978887
30.937891560271627
31.039093507345406
31.04663337591673
31.22557091191842
31.016009948188493
30.912543389169812
31.140024846275463
31.208186183129627
31.12000224913195
30.711378057664277
30.908141854144322
31.08772030161932
30.8367882318061
30.94344944157438
30.789320975509252
30.853041603367608
30.848598632906686
30.836800486607522
31.081209606619076
30.846788345950742
30.805696507195538
30.950866025446537
30.893803788806615
31.0320639761906
30.977895463515523
30.960030714995494
30.92711801865371
30.51266053874566
30.34947931129729
30.300926415330924
30.566058974701306
30.428681880113018
30.583865864624062
30.67671527793718
30.898065544570862
30.941525499988035
30.661797632927623
30.87391404576265
30.707180937657327
30.777798337643414
31.003343720699814
30.972498301736792
31.003364548822336
31.234177596081445
30.69124179104323
30.831479347919345
30.70452853841249
30.692757901925223
30.62355626420878
30.288979757806654
30.300216229294406
30.397235071212034
30.68263167931297
30.691639657480643
30.65621364849778
30.590315368241665
30.79620441571592
30.777953730242196
30.68604922849628
30.564979011563125
30.878436992599692
30.790343656163117
30.65267661601444
30.76017586393855
30.844528256648385
30.71171609269058
30.51652375831001
30.508749183437498
30.799029554297892
30.748619545338777
30.36550884001335
30.801942980269423
30.843826088764885
31.148027853970085
31.147563261260817
31.02458664272115
31.26187514929468
31.088431214475232
30.861906285874817
31.111736948592245
31.10910083729976
31.174377414183372
30.972761414170524
31.02383928173793
30.9644213363289
31.05187489833204
30.931561278142325
30.964656113345352
31.136568190136607
30.949049355705526
30.720217542885425
30.807052098962462
30.691957007457827
30.927944070435135
31.04292885400378
31.24190896347705
31.141631657685004
31.19332988504176
31.268288092927747
31.321677994804354
31.169390083484494
31.24143810542181
31.07577436703967
31.04947888181817
30.79487525985106
30.612797798603776
30.680217563029963
30.835609656224715
30.85692951552392
30.725897546842138
30.911598530448472
30.815765624615125
30.84252483966056
30.839452091792328
30.598714083226184
30.92863458697359
30.774573443827386
30.92930395391549
30.817754231915412
30.846178404947906
30.87178058142339
31.20596375853502
31.035769351035242
31.137557950792637
30.773392266884812
30.77063093321129
30.87774153197966
30.96193354007604
31.338485666043578
31.21631952262916
31.335052130335583
31.042978004392605
31.409770977782486
31.09442240913617
31.21870350952638
31.36349215992624
30.903669969642493
30.970941852033196
30.849011158930214
31.237141543723997
31.114210196031767
31.326825226305417
31.321533596190832
31.413043030977576
31.096755255469542
31.264629223054417
31.220683851237588
31.171164941164513
31.167305859404074
30.98568455953947
31.12449468609291
30.93609861718753
31.261708108337725
31.16612651881357
31.162750768578388
31.06130272771015
30.967727253289727
31.52551295206476
31.33504482024486
31.157412961432904
31.18250065593476
31.146099902501312
31.208005983178676
31.151157146466044
31.200448208849217
31.088177426518907
31.30299135151573
31.117975933590955
31.062950135868025
30.956378161214726
31.160206252204308
31.322532823470212
30.948881864243717
31.149899712189423
30.893445421691364
31.227070126277816
31.118406248144392
31.21772242513502
31.17658930452424
31.206670110011608
30.90161190486287
30.964118722694742
30.973554877345027
31.035457933784507
31.157698419131183
31.018452317804023
30.87177628513158
30.751862905110542
30.99637811962887
30.953957535465648
30.904394651210993
31.055693218019996
31.15159130133603
30.78393579907743
30.844119572718956
30.65566584428378
30.85964569425863
31.112301272069093
30.772304836187814
30.85206421039587
30.977177104512034
31.0203583290583
30.904713311598766
30.89296724755169
30.989008875000966
31.04473356479051
30.895645412727617
30.959703464566974
30.9960755450447
31.197681760331943
31.07716074455681
31.38429033256797
31.600409901471608
31.395353124840028
31.36707947277979
31.35808308692637
31.348235874243045
31.128708359417608
31.293362854701886
30.85167249390264
31.006273700192434
30.805695451852245
30.683717248657484
30.87220729616265
30.797072107014255
30.764282777305887
30.66673172606704
31.164039494801134
30.8733564777419
30.940630822839704
31.07587420481264
30.786014498652104
31.071481260042635
30.937435624122088
31.153802734671665
31.37568811523531
31.066926400001222
31.205623909739877
31.340193889697417
31.238936354360643
31.32656506622544
30.93703800938078
30.800924086055126
31.04881861652202
31.163697781521368
31.16153442778118
31.056969781430507
30.85610849563369
30.695836493650713
30.971018758066393
31.287383235693248
31.284408192782777
31.22894922508075
31.289156345470804
31.21282037381263
31.11999958508034
31.094391974852837
31.191049323736223
31.100234771283663
30.95382095663046
31.259553511238167
31.02530149140229
31.062025268096917
31.033200066139546
30.970551345969653
31.011771270803433
30.779691047343505
31.07280343446833
30.92149332638907
31.155511352568492
31.05894402766486
31.097199243290422
30.988487168735904
30.8562153810788
31.04312959324151
31.30959247142471
31.006327834579235
31.07203603431109
31.27791277846392
31.355939359921397
31.189585547484104
31.057306706301468
31.24680193983743
31.15708199253964
31.162764995133962
31.52011959171406
31.448620278616836
31.292570112396106
31.48629126329251
31.342734306396196
31.652859418409527
31.573813945931995
31.198355633922272
31.441458835233878
31.460654758646044
31.50747437886644
31.30505809097105
31.43655120011498
31.56333826899039
31.602726552953992
31.374806095601475
31.262114995915265
31.44283162463552
31.147560382245167
31.132627697232447
31.220917493927733
31.04050467957839
31.054931310959788
31.250323078416084
31.36213262554348
31.43644476609419
31.389441689095513
31.294452061168577
31.18898827699924
31.17571158318044
31.077300111042533
31.235593891414485
31.297000057595522
31.063498484137174
31.148672512409718
31.217567958353612
31.302507192666038
31.341471786638312
31.12822657648589
31.508593872624903
31.51378406737031
31.249970529695727
31.409808942274893
31.14460242226972
31.499118533596512
31.184806946960613
31.184718846618374
31.143283953312604
31.127397486171635
31.01134681544929
30.73116388050842
30.881796177936828
30.864293579063972
30.766579673686017
30.452349168832935
30.534748801034706
30.691379533892057
30.80508816012073
30.88243469369287
30.969757183565942
30.87107081952948
31.08341915349349
30.83053313411576
31.0343353531274
30.761626597803485
30.89197573126221
31.076674627817003
30.925550011796677
30.82375520825371
31.08283702192791
31.041713787626804
31.071039893965736
30.777745549473714
30.811315825611786
30.621113136916975
30.7517589555693
30.961813786987406
30.530809930490907
30.896734224407226
30.857242203705834
30.750936813646714
31.22261217945034
30.746342604192268
30.904815981600684
31.006281164453416
31.20188336362862
30.806279443196626
30.61482797966466
30.560928649589854
30.440631553737774
30.576907465069336
30.409007732784808
30.41037956952544
30.181832839766823
30.291815558669267
30.338921709383616
30.346743275171075
30.74527936068799
30.520799953621182
30.815402633084297
30.69277731773806
30.732388554067626
30.48020623561756
30.506471106047194
30.505719663410293
30.614439419528026
30.955636495078377
30.83399163504331
31.028246873235453
31.19744352667074
30.89595684747743
31.07509656907057
30.989688468323905
31.082063179990346
31.31268446551261
31.346795988031783
31.44923982871939
31.56312531606117
31.266072445613162
31.072890341330094
31.11397564621753
31.0684996104256
31.501889879414822
31.197775158621088
31.052044780705703
30.962967394853035
31.077613787811874
30.956291184944863
30.88446938965033
30.968074021368704
30.97118115778262
30.677599194976686
31.01324409081718
30.763726414658443
30.84624951311803
31.35705062544147
31.203201319498767
30.88489959283888
30.76904425997238
30.63533224306153
30.89894390398524
31.055158048837963
30.900998460747076
31.182468739546298
31.0406306166637
31.060430458780527
31.06350546411767
30.859261554175987
30.800878045643646
30.869862499392603
31.022625800355453
31.038601874777946
31.08841663044898
31.31072755789727
31.115509518712745
31.078072169047875
31.020988359880953
31.212468100039548
31.27836635236486
31.550423116548465
31.263581003933353
31.11794619742284
31.199697797747096
31.11535559316458
31.27203311998193
31.30726965153746
30.976629278223456
31.198326856804005
31.123905502696267
31.17765424215683
30.996233781288776
30.829586068902127
30.684053654396347
30.892387068314303
30.8676378531039
31.060111130670414
30.935207611764277
31.08913303872122
30.95383240282878
31.26249662343828
31.005305743048392
31.181376160111558
30.976816165470133
31.086283145109743
30.647845533024547
30.78564846841962
30.963176072168828
30.897306938680178
30.67922681506081
30.787732857782366
30.469946901529433
30.820856885053104
30.966095339239246
30.853359091309404
30.65517682338787
30.558561371153715
30.734328059317196
30.9328625416727
31.116258585505175
31.168323897858176
30.89097976491069
30.73913660725632
30.975648126848057
30.782930456838255
30.86306384172758
30.826198159659747
31.29551010043709
31.438827483241102
31.020897733008535
30.828201289836162
30.920127917007775
30.969951266489026
30.778980599597062
31.025210115454776
30.806262905886967
30.707244851864512
30.818002458521622
30.873891751688234
30.940979713341985
30.829590533167845
31.117994373165345
31.20620891439844
31.408071782178112
30.859063107114306
30.716441792321444
30.946800355474632
30.864131289089137
30.996085876261542
31.154705398174187
31.16664055833597
31.43273886379913
30.98441942809211
31.187762172274333
31.225669489478683
31.081252568222133
31.11993779699256
31.04242187873386
31.384303603377084
31.33856131280871
31.569197378662786
31.347132966688633
31.316980552632163
31.329310443745882
31.567173305942397
31.33441901300971
31.53383930249139
31.3294762311162
31.229274754432737
30.91817097271219
31.041110916022646
31.348320626356873
31.1473434649073
31.130716308144503
31.070613498049315
31.28330677877928
31.328114718289665
31.120031343907492
31.047357299277607
30.949098334634044
31.230500163136593
31.000813445092124
30.887875180380135
30.69915031087197
30.97985752567164
30.878120608833424
31.012395461006825
30.975199547484937
31.15665170556225
31.065183291778013
31.147460689659223
31.039947674008314
31.18887896844844
30.81738088882597
30.824125577665523
31.131708579354267
31.081452690170227
30.932278745613434
30.899070979928098
30.799807347362282
30.6809576917618
31.101381360330233
30.86044908478628
30.976844570615697
31.12836155458024
31.14819263184068
30.85762761432864
30.985390049133553
30.839848560050974
31.130749963018772
31.1637879570972
30.926874185099113
30.943012411092642
31.011848999474733
30.747757337426982
30.543282765328893
30.69008422159691
30.784737334032695
30.853076802620244
30.812876000641904
30.57582522623255
30.586224603395888
30.86789034967674
30.824735146341325
31.07490363295945
30.729444637315357
31.026147407451585
30.82886794417747
31.120996654084646
30.871908558257964
31.086379051732717
30.8430832173615
31.067292150517577
30.955489451350562
30.82550592236443
30.706974444334264
30.921725632999586
31.31030685566645
30.890164631262493
31.030843592465796
31.056696609182097
31.157348509418192
31.32039360676143
31.050324974821255
31.12818978189557
30.73121239591153
31.064166061904984
31.118228858220405
30.98526804040699
31.228670932855994
31.208418556072804
31.038821872572612
31.10969124367014
31.111147399750077
31.291944443917625
31.414378404779693
30.94702278564311
31.031019646388373
30.797827732564144
30.800822306339043
31.053085174146542
30.962914187355665
30.869971961366296
30.809513119285185
31.064621980511664
31.084550889169115
31.0093072911463
30.850215112547076
30.967746260157035
30.70209047530166
30.882425294148174
30.85994053300573
30.98025674405985
30.700958506057052
30.6918500311441
30.602223030170144
30.644417304994
30.4347497672597
30.94523688465818
30.984514135457495
30.628398267108956
30.82079584819532
30.36006695765035
30.526456774424958
30.593813807035122
30.52177940503188
30.727295568028648
30.881181461457604
30.778956428249746
30.838573051449178
30.89416429477794
30.87234624810319
30.934587589792258
31.19380604068932
31.03913570652553
31.187312035827933
31.19737789661906
31.42152882282096
31.162859902263595
31.17757582637915
31.060349640675586
31.294401431517556
31.326935455800715
31.004443678295747
30.6462313018458
30.661083070194678
30.81821839854903
30.830992162428124
30.741451280245474
30.764336809547192
31.126348876342103
30.910011587888786
30.989480118066705
31.0325903520263
31.182323672826083
31.301368931247943
31.16829486228266
31.259429573166898
31.477795126012982
31.13678340260737
31.0622727320257
31.004172163702613
30.94199801502476
30.766931119919704
30.851114314199897
30.61992616495869
30.675687900370423
30.782688040445898
31.054308865931922
31.31924682333897
31.109601809226746
30.679434654618234
30.621144960349984
30.800166634457792
30.627416001073925
31.013243021267765
30.791982534455503
30.86390569689442
30.8711383306752
30.83268240465961
30.679466428379854
30.965147565487815
30.75733453242632
30.67405140112182
30.651284005979342
30.92590221541277
30.861383020315486
30.927765967682408
30.975960354051622
31.01869533030822
30.738726437980183
30.625379888335196
30.446506429504453
30.730249159909928
30.4620378683906
30.531054944928968
30.813210229615745
30.927178210269904
30.899440456216208
30.846080996992995
30.918054018836376
30.819543971115806
30.54897173967356
30.611914287767252
30.68287039793123
30.73745968898913
30.91409442444478
31.078332782565905
30.887728515852455
30.889868293654686
30.807953147039115
30.902893118207576
30.751236982024718
30.57266688330216
30.791114839079395
30.803546253989992
30.94798790411135
30.754910659498528
30.854557760356595
30.86006789489466
30.818588162813676
31.099251241669712
31.01823418289001
31.198798621085412
31.05479223859475
31.13314809055815
31.026461484412575
31.121651100458486
30.87716925609363
31.122618412434356
30.926613530230252
31.28203962465284
31.18008683965399
31.15462196278124
30.814572444173848
30.92112989541303
31.17925841294726
31.17007605597369
31.211472939251323
30.69226579948247
30.57586437928818
31.14372358308225
30.97958046189166
31.040446228161695
30.833774376694706
30.921464126702933
31.158075284790183
31.249542407700922
31.082709943451636
31.377261727867605
31.094993519989877
31.18485003174312
31.246197827984588
31.25952499191638
31.158491586226166
30.893775398204568
31.012476551531286
30.96268068461536
31.17464979555439
31.149102393821366
30.905464924231122
31.046733938349778
31.35884640553663
31.19392776630461
31.49613446773492
31.403225895966454
31.373122591960534
31.475004378833127
31.495495440080173
31.53683294951711
31.770078036913258
31.480880871786777
31.688460001372363
31.531183919913488
31.491782542944055
31.526595244118926
31.559425361579116
31.638335013380804
31.845900380631793
31.46695052144047
31.578637998021552
31.463276171108216
31.35728028057207
31.747927931456427
31.625366562285443
31.41797019528959
31.62842116900632
31.60542227985117
31.554440336874134
31.223982682421436
31.13437226310158
31.28252927037021
31.439946426660196
31.153801639261548
31.09246292128918
31.215776531125396
31.04574855651671
31.310904616735986
31.400725087666846
31.58450406838005
31.41590196326246
31.727008396067262
31.52999517292378
31.612472976387448
31.773778000612086
31.571556466265115
31.520895328997785
31.631887700844043
31.604858387730058
31.597604298516362
31.330252341191763
31.50629544210659
31.719584194907174
31.5117212474964
31.378687279042673
31.58176554740689
31.391968852579584
31.2836052704525
31.12101461336066
31.38125966095466
31.007945731864535
31.338156628838185
31.15151953817565
31.487954342760972
31.334791047184645
31.524476328615947
31.475201604480095
31.13974030207251
31.09708924167525
31.375386346480695
31.36371655609686
31.35489971124975
31.49112425098412
31.538695974695376
31.25417279027475
31.38688066663461
31.262090193540967
31.31124543237823
31.45947190191642
31.107527516648116
31.150870291690197
31.07131855189215
31.283818860329983
31.442955657755977
31.356127494955363
31.622027459036264
31.318072623981763
31.302083317032338
31.05444834897325
31.216702472684574
31.030420591332504
30.952743611174867
31.278317878102126
31.318688092518467
31.7381273794474
31.234596408836513
31.511163729919563
31.39544758967032
31.44529761304715
31.438510715915793
31.540735078862706
31.698405067642696
31.54031751649057
31.342870049936458
31.35879710528531
31.227147649390943
31.13288839886045
31.424046182182693
31.41615912235123
31.454448885375854
31.199323224192668
31.257919269382324
31.096387821234845
30.99913282676685
30.901454612825624
31.168146904887173
31.40223588869642
31.247587508123132
31.233119465952207
31.082551492177284
31.13353302497092
31.168084979974903
31.157518311209962
31.173970743168418
31.2276809787223
31.266601660670876
31.123596335408493
31.152863008767024
31.07743338958058
31.027607721314475
30.765616434023652
31.28967599610737
31.089870023036113
31.328838613873174
31.100268876332056
31.06097157478538
31.14298964463806
31.3047498390106
31.407833343345587
31.501798350054326
31.53961989349121
31.425672982727136
31.40188407358938
31.372357306569924
31.260951198484747
31.166938361212022
31.32672781212996
31.005063031863177
31.523022904733356
31.41027644709514
31.360409763129827
31.41250907547809
31.187174526160025
31.141299147956644
31.066061927943867
31.149310965571054
31.115763836221927
31.071671936331335
31.445009281087913
31.38535758870437
31.54624394049053
31.52323858940004
31.375597613029512
31.53109928484399
31.452783758046206
31.165207636475614
31.26926663680171
31.423091338008806
31.234520567395627
31.168302441138977
31.246496663755956
31.117925637672105
30.98247673820189
31.209963592223477
31.05707089297982
30.996574937046876
30.85848768923114
30.745989751931756
31.058305798969325
30.81817186455107
31.086085097940053
31.229101607678317
30.83539068936366
30.86414946783504
31.065566417959474
30.87121106247555
31.206296629418585
31.380387225314905
31.37906253627805
31.097524552196397
31.35824360391165
31.010953702122137
30.837252401433368
30.940310645910134
30.964885946278255
30.684853043256386
30.694790738116115
30.678872445491656
30.913320310710763
30.85637865563466
30.905490530795866
31.105418756873057
30.999479541497518
31.207329110470816
31.22347861414595
31.18565861197568
31.263650377143055
31.302987034833258
31.40364083796265
31.571826841006065
31.209660972941585
30.99072340665623
31.194357578699915
31.15758739145086
31.20514129470989
30.951251664957187
31.53555411826767
31.3282713185087
31.048527021966635
30.763751280904913
30.93570588894496
30.917976913842153
31.031343025615865
31.039659979000056
30.9930300156847
31.018334840688297
31.07107103136115
30.99786482429695
31.0435586577588
31.133548882901753
31.21417965267756
31.145557787084048
31.268317748265225
31.12952587144463
31.37739575850688
31.25238275487729
31.152060664775263
30.908615919901614
30.95798788424359
31.22930382187492
31.113463843084418
31.056959740982144
30.983994270683812
30.99531069129035
30.882701871291673
30.830002952908476
30.879106038623505
31.002621283371475
30.991815832706042
31.09517115399177
30.939493515363495
31.16863355671146
31.13737608763929
31.039935811036273
30.96082738368917
31.105902216179157
30.945065033594556
30.8034026201398
31.03754003002125
31.091380532822253
31.260980672586857
31.06178829501535
30.86378785493468
31.139504784365077
31.056479789674174
31.447566420917585
31.208629590542866
31.519678473284067
31.273890899678335
31.090523659868563
31.217200517788857
31.02362164920238
30.772152175203523
30.924276319924083
31.122160355172692
31.04302404667357
30.96694905527986
31.066305478173312
30.98306311494866
31.04516011317623
31.20055076475685
30.82351866382003
30.98739012783088
31.193869286699965
31.238987472671162
31.248118228447996
31.013645892703646
31.00218019959692
31.10134269781797
31.021593274027616
30.856970103544075
30.91722848765253
30.366154799535362
30.788756086387878
30.633995789020872
30.965901786391843
30.97916998149481
30.868773523250997
30.906792143971536
30.6442117421156
30.800286156834538
30.632984227553372
30.910497287196183
30.55298834890305
30.65972533521458
30.894931476113957
30.80513140896598
30.66831355746753
30.754012103580013
30.584099119201067
30.51459995199284
30.67479927086844
30.99683566815085
30.922454369133384
30.923715799887184
30.779766701122096
30.712613939321443
30.82430998901539
30.46659696556995
30.675399805048155
30.717591087875718
30.67662182502889
30.50711144057771
30.599564193961672
30.837824566882222
31.00054555022922
30.96507129025268
30.994550151301713
30.65464238387559
30.61853867251882
30.68781187950012
30.789260463317845
30.80305768196004
30.879271978757195
30.97772090618255
30.665914195767872
30.80126776628293
30.953996647670426
30.691827933836265
30.78364616471743
30.647306537984996
30.72013467705914
30.921528358845467
30.796151386338497
30.724969389656415
30.616151894554843
30.514895497297857
30.521958061270976
30.69610855959131
30.726013399754876
30.610192235957214
30.762656914568485
30.757987806363676
30.888387745050988
30.657281129243124
31.040090597749437
30.989570302333185
30.988719023523817
30.87491927094549
30.865887088129096
30.78178898054556
30.646586596590748
30.711603407499723
30.616048011302876
30.674720573071884
30.618630554950446
30.499895281675325
30.44993920223033
30.523695270095455
30.49588335711592
30.439316000624355
30.569835363615777
30.563233528419243
30.69643207099876
30.64603953025396
30.687536979337747
30.791664165169255
30.983950756439604
31.045464458919987
30.785531952578236
30.902562182861406
30.907061561446643
30.661363283518476
30.791908719569935
30.610479410939902
31.038452755599156
30.919502539864272
30.93548554936874
30.774183235946353
30.613668753907078
30.692706581719694
30.78314661709871
30.8337008871896
30.814881787283287
30.60247789965948
30.768048792922237
30.999121951496942
31.01579696973814
30.796034769769758
30.734372558339913
30.467014400268244
30.61160471305327
30.55955363352
30.591636697547653
30.89396485693629
30.71293180228038
30.456611490833165
30.495646510003812
30.5939520118273
30.730107701089207
30.697586655800958
31.05536075443122
31.317731814848536
31.093525959847895
31.117781640341896
31.32302338975568
31.10356323086603
31.234917076991792
31.166498043840257
31.16885228813988
31.454421998964357
31.36565808188653
31.172423915858616
31.233140380220483
31.303683919119038
31.45653077925329
31.341194497551168
31.355478485851123
31.37767799848272
31.451686477509018
31.531326276200424
31.4606142255873
31.79657288322876
31.40731605213136
31.580649976812325
31.501840069847322
31.037218485140446
30.91260868683775
31.19774429182634
31.37785292175462
31.382243007708357
31.32535657008021
31.175219424602403
31.163507887775197
31.530004593151684
31.42313859751021
31.287310600442368
31.177189101740534
30.939774363618255
31.414872649140808
30.954197623550836
31.18413005988358
31.24519567616333
31.14089531793942
31.169477903623733
31.36344885298026
31.166466019990878
31.060401095518557
31.28114027755819
31.22198594601956
31.35359065694218
31.38857685952213
31.348827225504504
31.301550975204286
31.44405546679687
31.300452664563434
31.651357186128454
31.528011387927503
31.303445061991113
31.37363635048815
31.35628274807966
31.412546296075206
31.583126983578715
31.5730479398997
31.45190712479088
31.483893198823147
31.46084842468484
31.284929276864386
31.23188866733553
31.24499858002069
31.227594873229837
31.120118244707083
31.542896604416015
31.87082409088651
31.643322503542528
31.286676527602754
31.031137436290614
31.141615025633122
31.1136415006379
31.139209027467157
31.236572825170118
31.305052381456207
31.048718358409726
31.228019464353505
31.14953542999874
30.98587521246106
31.33999946575795
31.03918682346974
30.830648593543717
30.73535882244944
30.893900428786754
30.896833566279142
31.028206540398177
31.007820436932665
31.106395537275244
31.35211805463457
30.872892907075517
30.996873184465578
31.145588562414478
31.252440700854873
31.21934236256998
31.150311958281236
30.922179524138418
30.884754475990114
30.609788534032354
30.779559563134306
30.703157434393535
30.82228886726311
30.907727315219216
30.917126796937378
31.06771053901109
30.632326431242568
30.535556576124154
30.41169909019142
30.7420283614525
30.487574925535633
30.337355333724634
30.502395277780362
30.44003062828834
30.401412871383677
30.39481823986768
30.305225691656236
30.39464720700119
30.049621103660318
30.229396718139768
30.209705576866035
30.55941808569046
30.721281930965674
30.682033390456752
30.43906175334222
30.733620251645625
30.59020278234291
30.791964591255102
30.523954176937323
30.71093939141404
30.477390600821636
30.89265699116557
30.777374100899767
30.881478754726572
31.151204186393983
30.887224772947974
30.918482144297226
30.720081897340584
30.777427929005107
31.2223910406341
31.14961751471885
31.240871501274444
30.989471034321532
30.818645298453955
31.022227981109523
31.131243609773865
30.832350044649406
30.92601836860722
30.821090919711466
30.646190332820144
30.764502395378315
30.728212204158083
30.64151976686626
30.743356643261382
31.06848198384093
30.51381493705103
30.339510250598295
30.807740616029697
30.518122694967545
30.656905533514866
30.631920659693062
30.702596714117295
30.796988759002314
30.687586351299466
30.999248954424313
30.94955593843984
30.776324777994287
31.077501795248967
30.954317265036057
31.02923476499696
30.814764963010113
30.87975127058725
30.94188655408103
30.749166286624067
30.67498067248336
30.930555149296683
30.68796488534113
30.774294209487334
30.909350967264746
30.908952143225036
30.612149574665324
30.754996864681335
30.825956487202706
30.68527317532923
30.47113506424746
30.660591921068143
30.745294355152012
30.716622185076606
30.770941414473373
30.699617400176937
31.020851100963387
30.822851493196545
30.866839408801837
30.89621226380306
31.052979345357752
30.802147393566738
31.114751724558978
30.890920395898952
31.009860308637084
30.966202058283304
30.968091741365864
31.1840653584237
31.02343049364456
31.04117702438661
30.978979128640205
31.00093102468567
30.976219333609926
30.985114725570586
31.004939655059967
30.823719298287852
30.835298667152244
30.865678475424794
30.98886519845428
31.169422447722173
31.098695421696352
31.10011107246895
31.191772876332774
31.349953608116174
31.268227603763677
31.049947122150925
31.080570241948433
31.02216163556067
31.145861900181576
31.343385130400627
31.09101226227547
31.12086368565354
31.13216485466914
31.34751399463925
31.12936947633544
31.42532471631904
31.121006785578995
30.999633543999728
31.38005020419137
31.003843224448385
31.06088967216214
31.149891379256886
31.04414124331223
30.888440912175724
31.007670681555563
30.637174271405748
30.92931946639404
30.815382221102364
30.964314650438695
30.757507667497027
31.280719214649572
31.011992046189242
31.07510795164668
30.80994118167844
30.75747548125861
30.953826931810582
31.024774736937648
31.18549713595816
30.944060593729702
30.9683892713911
30.891537762606728
31.3035226042773
31.292226597280155
31.43948888188744
31.187281200584984
31.15557626877854
30.90920230494104
31.018813934384877
31.401634215866533
31.05196534974115
31.231507127905342
31.216425239949988
31.278846797180154
30.932397980526382
30.90421961037224
31.256968892786016
31.099140711409117
30.996458710317835
31.04191753116551
30.82708112279637
30.704895721652527
30.59244941218425
30.806965583223644
30.83850307805625
31.097852666765014
31.163245752984523
31.122522491839852
31.48529202560902
31.474589360940133
31.306129258508346
31.448623410008665
31.276309190350865
31.490589353971956
31.406812120946032
31.096514448003745
31.143059910614774
30.990563064564135
31.044198185639292
30.97300847007007
30.573651969309193
30.739280113247865
30.82072299072067
30.80519140863651
31.058344094314027
30.849310738974612
31.002551370736487
30.657808417727612
30.84650799537676
30.99136701564768
31.27768281288238
31.15026951282882
31.136107126743315
30.822113583546443
31.08483752392568
31.004682812206237
30.968649627477365
31.051273129704377
30.926044060301088
30.890776645477825
31.04478247658946
30.996215132133894
30.97229940289795
30.950599648464795
31.12078241977217
31.159951922119447
31.41520483685367
31.343153979308
31.016124793849713
31.059292184082864
31.15291910995548
31.146162973417727
31.134492568304164
30.95892427013823
31.12778851362234
31.083344412119633
30.862819843805987
31.041528673819673
31.11098952040117
30.924041303993164
30.871172012001928
30.51571435831419
30.65323897301876
30.889853458757397
30.763078980430436
30.688197324507183
30.78026412006602
31.067334611969375
31.051615545207884
31.08050620226896
31.39072615064987
31.143592708652754
31.1958508739411
31.246800275216767
31.290760257885502
31.291367023066968
31.16606598361739
31.057721357490767
31.091740333962733
31.09961262273173
30.974087941199976
30.814560468796827
30.700143191215865
30.885707813215905
30.41582482148652
30.94483073019315
31.149785411661306
31.114257917827707
31.07746924344109
31.144688866357402
31.1524694605092
31.197783117124995
30.97078191149942
31.014585085098144
30.92824608617143
30.96007083308427
31.08792982431559
31.106571793322484
31.107754670903503
31.08590020356925
30.853884509153517
31.17790283619588
31.01401696353992
31.111416074420735
30.840622942818676
31.06712709013215
30.897345652079313
31.009702369396546
30.963696167953444
31.148784912105544
31.072636588724187
30.615021923427555
30.57163370163455
30.749661222626138
31.001801136552807
30.90823993365759
30.902371450189516
30.62201981754378
30.832350363610487
30.99145098122828
31.271204749246564
31.163058835431713
31.24989793870042
31.154122104753906
31.112221874065952
31.18374542578642
31.254215104331465
31.028881497995386
31.20170501682083
31.46639876177454
31.077003499508226
31.124670486017695
31.154565480206728
31.08629052906462
31.280689058635165
31.263821967478187
31.2272879292237
31.2107104506251
31.060802360580876
31.3302176976266
31.123767177526936
31.09904784994866
31.09573949402273
30.551789778303853
30.643180444725015
30.885302345201442
30.65397369351421
30.772271487739495
30.237872584290667
30.5895615414319
30.420163640703805
30.431051820886502
30.64791346478337
30.889259384634823
30.74215060447525
30.96962664012232
30.807507794768032
30.863361333031424
30.638406598693294
30.718506846672703
30.789444476963016
31.068008857136032
30.843237408172055
30.49150640235975
30.569873537392933
30.790665151602425
30.797471264321874
30.640390759974697
30.743407175091082
30.62379490272026
30.71932069903419
30.733574768513463
30.739885400380746
30.683372861616345
31.11807665840604
30.94870061603379
30.574779683679047
30.805988566454616
30.705782042787792
30.833527592967183
30.837990114899014
30.676727612796487
30.769497184386893
30.768211699913365
30.76599585807185
30.60721807535004
30.51443415421422
30.84041617513993
30.831607769959746
30.72525702382503
30.691644054821506
30.37422529168138
30.681548832322754
30.70692886130065
30.56627028972532
30.84394466041964
30.885826187671693
30.631569517863575
30.256326322834518
30.569621894637
30.365273137736832
30.31950997018049
30.544291548055913
30.609800428860247
30.68127357565643
30.414763470759606
30.676944566958483
30.717884299234413
30.74445069644541
30.904802647605152
30.87429279601564
30.716568858205992
30.829057579484573
30.840813869084467
30.681555637679793
30.828686275177034
31.052950229405166
31.013653268918635
31.250249655545648
31.16504277652338
30.8612834468192
30.79680211296351
30.838719186057414
30.85482775457366
30.706270487465925
31.008239853427533
31.0218872438058
31.164796957457035
31.069396226601338
30.919860966779748
31.109584596972123
30.67120295901179
31.09059822236483
30.828743525689784
31.01362726174209
30.825436504368266
30.450841421500353
30.70775514505846
30.880988234463196
31.01079942964514
31.10425304706081
31.000815274118775
31.095810503684028
31.316080986076784
31.235789212874167
30.941554982478728
30.949082937508866
31.012019020327887
31.06063172002389
30.960237340627746
30.90521006011737
31.174629421914084
30.892336840204578
31.00284313500615
30.98290196490141
30.794779889083532
31.062808999062998
31.16375431393161
30.820623885380208
30.881824628129706
30.566485154624672
30.711580352245218
30.703808749379114
30.654780845095264
31.017494752914267
30.831391163699852
30.882012867065008
30.681460271133282
31.119331987010504
30.773703043696806
31.134949612251816
31.152702136302903
31.104736159080137
31.367075881478495
31.26737708726269
31.53526186523891
31.315423640751206
31.339775435883258
31.146587903240484
31.016516043438013
30.934201024415568
31.084392378916423
31.247234960601183
31.309327672874172
31.07776820216941
31.239315916037302
31.478151218726317
31.535784894895958
31.294762335506128
31.40191449768997
31.22320568471935
31.248325199766377
30.996036860933316
30.983208430223282
30.95041150774189
31.28886455908635
30.895397531128676
31.01013113046441
31.047377077579412
31.069279553385982
30.923159583907157
30.80299981458738
31.040902460529647
31.012829997708195
31.1405562253034
30.6879370864943
30.921426062528663
30.967684599772216
30.827220971933748
30.608671797627245
30.68246295776842
30.90684386967452
30.88957229047706
30.744451991641665
30.86727547027398
30.791825028360087
30.61035312935941
30.687621012889558
30.590524540189566
30.776245940026964
30.607186782979227
31.115439110614343
30.96689769272329
30.668658878987447
30.84181394278771
30.83635591164982
30.79662950243002
31.337005482640233
30.95096724692186
31.111510405022823
31.021426775127946
30.84108185465941
30.458943913633448
30.70019186726505
30.55733429211758
30.86971819925893
31.232083962840484
30.66427484107441
30.90561202944142
30.84941434675263
30.849796814277397
30.52086067745988
30.603434733976872
30.918462240414282
30.9030350364149
30.789539011358734
31.13721179764594
31.130163862871484
30.762323865000365
30.55318229998624
30.667430735013284
30.70562283960453
30.548971236740233
30.78545117302164
30.80764273003149
31.056183734215434
30.78478085050488
30.96224380884675
31.129161445942284
30.955049588905222
30.827237683003748
30.720438242089983
30.66651794231443
30.56945388649317
30.449569111899297
30.569169598311593
30.325012423073
30.380415473389316
30.55331792907349
30.52685783282362
30.634024407983915
30.920769967117174
30.873971635689863
30.535615878628402
30.924381580905095
30.542334259851586
30.665100136170903
30.599491859551502
30.666441867869402
30.638963810084743
30.518042362900076
30.243881994916066
30.46328262430561
30.420997584431905
30.41103923219475
30.18318923756947
30.613754155983642
30.686281567090283
30.5362249990546
30.389219904409153
30.536349941237145
30.490476819635415
30.81596539803471
30.593799327497344
30.87801597513431
30.92361524804248
31.014481287985973
30.866884194583527
30.984324383306486
31.087257780230527
30.87745301142357
31.046989908316537
31.210369926527314
31.18660210874241
31.149013582616877
31.12642299920181
31.197138536822926
31.260973369701155
31.134054152765017
31.277796975884122
31.16726502793449
31.353400421340258
31.354192927282185
31.259324606484945
31.308085165842943
31.135914374694202
31.463450187092086
31.179181640894445
31.22795114073932
31.435721085440626
31.227519780114257
31.273749778329574
31.23989571820984
31.234593755363743
31.08681631223468
31.291819656581307
[truncated: 98,002 more rows]
