# Supplementary material for: Comparative structural insights and functional analysis for the distinct unbound states of Human AGO proteins
Source: Sci Rep. 2025 Mar 19;15:9432. doi: 10.1038/s41598-025-91849-5 (PMC11923369; doi:10.1038/s41598-025-91849-5)
Supplement: Supplementary file 6 — Supplementary Information 6. [file 41598_2025_91849_MOESM6_ESM.zip › AGO2/r3/PAZ_L2_distances.csv]

cm
46.62689122437478
46.38817890509241
46.41032707510649
46.671607720220535
46.20604776230513
46.44151251621142
46.413203917179516
46.56038690090795
46.28181387369713
46.139788709067
46.21961864488274
46.70371918677874
46.51874274817351
46.97192605040001
46.73119615270281
46.78208793236172
46.655611043905346
46.6653821893903
46.676710810831864
46.44047952937429
46.23035107113679
46.622164471195944
46.53005988656523
46.547433308030044
46.6753036248519
46.70768991831368
46.4181912615412
46.458542304448606
46.54625425485076
46.404224956206434
46.44840494422383
46.8204809479535
46.449399739745495
46.613429183308206
46.6699092195683
46.356050644414736
45.86113551037297
46.488832461077195
46.39413680369747
46.66231815453103
46.40177081997079
46.7264889894743
46.52785243741603
46.66632807573854
46.45054447357546
46.57673474391278
46.44401196707274
47.01681429181236
46.76324333947391
46.62132353178457
46.77175396399521
46.61194941466472
46.70830720515186
46.434780584484905
47.12493886548279
46.48827498327218
47.16715385521601
46.68775742813507
46.81425871544224
46.6446670589785
46.770305198561296
46.63616036101753
46.668383456785826
46.421946421984494
46.70400741605496
46.36464074715247
46.48650085816369
46.686508214669
46.70333404071633
46.693185334041985
46.547380034929496
46.5418681418227
46.80877962852536
46.600122276634764
46.507141851288665
46.58769980522958
46.80890088146338
46.70395427214351
46.24729037575453
46.29624587423806
46.44891060501624
46.556784133196096
46.477811580450485
46.2991923607334
46.05551430146546
46.347513821510134
46.32253678570927
46.17709916994311
46.23691947782666
46.34082812813551
46.57543243676895
46.61182457552897
46.5226184341439
46.630752487443516
46.54875460240681
46.65174636280263
46.04250593230337
46.51251906997862
46.93306929017066
47.15416479700803
46.84079615444737
46.368125055180805
46.44689350766997
46.3206939252953
46.69766639506498
46.465597821600745
46.29502281491385
46.40918043672303
46.235833463530405
46.43982219073635
46.24763898955602
46.49171491404533
46.74627084461586
46.54739368203581
46.76370482701733
46.24878407017097
46.32236465296503
46.51687168047274
46.463792828411314
46.54195740775499
46.339412347679186
46.32108212640131
46.62143674097311
46.390928500360694
46.46287591333852
46.48665093782907
46.51120518321007
46.16263460787321
45.58929850364067
45.6355419541588
45.823887888509034
45.841163253298085
45.60775982869815
45.75710639010384
45.57344623168266
45.904829303998106
45.93846653475925
45.70722374777781
46.034633488875556
45.72809196754375
46.07451906094211
46.360327423607146
45.94161544667882
46.16592303514969
46.23408416755595
45.77963368630076
45.94370680296743
45.76928126286452
45.749725495321606
45.79930676226947
45.64428739863415
45.52823019186894
45.66081263373031
46.14372336671624
46.302422199914005
46.08263263864633
46.18979685142443
46.25836832446199
46.22529324716152
46.18922233505504
46.17175156126049
46.16176569227472
46.235600688857986
46.087564130836924
46.16749110204074
46.047219959020374
46.05413804077039
45.89483351825093
45.74892429776348
45.72222073854539
45.757881149421976
45.1715667352333
45.97008745492673
45.764758125275215
46.26836970706216
46.29962548060068
46.38886252758759
46.4963202355741
46.19168042787077
45.8753977759196
46.341964815988575
46.30109776360903
46.38547132961883
46.52786702513955
46.258421648510286
46.473471538396545
46.32907299030853
46.42474005293838
46.29399928181863
46.48308463907595
46.274781119275026
46.012595731463115
46.071189798008305
45.85287298523432
46.17138950209347
46.15509597596309
46.50603612060388
46.23283222121537
46.42720715558933
46.62677880665029
46.61277426496108
46.43461028615895
46.49923328043478
46.51907712445589
46.83996134967475
46.34386958646802
46.10723700553425
46.0972754893948
46.16374529366574
46.170461296956944
45.99300772806478
46.326926005871
46.00507639245051
45.922607541255076
45.79283924925613
45.86944162221967
46.17859612525509
46.09701726882161
46.178292442329884
45.927855611697595
45.98670646541876
46.14541734961386
46.59560451226316
46.38468635851262
46.35205973314111
45.871597138667816
45.85873153165883
46.16458375796721
46.05575125815299
46.299258967625036
46.36234659515355
46.44889532869285
46.03983938411766
46.205792385917064
46.11524501006057
46.316313689499324
46.23903996677996
46.150796119387536
46.331677508995384
46.05239029729525
46.500429706059414
46.19793955465416
46.63625507424423
46.51246806243686
46.56344552041688
45.92820220774046
46.392604470010006
46.06588098278534
46.23258351634367
46.33419733761349
46.02814086136839
46.1007624043594
45.91506388477585
46.45051375755305
46.48136421541277
46.17890524036612
46.30054266636081
46.164572271914196
46.54640007743542
46.41290749934869
46.512932436979646
46.71154835171615
46.34922969539634
46.41101007153128
46.45990841343525
46.473562652669266
46.17896290469965
46.3589453213161
46.13178211655408
46.151026049601136
45.951857343137966
46.33436555073334
46.40480338130575
46.2213365164644
46.505450321454354
46.32995289678801
46.45715136017168
46.499856808394
46.5727014522917
46.5960931177947
46.52128020309877
46.18101820490502
46.32170975384453
46.566826399034
46.246187456713464
46.48853080511196
46.301154249817905
46.33347052896468
46.01518296231192
46.37644454124106
46.54290282423289
46.293907811917926
46.44915916389912
46.81633908955456
46.46350953502358
46.58554662927391
46.33072096679874
46.4718693229935
46.71452223095282
46.46256167038336
46.591495860946786
46.58838118322898
46.59992238587144
46.54393293808812
46.42578638166963
46.63862699930712
46.338137329707884
46.55045784330568
46.30713267102241
46.49239035065547
46.702911993591506
46.51605876579635
46.91819888509433
47.104242676178075
46.66296968483683
46.74903828864686
46.910291797025984
47.144257582826626
46.642036481029216
47.136632833097146
46.36115029362754
46.800224677761726
46.36783420344003
46.49358719683666
46.42173256219437
46.5009819848803
46.26542067145953
46.14564154106979
46.7546306531024
46.556486324287924
46.44415706746981
46.644949226327746
46.58246366246079
47.02052861098061
46.87273041646433
47.037011867450225
47.15339750580282
46.7535139399697
46.75817901731748
47.05901919304269
46.789482019234725
47.01649187274347
46.300425264420205
46.41453257378182
46.51603004019147
46.73006328945658
46.77488139769169
46.620460716042146
46.42785886702376
46.39208414021038
46.435283255919714
46.8049332424
46.884740158835804
46.62921431088797
46.86429167691202
46.919709211921656
46.91300520147767
46.686269458334515
46.845144460239794
46.79108849833905
46.72114763979964
47.04187782567728
46.967874375934564
46.927340026753946
46.68499324168026
46.726565097414316
46.51965210934832
46.33331635054315
46.853344333295404
46.55135566050535
46.86352311732356
46.89720110472097
46.812941968625374
46.57831330874925
46.50915649168924
46.73147969523017
46.954874740735626
46.65136199241544
46.46774441414095
46.88436967888793
47.22262705382006
46.705382236726905
46.71580969564072
46.781204104499125
46.47952262234272
46.707478030376315
46.940914641672684
46.819646412180546
46.473289828899375
46.9882855993818
46.92955094815075
47.18757561785872
46.825701450520135
46.51697663107427
46.42601111298421
46.765315485283516
46.86789577738354
46.68094249723164
47.1722220489025
47.007798686739534
47.39233648338406
47.13761589972923
47.10885878279378
46.902842130193115
46.792142476351145
46.78921773316244
47.012775212605334
46.6265421072816
46.750394219521965
47.013840248232526
47.088373876307664
47.05380856327311
47.41382173401097
47.020126752830286
46.91307444123108
47.119886319138764
46.77787779687057
47.01621936454326
46.85642330266101
47.045117960742694
47.00317755713532
46.84473607198083
46.89751830037309
46.854808089911295
46.78408499033777
47.09692365968589
47.19524563477175
46.99463826276124
47.02426310782825
46.981549645290166
47.07373724706519
46.82091137568285
46.68417746469569
46.61108240604227
46.81904669365587
46.706336617075735
46.132308280580354
46.47417741364905
46.65436603992565
46.46888656875784
46.15234102314634
46.08353013547675
46.497712116713956
46.62748951584689
46.69193429884695
46.78975964817077
46.69042184531408
47.07276084743775
46.325568823159
46.82427486074294
46.27903529717417
46.286254016191904
46.67199609007483
46.44791099622974
46.473941644549036
46.742656379469246
46.96064328235003
46.749099415086064
46.11341142361782
46.24204892444473
46.151654814968005
46.29095736891046
46.461811704141105
46.117630323681176
46.43489172629144
46.25984011037361
46.11711895124233
46.70762043559158
45.98622171373934
46.40771330440856
46.58764543699217
46.75659124209675
46.36488944421402
46.259861754095375
46.23370072647801
45.94350425777801
46.01901733786764
45.80792591559858
45.92540616342487
45.74488823445721
45.82896053856335
45.89975033467749
45.776227414417555
45.96505573758785
45.885215250559725
46.174817862543875
45.8710144268156
46.15315577260461
45.689790987279444
45.88840495817211
45.75333031849292
45.970955541744814
46.28823066833383
46.51789954126778
46.535060473487825
46.66619210666623
46.22249297030361
46.495142247938745
46.090424370002744
46.59992758225909
46.52368541960031
46.540390905510485
46.98877447749273
47.13658090813662
47.010984744225794
46.55351642107311
46.60852059605745
46.657665971571156
46.936261015790386
46.660024161413226
46.49161028244048
46.00109776998497
46.460035008476154
46.121177676704605
45.97916622040258
46.1871932844093
46.28221766552122
45.89718536448259
45.9958390607963
45.81866598487235
45.934210737359
46.36263244664879
46.5331496286605
46.020670850897005
46.1646963657786
46.10594933443301
46.36731746538414
46.69062527771626
46.550466161489275
46.43573413551031
46.321097386116854
46.33717137990445
46.459303491447855
46.15129593846503
46.02162793440445
46.24043708967138
46.399002495710015
46.27213792775186
46.49299342352429
46.597215940948736
46.659280300092036
46.90400553968105
46.58205439831973
46.68965636146147
47.00673749522293
47.335793904477484
46.87434928634287
46.60230287544324
46.49728674823753
46.537747042636376
46.64505737845949
46.43443630335244
46.229889592399545
46.586231626067644
46.46496518204845
46.52996433016264
46.2852017892558
46.042555891933745
45.82045327742399
46.04958008281357
46.267624269722624
46.19205341758966
45.90375085658661
46.33547218335026
46.04342422689561
46.365787557159905
46.29252914599042
46.145073906521475
46.10635890105904
46.29290871518995
45.954715110796734
46.2058347548832
46.22609392137039
45.99618369068518
45.94507763536346
46.02334123273789
45.701242156629284
46.191082401476585
46.34686447188351
46.054873665977816
46.134989718769575
45.88018454281626
46.17355275293188
46.29621070740678
46.46448505221863
46.40055017349681
46.38696695963667
46.40911980226905
46.41004836005937
46.28489284511339
46.11084180957554
46.454496309186766
46.694715112879344
47.101343598186496
46.60661409893851
46.34789966648147
46.43524959448632
46.4810535338939
46.18477436237372
46.717008214543036
46.3003379857904
46.389378033484284
46.35461049136007
46.28910457380267
46.3478116899424
46.06500247790951
46.19344776296514
46.269339000614025
46.464820802151
46.001402858350865
46.01597825467461
45.96072140063366
45.8374764265838
45.67659880095101
46.07538277655664
46.22561230071225
46.47673959766055
46.151303925474664
46.20500121785735
46.22414531579701
46.26352798577342
46.2793249808485
46.03790820723036
46.60356453856421
46.358475692666374
46.49617643054763
46.33881013196175
46.28614066783162
46.601411342754254
46.68775809546354
46.46393914430618
46.61309676091513
46.72205889319924
46.59507953364958
46.49866177961562
46.42681330421068
46.90738303403234
46.66503923012395
46.363765210763944
46.50602043790856
46.59399531798775
46.70075953119826
46.63726722488473
46.782960877240505
46.50450430532395
46.7873509586415
46.4542281796321
46.56930031136189
46.6086674145338
46.60762975374281
46.519740791955044
46.45566611333569
46.54896973815084
46.81383928567755
46.838519786975446
47.12015002744128
46.602036481721555
46.99144401058296
46.259761419914355
46.47941472942902
46.579874360482805
46.631431312862254
46.71316026991626
46.46581192789927
46.276877560389224
46.17941325896017
46.66902009063042
46.23734705750265
46.58005374946317
46.54298890561772
46.72326206194795
46.447439574730055
46.50985101048864
46.11940604594409
46.41848415326307
46.32998251823918
46.04943123429658
46.44807046827034
46.33795907836104
45.82434872916604
45.76563386810663
46.01750462010535
46.287356449523195
46.284506344095455
45.800312369773366
45.64259807410934
45.38192672919981
45.66178400287207
46.01453966654813
45.783338495439246
45.749028120346814
46.01203034178966
45.81995940342538
46.09676313553618
45.9052714696806
46.2285297791775
46.042634024726155
46.09761856051989
46.165080974973634
45.88487269024475
45.645114716123736
45.74798056653154
46.37229464310129
45.78828570864627
45.965981393438845
45.99203717850493
46.301055828622786
46.46055197097679
46.138383022976306
46.36153287685466
45.961160919195876
46.304586677411855
46.48467066323882
46.45359750115226
46.647095713869675
46.6264117191188
46.51337110643019
46.321141068943724
46.271871800771024
46.2952036461123
46.52581731602282
46.42253864433465
46.456589300439134
46.3026760527704
46.29925524673571
46.58777616601822
46.441002069321634
46.5123482821347
46.43729458716329
46.48005739994498
46.48589761815689
46.41711830394438
46.236183269486304
46.30802318237126
46.339321409826006
46.34885452081072
46.34686672131461
45.95380643120141
45.9164790409958
46.05558518055074
46.066864039447154
46.10463190473511
45.804969786196935
46.52107816365348
46.44105008091076
46.2032868346315
46.06502812048719
45.616901122339684
45.730323964116266
45.84274002992534
45.7327569548851
45.97384786621233
46.17427849782621
46.2128485326964
46.08893227206341
46.26586952650818
46.34883155143724
46.32016495141502
46.49103373625591
46.41749007937742
46.41159731978147
46.63732452729485
46.8321010609124
46.44644107647034
46.458865589634485
46.32343499039171
46.471826954367955
46.453787395835086
46.40224888117331
46.12123213762645
45.8990572551718
45.96609355410624
46.136977684161124
45.92534155513844
45.990273990554904
46.33140891383022
46.34303792963725
46.12561753447369
46.11454223226008
46.411166998367314
46.37280002180067
46.419916965652675
46.46078812241994
46.79093806229998
46.3691202886351
46.39366735105737
46.492419641278005
46.10421244068169
46.2878091611334
46.489092511918884
46.42965600025367
46.0037211240932
46.11529412001262
46.570834647284535
46.65441435300845
46.68104752071559
46.061856319339384
46.070787674608525
46.42437716342054
46.24521133690807
46.49267503541887
46.22472352996994
46.14280896386099
46.186351142654274
46.01956420529637
45.90150737470562
46.468949198922026
46.09869362099171
46.1971748679352
46.267034192980695
46.71150153622336
46.427479621869175
46.55119607303677
46.74883849446597
46.460224878076026
46.13510728224528
45.94061020867709
45.69534344924617
45.931829620064256
45.42486035297521
45.744581193521185
46.20459219006231
46.339980208506006
46.35215112667354
46.17880927666206
46.064297813384634
46.00698669574318
45.58323970242545
45.85699446919743
45.8588621859125
45.858870442057864
46.37444332238104
46.36922722621248
46.17683431965085
46.1543314017231
46.11020931159157
46.335847031931834
46.47926240523593
46.011118457566965
46.35449654669514
46.11109438808984
46.34564311464241
46.22417226240821
46.2940105794036
46.58755334504897
46.05835367658069
46.405478545168016
46.557050446092376
46.3907022103449
46.38165305704782
46.27073307760252
46.4520099388244
46.38056112174642
46.17806954311171
46.49186744415062
46.408579953850165
46.837633634845176
46.4780394383459
46.33005744062431
46.09359979576381
46.220215400063026
46.57561983942185
46.58706414702384
46.6093163748061
45.9955088965725
45.91176436588504
46.73584244032198
46.39249289404313
46.521660369198905
46.26559802023824
46.209268717097025
46.56984825812995
46.43278210542581
46.377031554473874
46.708077239712374
46.8139438382786
46.73823272434184
46.702676228784604
46.68940826898122
46.614389541093104
46.345452534266364
46.251582091326384
46.392889768657604
46.529665674606434
46.70615108531281
46.09252725176335
46.57684981181454
46.82258187434562
46.65276256333988
47.172806577423266
46.898551435374976
46.85419231074316
47.19322411151166
46.94110456858033
47.090254190702254
47.444196703905696
47.02070871902605
47.194832756799784
46.82878517422849
47.07166539701578
47.17706526029547
47.02449064177805
47.266721909898635
47.50868882706287
47.02810030548036
47.120519124281685
47.12394668246971
46.78674812731667
47.4025708945846
47.54806799454838
46.98878432655968
47.34518496111122
47.021704223391964
47.22148704722872
47.07812514982971
46.61637113401889
46.86951707814936
47.0440284437821
46.722483093865335
46.535602406301635
46.76548362296305
46.63195202407853
47.0730515004465
46.96858961275164
46.73739289748608
46.65503956704713
47.36257517382847
47.07083294925241
47.21762024071438
47.175383825713354
47.2869800024876
46.96269542383886
47.12556545668693
47.1183140956874
47.19392782844482
47.072340141085974
47.03536484334605
47.117141067284905
47.02050425573504
46.791993717099494
47.04614514745355
47.126767005735296
46.86411420067556
46.768663488453846
47.16318261582104
46.53758933703356
46.92906784681012
46.702902486539955
47.11856458415913
46.595393894638306
46.96317043462482
47.12073603669165
46.52968606612608
46.465756684663525
46.72743961257575
46.95479163705867
46.87180028807589
47.14899081174409
47.162804102302324
46.7538641533801
46.81818137333268
46.72566930389797
46.683332771796756
46.8545202022353
46.35579675996237
46.13910810959434
46.13445181240497
46.284673345254845
46.35771011279909
46.636254677169575
46.737289906344806
46.41385277746783
46.32823414806174
46.22132259184344
46.23316672028965
46.127234572800724
45.999809586009604
46.39197118010184
46.64947701877009
47.06947675175556
46.59074348462043
46.90261439418641
46.89063174785518
46.894921335824776
47.17684157636331
47.09312337157019
47.086880726269264
47.04689020525001
46.96552479563976
46.76758985812199
46.89098399314232
46.630879853104
46.82224785500678
46.84719054487101
46.936032750873665
46.47715260241559
46.73283631886342
46.516561139030856
46.71684943103385
46.495825157326095
46.68462915839819
46.771335144298085
46.75895585335412
46.39861101259742
46.31939983048231
46.38566831210162
46.41481824443449
46.558495302452855
46.38713839261653
46.61764088804875
46.70866699312868
46.50779177282396
46.66404052432615
46.59392221214063
46.36963163796782
46.32312084145404
46.88371243967367
46.96300580570276
46.92784000719442
46.790269169722244
46.41218842282316
46.542257385143714
46.55752738255082
46.732503358165275
46.57410937018357
46.947222854110954
46.93740367755133
46.91799612826733
46.61206097466822
46.80607174658464
46.63811654297848
46.772675384022904
46.540580420000566
46.98742894796739
46.86014262991469
46.905012416463244
47.063550833307524
46.616264896186586
46.56997119932281
46.504059059685524
46.60787936403009
46.60291809693249
46.33748939982384
46.87308125284491
46.60577406840267
46.94417387609857
46.8317945441723
46.46226049100488
46.63035467738502
46.574485443681986
46.44649168462471
46.702194089849634
46.72338488516408
46.42972551827136
46.54171112242003
46.61411107108101
46.15491871207455
46.08757602967674
46.43956030765568
46.45417449792101
46.4855469467107
46.33420416054506
46.21587826586927
46.34044973509293
46.30098544783532
46.36456247598527
46.53964155823578
46.16929789427559
45.797293742006104
46.35240290249105
46.269787031620375
46.50335051267742
46.52783521660894
46.42946248891
46.27516079722997
46.40819663355825
46.20784092574393
46.01817895530075
46.1568404714514
46.35376824020787
45.970235089097194
45.95641935133756
45.8621030782027
46.318215864595125
46.106127708449726
46.25644372891196
46.38745771251247
45.9196653242872
46.402279601427736
46.48280819657599
46.40086944951565
46.73703157473663
46.83296332648794
46.82881063305323
47.03966460859067
46.616437694700984
46.54950783741804
46.42577037375529
46.27523223706346
46.604067680447436
46.198798666240044
46.98712083841932
46.73593671150349
46.517140594549694
46.154916066846305
46.407803108183444
46.303896520683864
46.30915501336557
46.34638310991554
46.37291425007998
46.22618611174284
46.280990937382846
46.367049238689496
46.45590661955457
46.35445458894862
46.23362212326987
46.3849995619161
46.33334054890589
46.50186115666001
46.70315202024369
46.771768625690356
46.2677930189492
46.06017737040877
45.88940164726891
46.16304652752486
46.243574778898
46.31085268310846
46.298821491083835
46.0058577713446
46.091403748318236
45.9033010923254
46.3146993943179
46.55726906280647
46.43341762846715
46.4133618739918
46.16781665589134
46.52423896360117
46.44346045250531
46.38989544154716
46.413300066437266
46.27337270709823
46.122347162417796
46.28347436679638
46.31478982418248
46.3389499380679
46.522221555620305
46.39478014863943
46.22502396639465
46.29082669661649
46.3960183600309
46.75668856878919
46.432820065242325
46.744057325666255
46.46571180680199
46.49184459865149
46.62545662300723
46.25091213937282
46.00634904785059
46.60925231403816
46.60613645752486
46.42764065734252
46.53342869020074
46.39121962959889
46.21915475902958
46.56872017011026
46.75086117465501
46.62404074576685
46.61889830913455
46.64155809498556
46.9739880091615
47.0388908954978
46.67311373361813
46.57015483669862
46.86464898508439
46.67433816737385
46.4018511540135
46.35975391846597
46.0018115857715
46.39493450667282
46.1665732329508
46.38034131991768
46.375995372566145
46.14753807264827
46.18526087994905
45.77605996582554
45.92759637077795
45.920861698203524
46.17436089089596
45.669302111549214
46.05494590600962
46.29632365476008
45.87932840615887
46.00622481751768
46.2580866416701
45.96621556406866
45.80853089725626
45.90888253559946
46.3859083259295
46.66398304929358
46.52072595190312
46.53233436773406
46.28340982355542
46.446551449758935
45.724763582963014
46.06542094159294
45.972162833912776
45.883849248706824
45.8366860757086
45.976869518166865
46.027545830795525
46.13369773742043
46.19759030543741
46.40503362693045
45.99693818412285
46.037498825766534
46.01126559854516
46.385101975009064
46.13017699744773
46.312704159061035
46.561862342015424
46.07691235726583
46.332608364893396
46.47223823587347
46.17209918950804
46.082432769345985
45.87333342624189
46.292075062910236
46.52316118353656
46.32542613896382
46.357593189211514
46.258675776212606
46.11929318793832
45.768032169332514
45.96496980263222
46.10239181540181
46.21500300236129
46.234858635313216
46.260954204523024
46.225791834760074
45.90984726506923
46.55814108052403
46.72605284750998
46.365528469164346
46.26908061408453
46.259113165680546
46.55453210670423
46.230136303654675
46.37014836566117
46.01481953583752
46.16414165515465
46.366443494451346
45.96877433005467
46.25150134645789
46.123192777051486
46.110419940990006
45.855786286627094
45.87649957900731
46.141912836616804
46.27060951401285
46.23352348706152
46.075653140906
46.19689607306366
46.55693285350724
46.712152130287144
46.314368962921876
46.06415820341952
46.06940350788021
46.28024467978593
46.37611437450873
46.029001743418654
46.31860101529389
46.07712995495579
46.317756433239346
46.02200828895867
46.024167192044374
45.89619877292741
46.0907690763084
46.22901840962686
46.149186545694356
45.99904203647811
46.287201446386135
46.44780402747601
46.328531235395744
46.006756635106576
46.20065688663478
46.07110178552806
45.98540411400301
45.834595203378875
46.042340987432645
46.20326752863366
46.29882594731414
45.869587071380636
46.094973004924114
46.13752782465816
46.375473982863355
46.13996735353313
46.36875473462898
46.593342173146254
46.393106995614424
46.66918508129157
46.69099489474489
46.462364424322594
46.554502777417596
46.438552205807156
46.482635851832455
46.852475240764306
46.858599841402075
46.7587530607715
46.66086782100568
46.659012842605385
46.823417445940414
46.55567702951932
46.96226672427052
46.865717941497444
47.115723816014146
46.740465767755964
46.765197208751935
46.94851757239296
46.7022543721142
46.91258552966791
46.68791893532076
46.32408887111108
46.08424292163345
46.37974712516617
47.00379065416909
46.635619148015756
46.4071561616981
46.41899371793005
46.41870951909636
46.47805006630178
46.65507982406558
46.415480960569994
46.21001851621059
46.23117233226713
46.467768359478065
46.23669107892468
46.56461557313644
46.5281805762824
46.37052878581906
46.62630845854782
46.697118615685135
46.56470012510986
46.742947795387934
46.82992517140989
46.784893958386725
46.71512149636264
46.82383497760256
47.16741252521841
46.94107567351364
47.030145917834886
46.602495949078325
47.173062402421166
46.95295019571619
47.07381521633769
46.76746785163221
46.74888003186338
46.94650441818757
46.91874238965112
46.78229499447246
46.74158375926094
46.55793282338618
46.801006122547605
46.719736973408004
46.45506070431762
46.2875811653305
46.12488848429868
46.50254260898232
46.452283651590626
47.042157990613845
46.75432904398312
46.51007154293614
46.02680411770161
46.10505633505872
46.45744679447731
46.359766111111334
46.60535279079185
46.73383668128579
46.51902003941204
46.58058469820044
46.226734895379494
45.91051511383938
46.615750491773895
46.56091756616365
46.495448665628736
46.12952793405169
46.273304164593334
46.47584996714892
46.43160391803803
46.60034757073451
46.728936633122764
46.843250130659186
46.45824043890053
46.632949375810625
46.613869525600215
46.71832632831186
46.92652655364563
46.59012707032789
46.34125982770599
46.48237393063907
46.06477879868781
46.695774668532785
46.43386927302291
46.39538392026696
46.310078671497806
46.56852707904028
46.7391151278622
46.345373167902494
46.069853538808545
45.82276081239967
46.22563136349372
45.96559903971347
45.748926256138944
46.10230890210104
46.006663978100896
46.129415216086635
45.938804550510156
45.78129173344385
45.81861468419404
45.24845143726474
45.571076715651685
45.695052202395935
46.031822950080816
46.22109703117163
46.14262329940439
45.81269173163848
46.43311396265217
46.11221690873935
46.08560230624323
45.8666509879343
46.11719934086946
46.239155707699844
46.373144156142274
46.446037893233004
46.39887654267644
46.90231330535426
46.725542630564
46.50496436003539
46.29223172234532
46.532661075884015
46.56856443064052
46.78422902239776
47.11870609681307
46.475256124053466
46.250341146935114
46.590772596358725
46.799415360243266
46.25349412792891
46.14904680718947
46.00177812149623
45.83775507985578
46.0940248729895
46.13063255763871
45.81304219728283
46.16068102370144
46.63247785462609
46.228032716781414
45.887470581534025
46.15801019323993
46.19615731431177
46.39771648899829
46.459226893292914
46.40573624153089
46.66518759031673
46.13219074908109
46.287929185760014
46.36072527227594
46.095885494978816
46.36949981266916
46.466700779119826
46.45787563880669
46.31390906315845
46.31289553871304
46.35077696388355
46.507815253588134
46.37651903068275
46.32535661137198
46.19349918734607
46.30555110596217
46.28194188123472
46.15119405735342
45.978816186372114
46.09732184657546
46.22338664952464
46.29657384068456
45.762827223971954
46.11408357730145
46.20811749113893
46.03369696842093
46.165937866777654
46.11078499386321
46.2902302516462
46.08107924358906
46.04925744553806
46.05356973101847
45.953449302067355
45.698863553798006
46.287890156193285
45.91208798518328
46.00812288210182
45.91177803989377
46.08890862111248
46.3127295193854
46.26969121616116
46.006856697581426
46.162204770047964
46.107581361235695
46.33113228999566
46.2704972788295
46.267700440662985
45.70234623168287
46.009869519005825
46.184472261528356
46.08323097732297
46.37198554993912
46.742683769172
46.602414427028066
46.543779221692525
46.66746543160289
46.71502382410926
46.3465537813581
46.74193850131509
46.27531708816347
46.32607637079268
46.693782159167185
46.50888740877953
46.70065811365104
46.39352056968671
46.918255646881114
46.487806207906296
46.610861992011195
46.40133813521947
46.25591556481948
46.8451903569089
46.393732053095626
46.417402784158504
46.521661453857256
46.57638704619538
46.46735885871591
46.51330403803024
46.25758056506897
46.614539178772695
46.66986669610409
46.62080871913625
46.36873624179595
47.08928955754068
46.79258479324228
46.95658508169489
46.83546920056458
46.62167884994273
46.591869238348536
46.5601285933274
46.64406461475949
46.69078660008615
46.58304883592925
46.63663670806919
46.77028779643661
46.78951373951136
47.11286334814925
47.101616386812545
47.08518053755408
46.848805069040225
46.60045096258211
46.951404685211486
46.35508286043229
46.72439708010776
46.6072612064697
46.840180768110145
46.259322270718705
46.38203206089081
46.86724285941482
46.56878211492809
46.49570879938755
46.620926583133844
46.3827920720766
46.128851497864986
45.94541696055047
46.35886835221434
46.428429582800106
46.5423054426472
46.64072436447717
46.64833482956932
47.0675638515214
47.04977193182649
46.92151579277511
47.09622493312225
46.70729202581309
46.96445044451114
47.157837352576344
46.91097968860759
46.98511360593216
46.92682068367846
47.205814038555765
47.147960623314
46.63500220090889
46.70727976606982
47.10558522048364
46.88759681312003
47.04832863648481
46.90468985653779
46.9061227300776
46.52035878415727
46.720966145957455
46.99978329463715
47.08372742787774
47.2401795197989
47.24458970987697
46.824633724246226
47.04356399718065
46.816329372602745
46.62241303989748
46.608184015745195
46.57212926578735
46.55531098456085
46.885070632845505
46.8471813980821
46.93082930823995
46.66665037109593
47.143810326721194
47.24218252189037
47.3541400389433
47.22042539920219
47.03194660100249
47.150797194680415
47.268994658922274
47.068492434697355
47.15456624286269
46.75177581838567
46.797829445816966
46.855777007688545
46.5006512830809
46.732575895196184
46.60022065766455
46.53332626232245
46.47928250944518
46.10654279805686
46.351990954462906
46.67034075097686
46.64688029160944
46.66116229356426
46.63410662413638
47.01975949633398
46.781510157096015
46.544669582342415
47.04707877820556
46.576354405672156
47.0608624404802
46.85465755783276
47.1598043322416
47.087774467167975
46.623297898241454
46.87275162374579
46.807618206878445
46.700235786510085
46.58963986776681
46.46137616738168
46.512726437461396
46.880809530937064
46.34439220970201
46.71628144230228
46.7677616789523
46.70570158150512
46.49497694758757
46.61862622651676
46.6662637911305
46.73593179949582
46.458271259171475
46.85164051530501
46.90838278972868
46.918733597741536
47.07009382085629
47.03682562948266
47.049564740797344
46.87553032629046
46.64747702956837
46.975556569865404
47.061350002201095
47.005811972545054
46.67377383576169
46.930560542755664
46.753068711372435
46.897705454149964
46.83551296068403
46.88178050318577
46.60496777725795
46.44067409453138
45.99940001149434
46.270877761763764
46.76938733983539
46.50513547903344
46.56389166712742
46.138036865668376
46.300646882586534
46.67634864403397
46.615825895987626
46.87975295666348
46.92557539973644
46.97509187705312
46.94386988063024
47.02217365086935
47.285288351765054
47.0374131441614
46.997279327957465
47.2200924432542
46.8957214533589
46.860262039627486
46.98946330226271
46.81755066988777
46.96350809211552
46.990732118644054
47.17820998999891
47.0349144754953
47.049244824951344
47.260669446988715
47.23978004700179
47.0660812919982
47.09724130271256
46.42203029240023
46.51519226745774
46.965218068873774
46.76117105315738
46.843228915223406
46.193090565491076
46.520006857940096
46.55533121535948
46.304192897566175
46.27632825460538
46.722521461543224
46.60947806104748
46.8385632655537
46.847485686460736
46.80345645911527
46.73470200446477
46.651422717981056
46.7140502101544
47.163840171565006
46.744784516632954
46.33753574389306
46.4328307000256
46.71048578698825
46.65841228271345
46.58862586505266
46.55082192193599
46.303416262690405
46.4417371224649
46.461520749314055
46.41638875915452
45.979235715649345
46.82252462890954
46.639406266686905
46.59641305761927
46.603793771562245
46.55535452876153
46.595001424125435
46.60545260305225
46.28041155599897
46.29266946022774
46.40827467309273
46.01955397577514
46.035391680684754
46.00815453694109
46.25896336585102
46.22111648339024
46.23354129395907
46.20602050790547
45.77800534603885
46.09701541190235
46.31329103591606
46.23679009492596
46.66965441943232
46.420484236998895
46.320600677018994
45.73487096114889
46.08040732648956
45.8795092733689
45.70944436734591
46.148546975118
46.24264243026633
46.46137882061268
46.218716325341035
46.289661626328865
46.503481204798256
46.4206810282733
46.45001479977847
46.48969212343609
46.250635756575015
46.33456485671561
46.65743239649728
46.426858617735
46.7681790336314
47.013125643964194
46.807498321219434
47.02763298763299
46.78968294079737
46.38803898062816
46.477532314993695
46.45796722602101
46.58298534544414
46.221826290434585
46.58292236920214
46.69554400054661
46.8288723018858
46.70762747770674
46.56184932847145
46.61878163141635
46.328897991867905
46.57905483727013
46.33009563140568
46.68954624137082
46.73757484506562
46.18459099448289
46.553014913750765
46.69881235393783
46.68376855281601
46.47990916926157
46.622031813280906
46.80845464151654
47.08025591971138
46.86429942365015
46.7424436634143
46.6239581228428
46.770934962330706
46.500826650391474
46.2802933921232
46.37278410714988
46.68051660545212
46.349715179458165
46.4728890487049
46.61906615118458
46.51369622417029
46.51559469439435
46.63710414289862
46.38107883236084
46.405529079435915
45.92736074263095
46.13121609537385
45.99206719521662
46.0353800216472
46.36586566038483
45.92868448239374
46.06502672516986
45.99202881149707
46.46434752295133
45.8222700684424
46.28803039935357
46.17120002745963
46.1046888682334
46.20606867459121
46.36167059201127
46.5748047448524
46.41118916150622
46.344198299348584
46.40589273328167
46.17357350943014
45.994162521513225
46.14326745830539
46.27726156231984
46.47878453384614
46.254320279165555
46.52914867595262
46.74193552512247
46.75278588184534
46.617817167094955
46.87027950843607
46.403342306210995
46.56741653930995
46.14759647193835
46.2134351448161
46.21924378267065
46.531661370537236
46.27532629458413
46.34289979262676
46.64878723751028
46.329457756079584
46.19663435719593
45.85603043912719
46.18115873305167
45.973357414297176
46.17304389107248
45.812875979460856
46.291490760530294
46.434798792376974
46.072508999155815
45.98154614020921
45.991220955909256
46.08751148231596
46.063462453996955
45.81534495999098
46.12847187760723
46.26489935430257
46.018409376700234
46.28744800162575
46.03429525818394
46.31617760708163
46.46670837158244
46.925024055176344
46.4944960185779
46.1131794749753
46.41630976907013
46.14508849405722
46.11552018582016
46.550548434559076
46.11376630602796
46.434001820312744
46.35064495149624
46.249382921291996
46.06053795903187
46.01653667348032
45.780445334072965
46.25429085269609
46.90076418100571
46.333481025659346
46.401105726957766
46.45004482979629
46.523486666776336
46.07926810114249
46.234516305974495
46.41986115248582
46.12324710954577
46.298537439050115
46.27828403458482
46.44092519107837
46.190139752641855
46.00982933899663
45.925204342874956
46.08819121131491
46.077778929187716
46.15711643572509
46.1988749723967
46.54732272999098
46.475139456660976
46.58586487695112
46.676308499306444
46.43012311860724
46.41109233398523
46.30502416500528
46.37547834942961
46.27219221438831
46.14849124493863
46.12810312326156
45.782959249264515
46.01415401903741
46.00805104499126
46.22111378230307
46.505693775036704
46.555757346643
46.69273315421037
46.35783871847315
46.76266613894733
46.207518666568774
46.16064035701404
46.18876749110368
46.27049678896847
46.09866773060494
46.3277059490701
45.97052903436303
45.98140869492623
45.943408402656736
45.619467657725984
45.54515770876984
46.01207203531118
46.165469585142176
46.23443035358358
45.75671689128822
45.88314398668321
45.80092811472642
46.308535975170734
46.02246375225203
46.57214489550599
46.5422376130023
46.244524538171646
46.24572949581456
46.65015729026308
46.62026146609749
46.40032952001328
46.76609479396573
46.835868462653636
47.161994607498826
46.95733297661763
47.067661372262414
46.95335374987569
47.22164425358395
46.8363933792853
46.898862430046414
46.870725802373606
46.87242728827274
46.93749100713886
46.98278230436324
46.77206290793366
46.69970346890895
47.108869498771284
46.96445236513512
46.749691761558715
47.07318969883094
46.93993757018076
46.939696295001355
46.80971234137154
46.78738251229531
46.681997673748214
46.793125708116925
[truncated: 98,002 more rows]
