# Supplementary material for: Comparative structural insights and functional analysis for the distinct unbound states of Human AGO proteins
Source: Sci Rep. 2025 Mar 19;15:9432. doi: 10.1038/s41598-025-91849-5 (PMC11923369; doi:10.1038/s41598-025-91849-5)
Supplement: Supplementary file 6 — Supplementary Information 6. [file 41598_2025_91849_MOESM6_ESM.zip › AGO2/r3/PAZ_MID_distances.csv]

cm
53.697797156839684
54.07883294677297
53.9962617649961
54.682418169044105
53.89962737775399
53.35916222993456
53.19459694757918
52.80814865878653
52.24802910717045
52.401836411009235
52.507915285850885
51.9837378012311
51.85359606788522
52.11774255232993
52.31594724626117
52.29458204360326
52.337708786011696
52.61407077856308
52.79415159759184
53.285957650088925
53.06056118674764
53.65259405769464
53.9385384739176
54.023341811593376
54.26328494035454
53.67187625267376
53.73626170499517
53.555196377966205
54.137109267929134
54.03128952378163
53.69352487870605
53.98722703439554
53.68918286061984
54.05785427868382
54.09968367241896
53.875556286172
53.54800203372635
52.79207212579038
52.85936582442295
52.7385999723776
52.699033213004085
53.419825640371585
52.66293261937629
53.66500476749146
53.123162179901705
52.97296571664002
52.68179331962763
53.20623981358463
53.56330843619977
53.4916969272926
53.47061891572238
53.510394753823434
53.732306650750765
53.195877960460145
53.17444061916191
53.35015199797235
53.0924976625347
52.750093321605384
52.96143181406388
52.80616237825538
53.19339944250797
53.001064758384324
53.00402439836237
53.36248725709434
53.09401942663968
52.50345675868145
52.78496612819167
53.4559099897458
52.95314929191191
52.815847410548656
52.92093016525606
53.30235153796588
53.108851591467584
53.002042634040016
53.26988791544406
53.41670196900094
53.62315075971325
53.079898588270005
52.77985296166111
52.74473717120353
52.82846342018463
52.71882889239148
52.99987452229161
53.31475854739573
53.5171473623127
53.22329058231218
53.99267232122232
54.32789837290319
53.88937339096339
53.947929799857654
54.122259220171216
54.34382041324719
53.62791269660919
54.04899023584969
53.826281017226734
54.11410064922681
53.79193968281714
54.20688686604578
54.36619979957269
54.490719074647785
54.25715595239879
54.136664116328525
53.64719346675332
53.91194646256219
53.936002549471034
54.420252152104204
54.16830264526179
54.61152627935537
54.64830754717427
54.64321503575914
55.012019064367834
55.17683463160969
55.319034845870895
55.69951092302015
54.93144888409343
54.89263690102312
54.755356287340526
55.06836198140857
55.175704831306284
54.37250157936345
53.84160422633255
54.30213358310606
54.056666098014325
54.46247913892428
54.73961224253872
54.41999326805675
54.68779801745034
54.169483120489446
53.85503446492989
54.278432521686675
54.19107319954029
54.47555141604348
54.46550951403293
54.15767811738967
54.57792676787355
54.46863949708709
54.35442649863347
54.10446966374577
54.584561375824364
54.151923753502
54.33761820177481
54.527446846533316
54.64217122968638
54.52371379367194
54.84613359392637
54.532683895969306
55.181896993670634
54.67709631021733
54.55266812552207
54.238708575588916
54.35863751148488
54.84164384777332
54.95828158305989
54.93446453150115
54.68635891033929
54.542669055880374
55.07238578203327
54.820494402651015
54.99729750819352
55.136016689087036
54.82067712631687
54.36927769898139
54.61479969456011
54.62572710603272
53.80842235426535
53.990586400118836
54.69259293973493
53.870247406769664
53.45461392283092
53.368306389787875
53.753108228510776
53.53597543583244
53.66105897485399
53.401071764487
54.11859932751829
53.97455417124721
53.92316749292895
54.30911312007827
54.18736613924277
54.23721370177948
54.74496591294516
54.85885187675653
54.2319319194225
53.95647330581981
53.41249625559615
53.83414010475766
53.92160451409182
54.25611981694577
53.89379585608443
54.05179960572329
54.391729312920134
54.5663666460506
54.236032182963086
54.371870858967284
54.278859153727446
54.353222213143425
54.27757359092408
54.032949027287216
54.03174022644369
54.330506238733975
54.58623622920609
54.604882006855085
54.99532800745338
55.03478462659513
55.17424565576315
54.68052510185761
54.530578015885496
54.755486427624874
54.95645437665656
54.46475191850469
54.277274241471396
54.35814199629976
53.53478741764516
53.97714460580889
54.204953279293214
54.53645985473495
55.40804884245643
55.59790875482524
55.205061944408826
55.213282719374874
55.34832453878453
55.57642310459422
55.63545315415097
55.606369315366265
55.37006934767138
55.03894406322094
55.36048030335028
55.80537162337056
55.33457610329661
55.283971982340056
55.61921239032926
55.42240635510753
55.75801577853886
56.34081191096153
56.1826024454432
56.15783492312596
55.9217862899572
55.84552882367774
55.95582497148568
55.65268502809447
55.47572902030625
55.19260627580005
54.88363495427393
55.067612073728554
55.088854967545515
54.72505661319225
54.98755377234987
54.627566253499225
54.625220249382686
54.42271619332722
54.432074676647716
54.44748417820591
54.085491725601884
54.10259893394226
54.31541092914896
54.28249767973233
54.150421336537775
54.048240036478184
54.15738892845791
53.88449711777757
54.17160712585608
54.29221282862263
53.96472960906096
53.936694815181745
53.842846284555776
53.79878064901559
53.74190003265249
53.532161356592766
53.197580289337985
53.177583621613636
52.79875843709179
52.344846854501924
52.148631686934095
52.50669637235684
52.42335178808535
52.6015445346663
52.800616590891806
52.98868119957693
53.37171347523046
53.611845963811795
53.51443653312318
53.80743539639555
54.121600528801636
53.87853253299639
53.38573820144694
54.0055216995568
54.02963514211793
53.896782325775064
53.71349104074544
53.7057520229672
53.869097502477096
53.43904149070925
53.716550784935194
53.75277580204176
53.72890856834474
53.542288701254115
54.23521388873693
53.97076255119537
54.29935195754221
54.75798388069206
54.441065683540735
54.77492011207071
55.29226325334803
55.52547305439464
55.471255757376575
55.22710752743848
55.157742211966315
54.996676116545764
55.0750700451476
54.981126987531844
55.0445441206038
54.80620571031559
55.23170459013705
55.44420943849638
55.41621685998693
55.93108175316389
56.05823681285741
55.52963095823318
55.30286987577529
55.87793088585146
55.80170436963465
56.34653996158042
55.40477983583522
55.97016796966755
55.39786334760674
55.94904233979056
55.839580800610456
56.26071603829545
56.10560259867816
56.17038645827218
56.3242948932592
56.417576659524215
56.076131755547316
55.82600877662295
55.658865068929344
55.57369088390963
55.14272255514601
55.189011336866365
55.46989088472382
55.289915905221285
55.425581263745435
55.72423943248711
55.64918955317954
55.632368094551666
55.62340177849333
55.35681513053055
55.40490736048109
55.454920914350225
55.61633475621577
55.43693709843841
55.339042939703475
54.93509560339836
54.68985181598752
54.53812356429351
55.05105678255566
55.099734580932456
55.54353928988253
55.47687876311256
55.407752668305996
55.04386752130752
55.27181660393497
55.35437229455331
54.94768013195825
55.276958989501296
55.30369772519623
55.11230673423201
55.41742742951947
55.54432398648526
56.05792223567267
56.19561951762683
56.35964613262841
56.02995363399947
56.351848114926696
55.877338649894924
56.01236640383287
55.85017671931545
55.39798663296836
55.39206334663397
55.348031777209215
55.463423866150855
55.84928869822035
55.951837554394395
55.052272604303276
54.729966914144974
54.57053041302107
54.56589389014765
54.40659849371505
54.455827841679614
54.516283657193114
54.58024710451362
54.683241695504975
54.82195267349024
54.44374445598618
54.3883757488819
54.407033582953495
54.21731334885668
54.258710426251355
54.21536797961611
54.260499351935024
53.99611638684371
54.15600350817081
54.23011223136389
54.32870116135357
53.958672466781294
54.17339116494506
54.33520288073682
53.822936292637
53.740062635567966
53.779685582828556
54.32321413442801
54.22422586691599
54.042556472653914
54.4870082796482
54.77406911425703
54.91229910527964
54.73735957897214
54.56426945478325
54.846460540437235
54.476083065708764
54.43899431748103
54.27025239498653
53.95251444879723
53.79821445914042
53.12116249041357
53.38229867004457
53.488948188360006
53.924603961202756
53.163225292253
52.81190006908065
52.98877876576226
52.43856850104807
52.58571213201806
52.80147013412743
53.4210201030573
53.60899036905936
53.27081111817518
53.45242669996853
53.67366115488541
53.92299710180051
53.04401104497116
52.85510073415433
53.57004764499895
53.10750358434328
53.472116092607635
53.20297661375153
53.223350684333326
53.02676752346903
52.900277865536765
52.7514495068198
53.165249306365844
52.86355238271296
53.06862527657737
53.2252661471831
53.18716613316426
53.22223691607203
53.361693722262515
53.959581568150334
54.0418403620651
53.776208950905506
53.9306953834028
53.979452034029116
54.08351431265614
54.642224137569265
54.28465023932385
54.52937938080586
54.50954209615241
54.465642636454554
54.97302629674396
54.789458772873274
54.550155123366956
53.9882849334383
53.833801267424946
53.497344636126925
53.25421477112415
53.142993054902384
53.28781827129214
53.657114576938575
53.797345175708784
53.354458547440295
53.429094774713995
53.7331574475994
54.12562738322584
53.871992271154895
53.808560196140974
54.19714199949864
54.38345153058357
54.27616244664715
54.68749979524763
54.75093365442686
54.22470355931453
54.18658588953653
54.303104040566396
54.1566132171752
53.997989121447254
53.503567956096376
54.29588903213584
53.72814223211044
53.981591386200186
53.650138807394704
54.17397956520068
53.894131205137924
54.26430117561224
54.57978381959595
54.07145539483653
54.02713157492137
53.517666035312956
53.58326343353186
53.597233001877626
54.04636018079604
53.666029662485734
53.632836404739614
53.39937492605889
53.54029044869096
53.55106667141632
53.33991314037497
53.60983157650765
53.84958656070069
53.58368973627313
53.180119383055015
53.1696159489372
53.38611961111185
53.742613104655206
53.67577612183572
53.684655506917345
54.10243520953099
54.35270744837186
54.55693912473154
54.462737063642464
54.761028520686665
54.119066418801566
54.37485627281761
54.56331253670525
54.36262841358013
53.820884248898786
53.777251423050636
54.15878525450908
53.94087243503052
54.38687333027543
54.38996541187352
54.66227600031069
54.678736462834145
54.64362319692094
54.967121197049735
54.80485551931154
54.65255126126078
54.31148218979975
54.12307707605375
53.96102638528719
54.81809135422496
54.46117234065034
54.195062001393964
54.25618384137836
54.16935225485938
54.06589354661835
54.32908833095723
54.33462703529306
53.97228447560112
54.132138318489446
53.69333552586977
53.59900702717789
53.862812855107975
54.13696027810908
53.88538652365245
54.15165816878568
54.075554915735154
54.031145759700394
54.154788428240735
54.413171749555254
54.26188618307339
54.0485262412994
53.66369745612076
53.91198603125044
54.283355025043186
54.78471122096211
55.07074850466221
55.459217185922725
55.61908109830615
55.37369163327196
55.52520918287395
55.48483858844017
55.438632675379026
55.35878290865984
55.61035488308686
55.74076750126737
55.36545006282752
55.4010355701429
55.93511861776655
55.96660125133341
55.52654180038426
55.5033039740808
56.02952868385918
56.0033288705543
55.62013688785513
55.974762914784996
56.080439711409035
56.3852681324223
56.28322050470986
56.099206814061695
56.36283869609665
56.809781279749025
57.00812715945894
57.45691400926617
57.179112754770024
56.69541099110199
56.36445480357053
56.13994923375117
56.65466410300898
56.50997056136402
56.83266353688993
56.6452956844483
56.38828666173903
56.54502417345695
57.135986179948226
57.343758129551254
57.36722069000169
57.4429647795455
57.42829594360145
57.24215727813798
56.68251943245054
56.746131055421806
56.6232706561166
56.49051081367365
56.198864897460766
56.01574738749588
55.93533420135429
55.809616808150636
55.94575402154519
56.30826858903418
56.534560459102025
56.6442691505152
56.45960461850782
56.40924505928512
56.240619836824365
56.65182250857183
56.43298920497937
56.41044640828609
56.4083736488062
56.27678378104247
56.55740963560043
57.21391766551171
56.988848616270374
56.742066874139944
57.63187694174465
57.495439465443326
57.074638855168224
57.06780391478561
56.73257869333278
57.13454920709074
57.073053325843404
57.23552679200239
57.123096494045356
56.59619874858662
56.182162475818714
56.087704066614975
56.065397619014774
56.33185157018407
56.24975996713212
56.55258092191548
56.134233542222844
56.395419019929314
56.543319562362115
56.273891857691495
55.339626189394515
55.564222847504155
55.496582546183035
55.48540643295035
55.7448184014851
56.15472418264052
55.80855760773929
55.965295718865775
56.0739885569265
56.18645713608858
55.74603187492688
55.731012882417666
55.51234841235469
54.920623057460695
54.71439219069634
54.90321297579298
54.958869536956875
54.908942293163506
55.071412128981905
55.01623427865796
55.69993050941668
56.09570775464512
55.807000454709076
55.908874221881746
55.11405226260274
55.285618673684255
55.639303320680696
56.0918474557836
56.05014773733223
55.91655799769504
55.69317100379958
55.072245628022046
54.52571276120513
54.8310738110681
54.99765017766624
55.39846224080332
54.93935110304476
54.61734219792393
54.51604998447821
54.340964884093836
54.0808946650421
54.525594033754
54.39043572344095
53.97166265102072
54.48032815381945
54.67563112091329
54.574587874210266
55.29851702892143
54.58084355267377
54.6703018155096
54.85325660286724
55.11272106305758
55.122725922941136
54.948766945023564
55.526604513590875
55.289972894233436
55.56727303549819
56.0423573801939
56.39790949057326
56.015885912216184
55.74263635581252
56.65750860517382
56.54575769168621
56.38349172756968
56.62850545219989
56.7014231650506
56.53739787311924
56.57084765674551
56.188066358281816
55.59167308782033
55.46213757347998
54.982822583727895
54.841684113363975
55.34058856257392
54.950775947899366
54.856620367142284
54.25413015890399
54.90099920776337
55.198033466462704
55.26501094423015
55.23208019536187
55.81274096499326
55.573559093550486
55.240144213481855
55.70083523198774
55.29244757850642
55.76017575776148
55.57843317858888
54.98516529309726
54.8721532213864
54.84751832382685
54.710089272605586
54.830818711395864
55.024066873677285
54.81298487244143
54.85334351135231
54.96352054385035
54.85756864623802
54.720458926016
54.896876924547534
54.63176172072732
55.228198444893735
54.916831530554624
55.106461999013476
55.08694276077722
55.08394750893127
55.40589707567233
55.334407111198175
55.34986511609809
55.528723315166026
55.49672361498616
55.64809642281949
55.43709562720072
55.34065558928124
55.263400283152734
55.21581180621758
55.134366269138134
55.45242130450309
55.68327291372585
55.55132002393268
55.39556440662395
54.88600062521946
55.28870690425795
55.80557950773751
55.217463845949304
55.13225312652318
55.30435550796498
55.233691283460246
55.9591497608409
55.61193434770202
55.91446684840789
56.1411838642428
56.10998338279915
56.46063073634904
56.454283368386065
56.82812020903389
56.879223048998895
56.38272874170919
56.50393816227649
56.47609934195195
56.2423106887068
56.25397107423412
56.44640013667852
56.24851015305073
56.38657597594234
55.825977248274604
55.92350056523282
55.43588219440509
55.855279797262334
56.08323485982631
56.03036020492898
56.13628552679701
55.82304102290495
55.91938247165428
56.57651468054804
55.88926336305168
55.809107022837594
55.72514787993113
56.155840897396445
55.91315788386903
55.94353526226875
56.16951701102468
56.219161370850365
55.6749537242606
55.273857104242595
55.768960061258724
55.24807389856885
55.11735397164422
55.664147410188654
55.74914504518562
56.04865781120804
56.076542680467256
56.15700336053571
56.28186173767833
56.68668489856251
56.5185630339011
56.6377812570522
57.15465693667852
56.85651189804331
56.77903160231788
56.570278989645004
56.902796583198665
56.45209113067995
56.492887452608656
56.61464217529276
57.00734324998068
55.99910269980893
56.008835059339205
55.78204370728624
55.32500119808969
55.410269800653936
55.203117904670044
55.78556640264975
56.10365838519607
56.38837757156112
56.39935692474878
56.03330702234498
55.43093300639536
55.882748232347915
55.99019121276705
55.60114479170462
55.78634473822514
55.438494832609166
55.30932437732394
56.34015832539657
55.90754463116885
55.736457618816175
55.3164603451218
55.53482260288923
54.752550707018976
54.58804548468827
54.074876431279364
53.67836272924748
53.930048535855406
54.32765262363571
54.58882669827248
54.46211012685547
54.287958527838214
54.19682960528861
54.016208265724444
53.86158082956103
53.46843838333925
53.96467479821472
53.89952188821394
54.27476120230604
53.79939596870013
54.258346302058754
54.922459877995394
54.63127991682903
54.483225123345576
54.158921941452114
53.916125417586244
54.176708924511786
53.91181887398244
53.58125474973767
52.79603964246707
53.0219545071455
53.83127599169867
54.036632975660716
53.763394475131065
53.49124014947872
53.74124026366558
53.65000319349343
53.57706315368011
53.534660788279886
52.56899172210597
52.76829942150374
53.45468777009996
53.057370586776045
53.25624785713857
53.35010966576094
53.466206053089486
53.89433219916492
53.51711905253231
53.927940407049924
54.093695804291514
53.524186570414116
53.17666134635409
52.635801941116476
52.70210960146466
53.06673585260226
52.71896068886481
53.0427050331535
53.19312840828685
53.44112453467663
53.1395510587762
53.38945516772079
53.78454058878614
53.880670209146736
53.54710070660725
53.47298027774981
53.715901863907526
54.129913687997636
54.37973419604387
55.00361647871796
54.71015230547583
54.863785791638804
54.39881520767034
54.33075020169578
54.50651522443657
54.2413486884668
54.40145396684707
54.18248477392189
53.94991142112217
53.528525579480984
53.649689476160425
54.005312017506654
52.97713845064081
52.927599527556495
52.984841367249075
53.26599942223392
53.464125860162795
53.699070252233945
53.84085677889385
53.424024032786306
53.63707220821964
53.14245101220905
52.98876462085203
53.233849405438946
53.43434754845662
53.87903932881883
54.258555058558876
53.63904759466472
53.485174267071166
53.69327713382325
54.014725410323216
54.03583902732234
54.171075299052795
54.82550782893145
54.9562652312324
54.33250537549264
53.996325320573575
54.0364852577902
53.986001390625226
54.15648861755615
54.73548990054801
54.951378805195674
54.93278104798276
54.88842631641375
54.894229929020625
55.238389512358815
54.89137727657292
54.62891009816383
54.50636105844721
54.74184521790504
54.51134931344582
54.41158359348943
54.31978659141409
54.80545461195952
54.71909672341493
55.0484820606608
54.5137556225966
54.49297240073387
54.17390202283478
54.06750579682588
54.30680467796581
54.51721003690045
54.464277384975105
54.432325441960295
54.02811435712275
53.94039586879211
53.289686207313
53.61530950447406
53.95943131905607
53.54915449760654
53.92750070189763
54.34193733844157
55.22078935564537
54.66183162379759
54.69825774054409
54.29684252225762
55.21197608614704
55.36098008270648
55.06141877023628
55.27423322353078
55.6722034882532
55.6558894535014
55.408121403930515
55.400322409997706
55.47200731894885
55.067527798828124
55.071560060060456
54.807786122577895
55.176608307477956
55.044822399436626
55.026762409898346
55.21868335847559
55.34794903782139
55.26209185333007
55.84164604290889
55.905233277118526
56.06327035834495
55.923955241014816
56.56170656056101
56.22804798876744
56.046234718177764
56.28088339977229
56.142631701247815
55.71901175250837
55.70910102262358
55.503547590009994
55.543773857517614
55.75340984346269
55.38973865705287
55.870543669257415
55.32700961645217
55.44246548506102
55.73404016620938
55.40612636509951
55.211571618607046
55.31125636855919
55.745741875824805
55.59856866189313
55.48318831027021
55.24320334110047
55.50578221841528
55.69049812166039
55.45063860031915
55.11089637105085
54.68434143583156
54.44209229421845
54.58837279604583
54.40619170119706
54.34614072065544
54.55389029744724
54.35179907784395
54.77190082940561
54.01429382630735
53.83855638728819
54.07236920009826
53.981178083596646
54.57231589824124
54.13107493065617
54.17893391299242
54.86515931225406
54.44466339809204
55.06682170291394
55.17799145209767
55.01224909654719
55.49496147882838
55.16392070443394
55.85352100762088
55.79641262805773
56.031277157114516
56.043568815824784
55.98188696022781
55.821448361727136
55.630013432841906
55.84314667830078
55.64433523618833
55.66096056144256
55.55065493819468
55.27640215548214
55.36343410854822
54.96298890005784
55.004247122198244
54.49899928052484
55.12940483336307
54.71948174322445
54.7736456019043
54.79297240350099
54.86038490576659
54.49020102148516
54.094138017857915
54.014799827273166
54.10925063292277
54.099251981474204
54.59671840462434
54.00051779780257
54.48394871845916
55.31599750863882
55.80819801225432
55.687997370126276
55.64599432242486
55.09586405906812
55.43127102636303
55.242239866653215
55.53404572426117
55.216180676384276
54.824577955559455
54.85335095179258
54.838615875089765
54.60155140090077
54.48361031157499
54.98471723646766
54.40161033924069
54.615217083490236
54.965394923399515
55.216774213089295
55.118154144022036
55.25468780824481
54.88250541433971
55.223401820240525
54.91308087316792
54.70221558716713
54.59166312800413
54.524246752248736
55.05396639067234
55.26251451538767
55.60502549062106
55.42201913450782
55.809913930173074
55.4357510010882
55.3539440014844
55.04203548477899
55.15076497810204
55.19771586328545
55.39740062558857
55.46511563327369
55.4937828913675
55.287891093269195
54.834753361047376
55.01875765164208
55.89562933804278
55.421241709890445
55.50755487587585
55.69646657617159
55.55635672030351
55.79751671286161
55.33658006545314
54.98773846316195
55.34120749099854
55.27366133541432
54.90702855913113
55.748815460355104
55.36293356328764
55.49617842341141
55.61402666877752
55.557852727752646
55.2470071425937
55.33788546344448
55.1323461313829
55.59057398275523
55.30694284501576
55.245930132597785
55.120508265436385
55.30150946706818
55.282049796270286
55.296999221556206
54.76266470835717
54.681869167158105
54.84461822925705
54.86753509372525
54.82564335184472
55.12249831192406
55.19662289014332
55.246895568832926
54.93031554370547
54.85110051393139
54.75195104086746
54.92472366663259
54.962206230838206
54.904596256514
55.12368366751088
55.083137346994434
55.4111280887041
55.088844745272525
54.8688757009446
55.02585999234417
55.05184848963459
55.09842013728527
54.68382017879125
54.58446401501368
55.64920099743232
55.64072246835623
55.460925652047166
55.09622282918627
54.75401389582689
54.561760432838135
54.492769605365005
54.31787674670662
53.997120905493844
54.14569549259382
53.97328448574671
54.479426357537115
54.556058545109686
54.90047605445664
54.775447004821075
53.90262809394895
53.514710019319025
54.28664555893024
54.008091259635485
53.70487709481802
54.1580319535792
54.00155388489793
54.26139837509291
54.797422450602184
54.44334720662627
54.28990173018275
54.18230574190866
53.866608549340995
53.29830260197778
53.62172029566844
53.27542713872865
53.190699642363434
53.52487391635492
53.324351849575706
53.89612994222004
53.987095972182004
54.34809345834061
54.09907728966755
54.37173841723006
54.80565778887472
55.34967733813309
55.0018842872665
55.447628698551405
55.32329132492982
55.67276764198451
56.19682660742366
56.142274906027524
56.040180099365536
55.84452235522727
56.04566837475681
56.11587497739923
55.751487015091016
55.916727909896444
55.94728439188377
56.533245936951566
56.358592933258194
56.33048655969591
56.15848816726164
56.05137389873281
55.990040684203436
55.832434212420424
55.95755065341229
55.9043954576674
55.92771370298878
56.21850126848858
56.15284289846304
56.38101575901678
57.040495645450264
56.88034158864152
56.4277944726282
56.77182067250999
56.595020656409325
56.40050612207045
55.97240938343283
55.981691216198094
56.69678444790801
56.341146324739604
56.81823283764931
56.65939647194646
56.55447783672336
56.04660049764154
56.44101818390756
56.654487371727754
56.19320415305822
56.185218573884626
55.820011446620136
55.278855186871574
55.15495709822202
55.28688180162382
55.344218367168295
54.91529846623641
55.05820014313596
55.01726195816715
54.768967344203794
54.88359746811593
54.59144333834738
54.82427515898102
54.86476009984593
54.95604307521673
55.142335757532685
55.16493499297513
55.17754922585065
54.70127366573906
55.361441613982784
55.507161794959366
55.33226538735196
54.84848369228112
54.69365100018287
54.75238125720466
55.556878416012786
55.35401936275291
55.17930458295666
54.823670800201015
54.98620933924172
54.912083956937636
54.86640617359753
55.00713231149193
54.93399611225988
55.25295819240748
55.59967184363633
55.24559642102406
55.665733478941796
55.8860195828824
55.9351375237324
55.337283471886074
55.643750039724694
55.53900387267026
55.67469240987415
55.89615788318638
55.89258305308933
56.333499988757374
56.111198241601585
56.126383300505644
56.06584844625002
55.980080281477115
56.064423837366505
55.64213149567512
55.83450838094608
55.96799489377958
56.00782506879997
55.669146634527834
56.08090331844525
56.179463671869605
56.4197529726785
56.35158796281519
56.165247888063476
55.525122084148585
55.88007398910636
55.90175451164185
55.65494290776308
56.00239619486536
56.152987543103336
56.42446086763249
56.578544051639774
55.91760604819975
56.481127109070634
55.97349808395036
55.92465200108334
55.93501905540167
55.665883293444935
55.51676584363842
55.757913101758845
55.42949657001467
55.63215833666785
55.198790127965204
55.39159017403134
55.043513984445156
55.23149557785859
55.109104895306736
55.0275467792946
54.764527072181004
54.833830846875735
54.75165587901742
54.623368201494245
54.38920832320727
54.571768166268086
54.54708025867512
54.86247478810606
55.59182943473143
55.317956883601305
55.0297606021013
55.28134084852085
55.70671975182032
55.74208745050809
55.6814030863001
55.015777992484026
54.86140248137119
55.02354553720057
55.13303325009729
55.44822612225113
55.7546959346112
55.727639909940656
55.25514185683298
55.186341197785715
55.17590767146077
55.41548062230379
55.58948533631492
55.921217809671106
55.77175391026882
55.43647063417452
55.862283374358526
55.5518759185549
55.467102647519916
55.65996921943085
55.85596638505513
55.3306898049642
55.131310616224425
54.903762247301664
54.66577217834977
55.04729896520244
54.77562762745896
55.65216443363936
55.406515916452854
55.273923671855584
54.97714688868577
54.957528607557435
54.91393132532322
55.265475874726654
55.35066051117072
54.584700971007166
54.81252591825724
55.247349088519584
55.550445331525246
55.527468963678174
55.40434639041998
55.218517057873434
54.92013527105008
55.19760708358681
55.65329878133824
55.48533634146175
55.7094983379493
55.22200719847852
55.69770349702695
56.217222420206085
55.62885279771261
55.62769353879613
56.121724295293276
55.567702940999034
55.34986678331657
55.652728022811644
55.854860785694534
55.73255283113953
55.483209699189885
55.18503426371807
55.42680522710318
56.08311735352444
55.607718137876226
55.892652507264515
55.702278450569054
55.49673504833557
55.27522909656816
55.07520936761769
54.854984648139435
55.089308552847065
55.370853748077224
55.08161812242915
54.887536992205504
55.197610384878864
54.7834068603508
54.828731204576194
55.25605084151757
55.00461648341695
54.855120358828586
55.28513710965081
55.016631582972465
55.21510807826926
55.311138013149886
55.26757506935604
55.0710644260419
55.12892588395635
55.09554186140002
54.70867585919097
54.91031838069515
54.66335468964307
54.72953428031882
54.99207932978562
54.68684919657376
55.12947368478688
55.64322431010082
55.379018907896295
54.76002782146588
54.4674811219579
54.24113202024184
54.43906418861159
54.27541869952539
54.468368858513585
54.18408791485947
54.29368038927758
53.87778603559721
53.8662052005345
53.41531997174419
53.43678585127763
53.5892281502569
53.547331984887954
53.690258173816154
54.160753692754035
54.15059450094698
54.566950951437235
54.46529493609908
53.89195002918081
54.32777350223357
54.36523695910892
54.62830284142445
54.597864783877824
54.589114154506355
54.59657246463175
55.012893929843536
54.73255896423994
54.61842964048932
55.31029511468485
55.685643924465715
55.135105010520725
55.05848135389591
55.01676710905141
55.13464339824708
54.97653338855003
55.26495778026467
55.309493718246465
54.881236704826236
55.01274916362084
54.88700862251423
54.6333446341009
54.479498666426124
54.761557944986684
54.458379858070174
54.58040169811911
54.81933019093844
54.958624610232086
55.35680669045982
55.65453758182344
55.64051913172854
55.72967632206323
55.91494598970232
55.66069198236752
55.29135058945256
55.085041907846104
54.93975732019379
55.083215777642216
55.17198949321358
54.90742523977549
55.24177632200143
55.4250351035432
55.6246844056596
55.0983179594081
54.85828109139251
55.06696523456275
55.32039573852511
55.119874349648605
55.08443713052647
55.48348925092456
55.58530698638821
55.33300556892403
55.5875371243293
55.76845972132139
55.58154978709228
55.502877887143256
55.49230641644981
55.44386073849383
55.496552184441505
55.72188428264118
55.60174685645035
56.20818776618501
55.983960307235556
55.87873709493593
55.401612367018714
55.49117446057934
55.49891491599431
55.43449379379226
55.42157098816684
55.068453162905534
54.95803670187508
55.73289675405931
55.53095052337861
55.59383944769156
55.51231125599166
55.30351954285454
55.49972478581718
54.9350496369461
55.33633045435406
55.256524239424415
54.89393548351473
55.2404206107535
55.33761437821433
55.560780176013786
55.919597822136524
55.46968479500995
56.35451144689956
56.182313361089335
56.067637265393884
56.38350657704209
56.1072567628311
56.22979508259425
56.45168464953062
57.13509916010155
56.59712789730601
56.24706032819782
56.18709455196623
56.363332212557104
56.57597045587152
56.09536076924243
56.22852881843188
56.19603990080539
56.278915632379636
56.467446822180946
56.76256821210816
56.761116279408036
56.97758324854409
57.156802037490166
57.77300821954205
57.57192503265504
57.1805370377722
57.24550015174212
57.69923459540995
58.01784465966974
57.959482564141666
57.51524254509999
57.14650238770671
56.64900789634123
56.99175537433006
56.80615939034295
57.006281140465966
56.672630565279924
56.129522418937
55.854473075486524
56.12156846711845
56.21214424602581
55.89850717632968
55.78310202393297
55.675556403531736
55.754018032660994
55.910332294474685
55.687336351342346
55.79080989672456
55.60719204297979
55.467006420423765
55.18733737582596
54.81910011675362
54.775414731933736
54.60286487158859
54.362828327252586
55.018346663064484
55.020147939046645
55.349686166333704
55.79130319004742
56.07846848352982
56.24550435815376
56.25057452594517
56.48819663309074
56.39710836986332
56.325077693054745
56.424493392637274
56.258626060991595
55.662001076328814
55.8346634011229
56.067710251405046
56.44304192826232
56.4841538416627
56.51646464656244
56.423681986281714
56.28148500072078
56.02907619092601
56.15742638077657
56.074449179139066
55.93858146605356
55.95716046123647
56.04074703248588
55.477318022218086
55.27969710880658
55.324403141256006
55.52135663559108
55.87244718177562
55.59786653332313
55.08783019541738
54.918948858470515
54.79113795952492
54.43958768559714
53.838979721330354
54.46960102704044
54.108133312177536
53.70019348692961
53.47431208752516
53.19305182303101
53.67740010676699
53.45687761800292
53.693136410302614
53.3160305824756
53.25643317314133
53.31349836646408
53.44030104717177
53.82442398820328
53.95312557558944
53.91106750538886
54.09082706194161
54.608545594704324
54.23377476888311
54.26057644397657
54.029191128903676
53.9401040135748
53.97816590569777
53.85029545059486
53.748819535942395
53.642804290287
54.213392559784666
54.58548784132497
54.793459971291036
54.6289385179145
54.38681973627869
54.87009438714033
55.270888204590804
55.04765383466468
54.0651327265679
53.73850381379809
53.6177568159982
54.37786301778125
54.30752001853502
54.77225485318364
53.90684406633761
54.08707241758034
54.30926139318917
54.18246851759593
54.42450784391644
54.57379776907606
54.174900646469446
54.30094447347231
54.52892404677886
53.754303349921685
53.35763322447174
53.54877587573308
53.408286501729464
53.66454364973447
53.68067735211787
53.2370229913424
53.015609486220924
53.24252769734335
52.90071271394982
52.69317754582515
52.66489965336047
52.902965118822394
52.81962954319521
53.10593583088914
53.50635776359162
52.989185329632434
53.334887228132416
53.67573865062891
53.45658744574709
53.96659124721491
54.1105225447346
54.15154253354634
53.758460040270066
54.07545587693469
54.22696572435763
53.86205230534228
53.578134490983295
53.51396162083067
53.593787240585534
53.692324284000726
53.65738978934303
53.70198645870137
53.62411677340322
53.47990529397372
53.67601793839775
53.73888964757278
53.311338440502865
53.8839268540284
53.54187031068671
53.63776071589417
53.22471979212787
53.3204478361047
53.66595263879909
53.763827242892425
53.78987385092516
53.639457741301605
53.38123649394656
53.475018867678585
53.233817586357404
52.863072046204344
52.1675232491183
53.09269913874075
52.696279841152915
52.046925456276206
52.647892260956596
52.86298248870336
52.41442704103122
53.267297031594545
53.23339624575814
53.53970689194451
53.264724900644794
53.53421625581897
53.090907847172325
52.421079730575045
52.650120458763396
52.68360534613431
52.678166304228604
52.41654629911141
52.08928668648983
52.55574270040609
52.72096304486451
52.44111989282541
52.31139555971052
52.00456856033496
51.85272562257976
52.12427746779622
51.77044052021161
52.3003304963875
52.258838583455635
51.958501531098676
52.37001013163533
52.49513716818796
52.78662104416307
52.51981893792824
53.00642517677067
52.98637220697294
52.94357613295478
52.653939856490865
53.10208210194491
52.66420204953955
52.518464787670005
52.315735583296096
52.310756344588654
52.45954174103826
52.277941776051286
52.05494620691711
52.03691215416524
52.40512506153297
51.68802427523184
52.01527366495895
52.453590790737664
52.11650126485973
51.7974135906886
51.6543142140297
51.387231654465644
51.613786068832354
51.485427623820556
51.674535045610135
52.12004007730662
52.239433478366436
51.66491650042641
51.52306456604444
51.74030871341559
51.217549608586026
51.589425182513786
51.54700214847992
51.92745852193981
52.0492638242771
51.46249838813597
51.31564184880306
50.73762156793579
51.12091968668443
51.48691005673912
51.34007063359183
51.105735036423276
51.037110670873076
51.10730373632618
51.41850909000291
51.66548057159607
51.6258042192441
51.80083023747782
51.5331661906023
50.932650217595025
50.762751000932155
51.30164401953155
51.669736673235995
51.7911630188717
52.153425530378165
52.087589113684274
52.57584522095709
53.25840220133126
53.29590184989662
53.05567375306885
52.85878129375261
53.404241131259646
52.50320873995241
53.029588310025154
52.96258101714393
53.78811472908729
53.49242876796361
52.46269891405343
52.519718923238194
52.84781534983285
52.85075030651482
52.8045409093514
52.87644496378621
52.70808273726611
52.69739166751576
52.4505464703155
52.853115790514416
53.15259335607054
53.07732520093316
53.64152884742722
53.61795540651661
52.86357962603892
52.386699465875516
52.364203157282155
52.55761068303779
53.411087406892044
52.84158525602172
52.60680880400347
53.148269198436886
53.6636611587388
53.8008040889279
53.63487259274373
53.70179512274528
54.08417100483272
53.60441767549766
53.74616210346264
53.64185133299997
53.25972242317842
54.015167291773
53.935271950813245
53.2003671617195
53.2715223955826
53.820552236444264
53.205015195659485
53.42392253960497
53.48254861469306
53.41343074203098
54.14541720621521
53.912286149875214
53.229348841083684
52.907287437867645
53.691250084899906
53.37729659095071
52.917440286351486
53.132391381685196
52.84863820578962
52.84984685185156
52.57122063400811
53.24055059756462
53.289652768882924
52.43163357771107
52.24057360591293
52.39155269882224
52.046232206091766
51.771540174559306
51.879829173335686
51.87119274737925
51.991950154788945
52.52869451472062
52.83407881197344
52.87858403800015
52.884954549415745
53.08218659052288
53.1996288333301
53.282090490731015
52.48050317876862
52.34861770580674
52.66398745584174
53.01293906277102
53.372925599951074
53.935534616344455
53.31265359601253
53.579980592379755
53.57557451554046
53.65281356576963
53.005403835671125
52.93497192326177
53.46974360608223
53.59878159167325
53.45537982993917
52.773140457534154
52.53245332857936
52.663469072616856
53.051557784676596
53.47411572539768
53.569545598904966
54.08823380930887
54.28153910142716
54.06095858104642
54.290640532236644
54.30784035375924
54.21961752306395
54.34347862749228
54.501066086265155
54.6508591371319
54.04594861993161
54.69167065972835
54.49050343933745
54.20495558938417
53.810635329810374
53.92844324426061
53.5757112408022
53.92481622037185
53.98686729181699
53.70086532914073
53.96439865363858
54.235502340240764
53.7826658741696
54.09572870243322
53.29636967990408
53.81340395060595
54.124563683232566
53.762682830814875
53.36510432936855
53.304376688634825
[truncated: 98,002 more rows]
