# Supplementary material for: Comparative structural insights and functional analysis for the distinct unbound states of Human AGO proteins
Source: Sci Rep. 2025 Mar 19;15:9432. doi: 10.1038/s41598-025-91849-5 (PMC11923369; doi:10.1038/s41598-025-91849-5)
Supplement: Supplementary file 6 — Supplementary Information 6. [file 41598_2025_91849_MOESM6_ESM.zip › AGO2/r3/PAZ_N_distances.csv]

cm
43.71187102934051
43.54617320037102
43.6613889970423
43.80129274323473
43.61123417406391
43.86611719509166
43.693388858753885
43.85680727460126
43.812303138069176
43.306130667469695
43.47089633671919
44.144469121836146
43.93120532581549
43.99398256583008
44.215770309371315
44.07827568341056
44.052745659165275
43.696827848468295
43.644773972615006
43.22691830300671
42.993284978211626
43.45426794804938
43.190759583298025
43.428343475109074
43.412990717475324
43.62973881463113
43.491814540253834
43.11391416312593
43.00341951829662
43.087253945436906
43.034698183059476
43.485086377164386
43.458759728572694
43.3770606801492
43.41729490333281
42.97350218161098
43.021773516043744
43.449154804514315
43.070414932850596
43.15673063664494
43.21313723513286
43.44440933815488
43.34692229606245
43.25748251769234
42.85746706573363
43.0148905013097
42.8236774486663
43.13550810488778
42.86613547349117
43.06887351885186
43.12114478163626
43.106804177535466
43.277946601303576
43.29229594628194
43.82230079973556
43.4322464142234
43.77011648379303
43.391059823002095
43.9325028333873
44.11232122286549
43.85414018775981
43.95571259189811
43.778486633110184
43.59951902809288
43.62566659241878
43.5855365417716
43.7206348404559
44.00004926220837
43.79116330447054
43.969064066836395
43.90196749735606
44.06537341006563
43.756232297966115
43.261513921183955
43.42407405951809
43.795378790042435
43.57509637488241
43.45033646156877
43.26723846017426
43.08872800831392
43.12233749058286
42.958364704689444
42.88964110856977
42.634018076391904
42.93089430557135
43.05686652648845
42.75260110802939
42.98709119147811
42.604219901812456
42.958468500309266
43.24668028649564
43.08431834060953
43.294268575006456
43.329179942454154
43.4478187057664
43.60245519078784
43.400919652717484
43.721280419994606
44.43358329710303
44.281618215101105
43.58611616890659
43.34340645510254
43.43924238697337
43.24520053619935
43.38423331811493
43.103873634514905
42.99836570622407
43.21539296641674
43.14098190191473
42.89569535719283
42.788113951673424
42.65047106463322
42.737140374948204
42.841209841192274
43.380032210449826
43.1397134141516
43.28217360321585
43.03233113249566
42.95048350425768
43.10650145973462
42.74690880828035
43.18592840050052
42.98566641875953
43.12681154776541
42.705604847306994
42.27733119966929
42.20670733345253
41.89421665731297
41.85831526097117
41.3901069323933
41.818969544405185
41.86199092077016
41.95008019364251
41.617495793735934
41.70336246312574
42.13938665404748
41.93245891819811
41.89579065627605
42.02472865001443
42.042185151106416
42.39926315673429
42.62686836926228
42.63364699033756
42.88998731983613
42.73343135916305
42.61832679721925
42.55735246291534
42.070819441272405
42.147373954517825
42.25272532216086
41.88689780145278
42.228529581652325
42.39892642210987
42.53110226020248
42.52679891919764
42.391784302712544
42.82898199584559
42.91681656310496
43.13194121485627
42.73891794875735
42.707828346159936
43.0586948574857
43.03009011112008
43.24029620105191
42.8915523221409
42.87364051780333
42.33460462497011
42.39623372953412
42.4450730246168
42.31417590893599
42.70799536218431
42.11616175786208
42.604748930744215
42.661122934953724
43.134883574861064
42.93100098480165
43.066065108790184
43.29567641112432
42.64305147647618
42.73171298003777
43.086572060029816
42.984561632425645
43.369794761566986
43.526373387844515
43.351840113030576
43.128098875793135
43.48952526471217
43.35661639454798
43.936297743033265
43.86196521391718
43.79824976114574
43.19480958516803
43.28030533904321
43.37191079154883
43.418817117559534
43.32148519207796
43.57742946969166
43.15093055555861
43.37712376327381
43.851571410056636
43.88640274651661
43.802767282908576
43.64915703416035
43.663856740168754
44.08577278202258
43.77321012578194
43.31551326564725
43.335387621671416
43.56657381520439
43.341493629949184
43.2113365086661
43.52608168095555
43.066452168080424
43.04432453473509
43.154611277237414
43.206146281307056
43.285112256819396
42.910009961219316
42.8457650151411
42.38220346158712
42.512890736271196
42.78476014236637
43.09531053556355
42.94468933604936
43.015533237687876
42.65626670833172
42.58270874348403
42.90176013276308
42.635438477855935
42.7913874452848
43.058656939230985
42.99872675702988
43.266810914134055
43.65108114230997
43.46027862990002
43.613467685083855
43.27015834796196
43.156134027755094
43.36232578713823
43.60655600026584
43.853926692363956
43.912468259601546
44.07547894886208
43.9169932349084
44.224433908605114
43.71655155758917
44.15795769197287
44.06253978243482
43.82705114028573
43.83452301144327
43.933949760777544
44.339682569484374
44.08793945062129
43.95795408688344
43.59465114311734
43.77496265984046
43.791505893446185
44.22097246722501
44.29416988114596
44.64863988006114
44.324577973279695
44.098039333154674
44.11023794259615
43.95111462381013
44.14786065175766
44.00324792317166
43.969529606400734
44.50820681202643
44.1894172653456
44.34201096846993
44.0189841211149
44.251297521941225
44.368897253505175
44.09564476060076
44.456548686833784
44.63201762984257
44.66204585047721
44.59450125135727
44.41334495707639
44.62051073851085
44.37407409657457
44.1450350151371
44.01515308532393
44.11843484106645
44.3745566364144
44.35929915032866
44.154041254948574
44.06324636283744
43.60645736853255
44.12854566953979
43.943852591847964
44.01529091328031
44.00890102587561
44.225133178022226
43.580420604339
43.845246827288925
43.94899781851995
43.81388416138189
43.91519441950017
43.77927654568845
44.041380761267455
43.616576806038985
43.80362041351178
43.76702609765686
43.857618718830075
43.95854369889793
44.01342206068788
44.03097595230616
43.65241976169764
44.0093745429871
44.17545281979877
44.475594325853535
44.487491309401484
44.849949019296375
44.74526178612185
44.70970981022842
44.7253299133974
44.73640592907446
44.25373043830468
44.42970240567999
44.1251339810219
44.48705154740755
43.77142610737526
44.040205047005045
43.70204878964045
43.27531831905578
42.977670319428135
43.17114960524083
44.05714282575793
43.82381985821918
43.7430212866594
43.68462144478283
43.4458583219435
44.02764060538963
43.91973567858951
44.22137216154513
44.18718039980866
44.147711620623866
44.024596930690315
44.214958872294645
44.20960329554525
43.89024318729108
43.543788570346635
43.70311438552421
43.502209533278574
43.70436749550002
43.6379732434794
44.073622430903136
44.25550876332517
44.09723922012495
44.421223339705676
44.663823763092175
44.751866620741666
44.735002373320654
44.6543995323797
44.735161580117826
44.49866675703029
44.26792182752025
44.01206761761321
44.38684372170003
43.70615454535346
44.08298886376366
44.132790189388864
44.05890946687366
43.526478914251015
43.61565477176761
43.61008432302699
43.62727213037915
44.158447940312676
44.083054892362995
43.899851136257766
43.82699614601541
44.053226547181296
43.8855516847469
43.6691198018927
44.216519674769685
44.3255706513154
44.064706158722615
43.72881307532324
43.97279583926818
43.990725435498135
43.49618022657448
43.42241356115215
43.837386221957104
43.880661249071856
44.33389233436858
44.48834236087631
44.42545207937993
44.07014716227178
44.58586445020969
44.77086923646206
44.78967143149886
44.47901446344636
44.317389967415636
44.459521719836296
44.507254069469234
44.53371274926058
44.445086481945296
44.441816884571274
44.56890152821466
44.79244479225157
44.432472917591035
44.62033369767701
44.30918592738787
43.82223348641726
44.22999792552657
44.394284844587176
43.84622917661332
43.7709117387259
44.366575081803646
44.38735267068984
44.40209867048152
44.12612597293371
44.28438185675598
43.965116000615325
44.07829234047577
43.83346569135061
43.859910961899104
43.528076673769384
43.68277121367863
43.843568222850664
44.13187077329023
44.042734456746196
44.197229444901936
44.23917433511374
44.5282816125619
44.41585588605766
44.264170481964655
44.50833390519744
44.42800051322227
44.862658795331114
44.25402192375505
43.96282370335919
43.745411549456726
43.46990081549409
43.56078894725107
43.47226389550476
43.47693063445779
44.17022900584446
43.758924998055434
43.64203734760247
43.34623690520324
43.6438407716736
43.873621671710566
43.91339942842162
43.87892934769965
43.96375191557797
44.19107684405172
43.92246384917026
44.782565197812104
44.41475387276128
43.983119377421964
44.30282474086819
43.97828929109255
44.4142249317172
44.2931403667912
44.1478577746756
43.81768126157645
43.605759083587806
43.72744563449061
43.70024149218465
43.423426905526036
43.49068278437547
43.13308528156232
43.51642412600085
43.40748342108376
43.11730500559809
43.431154740059625
43.58009263853646
43.565960552539586
43.74297299220768
43.84501627965962
43.669457270186015
43.25399700976436
43.600713839353645
43.654121781205745
43.17301331567141
43.51107652735861
43.26071186308027
43.030840879539134
42.85402741903303
43.07796131638541
43.20868305775983
43.35461083022673
42.85533868311108
43.11690239869781
43.047604471958614
42.904723812978304
42.67602994560301
42.489584492059564
42.281027580016975
42.75263015216754
42.95192229746
43.189255917541075
43.09097804798598
43.10860473886415
42.923063208591195
43.29422233349122
43.43724337928324
43.97439251529421
44.43271682414624
44.020667556784055
44.22227023056182
44.48525965309045
44.09152762248091
43.978042099737124
43.88736619085991
43.66654425283179
43.83497553289174
43.989804148356406
43.87828917406825
43.77355686009453
43.79269713763572
43.63361919604251
43.4151082482169
43.46091879866746
43.552227973233116
42.87722383369537
43.728434541816675
42.97625115302587
43.330776846434745
43.85303974266841
43.610368351830964
43.4056589589643
43.05142218207071
43.1500075591923
43.41620301291898
43.916611091351974
43.17496757310676
43.46457762663208
43.241602828463776
43.28265158646938
43.42237464150974
43.443869131410935
43.2495308213946
43.34770617656982
43.41726748994718
43.179544554967386
43.52666572234919
43.565802425491455
43.66683753401021
43.60157954382171
43.40217083288954
43.216833539410935
43.78236505031984
43.95873333770726
44.01491754682224
43.49699983837437
43.80243662662032
43.59388523197472
43.79310627489741
43.704257657233875
43.36675886107054
43.26938137679724
43.269637316379836
43.79835070107828
43.46869762668274
43.34912718128381
43.37965219296218
43.178500246680095
43.01579011966243
43.001284883957105
43.205171938058974
43.43358158292793
43.511447105240975
43.76830700991499
43.4169661664317
43.62258727620213
42.97089218162271
43.06099418478267
42.90024651975225
42.45144058727873
42.71067957804099
42.72498664279478
42.774452686892424
42.32873595005979
42.15617905405092
42.24509359118375
42.73934027677866
42.42569169242139
41.96212915429735
41.80592858238013
41.91320507433396
42.056826987903506
42.43095482547308
42.19567687179953
41.95186671113819
41.94496370359232
42.47878067726393
42.42308390655721
42.06204350645443
42.26660688389688
43.047684628269735
43.3172061415339
42.77358908280288
42.53042515480163
42.41666405387214
42.42721655420331
42.48498152331911
42.688453866152166
42.61778100565719
42.140168099860745
42.1487086420592
42.04526034752114
42.19435256909611
41.718179781822435
42.01884293056943
42.00440416165617
42.59359830239397
42.37412980997952
42.225915827553166
41.97521393245947
41.74460380395549
41.78512204670955
41.72653069909506
41.85328487256694
42.14536637196545
41.80493527965814
41.77360926968456
42.257682083251076
42.255638495645535
42.08706909731514
42.447622579908014
42.87475372765742
42.91645409671685
42.87953297950409
42.46934248922201
42.33291805611801
42.040484282694486
42.679239124735396
42.63846255352075
43.371910455458774
43.57610369776625
43.52799268927089
43.28419576238316
43.06198929969158
43.19433049899385
43.32186723727136
42.76486358015588
43.221737279330604
43.04601366505232
43.07920424627505
42.52364018545325
42.82292916599528
42.81914861983362
42.93613995293574
42.81594787988431
42.66337808741789
43.16368243092806
42.827013587200454
43.01567350099369
43.342355873864285
43.46890704136253
43.24442899564082
43.24934676978946
43.42029597016733
43.52247960914405
43.51190969006159
42.95147633094746
42.85784957188337
43.074282293531915
43.02322618104218
43.1489904886498
42.966846760987664
42.747343737817665
42.826170270969996
43.258107115756914
42.83126998954589
42.99071317304624
42.646572627601394
42.443476906549584
42.45201067065141
42.692729369184214
42.5231705786969
42.72889167196615
42.816023154702684
42.34148682047226
42.550796044742754
42.94573542355451
42.67527352472311
42.43139234668065
42.44684732236019
42.551307743394325
42.76893578493906
42.442128560821445
42.27275186487645
42.1885230610096
42.57940400897323
42.90160665805105
42.57519051017077
42.5214708962109
42.84926180653671
42.73728146450259
43.01271137394216
42.539426718866025
42.89728608998245
42.748666746960765
42.781365433387705
42.595661338363485
42.34398244716667
42.38143007366944
42.50433359049847
42.87640748876756
42.42750040482424
42.56967897849189
42.608647857340934
42.881189137159865
42.94689774748094
42.71363314335997
42.92449274605576
42.559971608422174
42.57214027158992
42.78678426513513
42.64042116420391
43.08359039885142
42.67912257075029
42.93682116001685
42.39902657202225
42.31412299978917
42.6273170758065
42.285539433972296
42.22315503954884
42.47481045297637
42.01979372775712
42.23791454731745
42.566771339906765
42.41417952166162
42.034837168195104
42.253650695690624
42.466968026635264
42.271159896835265
42.41187953323843
42.297061400600306
42.32269577026278
42.62869230418296
42.448678585017014
42.874027732735556
42.710637672589975
42.57518442309934
42.4108951748661
42.26467232881972
42.4732997327652
42.346210247907244
42.460488338041145
42.84346284884487
42.258335368244964
42.46228567543068
42.42072732075563
42.23468760858026
42.004269845444774
42.446695087154396
42.537668195418135
43.18702782686228
42.96814983487651
42.93237266539505
43.10346410038624
42.79862054966267
42.72881632622899
42.88282435738803
42.729155407487944
42.53307438266751
42.227296528773365
42.60009583294623
42.241366266602185
42.584271420605475
42.86327063004454
43.17414688680142
43.15790423457575
42.454210424859944
42.52555152608284
42.35385781498391
41.90830638173871
42.346515368939656
42.13513278327377
42.138511021375024
42.44586492075528
42.321173604913476
42.22027203419505
41.66625877468376
42.20387908676451
42.44937677667928
42.448677816826894
42.34567129201103
42.48081906314305
42.302589626143586
42.32477039478312
42.0289682550384
41.752439900260626
41.93824211317434
41.97972677207535
42.15058125054408
41.68043526000011
41.842404075102756
42.127421981466576
42.312047528128495
42.33515836202188
42.03705925281929
42.0829299492053
41.940207228599704
41.84221951101808
42.07968261801989
41.80309203770681
41.57038146130541
41.15711041020056
40.75612178104839
41.15711952560764
41.70327609372736
41.510678346432975
41.46881542550727
41.70622469847751
42.22038223114574
42.192443500521485
42.44038580889265
42.13681448652447
42.00019490935202
41.70514299711109
41.39337790486968
41.736261616913325
41.841709426894745
41.26762614522715
41.61227586011808
41.80167057995505
41.58298566393279
41.85051506239939
41.74996723057585
41.810273683949674
41.72681173289299
41.8604907199899
41.60869330324234
41.859962814442184
41.761845435751724
42.23823495172483
42.198512280865714
42.46750808749895
42.40842264169788
42.11360713480132
41.766240669059414
41.933733025148314
41.68251681208457
41.90325187627944
41.799285169811384
42.23958005634234
41.838821861365304
41.84794306102293
41.77810733361886
41.76170261594352
41.79806218668195
41.68945355578816
42.015669274876394
42.59313351351011
42.2940478802618
42.19338815583499
41.98458397123393
41.89359129396662
42.17622874461304
42.318237889140754
42.75644503339506
42.08247907878896
41.945090679492324
41.925529159827654
42.00927437697377
41.73615982920254
41.75948687564806
41.8935142695546
41.52059922716213
41.49535571847582
41.86313994298664
41.92561428979594
42.02731337757122
42.48855298343102
42.462094551171006
43.143546899286015
43.18341901847157
42.95290029199744
43.16573000889914
42.87387687075662
42.71838383997599
42.609167039779805
42.52506333902591
42.754786363619
42.607522899797466
42.560166265400454
42.76754799148569
42.62925573470149
42.695000914257214
42.70867328851957
42.97908499576644
43.05130993087984
42.97515613775228
43.06299734727826
43.15709529263484
43.045738274369945
43.34065183905325
43.54155100929118
43.781153771435825
43.679965382746744
43.39869619668972
43.899833682086204
44.031606578624775
43.79702605394182
43.71611215850574
43.775478466668865
43.81099728440067
44.17138750250537
43.85323410005369
44.070638304555935
43.76277647647056
43.66007489946177
44.221921214899275
44.109501997874595
43.779083792570006
44.126043932723334
43.86836091475114
44.11335645145659
43.817931479382786
43.57589813789848
43.56370387603017
43.780768274982634
43.60741708939768
43.80023702827257
43.84671455023153
43.7367910480753
43.69141189035011
43.79747154809302
44.33208165675977
44.32553687888159
44.03485541887324
44.37324450227753
44.151948581179894
44.25393142778197
43.86495119773447
44.01014132296092
44.07374940607259
43.86695057314481
44.29758593336
44.17313200310809
44.41241173543428
44.48788330570986
44.09162490494986
43.801087198704714
43.71983167109629
43.7773844518302
43.70596598895273
43.573829380765886
43.71959118048434
43.58238519862878
43.94567108051393
43.815487316483846
43.67825529245083
43.81110294438536
43.92850715375253
43.9505774545304
43.18033986631338
43.24154782182555
42.843333814288606
43.20248479808888
43.298069282975874
43.48055318961564
43.62390592844722
43.81555164972863
43.49135561457607
43.63819694655033
43.476099324158305
43.456224773268076
42.770203391295055
42.95189331761272
42.638446755962114
42.92570708103625
42.95729525263761
42.85359009508222
43.1756470366611
42.78636584973455
42.66779337799606
43.03790508539824
42.73614564230418
42.82980097729642
42.67730315822634
43.104705273468916
43.087223494676984
43.37385778877292
43.187528752164205
43.25299738758759
43.450014655973874
43.40301052637964
43.51072998137342
43.76285296076184
43.61550852685404
43.33320155464649
43.53664831429716
43.539900400405294
43.25569423033609
43.37755145806185
43.44780001321916
43.11485696244863
43.235488450671106
43.078858603140915
43.352490235878726
42.47512629597173
42.658871374225455
42.79055504606912
42.86437315930866
42.96591548994281
42.738943751215174
42.439295214827766
42.52809733048939
42.79503261313971
42.70534791538093
42.74778674981678
42.664877845287904
42.898231620101924
42.78248886714713
42.47498602567291
42.50387585830379
42.33801973396673
42.12881675348052
41.93659722377412
42.551382055075024
42.67526737717718
42.560840616894005
42.57608462155023
42.631609516652205
42.78840619315276
42.4667487728714
42.66214906624131
43.12671396113421
43.088098661444526
43.26361885474392
43.07502554008748
43.164687748991454
42.9040648753893
42.9146203980187
42.95361489088521
43.115267161658025
43.25271142008452
43.20358372579605
43.08046891688942
43.32909546836493
42.98822220878655
42.967416295124295
42.890658249286
43.10939333576674
43.13661102277396
42.990250551099784
43.011129960445665
43.207537772334355
43.41715191603075
43.292696520782194
42.946249153559364
43.11992971112948
42.74514287696189
42.86423978926194
42.94898557514079
43.193296508733454
42.77447018300906
42.62676238332546
42.55866293376044
42.46814803351989
42.28795427592992
42.53804781815707
42.142209590145455
41.76583278174441
41.82752657564768
41.87208283498715
41.9577078655793
41.437360847293526
41.83861151475005
42.11981693151124
41.538387444077976
41.13240929238132
41.77283979439146
41.832898185422636
41.84145089799515
42.11667133209324
42.226177878936454
41.49061328989737
41.65346887834725
41.649405364368704
41.48278151280183
41.37747656585319
41.64902071980568
41.54815745044257
41.26853952979244
41.24778923038923
41.36509029815927
41.51640196615297
41.763508754323354
41.9355479362315
41.30878634870659
41.91124213887428
41.78333803324716
41.99688615118971
42.108509710823164
42.20946657113656
42.421281483048546
42.64027254698522
42.38448042520783
42.17964509129242
41.865809201448535
41.660505332690505
41.95450461641994
41.747754220071364
42.210777315718836
42.12402889761019
41.51646753409567
41.52462224694886
41.625397699458375
41.79810132271595
41.72557975298888
41.592025130457834
41.91582992462586
41.88313015699933
42.213587391611576
41.569185717268
41.84447533093274
42.288950718677945
41.953286467633795
41.84990892733604
41.740267931761615
41.843852674158825
41.98327206782703
42.417022909453046
42.485710103001786
42.0982967538346
41.901989843537464
41.86575688775969
41.91207295951271
41.99739574498829
41.8480978619578
41.69570936013662
41.59379479885714
41.56356458644148
41.610188030935056
42.07062777205115
41.73161373170478
42.04183507568804
42.17054063403426
42.484154475906635
42.45153722429673
42.578011683484206
42.5581881819446
42.659780807635364
42.25052366927036
42.35438344032392
42.516121371306056
42.09231928058059
42.38937165361971
42.46146371852224
42.52498063681548
42.39709787549175
42.42384020285892
42.995399202082396
42.69065379947508
43.158251543310996
43.1653145898559
42.92358220179649
42.99459008913793
42.41714314419828
42.16157508509325
42.09551978144032
41.90727718926094
41.79146236842848
41.51501113797531
41.217904006138646
41.4276076604808
41.76773829913945
41.914256221900004
41.4891679933939
41.49242921826954
41.587319710047595
42.13659512393663
41.948355039421855
41.7891621072883
41.55925882315899
41.77855925346522
41.512522557329135
41.89766468127317
41.78064291728538
41.877249858897926
41.88217116395598
41.47248807581102
41.7011165066235
41.92836244806383
41.514804918505746
41.605946927900334
41.402809689993276
41.44096991632542
41.27237710360839
41.32588739755248
41.19501180666933
40.78215260546608
41.683957050091934
41.22173049736455
41.03086182735145
41.48231171010862
41.14427426256745
40.78875981595286
40.80187565902379
40.92698271955349
41.019143793302725
40.92445321568346
41.19164992170151
41.059615415076266
40.879873414962155
40.65629294299362
40.69939112959178
40.37609344552675
40.374155290781836
40.32473332656604
40.467662026584875
40.439526103702924
41.001703037771414
41.175702653525995
41.25365389910309
41.201647161340404
40.866379500285674
41.16987949168373
41.25481880037119
41.29208062877068
41.35989309517687
41.48488026847453
41.27865580042525
41.38447886415487
41.35347652074206
41.30300636388125
41.29747692646124
41.11535460553159
41.3571498554618
41.63816444828394
41.34448618911728
41.332771777559124
40.893525011312214
40.49080058531616
40.19976024730154
40.39806788417545
40.67535938855744
40.77716088457501
40.80684686288086
41.04074133738436
41.31306572715521
41.11830894419734
41.28074741237818
41.524604108345784
41.26240253354405
40.97117506215717
41.2387939066138
41.059512538844416
40.981181296615645
41.078446598137226
41.05720531964885
41.120119519216466
40.62666799682753
41.01623929603788
41.13316827854389
40.739401944956725
41.24429134754714
41.17112711797274
41.1184536540585
41.05293413043446
40.71805878524008
40.96268089518045
41.12927605474838
41.34077559731849
41.497006332619115
41.479624557507414
41.37265907948556
41.36633732012957
41.21921622049363
40.944958917241344
40.78314016719966
40.643556032349196
40.96143754926197
40.63854974120547
40.320568390427454
40.351534809433005
40.580346328614866
40.43876305411583
40.49873824614339
40.62019597835954
40.56128154630581
40.47732325661492
40.73367627144067
40.89532788744469
40.86645699614034
40.86130753781893
40.689524348972355
40.72809076546614
40.74014999110718
40.82111485184462
40.90353897643764
41.189078140794294
41.1718284877658
41.063872862025114
41.418043392575676
41.34877045178451
41.54896524699256
41.712777815022605
41.91585659089888
42.49820885280136
42.510246587530844
42.4853692832353
42.270114025231074
42.147688948037995
42.393356169287955
42.757769479027445
42.75443955634407
42.74898025816675
43.074793280231404
42.86671542016174
42.884900536667935
43.085884748205785
43.1437602076735
42.72385202777097
43.02634114595329
43.19453366972592
43.19338970247726
43.357807353787706
43.24432577373558
43.476569321001456
42.86131624853961
43.078512424915864
43.045142848162314
43.02656855970858
42.71274924649233
42.784344559848876
43.26704638000514
43.162887006035746
42.80876998035543
42.84811037753749
42.599309208492784
42.850055073000604
42.92202062883102
43.04143719447053
42.56775233954155
42.451262214437655
42.3590520755089
42.30030045421581
42.508653332344686
42.59834045001435
42.59734933215962
42.52636146812985
42.87610777272678
43.03547310650986
43.207669140371806
43.27171249936218
43.14955005518512
43.3819652974551
43.22384609011353
43.172155973658164
43.22410878336346
42.83144212824039
42.87394178472004
43.01050328923444
43.27783362701508
43.07303958689777
43.139031183090744
43.11723299585795
43.6609411839004
43.83344406761138
43.367087862123775
43.92764129287487
43.82876314333359
43.45861079241566
43.34894033016644
43.18159994990739
42.98460942299623
42.89128013986214
43.07982320207927
43.14746517599856
43.353831206613286
43.51765432904536
43.00995679134953
42.539989609802014
42.48640902673406
42.86048135549574
43.04210294868647
43.15434202885338
43.51243282231114
43.50869948496011
42.8075283631199
42.7352356129944
42.82467592974515
43.04957556865316
42.69013873994704
42.24749767281986
42.49664454541188
42.89504800619141
42.88499783614844
42.684985406188915
42.622621860608156
42.986153813800115
42.83594681759495
42.923383286172715
42.86036254081812
42.64498483555438
42.295038928882356
42.39672230683242
42.324476148105425
42.736743187535886
42.49097081677511
42.18574727704621
42.59790396660787
42.53679271771249
42.316352685073795
42.65146815119372
42.82487636133027
42.93141825438092
42.476580554729985
41.76468806777754
41.427135304926
41.91557454846238
41.30611527887989
41.39136094226401
41.417383477770734
41.24673836952147
41.32703130700506
40.72502278428723
40.79133003438906
41.048267241392736
40.91423615845916
41.53255464970385
41.56145463196666
41.96716707206504
41.8816029769464
41.85344921203299
41.674462405224666
42.41408871056332
41.835159096847896
41.817756730469895
41.964794337282314
41.97744147597682
41.88952984332357
41.908018283725184
41.97500628336912
41.49732720452951
41.86280333272888
41.76891711020225
42.00932123001929
41.54182986964774
41.24831612554868
41.77018822191341
42.36019652930748
42.39465865324565
42.116972132127714
41.93481345097089
41.793153216956775
41.86082444139899
41.785778367687946
41.80845556427869
41.67428667572763
41.35940227384631
41.266872870328115
41.435063219072056
41.25718730364718
41.19196540200968
41.40928362864906
40.980599703400316
40.684745808436304
41.35322813070165
41.15989989502257
41.49010238759497
41.05033829629643
41.49276132668526
41.66582745223108
41.50123062840394
41.90183294717035
42.11590588653364
41.86832404899598
41.90759444740955
42.1713059522821
42.21433532778339
42.097795757892854
41.871680238387654
42.364088150894446
42.4250402526998
42.44484254907705
42.197654519504866
42.17420882174029
42.189726417227114
42.62853198522278
42.58275762592961
41.956506512390455
41.98324712149308
42.05895980743304
42.07321798605145
42.05285960450843
42.816260974861514
42.79335922870405
42.69773081004711
42.42680843002158
42.031089486882856
42.369785616259364
42.183584957160264
42.187456065051535
42.13725038896342
42.392948691393705
42.186907240087805
42.40397594598482
42.005361290594756
42.21553842128106
41.93140572896267
42.20306650741386
42.184722732854105
41.98742640741507
41.87501647196297
42.149310343501625
41.94154542413199
42.292431964391305
42.28544355955667
42.289156337898525
42.21312930612643
42.40288954283798
42.81388627084273
42.50638577668619
42.64207696881294
42.43113462360475
41.92942515793482
42.22606140766477
42.376702864387106
42.87358645634504
42.31773375938419
42.631601336070254
42.40354450108471
42.75205505662986
42.75218166123141
42.53231861984848
42.86714966053415
42.64755133708941
42.533910730429
42.423642994790555
42.38990529376226
42.28562969054626
42.04438938156534
42.5617225346102
42.64738209374578
42.19438690097061
42.73457748615439
42.389889866522815
42.32222737583581
42.747674938589356
42.44395202131972
42.781248885816325
42.68517428675465
43.038118033787214
42.72746937210398
43.503733651257114
43.1842390600794
43.3504707098366
43.21078076012878
43.380548896918626
43.108716925590386
42.973735071642324
43.229692070537155
43.5565314020374
43.681739954995955
43.535206409452236
43.54176533781518
43.73087909477248
43.851784338150004
44.030003256473314
44.10434640379776
44.02239432457758
44.00179464066121
43.97992578807807
43.61657101048859
44.06341762002239
43.67504061422684
43.54597549385604
43.30589297238056
43.24481079656259
43.38768386567181
42.888346847987755
43.265035236457294
43.213128340811245
43.16597412494527
43.116716095128794
42.979001471020474
43.127976655303605
42.847187282473165
43.12757291770346
43.100998631652935
43.030863680193164
43.32476592932472
43.6460054854361
43.58338515879231
43.54174727249648
43.56523229191923
44.247387525088904
43.91885225313162
43.482225611664134
43.365167058187865
43.268507890195295
43.2446997171401
43.04353216733677
42.278337001551485
42.72362707760554
43.12794289907515
43.129362577643015
42.822269345489545
42.62728985189869
42.86605807517289
42.31586738361619
43.107020806952654
43.16442565726338
43.0476604946836
43.1416128124322
43.26521649791248
43.01668530480032
43.2875285200801
43.032451846358796
43.01772622920525
43.28879386802184
43.39315052369151
43.05502698778801
43.28441675766511
43.43662821497018
43.400707667223244
43.49886219678027
43.67567926254219
43.609042894075365
43.63030574585886
43.66035253717081
43.40024561495604
43.130485713864466
43.00277721213539
43.24130578820355
42.8701132919252
42.85393751771949
42.79047359672672
42.56746925173783
42.722423564107096
42.58943759665878
42.597639639329735
42.431958334077045
42.12068522010849
41.98437236073355
41.864914166217645
42.46757962130404
42.671442068956615
42.351354250018126
42.570617920758124
42.72506445741928
42.68020449201693
42.819849667870855
42.793740301952255
42.86806059605314
43.051851021226234
42.99565876020236
43.09353087536609
43.191271249428866
42.509619348560975
42.8374321274484
42.79079308480001
42.46274702492324
42.28756934631905
42.199253062975316
41.76538587801674
42.093989121642316
41.68500242619049
42.07360452952703
42.12931783743404
41.96205213440982
41.51217210180594
41.67806334693381
41.634314849135656
41.931709745376466
41.61597383660017
41.86449726119315
42.107401979007534
42.150453502568176
42.60518792019564
42.462904917291894
41.998673028425415
42.14032247382162
41.73467763003071
41.678817187364295
41.80068221697634
41.867988079697646
41.76717784534003
42.17803444270844
42.302254204403624
42.52472065490913
42.44798498935248
42.50465988120101
42.48720362438817
42.31851322005699
41.68525289183989
41.82922453533314
42.500789398148285
42.166680903364956
42.292569017684485
42.564470353118374
42.58848646453492
42.673092451937514
42.81536711726918
42.80382931951759
42.90528082060003
42.93718590343558
43.220486286141906
43.002797262943396
43.12874774180863
43.110241605053815
43.11300425836873
43.0088052474851
42.56464081741343
42.901412853254364
43.20171506577178
42.83405189677547
43.020385055848955
43.23631214885625
43.25247364579724
42.996072024239204
43.02554183339392
43.23324459832328
43.02511732421652
42.48964736444253
42.32690672402623
41.72266603103749
42.003675595276135
42.013773340797634
41.909152177913796
42.15665684190568
41.63608099450274
41.48631967598664
41.47789413108068
41.154266553717996
41.32549650077036
41.43956707894912
41.67019027169275
41.96466808805553
41.65194891492422
41.950359497431634
42.028174887767385
42.227180219998964
42.72242816997572
42.64273490779592
42.377410935433545
41.968741090838236
41.98350698276395
42.16869257141367
42.56970249080866
42.54800782417904
42.7038531279908
42.09350125890528
42.56010282705247
42.593581427581476
42.54488399885918
42.60908267983786
43.31778993811807
42.888411635844484
42.95555370793444
42.798173311709434
42.6524234420813
42.8501488505775
42.85427473024629
42.178776530300595
42.40653301175431
42.5427268827506
42.661837602431696
42.21223282560381
42.0323207931896
42.56035476984973
42.264120612743525
42.05676530584669
42.081232602932495
41.516956637609965
41.88791033302804
42.1602049446461
42.50013925530902
42.97830104932243
42.58973170097538
42.39736379451088
42.170075844216576
42.094890158012014
41.894779944416214
41.44926596834143
41.991134539650616
41.93355791919112
42.4816346751343
41.87752998084354
42.37064593502721
42.503733224235965
42.46264525193737
42.03791604141667
41.73437115241799
42.14491540386036
42.11588085846803
42.11803657844975
42.00216627807836
41.905938609211354
42.18841320444368
42.362483997278495
42.43686013442115
42.04060608294916
41.83384537068821
42.091980149689746
41.9480810830239
41.93526762798297
41.53032072665126
42.16901623182344
42.227490633989206
42.50518221484497
42.26219934429997
42.38724052910021
42.72159122857474
42.32469242637993
42.7040311308087
42.93768916963923
42.76096378134148
42.73375182222048
42.45082596925288
42.800851138602084
43.178975792084024
42.90953355542511
42.911753391343304
42.87952967631421
43.02372745482168
43.37435924854004
42.86818672309149
42.7755866219361
42.64034041330394
42.34640093952893
42.47360134056682
42.44833555406518
42.51666226823848
42.9091783905883
42.41904928867916
42.61056822601693
43.046150901330066
42.72941211698623
42.681323372721764
42.60968209167734
42.02555108770862
42.37785980502188
41.916509763364246
42.017408366916804
41.94810329785378
42.01230533014572
42.56142718997468
42.46045779417087
42.366176101441724
42.24809477762513
42.84781001164301
42.72328289231714
42.99787236358105
42.82637251190217
42.71952506135825
42.89300899051282
43.11289237573178
43.59848875952674
43.319271290830464
43.481000626689
43.140050404248704
42.971766312049596
42.38162752016758
42.210998904784944
42.50035447117533
42.880562395401604
42.78769995578926
43.107597353994535
43.36296610110705
43.53391001334594
42.98323477396357
43.10480501428529
43.09555900050023
43.17102514912339
42.822292520277465
43.22419628046153
43.10373081090377
43.152490314254976
42.60036625889153
43.01871646289006
43.297717129067735
43.25178219981522
43.52685733700785
42.786686370718186
42.925826730789275
42.742358498329004
42.90406000634481
42.605651971318146
42.815849443103836
42.99475568500789
42.58372065715175
42.431040539291736
42.339827818000686
42.234427216898446
42.2395288992136
42.59222495212618
42.486984333589156
42.338661891073606
42.112321730520556
42.417120370397384
41.9265148552368
42.30938481782487
42.326739353134535
42.76528957357025
42.98852882260748
42.886423100908424
42.5770826135217
42.26524987682474
42.199015069667986
42.71521857190256
42.76216412604215
42.68131840185367
42.7449338558313
43.056803405768285
42.22522387620109
42.3711046465656
41.97304106790143
42.62587640130574
42.9364136753978
42.78453390311718
42.78650282496166
42.85941775682143
42.99280970209285
42.59967757452394
42.70984463946308
42.32779699352174
42.67262467407248
43.03232372547602
42.979235393226425
42.936016174872876
42.32103098559751
42.62839368036086
43.20465751209114
42.91246532081515
42.20755538442429
42.51728542916112
42.47792233123659
42.69515196917755
42.66908654595764
42.12758613598671
42.45522235121828
42.17016426473599
42.34315950941349
42.53938004825919
42.60523297840553
42.37042672431371
42.10431665722052
42.1077989767705
41.94777869295051
42.27623854424931
42.16705712265477
42.45838809237548
42.787193589434665
42.82048387600128
42.527570204888285
42.27271831313743
42.46898387166777
42.229538531388506
42.53202191001026
42.52256891552036
42.43962083788147
42.2786641330104
42.501641641227536
42.145241539805696
42.43169936764516
42.293604112919425
41.923315203741
42.015281012909995
42.18366961149209
42.494373736907754
42.22514135213766
41.86661158889313
41.73729807666092
42.02657539548442
42.451438359258105
42.04802211437002
42.46995608872321
42.37510620919542
42.59261356341115
42.75424327182617
43.210930433226274
42.804525113509264
42.66049625625499
42.985972531246134
43.46004919105377
43.890849459037035
43.49237307164432
43.581825219168714
43.36558039280987
43.74570152528307
43.19931747208996
43.84003694560688
43.66273340420502
43.05226163976336
43.4848759786754
43.405825498261976
43.086208378232946
42.87498935158407
43.09637484938278
43.21258408349314
43.33924891650572
43.4659364241293
43.36026972011114
43.34828034523898
43.56409286924004
43.12828887921174
42.86052515600264
42.62263870668759
[truncated: 98,002 more rows]
