# Supplementary material for: Comparative structural insights and functional analysis for the distinct unbound states of Human AGO proteins
Source: Sci Rep. 2025 Mar 19;15:9432. doi: 10.1038/s41598-025-91849-5 (PMC11923369; doi:10.1038/s41598-025-91849-5)
Supplement: Supplementary file 6 — Supplementary Information 6. [file 41598_2025_91849_MOESM6_ESM.zip › AGO2/r3/PAZ_PIWI_distances.csv]

cm
46.322317205076985
46.39202970344747
46.380779002668866
46.78014558932109
46.224936651178886
46.21039133692737
46.453556052818534
46.57172240431328
46.22218509410371
46.08739124253662
45.96441109150137
46.294568739411794
45.9690447413089
46.12994724297393
46.0189029728865
46.35303230507271
46.198535551018324
46.298074065609754
46.770257524140824
46.78969288842082
46.47306818833622
46.724867389367745
46.64479395226766
46.529188259685434
46.750589934188135
46.64867336550133
46.29041639434798
46.48587354835554
46.447793113218886
46.39370905455834
46.34392715923519
46.641928999197376
46.657693935887465
46.54188572559272
46.53683799937127
46.65447822008218
46.092228892909404
45.866535928796594
45.80943186997087
46.177958882474755
45.89826150149392
46.021986104174125
45.52264972889342
45.97459731777432
45.69603025804146
45.81721147694977
45.719378473279725
46.14191115544998
46.52294981274071
46.51962534839616
46.492494958603245
46.39983973613391
46.18438477018691
46.09850090394056
46.249647829433655
45.97386580409158
46.10717630162081
45.99538701057404
46.1216120911533
46.158460691411285
46.362341839687325
45.98889057618225
45.99754464280943
46.259470116081154
45.913491660662125
45.70606837760901
45.93656895380259
46.03646282694095
46.20144431009315
46.3272098080665
46.09779362893428
46.36264791151502
46.5626659772952
46.06792837464416
46.5254092644845
46.3822608729425
46.87410761744723
46.441298282062654
46.147095040180595
46.026782649298944
46.02128688787289
46.09770130914936
46.02795611988629
45.96359257395961
46.149341893293666
46.05080672611188
46.241389960927116
46.73214834581509
46.516280136131556
46.543918168949034
46.72376151226259
46.816031259526845
46.51143959712478
46.53771909909107
46.584735796494904
47.046050839762955
46.53625425661159
46.584486637151365
47.10951841372822
47.06652028292669
46.7493124510113
46.61825775523717
46.429526182339735
46.615631434034974
46.95847936214118
46.91692407316747
46.795166286420866
46.97096388909292
46.78573390674409
47.02917858482886
47.26229202656591
47.159593277284195
47.19472979185607
47.30559484604596
47.156682592808366
46.64988591940056
46.73769569147681
46.93970095128117
46.85223886671408
46.60374516006446
46.41761610499171
46.44260199240421
46.49018321619532
46.73946633100775
47.07426145245434
47.00272159569921
46.87784696362656
46.42289312077811
46.4778705707978
46.54140210334896
46.837782349832054
46.748815689105996
46.797058665329544
46.609211119016265
46.86783670960961
47.010347599257386
46.90139762868283
46.880227554242445
47.264564690315126
47.16470214406372
47.39775129403235
47.48214265624688
47.31349951464685
47.553679745668774
47.70617193696845
47.261408558632965
47.65595225527965
47.35142687260558
47.33483121247214
47.014447361331776
47.18266770170913
47.34912682460289
47.60805267360189
47.786303364390605
47.7958176950853
47.57026897743931
47.51791643510476
47.51737305117199
47.52800146789269
47.533046362404036
47.589996256620694
47.573465453737576
47.64807025910606
47.559343393415425
47.12760430360864
47.42362847459734
47.70153809180304
47.04246751732522
46.46213574367585
46.67667532233849
47.01799471623562
46.808164991184704
46.87522951558297
46.72273824652483
47.2816239290343
47.39398579576017
47.31298031615108
47.5507795147618
47.178947131268195
47.1684285247174
47.486187789259006
47.56047756985552
47.56017941853211
47.20584402191755
46.98499070976338
46.95986066399242
47.319164817199415
47.26951535310869
47.305461027253806
47.349504093428884
47.243453651912496
47.145926892123406
46.97787055195053
46.99593708666844
47.05947762650459
47.063642582203855
47.280124191856615
46.98453689367273
47.22933075443892
47.44651144443768
47.56381571807399
47.414352488624935
47.36188799121728
47.516807062223776
47.65703969564136
47.13426239029609
47.137913129149105
47.15137515413493
47.79129355895323
47.36079995439634
46.90795223485037
47.24436283856006
46.979193047337944
47.075427487578416
46.92408188331199
47.25233384651462
47.58684181658975
47.50122419639693
47.32528439745047
47.48410213694979
47.8469792986976
48.283343921525805
48.29982771166885
48.395874083540534
48.011615255048056
47.73814585013869
48.03000515928102
48.23744402992248
48.1272046854313
48.39775007597343
48.478674002907894
48.5064556312562
48.47920964025484
48.92873223370966
48.91030226559367
48.62930974571228
48.49339969133984
48.21667636680674
48.40377401085817
48.13295427304521
47.937921076838634
48.021435166188326
48.350490724741306
48.385854578162
48.46759151234588
48.08224117279096
48.26417310924068
48.07497263374077
47.98004646588944
47.67374330051288
47.818185438317926
47.87917639481358
47.35830486084355
47.6718997571645
47.86541778627933
47.8258977322378
47.56167934153171
47.260958000213684
47.36846391771037
47.357624486267596
47.34626271357051
47.36938659874733
47.23530300897559
47.26667193293338
47.36234168468928
47.3775294215178
47.26369521365355
47.48585862883783
47.1465547329215
47.03002201338436
46.472749411022704
46.72181036670437
46.3411830585048
46.44191768423802
47.02918779194171
47.07225202114221
46.98882849269082
47.36740914137631
47.314483408155745
47.143028420641684
47.08606853823685
47.17770868603272
47.15875377219316
47.36235468873421
47.06163121381386
47.570869448100254
47.499928880881065
47.24853666532324
47.057088581792286
47.241000267442544
47.38284071474474
47.2732885103183
47.47851668250567
47.671291528049665
47.72476836092364
47.61014396637669
47.62951425802153
47.74391230983913
47.589864442366185
47.87505012791616
47.72744468307481
48.01029329998784
48.07752863702539
47.896518124972125
47.88962969102081
47.7593992385396
47.49402446208955
47.6101995282942
47.47828550807681
47.60067290714535
47.76874844334479
47.43652198778218
47.9795672138148
48.03558557779816
48.25105174726458
48.278208238915234
48.275028867749015
48.06439473772152
47.64230650714367
48.11469440310892
47.886765741473205
48.276447192237704
47.688086717864664
47.75415612510745
47.445949416839184
47.86645920069748
47.9106129891437
48.16424187030677
48.36112323380685
48.15984855888753
48.30518179567531
48.27185327684331
48.22383007957771
48.35911239015481
48.09764024134747
47.901118773801
47.920314766237766
48.09385851386246
48.06437072740148
47.93398210177366
47.87500883255952
48.34313135587414
47.73601909117435
47.9667285129504
47.885640076493935
47.63385652183086
47.89160682183821
47.91067855235808
47.99701296137044
47.887709849037094
48.24839584531897
47.965093866207596
47.978956473005034
47.85222980601827
48.4336697301195
48.401389340002716
48.62855031128499
48.652037697770396
48.68073976108738
48.451420370488336
48.228416336143674
48.53408513310229
48.063899009872884
48.63208717479338
48.356639181681125
48.337451274090284
48.32074228003232
48.29463039034667
48.979114046169784
48.75961651358385
49.048589942827114
48.67108135297785
48.813594031087106
48.611303008455145
48.478279694111464
48.67703141564609
48.30402536785264
48.4338626687558
48.28596894828913
48.378308044135714
48.6377930857856
48.54754445626898
48.32924782840504
48.15504807950156
47.76099108448366
47.60479345752752
47.84665853411258
47.946654760348395
47.7385588955013
47.75300153159297
47.80100795816051
48.102872409735525
48.132743352800134
47.60539646485555
47.6551481222266
47.97048533585693
47.93839615567172
48.224256416729155
48.287255060460666
48.08695344493657
48.32910553087984
48.42394828453425
48.62496140414406
48.42447685728453
48.298376422223136
48.124006474518005
48.0354579102612
47.56042058908692
47.57952458971516
48.1115434558755
48.13789781868975
47.86701879239848
48.179203692432544
48.32242079963255
48.25921981020617
47.97883052374182
47.9339437675397
48.05601040529835
47.84373414824727
47.90974674262409
47.65860770909142
47.53184727043829
47.34449074583632
46.95891972151695
46.78477564081031
46.5262701474308
46.795025195067176
46.58804340266007
46.65754421327648
46.50315685919166
46.253606851035904
46.28133556425098
46.419047981113714
46.67443642058596
46.78169128377601
46.80255847397854
46.46931701173304
46.66057304591201
46.76144840917449
46.39839039405818
45.97267852007387
46.018024671506176
46.074261133454876
46.304224299320566
46.11672039395414
46.10786617578836
46.34084149034281
46.18143276247058
45.71785069846118
46.26565514743255
45.70220554283294
45.623037567647096
45.698090112042465
45.853587550513545
45.908782025612176
46.303923546919265
46.518353735609345
46.49966458665633
46.281358156286394
46.314566855853755
46.20191374418605
46.51732807581341
46.74851823909851
46.57605836266196
46.9483395602984
46.81989328746846
46.63982611090277
47.059493528949496
46.71029038905684
46.557506841584114
46.59681970728738
46.32713697000604
46.1539435259735
45.70476698689581
45.44195917115762
45.71392859777853
46.08958635664525
46.27210979243317
45.89794425897281
45.73576722594806
45.99325883050557
46.470303784691254
46.59589634851682
46.88778641056426
46.9226568351508
47.142112621426705
46.94784576673324
47.420542584527624
47.162539309197655
47.20394137850296
47.10195316358247
47.151289541278
47.145361395829305
47.013394668744816
46.56552656783684
47.37275559453782
47.11423425678272
47.246386792295326
46.906583254610915
47.235969237549114
47.026769022217074
47.18816406574763
47.51002749252632
47.36870796318765
47.075017917872984
46.838161887883196
46.608299500750746
46.727403437766306
47.23869800903355
46.55173341846963
46.538410522476354
46.269432308991206
46.771942132479694
46.49826774460463
46.5287852333031
46.80651820546662
46.75718730504078
46.46311594697051
46.60402832758065
46.36425608583317
46.75606067322367
46.957240385190396
47.16579709895167
46.79337833337676
47.23261918268124
47.17297294297903
47.35457299291892
47.40913444505433
47.43486283689249
47.45176248022342
47.51183402131721
47.443755835031205
47.46145857379616
47.32146780432227
47.24816546419915
47.69438434849851
47.23084022418547
47.5100075605392
47.410695606443035
47.60107466668694
47.5942251292989
47.42138087637426
47.54156910277175
47.445668206638466
47.80882163359459
47.478856083032625
47.32776389867346
47.33027606884428
47.710881229918456
47.74279644929869
47.588330252983766
47.57998507381343
47.459927676662765
47.49688980950391
47.45750051049213
47.61356276180205
47.29829326013061
47.14158078722452
47.12242855767636
47.090610363050885
47.394650607051915
47.718657343730705
47.36453569234477
47.75308974757358
47.42416003290172
47.56409698120681
47.663729265413295
47.49412709834039
47.4315718501307
47.37375254453183
46.828374492892856
47.042107111673204
47.407145874024366
47.47230096979257
47.512990097530704
47.894908685840335
47.858761187313
47.75993767378205
48.05263420073691
47.86872794969488
47.718490585281444
47.564730270385894
48.04104074810533
47.99307613664969
48.04182511733845
48.16381562841445
48.099768311744015
48.1699622351667
48.08512272509864
48.00841345980826
48.154755674392106
48.337063034453976
48.368284570128054
48.64014315231385
48.427067984135704
48.56653088213622
48.37644700869021
48.42529488574382
48.66918778299632
49.05176466072404
48.91888118926299
49.07680799973521
48.77396915555635
48.68616967940782
48.23194808611339
48.08920627628238
48.404198090599856
48.38962516263807
48.67354666016345
48.29661677651418
48.19101642533693
48.080903484207184
48.37350576967365
48.40445825737858
48.62133685911876
48.67554011773485
49.057539134323335
48.83567728224818
48.64668290892691
48.78716449943139
48.750770779589786
48.586892583418454
48.601932550814546
48.60772113743454
48.56076802448425
48.44723064241309
48.22340376075989
48.30790868745593
48.54200888843527
48.464378567780635
48.660397959423385
48.82258830193833
48.70384360869588
48.55288342252594
48.627966481764346
48.365082782284574
48.25735692725943
48.077607602617576
48.28074631159707
48.67138486351356
48.380683043465226
48.47406233674743
48.68571750207918
48.6358307349154
48.301110701305184
48.661246585355656
48.3687908816006
48.10822086451864
48.34554210094483
48.51016164802702
48.4800485998881
48.2049731692924
47.98812950366195
48.30290642958067
48.22906378252639
48.50500043032305
48.294391988314985
48.25266936428168
47.54970717242005
47.829135030895365
47.946087404623526
47.68672659829585
47.33292268553024
47.335872467469216
47.305925145040725
47.23394716357167
47.44816819454977
47.59734088341143
47.80980154803022
47.90480782266844
47.9882034225821
47.60484778597958
47.891621778777
47.69507714965906
47.83378226327836
47.491032077458556
47.222937310064516
47.60216453078048
47.62000023742009
47.128450035069584
47.25350429185442
47.2290770818211
47.788243708910905
47.97485660235087
47.85016842992275
47.916400395484594
47.59434109776148
47.76791305561394
48.03283053332483
48.36214286774311
48.58739222904459
48.327507706838865
48.119763727169456
48.07775953414621
47.863664214937664
47.91883566852644
47.83248085682073
48.24401988944104
47.67640528559097
47.80399147240935
47.63577047790483
47.54379889711556
47.53146368384288
47.76490761657178
47.46339036705764
47.54414601373854
47.774893285807934
48.06814141876848
47.84699333624999
48.08726484279343
47.73854135439179
47.94222388282861
47.97403014068595
48.148845398414025
48.23931947226078
47.77380195397389
48.00800525136169
47.78813523460048
47.94639251002905
48.327887088905854
48.375211370533364
47.869428307306414
47.93953046892475
48.321142991917164
48.23755454583342
48.061727925669
48.739772573687304
48.61750763259661
48.64078749994584
48.800054299540434
48.51826180330996
48.15713759012021
48.08568581072404
47.917265008782415
47.83922466280741
47.63044702056275
47.55094128264376
47.46831867789361
47.45627210757567
47.5951486439973
47.81051934330709
47.86862324559896
47.96528312745496
48.381689293240264
48.07584208855703
47.82233892810147
47.91642408785852
47.259748752523876
47.613906661444474
47.67043595019291
47.70510992600049
47.69509707325424
47.68084465246007
47.547108483402425
47.28813359469032
47.632592395578456
47.46502262498853
47.68010770795878
47.918146168986
47.58273053040732
47.52703610000991
47.72828288887546
47.773662189261415
47.63210465209242
47.58811707015682
47.90605921446948
47.9882022703806
47.99153579327435
47.990380417224394
47.65535869951701
47.41162552359087
47.852743635151135
47.70901757035834
47.925293253058356
48.014829117394164
48.23674337791577
47.76982872851472
47.545568238942096
47.39143765840562
47.711616860799815
47.7264080649138
47.567695182839834
47.56984576775335
47.60731205442315
47.800833489038936
47.801579474254666
47.7974293304033
47.50103771735174
47.64151801808499
47.808090980274336
47.889779189984694
47.77356118487311
48.012523568132075
48.45455932262754
48.28195073989629
48.28244826877119
48.227281613668204
48.45712095994815
48.25143476275913
48.24982432272572
48.48038569393022
48.36054614376646
48.14386413197559
48.088900045899855
48.09332179729859
47.86097882350865
48.45227101865013
47.93138268863537
48.11187913528748
47.77226058622857
47.68881723014086
47.94059883993934
47.96282070246889
48.019766626117594
47.89484098074441
47.637748107346226
47.94602303163076
47.37022142006948
47.358357760583246
47.41665693032482
47.76815748578239
47.76744984944399
47.87064930621337
47.96583508043568
47.97723518375364
47.854521122479994
47.59938291157438
47.85264653837466
47.60926579062711
47.55868267133508
47.64966873272249
47.75100663873623
48.171884259535645
48.13403531391556
48.04421820603446
47.951360450652096
48.37298089953151
48.00379421579511
48.0471559328924
48.4964242900468
48.47974169797607
48.322650487940386
48.22189911341288
48.35004101135306
48.008467355189644
48.28024625397739
48.20953206225484
48.49769092376159
47.77303525263899
47.85375378443136
47.66287086318121
47.6067761357087
47.98432551260461
47.67428485373809
48.12217513533959
48.41046752943413
48.39511287308476
48.15119435299531
48.023711861910456
47.887142480955916
47.78842452040659
47.815284851514804
47.85863133796622
47.9892309772294
47.764167478045614
47.78849013544779
48.481989585083696
48.06600196503355
48.147656987487444
47.70337536094659
47.54832843659993
47.44144747308922
47.13018076027308
46.89287460098731
46.98809178825787
46.8004057279379
47.0867467560088
47.21753461414646
47.064367768019004
47.366684043443776
46.9072382665887
47.0349405572909
46.874764720154594
46.784286430004734
46.74963694396334
46.67982464887133
46.954590697605184
46.902679048869565
46.851781463710644
47.60276634049584
47.27977673132102
47.55451670782418
47.35586163953695
47.156949127792494
47.08825323812401
47.22114264866405
46.793829329782106
46.85750687699181
46.66193179431296
47.14484739973674
47.36531618635215
47.1369976669118
47.05457042283596
46.99955430871711
47.191967157480875
47.379585584750345
47.44457464301404
46.7202802819676
47.098750296252874
47.345886249786666
47.00461744773669
47.1135578641783
47.021156773884265
47.1567640919673
47.08948390317992
46.68445579255747
47.200054711686896
47.173910810294196
46.99210566781716
46.725659668425884
46.57082810846954
46.334697540006964
46.66766736631927
46.41716179255796
46.356585361355144
46.77790714868812
46.8864806947579
46.66918434087591
46.78995164336768
46.97026539092
47.22708536381844
46.578926585342906
46.665882840525235
46.7854613355157
46.85872931395016
47.0502988242447
47.45590101785724
47.42126789925348
47.39530405899342
47.33990776855586
47.369451797378055
47.24230565762572
47.23855247378112
47.14845418320205
47.09588781071905
46.63233872803962
46.772008900855255
46.65688286203205
46.756576849172696
46.132770854432586
46.31195811262019
46.078201730251045
46.340319192559996
46.347487680943765
46.551125803163146
46.55209550054321
46.494354489120546
47.08970540448655
46.92014290764327
46.50768766446439
46.5198152111676
46.78332982695043
47.150246616685585
47.38700555907786
47.14140945282569
46.99120124282847
47.09827772473873
47.19988476136522
47.546744944395385
47.95263804140147
47.842041087454696
47.707810836055174
47.80762820953985
47.299432491036846
47.554894811432426
47.15040635673868
47.21237523796367
47.678818297832954
47.874599766952755
48.00130916451336
47.9554059668604
47.85406929763565
47.96021322393199
47.895847901690225
47.79957274050526
47.56520855666153
47.826562173177926
47.67719544928973
47.65102093673485
47.550014847066635
47.748449837644216
47.92722997419497
48.30199628584428
47.74525237683273
47.83694201712784
47.2565914502226
47.45801473876909
47.20942788834495
47.75844639869466
47.536681636275375
47.7290499694393
47.554916432954386
47.343238324288436
47.105005839779686
47.065422087873486
47.216961109088594
47.2451659960307
47.30464936846646
47.684109133328306
47.856325040515
47.64602825175419
47.46058580090245
47.45184649023094
47.729471695527806
47.70269041966601
47.4907220367062
47.75580908136894
48.038967809713746
47.92987449160999
47.96326221457465
47.910281102816356
47.635689376302246
47.65435944515356
47.660370614273006
47.892046034594564
47.9115296016489
48.15587932154736
48.00693447282929
48.23891619745424
48.311429847487595
48.102584136666046
48.425264862131
48.682231444111075
48.94135097326613
48.780528024177734
49.25208077755914
49.244658389812265
48.88800289098003
48.90133699418145
48.936793196603894
48.56046059272928
48.77548385806329
48.93887144639743
48.71261481066172
48.841187002857
49.03340901861262
49.44684460387462
48.79942398903142
48.90369797783193
48.99000698325779
48.44073653954356
48.512677470452815
48.61795628602029
48.602479501804865
48.95633364908142
48.749370146625814
48.492920276589174
48.30393356336682
48.679975023468934
48.28070047153054
48.26740078798645
47.81404367603864
47.82566099892968
47.973302721196774
47.804760380720296
47.88540143191326
48.21881948729317
47.8544697557432
47.94042793149358
47.99404035532015
47.784124288314345
47.80409276816386
48.27223849939286
48.55982853512807
48.096215144245306
48.003564988561884
48.15365418779045
48.01537732387403
48.124883054210706
48.111527825311626
47.72904152003497
47.918811666002426
47.89611410785437
48.389573438556106
48.631197367017364
48.40687644109019
48.45634293737366
48.48258701055169
48.45982774957819
48.68346181666837
48.69584419751999
48.5909654710317
48.50363303312247
48.32708978810476
48.288950668219684
48.24303344634752
47.93554539068468
47.84818859341341
47.80205465469276
48.164596526485866
47.87048637151521
47.88635710301877
47.714657448507
47.757339350740764
47.50917865296702
47.39006891845863
47.22783662893828
47.51519402978257
47.36392605304155
47.51860783951091
47.42012765454064
47.725294632964946
48.28482066617056
48.83380611426859
48.56774600948279
48.64615630515303
48.1001556577019
48.23725689276795
48.291463075184915
48.52258837515129
48.656953473429816
47.895138955045255
47.83565898696625
48.03271638357623
47.7896506619933
47.584707717387104
47.45595485274686
47.49959474163687
47.59741569044968
47.36255880411949
47.70693487820675
47.816200814316105
47.96640343800953
47.911132603664996
48.34795458186879
47.99107094044241
48.12860909382375
48.0060969416691
47.995742998213494
47.974746048831236
48.09001196103233
48.072160490174895
47.895392593680235
48.21163439292067
48.28386908227343
48.28779612573594
47.86354216160186
47.779342253845435
48.092175184189045
48.31960816241465
48.3047187239724
48.34150935467819
48.330941991384066
48.428860632803854
48.51880538902215
48.4911180096247
47.990355335300464
48.103211682517944
48.621988697886465
48.46231916915167
48.7797101432561
48.33683146768141
48.115718929891116
48.212329564644335
48.37990967364424
48.35639284673088
48.66600441119423
48.57168362513917
48.67528893214918
48.69699888251125
48.57385489326025
48.52853988333501
48.66780382198616
48.46648861330604
48.52824601678182
48.339331715815426
48.09297345698739
48.15668167300335
48.57151659007549
48.472800511497454
48.901261062362735
48.454319185133194
48.34345016775788
48.61205030870521
48.48656237396036
48.330759086291756
48.57111376804881
48.460138880936654
48.53117219680295
48.314642805877384
48.35097562094752
48.184986922801805
48.298933366922824
48.53417073792948
48.242641675795014
48.13111612885596
48.118618435590484
48.46184885572424
48.63542422726052
48.18445435097946
48.06184393268277
47.90336504571994
47.93503056452464
47.53625006061558
47.400289978223
47.86668096110833
47.92414405768368
47.62614413817342
47.83149673714638
47.64376419137736
47.66087166585433
47.52640115795559
47.7298747234714
47.403663628676995
47.43461977285374
47.013757481727524
47.26173817072911
47.50902832393076
47.77293044810252
47.7013580771913
47.45875402733629
47.420730543619506
47.47397459481848
47.12886764960681
47.27653430016014
46.97905570614377
47.034382746536615
47.434173659069984
47.56960797286097
47.34107932417187
47.27719225242506
46.94331899258306
46.8457657367831
46.67044782974776
46.574615059256026
46.524912027024605
46.460747158810186
46.694188980703146
46.7585200908197
47.083302545585745
47.25561384529621
47.4980080770442
47.17330311907471
47.3788941057124
47.373981408037984
47.73128259315579
47.58558089514467
47.72541641991747
47.9337332248887
47.94369973248727
47.94706702965943
47.68233216770848
48.146631468346996
48.04653232740927
48.23663452519291
48.19685985161271
48.173795655642415
48.33342256020993
48.261689138705286
48.69835553945898
48.57511121932738
48.43615965211619
48.55533303550754
48.40685028117092
48.12498897414965
47.997418557739785
48.11715217108864
48.06032870680844
48.15458434473759
48.13040494435188
48.30291730887332
48.195457647309716
48.578679011739965
48.387087593050715
48.277799460442466
48.43099701379422
48.45631239310899
48.58242910428539
48.493836184832276
48.57388552226659
48.6739509423961
48.80779061271446
48.90283503131748
48.63269620934457
48.63361101680155
48.13886830362932
48.53973163204848
48.86362578556961
48.623218087983275
48.595573176497524
48.40467041494387
47.58549197724057
47.80601968562611
47.65614441621686
47.47408707008045
47.425944101574416
47.673982146172925
47.87159292626712
47.68078014386415
47.64418196510763
47.78500591752145
47.6422981916549
47.73434527188858
48.15142606101644
48.12948825156694
48.137115178919665
48.22385435940606
47.97299243642507
48.03393113063132
48.00081663938044
47.844783374017474
47.8199918930948
47.85289549970276
47.927176379065486
48.517696990511794
48.64280493133121
48.521551273264215
48.492213680255844
48.458291361895135
48.29325679865275
48.2301773803345
47.948574842842206
47.94507090297529
48.270553118631696
48.57037360785917
48.20904095291087
48.50880702586038
48.766785460127885
48.70537946571915
48.47882741626473
48.506663310742574
48.40037436447379
48.67237006435893
48.66933956771613
48.70662339460047
48.686157331345065
48.86525256789796
48.73285107675545
48.646858935621744
48.762069823519646
48.68023831311751
48.466287168580536
48.70014181331969
48.91158661569483
49.14685238497006
49.0462042484689
49.07695637070821
49.39074504945364
49.63832449008267
49.67750950940851
49.09039471197059
49.10314009722138
49.39028765676135
49.29671404113029
48.94685963702381
49.18407319865268
48.971011070626766
49.272331959818516
49.38883590952952
49.20909552982908
49.24540307371172
49.01822503918512
48.816862831417296
48.63063935641811
48.54467567176807
48.49609055190271
48.63945343838871
48.77369236591227
48.73014430710966
48.61656265448212
48.59881696331045
48.31379582412975
48.336772258991836
48.43841025471908
48.01816258984328
47.79852310755267
47.99567133714028
47.68327175882433
48.08146454858892
47.77731581601016
47.71482701948235
47.91739195744252
48.19708547508818
48.37598333658257
47.99820928975261
48.03307034362609
48.11206445040822
48.24692503982187
48.36819943906556
48.38479019227458
48.0920204375121
47.66179962963482
47.97510024575131
47.83544364690372
48.028899296665934
48.45140741466168
48.31263653961309
47.95770596549425
47.88832248279388
47.95418594535463
47.880747128227675
47.93083833732849
48.203086986286344
48.07851717777015
47.82502556988389
48.12056223561314
48.06456285844791
47.97136664314823
47.99723164185123
48.379362674024435
47.776741840903405
47.93919067409542
47.835415421840494
47.711994927475324
47.669424990416495
47.40609858090014
47.58154211612758
47.845132203039874
47.35316616432959
47.59324652472298
47.514238608783394
47.54900017204734
47.65582892596828
47.59402779899355
47.19229897723137
47.34407950893287
47.53138401214121
47.70607820063313
47.611768480201015
47.82895394294817
47.71624465696639
47.95170754547669
48.048333184856716
48.00816247943712
48.11174558760614
47.957125998174476
47.67037635436816
47.62565188512828
48.12871893762687
48.107455277453624
47.976050815259406
48.285661835823774
47.87806282338729
47.956518679652596
48.28796904685067
48.564991759700916
48.380399342415394
48.093135143406016
48.064517910375216
48.32235577178236
48.42675890591243
48.45756164188714
48.275207621194575
48.27028418863878
48.18912159103675
48.091577575230545
47.97894111734178
47.815025076122495
47.898948800571574
48.168276050013006
47.847247379405765
47.61761778841349
47.745506151505396
47.42909943757732
47.57180727894439
47.552667478305324
46.9977477690217
47.46101878170683
47.79244335419691
47.51944581929734
47.942677607813245
47.826446386957436
47.697434487518244
47.649747685891995
47.83391887209714
47.539724657023534
47.32371211739932
47.52187598981128
47.69871317708611
47.566834102868924
47.82235916967123
47.583867355324976
47.61106429269945
48.183786308279004
47.91816436986719
47.811334415409725
47.59048910204758
47.22997006252504
47.56027402675056
47.59177687769666
47.66084711309823
47.610454629608704
47.24036625508531
47.20424987078086
47.14705348033003
46.86257635962123
47.552103959583675
47.37941037509226
47.71019155768388
47.53616733277373
47.76782325165989
47.83899860907627
48.27960391187317
47.9473770478373
47.89196584500211
47.905369933695894
48.055130426635
47.841552806318674
47.778502280291534
47.92971427372357
47.94052272370927
48.12824727587651
47.94658556735896
47.77466314294013
48.13617798865319
48.125422123348336
47.819208379074354
47.82018641152042
47.71896768806085
47.80249207247031
47.773954288487865
47.73000087123201
47.72740994205327
47.815075848267334
47.685180609824414
47.89387891311588
47.55741184142315
48.0061155009777
48.05806140628336
47.83364303357975
47.66319577930127
47.80675125253855
48.279933301505984
47.93332538182171
48.00791601740629
47.996658630999484
47.883275682874554
47.96013859681281
47.9904926710288
47.66946333469804
47.75781531003545
47.83367748002757
47.9298217943384
47.795218151464596
48.12375425011688
48.29209228290719
48.43008326025461
48.27457017469049
47.906110369702105
47.41047200192655
47.446983169170004
47.64584623451339
47.947769683062894
47.57053129785856
47.609910195186835
47.71641143655067
47.56149287863997
47.73439009319316
47.58797813054974
47.72773643235564
47.71020683523853
47.89862758637412
47.9920014923954
47.75657214416312
48.08208896097933
47.44549225804449
47.973152979060615
47.463095035352524
47.561248575400704
47.174401006469736
47.39268454807034
47.10321676797112
47.34138351717531
47.021492702238106
46.90427837699956
46.631597212307256
47.37663626254842
47.28407557620636
47.27168366320137
47.45055168183317
47.184006518875826
47.74313845925363
47.476117959405045
47.53706746374569
47.550440495314625
47.13944892504445
47.08818235915894
47.41732072007898
47.40502383096335
47.39895012660633
47.04405770383646
47.341742016954136
47.491018278918574
47.30133958580986
47.59547469282431
47.88071312455417
47.9172453744306
47.92312610487682
48.17044047644238
47.98876208350364
47.581686745920784
47.501812741713195
47.708359331569426
47.87058704526841
47.77065222847145
47.44819276589158
47.45307973016968
47.6320843350768
47.31032181649869
47.721369425092895
47.71127105187439
47.62279844214548
47.60330669431536
48.163902517679844
48.12818917182599
47.79335564505545
47.73345076370732
48.53802842684405
48.592021814624935
48.52033729759905
48.19036105872856
47.98842956846303
47.713995473638825
47.878289444959755
47.477660407654106
47.85622568136166
47.41380188541247
47.3161047741639
47.15908621132304
47.00608451235754
47.1845665544183
46.99637129835074
47.06630860140703
46.90337407162309
46.66139895024268
47.078031933540196
47.24493792088896
47.38897140557098
47.4337845859405
47.24581100158173
47.62514287210247
46.957935538789165
46.71939352510512
46.864975160365965
47.09615540281015
47.399160517174415
47.41808257568696
47.757180855183414
48.124504307968934
48.048690498813976
47.958737092489734
47.7584172368409
47.91091645659321
47.831157338443674
47.61412378747766
47.67648583762221
47.80226963912722
47.33985507105105
47.465891348966295
47.956708135443805
47.96103344294711
48.16427011198493
47.83657736704526
48.031818106197214
47.74334955374375
47.46673374504997
47.652715841056256
47.66389239146997
47.43477538247771
47.72464709843663
47.45322835728947
47.40126497154
47.23564852975489
47.17429204812703
47.684674533481704
47.16313239043029
47.1724018055459
47.034107979874825
47.17067511551302
47.067682519895314
47.082200700232995
46.81980227883072
47.12888064358108
46.97734076978291
46.63665119351451
46.375255449100266
46.49487170725961
46.90973225344834
46.64880536290097
46.738512161534906
46.47100428691367
46.400694956356084
46.73218942662078
46.77876892317033
47.036007867029745
46.78759992320349
46.94951126696887
46.934458840065
47.12616062404615
47.11228109337986
47.09056434252778
47.06448913379955
47.229007625855495
46.84133475141477
47.0121903681874
47.37005716561025
47.113075368128776
47.51216843946674
47.5946403994648
47.70348873519211
47.40321183445131
47.40479552347869
47.75017401969686
47.84393821168001
47.77600780093188
47.150526785671104
46.689531100845116
46.47493415641967
46.99906024825119
46.416576147908685
46.73070419017228
46.35856876419336
46.7574207147223
46.53560040601327
46.47343485604931
46.93809698183115
47.335028885675676
46.885332238401126
46.85623004649465
46.89978468890073
46.71028580643596
46.36541095066915
46.297394845152475
46.38337599054721
46.71173009916224
46.60019580390841
46.12476873538546
46.34703361826808
46.7340677015459
46.33290790357599
46.319692583319316
46.3500796535856
45.95172510604437
46.32526204243434
46.10448313837858
45.907511558494626
45.93568621179261
46.59051007395065
46.55874730420766
46.44346398945234
46.58539913053171
46.464944488339135
46.779663897411545
46.29977949376215
46.20288699194484
46.06160532183814
46.0481414120576
46.086285737244054
46.11813202995707
45.967940977769814
46.23193346425345
46.25433788717299
46.34558899096867
46.03812966496253
45.67774355655174
45.8804724990973
46.15354265028264
45.553552012525294
45.828318129195914
45.82200946299171
45.952017718759684
45.719181755796086
46.14714400626732
46.02215444061473
45.92010970829079
46.123005652451546
46.012831224664254
45.8740602274101
45.96226031361745
45.7564179564441
45.87224791195487
45.579449865224646
46.04771847724544
45.94059296825557
45.393246351836694
45.48745174029992
45.61478161241254
45.52681812401751
45.91083945624573
45.87741848980979
46.098433068885555
46.12419300693729
46.38248389674717
45.61130185276617
45.15209704747262
45.445513254302895
45.312385791542624
45.38547712512246
45.49949541504289
45.260519346361484
45.33659840751471
45.19358340223534
45.30717232191361
44.89731917837544
44.654503235185075
44.93911769711688
44.593556576249654
44.937160857491776
45.05273387408476
44.838223104591854
44.91905420728062
45.151944173201365
45.378295246364786
45.62201736892662
45.51044661284894
45.57869749391664
45.87994636177925
45.798110715396405
45.220694906219315
45.45179349546392
45.28817852260825
44.6809181046174
44.848628170409505
44.85836948502852
45.09674774358104
44.8947764097005
44.74364916300513
45.192632772057316
45.35841964806185
44.922535074321985
45.25290357784131
45.34652079512876
45.2819718673656
44.763968199840264
45.08960177738168
44.79176912450726
44.97961464299886
44.939647479567114
44.707326787062385
45.105579388702836
44.9912393572673
45.081329689122384
44.925374755442604
44.981979195042925
45.03413026433307
45.204292308794265
45.332661134569534
45.37499910620171
45.60775759985639
45.25783798199684
45.13359162303635
44.904077044121586
45.07321272584522
45.375109292046645
45.269778588249736
45.26364211600955
45.34204461319075
45.25795681637912
45.33937368096078
45.78093279965447
45.90496214862035
46.0132615076428
45.666380455058786
45.43412494607751
45.45969258856481
45.41794587877526
45.66488996821523
45.79212860365486
46.06834189485289
46.02961195502304
46.25059196847775
46.73639297406221
46.48148563656824
46.49428963283433
46.1846234603658
46.59071078908936
46.01144541335991
46.50337377641
46.57437663561248
46.66087711053644
46.75362582945742
45.920629033399166
46.10814173004123
46.21673424281282
46.19932858818699
46.30785981644337
46.191011540456564
46.235086558044905
45.906853986799256
45.98633885314897
46.20833578295895
46.16890925135587
46.492501109757306
46.680435499387166
46.72737530509632
46.30915186002251
46.06015394304637
46.2996013876052
46.19798958663174
46.38406448524888
46.767568706238926
46.58197751568825
47.176061979023444
47.23580386729241
47.032746494832786
47.11461149725873
47.00230053317339
47.222385544541446
47.0789639709315
47.36307178383373
46.7787552979968
47.1129837699754
47.24330103183181
47.05258550399346
46.528527843618676
46.80867922697182
47.54469297827961
47.03151978334758
47.164545046103704
47.30762989734561
46.93884013383898
47.31764536749473
46.885727391285776
46.49034997096925
46.80297733031608
47.01764675410654
46.93829806741398
46.70999138637206
46.71328859655558
46.676317651835326
46.864349918265596
46.40679205129366
47.055198875871575
46.91760182965938
46.40883853248235
46.01321865955631
46.24060885099941
45.720483531337635
45.59047311714547
45.48743950219716
45.781715441792514
45.768621797206485
45.92500845612757
45.901695643720785
46.181920846721724
46.123508862179875
46.255152439001854
46.56091903229196
46.33008025854079
45.913021807383494
46.02645844288135
45.62521897788366
45.8866637503346
45.940666239217386
46.060966942916465
45.6904240167176
45.76302932336169
45.928843786269844
45.892682444998826
46.082610465951845
45.832007418236444
46.21968780234887
46.005144695138505
46.32574039235616
45.902484768527174
45.94030867702839
45.973571817328256
46.48291949543373
46.676579504614644
46.538113397632586
46.993581083060306
47.20985222818719
47.215426946590696
47.15940486398108
47.31151375696692
47.00876374330981
47.50304584577726
47.366321724587905
47.39803079615249
47.09259222354036
47.42414797620422
47.185445298875536
47.43579666646029
47.123238998012866
47.31060067898493
47.097730561480724
47.09481876180472
46.92196216827371
46.65897371618892
47.11838832024829
47.15110585628882
47.03805564306248
47.461679607302656
46.98233564060102
47.14914402492144
47.56844192618346
47.35701826928614
47.190568574239336
47.08477751816813
[truncated: 98,002 more rows]
