# Supplementary material for: Comparative structural insights and functional analysis for the distinct unbound states of Human AGO proteins
Source: Sci Rep. 2025 Mar 19;15:9432. doi: 10.1038/s41598-025-91849-5 (PMC11923369; doi:10.1038/s41598-025-91849-5)
Supplement: Supplementary file 6 — Supplementary Information 6. [file 41598_2025_91849_MOESM6_ESM.zip › AGO2/r3/PIWI_L1_distances.csv]

cm
30.481689425869224
30.447378181912438
30.298966224300973
30.378790377363416
30.303078671980984
30.035339310640687
30.18000431739098
30.228345878586552
30.180052780327596
30.27359146525027
30.11306230668358
30.177540057395838
30.289757662450185
30.1370369337487
30.14928513706992
30.0456493172213
30.283527351648495
30.303477363578246
30.382861466809814
30.18796349515438
29.98842081312215
30.400912589840672
30.273529188049096
30.197137127021627
30.161903100745576
30.1507550857479
30.056776474679136
30.111600348264744
30.254286562361997
30.359275058043316
30.052181569429777
30.020389858957877
30.024780498433756
30.008977525367794
29.87467206568657
29.879506152529824
29.898901342928518
29.740114241185672
29.729138808758652
29.972802149522636
29.887136187924426
29.989639861085884
29.712960698962984
29.915132262980446
29.96473151583041
29.73729150766406
29.725324532551323
30.089953919419408
30.01701672116941
30.05093694810147
30.11091760098696
30.046405076792052
30.228826789119527
30.072559622581277
29.945517440044714
30.329410409722176
30.08570032728227
29.818721404520996
30.205796673417062
29.994551249503775
30.227373579296138
30.20681659467804
29.90887945611401
29.989893049778725
30.23572111149219
30.064984745667612
30.050799618334537
30.148847159731325
30.08778661459099
30.216943413416065
30.225145305630896
30.28778004348928
30.190036929090574
29.91316959924587
30.079094217164343
30.23665695658847
30.301115603565663
30.0923907192608
30.387185635929253
30.061025635181274
30.08546085053598
30.308095793068805
30.32841343603343
30.13972878560132
30.09336098049657
30.09903662654962
30.193242375903345
30.311219214950885
30.059734456685646
30.080742291760906
29.918060593628528
30.207190099217275
30.00145521596368
30.040150737971874
30.058407380524383
30.030704146127523
30.1362308518663
30.241277404313887
30.123735774713293
30.491568402766582
30.364141902337977
30.14327440258451
29.8334611918784
30.049674312320363
30.120347659584674
30.305532468947057
29.88319710486772
30.203890304906203
30.002095483389454
30.098994090186185
30.747545358006622
30.45865805304602
30.558111654984966
30.748594340982844
30.71605304634698
30.487367910275438
30.474615482476096
30.65449758981532
30.342280955995246
30.302032357251182
30.11610055723217
30.146804976317956
30.255584813386942
30.301716034241455
30.061467736517343
30.048997508807872
30.15525987491368
30.026515488695107
29.962342355389985
30.06802654655595
30.08292731182228
30.01882511906092
30.120191786759133
30.139326034932083
30.18740077318666
29.665249290527854
29.794011338813352
29.862237250297955
30.317612779851203
30.42777554092965
30.135340674653328
30.096360766703352
30.10599745245827
29.897747485263878
30.10356935674716
30.106282289612654
30.292795175644052
29.828711709832564
29.885271117111383
29.8439649107312
29.982407530329645
30.125681203615365
30.151587195028174
30.383273015513375
30.481407279190993
30.25836182531439
30.23918157363548
30.231118555449072
30.052371033978975
30.07600008598809
30.168623810027306
30.02158383595048
30.065516001659113
30.10587534151805
30.007980559686814
29.87338089358398
30.215170005134723
30.311933850024914
29.825065521246838
29.681480256041993
29.811986079910714
29.876291910637306
29.880145190271143
29.753709447169722
29.701606262427404
29.907147130057734
29.843912281834847
29.996771404827427
29.887008498683674
29.776512739218003
30.033198330831212
30.053437010727205
29.99223924950465
29.809574878283065
29.64081409596518
30.14349822077408
30.038066789258444
29.959773657524252
29.967485822348827
29.647243519680217
30.014678530772255
30.075908683726794
29.86619912525308
30.06632045892272
29.997870072276715
29.975201629477816
29.879763960655353
29.82313099946624
29.98861130237529
29.86736859537656
29.854980739901027
29.83270336933529
30.024147583383602
30.06837549566563
30.258606395380948
30.0300950674668
30.155804502313025
29.92219542058284
30.111984186398534
30.033027835472684
29.66330015342985
30.035380503212068
29.750596358721996
29.66734302553582
29.69749953637904
29.872249912447174
29.941847943093336
30.16252995418798
29.86409558460369
29.742874138315155
29.82010762345637
30.345418870484743
30.214254779828188
30.308205549934893
30.124705288664323
30.18972443524348
30.33982398623336
30.312209219088242
30.388918639442764
30.296840229805024
30.303233290376525
30.401632906125993
30.458257196581787
30.55241914707063
30.632599863191512
30.61529675492752
30.42798010155739
30.679826265863802
30.89401346583668
30.55058760490156
30.3882163029649
30.460938410819224
30.36932802104085
30.086243880834264
30.02993640058657
29.9159934349869
29.991841562104515
29.76754223479851
29.929039131290928
29.936407730424925
30.18938811033185
30.09575298531778
30.071555008846076
30.08169850631498
30.204306725148417
30.185823489250193
30.346646414516098
30.302691213586307
30.00130332443831
29.761920713624914
29.975817700134716
30.057177347720504
30.088147724120766
29.947734592315538
29.750190439157276
29.911518795756308
29.80190340295608
29.64141185892851
29.62582258452883
29.706306589255657
29.537958578028935
29.50892948138129
29.55183657622878
29.46859762244623
29.571963545662463
29.644522994958063
29.831497546355894
29.66471707331108
29.630810149729147
29.79589825255102
30.085981546131052
30.094299288881313
29.99682120568274
30.03562143054351
29.931992524928532
29.883704881545704
29.727941121128598
29.841821780564445
29.76064775560819
29.715898683433423
29.919410659971543
29.530834444193587
29.855694740662816
29.627548688180376
30.020328549385056
29.890647578889
29.853604786613914
29.908003358849168
29.817842025881404
29.90005523006647
29.545838993029296
29.723657858439832
29.829793271602583
29.908924501738777
29.84042590934754
30.301313712693023
30.234059265872048
30.469349442510808
30.304536494598253
30.420065113535372
30.38163505358613
30.167133343686675
30.18082543867333
30.32366751741876
30.26369381583934
30.5347168083798
30.448330101440114
30.421350329958635
30.39654139817784
30.706870119106565
30.67719527095748
30.883580489293518
30.413173268885348
30.869603667100204
30.750870519946673
30.831234191113516
30.71555566343934
30.83061663574735
30.51712256246564
30.43930900701218
30.43149977954384
30.265375609980623
30.586779722402543
30.283934170925548
30.182188007792732
30.486266946004925
30.39956269855848
30.54087803136722
30.577966607597478
30.44321183817466
30.415805885652112
30.34131652566199
30.37384387566124
30.374207045165964
30.30619754262947
30.168629456760062
30.1438721763215
30.21890800787518
30.37154200708551
30.506930261657605
30.48350631564351
30.268789910116183
30.317702408744417
30.225233692309107
30.16976125621448
30.397447805556173
30.370319609557928
30.254656415773063
30.677116006142118
30.559958856053147
30.731992149787594
30.530254575984213
30.552214211994716
30.35186096681495
30.59952374573351
30.66068210023544
30.602428903278664
30.836544774364896
31.092567276558842
30.83264856104407
31.003301125772648
31.03758257225378
30.992431876395056
30.940271467367996
30.933602802730277
30.72492494699795
30.521343757988237
30.497484587903145
30.605519230990197
30.321377861743656
30.46289505338943
30.434404532574444
30.365190309375343
30.248863021950985
30.055721272322693
30.19844510664433
30.409732696923083
30.284756041593432
30.304927718927765
30.268552355033243
30.417305669026327
30.589549427339627
30.517324927625914
30.19545735362763
30.419922467629334
30.479554283192375
30.589312050767532
30.419118567859623
30.363216105713445
30.44698302198754
30.58772235996903
30.61649956807515
30.521866500818188
30.38973798219623
30.596110015640434
30.472111935540813
30.858533195765926
30.526286174966074
30.580740372986714
30.642453553696026
30.64815988626805
30.560824895878604
30.52541739176513
30.90473066701644
30.70509649420997
30.848772910302163
30.490124368782094
30.621581079710225
30.508838340212176
30.627455600472754
30.40227416045857
30.409907282780605
30.425247969135004
30.418091029509743
30.219367304125615
30.273113431342082
30.60598757789812
30.304656084034946
30.423619173913767
30.35124272894754
30.087024709723405
30.106663065405154
30.041953441841173
30.330077991316802
30.37851475277945
30.29717260941265
29.839109686829783
30.246137269385798
30.547134282141172
30.129213005300812
30.262820493013542
30.476117589815797
30.337160241587473
30.43433533098679
30.065882156282072
30.059176516949908
30.237837450962903
30.373088948447062
30.26655928229291
30.280335901361756
30.20332497235852
30.393495754724707
30.16012242780756
30.15064375314927
30.39016924513783
30.344441700480974
30.55811910421697
30.409165367796508
30.547249603159276
30.149607827799908
30.386160363328212
30.044635646871008
30.3037564404684
30.46009616668693
30.315680433192323
30.44969766722479
30.639971566404526
30.629940383533203
30.76374670856278
30.566074836273657
30.396682990010426
30.24027756952374
30.381640381774794
30.138002174296375
30.29072621305181
30.276106708883532
30.438840215305344
30.46085085862197
30.270397106693295
29.958586146382657
30.154439508024215
30.440348524430373
30.63658406008124
30.104299629065682
30.35056200011661
30.533442369529727
30.246895095686572
30.424099017767176
30.665898510887953
30.606843663131084
30.565573528282677
30.416063390762385
30.47371140411667
30.50605478383858
30.248990355087574
30.512348341921417
30.57142183958416
30.215741794740715
30.214650051012082
30.14643373747245
30.10337164842634
30.380354427478874
30.310388030019677
30.117470029408345
30.27016640650956
30.119735409794522
30.02819424358964
30.245734245057204
30.670638328654587
30.156856825850593
30.29879321756282
30.094353872362706
30.210331106814916
30.040589907496226
29.993973188843533
30.011912273081734
29.95151381899257
30.03196525158368
29.91268779194786
29.99864895103618
29.797596806694393
29.65878160834742
29.824892548861698
29.639890704631675
29.816866768630778
30.126709181246486
30.327379450408564
30.166854415522025
30.281937819993754
30.132111514380465
30.18595513886785
30.31675227461012
29.953944131577746
30.030394180935424
30.20711547306727
29.953556835511858
29.932863655249616
30.02968114661225
30.194654887988907
30.025719403493895
30.463825308252936
30.335445078741856
30.38461661249621
30.376914528815206
30.46381050001179
30.17702825442804
29.97618070016261
29.972130695972766
30.075720900978848
30.16195626852393
30.10599594760401
30.191075203813988
30.144123686468625
30.232623208028127
30.222168115516556
30.069315522153236
30.201945679296607
30.32242287755755
30.10985068637707
30.067849734218036
30.023656138786254
30.250348186985015
29.89508130702196
29.978834504603057
29.890671725142997
29.809801583306072
29.66397801988546
29.385503606647
29.60722382314789
29.53336035991571
29.595002113971464
29.632737471948477
29.564353445882265
29.777520232034536
29.823806306720627
29.91319015001386
30.038616654969335
29.801676185179222
30.144923883441063
30.02718896628202
29.93850642552819
30.07031361214279
30.27346561514471
30.321093157738485
29.918727500098786
30.135481281524733
30.20248755733792
30.580171765762387
30.294730290473687
30.123048769248143
30.416665321485002
30.252820722819347
30.191299255628767
30.264403023340723
30.155316024825904
30.227500094673402
29.68598116032085
30.09140215210717
30.352729137966815
30.104774541959173
30.28710946570938
30.27437926742906
30.17815428507736
30.140944907685533
30.073190299440288
30.06039445521627
30.301323055534798
29.96697605608356
29.994616607008577
30.08108683915607
30.13923974837252
29.978905667206917
30.125937135270274
29.92370346355097
29.952809632518036
30.077919555659975
30.300259316781283
30.525961151714952
30.29949519122249
29.985290972788707
30.23698841854525
30.039810837310316
30.03815346467734
29.981317962917934
30.076091415266696
29.77453407339645
30.04131708812895
29.935201024758747
30.079289389127748
29.95850238899942
30.072546686610668
30.055674476288953
30.27154633335337
30.16236825793111
30.401514711221346
30.267992913798896
30.325733580164297
30.414037147465297
30.375375192713662
30.441612165410984
30.507064965614177
30.518105556168358
30.446576427921094
30.64388774379041
30.58470014972602
30.30582341094416
30.317753041921083
30.45007873651052
30.594048869458888
30.36038574357988
30.590600119863446
30.533187021709136
30.31242960822543
30.383691490149847
30.42300188474571
30.82396633154221
30.3147286023554
30.51382723665402
30.41497661749828
30.693607055369522
30.590391847827025
30.57571823689363
30.190052577945934
30.216635546080695
30.00390382960898
29.936855089364105
30.089685749207074
30.15232165316217
30.251808827986554
30.322928488701216
30.34502140809487
30.39533639797115
30.272593441714974
30.198316579369525
29.998949951796806
29.915191747760463
29.826446830124112
30.08814745256124
30.191154722563542
29.942386071619925
29.971692780448784
29.982164527289
30.269917556535212
30.28914773786191
29.96738928036279
29.80690036046928
29.811005721973743
29.750723114204497
29.80059028068034
29.77600976618457
29.752569836134022
29.772931516012594
29.638828929450646
29.769200730960087
29.667703700277308
29.63548804452648
29.626089383874476
29.815429904245786
29.600772457238435
29.68967737055038
29.61213324993681
29.388799304253265
29.29886194795039
29.41349245469893
29.23223295951135
29.336639346477078
29.633959290774204
29.68115504128116
29.5764783095827
29.860033025890914
29.86997594831117
29.904661343719123
29.627337807350365
29.834792228122307
29.7791631366057
29.835793327306064
29.88279148023516
29.818392319156985
29.815512533151793
30.135626798170815
29.87792053473781
29.970205986205887
29.93166673813693
30.107702232958665
30.20604182198375
30.061348385951042
30.14567428365611
29.973096149672802
30.167473886430002
30.071529865588282
29.9313085799566
30.00507200321887
29.889351509642328
30.044587741188543
29.93540430682355
30.06114736044678
29.908700701932467
29.7761075651732
29.86540437694605
29.7553538045724
29.855908536808947
30.12849361238517
30.202584466747894
30.01889480031571
29.946282782318605
29.741317158769217
29.63860923901553
29.77659763339725
29.699170009384606
29.582050161493015
29.689391787344988
29.546633990317844
29.48685544059056
29.58963520704896
29.559547952497436
29.723844284974234
29.478642827074466
29.61300350794221
29.6720364398166
29.64185376525512
29.58524417829842
29.753124604573596
29.682203437223755
29.770018116367645
29.487872986386375
29.762888953060692
29.568694380429537
29.627604205192366
29.905009902697675
29.996161875885615
29.744021738529632
29.915212075339607
29.539049802605742
29.623600118727634
29.58510290373601
29.79649079862849
29.79618989907113
29.738213018009404
29.84056292500081
29.87523494440664
29.58098057078278
29.96961866845089
29.840369239546103
29.944701690276883
30.067027309519222
29.748279929334988
29.881813373811422
29.702257744821846
29.513307157900723
29.654200693831466
29.732114637434563
29.82738210057721
29.97291940503857
29.947607165383364
29.969446345192235
29.909233803382715
29.96783630703488
30.155262829718833
30.133602796244865
29.994184033885936
30.07759843366873
30.157830803394614
29.976894418042196
29.831392967216246
30.30510936751416
30.12959865560474
30.094276905169988
30.11591079105648
30.092526243214586
30.17478656778107
30.06240937035201
29.983323928862163
30.178546848389576
30.183941957041732
29.874386521003146
29.685458776702703
29.770624848456137
29.635502536633236
29.642644290263735
30.156392931427614
30.232321038707152
30.189518112805683
30.156947308745888
30.27942328137729
30.26788992527637
29.874976181238317
30.005780462263537
30.07362185441182
30.052571788696497
30.04440705514693
29.934259863087014
29.956509790430456
30.14341415010681
29.999217999879335
29.993366462604573
29.856592943709934
29.99403404949796
30.001920096500527
29.905756733125298
30.3221857643871
30.205738841551625
30.552789995370798
30.405533757042548
30.312551740782755
29.95031022679851
29.97180402822487
29.794031012841547
30.08877589503014
29.783409006354052
30.090631788505714
30.123275013659104
30.100729615991405
30.14122221368316
29.989302757954036
30.038598925257332
30.078376576158085
29.95893653737132
30.086436687305444
29.94525322510357
30.02254094105321
30.182321450220545
29.995292204593834
29.947076833210385
29.749055675994224
29.821061126214794
29.912428364182492
29.79396906292755
29.912824085285095
29.863066263112923
29.799791044412103
30.210375539203163
29.950303591091426
29.7840936008066
29.8165692680598
29.7620453479244
29.725644583561667
29.948244894665137
29.944040686541783
29.759811469892867
30.013515312203843
29.720786277722446
29.5574099232021
29.616845513020476
29.489149399034584
29.66367063946678
29.62668870392848
30.003249874538255
29.861272929382288
29.92577000624395
30.34353528524383
29.755224802551037
29.90500749445614
30.07944871988027
29.948534661882153
30.126052139823052
29.836243083774626
30.20926220690844
30.029931814681586
30.114898958858756
30.387739920640044
30.220054696917682
30.09436628512116
30.380911773690052
30.09125776682783
30.22445608273641
30.114192452908295
30.189928858770887
29.97386585026636
30.053752430548354
29.927079777327634
29.947880146960838
29.9973845397576
29.830724893950446
30.00120652047903
30.04840736355611
29.941163873385104
29.964013721602548
29.741643350548003
29.89373678481897
29.720809471186723
29.68037272603473
29.89809878691908
30.025345935649348
29.72767642882566
29.682668784751318
29.91739664147282
30.055483389484717
30.166825888289406
30.10991420838115
30.111384411454072
30.26337162848315
30.051506382412732
30.125210947351558
30.191534973568633
30.28383732985113
30.381287792469898
30.34596459067341
30.089489458894107
30.22712131061815
30.20115726262096
30.140694940684654
29.99287520615882
30.065059003365
30.05841654770708
30.032001762728346
29.873545654084996
29.705437110050006
30.160381522162606
30.01736654464688
29.582785422892677
29.811353270654447
29.72451113829902
29.89349820144137
29.75591609293089
29.722488235082036
29.82418504696991
29.778089470869748
30.0267231530136
29.863324743995257
29.83748503203499
30.1622972432934
30.069151978534688
29.99174593069065
29.95263413272885
29.82723361201477
29.69505621301125
29.64923562032592
29.738674891491147
29.57734348150628
29.8661259666115
29.5609467793521
29.86021666991909
29.81354797915494
29.866965546626854
29.86018409282892
29.67695168088144
29.619867386972345
30.014867639697766
30.124980759175838
29.93177439269952
30.164991463329727
30.286915274014063
30.1853964084449
30.0930670924405
30.266612854694063
29.760561008712912
30.171963351337197
30.246964260994456
30.082175440097124
30.21370635169547
30.119964300374185
30.254973272300933
30.235705814011723
30.031144342703886
30.147845664815264
30.134687581159383
30.316162976301218
30.176276478016863
30.42063256536918
30.351359175369105
30.07092441344503
30.085887016131334
29.867147976245903
29.69984726947686
29.8062275031375
29.926544612634096
29.984088414810962
29.842980519787897
29.820073121006573
29.890226987604933
29.8390003969938
29.72568734933975
29.947539197831244
30.17441066537321
30.399204971874358
30.403030557990675
30.25483382065129
30.546010241641646
30.193045784118446
30.148315019215293
30.395082623129994
30.22228585454218
30.046612656167124
30.107034096005364
30.03353072787774
30.057858829058787
29.894937881476395
29.785756236249277
29.76812471454481
29.894969757303482
29.971776352637065
30.142076204557696
30.202937139205766
30.235595092825434
30.150525721897576
30.335109520708013
30.314099758411995
30.26770792733754
30.278366654849652
30.084244475447505
29.761364841611048
29.98275265413194
29.936156585325605
29.981926794849453
29.726001316786512
29.637994707451753
29.503898927135005
29.655913560066598
29.69692441644161
29.603881437662093
29.673782887451114
29.762173565408077
29.73155461588236
29.679716679658522
29.696834033887136
29.663847821561944
29.629240654387353
29.686622848968334
29.79454472879962
29.61246660456357
29.4735063740494
29.1443063836501
29.504656514619896
29.367316570883865
29.226681729718194
29.270772748386662
29.094681844359847
29.16676834402282
29.300699577394237
29.079636406036343
28.94903304692224
29.067622775337796
29.138438603642008
29.36427209042082
29.540928714022947
29.214693938696282
29.510810827522445
29.419626056962958
29.674385064617056
29.520965672920138
29.584482524183258
29.74365294438277
29.469694155164436
29.74912710159875
29.580872970570326
29.835205695420704
29.764329995036807
29.620837476281523
29.34411702361207
29.683050587233744
29.797334475562277
29.733284044148892
29.486381712944265
29.579698879562127
29.700778280835454
29.87360524461001
29.90309465807992
29.983239304810052
29.803758459356732
29.504747423721444
29.820335005612232
30.010276223670356
30.04953733669947
29.99296373196547
30.210451102402395
30.05059590406021
29.716280210908383
29.794511188913194
29.81918973669938
29.994522035417205
29.770847476177718
29.531263953822528
29.852008006510413
29.948698790871667
30.042670341279873
29.88016312731991
29.691078746254266
29.66730154045705
29.810941249679722
29.868502390909384
29.883556307424335
29.484008888106278
29.809174309294523
29.522390119311815
29.56556547778245
29.479973140921135
29.615494691478744
29.572340174756345
29.517054254969135
29.55409801823861
29.74383667972478
29.663264938261516
29.497330048120745
29.404349176620894
29.427380375770298
29.674265229763236
29.677071611518294
29.539026044645606
29.49967316114044
29.38570529999097
29.573883658945896
29.71212162431325
29.762776775374643
29.592678928928496
29.60741951675793
29.410709605417164
29.624539314267984
29.492463631473413
29.412848342158448
29.614451934977744
29.5277412513023
29.623168074127975
29.77672298954845
29.62327914002152
29.548377423386626
29.961810035350965
29.898710883893067
29.57819773386747
30.030733327522555
30.20225017671031
30.196048334999823
30.046734481998215
29.641863271171122
29.822100319476395
29.980295544053977
29.835577384360757
30.05787960012037
29.883211295519363
29.773515567944052
30.151684431133294
30.26382168154099
30.27658956508624
30.051343273239503
30.032572100277594
30.015949945872336
29.89821871591075
29.724089134759037
29.90382240483415
30.104298849861472
29.929940371957002
29.977647184906896
29.69478924738015
29.871224483046237
29.75138363294215
29.980284993506952
29.958268051796733
30.146106038412377
29.840074398945372
29.858420768875675
29.726523013369924
29.847761836521194
29.658008607351896
29.914129749242353
29.83886586870702
29.993445443866317
30.05595085948235
30.105619712870986
30.240002060886837
30.349592455526146
30.15313446725936
30.500474748686575
30.149980981747166
30.07283015913634
29.925507405555315
30.060191290760972
30.28333574400235
30.089966277683544
30.0234739262739
29.815500736882772
29.85281565389693
29.788309244283834
29.859639193784425
29.739552796636744
29.61328710003924
29.707123186601923
29.53370710611504
29.627149299868574
29.35150918306766
29.769149809942107
29.714047713102076
29.637134917248872
30.030070267640305
30.299713932939333
30.084418044552734
30.089315075726976
30.117014511176336
30.003084348846198
30.23655655484901
30.262689187394695
30.08067905302569
29.655357446549765
29.762488285103938
29.78584372276188
29.659214498681795
29.67661475864467
29.687106801925992
29.579957675490384
29.89594224392678
29.95190765016386
30.06162044411047
29.770456210363562
30.16234125730647
30.049242202980096
30.039662464826527
30.229816172598373
30.140495486394368
30.030825056282243
29.810663428488557
30.14181089543077
29.98272788336161
30.36535924131825
30.063410358117395
30.443446991684002
30.30198436576568
30.401888600086856
30.14900468047563
30.625605124492314
30.259129203109865
30.262599455316263
30.244001731794604
30.045108566710482
30.065730400985064
29.99288214060572
29.790478876470278
29.97994512425148
29.935126667806237
30.07831582908694
30.34004415334781
30.408345745700238
30.361703423046865
30.138504277735677
30.1489616193799
30.226674257732522
30.05305868789008
29.89960846462392
30.25152828528118
30.2548582271765
30.070839488569394
30.175772077520403
30.180928225848312
30.450321587535303
30.254838360773803
30.141474280191225
30.07951391506066
30.45723672086898
30.280741739484608
30.04088904653022
30.151895004222514
29.951993355142555
29.941379777845206
30.108922361915475
30.0493125579796
30.020350564165827
30.13096679840675
29.86334120449387
29.854334223921118
30.058508368010486
29.767164095668374
29.705022878466924
29.844211276533525
29.909991558306608
29.931667227438524
30.0996485892994
30.43802574551508
30.08479429564418
30.252700738980757
30.108864153218015
30.19826473601272
30.479312142951688
30.618007145203467
30.34995246864398
30.498726008027464
30.047778768400253
30.024758125848034
30.54675725392561
30.2281929045311
30.219282016351354
30.16611755016447
30.314830843628627
29.974248036632765
30.05541521273611
30.150934804952804
30.0359921408457
29.986324928125615
30.125091512179832
29.646846269520754
30.074198274304372
30.293562789697045
29.973022536536433
29.840579868406238
29.965120599401914
29.712000727926554
30.15014237117688
30.156532511210656
29.866281019319363
30.096617846804758
30.030469244995633
29.84550142174181
29.983243774630193
30.294539789103325
29.828387541217435
30.068729304353507
30.1723971323672
30.0245796626579
30.25410548896667
29.926851882614233
29.97409341674355
30.31229518927481
30.48716995126228
30.603141591757122
30.305825247805384
30.118905628973906
30.427480344226527
30.308614449256652
30.16828718854452
30.327692349829263
30.303623384489928
30.497943326466373
30.423048950586672
30.48291781829636
30.580710575560495
30.412403000196473
30.037773941771828
29.978156467548946
29.839564745012076
30.00869670601029
30.24004995820783
30.23152835430947
29.941264547830947
30.006753622840463
30.203427714206146
30.1348242430221
30.353518532132792
30.103662087711093
29.950848686945598
29.811046464824717
30.015565249965203
29.880987845598437
30.065980994306745
29.73841045037934
29.815511482952893
29.967429914950298
30.12814378071328
30.211904894998366
30.138942289608273
30.078644781979097
30.081283878254517
30.140321747554996
30.08094182814654
30.22730851814164
30.103960646911233
30.057579415349487
30.19434055187868
30.176687267179314
29.988130713673783
30.31600559343907
30.118925639302006
29.870267944226118
30.246557633640116
30.32992149161905
30.118655550521282
30.26167280659351
30.107334277835363
30.285840809182197
30.52118063919988
30.207315167826135
30.24699917390426
30.392361424678548
30.218378431009217
30.363621769680734
30.257169508950483
30.274776971310583
30.336095592043616
30.308178467522183
30.29095880561456
29.84942828307878
30.362647849270903
30.400143339672624
30.37577996369809
30.202647614295426
30.404316327966416
30.118625142012323
30.135405059516167
30.240306383072443
30.391562161941454
30.170894238997178
30.370247616568452
30.187232705530647
30.313581314928836
30.208473382807895
30.321299304209123
30.056807857167534
30.273897333123166
30.30278732827587
30.37239381408593
30.372130828337628
30.62195452579409
30.432570623364988
30.34520604128682
30.57927646483552
30.270141458234935
30.454570751997554
30.318283092402247
30.242487222128606
30.082959497244367
29.988699317504626
30.10086543751201
29.825328275410676
29.88928612424333
29.916236703377912
29.911355487935793
30.13619552794607
29.96068028470729
29.846866803540255
29.874190980704547
29.885513766225824
30.092302577196147
30.087625658352916
30.308849558709824
30.143439893700172
30.313565765583093
30.289392432304258
30.41477736298159
30.39904658981198
30.186345009299256
30.37421862584204
30.078948951877372
30.071677839410498
30.040041340599878
29.776782030319566
30.132053206657286
29.986722401932525
29.864824785019582
29.97676140237887
30.186498456187767
29.86296663604608
29.905675132798507
29.932392756486603
29.720160895074322
29.833821689831332
29.835878421257174
29.78954410722816
29.8659771050176
30.01858891252711
30.075100203482783
29.763088067275866
29.930811766210468
29.71479417326291
29.955622503529263
29.980361564242116
29.94074430252049
29.992138467799585
29.846644685331995
29.83276343699142
29.779947409918105
29.610545278456872
29.715677555894146
29.873005729735993
29.839186277855188
29.742279621070832
29.88972595406841
29.8371442450227
29.87632939919365
29.902677182030445
29.865339878829698
29.955056339213296
29.919635313830447
29.82333746802846
29.83311905042909
30.113053157590322
29.8816050509432
30.12684281631898
30.098304678016284
29.94778700222548
30.079728991650036
30.233860296807382
30.03184234762631
30.19117170718299
30.013064635772178
30.181489280764666
30.15536697137373
29.992649662210685
30.081582130291203
29.846079275209608
29.70359047255229
29.927453721916667
29.602317618719155
29.757817417302153
29.806451687066097
29.572751184342835
29.559207363172916
29.803298163300248
29.783042560146818
29.947865278578142
30.26746265715476
30.14787556803054
30.073369411470694
30.05672104983216
29.94642809868976
30.136057826816
30.032737645087185
30.15462904896829
30.210763203414224
30.137929896568988
30.244277312134518
30.29198807899488
30.37499730760235
30.53543241975891
30.181390797297116
30.077247275933207
30.14365186819723
30.253523619101642
30.3852035209634
30.581155486631232
30.313802968388938
30.54031067363282
30.569490642062465
30.487846175406414
30.31880834383268
30.470260485654734
30.354628638257484
30.581618891584878
30.549189568665717
30.474765956344527
30.600341074644618
30.498436508493302
30.575992392861618
30.311872443192964
30.487465671837274
30.14634227966749
30.30964003482355
30.374684771061812
30.420348010106352
30.579140930170137
30.395012234335642
30.604478456213744
30.561766668783264
30.354666974852982
30.462880549652965
30.227514195160996
30.185300289436434
30.46247805880641
30.351857074051146
30.54816596469444
30.269514791505593
29.834625069616834
30.189799372266666
30.34829811762812
30.398299326231005
30.425607275280196
30.61641365681566
30.761836451002974
31.108375645304758
31.08509181653079
31.27173610917689
30.80188975914708
31.156898988454877
31.02509538897517
31.264271128840868
30.74720285004086
30.720387549415687
30.557732636900166
30.882283116187402
30.90003647880504
30.928684834741016
31.098373227257667
30.762989411652033
30.867671409582112
30.50063276974841
30.85556524269938
30.86482115996477
30.984130953242737
31.058808898306044
31.18443034921865
30.834158424807537
31.071186004464607
30.81647772258425
31.15396510360652
31.206118472437087
31.01725391778093
30.863114546756528
30.916142348677614
30.926221211461485
30.92032658565241
30.748772509674815
31.131535036242283
31.152492492911616
31.015909811964832
31.061015138103084
30.760825659498032
30.55946141811256
30.807809855754332
30.527886457149126
30.30202088655415
30.656422525509726
30.65967902230436
30.719748651689404
30.773327230392876
30.68797983297581
30.495070403278014
30.539022538263865
30.46025895156775
30.420442653245306
30.09517940348608
30.178198736119715
30.32266311362123
30.39856658809026
30.4845910027223
30.375166251823163
30.302595691951907
30.248376055546192
30.524064515425184
30.5219554355663
30.60323238994861
30.818344103114896
30.852538265184016
30.94231934604459
30.8481940165456
30.510889612105608
30.440446989608837
30.547872894166986
30.376465989139746
30.503370114940825
30.579688207945335
30.68784779898317
30.681546091532
30.7948315570831
30.629232162250844
30.509299898928656
30.69821601419625
30.569535995778235
30.44020258781819
30.362879284509017
30.38189130085744
30.397537412857016
30.579159890164465
30.803476792578742
30.516922105225984
30.250464682683603
30.379886924528357
30.35892843112596
30.425955836942677
30.07142712312472
30.18301639845632
30.184902858439006
29.911435514930012
29.96712000678873
30.147232168912442
29.980727579108375
30.23087477977846
30.289871553830697
29.72303949647661
30.024546854231346
29.89524710999756
29.972113131219725
30.258225092454325
30.41115613804196
30.23250104216022
30.681482476451993
30.725547679105688
30.543577616068408
30.42017038780937
30.18775243212381
30.306292858485353
30.337152174619344
30.62989093219595
30.349124178759954
30.505790106852388
30.327941941317857
30.343948942541687
30.571234922000677
30.425203760966927
30.82092326608256
30.954468837081997
30.77355080789135
30.781482256133668
30.55436348738694
30.603693209568895
30.9410937449312
30.8587701260544
30.693260206827613
30.796796654856568
30.546427914016764
30.88720644439695
30.479849668606
30.54663796073574
30.80025015212291
30.691844923983634
30.557740556137528
30.67941984520861
30.374876542098136
30.724353453468343
30.438519078701823
30.335799281522878
30.35035825007457
30.264533418061294
30.499215121498285
30.24626123539076
30.275563368547108
30.29819800890861
30.072695431711175
29.834446286534412
29.958836132648194
30.084715057346823
30.29355847705332
30.3723008533077
30.13236365332588
30.118907672340793
30.03018704879201
30.286621753913455
30.27565974901299
30.53739293612555
30.520050806214623
30.272513485573295
30.476875659852723
30.23857291743272
30.461958712324208
30.28299259054984
30.361571212729984
30.20801017453539
30.138797406664537
30.407513422835162
30.507130553651244
30.490424342230117
30.34742294047306
30.343701146270014
30.446735224835674
30.538150248125053
30.34556691886557
30.250505017031376
30.39174633908944
30.349568428811125
30.37462039298943
30.36719303284444
30.541790917942336
30.215906127635154
30.456068940505507
30.56234609177349
30.44291927341736
30.314762888613796
30.55702616010523
30.144348095066896
30.191993457660278
30.270801372426586
30.064054591016742
29.976238730758762
30.226264019489008
30.032032434237237
30.617507872710572
30.495266868035145
30.5647338954308
30.407112342666547
30.299918680325803
30.46461209882016
30.07579169799942
30.13660660206929
29.917938754230587
30.107340814367472
29.89098027672121
29.954941958849606
30.23191947002354
30.446430863375213
30.379700607185736
30.435917915639386
30.37277685037276
30.397169695181564
30.219328171850712
30.316165574176175
30.488796971079722
30.396481401434084
30.289616649342015
30.820310809457958
30.548921868614094
30.39378116761723
30.41631727391837
30.380609651357663
30.30931977990123
30.052662333698123
30.269533004783245
30.44785791179805
30.23471477954515
29.95355426487745
30.137126416339214
30.11744960072061
30.080037734632803
29.928794143831027
30.23497598119211
29.848207687515544
30.0970951778057
29.801017087674342
29.883766000414948
29.797572424901098
29.969122461224234
30.28794085272174
30.144400209118988
29.769264068620004
29.91443000528401
29.727946312127646
29.82359533840067
29.87716253341976
30.168410321678284
29.973691594813456
29.974063200360654
29.801190415431808
29.684800511392208
29.84268697999373
29.726226989936148
29.89785388952423
29.924119693152992
29.804629457125237
29.80470257921142
29.88405070145117
29.89730686311615
29.60336079190042
29.510359607594424
29.65238321303634
29.50691743779621
29.510464907722927
29.835220197321927
29.55461502297448
29.676262946904867
29.966933590693895
29.595011178122988
29.36744952968658
29.436157120486545
29.693719158508607
29.73337683460965
29.85495847129634
29.768407747687935
29.567514469561345
29.88368426073703
30.243670341454465
30.068835020197554
29.95526973014847
29.903045967896922
29.997513332548447
30.00966505264021
29.654553736382567
29.92504247671403
29.78110725587153
29.922341871069563
29.804890134556395
29.782120150270764
29.852676546038907
29.753039475087753
29.869990285945065
30.042347875777025
29.907890718313606
30.04050011035445
29.845591675547283
30.113783126998058
30.290996246084507
30.111143071884573
30.349281801911882
30.21315222240045
29.822680599382466
29.92600422368346
29.863085687295808
29.705930826762213
29.70565789318218
29.63093892846052
29.98337550589437
29.97609911578176
30.178821972841735
29.89203412177574
30.15646763060506
30.336190005702953
30.231181959890336
30.13029906708215
29.98656419907022
29.853447623709226
29.89666244417245
30.075899633372813
29.830489593266417
29.924154838105874
29.97824621430205
29.808778536165704
29.758629498481827
29.441257912863495
29.56369132036741
29.592318530313303
29.695162118099883
29.6868341738539
29.56838209343365
29.737230083627168
29.9871659017764
29.927319607841802
29.618604461450417
29.599128354664693
29.754921351453703
29.872719619622682
29.42415691196983
29.999452346010415
29.918755162235342
29.658317011941268
29.820507704148245
30.007900681857414
29.83106839506425
29.811773692780356
29.84110394074375
30.039310368498022
29.746029041694253
29.990625304820842
30.00691902360882
30.20620920411509
30.358538552082596
30.253579293848126
30.173238467506135
29.856589288585557
29.473722971460834
29.460030455969825
29.737343978286248
29.820867696985548
29.821533527185654
30.301380564120958
29.842734681107125
29.864561438176022
30.097015022501395
30.077731908708913
29.465419762468585
29.84356764204129
30.052430839301824
29.910623338468586
30.042024309671774
29.790110807436438
29.676488253148303
29.672668035420337
29.96451223680544
30.10529856032626
30.174235293859933
30.007817561628563
30.222612925390038
30.06444894651338
30.188487675577495
30.27199954743541
30.102366389460112
30.50785918634262
30.48366878572317
30.510646825433273
30.139767665582003
30.359889757272047
30.189501567928644
30.484964534863032
30.289870588682565
30.302965029286753
30.05797030774789
30.27576367112768
30.080036124104726
29.67899884917416
29.66001419869338
30.17457187425633
29.900002350990487
29.7828889943494
29.7742546594101
29.7415244579145
29.917900222593303
29.89436257246999
30.08388586292408
29.750473203034623
[truncated: 98,002 more rows]
