# Supplementary material for: Comparative structural insights and functional analysis for the distinct unbound states of Human AGO proteins
Source: Sci Rep. 2025 Mar 19;15:9432. doi: 10.1038/s41598-025-91849-5 (PMC11923369; doi:10.1038/s41598-025-91849-5)
Supplement: Supplementary file 6 — Supplementary Information 6. [file 41598_2025_91849_MOESM6_ESM.zip › AGO2/r3/PIWI_L2_distances.csv]

cm
30.49497456078515
30.533101983930976
30.689725217422765
30.352278106817113
30.26184719084768
30.285291384068934
29.961365860144564
30.09672286565643
30.08585977993897
30.302794093554198
30.195633124154664
30.291540267015925
30.559385892363423
30.42125189398946
30.50810031881011
30.2514636625539
30.356827072641817
30.492416501430995
30.40072603391031
30.454874243575333
30.188396489168394
30.603857767486375
30.48011192565383
30.580149913440767
30.445071018838362
30.657013927366837
30.570502456914603
30.323563255023174
30.64187605804909
30.471596194427764
30.34692219708493
30.252342421110875
30.270902609693003
30.373958708460904
30.191586576621606
30.24703229640769
30.301401584030614
30.371424898647373
30.42155329575491
30.281169912291052
30.303019619359223
30.363792699551485
30.523783031367007
30.51615714303303
30.549749070548454
30.258926432008092
30.49708871301262
30.510764365401602
30.419204026844824
30.305913111936885
30.654936754275237
30.50849165059867
30.75773614031512
30.610815842168883
30.521671614276467
30.606189098535577
30.559049157115535
30.20341090756859
30.461946577204326
30.408370465830362
30.384338502200098
30.489559417413584
30.41664738882347
30.183193251129353
30.40141311842513
30.34168487351819
30.23372320329679
30.613149732681773
30.36713202410749
30.567350286915925
30.35659499002303
30.233405037278008
30.227823400524066
30.193266995614696
30.141536802849075
30.41376767603986
30.347388011982858
30.260447678670346
30.545889113608695
30.461836517928027
30.397944052289372
30.095441371129354
30.25240188744444
30.34661118470018
30.137583925563877
30.33956992513611
30.26374159673809
30.246290144592216
30.231816126780743
30.13603277270108
30.308953570373284
30.12667806797249
30.2415740759864
30.027101171494454
30.24012165983052
30.45762057453999
30.296247538683236
30.386931305261946
30.38969442291335
30.603238115017646
30.40406726080221
30.527467811762254
30.329577698832583
30.15106180329122
30.16789965464186
30.54914369726143
30.275222296777333
30.487606444113702
30.46551909840841
30.23854292737567
30.586253210294267
30.39515135504537
30.592544634335965
30.71729290865383
30.814055549942328
30.454730278718884
30.574706197063836
30.503040346400606
30.398220755183598
30.604738142851676
30.325274932166042
30.325513813210073
30.4383715261614
30.3295226357435
30.187050220170587
30.54214897663394
30.414323337467966
30.46539416417467
30.229026850416265
30.357226075617163
30.401762274106293
30.318102509296008
30.46389771690556
30.61888029732261
30.315425762575895
30.278588224291248
30.168530801242987
30.293302616659098
30.369784276380035
30.253952747390827
30.237358514047337
30.091287810523486
30.239898563637865
30.138016757040084
30.042702663911676
30.09128354367713
30.182202847270137
30.08204264052863
29.900168318568763
29.99297864510212
29.78808409797005
30.256174745256814
30.11123323727906
30.225731153952484
30.354653667083376
30.10432803422428
30.339594363839304
30.430063164721258
30.10061423526383
30.359760862267088
30.28579225289495
30.341188480967745
30.318161210000085
30.381167726390718
30.22496751587277
30.12718400777137
30.157225904113734
30.144624106255065
30.289433554210614
29.96432305777997
30.056752917573405
30.351911561136564
30.22214687954355
30.04449564035305
29.97309552297335
30.05711757670355
29.8681033146174
29.946298732763495
30.12489378596637
30.1539605517858
30.220398927537712
30.169640439728383
30.233959704870223
30.194217891916495
30.204039579505892
30.294789858901876
30.246212554757562
30.25261933027318
30.163068384541088
30.15379276501932
30.2637326619312
30.476677033504956
30.172436798501703
29.986586062537206
30.173126035235185
30.073962356516944
30.1598466281125
30.021020895975997
30.051176485159726
29.992703598056814
30.032666152525437
30.136713494428616
30.23987358752798
30.25822890973504
30.311698140153343
30.222459896369912
30.383047044662792
30.264850447762715
29.968762974315453
30.167243980607477
30.07945162508985
30.38379188766755
30.177028895396866
30.191363691550475
29.985670889958786
30.17788782609979
30.042758982776906
30.104543480752465
30.035588533141706
30.11432972345489
30.132114997839896
30.024816439883175
30.117259560321195
29.928649630119036
29.98898614453313
29.948932454961575
30.217987185524695
30.411925343065533
30.333677180449985
30.229452933717173
30.09565116987201
30.364513987358386
30.30170520870751
30.42050366598543
30.309290857960875
30.143813699641733
30.239952440888263
30.22309035630986
30.381414495250937
30.226603298362793
30.255780011144296
30.23519015507073
30.180850914111197
30.298375027002006
30.136376183727652
30.21498950295195
30.02885631481794
30.096789919511075
29.804450442249603
30.073971860810868
30.141965760690212
30.12446157802877
30.226076149332997
30.27256175167572
30.38154639729816
30.588307779190107
30.486316872931344
30.459781729920955
30.33980281638167
30.00463702605748
30.111977927247885
30.060663475543336
30.258466188916444
30.063270108043454
30.089004712653384
30.222145143266847
30.289702106150255
29.877806777292147
30.089266649863212
30.143946329288937
30.18379581494668
30.089016788512193
30.303596655277094
30.158007769628494
29.98390816060569
30.1814361357071
30.209233621099436
30.076382008164824
30.10009222228336
30.194882820127503
30.27841535734472
30.355045094613935
30.373086152001513
30.27503721956862
30.35518861840549
30.108468598561096
30.17881255883665
30.09248155565927
30.172401480917564
30.208027515054784
30.198185675185293
29.928473956450876
30.184662335238464
30.07564813246435
29.98246693290912
30.01850773527901
30.049982738185538
30.12858550477303
30.050061842316953
30.11772695740122
29.950816368606876
30.142022030978147
30.17219954770144
30.167542594765973
29.98530750275642
30.447658978593008
30.246257193218266
30.437935756802965
30.22956672644811
30.30114233764885
30.43395732323518
30.277901321613793
30.126673316228302
30.32365744380451
30.07096149417975
30.367937961775098
30.28322499907612
30.444404359266432
30.52591299453558
30.603611018045168
30.830136773348425
30.696980690669516
30.556997740440025
30.660300159579627
30.662385264774123
30.664565279124435
30.56264273158976
30.550084290906344
30.304547132116074
30.418578761380356
30.247062095057952
30.5391360293651
30.532167541010654
30.102688668458935
30.319119251975437
30.665312688842715
30.482664398890122
30.464754995434454
30.28839853379187
30.288110945044096
30.36282829506541
30.29349745988403
30.60011076836284
30.544194620785433
30.455675025407153
30.587419875372987
30.31478553613044
30.471820101831682
30.512866752688282
30.633413728515205
30.409039468863813
30.433388222582288
30.672834894565298
30.40495296075059
30.3077437285933
30.45717050903028
30.40026372575865
30.408909655531172
30.30298199743378
30.496003436951398
30.513788826455357
30.42207355701174
30.42211436466144
30.15904979250254
30.482517942192604
30.49680436287809
30.32048788447447
30.55391338787995
30.78962113584919
30.605418882662175
30.490690464513623
30.697476201390298
30.537064520928975
30.784162828794
30.641837338788314
30.395914615416707
30.511661608325195
30.35436608398211
30.638653450770793
30.36896259006328
30.32851406410724
30.447945938935693
30.35667315487519
30.324383136546476
30.378527631482534
30.706736996417597
30.321465111138224
30.169314963523693
30.34311893703739
30.288576570253127
30.364388136650412
30.39971295590876
30.312366823361472
30.168772267937022
30.356949141974443
30.280478884809
30.297668361339685
29.944144352795554
30.162599568543005
29.995408209708415
30.145580090803968
30.280681777697694
30.242859081618473
30.164301688920457
30.36971323248625
30.324827125856725
30.625298597474046
30.590039875828406
30.334040033983783
30.441706134455114
30.19815978670782
30.392538484667263
30.22623016673821
30.431461374534507
30.380032871910934
30.467893508060957
30.44237748532034
30.52169151896941
30.544297662655513
30.21688377115043
30.207418194469053
30.28211579559801
30.360299990982604
30.535745519695432
30.593825205574316
30.660643446427017
30.77742173952339
30.488440510154195
30.65916770565022
30.596242558111783
30.44828027128837
30.23464716461477
30.360274860415803
30.612693170622038
30.279572755116384
30.449319328305222
30.121552939100123
30.29308892140875
30.344052815672104
30.358699404902453
30.248129003328756
30.37730912209339
30.429926410267015
30.53960628600185
30.369563782343814
30.411619254431656
30.70175328407192
30.465721329729423
30.419801941582183
30.460749229125543
30.573316748886885
30.601343688621764
30.595389823506018
30.45421927409178
30.469812724849763
30.449744775473505
30.42989317008253
30.58892053238445
30.525462712605318
30.528549758277066
30.560563430820267
30.43361937587395
30.528588761814536
30.48854599979993
30.149293335526167
30.206713152094824
30.407083532768766
30.42546463777548
30.646368554447154
30.348194640992208
30.54274360614405
30.5046817031569
30.53643493973573
30.427706873020025
30.654990124975615
30.499357046942876
30.69230408927786
30.383445584320796
30.574963089183385
30.268828342946275
30.337454560210652
30.38141519432171
30.500951745710534
30.13201201507037
30.354563603888245
30.3911875067887
30.39347847914169
30.379772386620907
30.650982574499835
30.443537608469303
30.541680632286177
30.230451911596763
30.30048828254623
30.450105291729404
30.685312405737374
30.36528840392571
30.308639611871133
30.409950101232507
30.452464019609252
30.254886757497516
30.355854424196245
30.486825709233997
30.45215947370088
30.3882074830321
30.617540375630064
30.479520025519403
30.240030023086547
30.40256018741471
30.750409210015206
30.71079164712187
30.608222418158274
30.43749950268179
30.522671263368572
30.535054111803202
30.532558109123606
30.54281723586701
30.432586646226593
30.522674323585
30.43146997872481
30.4826977287779
30.29176947760927
30.309738414108654
30.15330018563149
30.16093334569776
30.129752096969384
30.487874871392137
30.376416306518085
30.342599613087966
30.4856594384498
30.50487043309588
30.635293338054336
30.44280847295941
30.368915924725826
30.3264914876653
30.56600767379624
30.194908408657213
30.290012461018335
30.291785093225638
30.38355094974032
30.324201009568135
30.348772529219772
30.325231371512004
30.317719689948852
30.426362702805072
30.25424916670474
30.408124859581456
30.122326472473695
30.02263493526913
30.224984165363974
30.461343936769524
30.277073885991108
30.401968764663803
30.41059938217948
30.49848560519558
30.303592824635697
30.381094271114574
30.31176123547235
30.540302821818962
30.232835092692763
30.137394784478797
30.23085293188029
30.10601169845351
30.23718147140173
30.265223082529403
30.19729866260606
30.294453143863556
30.15977893928206
30.072637336269644
30.140556970059567
30.111382074404556
29.97773796053743
30.075805467687626
29.983977888123402
30.234667608693123
30.234369620481928
30.26413329091135
30.26842268908463
30.05270021068374
30.276145600726995
30.252754272621445
30.191977418692773
30.305098464014186
30.377572272548036
30.19917530091747
30.062533672571412
30.134228895464684
30.444137106324344
30.465346642731287
30.346897831636177
30.3965049702229
30.232328993966224
30.396252821135672
30.25151888541569
30.164483958270786
30.18172336941056
30.150234120556895
30.099136903838023
30.427767255441
30.29638631728453
30.2523329735263
30.268913254880843
30.209460933757835
30.1635367151767
30.120911160393838
30.304079784787366
30.105746650317037
30.32718352756155
30.143336995206823
30.376957705644013
30.266818177067325
30.27843976225499
30.448598645365312
30.18791094988968
30.073539188808294
30.314003061868014
30.204869078141275
30.18872689091501
30.59226508958508
30.48224701355338
30.23365220605898
30.35832620740763
30.507036460057787
30.25798826649781
30.36737116996897
30.137216081850895
30.355383707273933
30.483665738590144
30.09279432487354
30.416609083209206
30.29474780417251
30.522152911975972
30.50769491761638
30.46364521568338
30.587596621341465
30.65353594093007
30.37884018631519
30.506505005847824
30.732534904498195
30.48957992485335
30.49374035624435
30.684208658105963
30.59905490215724
30.456738168972507
30.628849676161263
30.59251716041004
30.502155566104875
30.57154328905103
30.79394227913718
30.559693775833953
30.488641583665288
30.576418432053913
30.50707752082196
30.467606803398468
30.189978062431127
30.343120703729035
30.474573567161766
30.279512523790434
30.406752135908526
30.328031872890474
30.50302580467296
30.40150271011947
30.55374069880201
30.35522475047515
30.61692390988369
30.399481360221248
30.222793366125927
30.545680983995158
30.605041344748486
30.39407274101401
30.3494848045751
30.432102864089078
30.592868719212735
30.297879032520513
30.46631556312521
30.175379935304253
30.242918603712013
30.25445455161448
30.21046602960407
30.300808782011927
30.3057794130578
30.256925614563276
30.341215651573645
30.18248007122753
30.389172294558033
30.194386886278682
30.099120848609772
30.222522709248267
30.184584125025598
30.038436601678196
30.0602461133641
30.19152868641851
30.149183920741415
29.980792435416372
30.008910918464842
29.803384447148634
29.912701545020834
29.961667488651475
30.04052146142917
29.988637621868566
30.194761438334755
30.022994551591026
29.88048451829277
30.005754781399904
30.098910320814138
29.90057276029418
30.072718667279887
30.173962799635028
30.00762980563598
29.725935683951903
30.195419801076977
30.095314669338936
29.737079536516667
29.640890281636857
29.846304813783917
30.119074975385008
29.976208532901353
30.12190494524687
30.193460115397695
30.09683866423831
30.411089663802414
30.309624155457307
30.257639765990604
30.284215493788263
30.141465704225933
29.985224633430207
30.183360476998214
29.94789235289005
30.125058578381957
29.929333321859815
30.07884874779622
30.082858650810792
30.217596477912988
30.176590373338687
30.2336460285785
30.234729680396285
30.275435395848156
30.117125780605196
30.164683839798172
29.89667994807923
30.179643686375492
30.135355737870913
30.062957681758377
30.118932532972263
30.101570512168777
29.827773641839823
29.828777747068326
29.868778801848
30.092055302004358
30.024445196574735
30.08915556634718
29.979440357431347
29.757126911462933
29.893391154279882
29.849901683295645
29.98766189951848
30.138225321710966
30.00029985054665
29.998904241282826
29.86451326206513
30.061554125476395
30.051330250263536
29.931061807294206
29.95119369769379
29.929261703612855
30.111664899190423
30.2727349777477
30.044151514998727
30.120899403415002
30.149281943653754
30.091429822669852
30.005700605103755
30.012179031075384
29.78913577374804
29.672531766225372
29.87424884801644
29.82347882591884
29.897026886924248
30.000934575776256
30.167292341310674
30.031652652653722
29.7685243535082
30.243101873326236
30.236822595685236
29.98755902109077
30.135281947269945
29.922969768894657
30.05792303750977
29.908554217186772
29.853059203143502
29.952833216667
29.73294788384421
30.04742782799549
29.893222282823682
29.86160381611657
30.046665545389907
29.85701784511058
29.823572645474215
29.992547899503148
29.99971086691259
29.774276972128256
30.01334887185518
29.991039914745226
30.03287770676788
30.138844513687193
30.044871843621888
30.086412674931992
29.9034887072863
30.116859291894215
29.92313492322257
30.063823545485842
30.106923472989866
29.941241037589545
30.143073255337118
30.117489714221374
30.072607639004218
29.92716741394241
29.905656021391817
30.028669927549213
29.98472719810766
30.340517388112772
30.161580629321534
30.27398212327171
30.075590299852227
30.279280007588802
30.169162252067256
30.1401069559953
29.978388870706087
30.002749863294376
30.150712453451913
30.05613397399025
30.064356426976783
30.35720580561143
30.251134999330915
30.096733700617087
30.276443638879755
30.188138220925676
30.06261633578416
30.2351546673627
30.175519589927845
30.24954041173777
30.22960393197931
30.401891722788456
30.237711397302633
30.27477353945825
30.040928162741803
30.01627431383253
29.950923594766866
29.828738406677104
29.801285069439103
29.97651452867646
29.996169002407857
30.045891620609364
30.039559907954494
29.952658026880975
29.950691917937547
29.799814797698534
29.79461787410185
29.99281920602777
29.799498192019627
29.961565812268866
30.04938226276267
29.912260761457947
29.918243385015725
29.88354462575856
29.837181231906907
29.924159395923418
29.843789621366394
29.90006154302252
29.934261049135724
29.976148446521677
30.132209966760108
29.965811922133113
30.061079220707793
29.972129802420323
30.0079499621347
29.886236989440835
30.251269384411742
29.896677194162244
29.811081385896195
30.20881655639054
30.09335237149132
29.908967240897447
29.991683444597676
29.765545800733662
29.94621240884525
29.945286603954266
29.979037529569943
30.140715075981166
30.190903023264564
30.15123083549956
30.06944523788929
29.884044099439762
30.03777543261535
29.982335548118073
29.999848766953924
29.901052812869636
30.195703813249718
30.282372145822777
30.267294261070024
30.308810727298763
30.32939504038415
30.1510604732808
30.23551801838793
30.24423176100569
29.779656406206815
29.923856378675083
29.828592263999923
29.93192882523549
29.71258422407821
29.882147573057324
29.84106106638211
30.14453349909921
29.905892663205623
30.20119024694665
30.146285008467792
30.134332393282726
30.012731725201984
30.09304367666415
30.236490217174776
30.26269184491702
30.150368337747597
30.320270445175517
30.4359978391555
30.169330962389335
30.269209675434027
30.109845619738298
30.294452953868156
30.480179923967846
30.495084198104983
30.655458356133277
30.67111669508462
30.538423681193095
30.640376244975513
30.508601046711526
30.607755258619605
30.58437248675332
30.73407823259166
30.526738954863283
30.510571879139153
30.32075752370084
30.432203634896112
30.355236661341067
30.0944970063546
30.115456563600755
30.142553646183675
30.03794013679095
29.96898758199654
30.313817162296413
30.247466177918007
30.116946457904817
30.220440146317642
30.37188303010208
30.232721758595005
30.390764478752608
30.038582359664073
29.988947513765492
30.157460520542234
30.024604980235793
29.989593746112888
30.182891126583577
30.311046112840373
30.19561941635972
30.068891304814404
30.181064971042282
29.96880593063578
30.096497173858346
30.26652967035575
30.19523147342948
30.143248945966675
30.0627639580371
29.97915219142904
30.1669810417123
30.06288140071519
30.230054977099044
30.02319964681761
30.050380534939237
29.90061026565611
30.29631241767064
30.291918022303133
30.03755195743537
30.19639348997353
30.23757013130483
30.134861800156926
30.18041411035298
30.203922830163005
30.131715711700195
30.371936599045405
30.30188721358245
30.304037348164186
30.33949593263512
30.1769505011236
30.32361168952174
30.14938679046548
30.141244340797297
30.342844743219505
30.383800364443
30.376627307608267
30.218015914246728
30.306670971600877
30.43960186658306
30.522420526267062
30.43365139162905
30.27389091787183
30.111171155740927
30.190145894186344
30.072761156097318
30.071695203115127
30.109798308467035
29.93234353017222
30.0061091442233
30.194069305168014
30.00465258697252
29.937500852317967
30.20706215754598
30.328612724778946
30.20567158435159
30.15166867762201
30.200408996974375
30.38155813244561
30.28149808124137
30.193199964959167
30.062636744558933
29.972883538939513
30.092581089421433
29.99245353637835
30.038949301459144
29.800306867003496
29.997481075108926
29.827313595978183
30.082517089940286
30.01716323720109
30.115160237694987
29.992346101709995
29.991036773255324
30.19208798130415
29.96137658117318
29.756369084069664
30.047224660428064
29.952150343663185
29.88588220853981
30.0611187179954
29.97092131094846
29.58438790597225
29.789784126926154
29.782938411974058
29.74468927472942
29.657635144943807
29.66634906390164
29.794399111447927
29.67420154025279
30.145430990248943
29.73352429353958
29.996092884961136
29.824917826333188
29.951946388019362
29.65277012077205
29.711210293267442
29.747257016317178
29.679036037338562
29.908889542396214
29.72960822164398
29.67786469167879
29.699450534295636
29.83017017840966
29.61409854646141
29.54903116016504
29.441701408142492
29.696810395630916
29.42188809056075
29.367508456441023
29.291311413866758
29.351345024361365
29.526245316346312
29.635549846155598
29.509925147138066
29.478039619408474
29.543977834231196
29.438078734440214
29.496459544007173
29.83114984675618
29.922768781148566
29.74969698160538
29.654833724986254
29.843952319775916
29.585181110239997
29.87380916376444
29.942835983744775
29.693290083028725
29.734740527912063
29.66680302776566
29.82357768688634
29.76125528514897
29.682078409647744
29.777243488706365
29.95255574376015
29.980341827872877
29.986393787477187
29.89425855421643
29.800933482877813
29.58202778757604
29.746159823433814
29.78695456468028
29.95382968008864
29.9583802378664
30.322449923242633
30.067446649142607
29.94236353831892
29.825806927405083
30.104299606266462
30.118118181551043
30.062017959361633
29.86529406867845
29.847387158207596
29.8073611233613
29.981885722987094
29.96217593176807
29.815604140786906
29.83628017901207
29.94711389839469
30.025328568318635
29.896847641707012
29.882515340105012
29.88054565588318
29.782060579832446
29.889172773042787
29.88864723342978
30.14885395268743
30.06876916588527
29.907827011615932
29.823893112935373
30.15490895163353
30.00549955568595
29.855738814515615
29.877846154807177
29.72952499608237
29.90025999934073
29.844906898701424
29.76729796442523
29.765373184625954
29.924681297846277
29.874971699737596
30.08446892380722
30.189929570312323
29.967412914326495
30.122989765173006
29.95401066521753
30.06125578388696
29.94730366059359
29.81292310258806
30.19351299638067
30.148170135888027
30.001577944114704
30.118332026684662
30.234024142167673
30.082601268046336
30.176086491287954
30.20125309713677
29.944974157006605
29.82590684968083
30.213878901309062
30.17562597603711
29.951552414700913
30.002541633097067
29.9807331640521
30.053119803571153
30.069098924057453
30.08211466956447
30.126305020490847
29.957499182673914
30.274312999678017
30.34118099450806
30.202823166830022
30.045045192666233
30.029599719158927
30.175681553152458
30.09814844533308
30.28507452235266
30.06518392186339
30.314641947590946
30.270907916893062
30.04343445532474
30.122939252722084
30.284233359139023
30.115391044678972
30.180056566548153
30.39462387032258
30.335700840214695
30.19586211064136
30.0558764477386
30.147254957462437
29.9233680274289
29.818144236929513
29.99688272607426
30.032087648291444
30.269969043609343
30.295129507090635
29.925924491969578
30.119281001315898
30.324615248326502
30.359624619704817
30.69205230857923
30.60105733190865
30.335092229698834
30.18587183519597
30.478752098132436
30.50314261404534
30.361059113677417
30.577631681958376
30.35850202004203
30.282806153815653
30.26754784065324
30.278864827144826
30.172978025830943
30.013528967802042
30.16651785825694
29.919712852727702
29.987724676664552
29.798168314800026
29.822008260055366
29.731904248304424
29.8765558533897
30.06960015850718
30.253473639381774
30.04469790244328
30.043740834625307
30.106977814310714
30.209322417722777
30.058319672181124
30.278303805636337
30.206559236622404
29.899534691287386
30.28603617003731
30.226926231751726
30.20794608733429
30.139963953589167
29.887748154349303
29.981640226221216
29.959840311928666
30.067443987303662
30.01434446273208
29.712772901683163
30.126707867280096
30.01198309818426
30.175809927753125
30.379543076066394
30.075141298699815
30.170924781794664
30.185899770622253
30.239700963964946
30.109743879713257
30.310303578986847
30.523991228136083
30.347414432782035
30.2540562450883
30.48309320138022
30.38471508900837
30.63661627994841
30.517879065449808
30.406434122585402
30.16652495983645
30.042103804568054
30.239682957270215
30.122573028897747
29.89959860055605
30.15966534435861
30.098368550703274
30.44251146692343
30.094675568085602
30.47588415534554
30.230610736512773
30.324588723827198
30.35974524247822
30.163568121938773
30.30987040704394
30.160822926741496
30.475674918426357
30.396647378555944
30.182354704182202
30.312239700594102
30.195174984923387
30.614956813577937
30.497404123344218
30.5269645022028
30.12794030082277
30.275608193081062
30.34489092492101
29.895646934879085
29.99294899744518
30.151414778860733
29.980079227664667
30.178919364142114
30.31060075930329
30.09230437909715
30.26826543119963
30.32116119837454
30.27829442896706
30.26650955505888
30.271422305493424
30.29574359370528
30.382040946068905
30.131825831794018
30.092725826835466
30.183398992591755
30.170082467153073
30.32992437740184
30.31988266563369
30.312258578563878
30.383111640847442
30.441878586186856
30.499899879143392
30.29729720534101
30.22747773747506
30.30296008601896
30.169066656271458
30.34073889255199
30.282609250146614
30.331858710634364
30.198891560904393
30.05767555964245
30.210884429437826
30.272513227864657
30.419730129432672
30.318906716474395
30.291238914028455
30.48749034990624
30.213663244582158
30.22417612293301
30.516120022915143
30.135674297095804
30.14629491146032
30.228862242948203
30.218242657679937
30.208510152144356
30.18460528281645
30.2566972160367
30.121499144569043
30.36266243599136
30.17301428642142
30.27344676027063
30.291366198447395
30.203905633252727
30.500164120813473
30.433049437330347
30.257567455275332
30.35003885354874
30.221064130993156
30.145898908330903
30.16494647080148
30.301785270924928
30.34188559098601
30.423997200847708
30.294794455327857
30.294210499428658
30.636214722060547
30.35814581769712
30.436948277504026
30.575990196336278
30.466866488607298
30.50865325433743
30.514921618988538
30.761776728618173
30.54781554672892
30.292502166806504
30.179981222993003
30.074499278170922
30.346406944462768
30.499798619899238
30.544969062391484
30.2129185364406
30.15298362164255
30.40436153649056
30.24523672144161
30.46144845954952
30.390401188993195
30.55032748330774
30.46899437507413
30.40634047482668
30.22521771498654
30.38515373530034
30.237153798018355
30.14952376400018
30.375354085142746
30.358818500497716
30.211551554308844
30.55470388950804
30.32744328305565
30.57023940966583
30.323965744069294
30.594110726422617
30.35399149815881
30.047413222984733
30.354832622218712
30.38504254310176
30.28786923497721
30.289547011938733
30.42828835593933
30.40039218430161
30.415094911071645
30.414902528366753
30.330508798666376
30.23100764619021
30.11551875805431
29.99571370838565
30.30216444662461
30.639130063337984
30.36940642545221
30.308388637084075
30.321307320521797
30.329553995395745
30.494147075379043
30.59618306244305
30.415915188012153
30.490076402463355
30.38323903047306
30.42085974556612
30.372888793846336
30.71176642325981
30.488526511211507
30.474622060783098
30.23595855875915
30.464609669838058
30.600434857896996
30.553272109658693
30.613721497685187
30.70003507969912
30.572442437925783
30.60856647193555
30.55598981546886
30.625472888204747
30.618865138230426
30.660113902020136
30.55351354874512
30.350537511573076
30.494815495807043
30.42174605849618
30.363690942662988
30.575977093027458
30.46690988925484
30.36160090275113
30.55552913540876
30.447927977015603
30.634560047467257
30.700478062144377
30.588461676325192
30.47845976411448
30.369000641600987
30.247525897874368
30.149704078217074
30.22838725809003
30.129549660986566
30.093481422228905
30.39293271076733
30.242141772159563
30.152922619724603
30.338884492358787
30.261029293951704
30.353249434412927
30.40612818366637
30.407250000749713
30.085739720206746
30.410958390298735
30.442049625007407
30.431300520011582
30.500676557850458
30.385680960697602
30.568046815448813
30.584039537718894
30.418258134002844
30.1936117472396
29.998167182497287
30.072596946585712
30.012981430080288
29.936384197322077
30.003180477675468
30.139423861856972
30.061215022993554
30.048396577720517
30.325386164459825
30.090989096757713
30.07479975356673
30.27072856543659
30.350481124255065
30.420681096033142
30.183053325516113
30.438848269515972
29.926750086720517
29.925042507389342
30.152705964330757
30.30775633130626
30.28779247689337
30.228907964362016
30.12514085421695
30.357195461944762
30.14249617913403
30.20481474339137
30.059065739065268
30.112441057863467
30.137008166465268
30.11134709845384
30.02712164927522
30.159354613737815
30.272570356998283
29.946436873388695
30.201156591997382
30.200755990672064
30.17471012512708
30.199328686710555
29.972590323768497
30.03448984390715
30.11696875633504
30.039309631896522
30.238745280482878
30.211745926526145
30.295466591241045
30.469733073006573
30.28373196583604
30.16496589269446
30.246937320752778
30.336126349506163
30.282881291571112
30.27272240453688
30.159052836862944
30.25470431398505
30.070282204740856
30.172301405681292
30.287289699366855
30.07005878935777
30.139700385983428
30.048180462076814
30.0045779875606
30.075375964344147
30.054604872655986
29.97764052348436
30.179033143879927
30.35588076670215
30.177200016188745
30.2428347422381
30.48489422862771
30.58461107701972
30.30677145217538
30.371222527785033
30.186958271493438
30.29224011018714
30.06283566983494
30.19911131037342
30.09771550355396
30.104791560664495
30.13752338295039
30.2217895994369
30.143098756135757
30.188099469155436
30.275076433420733
30.071095526346493
30.45312249143958
30.259450087755926
30.31625291634966
30.497172152507805
30.37102592199954
30.42205172744362
30.192874548608557
30.07656615074765
30.185982370733974
30.317794268149996
30.08969578968137
30.206223115577515
30.3774232618768
30.606024459953392
30.260347657805188
30.545434219127028
30.34045042752062
30.13707241582124
30.459229896005244
30.61535685623485
30.54344421979018
30.342532448670543
30.460982998454952
30.541593080135026
30.61976465299705
30.533369863494816
30.404002114071492
30.462216692200613
30.530594973707668
30.463589300105458
30.68222898880006
30.268158629104807
30.217365098861688
30.60418209990682
30.68048998549952
30.410663594177333
30.68415548038496
30.858511841216515
30.9812355147082
30.887942366793126
30.833161817603617
30.93247056864263
30.53928976560002
30.576627657165435
30.6505979235276
30.887071325275556
30.509595350350637
30.554351309448897
30.681754822460185
30.88962643866187
30.65647772167937
30.789239668414307
30.837041694880863
30.551950653478812
30.606472550211034
30.760044238275555
30.78722349999285
30.72624483866394
30.86986459722793
30.82946606341018
30.88473036796943
30.454537230688384
30.76469312183913
30.508984851355432
30.591533846324747
30.632679861205144
30.715970036754467
30.68770411150402
30.564338598014803
30.688359828805297
30.857174380687542
30.77674908186268
30.781373874060957
30.895131346076145
30.925530082901286
30.858162676796386
30.916706769318537
30.796997455716966
31.028199895696826
30.72255683227312
30.65368036269321
30.778922149764696
30.779323872412924
30.659954356075136
30.61242499520334
30.639012503637943
30.63796251137804
30.763460769380977
30.636729278332414
30.68309943201768
30.643028697147848
30.45044832566582
30.95199115352447
30.42886778099099
30.631381129025115
30.642980375628348
30.512326947248734
30.469038781339293
30.563352901013715
30.5249509691227
30.26304444273782
30.411890646711623
30.404647973081243
30.49701625596763
30.54547584519703
30.48232246985158
30.46797915255708
30.531612253199743
30.2150320861869
30.425887647708546
30.45176458029621
30.777293685679503
30.555697867333684
30.643976867433796
30.453879824806904
30.47921283812879
30.644126491569214
30.402595023433292
30.444855648712263
30.511806245074425
30.562559780405653
30.55972056964625
30.69782641176405
30.786431155531258
30.563176674796225
30.444912561702004
30.09018696464604
30.311154474252206
30.52007665019664
30.296706874166393
30.39065258910129
30.384813340973242
30.337732014436337
30.278938715709682
30.28060564198314
30.155604145966365
30.326196521791097
30.586656399730312
30.143704641890878
30.220385944987846
30.122250980143175
30.143062007603547
30.476255056817994
30.48680105109367
30.29948528602299
30.444352850058085
30.240616531811504
30.356340299988794
30.297949269379657
30.185048265693844
30.194658748707475
30.293784692918667
30.463601883762276
30.34391302216738
30.404020864077257
30.202099494319146
30.23741503838602
30.440242973096073
30.300332489556595
30.568186359709692
30.55299407611603
30.411676156051026
30.792812831690775
30.54889810801378
30.61141569166624
30.781594862154318
30.857188721826915
30.780162079134982
30.707396627130723
30.45389882297849
30.89531246505806
30.8002962999836
30.492886218729797
30.62067310825229
30.529418345457156
30.48278936977129
30.806758774663727
30.593331764601988
30.69133370193886
30.621179647592662
30.567801022488766
30.62415379299621
30.403796330833075
30.737256648820658
30.420985833578875
30.429501965760384
30.485115334875406
30.567296136098236
30.418185148539326
30.475664644694078
30.30893360181597
30.654950338569787
30.55183898492664
30.373935730382648
30.31466355108421
30.354556082924905
30.34465497698064
30.343211241457208
30.66720962344802
30.63212889226304
30.657410376505883
30.70539008169618
30.580062850551514
30.81873356759161
30.566623524656038
30.592675121677512
30.366336556944283
30.5770554907052
30.726725929565855
30.459113364833826
30.57836034754952
30.51365001998855
30.402596699669974
30.494650029406493
30.424271142799217
30.397218053692892
30.402789974970943
30.53589990970682
30.441084303310653
30.541858364411073
30.23188981590496
30.17932625207554
30.293630895851635
30.20004518699801
30.219248356894905
30.351093435227032
30.1430294732889
30.107360645188905
30.185520714467327
30.030870329712407
30.069214599485964
30.110565135072964
30.186200431450477
30.341878831590314
29.921790031729195
30.32406256535123
30.260593350658134
30.053794893093606
29.992200633547206
30.1970161245274
30.389289740691783
30.217183430373318
30.04442523932111
30.03022540729536
30.08310482327993
29.833617863201642
30.04629411450303
30.302052546861876
30.119800349403977
30.103034331716252
30.282366070971197
30.377702546326507
30.656531058440233
30.684485279168403
30.56023605367265
30.787334350888393
30.658881064819475
30.570354965755687
30.711449166385044
30.4777978129222
30.48138630430003
30.35352278250922
30.34100123636984
30.372930360976326
30.002603272575964
30.256843963964446
30.663027041278458
30.290030603393966
30.393821026282016
30.440473250757826
30.424093036365257
30.107699853303643
30.20384580671856
30.3806200243453
29.98405380408715
30.12767454474451
30.154365922729582
30.21937715626508
30.273291821915418
30.23805242183918
30.66429871764026
30.473110378012194
30.460208906747575
30.41042707556986
30.24426296275106
30.462464370677562
30.394251367688213
30.635243115359586
30.56536291906177
30.549449538117003
30.401503473826903
30.155798463428418
30.272624316240318
30.355798976464232
30.27245263873494
30.177136979503352
30.34019529181993
30.19080260135106
30.510034342685767
30.452949876734866
29.946656634885645
30.11890866759169
30.12161869376219
30.086796588400777
30.03431942685196
30.19241117765297
29.897391992915303
29.8957321606742
29.962570288782842
29.70653227673025
29.582020448226043
29.676612763853672
29.893414251994383
29.94067367450129
29.989254843986735
30.151501360419747
29.872375556994143
30.250042137939857
30.230419750435495
30.209597874948614
29.944777873500293
30.138219247382278
30.20004766406396
30.30167629450187
30.284749171804382
30.15195754399108
29.9859445099443
30.03280195811119
30.169782015037136
29.983758120043262
29.792013141158165
29.886121034881175
30.0688729181676
30.28899161196729
30.12002856346096
30.500185988954655
30.215371938700535
30.226126905834523
30.413389284680115
30.35384532407652
30.442854327141912
30.59565307787879
30.1844300149098
30.06077704146101
30.12716181349924
30.12873071688813
30.09193478107606
29.972976487538748
30.295665357129785
30.15726529592152
30.463228685128684
30.267656776685545
30.369988010419064
30.400770520864974
30.153806088506098
30.42910505994547
30.140708561796835
30.45945050326206
30.30039813030491
30.2941194983226
30.19695498167268
30.210591638865335
30.394230138418322
30.097445873958275
30.063821076400178
29.892749304521505
29.957247708351918
30.221283823656094
30.14423901508222
30.180042310938777
30.311114144135754
30.182338735007868
30.362867062299287
30.167087799937757
29.92991162940289
30.105635895986655
30.11588069897007
30.086421192854825
30.186798446370716
30.32115512029347
30.18409807874572
30.243120437503677
30.602157058555278
30.48172077693392
30.590826944831942
30.59493039467257
30.711509803345695
30.623414607287444
30.64553859437123
30.543849219366912
30.712930747794708
30.653952728764022
30.748907295059375
30.505832448496978
30.62148835054563
30.315241723198515
30.246721303560715
30.236723095847218
30.575831698594953
30.31701873475524
30.384744867390136
30.774076637986933
30.728028542921816
30.66270052745569
30.548925586269668
30.646892275747906
30.170056969775146
30.523424528761588
30.51656919673975
30.415678855567467
30.386441743487193
30.470219628229387
30.414563011434627
30.434458243836765
30.65237231991766
30.63192250102393
30.78257707002163
30.392291205078745
30.387448192633055
30.287439197388572
30.326564773767544
30.4220625503339
30.447315229937406
30.563388668648546
30.393861960546033
30.433924331891458
30.545128661769915
30.414196168916604
30.39384268774375
30.574577109759304
30.261531798692786
30.25768845880957
30.37812336155458
30.319313991866093
30.424914773355482
30.35748466518472
30.329463328095922
30.442066700123426
30.002098922826555
30.157357808973437
29.99520163558437
30.06952379205875
30.203242284071013
30.075094258908816
30.12595578424132
30.002992933395447
[truncated: 98,002 more rows]
