# Supplementary material for: Comparative structural insights and functional analysis for the distinct unbound states of Human AGO proteins
Source: Sci Rep. 2025 Mar 19;15:9432. doi: 10.1038/s41598-025-91849-5 (PMC11923369; doi:10.1038/s41598-025-91849-5)
Supplement: Supplementary file 6 — Supplementary Information 6. [file 41598_2025_91849_MOESM6_ESM.zip › AGO3/r1/L1_L2_distances.csv]

cm
15.662965179295574
15.655070759161552
15.653101203949811
15.63367829697521
15.652546462401776
15.585031200123817
15.635273690285043
15.699770753702445
15.692547146295656
15.243073919357826
15.428651879387175
15.27852154782554
15.308151574552696
15.30814903385232
15.427045149404039
15.749739326241064
15.520796222683533
15.6472969909475
15.638620126360063
15.696524733913401
15.540823945421211
15.64423966022491
15.60323571333045
15.708836598943943
15.83733314482085
15.73489738748135
15.804824363438547
15.722578614628471
15.5299144620717
15.425022217738194
15.327641980377662
15.345274697149696
15.316359460682486
15.51265163844689
15.468275229402527
15.377648727719219
15.581045013033222
15.40036137673509
15.49952263685516
15.36361925203654
15.369755814388956
15.35106260019024
15.556581027940824
15.309386174937115
15.509800488604169
15.377888971488899
15.436456736746504
15.144347800590943
15.501355186923595
15.414273348411976
15.4105524441775
15.416036081646466
15.322556924495084
15.547767722553658
15.466297385885134
15.689600418193708
15.553372564624944
15.400954884343502
15.649596563526824
15.395620367659975
15.760971827772
15.537691228667944
15.764144466528718
15.687227092752472
15.64862762858258
15.878269560768606
15.740893125776838
15.648398603526443
15.676424783546404
15.828481575705768
15.760157487164678
15.644027192915274
15.811191719500028
15.708604763789086
15.572892248544045
15.684474891865571
15.658712401761818
15.741877794407728
15.49169634502774
15.480078418896781
15.399845825813307
15.63658373625871
15.460818052088433
15.209968803592675
15.429448817741886
15.625871280674993
15.300718066186409
15.370512019415248
15.567660348005342
15.145922831491145
15.195685449073594
15.246569902708941
15.321187913318505
15.477544066046862
15.532986449548721
15.53805992037723
15.520510375417858
15.465599388591519
15.555618007598836
15.419633296383015
15.446660970299217
15.29323298729749
15.37917799631633
15.159236949144145
15.29988062889524
15.238145787447085
15.31945040666152
15.175764301555725
15.096534339456243
15.332419173041268
15.330132477345284
15.178902651721922
15.235068751092161
15.34550669600523
15.205185104845048
15.357157508932852
15.465560219565464
15.280707103681776
15.287073377747175
15.215403062121851
15.157855179268585
15.186150358664882
15.149867495765264
15.373860297523725
15.32566461501244
15.201676078969584
15.10541282348311
14.969782504983531
15.236668484367458
15.088951940122946
15.286749444893525
15.098791117782001
15.245181250200519
15.352549489962941
15.390056257905771
15.164475358923164
15.390481748998411
15.45637539779351
15.44974967443779
15.211891207020244
15.47534526017683
15.580192425042798
15.657977946236622
15.503167877249625
15.501517199752234
15.494962372588153
15.302277045696611
15.28861550961733
15.543094543446788
15.326962895421584
15.39886263313888
15.039655475307784
15.277407044870799
15.395991661648367
15.287482384987625
15.040324257869807
15.034064905400509
15.128774428107361
15.23588585199252
15.164494541406942
15.185677951811947
15.040427401909447
15.04206696535579
14.66575659604905
15.011572177762783
15.080593611557259
14.817627789531016
15.035009190781857
15.284120691516174
15.055111099703554
15.348752650965922
15.128244369246355
15.275929394668834
15.168001317538286
15.142660115299238
15.231314107415495
15.197577775529327
14.945884858977454
15.356890765121662
15.433128322484253
15.261087000892745
15.359179049376118
15.26068730410827
15.224360722479027
15.290118341387188
15.430746135085892
15.451393574078303
15.216529336848232
15.001822787055481
15.226687046437876
15.298885182704447
14.917846381079976
15.167096058166344
15.160257584176678
14.998623601995053
15.254704215909976
15.377984833034091
15.206507865360358
15.093503244854373
15.403152586941147
15.29145548967405
15.395445573697032
15.185755263292304
15.50319193310822
15.567746786904083
15.365501204351276
15.285825449392938
15.186918938584462
15.439883295263792
15.376375531073833
15.207934136165704
15.20189896199477
15.265116938059768
15.514288376824078
15.519243777144872
15.528686487241696
15.418424081327888
15.476877625074689
15.555840867493792
15.204059947716619
15.101494513712492
15.377382435889292
15.447097732786014
15.288562330204302
15.25173846504343
15.292944524578765
15.091041947562358
15.25498757729264
15.317964255409796
15.239757536143928
15.357110092376525
15.34751785739101
15.058839954144737
15.378754150484331
15.54583990216166
15.62491084233374
15.444293714136183
15.046908050539374
15.378714981257284
15.023284608898138
15.270274796000582
15.232812317345624
15.12086482235095
15.514881807364954
15.384021783937872
15.25850768883468
15.626204388699833
15.473885253134412
15.497996064986177
15.477294467143114
15.558008265549805
15.49855494490629
15.4230841376779
15.390216765466121
15.045577834679667
15.39171251784615
15.476487531168761
15.453347283380992
15.442987744110697
15.452350832618638
15.440213482096413
15.566021798358905
15.49654024038798
15.289936839153684
15.4712165322582
15.577021677836505
15.420581648969439
15.316022953069405
15.570035064120315
15.485893207745747
15.568620550713991
15.674105577115427
15.657410645969208
15.75029784563812
15.657773589628816
15.67879309301722
15.670606099066225
15.88811961382451
15.569957394944913
15.7253801884903
15.507367755854345
15.656436578911729
15.728612721124604
15.392444198670518
15.290825824077846
15.677892683774989
15.642366055297916
15.827336532373193
15.749557129890428
15.603278021597514
15.543782448932589
15.572078232796878
15.579130720633513
15.718130198564543
15.753321174117119
15.996140957694543
15.803021284865174
15.799243186298792
15.746234962401845
15.766168051406709
15.722405297572166
15.71885112218716
15.562344397127216
15.78140465455827
15.568700693020677
15.578941724937117
15.74107983796548
15.630715751081768
15.544308585422273
15.842857493260428
15.43187461669275
15.500235267604872
15.42912213359622
15.295853853532059
15.474979638333155
15.29808614716534
15.303887719769993
15.269345654745102
15.361086202629625
15.527148764769343
15.420610334879099
15.318668717639223
15.498839190739897
15.754056181109922
15.603565105951878
15.890912097791974
15.59458862046449
15.546414956629594
15.670160013128639
15.285116137454098
15.22284321292776
15.451033964086076
15.661416226023686
15.417052473844604
15.470302468910978
15.377494637014799
15.530669309813092
15.264252781041522
15.510775556340278
15.478552837502033
15.161117032660048
15.417715633680709
15.330702940632754
15.465157187801518
15.424743415400027
15.38466556231656
15.340679499731174
15.198172412949758
15.240998008550457
15.296820166789573
15.259279840003828
15.35175564162525
15.382424195143772
15.483375401146859
15.587813804983805
15.502176023673849
15.516176944011761
15.553542121459062
15.491054667864084
15.337997414258128
15.32856428018315
15.166634630053647
15.053362299288404
15.337791678686997
15.174485000601114
15.216580420760993
15.285523860183062
15.448150009957077
15.27748654725989
15.428681390962955
15.383360093006152
15.399181376459262
15.433360721738543
15.24688018795095
15.46603362863071
15.420538041277673
15.30864055399913
15.216785635096478
15.046748344713773
15.23436166907234
15.521659722432892
15.409183918606898
15.5202428588204
15.311030088586673
15.535374030513177
15.439319691982272
15.402897632363034
15.431669171316539
15.262477067143921
15.365849657294262
15.22482678001044
15.23659795150521
15.296011242789035
15.21248908268195
15.282299681713464
15.233405152610876
15.395193718588665
15.151782925614894
15.239377393014948
15.421732583068218
15.572424362686682
15.524187888450458
15.7505142492649
15.43941299789769
15.35337561352401
15.461921122931962
15.465213164719344
15.363599266839413
15.56579420633293
15.599866035554282
15.456122910430684
15.295887945479835
15.61953772072429
15.397377814523518
15.496092172570176
15.590445913146295
15.757482684415871
15.618756127452025
15.637877739219004
15.363255860720178
15.496784032988435
15.278167610280851
15.501944167569441
15.265406879302322
14.99870855222583
15.293431329789769
15.262826833886088
15.558359055689234
15.526741825399453
15.70050337850409
15.811307490684271
15.689366271893507
15.652123150094491
15.670219815991763
15.909981764970938
15.853023688874027
15.641070615751122
15.563409488990999
15.589918591419918
15.647044368860726
15.78033346389806
15.788871041363457
15.645384039155026
15.638539390206386
15.643315149780234
15.462783254960014
15.383028883178582
15.516783036038984
15.712927844893347
15.497350606195896
15.401134458961721
15.29106180992203
15.540001919715163
15.261984966714692
15.312164020566192
15.278699446477154
15.362530250491277
15.156288903150433
15.221114777339622
15.267914294394876
15.197910269978538
15.113203675779317
15.135254338269787
15.378168446584747
15.39431783371237
15.373750403928112
15.42446477625909
15.269919080418772
15.229179184447196
15.10957008194189
15.204485617241907
15.083908030468887
15.110450454257041
15.171998791363052
15.200313225053796
15.209975910912915
15.38817298453897
15.426384338283833
15.443927340660974
15.307717706865194
15.208997006464573
15.65458713153465
15.727034748419465
15.364924122903147
15.350541428676578
15.33639403234344
15.171451888533564
15.51879983007877
15.445586265040346
15.412619039777248
15.263114542630463
15.526910203552058
15.338338571257168
15.52215041552609
15.48983061926709
15.785392750526146
15.567990196034899
15.716309102729854
15.69841250360888
15.4431310719371
15.444764957491007
15.468087600986937
15.601425795558383
15.430050137967433
15.589434578206175
15.593899166797767
15.701088126117945
15.636318426879653
15.454553004174835
15.800212308822282
15.739253491827444
15.481867843617595
15.649597795359657
15.45688643467113
15.688987660423578
15.49178307958999
15.765757727366445
15.433440391309965
15.631095949491424
15.535769992470277
15.356943158831914
15.436275623963681
15.481706561405181
15.568512699231453
15.303315440941326
15.68836804109805
15.438996747803067
15.115722985939636
15.300791365557213
15.454671433050553
15.20210301884832
15.331355950006284
15.494491927786298
15.628765126990725
15.587724723339155
15.418477324402064
15.38481056572483
15.482157086581088
15.33127150122086
15.395966370253072
15.301590083728883
15.2646270444813
15.328939568072053
15.233966593077172
15.486104232769696
15.467428239125857
15.523926025657804
15.594382212639033
15.499420782243774
15.37615632358295
15.265992915800524
15.508203225557134
15.436117237533837
15.326813025758264
15.215595000949442
15.227478043103826
15.190151269476397
15.296505499342357
15.347420664184607
15.153447693534932
15.021529331348603
15.446161952197675
15.249560691822404
15.358650552664749
15.14717013355182
15.34550145813292
15.220697784889907
15.08502665288968
15.124779712211119
15.383427111376314
15.204496442894968
15.403278602080992
15.226683867910056
14.96787942264768
15.304558651420136
15.114073461236375
15.311288255155945
15.312007702094961
15.288011767790074
15.643651774639212
15.509530786840616
15.494301064673165
15.549620965719527
15.443100359308357
15.531509480855766
15.588910359353877
15.513669918695058
15.353751128190703
15.473062701601412
15.507681367672562
15.500353993429453
15.489092197253587
15.637227561530473
15.516320204075047
15.33212117522062
15.4569137193566
15.47567125044433
15.610161345986922
15.469240601474688
15.54693102072623
15.459757579713893
15.606776951512868
15.62382822902439
15.617670953198328
15.490592602245613
15.508253600798607
15.206179368322747
15.323785850553156
15.156756127638527
15.22218368277803
15.160412520316154
15.125466290920055
15.482854073193865
15.537034958164929
15.370646753854565
15.28795076487414
15.319191935344893
15.32643743011198
15.631063273139699
15.576924666720151
15.41788180660304
15.632886105599345
15.329245213629873
15.428386146966858
15.611144491153278
15.362413943759789
15.43924257075589
15.236437558872428
15.098583900584599
15.302129809976018
15.268628576232375
15.36058053178184
15.313834359139378
15.316068758728482
15.003348617760754
15.034733565552274
15.169878945394329
15.093295322582511
15.113369029788918
15.436992858032163
15.241663388070648
15.27897806325489
15.262403417913793
15.122971302099078
14.847992500842922
14.92855870993717
15.151872416246597
15.275805257689038
15.319231411766978
15.365549049015184
15.353942913253096
15.351804184778361
15.39770155229194
15.478309754154143
15.526445447772154
15.569727549004359
15.654940026171072
15.49164662560595
15.313049749785916
15.420428145216626
15.340057504656293
15.337146979120952
15.173190747554331
15.239989538299206
15.035749307619538
14.806975732411352
15.109091546792436
14.991136468934823
14.985863337810004
14.959756232180217
14.918778370165313
14.951400193958383
15.036254827896808
15.078100969584405
15.081734975277527
14.98324773918393
15.22476953202165
14.979902539686396
14.988519594373585
15.11777219643771
15.263479990775473
15.24223781960503
15.006313685650179
15.185889345305556
15.457606592489345
15.135879868097561
15.176159796155586
15.08026114366027
15.093451008075192
15.373016418345346
15.043609475049978
15.07145317314929
15.269280579153886
15.31630166464108
15.31131519453028
15.508504204448956
15.438751287534346
15.491165649848561
15.525376842804343
15.646762785050004
15.585879827967615
15.50426414232892
15.48102036949554
15.563443466624815
15.247970716354098
15.380167374464447
15.146359226168958
15.44425694571494
15.402569321894001
15.336353466896608
15.58521932331621
15.463496697601384
15.61786034454126
15.603292929264095
15.552949768529189
15.844757967164524
15.434278604510432
15.410506196679613
15.73648867476915
15.572491923710805
15.586555157332938
15.5540364725228
15.559372247622687
15.657012269311611
15.590049241900724
15.639435250993344
15.246363905189241
15.413206675850546
15.664722360502866
15.571352156578806
15.583712296912124
15.481479882519555
15.488988487660857
15.457137726111945
15.261572521382043
15.431837840101048
15.280038808358569
15.403370984006413
15.250873850694184
15.246327129441102
15.223176407978453
15.319575866878072
15.32508647152779
15.237025625917619
15.242307495271898
15.337476268769413
15.241803672772546
15.271192056716327
15.323937604713187
15.249091461435823
15.196069597007408
15.341044340371594
15.183477731458979
15.562001239202765
15.596496694045173
15.635035710112895
15.68316652781938
15.612466862365663
15.557300030314101
15.71028975140384
15.47650349354517
15.477992891076179
15.682408508378812
15.605695400842855
15.906231507174319
15.91204669845924
15.755657113315447
15.63506348314085
15.723703932259127
15.625578672896312
15.785349219380844
15.57123685242449
15.81171034838306
15.71055876592661
15.579066435709677
15.830623629327174
15.651464961838576
15.821881798030612
15.707346689023666
15.777765706609364
15.629197983735068
15.465857442067396
15.694650267094753
15.782716784682787
15.844953502870073
15.59080353782331
15.49215424642135
15.65231579095599
15.832564550737844
15.58653155664604
15.545392522243603
15.583971973157404
15.702380981016097
15.553758477537077
15.649962768364812
15.6638226821497
15.28062276619476
15.375566005111514
15.437263493045933
15.513282153426802
15.630436458514321
15.704694056726284
15.742943257824518
15.68359662586001
15.761056852823144
15.607217167977034
15.79014120343176
15.654296733707874
15.638517778498766
15.812523890271176
15.795575018719749
15.807739255223261
15.97600683643156
15.756013945706767
15.82450548326038
16.001718238801626
15.94342715502188
15.71014410339034
16.00972523149483
16.046121992905626
16.041436573006678
15.774119190652366
15.991800258950775
15.850936553273055
15.797648878407323
15.893323172272101
15.88559030841719
16.007537509751632
15.802469120896344
15.947783753379206
15.640368528283451
15.768304136890942
15.677146940521837
15.683828704564005
15.891517305360336
15.561714628135446
15.784638957870051
15.725827793709117
15.780305199090371
15.669908204685695
15.777908477978013
15.682062118168997
15.632380191511727
15.77162307546243
15.948803124811306
15.836033768634366
15.568677820156552
15.790008162026734
15.949646526489529
15.623044300330553
15.76158882294352
15.806622480150327
15.68377040452073
15.81391918127242
15.637211911901632
15.627291555267194
15.418282025157817
15.367779662632636
15.65725265164086
15.731544779379826
15.51459804700944
15.526252238493965
15.410159892678221
15.460384149747425
15.502269732767184
15.492345684737332
15.535288880862515
15.596462332286332
15.441229567110208
15.236891387305628
15.786754196574032
15.163995348864793
15.428981938524263
15.627852549573728
15.328952179850388
15.491094937663583
15.432689641063298
15.316427575800095
15.479201108117943
15.344597359467874
15.235322330623596
15.2083324294573
15.215710580714214
15.228307402204376
15.397234946083312
15.311850130421693
15.139049237730072
15.283743145833249
15.390429411829388
15.351631162554115
15.125697759479099
15.02866348252942
15.29134667571969
15.343560703304187
15.406895081849695
15.286632386206119
15.344515596001967
15.200878195143652
15.267929930397322
15.088608358876701
15.53081637546357
15.321661315066267
15.384404968960709
15.138832254271241
15.22063661850677
15.257246923455877
15.076631964888227
15.204960399237448
15.385951193268133
15.388344983443215
15.373824812861228
15.367919849391177
15.13538365498383
15.154902836068887
15.260935224852236
15.048823521734928
15.111980567144016
14.772750657271677
15.059564150502997
14.899325875198688
14.994295102366246
15.00523165584682
15.122353013488274
14.97691932435727
15.009886544996357
15.180644941856116
15.252281866230534
15.06829549241037
15.180168582864486
15.342896276580946
15.33275882213675
15.469803610667682
15.378855064843336
15.32624381311642
15.307592054156114
15.346411114456249
15.274571066168448
15.34192743960392
15.363039551205352
15.153916326572466
15.353544038215027
15.359043619647755
15.379237974776881
15.47612599442837
15.593757815376126
15.759984905078731
15.471532327355732
15.413791817846004
15.441050898591488
15.350702982466094
15.505037686738001
15.324917689020468
15.604664584663322
15.523568873977212
15.533230326170553
15.552783684470294
15.352817574850302
15.412773523596606
15.752040994624736
15.795399571082207
15.72612478637402
15.779605268317425
15.770617172623265
15.592519346292095
15.625535703706252
15.451560727601473
15.426668338270582
15.604950362814279
15.635991761074996
15.24851629533893
15.186039834683678
15.775239408216015
15.278368042270824
15.24319427876669
15.2281527817022
15.091272391410685
15.1605758035258
15.153908435782592
15.183006632346011
15.258418222517697
15.12163549991732
15.682978313461865
15.444977667481083
15.384312328067308
15.552111182092862
15.503285479149184
15.460169413955407
15.340824737980363
15.458617306775993
15.43607014652606
15.33860014754427
15.216006190875676
15.413880853374293
15.24135253358913
15.548300286202625
15.434068811504325
15.500111484293996
15.38264193114937
15.406818267957838
15.698362910601332
15.417341077330766
15.163472120072306
15.44844883055432
15.46896293242945
15.262375483064117
15.20782184806388
15.09526140517436
15.084950279734146
15.125028977531368
15.32418619641492
15.326404005288671
15.093692196179921
15.30609344658802
15.325488989573099
15.196881311529935
15.274525890991091
15.206791298013293
15.051744534610634
15.084121019077728
15.2767732493975
15.011664860120831
14.94389140401851
15.09397166923515
15.109675342361893
14.921605945791203
15.032773756539807
15.079803027606955
15.195272228904432
15.041360887642465
15.130114394306329
15.253785764792818
15.169483030031447
15.1326724501699
15.041933970100306
15.255195505576436
15.352405665344289
15.055782689859626
15.369639205707836
15.082674554959194
15.030441003427793
15.298805262004576
15.295515354449405
15.278612221459523
15.232019307974799
15.023312753306625
15.222915775963026
15.197955888128192
15.183631057156816
15.036501575458308
15.255868425230227
15.129051299254105
15.19132398468456
15.152357712982186
14.892005582977044
15.074571074106899
14.935169860306491
15.049507604683024
15.083363106027095
15.061300556789497
14.997366052450344
15.71654316494457
15.266480290225745
14.97178008896448
15.171685233375774
14.959101218930897
14.727542013171952
14.81825983728568
14.8078824883033
15.026964448904454
14.639776576233874
14.689700852352262
15.039617580071408
15.056411670772308
15.216371989323994
15.00977089509238
14.983972578936074
15.017772979244697
15.396361988780649
15.385049811996575
15.473571849539654
15.368476294961738
15.189803502727312
15.449634614686847
15.417809962722767
15.459076777372342
15.298075831793403
15.370239346643448
15.35168863101601
15.319599891252897
15.166842517155045
15.146462174886036
15.179385651524807
15.274867320397464
15.116021723686721
15.093549523814108
14.971362281317857
15.24578976242275
15.226825320070619
15.317113380390014
15.298901908012814
15.389004861006732
15.5694881529336
15.307080406590837
15.565887013249613
15.719069391879419
15.354665050143096
15.455464112378277
15.675676567587402
15.469964412328821
15.23133606878323
15.232620913630917
15.39673158598181
15.440344364057053
15.439839116451964
15.31132421074686
15.360217259281423
15.125264851737267
15.189164597800099
15.220509117209332
15.107001410560144
15.173931256755209
15.02897914913401
14.980909682040314
15.159314880375227
15.080066827890722
15.182468781975645
15.057150656232894
14.987495655167265
14.99142689637517
15.368773918082198
15.513607094499884
15.466742453323633
15.533440534119086
15.72924369762338
15.658232050221503
15.556259369696289
15.61463481264408
15.623746157207517
15.61847887620221
15.379554924218134
15.596398219260966
15.825709679542417
15.824920390831009
15.566863558867926
15.50258560539861
15.550299362033883
15.547973043361967
15.410828073320314
15.669461618848151
15.375537495483881
15.46037761042829
15.378486742849278
15.342603390721832
15.442243237251313
15.478887261208106
15.315311753721918
15.30069856066838
15.453511139703405
15.442335422105094
15.361266952735276
15.27358416368176
15.230899173512626
15.296859029679695
15.19498681903698
15.261205552172271
15.267112927578552
15.449876604204128
15.250245013570458
15.314117925447386
15.301979200541028
15.27502178098303
15.159980978746287
15.17838011221224
14.836477832347045
15.176769329553721
15.245142706521401
15.23333252748218
15.242448243633072
15.211905753064974
15.146927141573315
15.413172725183065
15.29261365144768
15.5263711742655
15.289605349580999
15.221317413342684
15.29919712246784
15.157211456012858
15.160593018408587
15.123863318221241
15.399482744994591
15.303431805311064
15.329520985125
15.537387943434485
15.460371197357958
15.426788913813898
15.57807992545452
15.799728833139053
15.726541002588936
15.679328886574904
15.874546108556201
15.764495717554235
15.640554079013388
15.591228924304527
15.891954315525835
15.520346084518083
15.618921531080607
15.369779211988673
15.190959139439823
14.984369665446629
15.249992724913172
15.102532332587225
15.043681141088483
14.967236308821647
15.186936965814192
14.868921064272174
14.857221189196661
14.894307887041615
14.922192354660014
14.970621088687507
14.895922551296591
14.723344904054267
15.005561952726957
15.042837667260242
15.211819959622314
14.996778896125864
15.304918543956905
15.274054863633955
15.272668614650538
15.177965910449089
15.220339467067612
15.401717628280737
15.165634747954936
15.082710410808087
15.052845975451817
15.090101909933692
15.108587681686933
15.134431605303082
14.93108518797111
15.035158670020474
15.176532388503837
15.232722890005062
15.05477444111555
15.01520420035281
15.523213514095088
15.43583942325795
15.330696932152245
15.326605405746914
15.46621448597253
15.178448425230513
15.093441936093978
15.176142594797389
14.986651057062996
15.078981679423817
14.904081335281678
15.007567628181224
15.09957984425025
15.278842832484026
15.339937830765244
15.375609256277874
15.290103330410208
15.428014099314417
15.425505772345701
15.664069157882986
15.433000861932303
15.278838534582942
15.575909776782503
15.344847309034275
15.301938561871532
15.382946959765041
15.177905584834923
15.157082870949768
15.290844178368806
15.209585207721291
15.475040051940884
15.56029759409491
15.74799098590669
15.589326624421366
15.365958832818238
15.682518903108445
15.549333591543919
15.438524071931806
15.48153265987065
15.214196297109376
15.312404442384146
15.110531069312941
15.25792600474071
15.147869414586914
15.190408894438391
15.367026131434882
15.49406194023699
15.39686901877784
15.231245957255863
15.145202237903876
15.290133159742041
15.43529825676113
15.070118245534433
15.419335217069955
15.26517274498683
15.065470266879759
15.07087313244077
15.146095683365568
14.88561035335995
15.151673517682209
15.229084579980016
15.167224845615069
15.219222024573853
15.122812790254777
14.930269879809996
15.01544217577638
14.683326963563744
15.091611441897586
15.057849481427404
14.926461784199379
14.991814379557969
14.828019139258306
14.83007686238596
14.92345775161773
14.9632412192786
14.869221916473128
14.745084306105792
14.790099999546234
15.076173011936666
14.769324425582166
14.891492066248286
14.859158622961179
15.083010026666695
14.876003755890212
14.921869974934383
14.831190617847295
14.741437438672193
14.829319874937868
14.84656348712868
14.655884574139929
14.92598678106324
14.672631363065316
14.738765075440883
14.676832215330858
14.649050828756963
14.616393026257711
14.643674372627212
14.735915312635568
14.834954665866475
14.882625587837733
14.817423003977002
15.065019569280873
15.006409486549396
14.950857135145911
14.906779036718358
14.783732636126581
14.986460887939424
14.913637318867563
14.977314915127993
15.16224654074555
14.753617659872667
14.967889160547589
14.875399833693871
14.804803180752405
14.990981326665828
14.923969654804283
14.982597205937461
14.944974881264582
15.036733702816047
14.76084167193557
14.951093465729127
14.938030293366342
14.974322289000927
14.998251594289968
15.04253286176587
14.915107023653402
15.117465169213677
15.25742520306664
15.05285018030766
15.148359267224839
15.123682068325833
14.967960701044886
14.91025938514882
14.941557064306172
15.205155458429473
15.334152304977676
15.31325003598757
15.042852110604096
14.925902281198443
15.09660164910477
14.783468089941204
14.841195038661395
14.655699729350964
14.70415170945602
14.761493470356282
14.541498503461456
14.565660797559968
14.542034410379458
14.789293590497946
14.641208815032751
14.972122427273629
14.788070668102353
14.850201005863426
14.673748211517871
14.976346163223042
14.962628401344642
14.72548928610626
14.832328104749905
14.946811839728086
14.952061335387661
15.127327858672196
15.14886787283932
15.081276861619639
15.181634587391907
15.143998639436685
14.95820147967969
15.057253162367815
15.080918818112002
15.209589545688878
14.848196632648039
14.95045947725171
14.903764686708312
14.776750923174989
14.783768480513407
14.749628596952958
14.813128315021045
15.068322550253018
15.031596450287191
14.770637659958942
14.973548755977411
14.85292225517644
14.90737832597092
15.077926959164067
14.980467319631277
14.931588926795364
14.899201886480448
14.931915157869911
15.169960455439982
14.804888110869575
14.96848887970893
15.07157584906652
14.741052376234926
15.06271813725217
15.035694144597175
14.933113240697791
15.059701873800911
15.033626017439417
15.197419287042855
15.103415948511325
14.84662743072959
14.961419624575138
15.092168081117078
14.928114411870817
15.046260469162812
14.993057145977799
15.107760793078919
14.821136011503606
14.99524795207149
14.806038241159872
15.021096147954413
15.133871334358671
15.117448586752115
14.99902350824559
15.007298859396137
14.873664778779197
15.246956708228746
14.943939724525144
15.20323907654395
15.37234751150201
14.921762299137908
15.440255704593543
14.98492622955888
15.20670815076093
15.284452364821455
14.882613854907662
15.127597291303802
15.088366485775651
14.98679550830181
15.225988468097501
15.047899390679726
15.017336114213956
15.150471889427047
15.09815609279696
15.254589087796358
14.866005325588791
15.013905263824057
14.96793908799725
15.160270726975918
15.24478718546766
14.869732005627352
14.780901956685668
14.744742227185343
14.972636592318342
14.693762201287512
14.676542994388194
14.856685336192823
14.990664019364964
14.930197337129506
15.087128872674011
14.940116609981162
14.717214562718903
14.881073788862022
14.979227599030665
14.941647110017447
14.978722095248566
14.95405449945909
15.176491347333496
15.214238665658488
15.16381194780077
15.010645536506127
14.653647523199544
14.964754951196467
15.171856764746185
14.855610365836403
15.070412623376034
15.235776901575623
14.924541561188125
14.74118946900357
14.820138332809217
14.989136118645039
14.956732217179859
14.914757272166543
15.247063660770442
15.064465261131474
15.301533129067993
15.008488772311088
14.854480090294153
14.95267628361178
14.892125295152223
14.866899188567759
14.871900618438277
15.005366473370108
14.908860359862988
14.850703990149958
14.624609528773114
14.629455856070322
14.671055717718552
14.632027800490455
14.80732309891244
14.797095470618023
14.536502563488055
14.428580928931245
14.680064435975966
14.705162646984846
14.68558195375059
14.639113308583477
14.738799189779357
14.863128142187358
14.649693261390997
14.698571518071162
14.57370236067347
14.773841013639897
14.634701750735028
14.53677381861233
14.562543400786275
14.827158630032452
14.593074967514307
14.753046783835796
14.746205702875118
14.626954469783028
14.550036179919172
14.97925630144782
14.619470045101446
14.856625571017329
14.709818555390944
14.76812372960871
14.560229591755935
14.754980875523037
14.68118352156203
14.892867658135565
14.5519351461565
14.600701788966326
14.84033069904218
14.820608485908773
14.772846171422428
14.856798555192242
14.826497152011392
14.859126253310563
14.70797667802785
14.958232262696429
14.688079548358514
14.864456107904497
14.983150838837624
14.776459267439137
14.416470882236624
14.635050033012101
14.610899682496173
14.676077139512799
14.747751596711606
14.547727284514165
14.725406968734012
14.559216312324821
14.304878888326105
14.585271165466041
14.734194121462526
14.565628404871092
14.63253916412198
14.480344235853588
14.550494121150109
14.599073175376063
14.225132030269515
14.698143804801871
14.67534275775851
14.720001251247508
14.670157261979892
14.655841411754631
14.6834089260203
14.789533703122999
14.785066422915953
14.745622451291537
14.760314133967015
14.768938054502232
14.943448692474691
14.900172648212465
14.75955751360629
14.828947979208165
14.597341358393729
14.673644606474276
14.658655432994964
14.674217296905649
14.911386626287554
14.728040012089457
14.758056652236508
14.433525619997903
14.491762792470233
14.487320312821595
14.692047391842076
14.66030787339298
14.680365211537692
14.558269605697014
14.609161987180746
14.564596006162983
14.65494026586344
14.676857084245455
14.630106126891842
14.645191574542729
14.73417808755128
14.862105882494543
14.66479496328748
14.584856004934723
14.670658427275548
14.50699135750331
14.751618701047487
14.643646441362446
14.730299426602826
14.738544415971328
14.566812400876094
14.559558836097303
14.505805798256958
14.34668483282847
14.590610829039962
14.479171699184365
14.606808475934109
14.746850221553387
14.45415866764203
14.53562993736939
14.463998090071142
14.450629973300428
14.744691175583926
14.56996868828612
14.5950605011868
14.4159391448677
14.369313640769176
14.293755605782149
14.453778091144747
14.200063052783745
14.112883353291135
14.194508804085316
14.087602662466047
14.351610362246282
14.515486203084297
14.177206587629621
14.368962798257417
14.28640898527772
14.616231057291783
14.352280994185728
14.833260066576734
14.700218589371532
14.831188355570216
14.46425775598211
14.555759518784836
14.817889300918782
14.831762040532082
14.479251487367657
14.503441960975492
14.436451682911601
14.497874999874629
14.812949399093805
15.020609826674757
14.603428947571691
14.80008738311129
14.833024905822505
14.503931390639725
14.730855611118391
14.703191435534853
14.831934170456655
14.560020609458217
14.492942023269135
14.752622215193774
14.54987221006187
14.797609924649525
14.684651962294016
14.77896796639892
14.524485445450122
14.770547369550364
14.641773835886434
14.425677841158443
14.309831122359375
14.352159285078937
14.519025958141922
14.630925718789944
14.563627786528313
14.68556357488632
14.505189647580973
14.274138029746325
14.657351092858368
14.667923692100066
14.828330189182621
14.731559796872114
15.025877660064003
14.617638434651083
14.551522221844662
14.610173547725646
14.715849013143563
14.862772659555715
15.018644867799727
15.296278643926746
14.912453659918082
14.89334760938343
15.02380253742483
15.134081486349455
14.893708768958605
14.922411062905722
14.957938991644617
14.625106380939117
14.57908545740235
14.810186771987638
14.810431960515077
14.830214544609236
14.733506671863543
14.862328829887225
14.911465080413723
14.690316182300611
14.824353211964729
14.806339967378873
14.721371977035755
14.858285763781423
14.7321229647281
14.915206531945259
15.030753133732075
14.887997010865456
15.076372262339452
15.19907652694105
14.986535622006606
15.26005008417979
15.415718309829687
15.260692504865972
15.442096691443401
15.295421349359952
15.385552296987731
15.646480349334539
15.55282015998998
15.26007480664995
15.29308981504268
15.13073304749863
15.297738134332995
15.421818359469102
15.184113551853274
15.269713581578197
15.061323471830502
14.872590628616027
14.89784051124632
15.202747098963817
15.155946261942592
15.126281349764072
15.00109583890325
14.982987681476576
15.557088068510552
15.333573144296256
15.148078582550498
15.14658593323366
14.928447260463756
15.1631364189954
15.207949767403829
15.249865479397286
15.397927278941497
15.22045757712313
15.227100159429401
15.375306727502254
15.473537902714757
15.414006999906933
15.147379280331712
15.080919528996898
15.070498125873964
15.32248425306278
15.178279130018757
15.212386411872348
15.136844758304512
15.120506100887035
14.917517437159088
15.251867758247943
15.231262377237735
15.036436829686618
14.990629304634053
14.892020624114386
14.885742182215026
14.774595953877792
14.981473792797098
15.08259550050602
15.149741737531832
15.343883878361988
15.330182296774268
15.055721582729106
14.936853409146314
15.115988241029886
15.123078060101651
15.07710169527204
15.086183333898923
14.960775873559221
14.937612734085375
14.778542193275255
15.015377267340366
14.984964580961073
14.765819634557229
14.459679914442184
14.422863840238843
14.540145248163
14.482822522813523
14.481576925259175
14.704089374175377
14.494990668958561
14.499222926527862
14.469704080096811
14.456574172399907
14.417901383160189
14.828037356337848
14.645811480692256
14.531517739770177
14.520231125434696
14.43717928594113
14.397794045354784
14.499854957015494
14.494943348598582
14.668056926995606
14.37677889528389
14.637402171556262
14.553060988386338
14.747434974664008
14.370580979136605
14.447330392723037
14.665165028589492
14.982032813432022
14.92299367913685
14.58174383149007
14.731420468389167
14.70628168000861
14.442122575352412
14.762747211006454
14.777346397090627
14.488774956612916
14.72026640518839
14.49848544032559
14.706458657454853
14.653697446033627
14.656215026547029
14.898092011546396
14.741516617560096
14.998148463269226
14.520890006265276
14.7624468726885
14.645425858938376
14.569988383368038
14.590876027798892
14.815852784834181
14.507529964997376
14.665364405620924
14.657561941554047
14.712345837826653
14.538848007226653
14.641301749001569
14.52239226831762
14.690746454132004
14.836927438579453
14.703904301528116
14.936011651700326
15.030972415486152
14.84445337806027
14.876284637779383
14.966463924633963
14.838409634778927
15.102258710899735
15.122305823172862
15.028171145401389
15.022895437028442
14.7652605287026
14.701084594969187
14.826429007512175
14.728130438296176
14.678207503214415
14.819306052124873
14.83664003908642
14.972103036816284
15.086148328065692
15.18761905161477
15.24678587346447
14.94042352461827
14.899733469562028
15.074995809482516
15.00625630863636
14.657253055629305
15.043301346512202
15.099254256795197
15.016900240391527
15.13083201980223
14.927623478887263
14.984897671432876
14.705767828650577
15.059643051741935
14.997757629336409
15.100524149248127
15.050727845578535
14.980609978966035
15.206525654269118
15.14366080556868
14.950839839396245
14.856729602841716
14.876662404662719
14.993601723233768
15.089690918841512
14.972077259448803
14.841020461134505
15.17512387335274
14.978815441735938
14.873374114556363
14.906063384474832
14.923894794780043
14.764167311103758
14.876007022419735
14.544071152633368
14.80655316071351
14.80012011113731
14.905423084665802
15.151931619655992
15.030543148855912
14.982843457647197
15.102718260720152
14.94195125721457
14.725296095063317
15.01439448278465
14.905178128258754
14.907796737945937
14.95569695853319
14.705250893761955
14.674858046601512
14.916749174408432
14.929886039728432
14.920064392985985
14.830968494662953
14.551027230601186
14.705689878079463
14.6730734565541
14.517170459477859
14.472068821130984
14.449360087312746
14.391437937276296
14.570157203081228
14.414165324935679
14.539818253740519
14.65725045653392
14.621025363693906
14.808078452084118
14.91118743535073
14.80509125545344
15.030161776331681
14.891640466088946
14.829553298798428
14.601117083060318
14.767104285680022
14.919312823057458
14.731468780962494
14.991595750866411
14.775669816148985
14.80861133279945
14.759788676468823
14.519480317310856
14.54949565206081
14.857120362011205
14.89491532012663
14.768919624338466
14.466176989348346
14.393059448842626
14.569236386765631
14.589143550313587
14.71699904062622
14.758477506374575
14.694166842208835
14.462418158265343
14.923503112696649
14.814964141876466
14.635901669850687
14.781200095248684
14.702921926450644
14.78545556577118
14.675360138860501
14.858837059382124
14.396630872388881
[truncated: 98,002 more rows]
