# Supplementary material for: Comparative structural insights and functional analysis for the distinct unbound states of Human AGO proteins
Source: Sci Rep. 2025 Mar 19;15:9432. doi: 10.1038/s41598-025-91849-5 (PMC11923369; doi:10.1038/s41598-025-91849-5)
Supplement: Supplementary file 6 — Supplementary Information 6. [file 41598_2025_91849_MOESM6_ESM.zip › AGO3/r1/MID_L1_distances.csv]

cm
48.32562273165518
48.13875955550344
47.98318327313717
47.826563053478324
47.5895358699406
47.4882577356521
47.8721059389816
47.729424220193025
47.60830683228385
47.327954288681
47.28608606805063
47.38462639070507
47.6388936853923
47.625630154394166
47.63601259268974
47.714628187004415
47.296449826858925
47.83803485804438
47.94603127484714
47.706577175732214
47.67909438890811
48.487755793115284
47.87761540528473
47.81887730751284
47.735457661061574
47.92854648003784
47.559303743511045
47.39399105214596
47.640293172160675
47.90506912934695
47.36273536296685
47.395027734558084
47.5737941603815
47.41341930009177
47.8986307439128
47.763044269894735
47.58091432232398
47.5550719858968
47.77404089267173
48.01240797741636
47.19846582288255
47.83241077928815
47.83371908345698
47.39342975410141
47.55325207804582
47.82342343195565
47.45246356985756
47.62365849964587
47.22469763450536
46.493619069403266
46.71373338649619
47.222594173970386
47.15525865140982
46.51047994466898
46.63356543026449
46.956083574350444
47.20615489854618
47.06060128367112
46.771299099133245
46.70491115237832
47.0656427547873
47.206927171674785
47.18343926841657
47.595586908736564
47.383678416331044
46.928352212410815
47.168210013659575
47.12897093360303
47.07628402233197
46.99006607428672
47.11653435340071
46.753233877183135
46.80169572921852
46.94589583718597
46.93101764623489
46.62407849625747
46.66173053233672
46.569676292085475
46.75313956871471
46.914950884393754
46.71596782638027
46.22359785815787
46.37221211167285
45.76756742549384
46.24313617389229
46.29776424662777
46.58254861089984
46.8502723614934
46.607291845152595
46.26020423339417
45.85740004527495
46.16080360309579
45.97684536089249
46.2132768182256
46.121389779169306
45.83772938926154
46.06607287822074
45.741368526671636
46.112957278067256
45.64304163979122
45.8834660956551
45.67476057140514
45.68701465430901
45.62614585763579
45.45212002992038
45.10568549790376
45.25702673002437
45.614682217884365
45.16428992023629
45.906748541322415
46.08784254210987
46.149533634184856
46.16405085049992
45.93586824612485
46.236969498386216
46.30345928940985
46.08365480087655
46.044556325065514
46.01655346685773
45.916595901247234
46.08237377369867
46.03715164771203
46.36057243534864
46.424039248618634
46.01915636070499
46.38634222847632
46.85603499536866
46.89604926524321
46.86571832400906
46.69646076994382
46.77645029060166
46.75143806680795
46.55595123972371
46.7920547657281
46.74536813589991
46.84391392708576
46.69813101524571
47.56367112246353
47.22590731012999
47.77853679404299
47.691156961843426
47.67217603315257
47.36668932264765
47.52288014653684
47.696881612678126
47.57473962074917
47.37416054482761
47.3090118903403
46.64762346627647
46.779088259465894
47.178538826812904
46.862612980347265
47.0496762790496
47.50630888726742
47.04685189882285
47.159481181056236
47.14402333650254
47.224426354329026
46.93660820565498
47.179184287506075
47.40425703824907
47.05506936188052
46.87021070422019
46.85240682867154
46.830849419543846
47.045606358616006
46.92785860355969
47.346169661216756
46.8664354319563
46.939829409887714
47.04397583597745
46.951749548199224
47.230239115725034
47.26753773164338
47.31344490549771
47.79990072901652
47.60880945280878
47.070898824217565
46.786815425331895
46.5604072531824
46.77269417327615
46.64125408690601
46.39389411493759
46.71923056716767
46.98430061988333
46.951568482311416
47.321023038576584
46.972574595292755
46.95365445865301
47.63235450005491
47.25000078637978
47.44257683421252
46.86291568337602
47.15270422359083
46.54178121143759
46.87857683893064
46.779592582193104
46.61586526204824
46.620272091182706
46.64643596501891
46.75196278242563
46.7988184289907
47.422269361237475
46.7144684825005
47.08459268138102
46.80514998571478
46.619574457682845
46.576738849001025
46.601930763600656
46.354472831118
46.1187557189148
46.26792721761259
46.218524319999744
46.39520656654408
45.99843574545321
46.21121381043522
45.93254697842069
46.201814076786256
45.983463499919715
46.36095843382667
46.42029007725705
46.42565995525609
46.137859008209404
46.85099415407358
46.58750028840053
46.42891823806605
46.14957538806371
46.773900619014064
46.92559057716757
46.476155575615074
46.26168477148318
45.96598551467226
45.79787994933526
45.86443797110397
46.17345261946437
45.62664314829829
45.63711376371443
45.3678963134958
45.36760924501583
45.45760915741523
45.42124429615059
45.55556607889318
45.69869063817576
45.48705494831757
45.776999875723405
45.35608292607257
45.843194385170136
45.73055906439914
45.695951712973894
45.69937331899389
45.57672793122757
45.39111256693857
45.43095940316758
45.3002289904232
45.383792120162305
45.602616944796004
45.72069929877353
44.761110677651324
45.35624417031426
45.93726195505714
45.790548160285915
45.74775091501638
45.613297730290945
45.76290557091773
45.57330622479117
45.96678749035822
45.89570146642223
45.731771664546116
46.1912018837771
46.096373642253106
45.91522896536081
46.178252647436246
46.338292774448526
45.904146000230256
46.006468560107365
45.77445755238704
46.32216986877599
45.890991395559944
46.32061720534127
46.05666592135881
46.238217271138815
46.238922409330584
45.9145090701233
46.02507468632032
46.064897406867935
46.29949644882457
46.098791348992144
45.9739184086106
45.727836093524594
45.784104582057225
45.50429136455564
45.51495023900183
45.84984779477739
45.64399507801034
46.09726565885661
45.84533361950258
46.01119632295662
45.56368682569967
45.638876873573
45.5138392160643
45.50801976455284
45.12915585716406
44.968942154124164
45.122749235255874
45.144325863354574
45.316462726146526
45.73368187338761
45.828227266893954
45.52999615546585
45.97549741895666
45.48103260977463
45.9294760026636
46.189686719294365
46.02162513076628
45.771407055619186
45.63381240771645
44.861095290175165
45.281759567632776
45.08839284666888
45.00157417983438
44.82352384607996
44.70786909538803
44.95551537200324
44.438724028515004
44.589986740133305
44.30153763654392
44.211524418794404
44.328375661327776
44.48648231631168
44.83663762965928
44.680134502759906
44.697427148150155
44.32709261035362
44.617392288139996
44.523168617310695
44.678328893657365
44.678690266244686
44.883865099013136
44.7343157237763
44.74043690613109
44.92285131529449
45.234542417685574
44.87685577549797
44.636540331013954
44.83037545932686
44.504261854181244
44.586229510912595
44.75371565428016
44.823765441055635
44.63590421769188
45.061499437769896
44.95729171180872
45.30839181833531
45.040597979652276
44.735131619376276
45.07828511122861
44.74332289959779
45.0301968736044
44.95818079284171
44.90613273589701
45.29142839656671
45.42957712564203
45.14342139978292
45.3374850208898
45.32131911257551
45.345641540973595
45.40637987456907
45.452709763131416
45.24650789790195
45.10900067116113
45.12158221966517
44.998750351775854
45.05424440033642
45.45898967708839
44.99805616944537
45.53603680542009
45.475242970139895
44.90669219961342
45.41007573377797
45.50370875237473
45.33278745636253
45.951638193074345
45.79486085837347
45.76154631530644
44.93952033746556
44.85919113750105
45.09997019059198
44.92451382873739
45.04403083279701
44.95621330870095
45.02575125825293
44.73253591082727
44.97829699435688
45.050512279694296
45.344397135723796
45.442861983051536
45.0157951345015
45.259601431440224
45.22828186534152
45.222451394055476
45.75344160791325
45.716585568779884
45.774844020828
45.58075480375253
45.597606487858855
45.16289386499263
45.21321641587816
44.5977250533439
44.74572414754185
45.273442895834314
45.67017989036085
45.42337852007
44.88103464142396
45.550748722569814
45.25518705823535
45.57921406028977
45.9029306298312
45.63341699561151
45.488039577226985
45.56503084086286
45.54617855070736
45.618935760859344
45.811205572451016
45.78495947850682
45.557927148309574
45.79123796886215
45.90623549283893
46.28925031780185
46.39848382981044
46.979974743467196
46.50144538715842
46.65590225960892
46.78571842927173
46.781696196580285
46.85612113074879
46.959608575303896
46.92768816634172
46.67168781901979
47.55409283501486
47.36662403702151
46.85732420456948
46.992381841500105
46.56392873733555
46.26217368655089
46.04512118189756
45.8540572476656
46.15164640551764
46.313181707914346
45.77534836365108
46.07834169546083
46.05225839395141
45.91451938817781
46.29409147127432
46.445844218527114
46.427499535737326
46.42268377001256
45.9650618214547
45.93469781002923
46.05202627566473
46.13346251093801
46.21241482225487
46.11123686162904
46.27101465632941
45.89066735832185
46.28280933437982
46.55826454376398
46.6292701863809
46.667198982736494
46.70109069805674
46.67674772371208
46.93928301216938
46.39144893534674
46.12091991969655
46.684398532595196
46.115231343972305
46.452117558898095
46.45953279439999
46.51328886744734
46.39315589257211
46.55530570656393
46.255813730920195
46.18948972246848
45.939262780131436
46.03349691339185
46.40139247131211
47.148189186705764
47.02691224342149
46.71362431786803
47.01008390894641
46.91338218175992
46.522648558148084
46.87519946194734
47.06004155826494
46.78686586167622
46.61166025582757
46.51111945325812
46.60331734575555
46.49057959811424
46.63552154631051
46.93940415141339
46.336638688814006
46.26908737761294
46.08366493718894
46.69285300849739
46.18693845955623
46.366933857639715
46.359788466508014
46.19339313803208
46.24533253014931
46.249260520790564
45.88079214612251
46.00032982023726
45.790008507434514
45.84398687659062
45.717603048545186
45.54994581116632
45.3120419104536
45.414100911494366
45.34081199877009
45.38226010605294
45.547155867413984
45.79506392921923
46.17873908161768
45.66152476275452
45.88404288432252
45.51609240681422
45.42142339183131
44.99777412312203
44.9050335494994
44.82119860432437
45.01321805763951
45.02294506119318
44.88603481826804
45.06862239918406
44.82717545396487
45.253402599401596
45.36648914117814
45.334201047273744
45.09974458130254
45.11898972926575
45.338666757871046
45.86771902421875
45.91246780245131
45.89712080856624
46.04631583581628
46.28220204797812
46.39867072561484
45.81019600857573
45.60484344507108
45.587579175180196
45.829160359442724
46.23120973796221
46.045483471570186
46.254026807361726
46.246120617836915
45.81077250893444
45.70621210670427
45.70679529390062
45.959013742588795
45.93315300246849
46.04102940270761
45.8060589866511
45.63495092191169
45.82886193748183
46.08914440162182
46.491607124932344
46.66022479230637
46.29169238087522
45.822555966819095
45.51908967052486
45.840656838236356
45.95887971918607
45.71977656912081
45.76286689461165
46.035928978814084
46.17543794020428
45.88944747989918
45.76121736397071
45.937134820044726
45.25455975787928
45.617935395194635
45.714045125368706
45.53081675097375
45.139959371833086
45.30948612229544
45.42321661350943
45.396838123467155
45.727776846203504
45.614009223921165
45.2747397044987
45.38809528057784
45.3731169021951
45.17959509044069
45.12801517179111
45.45142061509511
45.3738812291074
45.31567804859834
45.82055938003975
45.45734149240616
45.6659892672425
45.81854903731613
45.55296466464047
45.24111582472783
45.58344551542343
45.56833189443235
45.49658551780359
44.94056355598151
45.27835722264247
45.565682135121094
45.21415602357408
45.29728044537677
45.5740911658338
45.273137835789655
45.321650705583174
45.38271552553451
45.41409641690834
45.9176081920009
46.15213081067881
45.788381278801836
46.2820336621019
45.89974420847583
45.896387477542575
45.873106626105425
45.62925480799186
46.324214718549136
45.88864732272658
45.819715278944656
45.75073129626325
45.67653038287983
45.89202009498734
45.459665807875425
45.18317866383266
45.538786996484184
45.54669524472457
45.600446699165985
45.72235023512865
45.92263412215203
45.50489440365981
45.443696553364305
45.184754631207774
45.25157292939906
45.307487317775475
45.59557205066277
45.866824777276946
45.64026741552202
45.72890204315619
45.29411195294011
45.306058357818856
44.91862253136301
45.19252906382069
45.20239760581531
44.92834009965079
44.77326824686157
44.49275854036084
44.888704217446104
45.08230424108755
45.059766523488065
45.061347906264736
45.264967040634616
45.31934670415475
45.45075772825325
45.380674116603316
45.302608829116046
45.53673788427269
45.42534244840758
45.534797769672394
45.59727831658795
45.562718725309566
45.425655193885085
45.54867947421
45.39491482107115
45.22346270676507
45.61546110647358
45.400768719209985
45.51344180471476
44.96140394541385
45.28994800737962
45.136585446810734
45.30625202829255
44.89875757390914
45.193638118834556
44.9121461702588
45.15621375855082
45.27883531764652
45.230962182914645
45.04069392544412
45.71777821331112
45.775395991158994
45.81373805890329
45.53963137087265
45.53654813247126
46.28843143014865
46.16183972185858
46.112531240030336
46.11879055772149
45.939766923163816
45.97742062728852
45.94667209772341
46.40907385632242
46.15421006701963
46.553028358064026
46.99021238938194
46.65788123425218
46.622415507900236
46.568934795243706
46.158617030665575
46.53550778457281
46.78709209345499
46.64123814728406
46.80533224216215
46.667437657813466
46.4484728067588
46.312783553792656
45.849689054525115
45.60652066085023
46.10957631027718
46.128974818943135
46.0702314292523
46.36970178741744
46.29898299767994
46.229597143361346
46.17808813487983
46.49115949236097
46.46531276316423
46.327131141866346
46.416931014306336
46.05380105796376
45.47433103188279
45.87417736434438
46.04928568139225
45.977898879666284
46.04803317811684
46.25435131511231
45.8935828114114
45.897814749960396
45.907661928874084
46.52515734403516
46.44593172423718
45.8596280149312
45.56631285086719
45.64024756629308
46.11663767246035
46.004514194614465
45.76596925534391
45.97454923137841
46.238576737622914
46.361164830650665
46.598858648936286
46.8186134838732
46.38151649141409
46.842217540097785
46.69977284395827
46.86600887680359
47.00704657018957
46.472089418125094
46.55336077478411
46.65885523512109
46.46646877916182
46.44535034680163
46.332475317647734
46.545099088006694
46.178821978244095
46.50241566353133
46.051006219392576
46.407624773667145
46.152464674442754
45.80445076927022
45.64839604449992
45.71397253935715
45.98374469244577
45.6785062151185
45.32032209398279
45.52624015130664
45.53252291740346
45.7368676390646
45.74979576153788
45.659447767428354
45.84443403316773
46.02481500964571
46.033063800179676
46.22189344695997
45.796103581126246
46.064564428263054
45.89376976252061
46.00940011978746
46.01431529187831
46.31264909516818
45.815769138447806
45.94433089082685
45.84876238986736
46.041705506209304
46.361315936881326
46.17749459698629
46.106302039397676
46.1333944165423
45.935372571129705
45.58990420392073
45.96015468456695
45.94570113577769
46.52710360412923
46.03389675501664
46.020877175788776
46.65963532279802
46.27639043916618
46.321402259824524
46.594881326448096
46.98967674851448
47.001033515885574
47.183428365734294
47.166751228423884
47.27486419297718
47.0464575717064
46.88310794843447
47.032501539819776
46.59504050366805
46.71564291712644
46.489100923883214
46.35939162997505
46.82527158387027
47.01798675586353
46.971559959857686
46.87130304651171
46.804404822847545
47.51666035905019
47.17378786542025
46.954917510051615
46.99340796108608
46.943953159960586
46.8616739459659
46.69031709075599
46.48231454274499
46.276654998822465
46.99369549790259
46.661711142485224
46.78997706790794
46.397960561269606
46.149604877158566
46.22414377838969
46.13486038490577
45.980325223820685
45.52552179309794
45.74737778929578
45.90688348377651
46.325311902311206
46.393460884135315
46.76005961843098
45.803967059784995
46.09461980952559
46.05967768223992
45.99159583048567
46.06559865008365
46.03317855216436
46.18644500066097
46.422267511743755
46.23669870106378
46.82833357688219
46.256613350754705
46.6016061219548
46.42142706158782
46.634014428830696
46.85224418320127
46.40590627688698
46.27389599480364
46.46380770501306
46.3825511163181
46.260616603816985
46.72563289400556
46.38495662556482
46.038205770410265
46.060985135037996
46.03912115976579
46.77500012771029
46.683490489523045
46.50012000832883
46.73381905986318
47.03157950260434
46.97797987931941
46.7604772022988
46.4874837301022
47.02773180922014
47.19733136782053
46.7083270800697
46.948804760702366
47.03075174477018
46.871822754904954
46.94983525824513
46.873225820419215
46.88800168715967
47.27852040724399
47.133652475235756
46.798401420705744
47.25183965469158
47.37950609265462
47.74324152202031
47.610755880224346
47.07064909758461
47.44207326411731
46.996459638262316
46.67781697639565
47.14955782982267
47.195420654270386
47.13529634759548
47.119654871942394
46.51693223863283
46.706452313907654
46.80344688005729
46.949501232920944
47.27657249603022
46.99735699179002
46.545110878858566
47.07180421218433
46.44301562960159
46.09539240799027
46.57004190399407
46.84053116626363
46.993973601973984
47.33249397987596
47.00018546537102
47.15421926054413
47.52606660474555
47.217216755870865
46.66384482061642
46.804895403746315
47.26702572335463
47.12109359595207
46.576063360065326
46.655490570531505
46.637147715724524
46.84309707966581
46.771734058116934
46.40384660086754
46.771184376857974
47.12408249981402
46.95328927484311
46.816795696464865
46.76434164826007
46.932421034856645
47.06696646509468
47.30202208699745
47.04392458661671
47.02830584583201
47.27894111671313
47.18182004024117
46.94746115402454
47.406791675630686
47.013757979547435
47.152993527888206
47.31188887273571
47.13444175503043
47.2162930002456
47.2222678819936
47.25708803874293
47.435478117199
47.444516496306505
47.36763395863386
47.10190591806557
47.06580953925936
47.550443080059985
47.04876555123614
46.74277172121645
46.76853881447589
46.89989533308526
47.00380205703348
47.062045339728726
46.84944321660533
46.88653490217951
47.232702942922145
46.7261336285032
46.719066994138345
46.73356503117255
46.9894871676322
47.05325814699593
47.59133774853298
47.60003086891831
47.26184342607361
47.65904974259462
47.61757912563666
47.77449535696053
47.60470303764216
47.41936128672526
47.336541915422586
46.94278157623357
47.15353010710155
47.36200453742235
47.504506636278926
47.7712668124418
47.377096064537014
47.71989391205631
47.334858351994576
47.061585711825494
47.39957905561752
47.37486316163468
47.56204019719081
47.63381453732819
47.89532297583056
47.75783727364843
47.932795394521364
48.05613711553889
47.731151865758186
47.76125678143905
47.35092571518135
47.08065501418441
47.27547072742688
47.01350927843634
46.89098592935242
46.254334640714376
46.10525884061496
46.33360874528972
46.03878855625103
46.40722325546305
46.12511341808615
45.98808853725352
45.95583471000303
46.41573836218555
45.90806821738371
45.92778007267513
46.62371117777772
46.78653770717428
46.910081103639065
46.986706932399834
46.69860679202498
47.009268337953294
46.99370359879267
46.90963121315478
46.872897717742624
46.93558943718868
46.92585084965426
46.58133823209473
46.97341006279582
46.93493333736225
47.23367124682158
46.96009159179605
47.65247474686818
46.99645368593592
47.043904834150226
47.05437501861903
47.54288419897278
47.448297953026234
46.646784944909015
46.63993116021004
46.381348989467305
46.42871259605709
46.49910978687172
46.400608302822405
46.89815724915095
47.02982015810529
46.80398208724488
46.95395471197837
46.71558483469327
47.6801842569188
47.369211213849724
47.45947870351128
47.35685252011752
47.1081474637009
47.20862892025296
47.54080065741455
47.27318769526799
47.61281451462109
47.66369620055488
47.58620351247542
47.58621751465892
47.48921789803916
47.713722956950924
47.51663742670354
47.469323642968774
47.48260340316427
47.57336214973936
47.405453858691516
47.581347304753876
47.47695518537779
47.49507354238541
47.503739498792996
47.88507897851601
48.04288657645435
48.111567435419786
47.97963696096661
47.74729639270492
47.805864002241734
47.69942867722741
47.508690555922854
47.482286294946604
47.828677800512686
47.534346137866926
47.518268663284026
47.045062469655406
46.962658186286454
47.333184812980875
47.699029267445056
47.66651845309464
47.82551696720649
47.64575543368235
47.89009407081459
48.24254787028654
48.04829058231738
47.98787545318631
47.93691047709411
47.83750349125002
47.83815441200746
48.300232586950095
48.3878365517368
48.53386008735662
48.75094033399695
48.53453764142492
49.342827717014025
48.71447319917226
48.8944620002132
48.97125267890875
49.25533875250909
48.72794474241062
48.87068515606359
48.515189714874865
48.45249023876861
48.52213967571996
48.814829009834085
48.6304042335742
48.5478865574488
48.32116877669305
48.04398725677998
47.96115764089197
48.307549595774795
48.380884208407196
48.257062863853164
48.363883727590974
48.383814677633836
48.00338233769623
47.8451490828966
47.60533819223345
47.51661630359821
47.60618379803268
48.201105753876625
47.81574574566619
48.24905626692053
48.03298243058292
47.82021976052258
47.84626855189456
47.93585893430687
47.83985338341306
48.03200863755979
47.82848732503108
47.9960678740609
48.173167040903785
47.6263905020274
48.24149436380233
48.00257829517938
47.995375592773854
48.034477283526606
48.017705586871365
48.19209432477166
47.904497288175634
47.92308996376532
47.82303345146239
47.954394304220926
47.608923161190006
48.19248599566396
48.773273111120126
49.009771261215455
49.065323526748074
48.98800360214728
48.952342254775054
48.834061034477806
48.72017228221565
48.59462361645066
49.18873500378223
48.79192056133087
48.68922685095766
48.567185424816124
48.9567995130168
49.2221939875556
48.70749392123294
48.47066537716224
48.64070010126002
48.47721290519805
48.80009147833023
49.04574204957909
49.299072391652054
49.16475599448434
49.44009507786817
49.38474408373229
48.89391989117823
49.41369031518698
49.434807450867055
49.395098991942035
48.82507387101749
48.896262254220865
48.871680753271306
48.545003714715854
48.932650620515204
48.90972200693336
48.485055115024906
48.473009358678205
48.4893256952773
48.43111984281659
48.435894045291775
49.128254355780165
48.530963421603055
48.53574043400011
49.0532327798708
49.00671065562599
49.501984880536575
49.3416570834547
48.970242830808246
48.618553835535295
48.627427368260165
49.05666239325611
48.95157323352154
48.89869772663517
48.58601095142068
48.74967479616185
48.67897431716713
48.34125867931376
48.19777089245188
47.81418937209823
48.075243745730894
47.732764386931166
48.23102185909257
48.31844680870503
48.44128899286296
48.32951314688
48.152089274988285
48.412168682217214
48.23781697274093
48.5499893296433
48.33674705387678
48.25879402764952
48.63711908652147
48.4637262804305
47.97478536947068
48.573917707782726
48.13362821897807
48.354322957705804
48.33289804177313
48.2151239467272
48.20436254759469
48.04250307784584
47.87596776199602
48.13561531829568
48.02097996396346
48.84902287897184
48.7213688243632
48.23279404086495
48.54319921765699
48.47964798845201
48.05965429568433
48.575195535153334
48.69951072674623
48.19182813381851
48.26641081705774
48.39439050006678
48.51336926994124
48.7429002693826
48.10791730974593
47.946169366032464
48.24294191536067
48.242216711809306
48.1860099721179
48.06490306152908
48.51008896655008
48.37710125241725
48.55012359130094
48.11843907845481
48.69511728431665
48.49045838039116
48.667893540301264
48.74373748318955
48.856577111110866
48.96928405227421
49.29473401864232
49.16896355403862
49.20961252568727
48.78336007470838
49.264434048500654
49.064933785077905
48.999750328177775
48.950901182789885
48.91681102576525
48.64080568506549
48.56957420668924
48.596230807035376
48.361101307314435
47.95356793106651
48.151066724500694
48.455776179688016
48.385885074679415
48.03403105423942
47.98227106900681
48.06284030891831
48.092427417697934
47.720874359100996
47.90287650854878
47.940809374804395
48.10171946591099
47.636762354125096
47.65888682081107
47.56038831383925
47.8885097081263
48.207409358476724
47.90507305178906
48.07082931595655
47.595489349811075
48.330615580815376
48.022299966095105
47.850255926899045
47.30591235547412
47.56051754285072
47.52417438155271
47.323789028625036
47.51932067668532
47.279375970480736
47.32843477012202
47.434402629524094
47.59030569176653
47.23271403414819
47.49555987868943
47.683464766144894
47.19858785436631
47.386914964364344
47.32642140546326
47.07422589308364
47.295738434016314
46.88620350690185
46.957362178832824
47.307946178762954
47.47041541807885
47.8170650509382
47.543053750570856
47.44707919074925
47.97543410514676
48.158024530553604
47.8061273747434
48.40247721577058
47.67155402860826
47.87985830847237
47.57128887662754
47.570838324360984
47.575259315674856
47.44016286563809
46.87957892930328
47.230361240412215
47.088685852705936
46.84558010638464
47.35795757517199
47.197718115715084
47.30184221497473
47.20852508953129
47.17739909181786
47.65956070088863
47.756976239896964
47.51447229793558
47.60208637297255
47.261757543871354
47.39192287858352
47.48243397319956
47.408689498224454
47.66311496050191
47.892439500697606
48.00499459538695
47.57947425107973
47.669647256385765
47.72761039264371
47.99317945240111
47.823510409521845
47.62634795766528
47.06713714697967
47.58524478446023
47.22198329113662
47.36782447484168
47.46847187317098
47.7057951759586
47.39412072293079
47.4671768746977
47.25911251516894
47.23361088826349
46.610941327018956
47.15056628957273
47.31999223163049
47.402204321066705
47.44648676146407
47.30889978352813
47.416320013194685
47.143211765640395
47.27660989678147
47.62911348397524
47.513849717931706
47.20670850491028
47.127959880149774
47.15096811373038
47.11426462717252
47.26170880974365
47.05762697735551
47.19878042023835
47.534352321018716
47.196113628471316
47.05019566601084
46.9460549608463
46.91088700877504
46.56474785867423
46.828388816310785
46.55123634781029
46.243333713674396
46.68622448453823
47.190513572504315
46.999234656846696
47.16521546268997
47.41239127596607
47.92683437317156
47.424867263652324
46.93141612731035
47.075930012972705
47.146939449861186
46.706925306464385
46.736985486895755
46.861710165746025
47.060744007272056
46.9453654586379
47.537574946144446
47.06532321828378
47.35806968337912
47.22017243469856
47.23216697805171
47.38247173054287
47.55497950620704
47.059937420410705
46.887187792211336
47.00889076878687
47.015576390787025
47.02094000701631
47.102159766146706
46.85956932650196
47.129760308182675
47.299208560229054
47.830999462416145
48.14784730436047
47.992525479954665
48.07738007228832
47.59561879130181
47.51698067139533
47.62449241982184
47.146717953036756
47.515879593870025
47.53533190865997
47.693609644668065
47.659239920417185
47.6548378046956
46.96443491558441
47.37714755980005
47.07941300667099
46.84091829439139
46.97727030262056
46.65981375922936
46.94057724065567
46.97385219343692
46.75517971273061
46.71175913014085
46.947547876412784
47.16196236920452
46.495443247145936
46.62125876793401
46.23356033822105
46.295673181503496
46.63277483979572
46.887456799909515
46.77623166424448
46.263106385855664
46.13743648810754
46.24689289145372
46.15812223839993
46.35676850849541
46.49182284296001
46.27275427197988
46.63892920456248
46.289211714968296
46.68652182708777
46.48772460011679
46.87222587120944
46.935571689640504
47.23839136109577
46.864807749044196
47.32967593778211
46.785890884324296
47.406359908063656
47.24646206779001
47.37251223210602
46.9570666143737
47.185128527048995
46.835157484584755
46.7039327396124
46.14263968779272
46.51989598050417
47.05478734069529
46.632734620226046
46.30123926868043
46.97305091725596
46.68564432219631
47.13653490134648
47.03321167152313
47.130305130117804
47.33470030989148
47.32606619141936
47.17573428336259
47.036349059903024
47.230820143625714
47.480489827052864
47.374975813607456
46.85306780069081
46.56805757019723
46.6618252750278
47.0102607733823
47.11236935423287
47.04604422838655
46.43797121882793
46.58633928605778
46.2602701419068
46.22662068635869
46.275731441488475
46.82204365185001
46.25593963677899
46.22926826594403
46.35607300366538
46.35416668314243
46.044657096716136
46.358727572196734
46.07635955096924
46.4259247025913
46.506396254147006
46.37388533985481
46.16593225994323
46.15742341470047
46.74611812961651
46.95239307421123
46.68423310584726
46.47943939902054
47.07690472378963
47.131153740234524
46.596157742217954
46.71796514115733
46.42404880153119
46.50427786271503
46.81702577794777
46.984134477522204
47.32306281548183
47.47161495537752
47.57442118977989
47.58662274657561
47.83896702283871
47.574000934496986
47.681926282650764
48.21218313735797
48.191980500400916
48.285178977849796
48.658740007237526
48.20074079544337
48.05869668330427
47.993480695379134
47.788086019486784
47.52152592375723
47.57537994992141
47.663831036163884
47.2039713177695
47.77365424708822
47.695420872992656
47.84495101170278
47.33487162183001
47.265262313523245
47.12017841475846
47.59451025622179
47.41657112529834
47.415394111586515
47.01112378302866
47.34649309824956
47.96071471396437
47.69833451592122
48.02295856690181
47.96140183116118
48.33757207615821
47.86544507034478
48.12994685940245
48.09754296300911
48.37202065954628
48.43790169219952
48.32266320429246
47.69088204518954
48.20366704074472
48.019171879552594
47.89086136316002
47.76567224430306
47.91654063773438
47.71406972155959
48.27996191529675
48.59116228811988
48.33127616943376
48.069239708912505
48.27186559740882
48.577219122439786
48.68901697326618
47.697849502644345
48.03996435192904
48.244920147325395
48.51886043229687
48.19231458065837
48.416742482210495
47.660372019176414
48.195861947817036
47.854196164841575
47.560770852915645
48.245464743618086
48.33269082191833
48.250771269980135
48.24183229029399
48.51253826801902
48.32142020515719
48.207112835018656
48.77833164468161
49.038882770437816
48.570728409737285
48.64170871203877
48.79528554030534
48.79842083303314
49.214664969891224
48.92999137611295
48.47936073249408
48.22189052681164
48.487239741204796
48.27680480652625
48.07894332432498
47.97040889094428
47.90920779167899
48.26546809056836
48.03980889931369
47.766351235084095
46.969044670723285
47.29891228315589
47.127408708040285
47.31711564041596
47.36499989508048
47.1299267526239
47.067724281460045
46.95866601044247
46.999322128271466
47.15795183907589
47.29911273008603
47.58015502564231
47.83268034858735
47.1955089527328
47.84131283298107
47.45864529598122
47.74697543910988
47.77651009946298
48.21773929479016
47.91835595241001
48.27850685270193
48.38288897088086
48.661853905835116
48.24130042783578
48.13511674518721
48.01401922788353
47.60984841624708
47.96457439142792
47.61940432315178
47.37635226953411
47.64528810481561
47.766951566960124
47.61379654553191
47.232744754782
47.50773392786471
47.43360357547954
47.81113002893854
47.73460095362397
47.7682020387145
46.92669560039941
46.80010742647999
46.85672458659289
46.67131329745732
46.6716110519358
46.49183926650401
46.44969288855377
46.6951452680453
46.99633787264113
46.69107982332233
46.44619431948954
46.506866418597184
46.678828319552494
46.60134330480736
46.39457717701278
46.490696828251025
46.316592947576346
46.2980062354605
46.382966131282444
46.87067125142201
47.10929917570956
46.27582594326108
46.68969131527987
46.489321571717625
46.4288316473168
46.54510329753483
46.40729324461961
46.806439555490606
46.778363500078264
46.43803316215904
46.78372004957445
46.71744645454064
47.30187000372741
46.70052968261528
46.676702538112394
46.877924258733074
46.79487413557459
46.55248154877316
46.909541513576286
47.20322025056656
47.0139349641941
47.03138464664105
47.13253321962958
47.057055416007884
47.36485527283515
47.3178865014705
47.3506358547317
47.768277001948704
47.78762689776358
47.89257734192452
47.62601544327661
47.645226260222614
47.87074298055542
47.96568128490361
47.66152219679861
47.85203302564684
47.81916592283513
47.64287853956096
47.26642376406242
46.8601939229212
47.10994146526594
46.92724316567803
47.205763438557
47.69335627002045
47.29782120263297
46.74165433479898
47.02873637667673
47.478101442926345
46.612704298065864
46.81081660053269
46.71509929842615
46.954580484183545
47.40720107914236
47.3645314593141
47.30710129690107
47.6206414321838
47.83128662059451
47.842016372203545
47.81868422932182
47.721935079619556
47.508285514094624
47.91881762498466
47.423223510022815
47.72773915658355
47.690276439310935
47.78916492844717
47.69416531531192
47.885264332874165
47.23978396410697
47.47616101836135
47.31837172505884
47.45045545510041
47.22283024454393
47.12725203672258
46.83228212805206
47.37490783915624
47.0241142419417
46.972083002433614
46.68814941026647
46.976458737902746
47.18351722885138
47.10598687944561
47.652054365145915
47.41018893748374
47.16326804413176
47.464015039614644
47.481169360320415
47.20015869991765
47.649358455891374
47.37253588505872
47.37364715574135
47.35966126219797
47.788609171129124
48.058671037326214
47.88899297892187
47.52555212681424
47.436838281965755
47.060380347873405
47.044981355844605
47.15307173498911
47.04287575846216
46.98833923334079
47.11328402849072
46.8671351216594
46.59908366298022
46.79296655722737
46.61263445632361
46.262459077405715
46.26353342813598
46.49081578176777
46.26609484138933
46.338388888480864
46.57258152951596
46.918133663509366
46.59342563582313
46.658745145734706
46.74616636949328
46.71988257058327
46.5491846901732
46.27651738574599
46.93698246214459
46.54065507111802
46.98853203065477
46.97904533732453
47.07368073112638
46.57566781672814
46.77057267462527
46.52021127179494
46.9829317228067
46.81364532461756
46.64629742380194
46.78036539089452
46.58298251775104
47.21764884827921
46.686062990921585
46.951066612202794
47.42203845147498
47.04102355269437
46.646940281985536
46.72991871136264
46.57036140987909
46.43793819679544
46.71409117416046
46.25325744659197
46.2087516798327
46.0921329376083
46.23621909152745
46.627131015313516
46.753413646699876
46.34718939575548
45.8444650083586
45.77944907978108
45.76992421178213
46.12060061372463
46.487108857530025
46.430948143164784
46.31442493065088
46.18847707690227
46.615354533713536
46.68844173556383
46.480289500081355
46.60828417810973
46.49657578801767
46.54280062013879
46.33906966083427
46.279771214173955
46.36065088449865
46.40564141617452
46.34912521154479
46.52025962969715
46.20670444227537
46.192455233816474
46.035765796865974
46.234203740769914
46.090779868656384
46.16195971152699
46.30654584568312
46.24391842265802
46.20715136549414
45.93629153753104
45.932673454222424
46.11075150272916
46.19779069862373
46.42986901014932
47.140772733849985
46.5608359632241
46.42205577531922
46.57936631507109
46.72911522952463
46.45553569379806
46.80907276756133
46.380418859562106
45.86033435525501
45.9515026825885
46.80008752429799
46.38820421407191
46.54102501586452
46.23912113260057
46.80226925797502
46.806883941137094
46.83536122894121
46.905118824851655
46.84424465295081
46.83160811180232
47.077214444834915
47.207356365660914
47.738821745962554
47.502503913628864
47.60496560076698
47.77434969224447
47.75173508731508
48.05031794170981
48.07308199352899
47.915176198739324
48.15185763875847
47.46706607576089
47.6921606707466
47.80234362019998
47.36307845986654
47.127032277328865
47.41237486302717
47.53992483874208
47.80669510711826
47.031515595625834
47.31720545920874
47.129842449571896
47.155236957840295
46.92153745749219
46.571461763182114
46.855482730810216
46.779081735324894
46.789433497293075
46.81613445798148
46.56700521698917
46.56504292046776
46.68782113139711
46.62914404780826
46.69853169586958
46.6736596178034
46.56650225746282
46.54616202850169
46.69672606551399
46.332909161672895
46.59560588271461
46.33298563533328
46.477514179337646
47.048068759773834
46.7065707718713
46.51263076300374
46.48161599930079
46.18440553156718
46.33250251954636
46.49539383973413
46.69171887359316
46.32529495644637
46.6324278091254
46.79572182056714
46.77652207272221
46.45327972850462
46.50208101843579
46.60417135465643
46.53741119230102
46.68222576197987
46.771124416936864
46.98978799449858
47.124889099244506
46.78566450612321
46.91911289021863
46.212327262519004
46.4133705285107
46.98827576968471
47.06542636903381
46.68031746062407
46.682284245139016
46.950350047350405
46.78362819587634
47.15767184379819
47.45287574575528
47.18925967482723
47.19458372996265
47.69247356637168
47.26350059277454
46.94322220855875
46.48080981441761
46.571619981119746
46.89469724233536
46.56192286345741
47.01016570967839
46.81091683776813
46.52187173877734
46.63502603180458
46.85325511778882
46.88576482078139
46.982608415479746
46.865957926102276
47.16392842989389
46.72570201094143
46.89124911498506
47.0959930055993
47.28434059514454
46.75403870073717
46.49916343247546
46.79139567004521
46.77406953602716
46.54247034209721
46.64678391245631
47.11618320902005
46.46936743522827
46.98576053262232
46.81232288637913
46.78490732216399
[truncated: 98,002 more rows]
