# Supplementary material for: Comparative structural insights and functional analysis for the distinct unbound states of Human AGO proteins
Source: Sci Rep. 2025 Mar 19;15:9432. doi: 10.1038/s41598-025-91849-5 (PMC11923369; doi:10.1038/s41598-025-91849-5)
Supplement: Supplementary file 6 — Supplementary Information 6. [file 41598_2025_91849_MOESM6_ESM.zip › AGO3/r1/MID_L2_distances.csv]

cm
51.58086672032392
51.50680428555834
51.062262390916324
51.03164501441364
50.958841740051646
50.95812219965815
51.116245557421706
51.138723763337794
51.19652438069624
50.77523547378157
50.76352954666801
50.53965870002447
51.15977971141363
50.85776521665625
51.01294997658523
51.10220346535924
50.7118911340427
51.089603441592146
51.223560067937406
51.123723845793556
51.07904223262877
51.29778464037294
50.90609832462213
51.136769696654206
50.956077492159174
51.4738460554647
51.182973127271275
50.96061875652435
51.17799629361303
51.371229340449354
50.69230726660401
50.76455864737023
51.107375575021855
51.118408781550244
51.15342115317913
51.1198817161722
51.15888098882636
50.90660131717012
51.20606642707514
51.239559970608646
50.73813132693799
50.98824884051634
51.09057500809701
51.01857773483306
50.865521219082154
51.195636900314895
50.9565787712427
50.920004334291455
51.02478808359096
50.430898214396976
50.49117019274872
50.773567085794205
51.11309445458302
50.58799134374528
50.80216143149001
50.810769324040535
51.03893151566777
50.90552451796983
50.37583621607686
50.59290302621908
50.612379836638276
50.83892550526123
50.554067785710416
50.93597764385388
50.83848145355372
50.476365968993804
50.71251848171221
50.64467719813653
50.67547826621094
50.62837269102563
50.65572942639431
50.20285342863931
50.26423093208153
50.446608795993946
50.37442405774934
49.85229040187531
49.81430392667282
50.01496781382296
50.159767132946826
50.67483315456951
50.43619863144576
50.18501608370893
50.02749432150239
49.584370701679354
49.86082004650216
49.853866009235325
50.0594744822684
50.23091758453466
50.235074840434855
50.136600492988634
50.0354465570036
49.87460633625044
50.16584496497157
49.944382608404084
49.90268514210898
49.636220764143495
49.86857209839328
49.343708263558376
49.83063909611087
49.56704277454276
49.75796835943284
49.71268944836894
49.70319438359438
49.49498339696997
49.498415400511945
49.38471770152111
49.58168520878787
49.92756248991112
49.31730704210339
50.00306348091057
50.13461069927611
50.184372464318784
50.062627965194444
50.08904464339812
50.108648430194606
50.17386724381841
49.98632214879014
50.0203839192216
49.92181187431132
50.0886093568701
50.060959596818286
50.29048097756056
50.30737760743075
50.25294582278856
49.84658246987155
50.18775499077198
50.59925533259517
50.62439955527163
50.68003659312368
50.21569862599944
50.35907231976512
50.26238909986597
50.160920966567524
50.30960542323348
50.317412814643035
50.269008967832356
50.13394386811606
50.85144064389154
50.42609062153999
50.74158340887449
50.919680428319374
50.83557332866821
50.64216544419259
50.68225540342915
50.599916777836036
50.74375988839872
50.54017344603273
50.521463442531456
50.01256285026449
50.08143056292771
50.26396371546667
50.304292492790786
50.23193162997327
50.657930520408755
50.151272924287156
50.338037692732364
50.298689766667685
50.36093619256734
50.133007887020554
50.507010201208914
50.61775277106832
50.4466989036062
50.39132940046641
50.120242709055404
50.18530939762855
50.19461198748591
50.21355982387932
50.75616246782242
50.29450116504692
50.29955726387746
50.423112919913414
50.37474130462321
50.58665788600132
50.56301315893486
50.715011836640315
51.07954345812561
50.91375243724902
50.70162946396416
50.67949052585471
50.29767729946545
50.312999727679134
50.280624270654904
50.187007794657674
49.96716090487337
50.28066934557515
50.096285477975215
50.38734674168318
50.140498383188785
50.09555617067756
50.50214761416407
50.36591084062935
50.64209075164255
50.2841499702972
50.63298984569633
50.143167651552645
50.37989902829544
50.3237751064455
50.17795984166043
50.221935418029794
49.9371892826538
50.41736965203106
50.407816534044485
50.625468226417475
50.106971609597345
50.50119582202946
50.7175997870552
50.14934231952423
50.27192873441472
50.091179880949355
49.865953963876734
49.79046699100526
49.992808729654676
49.58534716397779
49.752121781163304
49.455548680582446
49.90756111303644
49.85658652566634
50.27672275489392
49.81886103824797
49.98217857984025
49.95050224410736
49.83181077900645
49.6105361812716
50.02288271450151
49.83420239888867
49.9466243736869
49.67241570327613
50.263845267821594
50.4735772379085
49.989166996127274
49.546348782066026
49.715227617851305
49.48700252180008
49.477776133135976
49.664339604285615
49.3558090284525
49.085078559128895
48.91437331162479
49.127324331205585
49.38415291198447
49.166941816390064
49.20091818393339
49.3418909200359
49.40022377215667
49.52222272324866
48.881053147274365
49.360110347726426
49.12133663811387
49.247536133290296
49.42410772444972
48.97543513574095
49.276210938739005
49.006185441571425
48.806712399831945
48.87623111486295
49.148020273152106
49.060007235204594
48.22165813977192
48.519960811267254
48.953323177737694
49.01433333382364
48.86664091930691
48.75369189243211
48.73421653238915
48.67434586959314
48.91181814841211
48.93220515494932
48.75357345160475
49.25288255817985
49.23388658818995
49.109463986859815
49.251421825014425
49.399722925590964
49.2395903203264
49.41590333577945
49.08025607944892
49.83354697347441
49.34625535311402
49.70036022240089
49.72483042736192
49.64477787129364
49.48157811030525
49.48077681235796
49.427734619787046
49.28064031960233
49.68727068666498
49.33422737267823
49.055181906575875
48.92494123419361
49.1301636366441
49.14583908169518
49.13455173839064
49.474925237423484
49.169055977790485
49.204310641514425
49.207066982917624
48.902548596818356
48.799697807382096
48.91047692546083
49.01058453552099
48.97636523637457
48.79024348480388
48.53470069239486
48.70430041144867
48.57665465012964
48.73219528574208
49.20472809172946
49.1489723638406
49.19271026641946
49.62552514696102
48.76055583975377
49.016540780758206
49.347445272672104
49.06947579012482
49.11361621059657
49.16450362067533
48.84410578514335
48.80017583280345
48.83737166121145
48.880010465083544
48.85133974029305
48.76441875201554
48.836167935453865
48.6653578924669
48.6912379810371
48.41922792087266
48.40967109692777
48.64658305074307
48.71303896143974
48.744946152654265
48.58351250934583
48.763416008838654
48.28588188311773
48.50002069792221
48.153796812858715
48.56067808895757
48.622070006413985
48.74611115599984
48.85379746809536
48.393319744112844
48.6861779244117
48.977890302533
48.92196228494503
48.816224602476076
48.901452830059
48.65888516157748
48.68638935856973
48.78770518701583
48.796748393331555
48.81167727341357
48.80658803647881
48.57503338836647
48.8949054213215
48.59170069677071
48.50706955782143
48.73237967789697
48.22601315471222
48.6599523401765
48.60966297700154
48.56715131719093
49.020048728707586
49.07097082160565
49.03230206119469
49.10492390787043
49.215818526824656
49.439943446865044
49.19095263548781
49.206389474818536
48.94755017390482
48.59590802194062
48.442199613042156
48.45964753085436
48.606479894484686
48.76784600465105
48.34762910388078
48.73258295353691
48.75131035003641
48.56040712642485
48.6790624400827
48.80368583294536
48.685600865278964
49.1754894534661
49.10218695272394
49.000734350535765
48.60571966121703
48.29969486503741
48.658140177794614
48.351100906977265
48.613742492209916
48.402942680718446
48.48436576195467
48.00266154916805
48.17562343440695
48.581323344431446
48.69552441939279
48.8907423199522
48.480952454442516
48.54938733329114
48.729404513142924
48.710861309284276
49.34639541058494
49.25195665012297
49.28362492659822
49.0257810404666
48.794123794421104
48.61515554095057
48.863416663385486
48.00114688005915
48.02454506328724
48.5243470966461
48.93431686237579
48.76200770012772
48.296562860107855
48.76585099557558
48.908648223523905
48.72663296453409
49.012324148119006
48.65278721033181
48.64735144126944
48.738685261353154
48.68566576571202
48.94332289886682
49.21413621589565
49.01426260210419
48.941471285384196
48.980342658196705
49.13171089139563
49.34175880328565
49.609965031534394
50.01713487898282
49.32492346533518
49.839215855882145
49.79094498924647
49.62761028083253
49.66134683340443
49.9380603938815
50.12088686490825
49.68038404171422
50.031429433207094
50.04224058512176
49.920054034187906
50.12396413240375
49.76778780976114
49.45788489256475
49.24455338406892
49.10064687758389
49.39820539486942
49.42343681886707
49.034036665355316
49.29188598782137
49.1841501164126
49.09189222480774
49.048066793891984
49.30954443403882
49.20195793926675
49.65978886262634
49.05022626303287
48.98758483079478
49.1859425050652
49.22652466742339
49.26236062134428
49.416076928115395
49.50973302112452
49.31188486017372
49.703622512083285
49.85267994826127
49.90768521484997
49.96081178035362
49.87415540642435
50.11122306761609
50.31045060500093
49.92082557480692
49.59471320326242
49.929081587096135
49.66067544322183
49.996170440679954
49.927366890075916
49.82721244471599
49.644445225468594
50.006144198588984
50.06569300887866
49.7464184586401
49.63395526594307
49.80137138884102
50.1720069460961
50.363266308115676
50.487226884496664
50.28050998539182
50.339438247249866
50.126208805819275
49.969352736207206
50.31836320501489
50.380164275904384
49.82586527350259
49.69141494768836
49.71471209898489
49.97327757227741
50.01884385064723
50.0954895148498
50.354053420710194
49.95789845333498
49.752035685273725
49.75734862388759
49.97301338790029
49.493654488695896
49.60442942874325
49.792734061596
49.81438453975018
49.41432859177392
49.687393504725186
49.43522180184672
49.49077954408485
49.190756939813376
48.98708186517016
48.99589091542632
49.199903633441096
49.081209440327605
49.0303301126025
49.137957833454465
48.83029827289302
48.970626625548825
49.519512716543
49.757060135452356
49.29516815424865
49.43423756193047
48.878431829368765
49.03327701212934
48.55266137161987
48.83067725164168
48.9181383800744
48.967094400146415
48.7702409922317
48.590020968721156
48.763478173284206
48.612994890513306
49.1852703833402
49.17256559252968
48.97329289527751
48.959902889133815
48.89017993722309
49.14602990601715
49.164793065031915
49.163674841229955
49.11504145863028
49.6701697063113
49.65465741215291
49.70689796918672
49.30471106728589
49.17548423059366
49.15918707461815
49.42942909289676
49.66501590879342
49.4374572687302
49.8542520952668
50.00566348984657
49.48240671935652
49.29415089721213
49.19506604674285
49.39267818820144
49.51159220426489
49.90999998619067
49.716543996530426
49.45211717797966
49.56615360569102
49.771674973794866
50.05612138942633
50.10044679459613
49.66106264981881
49.40864119769885
49.25090823098911
49.337197873653594
49.43218809042934
49.58650851804487
49.441819180179685
49.550131328472276
49.60743235345864
49.47503127542533
49.341733018906965
49.51049335123671
48.80207206919917
49.03320164396664
49.06469458583268
49.194850335760684
48.888895105586535
48.99972068915174
48.911020232191866
48.82431802114697
48.99849292973525
49.138673993173356
48.86377141601939
48.912908377165955
49.03829105911533
49.057114195480175
48.720182509766495
49.24450449557166
49.05247151537625
49.04179781679593
49.344159155295905
49.1295042770841
49.24365412340575
49.44296332082036
49.11743402699678
48.89334685316921
49.20633544194909
49.15091547261154
49.1886714469943
48.835924369593386
49.15838476099669
49.46663923380299
49.24723187694682
49.28988142642898
49.37368632204587
49.22317707451031
48.938734433750376
48.92425818537484
49.20655577818926
49.355162701074676
49.43223810529015
49.3542044913265
49.555901859150595
49.302838224328354
49.50181676014333
49.45091565555858
48.85033307052891
49.64503202000176
49.35732098687619
49.22318661740714
49.21126443814099
49.26927987885417
49.388517447425095
48.972546464429655
48.909584879466216
48.970590527230996
48.6556511402643
49.20751080241232
49.03678521149246
49.29424513039433
49.05151233074659
49.094536863481096
49.0767049220304
49.247172918626546
49.07112331952393
49.27191840675353
49.36721066394048
49.29440829215173
49.13955876416983
48.99134785876643
49.019393569580885
48.50935030272712
48.730234227231826
48.948747551130744
48.845597975362026
48.65458073758028
48.28542939472128
48.754629328055074
49.231728896541945
49.07542617035865
48.89816733679596
49.0493175950932
49.01221986427834
49.17424356398526
48.99513555214317
49.10885469402072
49.576604601428656
49.232069243642314
49.378135055763806
49.30499063004322
49.41824805196175
49.44370659835922
49.3851098139676
49.389458951120545
49.31113799675733
49.43265246242368
49.22194561427893
49.279245463604354
49.16291503589546
49.52341189945754
49.05376699979079
49.10240997828107
49.10362788396403
49.04606482465313
48.868436583673294
49.0883688031512
49.50225552332949
49.588130974427834
49.286682472995274
49.977522533192186
49.827670105637786
49.68610477103355
49.44165778923784
49.214689447788196
49.57877859479438
49.62465716032665
49.53055813448996
49.382008791067754
49.34997222227458
49.37499310855806
49.19058655245783
49.720337583785785
49.5354973595733
49.79385087537514
50.014035030228214
49.9690761118796
50.23451805596776
49.91755659099268
49.911677022772025
49.85161185438811
50.202504890894154
49.91084577712891
50.33761970464929
50.27679886999751
50.01492559130765
49.9628781117217
49.4743055087049
49.25402455269312
49.25186236387952
49.58398106065592
49.586165527605566
49.528105709861535
49.61734527073047
49.56601404085298
49.43646156797299
49.37285216361586
49.52046790758188
49.77862492699002
49.80882909705639
49.56915950929832
49.062074394769766
49.22645452802411
49.522473862125814
49.49293476624587
49.53593846299919
49.38672029435708
49.30564400498493
49.765414554465124
49.71363172622971
49.86175960465173
49.85920039753961
49.367946175194554
49.34515137864545
49.381202909575876
49.8196536699333
49.703099332710195
49.519020490179756
49.92857423140565
49.94948987136383
49.94295252865085
50.0967635755707
50.32538448440339
49.97002578401329
50.165695192383176
49.88043785670766
49.82091432577841
50.17642310097413
49.712604489331525
49.979673545171515
50.002591079683214
49.69539421533786
49.740770579320454
49.409682519769326
49.570249307276015
49.6054979659423
49.54707964595387
49.06938451539809
49.288615740982294
49.44553677507355
49.15991624483732
49.0201536793881
49.05237099085513
49.35930157059543
49.01808145842325
48.964982541219285
48.79462724202876
48.82948609166046
48.86287181323595
48.880999921997685
48.942095233623974
49.12814143019398
49.3379491642878
49.324303741861925
49.53044436666812
49.08167883233888
49.2136660965676
48.89909834828583
48.88309215491435
49.17741739516548
49.59341807425607
49.4807732445256
49.41447233804831
48.99150152090385
49.301079409820204
49.519353337734465
49.41246366962287
49.153199857290616
49.417196983797496
49.03725051992943
49.00097622042286
49.39883884377937
49.19859123825401
49.51990587309997
49.08889501786943
49.16687157303243
49.409941810160824
49.603792485546805
49.283344193245064
49.24678298809003
49.240351813822805
49.36855205652896
49.47869858273956
49.7304735915484
49.83908375826804
49.97106846117576
49.58260663329362
49.33165191138466
49.20151341287326
49.269424160921936
48.98585870892487
49.209096894646684
49.56593225390719
49.51484076763926
49.48993854301646
49.22077512138445
49.300392450847184
49.67934386994228
49.601812689174636
49.46132444643421
49.54702783279365
49.40378652649614
49.37150995882957
49.48833533762833
49.42190553020653
49.29756541123134
49.98637774675441
49.77323658815207
49.97793130001454
49.9057868187383
49.30847443120194
49.43925942196793
49.3056720199343
49.573390814699906
48.81615422948174
49.06046189880153
48.862191652496605
49.34100347518421
49.37799730138874
49.87177549159097
49.16725698294371
49.124374116235344
48.879660311132035
48.88139001315502
49.23277158007843
49.346155486712306
49.656346694699316
49.727597078683864
49.982987909888266
49.95829352979459
49.47633931205151
49.65486400059177
49.57776552271727
49.903302312748
50.25806362424594
49.709022704120436
49.52864250178852
49.66475137336578
49.4536853480243
49.47877019449247
50.02078744169073
49.71624183954626
49.55714627647042
49.1121238113129
49.167558234322826
49.80285039016302
49.54259398236308
49.346732349992564
49.55806134412336
50.14319547557197
50.12646688061541
49.652082575134564
49.28671415041684
50.009472986449424
50.082855578342894
49.8102332658497
50.013229352935404
50.26249180753166
50.09828275739806
50.03909091900386
50.18016667269253
50.06505494210501
50.294855542344834
50.306613424593586
49.89600589284403
50.1993883930991
50.45850248941081
50.89008345833841
50.52073804789554
50.056413182867196
50.66716203889077
50.290826021287565
50.08446702253114
50.25082164707028
50.47108058292055
50.50792341699436
50.541353466728765
50.112674477935876
50.15839798026871
50.18243327133289
50.29589421547637
50.618772061823805
50.499429979491794
50.119689821659804
50.406635265596435
50.10673104718288
49.696828558318046
50.13375440030252
50.30536847217856
50.51167026082682
50.93526972349752
50.3368227437299
50.529479649437356
50.850312995277946
50.6814187505003
50.28467505143688
50.16797231960605
50.40376058359758
50.14085304287229
49.843396341602954
49.74866672587852
49.7762199430062
50.1880854936832
49.87004290319027
49.62098597534782
49.63417215903561
49.88486004759461
49.74525903960562
49.77669757043072
49.796137528208256
50.11857380287059
49.89132968357526
50.164842322188974
49.87509771185158
50.01356083836853
50.1838227267289
50.02387578748629
49.825542728976735
49.961697014342754
49.8381592054582
50.27396250880396
50.553479238985204
50.35295905325186
49.99529644877856
49.96504713830984
50.27878234932401
50.09802795669206
50.3122427990666
50.62356406165329
50.17883883790237
50.340024012189176
50.53538873428839
50.08011966293688
49.755890998815175
49.78144504763506
50.10012942036392
50.020516811097146
50.17056834450593
50.110115283363626
49.94148595974852
50.359790792424754
49.965344970053884
49.89971323463862
49.98320728223651
50.20112668809338
50.26556384051614
50.48298594581097
50.748398728855506
50.51093041527153
50.597910356428365
50.36077005801149
50.47307238457387
50.51903964968757
50.30788954248596
50.30143519452046
50.15247841693611
50.11005033570438
50.157529125713076
50.20957012682138
50.239428351112124
50.11140932544947
50.51952398086058
50.254006053581506
50.036822181419886
50.554250789986625
50.18655860008348
50.336040427662574
50.50100539949367
50.55744425156621
50.44920473972513
50.67594233550788
50.97613060566752
50.52446683250653
50.3888788663234
50.30647322440228
49.968548283215675
50.13722019650848
50.22340630298922
50.07121919040023
50.01149897326989
49.738066958453935
49.78973263733079
49.630730183940024
49.504705859846155
49.55657379750269
49.31300849516121
49.18744635652925
49.79235867658869
49.418757795052265
49.44552809418809
49.82377263235856
50.225379134449206
50.23868502991847
50.35038515941258
50.191216707735784
50.30029042336205
50.13195144154235
50.47291694703305
50.653572930206124
50.24062614403149
50.45952208028994
50.15406967236949
50.52784141125229
50.36484359926577
50.486791641970726
50.28111518155949
50.6868202266532
50.42675632745435
50.67149075991024
50.32248587886847
50.72024278880063
50.6528909426667
50.23483413576763
50.12487991519155
50.04357355177301
50.03709083436133
50.01235099223567
50.028116642267406
50.43034381011407
50.57271661975766
50.1200519783426
50.466840070392664
50.317289791816684
51.06901543467268
50.79963889031766
50.53704351680163
50.65541301177885
50.86083088917789
50.73660013848101
50.88580737182246
50.55415007615349
50.99888763870909
50.929380887059274
50.89469728737549
50.993216086385345
51.15327331198307
51.3738738099832
51.519830440811326
50.902069511603415
50.92959328333512
50.90838945038105
50.949764788255784
51.051394524287005
50.85679108050735
51.079349381264585
50.83584014305753
51.01785470933564
51.354565869829145
51.24734901743426
50.98855271575267
50.784129568319926
50.62621899378176
50.6169514099043
50.61573728587819
50.35843371657195
50.58364277499713
50.54208325257142
50.72578970185973
50.31886048658936
50.174992495424476
50.29531774986708
50.466441088720984
50.564852691217496
50.891186135094905
50.69655307609736
50.60107318102218
50.971983490062264
50.604857540634356
51.08981875271854
51.177319090706426
50.8584730059004
50.6335126024658
50.95780600395237
51.0783201787136
51.191157463952756
51.51570451363034
51.194253598676596
51.49799370544736
51.263503902907665
51.13899255080141
51.2817386567378
51.533642961953824
51.300252435357386
51.20972258843623
51.20689588889013
50.676239351080426
50.25760060944412
50.87714724159764
50.5616554657927
50.552763789148834
50.44758762436501
50.278853752065466
50.33227129679996
50.874744282347336
50.79625270300757
50.89087225442247
50.85644907015958
50.91784657877439
50.38697943312772
50.52553947342251
50.47152372464489
50.20855073929019
50.39775316644322
50.72702754161072
50.521125371048676
50.64901417571567
50.62323947110772
50.33761322111732
50.20417206358148
50.46373212799628
50.450631427354345
50.58037199852517
50.545331605861854
50.54578207987146
50.85705740125852
50.311304389717215
50.76159270612124
50.43479328845952
50.6330439422748
50.557943475705244
50.52266946985994
50.71159979743671
50.49575306393105
50.69271459617279
50.394542058487374
50.43486862720225
50.12871629226275
50.57599474706561
51.17619223173843
51.465669806039884
51.113390210931286
51.400209233083096
51.33192967141978
50.86867212471151
50.959605540925665
50.833826374918935
51.26070936563994
51.163873937224146
50.99776210073421
51.194719729788844
51.06739163687705
51.47338588086449
51.22787916082359
50.760435084296816
50.84821767274979
51.00822367514997
51.126901317508576
51.15260693227331
51.722700791549
51.56529529716112
51.598359451835975
51.65714077877259
51.1827318724032
51.577905545534776
51.496901222125736
51.68708508062058
51.33897268715434
51.60139822989876
51.497205898545694
51.21249671154269
51.7709838933848
51.47821017189059
51.388168940657906
51.25894936217324
51.15542519995717
50.99758260824366
51.1032656757705
50.980824142073104
50.82940038490538
50.64674733467118
51.103965275492314
51.07286661045197
51.10399484581354
51.100733881552436
50.747869366331656
50.684640372853416
50.5479297939172
51.198145191733175
50.94044515509283
51.17428149755934
50.944392677646306
51.00387513934502
51.25257377172751
51.04489691849273
50.81985172760059
50.73357294577721
50.902760994617864
50.523336399381606
51.130234398803516
51.12434873311869
51.50190944139249
51.64751052128909
51.10680383782599
51.33474384694428
51.14644444716379
51.339942721169145
51.250808253692604
51.20168620040817
51.338082876582526
51.1384158764724
50.7561682657281
51.181715404086695
50.93710652534707
50.963342269547745
51.137325081648676
50.93084067107911
50.884060377659544
50.670468743789954
50.47042608074088
50.44219001466062
50.51053097612344
50.95617358815096
50.756785251275836
50.60174479080416
51.17108151935916
50.95103212637583
50.61546426143327
51.14312300069863
51.2098027930668
50.675340965575735
50.88310982253532
50.947607896969686
50.90898610093692
50.96387848675852
50.51223521244217
50.28542042800766
50.77756439834133
50.8394663221027
50.808818568188684
50.80444697779932
51.103870177547876
50.84981291691939
50.99041140739719
50.63659449827575
51.04709100859516
51.030106979907224
50.87621309676098
50.848570917661675
51.22589480933174
51.37727429936967
51.59249887850754
51.497333787856014
51.45322103102003
51.22955578826747
51.42900496013853
51.21776198685826
51.37157233298734
51.2275915511003
51.041476740831314
50.73240427662434
50.67992712149424
50.61520552358767
50.38389355410262
50.33261113613381
50.3271961406935
50.73570476573574
50.66563030973443
50.432979360199596
50.45506603285111
50.512221019341176
50.50452606736092
50.06713859401459
50.30849656863201
50.376650930445884
50.52551898227164
50.17116835876744
49.891124505088975
50.12080845556084
50.58126312123062
50.745537092898175
50.37232172022733
50.48649717338607
50.14084991671865
50.43259837127987
50.445421128497806
50.21065672266481
49.65356298236059
49.94398916871007
50.064354430005515
49.72738903658101
49.9178894797408
49.69711321065146
49.86675448491837
50.071130516324615
50.07847229140334
50.052953698059135
50.189529655119976
50.48749321816426
50.046656862279164
50.01843574612369
49.92105167717066
49.60372557969472
49.806529121999624
49.68447920881454
49.89284963416022
50.37471295336915
50.35830821861955
50.25107232621906
50.15803164127946
49.98750558834378
50.65940081240493
50.9162812946058
50.58920045271737
50.690568231537036
49.94359386348933
50.54509442415216
50.2319924203487
50.037595479805816
50.4051759138129
50.516501791390425
50.0809229091278
50.14115668349871
50.16383292300346
50.18721807284402
50.57419274729526
50.541490350275424
50.437252102830946
50.61779429017122
50.303412625997716
50.80740725929996
50.97994730663631
50.63993191915919
50.66086374697893
50.4069194799219
50.65378008750127
50.5965438157227
50.34527128617934
50.623197060281626
50.5372408630735
50.74156681963429
50.55311713096938
50.532142031346446
50.71680037526148
50.93219527647089
50.88562899664869
50.526550193905585
50.23254338150937
50.284321091243015
50.35501950935168
50.3875267190577
50.37799769328884
50.54468577430688
50.253720859611384
50.27224444863842
50.083856981907665
49.888980888245555
49.82393711160207
49.84709689441064
50.15644985451041
50.477781020182796
50.4859718026147
50.093920551039886
50.24195975093707
49.93181208624251
50.052751982010186
50.64971825978982
50.40181877788176
50.024919244926565
49.85460126190378
49.89265562351263
50.090880731108406
50.05002396610247
50.12185148194264
50.04252676026185
50.01346288408988
50.269632836118454
49.957498589627995
50.117299801322716
50.15757002036052
49.82572497530805
49.661750029533316
49.4161215786367
49.204538988922025
49.424329858086644
49.92214576577471
49.76190745478469
49.80358493246702
49.969730878863096
50.21244782184771
49.939279692596834
49.508736572311705
49.539396159553256
49.73694636033307
49.36389041059887
49.492997898056345
49.65449936536643
49.67937799917674
49.50729998153887
50.04751607584661
49.923894309355
50.147630849689506
50.08065563809857
50.13471539277967
50.20936835981054
49.949975223030094
50.020054517899915
49.83494359326691
50.11993957091798
49.99952093228696
49.91656812162086
49.77938611388063
49.617821062489966
50.039935098924786
50.11681851099726
50.20122583383234
50.674813770703096
50.67797350480781
50.716154578496734
50.41744974289325
50.5553696579243
50.45870954735013
49.92489178122861
50.357382123535594
50.19015710787307
50.125399494316746
50.43064823087561
50.3873917422036
49.7703606194249
50.11757217537952
49.91096528503745
49.85942940720423
49.83986692079456
49.523304325897804
49.626216337871085
49.649932086785654
49.35456982797567
49.20730768572872
49.594095877535274
49.89356594697937
49.72776158338899
49.56135565498001
49.28916476234014
49.55737337238796
49.66705769867272
49.829762629009714
49.71007321339931
49.2713781517242
49.335708757308645
49.65144266634501
49.591229721696465
49.70243836503917
49.8567418024497
49.62412015405226
49.86917864989244
49.80960605326993
50.04862555376164
50.0515327658704
50.46840479416659
50.428953602270354
50.52286660269602
50.15972686004632
50.6178459989583
50.21516837084009
50.349600345392865
50.294928858340676
50.29302859665753
50.00993612157871
50.284794455734556
49.76971056822959
49.95219515012896
49.53759237228148
49.690330314977004
49.95967020262443
49.7920384334508
49.55357904112727
50.15317490821704
50.03140615778829
50.05227951458295
49.81313724025207
49.90921267976334
50.15686684978249
50.2847239393707
49.96288509055382
50.300604814054864
50.23181587248594
50.590345181691326
50.276825806336454
50.099482476652135
50.27913043007637
50.217926564416274
50.68198650108007
50.495492926300685
50.34297111663356
49.846483986394624
49.95925578692956
49.76935737869256
49.403980502685236
49.7033967904715
50.1402508177754
49.80485558280584
49.695258137742556
49.58094964352763
49.62694979895647
49.40834407783438
49.70834314332914
49.33074932518895
49.35625388681388
49.29399592590729
49.22222193037824
49.47431078436745
49.66263299260568
49.805765356036275
50.181784770591364
49.763853410608405
49.34236425747746
49.88163303630444
50.09135049755955
49.95449439706954
50.04528387852735
49.795630696754046
49.97234076856407
50.21372786377508
50.23239145840757
50.42225298082461
50.48967749579826
50.35662200549045
50.17348740906224
50.73002054048961
50.29209931352867
50.52275852693267
50.67564990202591
50.70531729623653
50.80561547105342
51.31159825566504
50.8808937914539
50.73009569333652
50.652126194191176
50.52803029828823
50.54270982292101
50.32418084251734
50.46053736038058
50.14388604525369
50.27144091660077
50.38355623274643
50.42259636292449
50.081980999609016
50.27413367284965
49.82986407712635
50.4189621782205
50.27237846445185
50.50902533964238
49.84894997800704
50.01939394398748
50.66416545703633
50.23207462817052
50.77198858155146
50.81445686241843
50.91497788187559
50.59429480008363
50.64071762202097
50.71073002736436
50.89814363972179
50.82750113584622
50.94414242403302
50.648836262312734
51.001396994996725
50.99002432575066
50.66932665198075
50.63623654388999
50.466360484515384
50.45001333170417
50.97482355663606
50.996747713355795
50.84885989628026
50.691604193937195
50.64164170557906
50.97563312639024
50.918985233249835
50.45491810089655
50.977696623343014
50.894463250395134
51.03765073347907
50.811377019437806
50.98725397433452
50.477205725279376
50.74387811709159
50.57622650000539
50.38831376459059
51.219838945981444
51.24175254337005
50.9856052516957
50.90334283755979
51.06864908941418
50.83961211145706
50.97707253297104
51.40068972257507
51.464393938523315
50.99557052468217
51.16984829831521
51.40521490620022
51.24652852712319
51.66972470940569
51.37788306104195
51.045927332555884
51.16940129473169
51.13585066510749
50.97729948226616
50.99069727046141
50.93846512543546
50.773879316752634
51.04807637149794
50.72365984332501
50.73982234061851
50.32326668185218
50.25220873398126
50.11082015828655
50.20286635918341
50.29007780865484
50.122998322012876
49.916343386236896
49.99736259467416
50.06035813225889
50.057666669137156
50.303869264557584
50.590888169304144
50.79930248792969
50.17485063726711
50.90991046284752
50.51833052017951
50.497430260088
50.580876203060484
51.35089655918127
51.10722844612534
51.04211413628356
51.160062384594106
51.29290123306997
50.86494428610424
50.96297139572868
50.6960564007464
50.49328151952493
50.8242314268651
50.892957997540094
50.76530745099928
50.99019645230706
51.185704302042666
50.71350387792696
50.456192523273884
50.50146053896797
50.42637404888769
51.00882996052876
50.925569214029245
50.91460385065364
50.42764249282842
50.2899486605594
50.15328758126702
50.03773725646709
49.93486467001836
49.68313468680899
49.87464444489654
50.22339382279919
50.26832913967864
50.14939029142121
50.141697851478924
50.29095979820374
50.448230058910134
50.25343515010431
50.25324202015415
49.992377662191736
49.89833027186869
50.225895251977185
49.96649767206284
50.21595270063627
50.72666010392427
50.11706926616696
50.30381223128366
50.02787101239423
50.024086525783055
49.87793221008902
49.879552600776165
50.04433898682351
50.13305426504691
49.9554837671853
50.36008169216578
50.38440330437899
50.86770116077415
50.27998866934673
50.45410227294172
50.48906319483475
50.51084437992886
50.29082539925118
50.32630595890003
50.72940772928761
50.58412665316414
50.644537750323956
50.61593755711022
50.23407574336781
50.29983379488032
50.271633131259414
50.311149304277
50.635027079025825
50.93730508732226
50.67965039823948
50.58829826454577
50.711547833363895
50.75659494263484
50.9959884552441
50.9031790791304
51.178366831923256
50.7916197472123
50.39718519223862
50.378490724229096
50.43179244613015
50.66180501764081
50.73468923587547
50.66389131263187
51.08691066460804
50.93571591929126
50.58977779178301
50.776859688814554
50.697647275010446
50.327319806580356
50.29428920572959
50.21190285950089
50.476580392196624
50.32456041014007
50.326547016789384
50.660307242424246
50.801939680550156
51.13573554741581
51.14398030950531
50.84766776899509
50.73162340915145
50.58465193938582
50.77403466097312
50.47777119901301
50.71245259712604
50.60458701335466
50.599382926106365
50.594531694670195
50.83793540361475
50.50922601931395
50.838356475144444
50.496705183934374
50.569357810953385
50.295500139409604
50.16328514043728
50.12454540413309
50.66013213209987
50.35990949805257
50.59154151263646
49.99167447252976
50.202897241327754
50.38640426078963
50.42690017755157
50.81088492249379
50.50855076702012
50.355949171598404
50.406682363294664
50.40482169539005
50.09251147067142
50.68775780509466
50.44339271393701
50.6043670595383
50.294563687112394
50.724998664759866
50.59751966236754
50.51989793206788
50.37483380112779
50.40466721905334
49.99510542048187
50.05597864060895
50.20898398521831
50.321037277200006
50.26362327823032
50.26215441433464
49.835983126519324
49.96393105062221
49.80337207371223
49.58579906146825
49.968056551992646
49.960893044380825
49.99756007581733
49.75817209652958
49.818332057832684
50.21412197670243
50.12818185647807
49.774259574329236
49.842340802062225
50.2473724149982
50.18460261595268
50.6254928106227
49.93954449607828
50.4371939328136
50.16048374829373
50.339379457098374
50.2605618167786
50.44098121961105
50.16213976706313
50.258901987023314
50.214402277227606
50.54796765224208
50.17573274624619
50.3394336145665
50.45749377952882
50.2729231276646
50.458616310279155
50.46246573803472
50.60806287157827
50.93018064859759
50.74502542848897
50.44772719397864
50.553059674840114
50.49169776132637
50.30640753559338
50.2868062240623
50.15725975395736
50.13852571642263
50.11457084876533
50.129620517601474
49.99480809068922
50.302845715952884
49.879200881458814
49.73246576449959
49.45887220137352
49.687056919641904
49.92632657645819
50.3286973907183
50.309381995494086
50.40163777893373
50.159311163593145
50.445846080964806
50.519612029070764
50.156151854004015
50.29670801107577
50.16133901961787
50.18162418752796
50.08912079330768
49.880673267577855
50.30018427048269
50.24979523654069
50.302047720392714
50.225195784195876
49.99669951139527
50.10937419028822
49.79524091220704
49.820141984331606
49.726665803615425
49.928099711722986
49.82826848800258
49.590393832741356
49.86262922188117
49.36798394350964
49.48053569690442
49.524638196759774
49.80388558922894
49.98347642208243
50.443138338112725
49.97359621249626
50.15737888161201
50.14132973212973
50.169267073306685
50.208743999319374
50.433303623228845
50.14731262925006
49.734959650826795
49.82900236194812
50.2280413561178
50.009459149121106
49.97037630602712
49.74109578600191
50.31225721315191
50.07883836315282
50.20243890477023
50.12870364285084
49.92255909098961
50.05603689005542
50.26892637878682
50.381098904666494
50.81095252226175
50.60893691116214
50.783666757247246
50.715330811185005
50.6796540643854
50.807268771826934
50.957677918766315
50.812795779763874
51.136135152553656
50.64021602370949
50.507696426157025
50.90204719546619
50.65186203963676
50.57192047092689
50.803899154837474
50.930447704572614
50.931827388603374
50.625889817899974
50.985221604888046
50.80397405752615
50.80344914967883
50.36519137691244
50.567767378287684
50.94847769787783
50.98941978689552
51.03677460410849
50.95124343378914
50.66663616629256
50.390563922741165
50.23642325209038
50.15581331641012
50.464526455852095
50.27564298674784
49.868845779681244
49.75878987054377
50.02339326809512
49.94363392491748
50.17309378202336
50.1129601093881
49.96569493242038
50.231290954463624
49.87467696859625
49.90321994303281
49.965971673157604
49.77949526608602
49.789341117245634
49.76811898302025
49.913844194182964
49.56380500293356
49.596282516333154
49.68852642821359
49.609834121224814
49.498292257437306
49.532616489952275
49.702040358576
49.79535454203609
50.059305649862644
50.09173922493363
50.2858861839413
50.210395559369715
50.10546649600133
49.99128573240126
49.65662517571332
49.93420783449763
50.198151384029664
50.17493266218606
50.19480432949626
50.01986573753944
50.36692885087876
50.100579416644486
50.08683894949373
50.41966970659841
50.27542608451315
50.09691598900447
50.44973371216559
50.36820218540826
50.04778387308044
49.792540731756745
49.73633353717696
50.083086268256814
49.78550916507686
50.17077120221915
50.16002181029675
49.87926849354451
50.046196379798175
49.932237535758865
50.14475147664926
50.265183075315576
50.195260380633314
50.595695074705986
50.295378258942385
50.24512306121952
50.54381149031783
50.37769175037218
50.20916831096366
50.18404705610211
50.46565626233145
50.50115934824515
50.30556698166171
50.33661775024703
50.21383822221431
49.5521676227981
49.91791719899318
50.05249718710821
50.01691242625769
[truncated: 98,002 more rows]
