# Supplementary material for: Comparative structural insights and functional analysis for the distinct unbound states of Human AGO proteins
Source: Sci Rep. 2025 Mar 19;15:9432. doi: 10.1038/s41598-025-91849-5 (PMC11923369; doi:10.1038/s41598-025-91849-5)
Supplement: Supplementary file 6 — Supplementary Information 6. [file 41598_2025_91849_MOESM6_ESM.zip › AGO3/r1/MID_N_distances.csv]

cm
67.00715178552669
66.71117005810524
66.93463251965753
66.88434530402394
66.69830498361524
66.7118640673625
67.18716500191137
67.26621751508321
66.79462603147606
66.67446665922111
66.46593058968308
66.402056233305
66.52112187677578
66.5163773251836
66.64615320603805
66.86492450119607
66.31265512345122
66.44470520056689
66.90052162108717
66.63160249484015
66.72363047992357
67.5181298270913
67.04740013936166
66.81312406555793
66.54793324117401
66.75489724706064
66.46753820755535
66.34056010159621
66.474092586488
66.55107197964819
66.04779782260746
66.03011500788385
66.20775097882522
66.49519653472288
66.69911023647532
66.42720666302469
66.60153383603155
66.88307980560795
66.52572798122465
66.54739098760616
66.26306934359009
66.72176585160038
66.75105403478909
66.55045783259348
66.51230730246816
66.8658314814713
66.79890592373484
66.84619715321956
66.50002796661482
66.19560124590772
66.40252148975154
67.15776194199644
66.90439021045754
66.48361625768857
66.7353995852418
67.01209002830404
67.24226856592827
66.98769599764053
66.66187526062414
66.85056744821613
66.93181731869481
67.33648927212407
67.43596558400424
67.51023442268678
67.24181130854949
66.913402946079
67.17506281868394
67.02260115279911
66.700266106536
66.93100011396076
67.0302168395998
66.698445980381
66.9233824529163
67.03300968455623
66.94047339048485
66.43277335831377
66.486942459633
66.4483038406777
66.33160067616454
66.69807106587244
66.63582809078602
66.23420054069784
66.26851592687751
66.03080372249403
65.96281506710079
66.23348419743532
66.54457266903933
66.3141326431297
66.34742475911085
66.25012711280446
66.01480437087854
66.15033460881918
66.15657867794977
66.03094668445576
66.06373061935166
65.52844980260886
65.90975914583458
65.55614392248098
65.89460550534525
65.303390676309
65.45571274810104
65.25607210350232
65.34344823310155
65.3223206931835
65.12590742042062
65.10146318068867
65.14329863116401
65.63430995603552
65.18014544899523
65.8427374071341
66.13221403899361
66.29339663452538
66.42553107524557
66.1750652403351
66.36729506249971
66.15989853000423
66.07555422563257
66.02622001478214
65.95748780399332
66.04119766595389
66.07263311830542
66.23487641718307
66.48292010833825
66.41804402578641
66.22807473062068
66.49722461266103
66.79505191115676
66.72277870600085
66.69887021603536
66.574821892391
66.91159943853148
66.81079386108215
66.60975958287688
66.5014585464532
66.59058077761522
66.44387679460554
66.47395666369188
67.28819423286441
67.34932030912572
67.66592658713905
67.65715735996497
67.84417902736041
67.54205569667405
67.53703659729584
67.65003694071966
67.64997138213799
67.25896830555435
67.23023394033433
66.7074723955958
66.56764635726884
66.75595170258251
66.61393130838229
66.43429421689439
66.90903624611526
66.40658056931086
66.61880985401288
66.76957526853947
66.96063850049366
66.36503710641644
66.49631088965477
66.84586331443228
66.53873681086107
66.52778864691595
66.6160257826096
66.79728586431631
66.60003282960916
66.496817311908
66.98247011812107
66.30668176229341
66.50060184050048
66.49436243981576
66.29515329509823
66.31277069828873
66.13703150990828
66.31261228662201
66.6241723935543
66.58690963105397
66.44824366398699
65.92777691551355
65.94259940838333
66.27953880811263
66.27089530804017
66.11446218736302
66.23000735367553
66.38499496648386
66.23022590198292
66.64301204433843
66.6520494623043
66.52787092813496
66.88269932517328
66.28447917638569
66.58138896679719
66.04504417738438
66.30909940614848
65.7241069110538
66.01498029652133
66.01023851072867
65.84634862106427
65.90892197179576
65.69962548611667
65.68287668047792
65.70890535378088
66.3706755775846
65.98391393119965
66.14650626308654
66.49537320312952
66.16376754456697
66.12073587703806
65.99555343716524
65.78239829745371
65.7105067731131
66.14625669087536
65.94548779823906
65.73641900088985
65.58394501617823
65.9859224755566
65.5289303625436
65.95255432350744
65.21927990398234
65.57192615832857
65.64492477356563
65.43758889347816
65.08144159333128
65.44845620463586
65.75778782851997
65.489654405688
65.74342275292247
66.1798889012565
66.53933332117548
66.04914750650816
65.869096363201
66.01158415809981
65.71990504204011
65.45739483864445
65.66706013292573
65.11231699446387
65.10000646253731
65.02470171766649
65.3266365721641
65.24987470704374
65.54766616464693
65.36812957845332
65.53351068063375
65.33939965356313
65.67315027202514
65.46988543438428
65.52503064069317
65.45840671273938
65.46021315104875
65.92445744081051
65.54311480747073
65.53608736160687
65.35343198648565
65.16871124417253
65.14818720384952
65.42786797614174
65.63544496619728
64.54124943953272
64.97243184267123
65.23451648377441
65.31339578374016
65.33062075280647
65.13231689141973
65.15867670187818
65.01726280661588
65.58637343527367
65.6799257161493
65.45379022970295
65.67018771755161
65.61846214468135
65.53961696980963
65.7238712962956
65.96157310665983
65.93741241491688
65.84796152392403
65.48262168767374
66.06651845318213
65.6429736875037
66.04257627951485
66.01619028434855
66.31263531513197
65.83679671957967
65.85575829362935
65.6963782031582
65.76583304552935
65.9531788084779
65.46946752974891
65.39430979247436
65.17072323387467
65.347572882923
65.08377178048248
65.14864984318994
65.42365342920657
65.32593871305716
65.6254409261522
65.58746940992131
65.63366720342742
65.4648111769728
65.35563824050668
65.2969953805384
65.02723237657085
64.93520951209315
64.80228597832388
64.76124976738618
64.70695226164177
64.71242179529472
64.95538882514727
65.26067416682567
64.87253662342637
65.31221930874129
64.75548796113777
65.26751032906296
65.71210862262878
65.52370149124465
65.39325691209528
64.98032793235947
64.67159257182111
64.79599492115187
64.32877086783743
64.36672794709744
64.22970438975604
64.09775272734099
64.49355397700933
64.1373212541982
64.37995379241812
63.836658948835854
63.731936761556966
63.81497741161762
63.88765482533342
64.12027202307668
63.88904171465916
63.78532602509499
63.77180013089892
63.94491793534798
63.909704904365746
63.89367163715956
64.0768287227759
64.31992310375233
64.38908200692649
64.31971571989861
64.20639579020208
64.40733487307244
64.23391122149145
64.20064243575531
64.03613416083053
63.919810778199796
64.07466240691811
64.06968676993174
64.34499350580253
64.15216432037582
64.28216987976278
63.99895730915614
64.75702955663895
64.84332830031431
64.65006065237418
64.77447711700123
64.4027780662188
64.62477685518994
64.64637751924857
64.63289232476863
64.8009456614214
64.88017163357159
64.77572941758656
64.92045006360962
65.09174721711659
64.95581955962737
65.16272111997968
64.95193856337148
65.15282050425625
64.6393550514854
64.67015290507408
64.80088792386654
64.64372499231936
64.85952133478226
64.30668757677415
64.70976909876676
64.6281516377026
64.22920579520539
64.66683361126252
64.44946870672517
64.30516404921346
64.75165071433668
64.71108655445398
64.75070132716056
64.4275185433827
64.38109323387197
64.51067246495924
64.43385412752889
64.57071048329887
64.50255302558632
64.61365328741608
63.95412437437313
64.59733061394175
64.52725441408604
64.41008221452061
64.71958051299357
64.27645326542931
64.59623364254197
64.6478600677999
64.31381741495623
64.93117659961884
64.82520705631337
65.16256226931635
64.71458057560255
64.62004579938476
64.6379230159744
64.71405195198065
63.93336012533638
64.2122305534652
64.65382816586116
64.74370906651076
64.47983690237048
64.08027674758809
64.69763859025596
64.55861620008184
64.60748149447217
64.98754568090935
64.63851370863573
64.73124217373592
64.94601080803764
64.91120583559858
65.15214925879734
65.23383859581503
65.02296068986037
65.24887688002671
65.01468772539758
65.30219190591359
65.55340338212605
65.62653182144905
66.08030837916701
65.46116999925725
65.96365276111241
65.942668842252
66.0997618728251
65.93586483298247
65.78726619627864
66.27781354204879
66.12294862973485
66.5724902817668
66.32366975030986
65.96294878658698
66.27260545763455
65.75135388592668
65.59748602569655
65.50281749251994
65.31755526180918
65.27700992445718
65.46103192030812
65.08946966920347
65.61433881452714
65.58246276552346
65.35450159407064
65.58447598716572
65.68865897059399
65.63406246940059
65.89967042636003
65.1873209348199
65.32416589003775
65.27742166865866
65.49658952427511
65.75456886708325
65.65004332062284
65.53652571481271
65.4077900470986
65.32691200324788
65.73822268125329
65.51837131326448
65.86310458694187
65.88103316639258
65.86397903032483
66.00428558392936
65.83935191615441
65.39584043587591
65.4750908486964
65.35396316865317
65.88263118730592
65.73537825548395
65.52317633387908
65.54142031791915
65.83671862846703
65.78433813394692
65.23633520239612
65.18313003078453
65.47030533973073
65.83597361950419
66.1868242116348
66.2244235457395
65.90353420707743
66.01997876582183
66.05938754994345
65.6863399015241
65.82765399313921
66.19071287194674
65.56906640859744
65.53161409185931
65.72075702747601
66.02411184124794
66.21776916251844
66.04455696008748
66.108632390877
66.23717746069005
66.15445672775296
65.84953435524696
66.14751202086292
65.68066524788452
65.83542141667273
65.8788396542224
65.8164064453359
65.43359566082252
65.34913165261047
65.50359486089394
65.70377839541028
65.42086377748747
65.09687231861223
65.01287230189787
65.15709356009418
64.7229628304729
64.87062146616668
64.88342529187594
64.86664067851352
64.74611344600697
65.33430403714344
65.77346355472753
65.1947160845078
65.52422175639354
65.06598441998734
64.94578766377452
64.79238977910929
64.59608180513978
65.06339622340936
65.26704134147592
65.34165143203334
65.56935030525175
65.38955358960966
65.4259769703252
65.51325156509354
65.46317718045334
65.29430154231859
65.08792078461198
65.02152162708504
65.29620471973449
65.69555748132814
65.77378744097427
65.4967298249517
65.93366581383289
65.98337180749694
66.11478279159023
65.35024768499812
65.37060404921995
65.5189432653774
65.90752458998548
66.14807404497044
65.84550853789891
65.95483078408633
65.80375904209
65.03575644547136
64.90410679098063
65.01548387720669
65.1987422921606
65.15973216528403
65.5568105053076
65.25789341179276
65.02794679630836
65.0687005663541
65.47551210424274
65.85223625916075
66.12080904136887
65.7137869139557
65.0807898659775
64.77430785639484
64.95593146259634
65.0128901065042
65.14141740161995
65.09695308523514
65.30540229606314
65.47798335882437
65.30236197671803
65.20341123272095
65.49536984608808
64.85216512863148
65.07392017932884
65.07762245554675
64.79087399095242
64.57872264224218
64.75680471101069
64.72121524605805
65.10274464530231
64.8535441904715
64.86531702379725
64.64068984499096
64.86767582497949
64.89807604934686
64.71825154236305
64.72508989981952
64.98345184631387
64.91550750030348
64.81190848670579
65.22090485585339
64.9515138312516
65.07964924481544
65.36410476840133
65.08992410764316
64.86295206472514
65.06869466528394
64.85845705470987
64.93447348040499
64.30516373903124
64.45095663071737
64.39076698969552
64.07809242129869
64.25347667441027
64.79748391085836
64.55313125905825
64.39844882730364
64.66814574598433
64.41642279411118
64.98559940846758
64.96020831284062
64.75462352972566
65.17728640791474
64.9352728533155
64.78816602664389
64.85284198367059
64.55874281461494
65.29251538610218
64.80572868342266
64.78661246164921
64.95381156149978
64.93502785024711
65.291325038135
64.97345218310717
64.66547559857376
64.67475416118673
64.88521663367754
65.1657026105175
64.87366985690149
65.09831406901223
64.89669884242348
64.69214656011923
64.73600933941952
64.68406026872626
64.61811201976565
64.80101990569764
64.97246592398426
64.83458999645364
64.95479647342509
64.91395100047554
64.72707004524194
64.4735041981046
64.48756742777555
64.50585940844952
64.43976563162457
64.51192955440888
64.30886034517039
64.76372212719163
64.65831411212211
64.71338814253821
64.67236145868513
64.81976267212856
64.97077477790133
65.31770346907135
64.91767163913426
64.83997021423605
64.95103891075922
64.85752023523125
64.9317724223897
64.83358294510506
64.8631533238075
64.8194502907491
64.84559325138184
64.88590794298733
64.69927128494074
65.08482211254999
64.79257737659002
64.73812798235454
64.5083120437793
64.78220729347639
64.46628790042783
64.60385892874855
64.34294457890185
64.37849200133765
64.27233218088679
63.8475707234907
64.07039831076894
64.29718826487996
64.07427084305004
64.44871276283541
64.67383162758424
64.83839006988214
64.52427007839944
64.68943763706146
65.1724011513955
65.42291557468481
65.53977959159002
65.39618723900062
65.07239465352437
65.23706087865196
65.09665056734649
65.78946787303727
65.47208820046937
65.97575397869389
65.91559518384413
66.14719580258594
66.1977332114908
66.07340258598998
65.65769497856968
66.15884311927283
66.23912875147234
66.14809722459644
66.59652102477925
66.39688003617958
65.89803835761141
65.83224585014591
65.32770006424514
65.13870408822483
65.34821809925582
65.44163575446214
65.26603795072357
65.46837472953642
65.57710499775328
65.50459595193193
65.72381009204116
65.65912449456316
66.00596323046977
65.82731812842107
65.82789428361413
65.55633914105718
64.78970071418462
65.19925170982555
65.15876088912532
65.30727489152723
65.45031134835897
65.58294281210222
65.25726025472184
65.41337723190325
65.27867299603652
65.81971144730967
65.74714618831608
65.2799612744546
65.18939648618269
65.09244924169603
65.58332423610453
65.54636372811791
65.09519718220969
65.50029478730265
65.84146993767777
65.80064112301999
65.84891493193362
65.98080732019982
65.56163106726603
65.7581297652443
65.78668949016838
65.9423649507313
66.36728337975433
65.8886675345888
65.89036316958102
66.35849098567623
66.02829697111258
65.97158507893114
65.6129930425427
66.09786254102976
65.91695017421452
65.84183804767423
65.55245961238735
65.64537266131248
65.60338884952331
65.6215023837089
65.15128831133427
65.38432510961923
65.50228186200786
65.37588079296702
65.26083403486501
65.31787532014624
65.39636297553614
65.5796424518088
65.36664835787636
65.42649840829662
65.63462321486253
65.44880877565835
65.46975674290367
65.36538419024114
64.95748802864209
65.22545529917902
64.9482232585888
65.12634116133798
65.1494439750833
65.26453334374648
64.90811968185125
64.70388274382412
64.96768145766346
64.95449137041001
65.11655005559506
64.75017900949035
64.66866318071878
64.86170431294674
64.75016316138179
64.5766728082648
64.93297562972377
64.82553084517858
65.31242488315065
64.97697159922328
64.93173553662999
65.4009347956369
65.48826483262202
65.40304391360718
65.46603733168168
65.66071466871956
65.71004000768873
66.08797250756858
66.24464297463987
65.79087826936565
65.7736280735737
65.9365624414002
65.70385575034895
65.376589388995
65.47995499049705
65.36661091066233
65.21734396826409
65.53235184542848
65.7975475555376
65.5273893252706
65.54260832535266
65.28492091186583
65.62585859900044
65.62689068945465
65.65271173834059
65.4336619675693
65.40864572987824
65.56370430137092
65.65140861989309
65.73766781435282
65.58527217147028
65.85325468377721
65.47745354326813
65.61738280780568
65.27310926537797
64.95860420799899
65.30926712062399
64.99838318034391
64.92617203150883
64.4216841055875
64.67458544672039
64.63693095912068
65.32314356038427
65.09623648850362
65.57587288546897
65.11096651330665
65.21915622910169
65.01356082110604
64.88171211027891
64.86451000277816
64.97185096947184
65.4549089271645
65.58680176400581
65.52920976557196
65.77196248649159
65.65790688221085
65.9201015471433
65.56598691180706
65.4685440680906
65.83280698101886
65.61942477869661
65.38754423727902
65.59362659039009
65.40763150161371
65.17082752158387
65.46120600048883
65.42723954140584
65.43372764225154
65.1249057389478
65.21189363607294
65.52623971980526
65.44026806644973
65.57058286908698
65.61518718186969
65.70690353609886
65.85654770053347
65.68026313422156
65.53393125818266
65.7811774468481
65.8950389480295
65.43329867488886
65.57447378540986
65.61780954201274
65.50005897695064
65.77363672996006
65.84361920613856
65.7521107027564
65.76133140858357
65.76568759373967
65.43141578447474
66.24989271668485
66.35412649887671
66.43329879545918
66.36172219830547
66.00676526475911
66.01743953173155
65.81418306429148
65.44872349136193
65.96058539127674
66.25122673154617
66.33489713829735
65.7461368408905
65.45662632945822
65.4200049712572
65.9060304808664
65.80923687632952
66.11957521629434
65.98110990782564
65.93339685137327
66.00563145807389
65.53119993108562
64.98591908347304
65.28297529571202
65.80755086201077
65.93557480849435
66.16039253668862
65.93573630773973
66.00137224870677
66.27888538377957
65.9670854200876
65.51854090160703
65.40728994381878
65.724621982961
65.89272012668266
65.29186295112997
65.17070291594523
65.60270224029908
65.61643082504574
65.85503264996514
65.82179692587202
65.84308062292494
66.34735106353891
66.12398470698712
66.09589430451655
66.00604594616264
66.3696833770455
66.04446536591887
66.31322231603112
66.09322089538503
66.23007153539615
66.68635326192988
66.56332783692912
66.2854166325484
66.47049152286907
65.97804540472494
66.27728450323694
66.41983176442177
66.35929335800867
66.12319407484277
66.36640884232685
66.49400481486438
66.12870200453301
66.50721465734311
66.4586330892253
66.20041366514118
66.4090137996085
66.83426543223094
66.36624225204628
65.8686300850188
66.10014534555678
66.19296939736515
66.44409212590124
66.50942073586259
66.39392257014035
66.1809641948562
66.32215938598864
66.04190947024858
65.69167974359202
65.95155653707579
66.00374730112168
65.93247052829282
65.9908072499276
66.28786447172176
66.20615276612209
66.35068810821053
66.3563081333395
66.64415849795289
66.53586771631267
66.53350277786332
66.27835557559867
65.92739521183897
65.74184512366703
66.0222047181615
66.37612173735397
66.25540619577944
66.17691499851067
66.10043356342837
66.00673188719468
65.43261768228807
65.91395232652587
65.93535612309188
66.04862070980974
66.3659840530569
66.60611171768116
66.60821882660893
66.72716151486044
66.96865081440306
66.66097736205543
66.60064299750583
66.52318898778796
65.93948504387318
65.975275016529
65.89495281938873
65.73189413294709
65.53674377512337
65.51905174177023
65.55698379272424
64.93880676553937
65.39984931005709
65.42297784207494
65.03192482506422
65.10096294055946
65.51892488522331
65.0858636262227
65.05600420767485
65.82252250104516
65.80783514585023
65.97770473089892
66.15216108878754
66.03157772593823
66.08038425497892
65.93761975864446
66.10361824561652
66.09288950724168
65.79279986075795
66.0744486013556
65.5819355716823
66.49091151564757
66.32980825284253
66.74911053329876
66.47707471928982
67.17740516780931
66.8905220852154
67.0771811528132
66.59314051518334
66.79152881392378
66.76109279481052
66.1882840526087
66.04013439848843
65.8265529575448
65.83660347699855
65.91713720748866
65.73394584156519
65.89061937284671
65.88647393223121
66.11059585160368
66.60801314857981
66.18350416886115
66.80181654133331
66.91306184716689
66.46233262246763
66.75995315894157
66.82068779164753
66.85208926473523
67.15889444576274
67.04350792433098
67.35871950157879
67.55059667243962
67.33786503428831
67.36730579992492
67.32447625857147
67.52569045188977
67.44476035320483
66.83699165280487
66.88779456985274
67.32054763368639
67.29127582249302
67.04202915486358
67.22949965548118
67.52653625758968
67.43642265646336
67.86648295541538
67.68852281880987
67.60757963918171
67.54405070069745
67.43956332629772
67.31489231903262
67.24647500901807
67.42115897129432
67.07078570299039
67.03079541616368
67.19709665857636
67.41545563762429
66.77814805993812
66.95960932628164
67.14821948125447
67.50225971230371
67.11229786055405
67.29057578983499
66.93868596655761
66.60010454392396
67.10660203974005
67.13173989854674
67.1005050791295
67.09499916002957
66.91592334325262
66.94195867273294
67.44815844776691
67.52872941266361
67.29109788869756
67.75891369618464
67.68453537396434
68.26310832565935
67.44515316859125
67.44239418898493
67.41881886963715
67.71295013356011
67.51356825823937
67.57872299976287
67.52941560495053
67.53706224805939
67.4648965584293
68.05904866507234
67.66395828710914
67.4465772865484
67.22236853357084
67.2602022870842
67.23000207723939
67.40154647325733
67.54007525711067
67.54165993992193
67.40148379784672
67.28813544966059
66.93475269607056
66.94574811206942
67.27459768646517
66.91960861046418
67.02065570008317
67.50614284933827
67.38789159817179
67.34395620056817
67.34791220607947
67.15061175228402
66.8749414588169
67.15105355579436
67.36693282786648
67.3766092451554
67.21831531031887
67.37807771268437
67.67715784012401
67.05555154763518
67.35044100632139
67.3457311704299
67.58088487201282
67.42577353707073
67.44361340568973
67.48357208295664
67.04253508795722
67.15689593732411
66.97929149574745
67.12510490935774
67.10824928233866
67.60852207230867
68.00433441337445
68.20844773251267
67.92785790777168
67.74786877009177
67.81110356555044
67.5769507807289
67.31413020944048
67.4467807893224
67.75352724832649
67.41990817663734
67.56715378256223
67.61947413120899
67.86722268983374
67.85430014051889
67.5104566929081
67.47910707063772
67.36163721001313
67.28224388082769
67.14239510166031
67.35438803767089
67.91800177647919
67.79559590083058
68.05937307399549
68.1543283168404
67.6092593955089
68.0245906455263
67.95082979449215
67.96920053570277
67.39897995918031
67.57431676188914
67.47664946581531
67.3414510447868
67.7121373473573
67.5448708561288
67.34629259232065
67.64232968269475
67.81192826292974
67.49596420667432
67.27392061870624
68.01479827438283
67.50512277370039
67.53726194393188
67.98223623326291
68.17165442020558
68.19914047467563
68.23852664683896
67.86181305066575
67.63965504669325
67.78445587186752
68.32686361120555
68.2642435806322
68.10029930669806
67.70781777605521
67.98639595838745
68.00300411659427
67.55416600081196
67.27023539219005
67.13995543770783
67.2957874776043
67.15614448581071
67.10248156630163
67.125847103338
67.58849545403176
67.6881121779009
67.45244433679768
67.60507421278123
67.66903696154641
67.61470089889336
67.47332922183752
67.45049309521973
68.14586150342993
67.49292613346576
67.2496554867686
67.86636761138026
67.58044696251277
67.55876178533254
67.57833508716588
67.40381894939517
67.2917176899445
67.01679943810863
67.06380077773208
67.08867255919249
67.06294537886718
67.7059802468178
67.37666120909381
66.6081285159499
67.20372847600946
66.99336342794192
66.3026886393945
67.14738152428107
67.4237534075071
67.0203812045364
67.08442448732026
67.2547246069171
67.29730239741843
67.57076070408142
66.63419620977034
66.44981643522237
66.8170771497479
66.51808155529427
66.39616816357093
66.45471902882936
67.35818017284403
67.17163035444543
67.09816792077187
66.73301522100508
67.0865364554598
66.69726442965275
67.27421562189103
67.19149204326759
67.19807519459977
67.56575353927565
67.90301202772076
67.72319673745315
67.5257307376086
67.25190599880115
67.56766853602117
67.38789167038908
67.34171066757978
67.32025111625458
67.36535425626481
67.25541867149829
66.89251814411995
67.05454865468245
67.0221255445672
66.9800972162342
66.94123015016653
66.8860234730685
67.04117330750326
66.61023120446173
66.83963586495582
66.80692576231273
66.64467004925184
66.01964365635698
66.13788100149522
66.13448040735538
66.3133062690322
66.19873549125026
66.41248378225582
66.66626485558967
66.78739318444428
66.97125039649688
66.69683164049842
66.7881800061431
66.58505743934533
66.96065070579547
66.60996482319702
66.44314862678478
66.02961673130211
66.13579147411184
66.17897248776167
65.76326950648165
66.2967498278554
66.09899340909917
66.05793787225423
66.72612967657795
66.6395614574528
66.12910124619852
66.38203532225667
66.85950288751366
66.50562236526538
66.40290903599552
66.03579078489896
65.80472820817553
66.2138647019236
66.00926236340973
65.82274045489079
66.09961234270997
66.24157198306831
66.25897223107971
65.97023726154023
65.70664710161385
66.48045795934362
66.54327631638161
66.40454098934445
66.87724264109491
66.41993770112643
66.52530540342825
66.18324354346838
66.19539251232192
66.3458713778023
66.0898120644482
65.50225320674602
65.90106316517458
65.83232038240716
65.86653457414062
66.40454032986565
66.32036575457305
66.54569741251203
66.8348391780521
66.16858450280064
66.4374112188823
66.92869298957584
66.26450402659235
66.26416706533038
66.05994895744995
66.3304785789838
66.40749832990595
66.04258870584339
66.61219132154116
66.70080555222334
66.7302993379089
66.6429719327127
66.5200754796144
66.6495407920585
66.71815944362564
66.77502833320828
66.2857147511097
65.78384869180448
66.15361106763662
66.00569405916201
66.158169830834
66.39650514055847
66.54624985851115
66.38195306980161
66.54739689519181
66.05018773274749
65.9202085361052
65.51731914928827
65.86585086365483
65.86151163265794
66.0479205619109
65.9615461800166
65.90722130531309
65.92817671137313
65.68339258100147
65.96633993095946
66.37826596359677
66.20806728803524
65.5502222817202
65.59566391126047
65.78124994071383
65.70067655454704
66.12513009193195
66.07099881500861
66.2901740015851
66.54822633013515
66.31781428695442
66.3920982177244
66.22810441450105
66.23367668826265
66.11304169805146
66.00253166318195
65.91851666756031
65.882413799735
66.12682789836363
66.39735068939366
66.13759006751533
66.40815676673523
66.53943683078626
66.94723042416152
66.4837218684157
66.48902747089974
66.57240242696287
66.57900557165532
65.96294654211894
66.0562901715939
66.00608619438368
66.44707724696794
66.5026520799779
66.69960513607145
66.5290908341401
66.41100853295845
66.17056273717101
66.11815690061053
66.44149176528846
66.78453350737209
66.19150851404493
66.11802148157265
66.43005229019714
66.33093438106107
66.20523438264104
66.26991061649149
66.13501729893805
66.37389545856848
66.40621947471693
66.57330044182626
67.01117209900958
67.00714083773978
67.06098406060757
66.6434326138936
66.34178214038504
66.56257056297693
65.92371322722187
66.22631807116764
66.30831441333864
66.22290984983921
66.30394373446036
66.28163782405286
65.96265588304944
66.28469936667102
65.86470425442027
65.59060393454094
65.83714909000741
65.66094422803833
65.53670802449498
65.80705624276379
65.79387925880478
65.7066010004377
65.77187263003026
65.8313094163436
65.5185465859979
65.35926556906402
64.96692326691976
64.90514795353839
65.08503568369896
65.30834169682545
65.42710335345453
65.48227002498169
65.21649748128395
65.28758129571113
64.99926312610894
64.87699514921744
65.00835461694489
64.65790509282314
64.95413730032432
64.75560765963152
65.43795516765636
65.33778054392545
65.45016271510214
65.24554003055776
65.42607035263124
65.25376531358029
65.28105334915884
64.87099372513586
65.30183691087885
65.199169999966
65.37356621546185
65.17961959441207
65.46419021074423
64.64743757174897
64.82731721875535
64.50950170227303
64.91659147547962
65.27875950094649
65.1420328422189
64.8297202612637
65.56131100274783
64.93022939739069
65.46663737152495
65.28204851313107
65.27828589142389
65.52365467901022
65.78504189639307
65.6138266082108
65.74687766816825
65.89934870693104
66.09914195093087
65.79845659167775
65.39255325779472
65.58841551118287
65.32961494943383
65.67761285247117
65.80354628672217
65.39865254234935
64.99652768780322
65.6635385457762
65.19254621210453
64.98218555477348
65.28495964321927
65.65559683975168
65.26149318773692
65.26801581692577
65.31576407184788
65.21720131066334
65.15394714698245
65.07254279309761
65.34567391038942
65.35093052157998
65.6061415747402
65.03814940736551
64.96288624882733
64.99919259082753
65.53713423609663
65.4131800356909
64.82024942106152
64.5254059574816
65.1494985583125
65.04662840910972
64.81704986721404
64.81496166449315
64.69037787602261
64.9961376921937
65.39217842348383
65.1458283071412
65.40279913087754
65.41985670065436
65.12771108120128
65.12506987601279
65.4694670488341
65.10321989211975
65.44845802581125
65.75511514014568
65.9368176674265
65.8537768908284
65.90845198709907
65.5617448662192
65.61595252098911
65.60318589087798
65.7760556737931
65.7870631175172
65.87455456902671
65.64584226587222
65.10055499202957
65.46990738139617
65.54923223978518
65.52972934806124
65.02548855180802
65.27367715572649
64.93367744936144
65.69659344081042
65.7852974161692
65.81640617284357
65.16048197685606
65.38807358399148
65.81745089966144
65.81140081952867
66.18293710187552
65.94438995033437
66.33440273407851
65.84275835309788
66.05697382110347
65.88600221494163
66.63975188438587
66.7420540736483
66.78204068569
66.2908546923713
66.65471498811316
66.60131863861062
66.75243113158649
66.48736478180565
66.09056388677958
66.22437804685804
66.631392167202
67.00071914490877
66.78564086916778
66.32435863476626
66.55976490485928
66.65317754816283
66.26134369869668
65.6941501628805
66.27900868912306
66.25676624139297
65.96096983002091
66.17410109777163
66.05268096452488
65.34751806158745
65.78692614274175
65.7302200456396
65.67114598223971
66.41402432895507
66.29362547801415
66.25259286370618
66.20653767712997
66.59546501861666
66.3012882192853
66.15708105723598
66.41686537250463
66.35592258528145
66.35052536279717
66.44222639726829
66.64995635290069
66.63047040061905
66.66862234586098
66.69821093886233
66.51748011612753
66.58736714339742
66.18873896398287
66.27290414794321
66.09233024245691
66.20428832541536
66.08434704822476
66.3466264546953
66.19150301654943
66.16030495824779
65.79966204344665
65.6216544913878
65.31554740611519
65.28320514220371
65.51556637641959
65.26892088644887
65.28676913632295
65.07809628601274
65.38038110511923
65.5430864422883
65.93747148093514
66.20722442960334
66.25870821175006
65.82970629021136
66.1870129626217
65.81790092476498
65.71977287990835
66.0709957191863
66.72750337137683
66.36552536270544
66.75245046439333
66.42139491280975
66.7455409199201
66.46189657823051
66.46304328689948
65.78934664939955
65.65354305105184
65.46908791991426
65.58427051671809
65.65595430073415
65.7706610881801
65.81649888639326
65.65714411344184
65.57403629053425
65.66890960538714
65.59221980458375
66.2392025108233
65.84329351809316
66.2411692878069
65.67683590127828
65.61135997230001
65.46518901820795
65.48307707506889
65.6697160610794
65.44001789380268
65.79096495717656
65.60978078614616
65.83758511808179
65.55579606539858
65.39776716699926
65.19416950368492
65.54375046536815
65.16120033522137
65.19950299693149
65.2527862910086
65.38469143969789
65.37342107772287
65.18148846081382
65.64730094384227
65.99121884446956
65.43483036563876
65.71164240522754
65.44073204727526
65.54862875951775
65.50287419347089
65.38135001328149
65.39172580474641
65.55277246084994
65.38747569037305
65.6598562517331
65.67898951889903
66.23567213216315
65.8623384194927
66.0410669331964
65.75844980800377
65.93509705198892
65.56994842300344
65.73162521208315
66.10763251548886
66.05365210847638
65.92376788101548
66.07949801139274
66.07677865436199
66.19183254527167
66.0063248397597
66.125491715847
66.42161593212933
66.77943804867684
66.62365375649021
66.75371629929313
66.54072632902783
66.74242542347135
66.47965483586458
66.27029335630193
66.52592733104714
66.44192291232653
66.36073333383614
66.42529506164456
66.08559330221065
66.19065102855112
66.40781771684503
66.16574192768788
66.71377054492137
66.36676875098661
65.76881805528654
65.96128712748445
66.24045941385725
65.30587622692732
65.44881549848296
65.35010772413672
65.26744893157326
65.59687717504016
65.40450427274567
65.48819846965341
66.05364132956788
66.07467262758428
66.08981463437156
65.956561611503
65.90777717701833
65.72059948721875
66.23232503040222
65.51267836513453
65.93120920310031
65.93419721817698
65.93665452226772
66.25590615964225
66.17247817440702
65.84494087004236
66.31199111766142
65.90477359280702
65.90266857259638
65.89049526674455
65.68687283002295
65.60041350569398
66.23680832986905
65.8178127052259
65.93180379291718
65.62591726389213
65.97160825873763
66.00306798318631
65.88068669972014
66.09231039164659
65.9254705669157
65.93108481864014
66.16107805811721
66.39855097819961
66.1295486848119
66.39908748948133
66.22853688431228
66.30785772002162
66.05082820211237
66.56727968926128
66.525642492499
66.44663230859213
66.200831368104
66.41208324387375
66.16156043788052
66.31213511247742
66.26739201337493
66.32701927251387
65.91200695084423
66.31476074317864
65.97377032722021
65.9513082181229
65.65044503997656
65.66416153253698
65.62462538055675
65.39534678691761
65.48818517356112
65.22127511946726
65.69658544225483
65.67142396837399
65.93576243700751
65.44476216992068
65.39501937400543
65.38899504212894
65.68996707941496
65.17252196683093
64.92749634337221
65.33927915073323
65.17490749465856
65.48148111606403
65.5703917517728
65.9615733381531
65.29100184907809
65.61910152070016
65.52797598630661
65.67793618170982
65.75550329025907
65.91350860870749
65.99249635200772
65.66733870066909
65.84240924245613
65.86212629004538
65.80564550513873
66.16539559827942
66.39217314735217
65.9582462743794
66.13132340856096
65.76806782858583
65.65759009918406
65.67958753498272
65.17469789331605
65.07932867494574
65.16282256040746
65.11286227192956
65.38353860739169
65.11001727479811
64.84068839729011
64.6096672796916
64.54656713793915
64.60822798453482
64.7755165032056
64.98611782481782
64.98434046340691
65.18699207273934
65.09605828673284
65.1811343644084
65.10371106482528
64.66377022470242
64.64524750005114
64.8990532466213
64.91674920342135
64.74748139487586
64.72815242629565
64.98832033292823
64.96225807090697
65.04537643922302
64.84005183259293
64.7146241551147
64.80608557536462
64.77374919742297
64.93902008467501
64.25308011348979
64.36691394417281
64.7631115694078
64.63666109736626
64.81817733287552
64.33063578809357
64.28090412642453
64.19209270345824
64.35481128774349
64.8754764274572
65.26994585500262
64.89855249057071
64.53467036212157
64.84096258913809
65.01553673379772
64.7825882604927
65.54355884930607
65.19639666343669
64.57898230145268
64.6543711119039
65.3890116743154
65.071152496721
65.20059075850506
65.04251961986971
65.49253754335211
65.56010102205123
65.47626295642009
65.6094258802291
65.56397978485018
65.90524807347482
65.93041467041922
65.96421285093336
66.2762459209817
66.48707319860489
66.39786430427867
66.50870284984276
66.35837119786031
66.5751327826125
66.84074687956779
66.5548322289506
66.98207378512174
66.64638981807995
66.66529928663897
66.85833716373955
66.1246850227147
66.03449047755416
66.11600736994085
66.1456882428295
66.3616422380106
65.92790424099486
66.36636277249755
65.92079081982168
66.0965022904278
65.61614512478288
65.32458178608864
65.58796843965254
65.48022399591616
65.62381938684429
65.44009635774512
65.09531524238713
65.21094686555514
65.18124571914309
65.4177550611075
65.66838486547994
65.59001131182154
64.88269559329977
65.02615379852703
65.39220455112302
65.10826071276864
64.84015935334857
64.8962805662705
64.77156205320573
65.50012955794315
65.32910382440983
65.36566157665118
65.30412371747349
64.92221598515725
65.25163261167857
65.55298843906628
65.5329091362974
65.37261390642446
65.50302416924148
65.22275934269376
65.2666400291286
64.93386055707893
65.08704079005481
65.53264176535953
65.26292650118249
65.10642082362905
65.50587170021399
65.45135991936995
65.71744204628384
65.10314783375868
65.18032356140534
64.9856551704541
65.0409552251443
65.31993697382718
65.58882030311803
65.31398421394772
64.89627745058996
65.30064478721823
65.31275335666757
65.48446776103889
65.77302098819531
65.53198585911255
65.16489436939423
65.96275289432577
65.40307382640167
65.29378078252036
64.65553943870853
64.8417537835211
65.28841710946855
65.24161801354371
65.42753249299075
65.28207029573373
64.7963655761041
65.12542549879097
65.43747712277239
65.34209266161447
65.34917735277854
65.39763129874919
65.61333391666008
65.28225652354412
65.3455023127587
65.46985318896681
65.22280688266915
64.97972200035724
64.56857120822208
64.7226664579849
64.99155661860047
64.75861466528781
64.86098734471973
65.3193225375586
64.8479317306869
65.6976679480458
65.38264175217518
65.25732878774613
[truncated: 98,002 more rows]
