# Supplementary material for: Comparative structural insights and functional analysis for the distinct unbound states of Human AGO proteins
Source: Sci Rep. 2025 Mar 19;15:9432. doi: 10.1038/s41598-025-91849-5 (PMC11923369; doi:10.1038/s41598-025-91849-5)
Supplement: Supplementary file 6 — Supplementary Information 6. [file 41598_2025_91849_MOESM6_ESM.zip › AGO3/r1/MID_PIWI_distances.csv]

cm
28.33928386338457
28.154860854584978
28.098331374778873
28.243781065919308
28.072286704422858
28.150436344993658
28.374799086669608
28.316783523522883
28.224346335235243
28.305179373170702
28.094719189112126
28.119384469904148
28.018320765060633
28.057444053055008
28.069563333453825
28.25885114137603
28.143135851482064
28.177737940674774
28.195450419513445
28.417724413259496
28.27077266119194
28.57248227131309
28.51171300813974
28.30020927102373
28.195437603116545
28.37796657569775
28.120933396073898
28.112477543193
28.381856144400334
28.355778734228934
28.290993319080073
28.257082449986513
28.32459638103699
28.315246831731773
28.440913571283268
28.323642745374382
28.372607995323232
28.298468244701454
28.295115829967518
28.452010832985874
28.410614318669325
28.62710433670979
28.305711546519433
28.361917185187156
28.13368037207271
28.493309935844604
28.410391026784897
28.608164802078228
28.574334293932
28.46054674658609
28.576051899039882
28.636441872322944
28.49090668841883
28.311722921220902
28.33543341732857
28.430916280640623
28.608508886562177
28.514946915464336
28.222595399023447
28.18590796765749
28.183829666059104
28.229592688519364
28.27916789972655
28.191019764105448
28.34907235565625
28.099523346801785
28.05088676478333
28.073568386820284
28.00954784538728
28.01138028167827
28.17714707630049
28.05319589900415
27.974233856430274
28.064147005495116
28.039243859165538
27.888650345292127
27.997645700038504
28.136896095950956
28.042939232601146
28.147760459906888
28.497200919960967
28.234573039548565
28.012889730039742
27.93228998317231
28.045298773531762
27.963857354649008
28.077924771872738
28.275174295829828
28.208228324726154
28.17306370333795
28.033266636600757
28.153463362876497
28.234450576878174
28.120315181570543
28.062305328978418
27.909792739905797
27.994915378746974
28.114043766852742
28.115646009499546
27.96739634794563
28.148759489766416
28.061697021383342
28.212563684149426
28.24118029244698
28.08953076077362
28.182824957770254
28.183838960313512
28.350590742060778
28.141762034580935
28.05575886865036
28.555167325786414
28.39336338361906
28.461170261739547
28.44173992814874
28.286126705453487
28.334825160150817
28.182890694097157
28.23978211607417
28.317613711819455
28.19465462386348
28.232310022134417
28.305498247493063
28.337673938711173
28.42145649340502
28.399113199924496
28.452143853187106
28.456866471643277
28.450217956796052
28.292710193708647
28.286073755100468
28.31215938477999
28.385984111415954
28.24414864180091
28.316694073629936
28.413008688106213
28.23550115415328
28.22261865074496
28.368678509854462
28.275728916401977
28.51970283162595
28.481202647501192
28.501438069916876
28.350097248809227
28.499574380354012
28.741531252615648
28.666006721969072
28.687810926299946
28.68946974672615
28.477417073304892
28.38190744314622
28.436242166008718
28.375120889304203
28.37413972946636
28.55222824086937
28.53064507420011
28.614757255607298
28.611606022618417
28.729886055626306
28.450174436856926
28.40400029468043
28.526891368733267
28.53008749172172
28.35174439916656
28.447892852007428
28.366065719662508
28.342098568723078
28.358249554795336
28.67403260186791
28.340843524657526
28.52673571477669
28.484192709795902
28.38870249565256
28.26519560681696
27.987504746563513
28.267262006081427
28.451424149977367
28.442720077887017
28.587318392411483
28.5072838120147
28.556882627397794
28.55075280970408
28.38120421277492
28.396223353062354
28.52320741553769
28.555056572397515
28.395554080275097
28.655691775600705
28.61801977298009
28.514649123371854
28.647524985965795
28.49288711848932
28.4275150486796
28.25164134807057
28.429573168031002
28.041189145397134
28.260531355822508
28.369942318385263
28.307592752015005
28.20465903260692
28.297737679101452
28.23528272311625
28.36478837915808
28.429131000184157
28.335935302307583
28.36972020233435
28.718157709046597
28.293818148800653
28.481558164297212
28.438978630806854
28.447966057088646
28.537098655733015
28.561836668044364
28.340729939056892
28.401420526127833
28.290667564620588
28.383402757817162
28.512867692793357
28.413187777669695
28.119662048339716
28.263807239483757
28.306664727309215
28.3094363043052
28.174803281088348
28.407098463898897
28.489727694285943
28.51528821611881
28.27268453549712
28.31485648087105
28.501963592988396
28.5096304156258
28.34777819502496
28.131873413267996
28.18540661788702
28.320811028835173
28.33602586328581
28.270147841789278
28.08719254533552
28.01190210343921
28.23865085494246
28.391223565754977
28.189072775553164
28.22107382243548
28.22056351728471
28.180994552521394
28.26934770713108
27.890495514833212
28.071572847161335
28.050378965499476
28.116234823963513
28.29246358063338
28.37476485969032
28.28284606602967
27.94867411634161
27.94395186900724
28.094756041115016
28.13826516650271
28.156859792702342
27.880032701041078
27.988851639006942
28.083280264226186
28.009514063407867
28.08474074829121
27.9581626587998
27.91784997802651
28.012512229722002
28.38003449526001
28.18012752231046
28.272882397876685
28.221968200053137
28.17383451770182
28.04302954762568
28.221445836044538
28.27453557537605
28.171419061271354
28.16595332407902
28.158299430448967
28.264779794289677
28.089317556873382
28.290760088401917
27.987681913990645
28.237052315545117
28.04988728463775
28.01783270926678
28.012647581806362
28.001439165150217
28.236791516406686
27.971734832804547
27.866838290807863
27.96628771047579
28.09879153846609
28.161876027261624
28.137524883345165
28.32970968077124
28.172710078757362
28.424715740552518
28.313427953263208
28.283519092082624
28.216949614520907
28.242330932955284
28.326242918464494
28.00025088035831
27.881334906961985
27.90084840787814
28.137250761420454
28.044735402303193
28.070505438584537
27.97410076247541
28.041904720228132
27.907236059775634
27.999742301787013
27.767693863154
28.084567089566416
28.25535508339304
28.123689043973126
27.87652170588456
27.880143243983074
27.837443774832252
27.884681499219113
27.772433340297297
27.745974994225364
27.83388944653749
28.002859804980947
28.018290331902016
28.06999337390122
28.119747917017115
27.903652151490828
27.90912605822325
27.993911358963516
28.06268601451978
27.840753158399345
27.876195243194683
27.936009120710708
27.76024475380788
27.963183333692665
27.725869852575848
27.88078217545916
27.889251522772305
27.95031010799016
27.799603822007548
27.871903692092843
27.92858777421337
27.9945847989129
28.124029887966998
28.003453968981898
28.115801229848767
28.182441102450507
28.30096865947157
28.188152105619437
28.36643784400508
28.068437002889155
28.249226893846707
28.188840054793882
28.362923479456423
28.2563384138457
28.149820570636685
28.220735632511882
28.007266083105982
28.05581562830753
28.071947681587602
28.246237923315526
28.277796397981724
28.097289226436562
27.99763678066518
27.99685913748162
28.250674350404285
28.09424669019003
28.204231017942814
28.156012274716634
28.287388694288136
28.186761015865898
28.319765917137186
28.400151740331946
28.384210333505667
28.397295521323375
28.147692219079936
28.324422092080063
28.45941322837175
28.260327706474186
28.59720314237701
28.329103985410196
28.50454823711165
28.408092345410754
28.322696502267
28.274046708231417
28.216949207396137
28.173426832990046
28.30490893425779
28.176790334700815
28.29137486977235
27.99706581203911
28.123775709426575
27.884439603264113
28.046718084263436
28.08201406286632
28.1509217948099
28.348310747985405
28.34133034466063
28.200447124478078
28.143062041838498
28.172434878272586
28.51613873348466
28.18250694760725
28.34136302352284
28.184787128206036
27.985984245720196
28.027431816824844
28.116654724662382
27.833940871061696
28.039234987852545
27.999822828269174
28.046821361347885
27.97748625283062
27.75999669147006
27.97575460356967
27.950608813704896
27.89196953695664
27.908208328052876
27.995092453187052
27.97473084504461
28.124228471339237
27.891309251804017
28.24731728934768
28.104296336145847
28.08957698324275
28.195749834333192
28.108737505409096
28.11450318727883
28.031978064783008
28.363091987183186
28.384890341254078
28.035906755794464
28.337503854869162
28.172256305058134
28.10950759611729
28.211304200017764
28.23293231426337
28.53538329284609
28.483098593889686
28.465682995659197
28.563107549310544
28.311632201443228
28.618540312310543
28.479478013422735
28.1258900236322
28.084893233045467
28.28464186119058
28.3711774738798
28.172235237692625
28.340822664324406
28.388043396783942
28.404547357584256
28.47098598062084
28.266507228438737
28.512072194636836
28.470823755567476
28.563054344352864
28.3912755267689
28.422828394056133
28.41889306417743
28.296731209712345
28.378593514343237
28.25856454953053
28.349849124116513
28.227516944012873
28.389157139024334
28.350911151317856
28.254192835594328
28.51142735878361
28.462005421755798
28.342873308507407
28.724748865437935
28.629901344612286
28.486483099178734
28.61553697640686
28.282539457167573
28.348497211335
28.372667563645734
28.57124822823389
28.508826904622257
28.708281956364207
28.49396634491637
28.11358357782752
28.316376015202522
28.464457039853887
28.45383990715267
28.52298498696761
28.39743556204059
28.403332184674607
28.46865577725645
28.419326872076397
28.47206173074257
28.42670038476963
28.66042261995084
28.342373702873413
28.278466163634395
28.435515585813192
28.45342951348214
28.441819865525538
28.239685740157366
28.398073955262756
28.482522084608952
28.451073045436424
28.431625130858478
28.45977268190361
28.373990364481365
28.36221474844603
28.190701854207646
28.19186275973911
28.059472274095366
28.166865127193617
28.187061779806513
28.153165268325544
28.13460448085196
28.006647111155253
28.20571444998977
28.036351753090226
27.96680727202767
27.9776395772112
28.042937446109377
27.944774956073083
27.91439062845152
27.995966264758447
28.21970879715456
27.98473299890534
28.301084778681915
28.00041694498245
27.966963985606277
28.052835872719093
27.988004425319094
28.18239687685541
27.981791371260268
28.230164833565723
28.18574775098227
28.17644959168737
27.99617796179472
28.187764985947403
28.06755226905428
28.064365550418273
27.98176866347474
27.867888706534725
28.04859712839893
28.151487709995266
27.937473509191673
27.91232247114891
28.204940598401578
28.21668057412351
28.022777178154772
27.917397354854067
27.95696466757575
27.998013308146263
28.078479264421148
28.19635051113114
28.082507043105842
28.29308870014669
28.26667310445449
27.899504745745542
27.845814549980954
27.913180064635394
28.018130239861097
27.960292718908264
28.366477315146
28.074813089647268
28.04430184732927
27.860576263124067
28.098774569656868
28.331056740736692
28.469876676457826
28.25098933075882
28.179578827960555
27.99192275763838
28.202755428021465
28.191665861111968
28.288694474498907
28.288587346478895
28.03999524364896
28.15629001540051
28.218957258549995
28.118866679519442
28.22107050816508
28.142043704786712
28.17361972017143
28.17659129168632
28.006653283284496
28.12575219800305
28.188716094452392
27.92594892365766
28.376605150196543
28.016851266931603
28.147951742375955
28.158745636244376
28.04659520905019
28.19821915914786
28.047817791809884
27.948829772819572
28.136815336625858
28.179275115874066
28.006531008521623
28.06773858874192
28.125535558853393
28.27093664080444
28.12738050809809
27.858158769226474
27.758219048677923
27.998621380630503
27.968500002239747
28.112855592786737
27.949653130902448
27.884442000942652
27.84688626909686
27.763269251625868
28.00667037096105
28.186420518314705
28.063666312836038
27.7294615976548
28.054137937566498
27.961313716829334
28.144192323629444
28.02489567099035
27.87604718710369
27.900790967426673
28.005007204219847
27.852343994245047
27.905162770967802
27.729830660492354
28.087085010914635
27.948520259456952
27.89056014318408
27.85311769680877
27.89486285088325
27.961515015267132
27.76867314350337
27.833069771837298
27.74360419078061
27.704871068539664
27.713504430024624
27.72078529698833
27.751268769613393
27.72285369012936
27.606031365584798
27.80093377371234
27.854183775182737
27.765797197563103
27.781604049702356
27.951020540082247
28.059768381138337
28.022123803608313
27.867157221288366
27.861941769251242
27.669292752607447
27.619617428922087
27.79385476534101
27.72885295736833
27.609333990646064
27.546391790149926
27.719132214182192
27.96625195979346
27.79949511026724
27.785281264680737
27.83670799374684
27.82627566819356
27.880675777783665
27.898983237185597
27.84198283000065
27.898104289818598
27.997934000708838
28.067061594015062
27.771649742415285
27.932875938307152
28.007485993900502
27.86044611544981
27.813616664760218
27.756282471073426
27.883450229805597
27.87911008699571
27.954207804584865
27.809406029197344
27.85615331116245
27.948729198396652
27.78936513301274
27.737645106870765
27.640724024571266
27.865913332766414
27.863660447960676
27.854104375665393
27.922339255432682
28.10144145523052
28.131788381664716
28.10147177718066
28.037218357797357
27.917862269100283
27.9121448698951
28.142115229662082
27.998366229671483
28.12047549657461
27.956929879473655
27.798264563895202
27.981623031661957
27.859682580168222
27.984024691451463
27.871994716934843
28.04736506223393
28.09879505454103
28.16177289083654
28.196853157680515
28.253656486556682
28.051496568822646
28.01658862598002
28.066555750110172
28.219311582978325
28.43044271149562
28.13963535698604
28.182854321819168
28.042869758406574
28.05707799791906
27.892414034144657
27.931405775726958
27.99226159051844
27.94676363344653
28.011709335131638
27.811795725291127
27.830206574741613
27.95249096494301
28.0409325954061
28.119678696859665
28.025973177295104
28.109440048130903
28.16452029253327
27.93428940081604
27.88645607369531
27.970922473904572
27.78422085100007
28.04310565827058
27.96714834629938
27.851318368814976
28.05702146065597
28.14776122675684
28.361712349024938
28.33596081713646
28.038815134955446
28.079450007912342
27.97959615000712
27.87661895457804
27.8503641269472
27.800787148176525
28.168716491061865
28.235552872562163
28.058786571294696
28.175212265366667
27.962330467628906
27.894506662603376
28.11975859759236
28.130474775608246
27.967762378662414
28.262111433577413
28.202294486901938
28.360940288028317
28.250669674774688
28.0802785573839
28.110751138846823
27.982694033712725
28.03818853912519
28.007934921853376
27.980691350328946
27.939535716335172
27.829890845693694
27.940242637188017
27.846722334175833
27.834731616817333
27.85636591756496
27.91328373506317
27.88422264060982
27.89614210828622
27.92243202219223
27.949177920785342
27.867029028379854
27.913810938170563
27.842131216274183
27.909909867404775
27.963437924244165
27.982186433543912
28.102240346738558
28.096507701340975
28.043661099992
28.372833290091158
28.115859814013447
28.00983451855043
28.124828512014528
28.071362435089494
27.921489927845876
27.915542141600863
27.92598380009346
27.923449245457192
27.976927065911575
27.79335940421298
27.838509243960694
27.95304954927762
27.789879004675687
28.022792964753048
28.015830640073336
27.918459337448965
27.81003820708609
27.89041547855406
27.81150266054269
27.79289442820192
27.849838336762865
27.99120516827223
27.835985854230966
27.90173187753946
27.911453125779804
27.991309907554896
27.761719159609626
27.931901861351477
27.930774705030718
27.838541410902113
27.711162957219223
27.965953108434903
27.891530504765143
27.80163250959843
27.902733408086746
28.06326878472992
27.968614888611594
27.920472308402996
27.674310510738106
27.891464859073714
28.176682922065574
28.039563877317
27.794383979262523
27.984166726379062
27.925794546799924
28.09681335603576
28.28492387923256
28.010952598287336
28.12651801429775
27.994372386387223
28.018962586967362
28.182060815638664
27.947439629774507
28.172162867457697
27.896883753943953
27.922798406063034
27.895963688617204
27.881548337591866
27.90095718732411
27.982525332622924
28.08993723797038
28.22775871430743
28.166834436393156
28.250351355705067
27.975003530551927
28.23322184078943
27.93495137168808
28.029523772368506
28.233808092143253
28.411098941331453
28.274720052060697
28.27496602189987
28.228848454244424
28.227678168285017
28.13613537509182
28.177358324571436
28.163402400792773
28.170582886166464
28.13631317676357
28.257516327719788
27.99789598999785
28.137254964005752
28.15572972556937
28.184586532753897
28.285934785262587
28.04921027982225
28.02854191422091
28.064122111487602
27.999660070188522
27.954904338176743
27.918368214062767
28.02208342152056
28.2200136571158
27.972605495940947
28.06593827444478
27.998864406164667
28.097843052510267
28.078957325966435
27.938060202523634
28.03836659795121
27.964996028263393
28.128027391905757
28.011386706910628
28.104449846658383
28.090262502368496
28.14459489559843
27.988223122402463
28.211322348474678
28.211640690548627
28.35623385335217
28.088322093069735
27.936854009911453
27.78825998449685
28.015788443801984
27.915007938237732
28.09471221443221
28.10399533018289
28.106801664693823
28.246000971771863
28.160305079468632
27.978116720579656
27.92579280700109
28.11919952956781
28.27113439611468
28.042839360979226
28.187266477346064
28.177345927235436
28.202030463458016
27.85694787133027
28.253742471279796
28.044342230210187
28.14413684631352
28.265098129434556
28.290565266177808
28.35848336785236
28.577384548403554
28.21907193140681
28.20736976522014
27.970943780223738
28.08377050629994
28.159032653438118
28.204545822867864
28.08685871037097
27.985435004671544
28.06464691784559
28.234918538046845
28.202795853154218
27.96574533799753
28.098267779160896
28.06388740542884
28.01259652746166
27.946316276015395
28.050646279406408
27.91782344379726
28.081242375125935
27.950629891719988
27.94983345009045
28.199038361052217
28.10007109755156
28.158470751246607
28.085728580128727
27.89575871558715
28.032418067802627
28.186388553470977
28.083658092060258
27.89536766309209
28.112854379690813
28.32767056886006
28.145533936093766
28.333258051584917
27.94610736062824
28.02758284661199
28.255446279978493
28.288871315097012
28.227732340280124
28.093201888295194
28.218144445577334
28.20081846619539
28.270477295011055
28.355105381092343
28.176904212425406
28.09664550499052
28.163824175373996
28.248556131016993
28.312201780909064
28.16718693742382
28.1796784002867
28.30495468616151
28.436115013156737
28.503502495134523
28.556032678628952
28.48260323427857
28.282132695635987
28.40535252603698
28.40189898277722
28.303617435887972
28.310172115454286
28.242525836321065
28.046135453739478
28.261154779067663
28.217056165229238
28.17411854472427
28.2288192113569
28.275280656730597
28.132670966359132
27.952607729511467
28.21330272305088
28.210806670514835
28.295745156865863
28.302869937869506
28.16783066428485
28.2649113783036
28.43238744421098
28.386252722373502
28.26111089105273
28.256211725759137
28.46263701423421
28.20078952460001
28.16703949664277
28.281108678637423
28.27006659946146
28.19653449360372
28.222987905333486
28.198673254708858
28.150997889947934
28.432597127152867
28.365382086307427
28.105788869974393
28.10478878395368
28.382057064178262
28.111338100699193
28.011053155949757
28.209908590692393
28.238812637186516
28.353262500237864
28.398128785503808
28.265029010143582
28.272125349449258
28.26952511343603
28.415264215559606
28.435149712550114
28.39530866419284
28.55692041934803
28.35672858548824
28.52798424839745
28.349408642598558
28.411714854022225
28.45469795281826
28.792803395998227
28.392826793325543
28.707555448460795
28.52848470372142
28.444077768530995
28.603089707751234
28.425989833154528
28.287226717137152
28.34977907288002
28.247479280610914
28.395652219699826
28.21497818234687
28.255251209705378
28.28388929437975
28.241775850312536
28.348015815901945
28.144186998197622
28.411666357006336
28.346252492662284
28.298217217487203
28.242210987559716
28.28159658059129
28.33235305977901
28.43851965512873
28.291524841292166
28.513878554799962
28.50125485210221
28.363382650348438
28.353605788763975
28.401555521559473
28.493526005193036
28.52395826479078
28.081619035345962
28.287699200695368
28.265409342622316
28.40644277200388
28.37881479451456
28.412695066072782
28.338086071521392
28.293432812983117
28.27900767425141
28.406668725520092
28.46671753517137
28.41372215962317
28.26652709680253
28.348553102570648
28.299503921056882
28.298962931735414
28.082207440299353
28.274179826915365
28.378189649117843
28.462686466453064
28.03366543095047
27.977422227887104
28.201657992431016
28.132491665260712
28.06208107036327
28.118358711584634
28.197070987708056
28.16798076848131
28.361512710659095
28.255463790765347
28.38390732662138
28.39624456488523
28.204787199583716
27.971065975781965
28.191564148100497
28.075349382025408
28.051753803262255
28.172651756669552
28.249278673921314
28.083952058204627
27.986523948525726
28.124117993262136
28.161571640294525
28.31092840082637
28.09781809102996
28.324129852580356
28.05742971979762
28.10104690480377
27.96066441294364
28.02437860865445
28.085840090517
28.03484099250023
27.969745184327163
27.956027665371735
28.166326093531698
28.21882590437005
28.27543428741147
28.093461135628502
28.233732979618093
28.12282789745131
27.939781101472217
28.15801411695811
27.927896397128418
27.816294995432827
27.928137890291392
28.078629110207395
27.874742688423026
27.92790710101408
27.976314376361696
27.85674364674003
27.848774948288327
28.06878369426247
27.80945013892786
28.04812519446575
27.78182116609149
27.80136710282351
28.006475677118814
27.963236625993567
27.954472242092777
27.986209879939153
27.89084515133533
27.97051308509825
27.947313566333364
27.95579874169711
27.751762526296574
27.739785926379767
27.993689252786318
27.892115096750146
27.922283917168663
28.032911250855797
28.132571725780235
28.296395353561838
28.221172153145137
28.14846923231259
28.24896495554868
27.963869412122044
27.89833392957007
27.97090755563847
28.046546415928297
28.00433121701256
27.861320019522868
28.179678270164008
28.16737791792884
28.150045430894437
28.137112955918088
27.992429829981386
27.940109866964384
27.874836715529735
27.804610067514023
27.856494232988
28.14639849723044
28.024995259908565
28.045056816297702
28.310966107093616
28.114784942385818
28.126973662714363
28.05113540603553
28.22511871032907
27.996768664925547
28.124596315384736
28.325921121101242
28.209784519386133
28.248048039575316
28.086200927033307
27.890555473443527
27.94369999223808
28.00633615602714
28.019110596913062
27.83332349802638
28.04771729532728
28.01141443194035
27.96210982707803
28.20460834116203
27.842367236108576
28.003223862609556
27.969743051453435
28.027056098536537
27.70382034994623
27.993925405801388
28.04597572871137
28.005013820134916
28.176501740216324
27.89148478594415
27.88659416496373
28.221252211130583
28.08065109154495
28.010895186512695
28.071918674627202
27.932097309336047
27.865800434613792
28.005532028895963
28.04529006450665
28.18963736696898
28.4002580315015
28.080693059031535
28.274407221416922
28.05025341780353
27.946925223395848
28.10691093592287
28.135428698573186
28.266963420111587
28.208790703141823
28.003593790604285
28.199964781612284
28.049881434561986
28.23683128843711
28.08796920951275
28.38481376617538
28.514024407672757
28.298591551752367
28.18064347506914
28.143726613656174
28.29771570310049
28.419119267663604
28.154616952282165
27.81555708401397
28.2299102239904
28.153027181291797
27.895890043205416
28.19167832511186
28.23754560634
28.14847619596107
28.133459566966945
28.335517876746454
28.28101067397839
28.324347487422138
28.04419000730007
28.135879084121203
28.20823467438164
28.260281310409056
28.15491571978397
28.16178656058888
28.326778525183
28.310051798976033
28.159329386234514
28.1327821606745
28.27058933760222
28.129793671079593
28.213825391695206
28.20186201708075
28.391079160055188
28.420199875464647
28.31815479966196
28.286671054236656
28.123247481313264
28.081613050579968
28.11798867060327
28.369786577071633
28.15910976480062
28.28606734282714
28.153575421321527
28.239423545297697
28.034042243732465
28.05741083601703
28.12641077725108
28.271130050494577
28.243480865084575
28.177530025013727
28.450367797079565
28.39164342656909
28.17888964537375
28.220224655570902
28.253916279708157
27.775252557977854
27.821688444384915
27.954466156949348
27.99716361245891
27.785288039241582
27.991857353760743
27.994276834452403
27.961022483250318
28.24483296124011
28.02567489869886
27.99929010920782
28.01870364626834
28.01859849989264
28.0767283041663
27.97220775402975
27.954502513665947
27.994616095824643
27.92334310202713
27.805335410771185
28.003456082329524
28.039089141487604
27.816939130468203
28.00104230973628
27.9460407093507
27.878779595619886
27.859309438171408
28.074646821029305
28.15864783149933
28.340647531465958
28.04407533106907
27.819715126467592
28.066962124835896
27.902039033627588
28.158265328004976
28.27513630458642
28.29969060039084
28.115790379300677
28.100052666788642
27.97861900986744
28.100090858417083
28.25012909710756
28.04610565463651
28.217677706788432
27.87806367969509
28.16830104855167
27.88397377425248
28.121334055213524
28.188812274430006
27.96097970692383
27.866464431437763
28.00162633348487
28.05414258657946
28.04867317659907
27.9305942262453
28.049921105001392
27.925880100384465
28.3121158935764
28.00460389331744
28.02792808372767
28.313058606537957
28.033095649738858
28.041329148185536
27.9447723246749
28.079605649214677
27.959880775515817
27.840046346097907
27.98478369755174
27.991028081464133
27.91465675801522
28.09965927682205
27.813857655696328
27.941318643145365
28.045498751540965
28.119787539748557
27.953000368519533
27.861387040606413
27.99832594527945
27.984849780699026
27.96629747614988
28.097745451810795
28.152346004524002
28.14691838693519
27.99418165314093
27.946289356623964
28.19707707485418
27.78844916722086
27.920991953941222
27.992092070130692
28.058675655557227
27.87235517682861
27.880608931722055
27.83554148293552
27.717392493794314
27.776642754313876
28.04234380237578
27.958057925556783
27.849547630484082
27.89722691617165
27.967365879783117
27.900776512642445
27.856811761486856
28.1198404914038
28.08544026252347
28.103569619725732
27.885270730782448
27.797878295717656
27.840103384412743
27.90766207366233
27.773975002318263
27.99938447619795
27.735138725161697
27.75767490241128
27.838073323785014
28.012818774904336
27.952443338555007
27.82430736114225
27.802448549262074
27.943500788663655
27.80866248930007
27.87606175061489
28.1216688274237
27.90468361047312
27.67790243726405
27.736545538951816
27.721743434294897
27.92795746685281
27.800611594926583
27.808285683782096
27.977585954093346
27.95516876912976
27.749275376259224
27.83886092445172
27.80912080776802
27.92311808481679
27.832367810902735
27.84188546116158
27.9719621302564
27.938345441226616
27.927839857400574
27.89496213454528
27.92033020747808
27.839066159965977
27.7049903059902
27.78267997508854
27.962120214227962
28.075102188039416
28.040707778199277
27.86449144062125
27.690957500400472
27.72538433172082
27.71029002373916
27.855975208107267
27.706587397670834
27.649870254040778
27.912413432906636
27.797187924321893
27.778415035383222
27.734519774538562
27.557584166824565
27.711379844580215
27.66044082169441
27.70351240825953
27.66964361900167
27.67576432050788
27.753127107115866
27.70155730678391
27.85427234450025
27.83315013923303
27.703997570804123
27.804515394860193
27.7015623660945
27.774460166855068
27.784143603160192
27.77630901788931
27.801500459471235
27.910558578762956
27.751239940499417
27.94660298247049
27.8926222406942
27.810615388174963
27.946321876147657
27.817632529373103
27.839637051727337
27.74775061504297
27.895382079596434
27.934037632230144
27.829848517696615
27.88344764977826
27.705401574257877
27.928735457939624
28.028651547098455
27.833020635949545
27.879075444407192
27.86414455254595
27.961571551413375
27.834837173353026
27.994323256587485
27.909882427151107
27.687970417641804
27.822776940604076
27.65928959378011
27.909179393129882
27.81328309331887
27.827705837224617
28.05405421517635
27.809643637105243
27.97834709425602
27.833495660842228
27.66903122017407
27.806472320284925
27.897206358798027
27.961341879488813
27.78555722575479
27.893492543817906
28.040805323823577
28.031827552847222
27.741905986150112
27.992686844713912
27.792852798866875
27.954008661584016
27.952516893686724
27.88619845988951
27.563335157097722
27.73731602925207
27.592796147151045
27.390648328190682
27.572270831313226
27.710296541141783
27.56980798495481
27.504916447531347
27.667056046356944
27.442604803217257
27.629821581535627
27.712063734781935
27.756232388359063
27.95049795507366
27.82389056615158
27.759861388844385
27.77000187392272
27.675439002857164
27.96044517058747
27.89787159268125
27.666128960467862
27.689701178464276
27.733151584269223
27.83585727774301
27.797412289168303
27.71168748640718
27.810820927741926
27.938613015469567
27.73264222384364
27.767570629942448
27.882252901178425
27.97858818356207
27.83512561567009
27.98146593842105
28.07135563864685
27.763798076491664
27.764179313527574
27.875778335603407
27.770914955041107
27.709843633143965
28.015257428234783
27.629425705950336
27.546570594827323
27.594363269195206
27.631000327141514
27.604130183750765
27.631466792535463
27.839751392647987
27.425180433010418
27.596658272437704
27.56098150146552
27.425047010277257
27.413281772810446
27.460340737561758
27.476317385405196
27.743351918710548
27.777452056810624
27.923928641256328
27.806834681275873
27.786922078952013
27.89615632828271
27.93231823189021
27.9380395848461
28.092927554191636
28.083053454633703
27.79230823560006
27.94418893818816
27.987502081920507
28.223702448025257
28.09109981503808
28.074867739912204
27.871849614731662
27.980351407557585
28.18429147026942
27.918507374279475
28.000190379656765
27.873900951905398
28.02266493255165
27.985118746826227
28.077263558256703
28.08478864606548
27.927002896859417
27.92035904205708
28.027432208698304
27.955969902561563
27.82389789621368
28.03346280480103
27.962988310180275
28.025809369992015
27.877076823550198
27.97666027344417
27.943401174177385
27.902270044222636
28.00180604535223
27.98910842986397
27.977500613180233
27.964919278912106
28.004518947819136
28.0438717554056
28.036103285113622
27.891100578853603
27.845307359180243
27.942859206379765
27.89183098019715
27.883275843397247
28.02787658858621
28.184611393303246
28.23051380991981
28.157347024358064
28.054305149346337
27.989407887802336
28.050605783654248
27.88189478750982
27.964748176407628
27.989088558857006
28.099878567648997
27.998136834423583
27.995701981105405
27.987389096760186
28.1128201640702
27.932787415027896
27.791442091101455
27.848353920091935
27.94478690160606
27.93176335855756
27.78676598934138
27.66494405116306
27.759731657840682
27.617903521908655
27.747098320932224
27.92220598790181
28.064705242307106
28.18153591139975
27.928952332761973
28.250118506475744
28.071846859739654
28.094130509372935
28.191055833956423
28.367891892879275
28.229628981830732
28.364244574031478
28.168692002326374
28.26419757145493
28.110894622876735
28.242416965025274
28.222611240790975
28.10043952791737
28.223123433582
28.075074419581604
28.080326746749872
28.19470013793934
28.25413757243004
28.15098389873317
27.90452064608362
28.02680713606572
27.98992556910159
28.192498693920975
28.17097821246288
27.94984187645751
27.92201989906335
27.984141980369888
27.66380588619922
27.79529524716448
27.7744116021017
27.709394131217735
27.75007956244315
27.842951373701133
27.981878876114976
27.992222224693883
27.786986863438845
27.84017186063822
27.6045528897128
27.57193769849889
27.838076523073212
27.634001765492588
27.532663039576423
27.681715722141714
27.772247620833998
27.793686794243065
28.081665512905843
27.77038661249845
27.73414549804476
27.78933222412722
27.89733397633835
27.782924432949013
27.585941014555704
27.752549635192334
27.903999204363334
27.748943161285553
27.874977618567954
27.87421472142351
27.980510164048425
28.028158680508362
27.957424015179548
28.03379621705078
28.130656048975304
28.042402722763146
28.005599698761824
28.281908602136138
28.01889089361701
27.89214763481484
28.072485416707444
27.94150743657913
27.92546309013632
28.01135193690864
28.197800500227046
27.911696288659254
27.894584137294093
27.910851630754074
27.87235410532314
28.00742247272073
28.275182935362576
28.19219853975742
28.02916213587323
27.998502143967546
28.17736368678917
28.0650084526551
28.207286327446315
27.966998368044372
27.94708809387846
28.123793004029178
28.104169352101174
28.113537411715036
27.98789762628376
27.795364968823538
28.076024686842143
28.084288428629183
27.824781084525974
27.85592599843643
27.928359119124345
27.973107171618654
27.886099947201334
27.984435797243943
28.115888006356208
28.149030077531673
28.264260974778058
28.36834972391515
28.252712861462246
28.051592342113846
28.03111580388818
28.223113923910965
27.791704243384437
27.89814593010797
27.882434960428025
27.748168158403637
28.035671601148227
28.008797806963127
27.9017637352302
28.090491998658038
27.773069603321115
27.79823870214602
27.909113352168756
27.70105564759803
27.883173708245476
28.044598803384922
28.145658345385765
28.226818836542293
28.09560153187598
28.070686167216397
27.925561327702376
28.05991050387597
28.10978792348558
28.050132674537718
27.984203413320817
28.234925085833456
28.130807003854525
28.199368007826035
28.04458794151325
27.909178289848814
28.028589090905655
27.870360133047203
28.014578683024745
28.019620868674682
28.072891939872655
27.966002350033452
28.020304916671325
28.002970179879757
28.00683369973053
27.96110730522336
27.99217368034549
27.9496832231196
27.938383640019072
27.7940811725367
27.872261491146098
27.783640842146436
27.801552336325816
27.910673476224126
27.684712573644585
27.79907427854158
27.85321415352953
27.89087332061933
27.94733269132332
27.92963328426325
27.63791483490622
27.523022637974762
27.92798148243021
27.889174038193126
27.72338952068646
27.641713387338367
27.954528582404862
27.93885286873891
27.946249184120425
28.071498993748417
27.91523516201224
27.652811092408257
27.56706025806837
27.591884303379008
27.782441826042096
27.684594602624486
27.83584360094708
27.716421229538295
27.708800898870376
27.69032893782556
27.858633303503503
27.881918255436524
27.96208796074469
27.980449719988826
27.750107865567553
27.896649136338045
27.965598734049916
27.908408495901323
28.00444148032074
27.854755615678236
27.78163798518408
27.964939137117515
27.881399265481356
27.654265435517168
27.736206862595953
27.516271763787138
27.67027055716503
27.633927505928025
27.674377681008515
27.63790533580325
27.699703166054118
27.642899725544844
27.847073969808708
27.69843286351499
27.71267794737945
27.73786370758178
27.69276469310486
27.769821476731725
27.85208450252287
27.811622099911368
27.840917451674922
27.64898510312945
27.79896984000286
27.65047427709002
27.653456952523882
27.513028758297057
27.36400821364288
27.43791121899996
27.52738012283342
27.563072965308443
27.590961252812797
27.575783520789816
27.64373221305589
27.67256673824399
27.62455579038611
27.744064916694786
27.759280998346654
27.570321912735434
27.494850465548126
27.88057079172687
28.104266342248845
27.8117883342771
27.828593062144705
28.08307645516095
27.796512083981266
27.79246589544842
28.03362853102701
27.836999125023997
27.527036621981757
27.663339274698888
27.75039176486552
27.70402424786785
27.634612114789856
27.738383967224564
27.926528767665566
27.822239402504323
27.953057014017887
27.83930436579824
27.840932301908627
27.874786781703445
28.114243683159525
27.781816796674573
27.88314161299529
28.042189416024332
27.98815892102126
27.820305166635535
27.74888797454094
27.904420547189133
28.004213161716187
27.74139401655962
28.196228537779827
27.861675032725984
28.03792167522237
28.20252126726187
28.017695077600617
27.946874433431148
27.927986285611023
27.974903763472124
27.987446422083874
28.076075798869084
28.068091636308843
28.056543588369514
28.075014286241203
27.932296856126555
28.019914078872443
28.18693999142184
28.09970991850478
28.192631374378628
28.007521544119722
27.980760400037905
28.054486643759013
27.997684046331564
27.847124387567238
28.14813769189281
28.04611946052421
27.7878993660613
27.877154101431188
28.1898279313192
28.00958295149349
28.080638151821347
28.070343345276424
27.913995453223073
28.08173371404236
27.76300662656962
27.81574136846997
27.96869669477213
27.855807516107003
27.79456227030941
27.865743634768872
27.842491418975204
27.839376130986242
27.63220997565584
27.784395311643937
27.84002268457087
27.669899076575895
27.67217069625809
27.851112826007412
27.713219182709636
27.62503362430309
27.71285203567519
27.737486975560163
27.667016656569622
27.569267790758282
27.599718097255508
27.389406031709647
27.757465501507028
27.876451392311438
27.842510766891724
27.70274336749412
27.675056091784004
28.016923602487907
27.896034065625866
27.935604267652486
27.88041363248559
27.776617698933702
27.908592970221118
27.95319934088505
27.83781860329685
27.708492346997474
27.68080423844214
27.627823452294482
27.787249268221327
27.829039076058734
27.671261789762536
27.749019979466834
27.579752179232344
27.73174726044443
27.812197994432022
27.872887177168685
27.744253131483035
27.655936178755017
27.72147682876919
27.670733371493466
27.89433306716512
27.829153954477203
27.897341079156526
27.59730889645278
27.668933531494584
27.749076998752244
27.856896971460436
27.866778084450832
27.861626360595622
28.030744094963065
27.692482942152413
27.86662683758424
27.677173607440977
27.75663121987119
[truncated: 98,002 more rows]
