# Supplementary material for: Comparative structural insights and functional analysis for the distinct unbound states of Human AGO proteins
Source: Sci Rep. 2025 Mar 19;15:9432. doi: 10.1038/s41598-025-91849-5 (PMC11923369; doi:10.1038/s41598-025-91849-5)
Supplement: Supplementary file 6 — Supplementary Information 6. [file 41598_2025_91849_MOESM6_ESM.zip › AGO3/r1/N_L1_distances.csv]

cm
23.661310264481095
23.368311052159424
23.70502533016089
23.765052196255816
23.789186451876713
23.806202615485923
24.07807544161522
24.259813312296586
23.786864369741757
23.99685623596791
24.06714167620509
23.793574304711367
23.924491274031304
24.145829746650367
24.118502679294835
24.042863556850797
24.000915319533167
23.827162597368492
24.189853625018934
24.14451453906978
24.044325134115063
24.009082334224207
24.01507411844907
23.751974926582083
23.716520270726914
23.796024837115024
23.817878624004468
23.781917048201496
23.527953000504084
23.68095791164594
23.613717512990252
23.744135775316856
23.69339889140948
24.161257916349605
23.61971942702421
23.43507485960914
23.527984186478832
23.77338584418576
23.555077363861084
23.51803674835151
23.717141534095834
23.523504287949972
23.47690307667099
23.465488564396846
23.58568040797699
23.48424356175177
23.504318426043085
23.442078743539874
23.59546698285874
23.43773851208537
23.405290061889694
23.61396095714953
23.755263871979675
23.907450937959815
23.811363912509844
23.925829773872547
23.80837714139245
23.90633032293298
23.694891308619585
23.847335089737527
23.76552838974573
23.931276143850432
24.03847620421867
23.88217551528932
23.85828273854627
24.002379617288376
23.893238350584717
23.57371145453938
23.780362969430662
23.662867842584436
23.690425963740807
23.82212371954861
23.836763632718938
23.756727131502576
23.8611999342693
23.53333501207244
23.658068797446244
23.663032091100078
23.510452954357408
23.77116697715587
23.896166304014912
23.897667396814985
23.69147824300373
23.878506974879553
23.447267666803757
23.759081772956282
23.773763798024877
23.605582551210585
23.698582816674246
23.804479576711504
23.921587298547834
23.8825092856235
23.85897062284745
23.76494295209997
23.723428926117656
23.473824087134464
23.707463916050347
23.665539639265482
23.791358507791454
23.748211340128332
23.598332868405578
23.683002556293847
23.724337988282393
23.68992377707189
23.411183752722405
23.801944053981458
23.91807384062515
23.823213426038915
23.9072815341896
23.90768950340876
24.17705400268241
24.29275476034556
24.164254126383884
23.956961537236673
23.93566523498617
23.93418046662581
23.92604878673778
23.832774475136805
23.928449185493132
23.956431309375077
23.820392111434046
23.99265073190872
24.017108009658024
23.955142186359556
24.03617837964424
24.14396867573949
24.098282587080853
23.91781085166974
23.922366731725035
24.005807326316003
24.11280990089993
23.85561933467969
24.119820864622703
23.9920859528266
23.90253640722572
23.899508681305328
23.83874834426338
24.20373348959729
24.327746678419594
24.18413803225894
24.142066922568706
24.174403748871278
24.319439030974046
24.29918430006023
24.15905667011124
24.196149557688404
23.96043884330711
24.005142474122707
23.93106610991377
23.95731574263475
24.117132948887054
24.106631239159896
23.863526201486316
23.861622401679977
23.783977153653005
23.752211140824766
24.03115336790371
23.92780902646905
23.57173668320251
23.742211578202912
23.696224447400297
24.06363030382788
24.04330248114543
24.173240625119295
24.16261007608246
23.939693100029558
23.98769643220771
23.91378758391895
23.81757351182513
23.86148271037284
23.877282296309815
23.88920476237854
23.828032024045825
23.789168305792924
23.842200828650093
23.78172309685759
24.047806745233824
23.995142501167944
23.887199354771624
23.94816307985633
23.949659948005596
24.034488432052704
24.11376905661921
24.1519980748242
24.024412599017047
23.96808768276192
23.946688491801492
23.930829950903696
24.07836574285513
24.017619378701838
23.745057606058083
23.611241611579754
23.719410622793497
23.722692150286086
23.743577079337335
23.677111069298764
23.65691104888344
23.46046493969476
23.734940282115108
23.44300557534816
23.34645768415832
23.2982873644897
23.147335318403815
23.471382631621772
23.51510506223262
23.93022110614969
24.01724459004716
23.954815386346727
23.63548545448751
23.42701306998962
23.485209355025553
23.82698608830138
23.677713907809945
23.700493179435135
23.678660163263103
23.801082975329958
23.652936505857266
23.676698608442926
23.372735471344313
23.280706761202758
23.40162429579925
23.591268653463096
23.272954455359606
23.144408256374724
23.47608075766747
23.25826879716137
23.57337092373328
23.425205412819842
23.684652165107142
23.703069019438622
23.61898428184701
23.908223766301013
23.766555039219647
23.507313581532582
23.6224696975664
23.489906663874542
23.426449273834656
23.605473458400297
23.840724024741633
23.6061560589702
23.64663117405912
23.620833460876238
23.687566008869062
23.786452455291798
23.797733821165316
24.04126367040557
23.54725956113597
23.59349691929383
23.549858205481744
23.65503833355119
23.447315130453358
23.496203674994845
23.616218509056935
23.65333854811147
23.610973641408947
23.430248012858357
23.682390670740066
23.56226637010252
23.536450242941577
23.214232993999417
23.380744259278934
23.420526271786127
23.494264389791372
23.513209816333354
23.365108218196347
23.194936684172454
23.3624388634072
23.411887680989878
23.461043591644117
23.35411143861542
23.338212012137525
23.24277969061372
23.465071144234003
23.77748529747035
23.53373111670752
23.41794858848423
23.57163825528682
23.54423263507029
23.577516677964613
23.802571884716606
23.720011443573853
23.508785938547703
23.7551527186405
23.47115205645046
23.710434418826424
23.651997504477688
23.578386835817096
23.44046635171578
23.230028139552765
23.23457008443378
23.103322145456193
23.247288560322957
23.169815358160246
23.340370605359574
23.018096445150434
23.42774696352912
23.017191842867526
23.283229495400292
23.04769925284925
23.268703035103098
23.176983574112622
23.427931814712462
23.325219837080144
23.016520736176012
22.937622378274103
23.073508969638638
23.07222566194182
22.955242719864668
22.938657700999265
22.863897483758
22.851788174597303
22.604279079607466
22.916806210515805
22.942494536983844
23.18077680627764
22.980531755317493
23.395830150069504
23.22277964514603
22.919163788762933
23.04723088386153
23.040840445228902
22.856271650222016
22.942411617115177
22.95992682776709
23.01734749186663
23.01425337826996
22.990874345972685
22.877483901254408
22.722880568144518
22.917922498201897
22.794841708693717
22.630849366421938
22.895865628956223
22.81686690592318
22.901341803236306
22.790255712399492
22.723011963276083
22.80464294599364
22.991877709625395
23.246430150431575
22.828047911172085
22.790470826265604
22.722312097862513
23.0104063554421
22.67015011657278
22.744493381718037
22.8847539511148
22.56839221722656
22.772379835930195
22.891441166117765
22.664241485347805
22.61160607979476
22.659376783347547
22.953851225579808
22.924373212492945
22.82813467711512
22.7436488800074
22.881788156283736
22.914916187112745
22.80471070704809
22.57110719900596
22.793110846571782
22.854874439945508
22.98103896308526
22.996923218510766
22.960983525991264
23.181343474265653
23.067873405752614
23.289226234240413
22.913625452218636
22.722717785910056
22.999768132194482
23.002683566977797
22.69316815529824
22.673121735024313
22.740477277497824
22.786465417219965
22.804340817118366
22.71398083239817
22.59980792458592
22.571905392857154
22.591658232581963
22.65948430173476
22.749506912367945
22.88636687108924
22.9628296087182
22.96361200351753
22.920671527776147
22.882443461559607
23.004921058716278
22.937806306824534
22.68568387180115
23.04237420452752
23.001557054459017
22.724708228071673
22.741551848431623
22.605510101479915
22.679747548305418
22.777014595967078
22.66683649892159
22.664722378539906
22.888454947788635
22.910825580105463
22.98645344224631
22.909789821356288
23.069414498826372
23.098118698850712
22.839545478665496
23.067579051599054
23.175677374241957
22.96288994007827
22.92015386659381
23.24051310360902
22.894200926918586
22.959956184055756
22.738365454111808
23.02784616699044
22.7093956467868
22.980476237115347
22.932792916866067
23.045284540344117
22.996274383835726
22.96892693232908
22.67813754610205
22.793943250855346
22.690830002906043
22.736524525096293
22.766304130257634
22.685811128179648
22.747344533921986
22.783060063868813
22.88841273670782
22.81744136926014
22.958220271334273
22.859924817927087
22.70478117705472
23.03832347070483
23.13233510338947
22.84804073007204
22.900157278741556
23.01318618160903
23.16769451525078
22.87080124586139
22.999519345609265
23.190597523380728
23.164743224000063
23.135270575736925
23.031652201562483
23.052143559034985
23.111684185510764
22.915707348641494
22.982944814412505
23.009013701721955
22.95076675810693
23.077922810812677
23.078372081523028
22.952504181277458
23.057495639766493
23.115904169582677
23.073852190868518
23.101584739098474
23.154844352309652
22.92669698860282
23.236061338362042
23.0537891589498
23.220544555574545
23.084435528715712
23.178257869991533
23.242444709827964
23.40962081934399
23.170831455566095
23.41734555717287
23.42140586080551
23.08443159082754
23.434662899803843
23.421291982180225
23.285418549940633
23.19248663677898
23.23078144839753
23.241368710982393
23.446270284383914
23.24028460587534
22.90872024557937
23.19697937732432
23.290184265929366
23.086780747928202
23.245764923277655
23.25775563455132
23.19082926342577
22.953964726315103
23.152974565286762
23.021054863043634
23.03011923102595
23.057507747295286
23.201912526178468
23.156034275866677
23.27146651132857
23.52147179908484
23.444423306834423
23.285914063693937
23.64359043009943
23.76436629422484
23.66875535016811
23.443242774815126
23.434751095855823
23.272807578183194
23.64168345746599
23.652119765828797
23.356830675795212
23.264133224386445
23.477514228547804
23.59867687066104
23.505064091253487
23.255838180537847
23.470986917838154
23.370811167166867
23.711344995348156
23.664340329250805
23.607829241582373
23.46238957992847
23.328649381634428
23.70594470222762
23.697734211823423
23.52860954397897
23.45800634724778
23.42068523520906
23.313041081050905
23.641213994964428
23.510023765631438
23.862923038921952
23.77612618774883
23.742784485581886
23.82061371407821
23.570352451050418
24.00040436514864
23.840557513053298
23.66553487389689
23.848483297081433
23.825828480928813
24.023525086868446
23.82765839633803
23.698974601694044
23.75858238339055
23.55325876306364
23.771008584783612
23.704579450416173
23.770099616565407
23.79647729843196
23.7717643681888
23.93955440637853
24.059167811017485
24.143775353369538
23.9039390908076
23.781744659583754
23.686153278574885
23.45841068096527
23.42114224557245
23.528895378524545
23.532737104354347
23.441469519082755
23.54794009375539
23.65709914945289
23.69780266626975
23.63319760400895
23.389303824092924
23.297102858822168
23.3383907331539
23.54276347798052
23.48326151921535
23.48534072118059
23.40058392431182
23.33347668195957
23.720766461071936
23.363120594187365
23.39428669980517
23.61378241083862
23.510764940638147
23.284313564204258
23.464500488169264
23.532857633671778
23.379937921530978
23.416302663642917
23.33011374112591
23.528914143187745
23.462769666830575
23.2505256224258
23.351754506840606
23.19279409195559
23.256401337918476
23.357004353493906
23.194673877145366
23.528103122934148
23.561069152231482
23.523856447188393
23.36385146314444
23.39001859442541
23.486372523286498
23.477485459276384
23.25902782364415
23.269833368835037
23.425499724149727
23.5741537930286
23.565450671901424
23.58219912564111
23.39374612907281
23.41478545378317
23.395065866285975
23.398988989907167
23.113208944007912
22.976507663779923
22.952577575111935
23.157512122536453
23.280554364279844
23.041443573558194
23.322585429257682
23.002568541096547
23.087294428452665
22.99261899819429
23.274472270128292
23.122438748085894
23.244294906959567
23.358989631648168
23.272496882027166
23.064616031689912
23.20068789972702
23.023177535942292
23.05966919929587
22.971983031364356
23.217871101922757
23.244473540993997
23.03832781414858
23.283442165206324
23.231028464718282
23.12539563024575
23.435439434766565
23.179848524389417
23.24840645149126
23.357715332569615
23.416510909343685
23.749554359528716
23.5812527720081
23.58404879069302
23.627419320070977
23.468790198903655
23.587601369511006
23.34057055441179
23.705097658527308
23.339406497865475
23.336937957692733
23.295312158439213
23.377956256861445
23.477808432765073
23.504145190866417
23.508902899480926
23.379987962053562
23.198345036515843
23.28385310812407
23.308907804137338
23.154938811421776
23.479039016012994
23.464287238744998
23.270149398726087
23.310245192920103
23.49043695200923
23.3728141970038
23.075856818641455
22.942818647138456
23.020931136332347
23.01042241980928
23.106694923552645
23.371423336764245
23.46594736766776
23.160949750068003
23.25223575853717
23.109877127063008
23.35216833289625
23.357791438123783
23.10074704727927
23.192249784159202
23.359907334066374
23.202440787430103
23.38563050176753
22.93416492641403
23.185722309238393
23.205508961036646
23.012127345079588
22.962734587225047
23.165855581332256
23.042518840960813
23.19591445948631
23.118653052496953
22.91619874059626
23.17238183856716
23.15938783614903
23.109649246180744
23.235637632847666
23.084285734635905
23.252469982867787
23.40176927878004
23.22986104184353
23.413421367703204
22.878112712605922
23.4757234040234
23.623826762617362
23.351005181949002
23.54210678474649
23.548508026082878
23.444012433914697
23.325902373205743
23.50229304869444
23.5238301100765
23.478796166001477
23.426999522280614
23.51009840197757
23.5133015945284
23.327962231743022
23.392748218926492
23.084085196062688
23.318372094051824
23.3963580666395
23.387690121301176
23.506482981159124
23.19429389329017
23.346078016540154
23.238394162271547
23.16432229301491
23.523362336694376
23.38016264242201
23.444749310710474
23.204750810725017
23.414274630578984
23.29073153745268
23.289719392034787
23.43716676170605
23.436912488349176
23.27986361282259
23.154836957728772
23.166186852779216
23.28081123960815
23.38073375222422
23.123844584220205
23.415200529233793
23.34296049911472
23.133038245131328
23.330776450515376
23.574475985361588
23.47815988655901
23.31572489230046
23.599540608751614
23.714313985793762
23.420796876252826
23.46777773274243
23.258535162225698
23.5361895098923
23.290195231762915
23.226731039508262
23.354070029073792
23.51375953789843
23.297664264802997
23.257696963543022
23.547175387680603
23.474990975580628
23.25766503163316
23.116804387365196
23.065414663355035
23.33429941814532
23.285511942321403
23.047831120987155
23.421653172575734
23.318287735503358
23.304856296296506
23.46438624477424
23.287558400361565
23.293543611448104
23.38981818655667
23.206345233569174
23.40422978673646
23.487585437630138
23.361685102987195
23.3931143265956
23.27332323660091
23.206823521542898
23.211630545984455
23.31775447232369
23.241568902973672
23.152736553150834
23.25146324191739
23.417083212661822
23.016913821880937
23.161151161251592
23.308214255870592
23.169580899276152
23.323233752880977
23.340099006905184
23.248417602551175
23.327265099043142
23.34886441912065
23.36075410081479
23.40169695881298
23.21278412025328
23.359564065995738
23.35373205055405
23.241348086829344
23.469764518496373
23.376545738217086
23.28217247914275
23.281551018214934
23.248473607972578
23.41526671690094
23.459134608469824
23.238739402112394
23.278764220124764
23.46423021293117
23.121046043394067
23.391820390970295
23.317527126180742
23.28249693873997
23.17598039831894
23.163186267006125
23.309692969254552
23.351258001356143
23.052062869409877
23.092173595027
22.881964601234195
23.043523730766047
23.05578362346759
22.80962587849061
22.918680046933016
22.96137765255561
23.046309852161404
23.124936678113894
23.312133659519926
23.254284630046772
23.14658394458823
23.342875735498655
23.35898449379629
23.06375581954922
23.191242503010425
23.10565344686161
23.21832198029122
23.264261562239096
23.214738374219156
23.052788184898528
23.060193110228653
23.002926715782117
23.057782946155843
23.298142142209933
23.10658544595898
23.0759156661146
22.94313248347398
23.070715010166115
23.225280435471834
23.13769952632607
22.927150737117458
23.076968878819883
23.08463681191712
23.1821833253037
23.20836308746518
23.07725599835084
23.071268112072765
23.35294850088604
23.073375165046055
23.172319651306417
23.124015722881634
23.104490832579256
23.354815103409052
22.998794986845223
23.236499567097496
23.241936670819626
23.255451765035716
23.262144423607722
23.053284886411774
23.15331551786343
23.07075065466843
23.212195605176316
23.13243320007864
23.36003828025266
23.4643172004509
23.62698431765888
23.350490436556772
23.298556608074854
23.265372033812284
23.2618613555757
23.15757055247007
23.15496285664512
23.04835360332938
23.266317638293213
22.98510954580142
22.90996392349805
23.20422900252584
23.192568547661303
23.242851290114206
23.25637371851018
23.363677170574398
23.323037254510428
23.356545605674224
23.241751430910444
23.186243976662304
23.218343005345766
23.28609643692445
23.41960774817777
23.58222134401736
23.204697380743216
23.627416178960097
23.361804561443186
23.516786800901965
23.23904462756092
23.314823670128273
23.245507784115308
23.452360963186063
23.345277945120415
23.43228693237356
23.342690336652613
22.975486336076756
23.355400185451984
23.137704294049726
23.56965582791247
23.31185081388882
23.257859120263216
23.252497073033304
23.549290892535282
23.42890795292621
23.36430332573199
23.231083602870434
23.28154575798112
23.265175102468604
23.212903976171464
23.423836002739147
23.369313730343563
23.21689297102357
23.43987420250872
23.21897243636663
23.34396112180833
23.2276858164328
23.266819379845412
23.22228510138843
23.517892242242826
23.42248339363819
23.269338695215424
23.207059350976017
23.379282835561522
23.325219940426383
23.153714896449966
23.41629661162436
23.470439740268198
23.32356090121835
23.517940223257806
23.422110004993712
23.505196309034496
23.365799766061365
23.482732468016565
23.393050484760415
23.067239959737083
23.527880241135993
23.573581738333875
23.462960094573983
23.506616502526395
23.49153740419051
23.435770922933187
23.23007566545259
23.46192013031566
23.452737016696418
23.82450999477533
23.59125454746001
23.615991219327288
23.518035540949295
23.615087251090753
23.63105766852993
23.52835059649636
23.59619380365867
23.552772169894343
23.327139652369166
23.092300480741283
23.40817330801098
23.283478811584573
23.168810245802614
23.330868540464053
23.432523341596625
23.338065555455596
23.353949532759685
23.44706492385861
23.53524053470227
23.199939364815762
23.27242581060766
23.330405979708676
23.163561137957576
23.365729588793823
23.13408887475286
23.179170482972534
23.06695016481743
23.29660401958319
23.17666577991745
23.080654352125183
23.354279309518315
23.474893614833544
23.560797118827768
23.605995793033987
23.351463451518725
23.55655183648577
23.564396604165687
23.593491207530075
23.54936705070738
23.649446120809916
23.24037426139969
23.3496246543299
23.543792806102296
23.64348177125384
23.468891254766845
23.284154010742036
23.312722831613886
23.33521991619649
23.160406176639608
23.33404417133688
23.293000711968983
23.23288800936937
23.466671844033403
23.386144733096582
22.982485375102442
23.11268518610573
23.240168344217814
23.320242987116995
23.468522412252323
23.516624333663028
23.745924512060906
23.5851522801663
23.41493588383836
23.476196537488445
23.311970777277576
23.392684738519954
23.34636087421844
23.58599928297338
23.409041234762405
23.1304572193928
23.60417504772903
23.71388368038584
23.475604684783434
23.426177806739954
23.296368573533396
23.473733042566646
23.33391489779933
23.542098763073092
23.520701386118926
23.484080205702973
23.53681797041669
23.214892780386855
22.99205804996783
23.399292775671423
23.623253189721044
23.410506075259136
23.412462293409117
23.614098568259603
23.51483890665933
23.843232179071915
24.001028351146225
24.14593070384069
23.910440443117444
23.604266500540263
23.668920506343124
23.877510560232892
23.861853073522447
24.070221773923517
23.98529739056447
23.838951849623545
24.078504686811204
23.752912998651006
23.82041637685891
23.875464278127243
23.86138702851169
23.73674663247324
23.804882609642274
23.704204571354413
23.66976149297815
23.841916573078468
23.48039131634666
23.393124587728085
23.359276866786203
23.348796951118548
23.360263941650345
23.297807648320422
23.43264746198372
23.307761638009847
23.27180315086789
23.339625349092646
23.82486407837331
23.445105971114554
23.530704817177142
23.536623254100988
23.760708386339203
23.58423387302021
23.787477349639314
23.464020598124726
23.04369319646083
23.482788420361288
23.73085871451903
23.560621771865904
23.61052823569354
23.414240303906602
23.520877829721098
23.609822299765824
23.548032423584644
23.486817094202525
23.61216522430499
23.71950978664827
23.561595016564375
23.457600778454637
23.160888919710143
23.23196002161737
23.26940089362509
23.405156389316495
23.377907843863735
23.455081258571287
23.493519487058816
23.35106462571721
23.833092132780457
23.564800305441626
23.519912011567914
23.397787790639477
23.666535984164167
23.423591039294244
23.32952437294362
23.142327765786362
23.332236242616343
23.30210710593611
23.262697622133672
23.493554194900675
23.523080519463388
23.5738634286909
23.591487593066212
23.752166741041567
23.609788513100685
23.999120656406593
23.87375874731826
23.807639235649244
23.587989141026043
23.287025320430974
23.397054192348765
23.776418615946117
23.63610217619024
23.835032765121742
23.46607559849021
23.63262474498133
23.63410996572979
23.716005078325168
23.605231953787165
23.746854873111108
23.648559506675525
23.303144079165037
23.332082285476396
23.364162016732454
23.47295921629483
23.442858190169797
23.624230078399293
23.670173463914395
23.68483158061635
23.48870097966076
23.50495020202839
23.487906159306295
23.557556331834252
23.535121776137373
23.59674711016272
23.37519233727499
23.420896156729686
23.473914938681887
23.42984303164159
23.574204114660482
23.720186717473105
23.591368827553957
23.679413461625504
23.532189421889765
23.44502174207255
23.3535603834739
23.47622972450112
23.427755584899483
23.569668624137087
23.616088464426117
23.522317836041488
23.68333870170303
23.71100964935441
23.61050425139723
23.42425896997499
23.410560585521754
23.39735378190928
23.50942681113068
23.362363825272027
23.27233303516035
23.43026706712199
23.44873311434146
23.35581865454683
23.418282908735947
23.416688939916053
23.57189112676943
23.439487434749417
23.281685905749836
23.140252825479394
23.31865743119592
23.28636748865928
23.326932076051772
23.382516862432105
23.063333911550096
23.04182014557261
23.164155373065512
23.071511939912277
23.099940193654533
23.443659420390343
23.38064081066991
23.390045807161812
23.726882432488317
23.79377258710505
23.84951317393178
23.488012078226635
23.366986663342878
23.66129007320756
23.685901170516942
23.98994901113632
23.4639681758184
23.44999608594017
23.73997058847441
23.705933503648176
23.857151016523865
23.70725533972595
23.840207073378284
23.72588769563117
23.650271769885528
23.549551894922963
23.87117209210229
23.485307104705655
23.66383675253632
23.86256133725983
24.066947034505393
23.763915563173214
24.050190213315698
23.836992679594463
23.72408222353367
23.431696368361937
23.618665741280203
23.48965066946955
23.58887932873332
23.292413387890875
23.567663575465172
23.290963711270145
23.638410826363515
23.528296073530793
23.291308290603233
23.52845703799374
23.72589990198646
23.607631795620243
23.659090220486572
23.44272246734005
23.857716466071782
23.626363330810026
23.671307610244245
23.40478747963198
23.672779722915546
23.460741752574155
23.325538944616678
23.432367090058666
23.543947430784414
23.663329269181137
23.61757157790402
23.754339579909278
23.332746382281073
23.15024701491144
23.412626698481397
23.15735226544939
23.263188580971267
23.71593315461974
23.41080484243954
23.520106681234175
23.477748268995764
23.66071252700449
23.608095706180265
23.472938740630305
23.35353813402965
23.31444007487266
23.466023984152958
23.505524783113003
23.507164841127604
23.428573231936753
23.445043816836634
23.554193777908868
23.742028693724013
23.62378181922779
23.75759332455947
23.539157649815365
23.695874000649628
23.804958971091395
23.903530887829334
23.81680211448723
23.673621412366476
23.812392055151573
23.756572122871045
23.9255212932813
23.995850706759462
24.196703692555477
23.725493586569726
23.737370130451037
23.969052472226426
23.734889668585367
23.793732298076797
23.81281763155153
23.65924261869006
23.626372943365762
23.74407921649676
23.446498329982454
23.650627566998185
23.38776273265546
23.564697750223825
23.759632248697933
23.828897721693107
24.04520492988397
23.819239156230182
23.648269318505076
23.707519287552905
24.156036509477044
24.025435710899323
23.835300800135226
23.79447015754611
23.793548176058884
23.705391276721503
23.957870046279833
23.852836654972695
23.75372122708124
23.79909331502028
23.704593050903416
23.594228645055782
23.5464204056607
23.461380817870182
23.656548085463466
23.820910445295
23.5815726435346
23.75588376077365
23.925533389883398
23.861700039193085
23.75157983316637
23.897908380006722
23.81316848246049
23.680071669167226
23.57935462042107
23.776443881222427
23.94917049861494
23.826756269386134
23.78172768718474
23.690673257772257
24.042537537147645
23.857310746473793
23.69798577925744
24.060682390882313
23.736654643086187
23.820114164396905
23.79129709524477
24.01525176675356
23.940726717018137
23.800147732528274
23.839110993559064
23.87431958519164
23.77962613540099
24.060703247636756
23.907054838209636
23.887334699042412
23.792744166047747
24.0464678777131
23.640143981014607
23.75702731930623
23.68272673692047
23.88699224733579
23.67686985029875
23.913275388825515
23.753899651792803
23.755527520042627
23.84887857027068
23.901199585483223
23.5183765529868
23.885117798699657
23.63121712856045
23.58783085363312
23.75838247173715
23.641596888873764
23.546989194309358
23.6633059007584
23.691409006524342
23.480791151999515
23.568713054329955
23.50339830113123
23.589212697139317
23.301545209241077
23.596119327810882
23.42752826411987
23.555051168078805
23.629330956701867
23.67661556061569
23.31952184488015
23.517499026118774
23.902971932598017
23.86002784374066
23.788830880548936
23.863902000049073
23.4746456315947
23.720051048696515
23.76116454611198
23.71880350286209
23.641537120039853
23.62840602569308
23.82999424574571
23.603491652810117
23.41667335230623
23.418013241303733
23.65688850476536
23.78528316467082
23.81563990229798
23.718818879178464
23.617381393248486
23.66571619070823
23.69314448331473
23.94936823268264
23.55812242128422
23.75214991204841
23.820680769010277
23.541489529417543
23.835518778423975
23.970494413676956
24.15179488172714
24.100889542488652
23.930006991929268
24.084756823344414
23.8845113813043
23.906075837469402
23.694643233036636
23.65983685392514
23.84951485096416
23.55780600219797
23.553896227523513
23.470415666506163
23.684663875820178
23.73088320167652
23.87396835557159
23.783317050579843
23.641098559102325
23.70195873056447
23.556181589624714
23.55421291190479
23.412961256798315
23.42287302043147
23.360813127644327
23.486472872753485
23.40922209932738
23.622424788798522
23.430739800974212
23.552292671547047
23.607872917721732
23.53780230307786
23.661717433980705
23.781468035147626
23.746988018322106
23.591626040131853
23.503157324810317
23.628779413952458
23.5093559940621
23.515177467327963
23.088296456385507
23.048982845896365
23.100374865994656
23.162632109507832
23.4141235308235
23.48885670224677
23.50640414390264
23.329936318917188
23.337256364590385
23.505982400575398
23.33512287495104
23.152755201044627
23.43370847070912
23.591370512156637
23.677425455684745
23.511566387927118
23.451143418918022
23.14444472801461
23.350822930194283
23.305589965754223
23.34210927107493
23.218287058822504
23.24278609076843
23.110363466145994
23.424141113314327
23.403180117155152
22.855670274451793
23.28275052629265
23.294471961115292
23.57017561758263
23.576700962176293
23.587097242148303
23.5169966410913
23.484737574260112
23.526173059705588
23.543929321567443
23.425927115842626
23.56296611389917
23.489640644126414
23.539146092139422
23.447934667578696
23.7152829004324
23.63956613230527
23.74602790574535
23.493619064280978
23.782120555969442
23.85139029075573
23.702931869116416
23.414278639294597
23.532912051130022
23.48319004152588
23.716256166794956
24.22085141409821
23.88049341847603
23.598472288667953
23.84356633635848
23.5695907699433
23.79005227751558
23.93527989554792
23.80614571947805
23.681032521272783
23.85206874089858
23.7241766707813
23.892975863070184
23.51739499357733
23.83424539750326
23.418165461065424
23.643369759589373
23.588412993399267
23.65385068954323
23.673600093579687
23.300900860215084
23.293889744292784
23.574952575728393
23.40007434469824
23.567081631892226
23.55482187555119
23.738493498766893
23.79381419089397
23.957989009166617
23.817475783034006
23.730373746821446
23.650649426663865
23.496669930439
23.41332155860638
23.50693314144451
23.369071438577006
23.527202972078125
23.463204476876413
23.585010241318678
23.599802777020273
23.424368035243685
23.408652679674688
23.67780017728424
23.629801799011833
23.545466547579363
23.795922405257276
23.971394985040824
23.61089695765542
23.637794317559198
23.67771271836722
23.705157895063973
23.753019279255373
23.51060909174349
23.435109772643543
23.55786468052784
23.623116302088388
23.878919440561923
23.983130523690654
23.669322041796875
23.79820135305231
23.83989617501145
23.846717719613377
23.764754209945703
23.501541663797042
23.661191393823568
23.633114247464302
23.716263455498535
23.49339301730605
23.928259114384648
23.81240316756042
24.019551406458795
24.014938499519626
23.823929421575667
23.857004477139977
24.159964106523372
24.247688483494663
23.99863366347941
24.052238873600526
24.116774854608515
24.04011338770206
23.890807094155974
23.800570260863196
23.96262699995731
23.912757862353676
23.708702698153797
23.81603724227205
24.043339907467292
23.69615328608725
23.3775742422291
23.794651567181813
23.588354078867457
23.316312029542008
23.40740522594033
23.57625516026805
23.560460272604246
23.805485353392733
23.565508324401826
23.38772517616454
23.585404673536893
23.57233396277374
23.48430413859091
23.594559394943317
23.534113522375865
23.46403901197089
23.68851378264781
23.615539217400972
23.752817369045687
23.799080690499803
23.458338501475254
23.506447636710522
23.791787785474945
23.728845727791114
23.627448304158428
23.831123589032607
23.872560822266365
23.732654946758256
23.75396649478703
23.464540567399588
23.585494582582832
23.750520839566548
23.920222454899097
23.581875262195645
23.604769468838292
23.60273095230373
23.608712652846364
23.57065065827685
23.518371908498892
23.55039187989054
23.843385662981582
23.86247918202251
23.883180528210648
24.019554944500367
23.64084438999251
23.93750389608942
23.716737737031234
23.720562658976476
23.90736890066
23.83909248012092
23.98737213412191
23.70746282861754
23.69791667787112
23.918446200424153
24.09370063613941
24.04462783575518
23.75467633022474
23.675819517682935
23.56976824201641
23.111796179900125
23.30237126557702
23.64767651397892
23.642437381389573
23.572480761552217
23.74830949381488
23.855565756065843
23.87472299999944
23.41094336549883
23.753394159887627
23.513777529132533
23.560144693670615
23.806079760972317
23.738614534610857
23.630696773508287
23.579884810433565
23.602310689472667
23.574448984007383
23.591853410721757
23.53382812436679
23.366158936005057
23.456630413111114
23.50633975564453
23.323770187697832
23.49066915687333
23.482642470776202
23.503249302557776
23.4455964671526
23.639552282538094
23.333970861105136
23.236676917215565
23.38674060912888
23.405683028429713
23.6093847062228
23.42957923921603
23.401034892779975
23.536524194045846
23.64265989585719
23.635318074014965
23.4528404646231
23.478020022726547
23.700913128052726
23.459187603388763
23.557896744242647
23.64906513947218
23.720790908580128
23.90622240936374
23.377602032220455
23.53355696551079
23.63226992267458
23.238685343630628
23.330796918579015
23.439623883670514
23.38818501401961
23.375885761682422
23.4763369511259
23.598232867399826
23.26873303662877
23.458071624138668
23.50394590351387
23.465674613075038
23.29764935535912
23.577634250652782
23.441030283553605
23.44240932702372
23.342630303621384
23.282351800114323
23.157918021375632
23.12256557712808
23.48288337629852
23.58369727834138
23.665501335631472
23.751152080888676
23.80976376296379
23.311927126975093
23.472292436412545
23.66772854601186
23.56859884756661
23.403096492625732
23.566058069970673
23.640495770374
23.41632633767994
23.26814162242566
23.157583711714913
22.94009379526769
22.97223621300379
23.164533649756226
23.454894038473842
22.948692577443776
22.858150261620043
22.89725365159903
23.029414956981807
23.11163105944552
23.14507154812394
22.9778639832742
23.11515947331971
23.199778701486874
23.07678244427775
23.21989146548972
22.863911232356482
23.064413160695665
23.467782223626543
23.4144664846447
23.08144181160241
23.11579701646568
23.273536682019824
23.360780089712918
23.47618227305245
23.185835515108597
23.325506996436722
23.13884516738598
23.20981759294323
23.463129811590658
23.36694295882626
23.405985830462356
23.46498806148036
23.59496077188702
23.506567728563095
23.4438459349452
23.286061382406487
23.55507408343576
23.405937997276357
23.656838862474398
23.380347073905448
23.575823501655055
23.382190081848776
23.258597870019816
23.62747451184856
23.843274789716613
23.974448543407156
23.840441553059694
23.69282764683582
23.755118929831347
23.6225215808113
23.745195733069338
23.480247353262886
23.652324387618137
23.42722972194156
23.408319922704507
23.699403564964886
23.720838405974828
23.673467933539616
23.41798104001852
23.749399382280764
23.48826140883304
23.510425150678678
23.417140034781468
23.489242494993636
23.586975312356376
23.57257565992323
23.53305391191456
23.63820678071511
23.415731316691453
23.343645862569986
23.36649601098059
23.382653254154658
23.57039858145283
23.239820743755562
23.448472216915917
23.506381951026793
23.40536742837968
23.48573598777115
23.72998151318424
23.683967621342624
23.854653972454468
23.35438693778798
23.791894610851
23.6950354331207
23.63577340345542
23.78269717041217
23.476303760223786
23.787296563394975
23.561758932430415
23.62780884449183
23.795719189418758
23.843083635883932
23.75676219128213
23.58507408510886
23.645236969524117
23.82783353744122
23.82617452173198
23.586768386501646
23.944366005790755
23.706472861354488
23.465615144708774
23.40306539591377
23.69787695212052
23.291479380821876
23.811089703270262
23.68512872587266
23.546543669190747
23.53641642616782
23.306407501374828
23.108908882667023
23.136204721248532
23.03493067962306
23.101981737845403
23.07109671902154
23.325061572238404
23.063176447367336
23.584819250803474
23.237138094582715
23.19592865043424
23.47223725581514
23.40539614145349
23.1990192213409
23.050695660378263
23.087805353869566
23.293366572656595
23.024981183005952
23.101822039912363
23.115058692376685
22.983557683103573
22.91434408603911
22.79868957050135
22.881168275142528
22.887449853557086
22.85319719066716
23.034536051580595
22.97432447483483
22.939302159154476
22.879283933777664
23.285189139128576
23.194861970925388
23.00502464594772
23.20827302171869
23.35762422951381
23.260411057808643
23.13303504670427
23.232532107426618
23.043380237192586
23.25755368445229
23.188745746528443
23.23311337161427
23.115627601838693
23.19143353552212
23.345993521449248
23.15804260198066
22.95669170460149
23.112218535889163
23.12447842702283
22.946479536053648
23.024903469816927
22.905626258516463
23.107754524167607
22.934017671198124
23.150805419418806
23.47813209703341
23.28514567257785
23.26378775438482
23.240534471824088
23.298789749993965
23.262855991909145
23.107198190296153
23.033574328066216
23.288490425855958
23.405265164624183
23.015294109891652
23.099344073499598
23.018209158026952
22.906819445038725
23.095580098481136
23.00240150515032
22.94584354618141
22.94029736398752
22.9512211378578
22.936976702552002
22.811282216984107
22.811738353307124
23.16824514283192
23.077535846036792
22.871560548848862
22.84154370628648
22.769588850724997
23.192195343232328
22.81473258076073
23.156229750986697
22.80588535592462
22.993951457239962
22.943913043905052
23.097425783642887
23.169146940725895
23.119351118360647
23.157729995643702
23.287632082337222
23.160630248568104
23.300046104005727
23.22785479647041
22.92983784643571
23.157427277926
23.40530403472173
23.251662990142453
23.477664851354067
23.390571289549268
23.313384384756397
23.462516890903927
23.18116526560287
23.599992873444013
23.432790731362797
23.540917801717445
23.59575411642048
23.674076133628365
23.24690470333819
23.447393790809066
23.476780476340604
23.30686857388201
23.25333353611797
23.470573492007727
23.078385507518195
23.22935214201477
23.023037481176324
22.970583481338743
23.072467227243553
23.00489980411767
23.140501623258405
22.961968422603157
23.03634734284677
22.86109869034513
23.064234247004062
22.964634972301084
23.13987703569131
23.27286934312252
23.423361724063984
23.331072660069992
23.24844290559891
23.233512455120426
23.38167963750724
23.36869326696786
23.476751728248626
23.269085851740225
23.413343737116488
23.182753118721518
23.535184903864774
23.4018897777847
23.074562671455908
23.359372823475553
23.418363304573894
23.34001925464949
23.362226857994596
23.38898050025583
23.2485297782232
23.48475140078189
23.2926798474856
[truncated: 98,002 more rows]
