# Supplementary material for: Comparative structural insights and functional analysis for the distinct unbound states of Human AGO proteins
Source: Sci Rep. 2025 Mar 19;15:9432. doi: 10.1038/s41598-025-91849-5 (PMC11923369; doi:10.1038/s41598-025-91849-5)
Supplement: Supplementary file 6 — Supplementary Information 6. [file 41598_2025_91849_MOESM6_ESM.zip › AGO3/r1/N_L2_distances.csv]

cm
25.33241546098993
25.346845017504183
25.491885882855676
25.604381981915356
25.79972828278237
25.513676716480102
25.756835575492616
25.64353229962306
25.588267166958182
25.53712684897621
25.554780038881535
25.67039982663715
25.599958663186797
25.78546219444256
25.69020424351209
25.786354135036266
25.696785470985088
25.509214854714156
25.631140524379425
25.64493790035841
25.593959210003085
25.731602263324138
25.797315468137334
25.67376428214107
25.729438841225498
25.666364637466984
25.608611329643498
25.491062758938313
25.332474911077753
25.259134631186072
25.32632379452157
25.277702284164345
25.265063724993556
25.06688765624602
25.427422822136226
25.428471614543422
25.300099675837444
25.48257885613633
25.4960475055446
25.40379878555562
25.231075679633545
25.417413476010903
25.460842689613834
25.25048561581994
25.46190055999038
25.47728979794055
25.3061229614313
25.34114064086921
25.265136350415652
25.386135376810067
25.356485652405045
25.610840931775414
25.287842375468298
25.427752683441636
25.244402150406128
25.546274754884596
25.45405484973401
25.426766810013408
25.55761882363972
25.28120502766413
25.28396413034419
25.343332670142647
25.65214183956901
25.65849449208248
25.403475400418937
25.664714759232282
25.69788236879276
25.58156791348477
25.543791131803264
25.493841620071038
25.586695737017582
25.69970408305638
25.794266750001526
25.92889475466011
25.86560744715266
25.79825863063799
25.822397580744802
25.457293450684308
25.572378521784923
25.49981379033015
25.529776289375807
25.57538437377035
25.58108837412
25.671770517051947
25.40013359768719
25.698130455492475
25.79284639007954
25.47905415270252
25.551253266528345
25.482789345435176
25.49248996619991
25.535080596496933
25.388639576922984
25.641653406965773
25.60950896730475
25.412201176909985
25.150122452319533
25.396294044913688
25.343494639181234
25.227396201605906
25.288798813351228
25.21460796416815
25.55980010038944
25.390023796153095
25.2102390278178
25.215652646315977
25.2958309519202
25.379944140621777
25.349891854566003
25.507580548479716
25.518169485136514
25.50703233450226
25.61375802550184
25.477455882577644
25.573106040664886
25.406434184237686
25.547983933676964
25.55751543973991
25.42532377084882
25.30999968798449
25.315534107627442
25.359692619425914
25.39410435769339
25.335795569105592
25.422864463698644
25.467376806291178
25.148271057602564
25.38681863652064
25.34037225266899
25.43517935596781
25.55244373538885
25.465673913375543
25.636793523727913
25.471537579723318
25.53247475752413
25.446850232406966
25.40262027395238
25.440018102085276
25.6015501122178
25.5035686975018
25.45596638421812
25.600963400240804
25.682349961996497
25.448586156817857
25.578375851989005
25.539354921714683
25.47757660499762
25.517358315500616
25.548670467798235
25.429390374589403
25.574227724556703
25.227217128120184
25.25862105451199
25.412580563163154
25.341522610559622
25.425720250399895
25.697618334910906
25.547868836438262
25.576767520735405
25.531381455348498
25.652629076018425
25.45730702542855
25.55479718880819
25.605495963177408
25.58618184762337
25.680285694662214
25.293781839519866
25.593026208079078
25.29429296733415
25.59342357518855
25.57636710001821
25.667379954743073
25.796047780474325
25.734755708161288
25.600966701615768
25.50352477658813
25.747507283888723
25.461011670124027
25.54049775316721
25.637859605102648
25.84581589076322
25.746958944728373
25.85753304177712
25.90437703719735
25.660327524599253
25.540109620783518
25.53715728550395
25.676043779906745
25.565775562940615
25.61701644642389
25.49286226538511
25.433896018821983
25.276375797776964
25.405432832240095
25.202828223735505
25.51808496494484
25.519376057429106
25.34149959016905
25.412860845641795
25.508584718207686
25.138513703948497
25.129263279753726
25.40151485157292
25.507362689267378
25.644635608372425
25.71623602675848
25.711846903293697
25.73464504984891
25.74366224521527
25.484650830468773
25.234627469332985
25.528346442391356
25.70239041706807
25.56531680784898
25.53941522427856
25.39973433069804
25.538073689130258
25.41097899543302
25.302274584530835
25.573511079926217
25.263625187815975
25.716939571418244
25.355481419198227
25.25806213232389
25.16763790226938
25.058019322561538
25.188854167314222
25.39954053824945
25.5750274869522
25.368419937785212
25.56359366462655
25.462085930235823
25.487963418270432
25.248100940717645
25.227737879737173
25.357191962425667
25.336759161504318
25.34846899968519
25.504287356367886
25.268107756630915
25.39521677660051
25.132592067797038
25.301634935920656
25.07155428272334
25.42651217436049
25.46234475248651
25.298909721723966
25.218714509097097
25.0892655797204
25.12222240347271
25.309488581670646
25.183967941580963
25.16848259139144
25.23170758320401
25.198104916331925
25.129199041727343
25.16417223362607
25.265601013208876
25.29541643042496
25.11348159064828
25.23933256446809
25.29616953179091
25.325339078835363
25.453572113598657
25.270641844006065
25.197521054565037
25.20280048656207
25.34679892515996
25.2109066944528
25.11691643141711
25.30229961296135
25.286211620387675
25.29390074111469
25.354298850631853
25.14139561432948
25.175410207161562
25.27204275873357
25.308779216247686
25.09430884267507
25.069507947766287
25.228140920901637
25.34049897178734
25.160425478002484
25.207505350958733
25.41836865543555
25.30429702873795
25.1860301175601
25.275603319692003
25.275572992474334
25.28315335744534
25.11879075998568
25.09513573166116
25.185765418513903
25.269373290872796
25.330525752112347
25.213154136615916
25.21228468896506
25.37932089979485
25.403678814877786
25.347987826612098
25.107520663868247
25.19145434312454
25.368627280877355
25.290353290791547
25.287769077845592
25.387285561511796
25.372294555192017
25.236554431527583
25.105925978328997
25.249272899533814
25.27003102568174
25.352497591781272
25.25276303676237
25.329566655105413
25.227105953444077
25.116032502356614
25.247622113573623
25.209168617404085
25.15194671557137
25.319112124938037
25.16435205472895
25.00075194460588
25.219581235603773
25.2140047479266
25.19328125212753
25.330261771246505
25.213063275867835
24.923464841956502
25.285532742666984
25.227433750198895
24.904921624010296
24.782421750753198
25.17734505791984
25.073793929391606
25.24685567692717
25.004752174430166
25.222650850365486
25.137043269201726
25.26995716860087
25.642603292886967
25.342030577756493
25.17316488744943
25.077348151902104
25.26937941628118
25.050830382252954
25.3087764489573
24.95950212710657
24.89504279696426
25.253439235508672
25.050514103949673
25.203829876213067
24.980783060472497
25.118578667908054
25.29140462885873
25.216601226056767
25.1655864624352
25.197448516797404
25.12568749043227
25.306180530302917
25.316527647348924
24.909541326435345
25.048794933763556
25.051777696664384
25.149315009759384
25.359559058506466
25.20085440358427
25.219322926294733
25.06147159783518
25.018768125714576
25.048409015531696
25.189432175293494
25.439791717544487
25.130353485798928
25.13067833920117
25.061101822622653
25.2557890075464
25.020224405782578
24.960205715831474
25.174967271912113
24.982268930112916
24.973618564546886
24.95637889693776
24.988103690251236
25.109755705939694
25.231460505541843
25.109217992914083
24.986788318945177
25.13155264742937
25.03182523411956
25.1896306387185
25.030726992732948
24.901107684547995
25.236627232641535
25.103988115127795
25.02455940478927
24.977660710507024
25.086908462737828
25.158310728843333
25.034619305934186
24.970564485632845
25.13154540107075
25.081168026910248
25.068983840958214
25.004279871814795
25.228761976242453
25.093742365163198
24.991731487391693
24.917107679735413
25.034965478993644
25.328475700416565
25.295578664613235
24.951348146685262
24.993950526848078
25.04607781557671
24.88955893038423
24.85872944632523
25.01518811442832
24.858269203532092
24.984477259016348
25.053271035766713
25.164857349997025
25.12925655661765
25.105533422442356
25.030052473009516
24.89018486721099
24.943511401689502
24.93890577264996
25.03689013074456
25.028550820549622
24.93876827792494
24.993628316051353
25.106011752912643
24.854710258936333
24.812525841792333
25.05975826144231
24.974671080422258
25.243763754663487
25.096144689528217
25.215585184293577
25.056635196579634
24.866037053445545
25.013237720494153
24.939807118822568
25.074310273865727
25.15433353334514
25.035753590658384
24.86705461408673
25.17252783936025
25.08857510268403
25.21833761255492
24.99756785010196
24.887273474609458
24.94077363807271
25.071807291995746
25.143491462800508
25.062196593086487
24.993876186313422
25.023560205442802
25.03693413231652
25.088545696300365
25.127095817556405
25.01730441794148
25.01086417289254
25.093252643221078
25.03516386390869
25.316394045064296
25.127973104512314
25.13699414511171
25.101880426791542
25.014479359078756
24.874088480424042
24.97515340958334
24.948211429421704
24.839095582153714
24.989421070192765
24.935915394754677
24.97813779904757
25.110044017082465
25.17102272206945
25.180756581454656
25.076405757111644
25.192861606600722
25.106880668787348
25.17555423183559
25.205007690712975
25.560624241504055
25.459903491970593
25.267365815067237
25.302935744290984
25.10826275691518
25.09044764683137
25.11008136767044
24.982972650967916
25.060136995216855
25.178200466055962
24.948912653156373
25.21649715535546
25.306232240407063
24.91467843207582
24.778562529177332
24.86100714411772
24.82608657516066
24.95089272783435
25.230990231258293
25.08008798302385
25.10920471721726
25.13766672424954
25.130506953397443
25.177400350834287
24.86675016837329
24.889402828304206
25.10737921677873
24.95607614869359
25.034654639173326
25.185150494231024
24.81811550955215
24.90602111753805
25.037157335259906
25.04838873104131
25.014362535321876
24.798986042453375
24.89788492163741
25.070186875149687
24.836914099346547
24.76282136091865
25.077205306965354
24.80892306276831
24.874407297866938
24.837174926708325
25.117190621279182
25.142285651959902
25.37075977437528
25.329025656879377
25.261905225754354
25.443090078871972
25.3072367697378
25.198640160336144
25.36795244446319
25.388940627094566
25.16081928571556
25.135216521586695
25.36763622617122
25.480846685277367
25.3647120833963
25.25507695428264
25.502475359743105
25.574869376687275
25.51217618707167
25.293478582881196
25.543115304283937
25.534318188007234
25.447868371119565
25.1435559171587
25.192342006012755
25.27548947669776
25.166727925842803
25.294578663548435
25.406790875496185
25.182726623547516
25.077103036217412
24.961760244585935
25.079744005219748
25.02510861961574
25.175187211457875
25.092181048778976
25.078307214974554
25.171708595719323
25.184627026238168
25.0416320651386
24.941200474524358
24.90769382449439
24.813854645761907
25.073671161455106
24.950555236129052
25.317732984278283
25.260178496282556
25.130215697435723
25.1172836466447
25.151755479009527
25.301391424249992
25.090964025853047
25.25606442773408
25.084468586579888
25.086413421921396
25.1566107286261
24.999302923536128
25.282291085822234
25.13793313440067
24.919976804518136
25.171069913391992
25.076803918413425
25.19800263634852
25.004524386868418
25.359224138175918
25.100142303993792
24.99401343389409
25.149469694510646
25.353023343516366
25.30838309193186
25.380111719273525
25.323778680184184
25.282575323113626
25.191284645511754
25.275968048788176
25.328175223151735
25.414984569318076
25.272675699768573
25.316753578391896
24.996665344824777
24.963009424849314
24.972419892308388
25.11795372274955
25.125827758932623
25.19696730929554
25.270578887971386
25.05909311995581
25.371293920077875
25.30385141620718
25.29159884764121
25.32008765432006
25.438743905951377
25.325650035160987
25.18570607887681
25.20519839416255
25.181439032230532
25.22329184334428
25.133740026917476
25.223525873752884
25.199861191888964
25.488363340487528
25.24878889184756
25.301673537286515
25.20787710851901
25.402328034608882
25.232950260124124
25.40150626651523
25.200989265802285
25.210526232309284
25.111123470739084
25.1115609946451
25.10343511438973
24.936755989399266
25.21030432052831
25.192483086109576
25.136936364355712
25.03009647051378
25.09482121296453
24.800281279128587
25.117702873364514
24.920161303182294
25.167953259149993
25.008480391434272
24.95794326558729
25.112816622355727
25.06974428110637
25.086495933963885
25.07021031918653
25.14084742917968
25.145978681256594
25.075583387599963
25.214424866277536
25.003340636456098
24.949637990924714
24.7947062777506
25.03645138814742
25.034025692939696
25.011712116240332
24.818000281421075
25.01814703718971
24.867443111035715
24.8121130872794
24.79727429727678
24.853184795131185
24.8445044517568
24.756556486229975
24.910110301185103
24.84539499481549
24.928345862578333
24.977584382336996
24.98636981308912
25.13687575882015
25.013808969941188
24.839123954378348
24.97181386593591
24.855496743087638
24.845636283033937
24.88317549866881
24.99536841072599
24.80787979228718
24.962064987922382
24.97729091479673
25.03447342655325
25.247691605048633
25.208352576921445
25.264764497625517
24.942019939777083
25.149485043601345
25.006042250830046
25.077876567422273
25.19080264708774
25.06520334770834
24.82580740913907
25.02712390577499
25.04221211698341
24.956923395130673
24.95069602943093
25.037739134217556
25.197469401562856
25.21391256108725
25.176102040068674
25.189618123882553
25.059415271530412
25.068320726217372
25.079962723777992
25.152816586585043
25.357624781606393
25.12248932414299
24.84404128414254
25.023629367465816
25.224892886321193
25.043858244236663
25.298055296644694
25.371303470813217
25.29745806291859
25.134806010660846
25.216958461914686
25.461424191723914
25.148416829039654
25.501269940628923
25.321183482175535
25.45797552866208
25.579377672893596
25.360775695047895
25.238450058928496
25.233604584081032
25.07309923710571
25.200727268057395
25.053566501938533
25.339222600252793
25.22402522662671
25.09611263560821
25.360639975174433
25.069482697942664
25.092188145579982
25.04899024844051
25.331756349861028
25.04920165186304
25.046903352864078
24.976721111473534
24.876982391263024
24.917190317626904
25.018490529365426
25.069785464800972
25.11156451169156
25.09891698813352
24.955143090464965
25.300825980981568
25.008023830069117
25.100901865084577
24.99288125272755
25.153274913193382
24.820482389205214
25.01014432666311
25.088650701425554
25.09276682058963
25.04426848770365
24.85518930514755
24.927808020718448
24.99053725175122
25.12072235601143
25.091356660819716
25.093289382452316
24.953885880247284
25.26716550626242
25.368231850201894
25.25378671474229
25.423054692924303
25.445844433937435
25.405402702123208
25.305213085304683
25.15794767992801
25.141128239557823
25.247532168366277
25.34088054119886
25.240919775721405
25.167600497666715
25.089217006757618
24.888605100036923
25.08236230843608
25.447028944739934
25.110771658457207
25.175842170362515
25.04054477124307
25.007455540622697
25.12962611468068
25.210125764100866
25.13577732977217
24.894013757760273
25.189629396131185
25.18786663734355
25.308956738637228
25.22606276306474
25.22901497468742
24.94498434451017
25.15691485479209
25.14048365854149
25.27852208745184
25.091050569068432
25.30812725520282
25.04437732787077
24.992197478557678
24.77566748092763
25.01654021433452
24.88706496113824
24.94628694125347
24.839343478296446
25.002679770653494
24.810154670891965
24.740830625105808
25.18299915385172
25.007199692484875
25.09784145142019
25.086336394127013
25.085931502526737
25.200156335113718
25.47973940757361
25.245200866895086
25.353416821950365
25.491622766228684
25.33972557465413
25.347186464374662
25.498464566947096
25.27249328292527
25.403667231192088
25.4589080648924
25.207233070558164
25.199427779239745
25.27928989879119
25.340875477665215
25.219163742003506
25.335390143682197
25.19702408750111
25.46012221356099
25.600815450809254
25.62167653914141
25.30827189065655
25.30832013536529
25.4394094605843
25.500842876030628
25.58547741247293
25.461200182007627
25.240318331069467
25.3749407808148
25.34541417020552
25.252009039364186
25.344446978603514
25.547856182717183
25.479557361694837
25.46610045023487
25.155033904245442
25.20924366868403
25.482641897264674
25.265105323682487
25.25645178979267
25.326276434367315
25.093555254729893
25.111580450453772
25.129809921749498
25.07980988191383
25.27564091969825
25.123386777846253
25.012911791473304
25.38320124515694
25.420429342582512
25.169429198583906
25.39381180955639
25.445490475618197
25.44836747802401
25.657209632271456
25.3099775208048
25.31336528993875
25.114684188021712
25.142853309497408
25.025596650584276
25.123809397447648
25.299699197014906
25.391652671513434
25.100700672091488
25.157344132549877
25.31962898743321
25.325170600726707
25.260145083954455
25.439370244085318
25.379289825629325
25.46404941779402
25.412451810747207
25.18037053228517
25.077743169252038
25.11360230621973
25.27563024795879
25.34056520778127
25.28332823932265
25.22170705676962
25.18286635542917
25.21553970580943
25.177883856465083
25.2511977189606
25.372901061176634
25.175400650914867
25.360766728833923
25.35693494766998
25.333337338146144
25.187197849240647
25.006897477470023
25.038179865518515
25.163185978211278
25.143529607959174
25.142653171230368
25.20014439685417
25.239728937670534
25.307311564487676
25.211848697795272
25.177881779388507
25.20619365573654
25.248759748926428
25.09960397211659
24.771428892387924
24.98448320479826
24.896092726849627
25.203737664409207
25.06807555901313
25.071759462182754
25.081866077690385
25.064972096478737
25.044889621171944
25.095052209291826
25.160950747844506
25.030277863092824
25.117317133016563
25.108618496296813
25.237997607822383
25.25479174562466
25.2937406059413
25.272486461297763
25.398301311547602
25.339838111283242
25.33630253642897
25.236219275971802
25.308097907749424
25.14206224322987
25.165975469274084
25.01439341331051
25.14537944064182
25.367498033199745
25.12423719739697
25.081945320164092
25.230599304615886
25.38401506814488
25.476323689712302
25.224338898304794
25.4435828917911
25.414210998310775
25.451756944836152
25.418781899721072
25.20622741529578
25.250552225426624
25.291903942458234
25.388408443548922
25.198249459957545
25.21391977788663
25.110415733352557
25.23262967803098
25.244579853889636
25.276490766008582
25.2986345800782
25.15806648974085
25.213636999901812
25.350931622478498
25.37436766749125
25.277697005383565
25.178774717677193
25.08232928893871
25.2074705592172
25.27768336804538
25.0832835256736
25.109470223307575
25.262670147620693
25.052677247904366
25.209370954004896
25.180073735012485
25.17059363428086
25.13058869752793
25.155032623853604
25.317887830731223
25.395625893624114
25.174770354751942
25.257314618676343
25.361567499999797
25.187421465648676
25.27008810501258
24.844227195967765
25.003927464680178
25.00270336665806
24.71072087777064
24.832492564412057
24.634826506837467
24.944908087190377
24.924702174804526
24.739198631008705
25.063171522136983
25.023153418747615
24.882952152600343
25.08612647601782
24.832161367770897
24.72640346735833
24.79966202726159
24.853144609760566
24.79251983610103
24.697533985023963
24.871139400888147
25.029783731701773
25.01216440452566
24.911103726385814
24.76015092508583
24.76560396747615
24.923600820090194
24.83530979864241
24.791708461373428
25.01500688643414
25.240078007623122
25.146636759138868
25.067740342775924
24.823431271568793
24.99355296086537
24.95908225786964
25.02813490923575
24.981226243459492
24.969424390071573
25.01043987098241
25.06969468213986
25.07631905387537
25.004068769586468
24.999304359591402
24.92627815435299
24.59785174778538
24.76477029825085
25.063340729868525
25.04640885968858
24.706057855219957
24.82590784592417
25.062939746898785
25.113635350660505
25.048711642753204
25.034964788158213
25.18790197730133
25.125026864299105
25.23926299743362
25.092534100971314
25.11239363110332
25.031236375119178
25.26774918995056
25.225038325475747
25.08601420236309
25.01687828203974
24.98002004358941
24.992485343247942
25.17496506207398
25.178570032206327
25.015376053173526
25.292893815041342
25.176505343203193
25.151557761679253
25.42349568969297
25.242963409084226
25.328891570839136
25.396468083391152
25.30310542282998
25.320220190328143
25.265106078861876
25.241148366221125
25.284726383549696
25.156276636209228
25.193500127674
25.2965425122166
25.254022664223342
25.197978432578136
25.330450991643517
25.48746981969566
25.229998564264534
25.030246072450293
24.88038301804361
24.788284870584985
25.0105057622339
25.297023428768462
25.085887199943183
24.962973439230463
25.208196950264327
25.08221134776765
25.219487569275703
25.24362303886633
25.265229047719107
25.373059325930726
25.59293664271453
25.608632004112057
25.35648189502259
25.395293063365965
25.32709295396369
25.607095853185157
25.563911244368576
25.70707568130143
25.5711617700836
25.70085350247656
25.601667745704248
25.789518210534716
25.748940722755183
25.447419077905582
25.513172801600692
25.78729957146577
25.541544289325497
25.353088773945764
25.413663714654966
25.60610454146671
25.403254335086107
25.51373994939905
25.627050274211904
25.493182358848674
25.728663590197804
25.87329852827424
25.821057586156154
25.78856190535603
25.783055912721238
25.67283835437882
25.595295780200015
25.615185388873684
25.442311711321473
25.261902913433307
25.599187516848446
25.715089927912086
25.56984813145005
25.39976590447296
25.362801471659335
25.31257307450227
25.619254187791142
25.66803851466943
25.537357249371617
25.352221977874944
25.4554553846307
25.296765290617397
25.342731683470348
25.315100352259886
25.271444552067717
25.458976096913464
25.57923490267192
25.6021574384797
25.46781682775897
25.443360719660856
25.300733552839194
25.345121932503826
25.400001170058765
25.520683437878642
25.305700918759882
25.356558794684542
25.418547922210767
25.260762462130984
25.481660599243583
25.216630210653214
25.366374189350644
25.439788079548645
25.410593465104196
25.471732898176697
25.36825611090412
25.33000200724044
25.455867271408444
25.516959549250583
25.48195445199422
25.411094949380246
25.630498866045663
25.54254658861917
25.543684674755767
25.445301412595217
25.35439919200231
25.57472821472342
25.460097696532838
25.27976715650336
25.301922759144716
25.42105374402294
25.386127497411362
25.24920499591244
25.184014290159038
25.369060915516602
25.45251505461412
25.56144326953887
25.43491754561253
25.44995450532915
25.374136254493994
25.381144846223506
25.349256275204763
25.32745344144667
25.44602733829595
25.51730014971782
25.546829693096665
25.533239539841126
25.401736449581332
25.538750957265243
25.375710608603395
25.342711769941786
25.364644485115555
25.43830573454894
25.454538204147088
25.285932039225553
25.183224764786196
25.240509412639778
25.210355270383523
25.37230268066156
25.140848456946998
25.30480722194569
25.3919302547007
25.201131288867625
25.41867969964665
25.235160884229796
25.233658695261365
25.349240637613565
25.127218466318265
24.997155712526045
25.20504805924591
25.036873290734256
25.18557919133268
25.45126742893556
25.464456259649495
25.37547808715871
25.083733739695976
25.241860494373896
25.20346064496332
25.255675036343018
25.313200611950286
25.424888411004574
25.330606017386632
25.37258744416474
25.48164524633689
25.34954183136858
25.672817217579055
25.587278939973785
25.207066158714987
25.522119822420496
25.576819609755756
25.478587460460297
25.509330559057783
25.462446914048275
25.55728616052159
25.63470457794997
25.328873931018805
25.38646478742006
25.334429392555926
25.18821498092645
25.262279050585242
25.28730745686511
25.353186556452666
25.460047561903735
25.32659373647505
25.444418660611333
25.412987622910357
25.23881211532615
25.55652392433184
25.390466734050683
25.449588063005873
25.569423074877275
25.369851046041493
25.331099903273856
25.2560210777904
25.353451179699697
25.489726049257037
25.374366587583143
25.299942976188866
25.426646244368648
25.331956712732016
25.611662554128692
25.42989015337533
25.411360660663806
25.603570407794088
25.476305364081867
25.60085145146376
25.442441729116357
25.261747066811996
25.282430387374674
25.388267749342088
25.369983138553852
25.125927005040392
25.249692913878203
25.258321643874147
25.300113189817367
25.312024756018673
25.482814741465404
25.61474937100842
25.611160619111693
25.375838105591182
25.424592049097804
25.418545286459896
25.542256058932153
25.331284075477637
25.230845030177345
25.197247210135405
25.10838173040379
25.324627695084242
25.207284073672007
25.174447834578107
25.231236908848317
25.260825515796128
25.3114874678019
25.234170296419602
25.587442135640174
25.508051790663714
25.375315824373885
25.685131827338353
25.428785634907573
25.607150527520982
25.501101036077888
25.459701121767047
25.566182873289275
25.419579268148112
25.373671198414172
25.04183184059732
25.05551312396677
24.975421704189987
25.142623298945683
25.093487445682555
25.0128569540975
25.20549907809659
25.15868428923229
24.817186159581752
25.04746331597276
25.095494651079676
25.25893223311349
25.19180526497084
25.22222992705513
25.17596221873924
25.185426233373335
24.879665764249665
25.106227599141306
25.068520418070683
24.895826532999237
25.125289420443043
25.127656532995157
25.237137447378533
25.30279192422335
25.148395668081903
25.168106085547677
25.246410162709658
25.037943113334958
25.05348704202455
24.95579151326889
25.150604878211595
25.256909346287205
25.196647111951375
25.485391280314378
25.69069185549593
25.41909290596881
25.252041808165238
25.518524174555324
25.376393859408104
25.391649365017937
25.40455858296435
25.256878167819114
25.345723511760923
25.49618500529362
25.26331844583311
25.08713587855012
25.41832941666082
25.234976338744925
25.15134577112468
25.245970242819062
25.217000966255135
25.208065475948
25.020889491683434
25.17063850845113
25.153732039841103
25.048234416461156
25.057808919071658
25.126961002272164
25.17249739756317
25.153165776783656
25.284374653116327
25.315177891671027
25.239113616007643
25.204977409552704
25.25821979015419
25.193530295980395
25.0081754830709
25.356636824273448
25.222016060489846
25.159350534460494
25.433110954243116
25.265939535711325
25.301853493133837
25.136247681404008
25.219867225170592
25.27992685754065
25.345870117895245
25.442853801507876
25.28811157422596
25.5343608452645
25.31186629856609
25.284568426926512
25.33195209944076
25.25389225637304
25.23064446789779
25.066517550915083
25.545562224642232
25.48883688446002
25.470568653590156
25.217376061036514
25.189233172213974
25.318347434631367
25.387141229536077
25.58978570794063
25.623270677002832
25.26445412113729
25.19549487870508
25.155722515446055
25.176148781342228
25.328872198505003
25.57093769969909
25.13120824884921
25.303367704439538
25.329556892920962
25.448795741294077
25.329447821569314
25.268933579266093
25.248691996592278
25.26068250666797
25.381973479831473
25.273262668245255
25.308768677288484
25.28755269519581
25.417480498986645
25.410650302447678
25.138244590728032
25.21523070370655
25.203505364342778
25.07932017556185
25.13034604389906
25.236736982025725
25.3089936946149
25.168763790163162
25.314701261395722
25.469574757761574
25.340729064121124
25.219659627550605
25.257621340610047
25.319834051883525
24.922390296016857
25.27768779017032
25.194862282529915
25.31242208009306
25.3787757530795
25.38076269232147
25.11174261857141
25.24228629378037
25.182172028879663
24.989754973731024
24.909075516828405
25.1902157283737
25.253247480755306
25.26636111694263
25.428226305729424
25.36530020911027
25.34524917439958
25.2162094349502
25.171604560737396
24.993203313558702
25.288872941372837
25.119899246417706
25.302322582870286
25.42921281336907
25.20528800536516
25.022330293398195
25.2116135506041
25.09873414982813
24.880431898662362
24.96467169590109
25.35304519428045
25.099074337818646
25.263711594625523
25.11027072292719
25.200838360571968
24.95048251482272
25.037086594759614
25.004816845327795
25.23783884072673
25.309340540876647
25.2719941269227
25.220243008440047
25.343840617819016
25.175779013888317
25.38619300368116
25.366200519968594
25.222740096983106
25.314491794593664
25.290098090331234
25.256406984966073
25.423144107950247
25.28099526638629
25.391890605095078
25.359145827019795
25.14558908331066
25.190333865994827
25.099989006626792
25.05782920044512
25.406913960997652
25.10563150455405
25.09163906137372
25.23022201749
25.139136544221177
25.223366867635857
25.25165583590092
25.11652985515486
25.247984871166974
25.40080275608422
25.378793781504736
25.35513824577752
25.235318770972576
25.139468028170437
25.461229861965293
25.44353122338048
25.529746586880457
25.389570486250353
25.39246283434178
25.19469958022754
25.25013720502137
25.031022221290613
25.19318930547453
25.212620021527304
25.424745448243623
25.335543180472825
25.024638479637616
25.14140297129916
25.373601300482374
25.30219181583839
25.360891320018954
25.30501943701467
25.291706652714602
25.407603722790604
25.390728733891606
25.149225415584663
25.17025429148994
25.19379938167581
25.165761449228896
25.359058703863003
25.3767292401078
25.153407028727813
24.962924152899816
25.247917047254514
25.250511044944922
25.105989372855344
25.226818623642547
25.439488290382023
25.553443664678
25.417753994916616
25.18803369505472
25.28964991667341
25.549147284853007
25.46756245514901
25.28141843640886
25.287975713831354
25.464271522637635
25.357510051662967
25.66431500566299
25.423366114300855
25.243349496361315
25.405468935961302
25.15023245767121
25.282536870435536
25.351791246176624
25.177945029415575
25.44594676146001
25.573158127652967
25.670292882810887
25.388574753007877
25.53746720924138
25.513314755097362
25.46221274603064
25.25230033921981
25.52593654755204
25.36077532611669
25.731749814250154
25.63110924133204
25.290328049453286
25.266781771976785
25.388179482923952
25.31671774917598
25.27598296003751
25.18489987431968
25.372815698589847
25.271996105996138
25.243618237563126
25.052160999812532
25.37145499602674
25.14567039344521
25.132433899722862
25.201617602333968
25.11591906497633
24.911207249807322
25.08953013771102
25.114488434251864
25.2526392140402
25.152645761007395
25.05537720743281
25.0586841067338
25.24648852654261
25.114604837518844
25.034454919386732
25.272174402857353
25.11269062253657
24.99454331877598
25.407755656663984
25.017406191186954
25.252388976741642
25.247291765214335
25.0802673106834
24.988658095242126
25.19423723139501
25.245332321298847
25.219552769203865
25.216126052415667
25.327099474626603
25.165452679246734
25.33639344049572
25.12761512519457
25.1984126517788
25.175002019632995
25.34486873517164
25.328162898663816
25.19904842581194
25.23072632146172
25.350224070358763
25.337816587071377
25.183740946743985
24.9794320683557
25.145343547586506
25.390439308247277
25.260398913062687
25.42825963174433
25.039731492403124
25.124820346164643
25.153646525478912
24.894785368435176
24.759485422873453
24.91617199360035
24.77770631663076
24.889663673241504
24.988242560173834
24.81526089158123
24.890697102626923
25.0461503804708
24.90916120266679
24.855150617539078
24.965390309442093
24.724960746681436
24.754319544574496
24.789770747668456
24.789048542867913
24.733990813370678
24.779125287777052
24.88825876419629
24.92957717332137
24.910704124743123
25.066409623950033
24.690044253728228
25.057069945214042
25.019675896526202
24.859775882470988
24.86108913179897
25.016975980680535
24.916032739690955
24.900844152222326
25.137793109965124
25.19529219947888
25.13067468489125
25.08487839529678
25.113451537858662
24.98915015025075
25.12638532585598
25.09124660476474
24.97489431546502
25.191420285993456
25.194532267237708
25.191731459732335
25.291753040542144
25.384408803328217
25.30921547365215
25.22183854100472
25.222229012741497
25.269014824113235
25.326146882499156
25.280156458051803
25.419491882076493
25.436149532589816
25.26769040594067
25.141658841128596
24.92023574524964
25.04730444247824
25.170963042846754
25.08703671356004
25.16298748338527
25.1014240095449
24.95666054845679
25.299369410176933
25.148109212362137
25.241489019840188
25.2255549318284
25.02801578402698
25.162941279333648
25.2786322126119
25.185413576127793
25.033136325479585
25.186906961460362
25.598004134953417
25.34581299681042
25.4648915843741
25.62187728055205
25.38102237734753
25.535366612500358
25.491312874565615
25.371955743492627
25.250333672085716
25.39045449074826
25.40238345663162
25.30420460093185
25.13531821137703
25.473997672943085
25.18097302124132
25.31087300768519
25.340392332033833
25.127977165281546
25.066549214752644
25.019094946199704
25.287722252965768
24.893225407238734
25.140717991583504
25.17517887131295
25.12016421900934
25.354385511014357
24.997226635223505
24.806919589955218
25.184033300379248
25.07462241750104
24.951728202884002
24.926810433925723
25.125790979126013
25.15935365828068
25.28713475978731
25.068732808246086
24.97586179680194
25.00788915753147
25.018087987717077
25.259786348887886
25.041377562937242
25.037489426989726
25.174548615493908
25.197034783752997
25.005604781908083
25.157396855386512
25.234925783294617
25.242514055478825
25.292033990974115
25.25249007537925
25.08797294502699
25.220479503849255
25.203439098317656
25.134742260838568
25.01899568232955
25.097236643663077
25.32085959747564
25.150691284349598
25.107076463170195
25.2409901321294
25.19742876985354
25.161435946063396
24.99719377803088
24.955272095954253
25.059442571944004
25.152136202722343
25.28628013204224
25.328211833764822
25.317060702139308
25.28870375731619
25.641919557515703
25.371028269522487
25.50823501192186
25.443419534230078
25.382413683973695
25.315035038858237
25.539570019146083
25.34626496797737
25.373604176636405
25.465820695697175
25.378730207945424
25.296373385382914
25.304667096373837
25.41790880491877
25.54638350569182
25.414635499430997
25.44297273231249
25.730839559185593
25.581578913849512
25.265516093057876
25.541861458186425
25.180336728042143
25.28950121317794
25.245422036621648
25.208994378468493
25.068490378533077
25.39767133765803
25.408804379878198
25.192562095441758
25.333294143568214
25.142890535657468
25.0454608525986
25.365611807616258
25.28041900019277
25.48495307034935
25.506028994119866
25.142798428016533
25.235685384855767
25.14360577395043
25.321190343310565
25.353098547526653
25.16946667018555
25.350468766836837
25.150996511699475
25.47270232238951
25.28278637434904
25.338998785564765
25.2400593802348
25.25132639084034
25.207238793075376
25.520486947723253
25.24730876977904
25.339231852628405
25.164249890043237
25.36743668501668
25.246388791750938
25.175911194400882
25.076960637602216
25.052190166684376
25.447599526170308
25.271279515988663
25.080190181915174
25.093993641985346
24.94223000195896
24.895767285589
25.118847810745912
24.91526715080228
24.97150119725324
25.078635224325943
24.977706969168068
25.167740964738247
25.110273444707037
25.024095922379324
25.036317595629345
25.002924336085393
25.170135094391025
25.334537681047834
25.06597474426414
24.998865509785155
25.028308240110725
25.09112180768953
24.998825558980425
25.082331559259842
24.9209940785453
24.955440148403817
24.941147413917154
24.823743059010237
24.97135869017123
25.119972006489256
24.95133323860166
24.86173349135157
24.914349960372682
24.629534794012738
25.01811622266123
24.99603604564522
24.51132675984676
24.77702350435705
24.682561310261846
24.772596167295838
24.92595014336131
25.038410346763957
24.781112085571497
24.867131147246564
24.82651621017477
24.920823901388584
24.897839795178374
24.995270838396376
25.077000591397173
24.976149016080424
24.780767944132467
24.934897546833767
25.023285988385513
24.84586694130274
24.8055455285844
25.109253979963928
24.96072771050221
25.062519440147753
25.0337753238394
25.18527444133698
25.06723717935649
24.99081594776417
24.901321891727054
24.907759430689108
24.93527928588033
24.744143683189634
24.839783011261556
24.83709783699527
24.71974547066938
24.639961275368158
24.903988114236483
24.738316067782343
24.598856256907244
24.696677716875595
24.72941981366206
24.62280424893872
24.680563182625203
24.748144490138753
24.739980982247033
24.515041810378392
24.683421814515714
24.721937910589425
24.79186340031913
24.76655049746569
24.901629773427214
24.759547843934882
24.757100731655708
24.549124055024322
24.697804871720713
24.663505880514606
24.911750769615807
24.864879453642363
24.809513916138354
24.937074064873638
24.942492536040536
25.182114770212923
24.922159538009527
25.003246513176723
25.118723130054345
24.94315741757789
24.84831233459623
24.820570052030824
24.916071873323794
24.97891384670343
25.153776183095122
25.109358065529992
24.891807839591173
25.010051602903978
24.900067417409403
25.13226978099543
25.018171307770874
25.08525870284435
25.121785976772898
25.074731134358117
25.212547852850808
25.170089784751802
24.967003807960076
25.027050521729766
24.843371310941908
25.08966185219297
24.96805964553485
25.0854162632593
25.134372281465907
24.744033425218234
25.023470437689873
24.797109358358792
24.79649094827544
25.16780535548119
24.923388120637977
25.049799008911915
25.274187388808038
25.086860701576185
24.934277269408785
24.839654573625836
24.981249059738623
25.22615715715581
25.047584724466642
24.837731512068565
25.088065483493022
24.99445286603665
24.957152213877343
25.019008553753462
25.022407225604386
24.860297291416355
24.7725135431302
24.82860409115333
24.799331957976175
24.775161902123912
24.831784297679224
24.597112162149603
24.98015514982967
24.864153074010364
25.045699214163395
25.022818843606853
24.986046726036534
[truncated: 98,002 more rows]
