# Supplementary material for: Comparative structural insights and functional analysis for the distinct unbound states of Human AGO proteins
Source: Sci Rep. 2025 Mar 19;15:9432. doi: 10.1038/s41598-025-91849-5 (PMC11923369; doi:10.1038/s41598-025-91849-5)
Supplement: Supplementary file 6 — Supplementary Information 6. [file 41598_2025_91849_MOESM6_ESM.zip › AGO3/r1/N_PIWI_distances.csv]

cm
42.52868289319313
42.507501813955216
42.58025405271452
42.58979877555925
42.52176388570893
42.6601583554823
42.857502331073
42.82622727676527
42.552366214472585
42.38825455557666
42.39188014008968
42.439846521980975
42.389158478296714
42.311291648967796
42.569270452841494
42.60484379924779
42.36311912471795
42.379032753494776
42.734506514774594
42.49954328971473
42.545181325439124
42.881608551357445
42.57523836280998
42.688597035803554
42.53350556026115
42.58953271549294
42.508155640845665
42.31194194102325
42.255023425474675
42.05256735356409
41.868407220398225
41.82547238850986
41.93813414197239
42.20094878464864
42.382420042530306
42.160269441810904
42.34332600243158
42.54906509014768
42.26459202906257
42.166696036027446
42.104429149300685
42.38096771280749
42.68943960120012
42.458905392480844
42.407066143325906
42.43058317862489
42.551460080831454
42.64611425329046
42.210333331656024
42.32332606825382
42.50400256682412
42.9504281513711
42.65746284261712
42.610947677006344
42.86586258328604
43.03300923121502
42.85215726066138
42.73827774474049
42.656250831271464
42.69769662128024
42.85349178858372
43.21816683029356
43.158766098189275
43.12488091602888
42.96274691009393
43.07588000994198
43.26913810015112
43.15986942366103
42.77498326026792
43.00217307554092
43.063452464090744
43.19650360947502
43.40157760465297
43.29278942618881
43.19276372705508
43.082004098411936
42.95207057820651
42.834756382343876
42.57356739411038
42.667412082086585
42.57583834098779
42.488967389475505
42.656870909896334
42.69662289476969
42.4914455931078
42.850578748330044
42.81330913216311
42.355220225972595
42.54212972597269
42.61991798693392
42.31752901553065
42.34097991670775
42.3160560729055
42.27018346488103
42.27926938680391
42.16370508648392
42.279968526231194
42.056716503256986
42.18028735225271
41.884875897976166
42.0322033202387
41.728545477290176
41.83363113451023
41.83529831378764
41.89553388148619
41.608845625148184
41.577942681697856
41.841359389528236
41.81543285879507
42.407464548652655
42.083068479886066
42.165401440061736
42.432435933330275
42.337758089509364
42.63535307931379
42.35501364168081
42.43122392050075
42.33554847188721
42.30112300085781
42.502818051265045
42.45271654824997
42.50023678989665
42.46667121071499
42.277188117021524
42.43767835200745
42.37851075727582
42.33418295457427
42.30054202700703
42.47925845484732
42.26210482659718
42.840758141680965
42.74366951343046
42.61512741834936
42.27016775522338
42.414376366292906
42.28002493876142
42.428309964636455
42.79088996852575
42.97780800423126
42.85926662374009
42.97287505364353
43.18947022902348
42.99066200048865
42.93526477591417
42.924193664775615
42.905681365518916
42.685591688494334
42.62674269046704
42.60857032941443
42.35610337962044
42.36023742179053
42.192527538505566
42.1825479145774
42.25285600886133
41.88701937605948
42.21746086778516
42.09553923697505
42.33714607844667
42.07000424005018
42.18239278389452
42.49871842805666
42.15226805726535
42.30472325320214
42.27205142744164
42.637724788563126
42.327000472175754
42.19100667926791
42.404343172948614
42.03316488394782
42.23684315298662
42.126796114133484
42.02306758121725
42.069533378222545
42.02118084161513
42.03287392484782
42.05402873400835
42.05909900934076
41.89885969565692
41.48793322545358
41.6397682366312
41.91616125704194
42.02133715116416
41.84155627763747
41.760360133312275
41.7358071232706
41.6915952915911
41.9350930424489
42.153519416319305
42.267649510053204
42.20154321398402
41.790395710552694
42.126001448349236
41.93256673074025
41.89512527448889
41.724959835139416
41.95242906998693
41.95409127789968
41.83782161801648
42.146713555341165
41.81403659493473
41.77838569906759
41.6480857922952
42.11153275728783
42.1880243644615
42.07081491926127
42.017671274486034
42.08738223836054
41.978625858011206
41.923474724187926
41.78686052917
41.70920851563657
41.97134554142743
41.91146206671817
41.70314407934752
41.71866250031749
41.78168653805667
41.3536558219513
41.73566602531368
41.21852703682746
41.499682407501375
41.486907690001054
41.26904560014235
41.123586096968204
41.12470117504323
41.38898896207484
41.19796575799652
41.7170832983099
42.01190134936705
42.31112160445396
41.864274485209535
41.925522169979956
42.19330967553458
42.10854846981851
41.64743954933051
41.67266271828976
41.275938281045356
41.38505908668407
41.531183059282256
41.621087690144236
41.464649394992044
41.877995768238
41.605287457807705
41.620482233605365
41.57619788746554
41.78289758800078
41.920658443374585
41.74957678079343
41.72948142183991
41.61200631066946
42.03230522772457
41.697668500188
41.88236913364206
41.8610780526123
41.66743857121317
41.32814750822676
41.67696728355783
41.87501961295587
41.4841494303741
41.57766579673253
41.78000753613634
41.798788414094275
41.745844092089214
41.802022313086944
41.825201276493324
41.58092732955423
41.92358376715163
41.98844242394248
41.85537204642432
41.836744867398764
42.003304345766004
42.1175260966333
42.127562022710755
42.3938430594399
42.446424399238026
42.18438926516605
41.99166119407328
42.179686763510375
41.98949544161259
42.18894161433325
42.308859512905144
42.47493714856991
42.19277407029654
42.05234085692164
41.941199925132864
41.873783717653055
41.77448510707452
41.622055654222315
41.764832044684546
41.770797578247375
41.92821648669589
41.65181060961709
41.82149975970092
41.825908904582185
41.68650534477243
41.825974082585695
41.74513879651385
41.92594940991738
42.10230667964297
42.069990670553345
41.80810796760078
41.7206032510577
41.80936435872202
41.896367552076846
41.8070649709336
41.65418025621922
41.73199683856818
41.68195982525905
41.93585009237628
41.891600827679696
42.04027158382278
41.85683904637917
42.10461969932817
42.130446191323614
42.19650797328533
42.04809997984609
41.61818146745277
41.617790219653095
41.54039163736105
41.47557906076825
41.48185757119036
41.397279563104064
41.29978915720982
41.65808367767489
41.35078516800526
41.328164438512275
41.05955801519409
41.00547213515048
40.961228385745784
41.07006191582953
41.23544467489983
41.04290271378264
40.90958409622862
41.13159713181226
41.011563793234686
41.19341692460188
41.050672473847065
41.25034637715576
41.4441088237957
41.57731876106828
41.326303865210875
41.41075318037369
41.34390722949345
41.33815882353628
41.41991274669613
41.27966963356624
41.12912446344136
41.101650832144905
41.181693164074886
41.18397777394101
41.17505544330688
41.11835505071735
40.984673053570646
41.55950668998855
41.76911100782496
41.55009822484409
41.486444100206995
41.61059837456665
41.480288944889494
41.588135113167255
41.560854930339076
41.408944423413324
41.7025324222539
41.577144789008386
41.73482931063668
41.75611616483043
41.84528587543162
41.74154606176928
41.69185982624279
41.85566467972431
41.679744621237255
41.63440473483795
41.568601299224746
41.262816567998954
41.66451850499473
41.23572967192777
41.3396553311783
41.08185150377198
41.02642508800042
41.16090142868626
40.91662351591005
40.7475496947403
40.90659706579834
41.06657109195766
41.153508267911704
41.02960012327902
41.164129091103305
41.07603491655488
41.17188435923421
41.21552598139985
41.45229109387379
41.41291702581681
41.0683435560688
41.44800325970254
41.32917967772709
40.930823622370944
41.221524966531184
41.04015671378
41.30433330248054
41.26216159320055
40.96142684998876
41.341094598604386
41.1643947848702
41.550166507257856
41.13514120204456
41.031513352535896
41.21886521674588
41.23209746146147
40.86526184273724
40.84619466890174
41.135267671755976
41.06768685448185
41.0563928968445
40.91134204533848
41.25814320853426
41.18720127873038
41.31964120507619
41.368794464965106
41.085533434027404
41.19688680320061
41.35756492420038
41.568739740939805
41.37066153123897
41.46948378503623
41.27956961287766
41.59028926302711
41.3501393940692
41.700506850313765
41.98536252622166
41.601858590321356
41.815488345441686
41.63094454914279
41.79198239731237
41.88876489512609
42.25471227374598
42.03255759493967
41.72051552214402
42.0206821109032
42.1092613512696
42.20068215892626
41.911709449603705
41.94993394115344
41.98328746634761
41.84101995414118
41.89732402830922
41.944248220670424
41.69011568926013
41.56465851839749
41.898602380326636
41.4967406157762
41.81682886518666
41.86379149930936
41.66195090812762
41.79226201470944
41.74164737874895
41.66769807659033
41.77494103170627
41.39349709504837
41.56356714845194
41.36773223864646
41.6990399186641
41.82956096297546
41.770406539534896
41.5365174091033
41.69457931338356
41.35686609421467
41.69362306513518
41.43016242715502
41.605296306754404
41.56538354368072
41.516350542286276
41.4561677146922
41.66630283993053
41.26105513279929
41.129090562913056
41.39632928556135
41.94794844110754
41.63036456330054
41.283088543109905
41.43014723059352
41.518160562167964
41.63169650861191
41.598910062901254
41.44435743685157
41.53395865018592
41.83120528780393
41.93794219357666
41.998299109489956
41.720049849032165
41.67746759728801
41.99622023349991
41.604878844420206
41.65488263488234
41.810466659377475
41.43854138130569
41.59168952690358
41.80616544783303
41.974633282298946
42.13360359154544
42.00221883653176
41.75577002121883
41.985414439337774
42.016109346614876
41.74853924940012
41.95677845093365
41.68219191253199
41.93937237444433
42.051163420451395
41.83497413677351
41.60449259403641
41.55193370491746
41.84192939483155
42.01269027801125
41.90333425935862
41.80305799716131
41.48475512249524
41.75876336982183
41.2141658616124
41.45949446404019
41.47395867914928
41.44905129278308
41.31227566156061
41.56052900803869
41.829671698646166
41.66224484362516
41.747998721612355
41.778776494471494
41.632916378168986
41.3938851922305
41.33118979740096
41.7401959763242
41.94625132205034
42.05636585993031
42.491825107125095
42.25514687837062
42.505469660087876
42.24561770927468
42.09244264286007
41.89203916107912
41.801542033384926
41.721324552828776
41.84968447402048
42.01667954019268
42.20109655907968
42.0747454452203
42.142700293220585
42.33791164047587
42.411600350004655
41.84308491942546
42.0347374043031
42.12483733142723
42.256496443013106
42.420731888891105
42.01874680207036
42.00979187653036
41.727676962594806
41.4799656723575
41.295469972460154
41.46350081639516
41.437654272539014
41.39682466643522
41.64294882738588
41.39469550739148
41.349985684284356
41.434053251523245
41.609269695049235
41.849514319776084
41.93633451435754
41.72620892906132
41.26505598199803
41.19497196773615
41.189459461626015
41.44775672796258
41.4511649579806
41.48169238555764
41.84345020660598
41.79949400191423
41.770990199186365
41.88005777044092
41.92418101078184
41.5623617315862
41.76402999286098
41.71415443791537
41.588546332149306
41.3881819559352
41.47747072083218
41.45850840032207
41.61152814153757
41.55953876971832
41.48935141720498
41.28638936443963
41.68659630437854
41.479568199438305
41.452719393864676
41.62523758743057
41.50136727421117
41.61289079355934
41.581794483236514
41.682407156206516
41.46816444755104
41.462099366302304
41.85098589120423
41.76984524452138
41.706805213555455
41.63837144578252
41.506071374627304
41.77399477414272
41.17411455047511
41.41109321710676
41.34617084337252
41.33342830711251
41.28952678328058
41.53642975127096
41.48486370742247
41.556928428959445
41.428791155148645
41.31372181816838
41.53771233160115
41.50047974168535
41.45526584510899
41.72096309296871
41.595461268094425
41.303524754941584
41.456204928516115
41.50057454258889
41.66075121354249
41.351600990056454
41.341101154507975
41.621503019465436
41.68016678836728
41.930964487637
41.92523685602789
41.49599298368968
41.421911324080924
41.63841529686097
41.68531940586874
41.641937642268516
41.68650080056419
41.43051666736331
41.30377187422842
41.41437812148063
41.245470067525716
41.11291808500784
41.185723841204336
41.25276667014979
41.07241668131968
41.288978498369
41.39196007852572
41.33932331966878
41.284854548395224
41.16983395127252
41.230009767491346
41.36887179930731
41.45118505038884
41.62699213067199
41.73759106340003
41.50895967249059
41.6708189038729
41.68694702240252
41.8535421161618
41.85958853530743
42.03095610974338
41.846366311003464
41.6839456955346
41.66860504405575
41.51679471579544
41.60553533728956
41.70107270908024
41.611492657404455
41.582046494213344
41.67093937245038
41.71375200973045
41.45431174474016
41.732870177824346
41.6096736653075
41.58994085150723
41.673995280383366
41.5246496057072
41.41080908201603
41.5614682548561
41.44976052396847
41.51678341051176
41.30778465284109
40.87059767126406
41.00933327360017
41.21889978493702
40.89569562042216
41.038098937983875
41.142276540563216
41.467252560134575
41.165135268232625
41.3478366350352
41.506730109876855
41.85460659305731
41.965034863392255
41.931199345891905
41.650515948248426
41.75825012961129
41.51870049927987
42.014463440213554
41.96868169814491
42.01130207126872
41.86026083045259
42.020725716232896
41.97362494334928
42.05133520226857
41.67348466869228
42.07443230487885
42.069664704277066
41.933694065286396
42.22125967200321
42.09734792077896
41.78908096177929
41.837431054685666
41.44731810968306
41.399503377021304
41.53086645719643
41.5511080863464
41.611544534995524
41.365376777629336
41.746946063039815
41.667221122078956
41.7535379131202
41.744456764191305
41.854578284855045
41.85014306235827
41.80010231823373
41.55623299739935
41.07502456852902
41.27800608463857
41.26426620436347
41.56056088659895
41.57483780571455
41.811694732800866
41.61771393069547
41.51644715224916
41.4237301916113
41.680887965790056
41.66391584496468
41.77016802420542
41.51800542030719
41.60523603874945
41.90873893726358
41.78422959317734
41.480460990225296
41.48892434429174
41.68780778737952
41.8125087960352
41.56107025124238
41.66836000162541
41.35922280277101
41.40515668171819
41.405952554871284
41.93678069322236
42.024287678584685
41.59554403293766
41.55394142542803
42.002308189823786
41.75878548433271
41.79388704192927
41.61284398805707
41.861532593565215
41.91646958175994
41.73849535829144
41.80702878372146
41.92322171786613
41.81684372147015
42.073758541246924
41.74906212822812
41.77245327209046
41.71555243062795
41.80741665983136
41.850588047837135
41.837482651500686
41.91268215802518
42.125104356092066
41.84473677634516
41.8853665094715
42.093972538512425
41.98909283628223
41.96659159667083
41.822657696802736
41.348896615528
41.647214569799345
41.3061858001669
41.47782986922911
41.538407028479654
41.33462818608668
41.08169144976316
41.146136619717176
41.57954290816433
41.29986906860304
41.304711709277534
41.01033316806182
40.98246370623051
41.20149821450989
41.08704651028314
41.03503393750657
41.0137865638152
41.14948329532058
41.628836239056696
41.449488895671365
41.26618441439677
41.5854762857703
41.82563492687428
41.59812726157206
41.46286436851313
41.80420605069386
41.65765136543761
41.9657057504561
42.078735092444674
41.825280547109216
41.595050724739004
41.89618340703948
41.66437768017548
41.40393754239767
41.5296527449545
41.56647652641773
41.647969930180764
41.74502235806847
41.79153470588552
41.406693258415835
41.58246310124957
41.47079573612026
41.4980440415981
41.428987444491135
41.607760239353254
41.565363551046964
41.45844785633553
41.698189705066405
41.606236734546584
41.952835240835554
41.88514621154673
41.79631394173627
41.61291962014658
41.64037760682157
41.343721149775035
41.300062855595876
41.53003104017845
41.33370724253562
41.304362230174576
41.03643956070144
41.19802431121072
41.17227773895844
41.821368093268305
41.54795834666986
41.692662954783444
41.50428001941043
41.426275244462936
41.53249174711252
41.27943060184627
41.35254197773914
41.24493030241568
41.495444052929166
41.49480197960096
41.41981554346585
41.661340805358655
41.79696661505035
41.88273132210242
41.73802193959836
41.39027825132889
41.50588718593149
41.59478380335087
41.38981240399873
41.38058739119655
41.365236568789825
40.92964822812666
41.21916522858261
41.114018845982216
41.24509110043631
41.059127096020255
41.22301808400923
41.311503206905364
41.39158306321919
41.63865226312786
41.583591328021555
41.48282845380314
41.48262712333372
41.548762550221326
41.37715576514934
41.41456792102424
41.40156246091666
41.09974034095246
41.32530657202602
41.297421337061365
41.399351080845925
41.61992681722326
41.723817905416745
41.70263861144566
41.604757876948185
41.54423302527251
41.46018167431077
41.906122025169466
41.74732036211193
41.503018542340634
41.86802459035014
41.76195089451788
41.78208101713528
41.505981689097474
41.09195786583921
41.443992784432425
41.82448555958037
42.02983617999657
41.37859205704502
40.91714112485749
41.15007111665487
41.73755581516213
41.4798062330988
41.5456359476416
41.78253819584004
41.82138306692416
41.79922718528636
41.461450597465884
41.04015177945399
41.01359806298763
41.37591728440249
41.53750170993806
41.3944042176965
41.44233661100927
41.43004963936464
41.45618489754503
41.37623720921747
41.06408208611881
41.17343662461444
41.221178133732046
41.50851743130962
41.07353206782813
41.020660642205655
41.572812475458896
41.37058189312443
41.82496177207549
41.72633807797235
41.81418407013213
42.002643459621815
42.002196359633984
41.90986891260124
41.90953223361224
42.11677907763815
41.766188510601594
41.99532170648052
41.94589019796135
42.10714846893483
42.31182227873341
42.44559994833384
42.06351348026928
42.2612047698506
41.897411351532746
41.89045039756682
42.06377452472498
42.01852965138007
41.823612104173215
41.95492375253705
41.95490655918644
41.8331533821638
42.03891669810059
42.16307114322339
41.841151616746366
41.967000566680454
42.3733112790884
42.24739838420462
41.94644524522575
42.03212911973998
42.084137632942415
42.15434969199067
42.231622474781666
42.287990052092596
42.1655408945301
42.13783517581849
42.003040059172214
41.65724113991218
42.0893521434747
42.148719018645295
41.902327088709306
41.91912377883528
41.89104941183909
41.814122803632635
41.935779823837805
42.187012136539245
42.2414490476806
42.16844139991315
42.152819460499984
41.93153571902294
41.58326393772874
41.510020555681095
41.54443167793133
41.91937336973649
41.91394814513571
41.69195384615984
41.55067730052532
41.64190078902121
41.39159114842182
41.44568022530755
41.53748315335586
41.64626335420267
41.95096132950098
42.2259704536164
42.029171340206794
41.98991413954026
42.33924760435811
41.952048589549804
42.06815759424209
41.84725785974598
41.5636772865635
41.35755746039537
41.501622282315196
41.48019424328271
41.40376360093053
41.436973591702646
41.3561384280121
41.03066028825934
41.14917976089609
41.26056249954466
41.205111854123885
41.27708636054354
41.4006949909225
41.36244685181769
41.139663124097126
41.574197000275035
41.59198933058741
41.48626832928667
41.82359320231685
41.85892869397179
41.622202088492685
41.437038489403065
41.29023551644693
41.43064969993425
41.09890681159714
41.44494060652727
41.10301602739039
41.78016633994844
41.80594939482233
41.89336482457812
41.81686537298735
42.24763385564118
42.29502680407483
42.175922074076496
41.8596648580508
41.94767129519835
41.95041706762165
41.6689834415275
41.77230853460477
41.47971808163711
41.56708984734369
41.60734709159205
41.537408635472126
41.70060156951767
41.58196785328445
41.78871186115513
42.16823171870591
42.007568289586516
42.09866328296527
42.34524941886055
42.0099197502158
42.19826796370616
42.25994121701897
42.21068562052398
42.40478706309859
42.46648746161965
42.52430101942895
42.66947521353787
42.67300480249772
42.54359949378138
42.54250406030653
42.63881815949505
42.558767061502046
42.347173741069646
42.20503983942798
42.622829523896705
42.560390409211884
42.31217659298294
42.51373495768697
42.88300027321415
42.9195855609718
43.17482211600731
42.87294154190582
42.805363236329654
42.75078952084401
42.88925405963871
42.59023658993327
42.58913185173227
42.847566973928465
42.53619654506808
42.21672178160519
42.47780784956005
42.54770764140897
42.486886960758895
42.742796731846994
42.66356997123973
42.82715337167244
42.471372740626116
42.482663738310464
42.2371273611188
41.936549975445445
42.116408526451046
42.30326035334728
42.13043445524913
42.1169193824985
42.25936169565926
42.360565617084475
42.70254173667416
42.73143954813739
42.53590047109584
42.884958654615765
42.83458099985124
43.263730931105265
42.82939805599222
42.72831908703539
42.469254504606255
42.54875658246518
42.68150442382017
42.63890332801223
42.98380384133512
43.10639541640462
43.03682447188636
43.46987118232607
43.00458136039064
42.92395599013924
42.79312705969474
43.024520344858786
42.85068514493677
42.82462100207368
42.96697395091203
43.07629493408782
42.73657221836486
42.756808848445324
42.57164905467829
42.60036113803705
43.25444542837517
43.0129036256056
43.03263152860986
43.27928200069148
43.287475919971236
43.05048910372204
43.22227367522717
43.19645341556498
42.980483635626776
42.77525834379829
43.16619236421764
42.96680498034618
42.961114931313304
43.151348421092464
43.238090005513584
42.77796838153688
42.871921738648695
42.91754761529003
43.3088640715911
43.07448151439374
43.29961811204891
43.24432527314322
43.12564085395272
43.18066398651346
42.87792747209213
42.984125840535576
43.09176969491901
43.212038087658584
43.22541716692953
43.31584004616089
43.05891845249768
42.92008155913494
42.754528000764495
42.731042410525816
42.66946114652188
42.90194337293391
42.911046692366845
42.63321312847421
42.90719429917974
42.690882526640216
42.85521772909756
42.81625978270738
42.716656889197814
42.80583065938352
42.75041196562835
42.72019058534943
42.49373838830095
42.5803100592236
42.83313336744706
42.81381388093157
42.90795224298956
42.8798956846895
42.68344886074465
43.018313256696516
42.969100156002
42.95748241716284
42.752912761388515
42.89823541014508
42.59722649554929
42.6204048147457
42.76023915601567
42.67810081816271
42.71038969634636
43.0468436573618
43.23563894284306
42.96416754875079
42.8609891574119
43.470227285390145
42.95139483808616
43.00573515417268
43.196183240695355
43.790844172455955
43.42190831701855
43.604230466431446
43.20022112716831
43.39084966164058
43.32804148167791
43.63321169658571
43.69480294008842
43.304735073422
42.80642172248088
43.19296335006315
42.98069417294102
42.97446144917911
42.61682421981135
42.294309552169864
42.55350540931103
42.426464719395845
42.22398698477392
42.203029480805476
42.531050546603836
42.52641346087319
42.51966339334938
42.36829024875303
42.66116148227212
42.63991530031528
42.537294387561055
42.54148279773201
42.94761934764682
42.39998668102436
42.60146684944423
42.787431081922556
42.564928085857304
42.366256517671545
42.34794497893103
42.19875946672018
41.99259231221167
42.03196072092709
42.1864128529974
42.16250366185211
42.02640267635403
42.39953845773698
42.21865785121551
41.819380300888646
42.01122285442403
41.993794698267855
41.45672197157397
41.85060181111848
42.22020080632019
41.91328216912285
42.17720773241965
42.28151255835962
42.11265974678207
42.295520110547336
41.71976860999284
41.641481613773834
41.82806903617979
41.47567845546692
41.454405850787836
41.47898525927439
42.256138921411434
42.07740822197048
42.12378266166759
41.97423815018713
42.02932253201535
41.847380376526395
42.29409086961115
42.32947313893298
42.16479856360691
42.29689277236105
42.71894917252679
42.59310772893646
42.29411022642942
42.29227447505425
42.35893675183084
42.13458561642959
42.30086067575531
42.33720848949602
42.4737702523426
42.47263746883595
42.30577998277871
42.37591878652104
42.48149854717282
42.387100316441774
42.21387108307092
42.04267276211845
41.93092187629623
41.696411448809584
42.154107119033775
41.9720331271902
41.816121037930614
41.794439542848956
41.890927775312996
41.70199740645035
41.79971369115119
41.84673826041836
42.022662922453215
42.205724163686476
42.383761485804335
42.25541613732764
42.07868296136
42.246244765468724
42.29546393954805
42.43738823998204
42.12016501187814
41.967264734536826
41.799743224945004
41.80603496506439
41.83310459575711
41.57554362424108
41.88427992501549
41.71450228134652
41.75989617816392
42.262450138692095
42.09982180274848
41.66652223524423
42.14475329599163
42.209591330397245
42.14242881274053
41.845186898818625
41.7827142076781
41.69233131825105
41.86973005560279
41.719413269442974
41.44213871713763
41.45717127033776
41.582811046463846
41.64453393358936
41.401679478478634
41.26921621334777
41.8370669920857
41.59313379076491
41.52788308940447
41.9894866349374
41.94261342626455
41.81521132289652
41.79843636397671
41.82487181145185
41.73729523148522
41.6691188317804
41.33944816502699
41.54439687007987
41.53839244455752
41.58213973371702
42.10091025434616
41.99168132490227
42.30509914730753
42.17801192778636
41.60389553619066
41.74655959999873
41.955269331521926
41.6069101483013
41.679440835082026
41.47994799888926
41.57843369428677
41.78755767941646
41.478681896602374
41.99851710373382
42.200881111942714
42.25726335812131
42.08257241201525
42.1837429437786
42.16817024557826
42.018078512508104
42.20154224154594
42.01113241159035
41.76162033366611
42.03556291280313
41.78247551466782
41.97711996943869
42.09230474350441
42.114624178643545
41.89378052325372
42.24336312984275
41.739945968248
41.464626635571285
41.333475860426475
41.568652331790126
41.47551220772985
41.435710533754225
41.39345306822253
41.44206870792817
41.43587677132991
41.415983120642636
41.72732377431892
42.092582833734596
41.949339477311824
41.35397924871659
41.571668693925126
41.5856669494269
41.407388085674874
41.82799689226785
41.726994553504696
41.810788441148524
41.98580162727743
41.936345097829346
42.036403108874275
41.982987329972005
41.91453935355683
42.01738888206786
41.66695374431706
41.82269920905294
42.02746412369827
42.197222603374186
41.93170776120744
41.717514585318675
41.96833020367391
42.13780161520324
42.28546757288568
42.06063503712656
42.381015211519085
42.196682162067695
42.26673264342946
41.949178500111664
41.90981980023379
41.88966885995723
42.0819727930803
42.36309349386312
42.31826852763571
42.086990503045286
41.790281806436276
41.750095722345655
41.370509835141085
41.60362758974922
42.05778445002612
41.572381603925706
41.66189989100399
41.83233650534675
41.778916906268655
41.65926246925985
41.8016279774152
41.71773598922904
41.91941401175643
42.09046743937118
42.016010190508965
42.19422185006584
42.183197675065145
42.18974916480407
42.089752398523125
41.784346771896026
42.10475826152227
41.611256354382434
41.92418045401448
42.12254318743504
42.092638509309225
42.057803153575
42.028870682717674
41.81627002103791
42.04424849026336
41.76868711227455
41.45705512778615
41.56891537043564
41.53957948483127
41.42584342267919
41.72880652077657
41.64221081802922
41.79895560753218
41.85506639242858
41.7588781429655
41.70899629701334
41.571698466115
41.45233291242755
41.37727449946088
41.39160376639177
41.607631546571525
41.68269706805647
41.7510225798949
41.6687701293621
41.381717799075886
41.31076356665784
41.333326702608204
41.26460316478796
41.07835096135026
41.363842608640674
41.15299519657191
41.673773134921916
41.54738545479615
41.45912020781976
41.27973166013472
41.495870328692796
41.149641922666085
40.89483752602206
40.65284897462027
41.03248264054881
40.90237785714401
41.03848652393566
40.877668419031764
41.08228807966775
40.65334630718451
40.965956899998005
40.67086675470877
41.028422335148164
41.1625269316582
41.237118325661534
40.9882129984789
41.26925197313726
40.92259106026291
41.23324763485878
41.27509242586206
41.28206244416965
41.42875342812956
41.524615725232294
41.360048764899034
41.528222542295474
41.631285241800654
41.605455646310524
41.38149325964063
41.09010682779698
41.23874690104211
41.227384171926516
41.47091387151962
41.51247360241685
41.246948528779384
41.00656747590959
41.47843988746158
41.3561745363754
41.43902249257651
41.605252544965154
41.926427312679415
41.661274799274196
41.54720279133295
41.48328189775227
41.68980030054987
41.519504023874816
41.1667355545971
41.714203917872354
41.595505668756786
41.743980709975425
41.21771386295773
41.1693570329792
41.207512826052564
41.43940501873277
41.07357719933327
41.02085621274833
40.92423726644519
41.224498826051246
41.06441784381154
40.931024247763936
40.97645048813203
40.91289849389367
41.035363969775204
41.41780767816758
41.115308784353495
41.31158239992007
41.14874153566
40.98700253502833
40.74468318895184
40.84577712472795
40.959332227416425
41.289272108158166
41.41093826463683
41.71931953316236
41.46692231827425
41.19691504084275
41.183802642443595
41.30676578433849
41.26983795164231
41.37617420899044
41.56062197308675
41.67011141902632
41.29961860771089
41.21620876372386
41.34418836935816
41.578096691883424
41.386919944012845
41.107420186011566
41.38542256340985
41.07997691836499
41.48902050963918
41.5862111405311
41.44703147555421
40.936037690240596
41.18065840906503
41.29058383354989
41.28034610848025
41.4279783949419
41.2130079335436
41.50700457035732
41.37140235671436
41.523705126120205
41.44176819758291
41.7193860819937
41.88618857748557
41.82317411880588
41.59592971587418
41.913155407810216
41.70444020935454
42.26225780777415
41.91417525027346
41.62788194641071
41.76269535704553
42.11755116068365
42.05756285401619
41.99959417974127
41.69894715391321
41.82642376613619
41.69015226811918
41.45041610316651
41.186097661464274
41.443095062066206
41.52205971468667
41.131055823146276
41.570805010176954
41.38149298788556
41.00316737138943
41.22678575269372
41.153381974544374
41.23710324292645
41.75639227082829
41.62316467376702
41.613028151158765
41.54711691624568
41.867407394050375
41.74671802180222
41.527594664537844
41.66245676320713
41.388714899575966
41.6177681101207
41.48758540372057
41.50186153345608
41.446199742129714
41.37551256630012
41.57523605366641
41.605263914921046
41.738219680688864
41.407758319535915
41.49335671113613
41.38914533020298
41.37694341721231
41.3287545171535
41.67161634250906
41.52030429369277
41.440767580506865
41.37235138217008
41.4246800044609
41.0775039788953
40.902913657717335
41.135130706152474
41.076616809236455
41.33963452590622
41.07643482409668
41.424885147770866
41.421336426888175
41.587718632302895
41.55773999449257
41.43452681687726
41.261797512135075
41.41785598841453
41.19111100714265
40.84829809983171
41.22920142764554
41.61693989684123
41.505026837305145
41.5640620966997
41.20202227524141
41.465114741721926
41.27051271678504
41.331640440121106
40.75678730251461
40.8084682075374
40.59822951369526
40.89465144649171
40.8501908132493
40.87023581571723
40.911688207007685
40.704183111800994
41.04292218120739
40.845036677167066
40.79672370824186
41.110353542499986
40.93892725159363
41.379425753185814
41.133455363912205
41.078288293785405
41.33640325005785
41.2437318427439
41.42184113076043
41.2973687757695
41.60097740928261
41.27818223473528
41.53041779106457
41.27980674988485
41.363393734769645
41.21033138528116
41.55691060322161
41.31737738111866
41.065850404886724
41.33702662147151
41.49809940993041
41.527709152672195
41.250327373372315
41.55813244767019
41.43808108460884
41.31237322203496
41.4503766244918
41.314480473973546
41.31797480115251
41.27450647383382
41.4056157273887
41.17616964378823
41.151642263597815
40.93685885375389
41.20863045033181
41.307184041765574
41.58828351444627
41.26791925177308
41.552783457827914
41.264542806996054
41.43952777237334
41.25017228071889
41.45577026390997
41.59844762154189
41.615723965077436
41.451575513252976
41.46801946764533
41.65328879272564
41.618462777406236
41.43665879150487
41.35605843844494
41.82087282354016
42.07540387680195
42.15850151007528
42.18586924207286
41.93335148451279
41.95099997571772
41.67235501507874
41.74276537395065
42.055708040742125
41.958645856722185
41.84415171447989
41.80052963089727
41.753663349583455
41.78343465021074
41.794833535116155
41.806127768487336
42.05615487631005
41.97837338895892
41.621155575686494
41.553908021261186
41.737608802765095
41.129395421869944
41.21727300743949
41.03473208199794
40.91129160118888
41.2582570556338
40.99873086090175
41.05029918817279
41.31940193707608
41.36475462526385
41.31939177483897
41.32257911680146
41.4616260485802
41.39383355198131
41.64253873448107
41.31621375089078
41.52762853459727
41.52536682164791
41.62276202348204
41.91966552869569
41.64905809367332
41.53767709908387
41.84417976283525
41.76850498362092
41.657999451912914
41.73905869275182
41.656321063614875
41.44821880185098
41.846651091648674
41.31659752191748
41.4639282573451
41.510629704687446
41.834876312520215
41.7106926346157
41.47727055080877
41.399167330688854
41.202203228948335
41.37636091605496
41.514049877250706
41.77705559516964
41.57990721800571
41.87849284442504
42.01013231330143
41.84586290921021
41.902195868153676
42.10898245214098
42.08242094025144
42.09100540079056
41.84058355661985
41.9649099318015
42.075072149193836
42.17170019009238
42.1768439174005
42.374369889231446
41.84470195858881
42.36925295105403
42.13611826466342
42.09433061729041
42.10350714698017
42.201970108546384
41.97651237972486
41.67103345816315
41.784484881292165
41.44903009791731
41.86644442029529
41.64903471127154
41.74640860303451
41.74804520196147
41.66334959514461
41.37836345092083
41.58362400189548
41.27746404000115
41.09443233330558
41.16023349144453
41.16435622514135
41.33867221631244
41.23481722884494
41.606872756241806
41.35624501691808
41.93243223625912
41.78031386657075
41.6210260035321
41.6865734779961
41.76112460070223
41.86595856782835
41.51390878287044
41.64518488878338
41.67379935172951
41.38768489774941
41.51217274672339
41.83924598162925
41.80860586248088
42.02989637769354
41.69525932673942
41.466205348158105
41.29637963811079
41.052760188501736
41.252383147769834
41.13936740439227
41.15160230974768
41.46346166474773
41.13317039574902
41.04605986867605
40.83911947609109
40.91308492926947
41.006237282532666
41.19314765677284
40.93627426356926
41.15904817058622
41.17970225147791
41.43140024800304
41.11291956538366
41.2153717144948
40.86094433397683
40.74599016957053
41.02635271919733
40.95899355729217
40.80441021926187
41.10550219078279
41.07306354235254
41.2930944046513
41.119041255579624
41.07972025265305
41.18529376776737
41.153135047711466
41.07884029545693
41.32731664227778
40.75174036890425
40.80721725835873
41.05666655110554
41.049181034564256
41.19614640778206
40.62920632071073
40.75481671235531
40.66766107411356
41.007980625968045
41.12415511321669
41.12466733964952
41.168027066024884
40.85268021167009
40.896351929004474
40.97290252079534
40.85303838388869
41.27915569960632
41.26707956262975
41.04277575093818
40.92501917349669
41.29073692883412
41.16630894471215
41.37407841136347
41.39003163373905
41.496157486301335
41.590347895859765
41.35068003990207
41.48597043945233
41.37649424663016
41.8533496310644
41.584065063469644
41.78162870903062
41.81835126572875
42.04336387777746
41.91944369169762
42.16202437365769
42.25063467207597
42.22908273638499
42.304720613666795
42.355514066383
42.30813628321001
42.34340616089304
42.258897007162574
42.23262672494397
41.73587005893007
41.90317181261437
41.751050881021285
41.816028266499515
41.877835175061946
41.586110972353055
41.91659505667036
41.56613314229115
41.73787155801009
41.39040877417358
41.21143434209696
41.325770105204406
41.33824701917884
41.29549643550601
41.16403396804067
40.805464461134996
41.06514735137876
40.926445445837416
41.30327464496895
41.242505822499346
41.29871328951047
40.969140419742445
41.10567316884987
41.20495633395458
40.954030968982174
40.712177139497875
40.73644492599975
40.661418733738046
41.2613699646776
41.48316910788983
41.407769533529596
41.29884311630758
41.28362014399636
41.7640024181075
41.965943186737775
41.684281221333215
41.64324296897412
41.8816296250125
41.55092857167651
41.40440670521336
41.110866316953675
41.231375641333734
41.69053693668327
41.33122058963636
41.31850645675213
41.38130881781474
41.23543619211606
41.43505288266262
40.92563336492273
40.93983495978154
41.06310980727153
40.837560790448606
41.01410132118548
41.34994359886908
41.16179635916876
40.87468668645301
40.94675294597986
41.01160905393292
41.03858553741732
41.3480276552686
41.29951252075306
40.748824330936216
41.44148298769474
41.14221580982901
41.14867715219752
40.881916628760536
41.02413489300127
41.27361289781031
41.27971500265907
41.604897124092055
41.24666344605627
40.83099569713901
41.00224107200321
41.42561928926317
41.35053797475536
41.30762974123258
41.50842620000152
41.43078225563717
41.1603644458507
41.14324815327023
41.27684102923239
41.009416958061706
41.02323976277756
40.70578800843691
40.711706168706066
40.941556845243845
40.65936170117041
40.67827431780881
41.04685230389581
40.85567386430582
41.4208679584161
41.262249597646665
41.03280692067042
[truncated: 98,002 more rows]
