# Supplementary material for: Comparative structural insights and functional analysis for the distinct unbound states of Human AGO proteins
Source: Sci Rep. 2025 Mar 19;15:9432. doi: 10.1038/s41598-025-91849-5 (PMC11923369; doi:10.1038/s41598-025-91849-5)
Supplement: Supplementary file 6 — Supplementary Information 6. [file 41598_2025_91849_MOESM6_ESM.zip › AGO3/r1/PAZ_L1_distances.csv]

cm
30.646631137709022
30.879555708420728
30.79299404181917
30.90302187054779
30.914819363280646
30.905754741297105
30.77704397771614
30.629189784969707
30.712044577904816
30.785468676568065
30.399957874678563
30.62141557503389
30.53529792217902
30.60963559771164
30.598151296149112
30.528323113149636
30.70060497478512
30.83697540772089
30.581643634417567
30.475797732220148
30.754061879917945
30.738137623790678
30.615454423577003
30.924245641978178
30.733809992644282
30.82430895912335
30.80934793172602
30.903510475266625
31.013936790710254
30.87950485138159
31.018302071379907
30.726078540222748
30.65119092846302
30.339115289018384
30.98603325030685
30.845786276609672
30.59193072446273
30.510503073067692
30.234218293649445
30.757786429115576
30.64530322073694
30.782983372428205
30.81517838281753
31.158424817571607
30.582947937035733
30.85783976094141
30.615682938875135
30.70423711957658
30.688355546579977
30.50114555813015
30.644962971981247
30.331940354020404
30.334104529437894
30.32987790721867
30.278393405383586
30.593148234476374
30.588023433955698
30.367701904059462
30.30648047327005
30.458966642966324
30.489596593675326
30.502477232834664
30.64506616648944
30.5544959700438
30.829296597930384
30.713369697617342
30.606187467566972
30.67836862100032
30.261261189271934
30.263475015631432
30.14033902524579
30.247904901022924
30.3712518426756
30.386749759286964
29.946256889340717
30.09598872712337
30.197115610273286
30.00445094023825
30.274129193832874
30.129229608989498
30.31850679662116
30.051427978044522
29.88200747779477
30.076748534180823
30.309047762819294
30.2176747406019
30.293882597944858
30.073216454397745
30.517778867975082
30.549392010875195
30.391977338799258
30.438958051596618
30.390755065421818
30.76117426107471
30.654668909801103
30.7443636990971
30.556815692635418
30.345347270372606
30.40268791247471
30.76184895633355
30.382529304282865
30.39090867122938
30.200347694939957
30.3895980751632
30.196312494368836
30.20561897067322
30.227021875549102
30.41580219157967
30.403182573019613
30.090939239312156
30.205955121368127
30.119307033566226
29.945641939517248
29.923101980157124
29.83693966855985
29.832426341935477
29.956295207130143
30.333105775423345
30.51273498536311
29.98082099384477
29.996074627361345
30.255665434301807
30.29541510705533
30.11942631195511
30.073031947279
29.975435228291218
29.96924731738913
30.00563886414415
29.95283747923221
30.156558310852088
30.029564027802408
29.855150644901478
30.210408685518157
30.310709163509166
30.37029411266578
30.247377256698314
30.256097989585445
29.920166068024653
29.796925219642475
30.10123979226662
30.085876041916237
29.754077306221742
29.733456889580037
30.077772902404508
29.992073938077173
30.10543698783383
30.121730950153648
30.199828716818647
30.03540743633241
30.043741826631848
30.07483262679828
30.005012575749493
29.940359289655227
30.004829679102997
30.169614902417226
30.14784033601454
30.040945714309878
29.65490782925983
29.86158741043755
29.767413883094047
29.810364750504966
29.51894093582746
29.75220439743148
29.83240977022181
29.508857661982027
29.81575026281226
29.669782594041237
29.35953763136964
29.421551043876086
29.516790201104307
29.685153191130322
29.575243037676795
29.524083719125677
29.576201871399398
29.630256357322658
29.505438948186697
29.398396515271102
29.59332999363764
29.654181863821094
29.639298348821143
29.477834448989565
29.55761640003154
29.431865709451998
29.33554309240403
29.496173336670157
29.52360136276097
29.39176220395725
29.65046522446755
29.73627876559856
29.67363451584444
29.79987848089236
29.89175059737808
29.616492289561318
29.429776662529505
29.694869816032977
29.71618263324152
29.689605752612035
29.684589751945644
29.6280345819109
29.895378008999373
30.422792147087648
30.040309595757183
30.342948530075997
29.886308212885577
29.90084464120306
29.830998398769975
29.6361206155333
29.86169212415871
29.538380115982292
29.709380560335674
29.786286804446455
29.864481873137308
30.072790764695803
29.974563508964454
29.869853469707433
29.793799850457397
29.56239797592895
29.476020206860795
30.06327027866338
30.154080105703187
29.9274451965677
30.16154880005641
30.06250879632958
30.054035120322794
29.698656073076343
29.594472667773182
29.713567771300053
29.960869073614077
29.69032756971774
29.68970645715144
29.53211174923851
29.556509036116314
29.565384497600338
29.84446648285212
29.89658672936524
29.68357172792888
29.80710293121575
29.82012552249032
29.544196827847994
29.809809708113505
29.967713497436087
29.78598807296223
29.90526925952133
29.69468263481838
29.94560310764441
29.659919460610563
29.74392653251642
29.805303575013504
29.69736489922344
29.613787461579776
29.647819756740862
29.849877323716875
30.1164011051373
30.06764415221308
30.035996530167694
30.177563782952245
29.996759965439715
30.386159285709674
30.273887882081535
30.207073514229236
30.22447703444419
29.862068556269765
29.870742780201983
29.941508450922946
29.777120998323912
29.963478868875907
29.96361677515848
30.359365994498514
30.15648679813242
30.317514774995452
30.520045242661578
30.193126293664893
29.99427760090956
29.92910183691862
30.26110106648274
30.079112134403466
30.21180095128833
30.10284927154259
30.369129480168453
29.77890326799534
30.15165725507632
30.40206831930083
30.122157349256575
30.260652269378365
30.27823703322134
30.281715885005823
30.50591689114415
30.645379797175785
30.54141539644015
30.473726785568804
30.51452422528587
30.268031097480836
30.33651901309028
30.098418177528618
30.233692923788425
29.952852666307525
30.34348485442702
29.865189539408426
29.722394915653773
29.595954562955583
29.973722051834354
29.781439410816144
29.72128347471689
29.828787667111143
30.078998743076454
29.86627635468348
29.894047841529186
29.798080585103193
29.797867851060712
30.052725406446367
30.068289533303044
30.078964171384506
30.00487583999017
30.14793584995906
29.73925234508947
30.222465683423838
30.23098188113885
29.80987016925977
29.88151896693296
30.257652204401396
30.110960497248126
30.186821885383527
29.97639670308327
29.846639277287824
29.738331839215643
29.950317421910835
30.077359769705996
30.081239765902012
29.84639149929546
30.151499686845593
30.026115617454025
30.090632911383175
29.888564507562144
30.352765499605756
30.476167331004056
30.281516132966168
30.03660609327987
29.76377057198623
29.748945451844843
29.792249309910005
29.750944474882512
29.533355931833622
29.596603254058046
29.31848725802542
29.70694390963462
29.927193404695974
29.876621154811993
30.038548241243888
30.344717520552198
29.950372143308
30.041013560044473
29.98304409089457
29.842250007685614
29.69281490468634
29.774670133658205
29.768407475444977
29.857727926140445
29.870749849755274
29.818774904039767
29.832781984688985
29.988240363141127
29.87765396338751
29.887757823069574
29.53468225722285
29.703271180195802
29.668594914513942
29.27097363768385
29.25503963213751
29.347019264397474
29.871464534352896
29.476114790103875
29.73035326281109
29.606055185989334
29.579910730459257
29.49514418022967
29.748398033138347
29.872150234142616
29.90211952170991
30.057431642803962
29.807811901108924
29.94035274211637
29.78613241939496
30.131954277470395
30.0858508423955
29.858572148284917
29.565709902521547
29.763626746973213
29.86668584129744
30.045388668783318
29.851660553712797
30.17220596829088
29.942744815305655
29.458089848664812
29.772162739104495
29.67811715150543
29.693071741669588
29.78167739602438
29.700049998625342
29.86261415060422
29.835607223935547
30.351786085407795
30.008411035265873
30.128481123341075
30.102610547123913
30.370880576272018
29.92465248300758
29.8985082211977
29.911997077421336
29.80745700829137
29.970508402491454
29.95383110723483
29.80196406221749
29.887806721163756
30.115462230072445
30.232760671507233
30.487307176665983
30.170907226928787
30.35635335018466
29.751527354749513
29.84888460417513
29.640257863398713
29.8557516172664
29.70026624060415
29.917423049757822
29.788546748930973
29.746528766636423
29.704037464051456
29.618921205196855
29.819491400695846
29.50005254131877
29.674785395144234
29.8224094164135
29.610306113018765
29.613231808032392
29.703754127802277
29.952001226905285
29.996880278248437
29.851523752748175
29.949949484102238
30.18014363132347
29.936927061968017
29.749151082211213
29.548967527952758
29.72666733197238
29.551978604164447
29.50516626806674
29.528256009921172
29.624010738257926
29.79650935698633
29.93072390570567
29.835765341009438
29.92142417936688
29.838767434452283
29.822774427899386
29.935186680317738
29.970931238887182
30.255451008850905
30.189031508171663
29.735498485957347
30.06645722107757
30.167161574238655
29.960811035684873
29.854915718825545
29.683304199275305
29.7975487585585
29.634899103906616
29.66247556396724
29.71371497121941
29.782430009527825
29.643419312125864
29.74745271910015
30.090505136917553
30.010441201072613
30.333299866125472
29.827788215870584
29.81465899144016
30.078403092212408
30.033027540290423
30.12658842752468
29.928865091246294
29.78470183939477
29.750611956268834
29.775994739252887
29.765605001451544
29.97870205593753
30.01016062992963
29.715346779599287
29.800429650621112
29.770062814813606
29.678204982224987
29.72497755200108
29.876025436816704
29.79826669503209
29.410174012159867
29.746161870537794
29.75603018817204
30.0691536874377
29.675392534575693
29.465083528995393
29.74341830224999
29.186408484734148
29.255698715898742
29.739472720487065
29.773450010100532
29.74396939938793
29.826314383941014
29.47384960594521
29.583149596270083
29.66050749768324
29.797616682899392
29.493436817032087
29.931314352828586
29.72291155494153
29.874228894428988
29.790412395274902
29.72915022829645
29.66533609266502
29.590422960696568
29.310593916756865
29.520873175293154
29.48303156357018
29.235742958892434
29.224505618149625
29.41393811052332
29.455770014146022
29.318930598437444
29.207432492968795
29.435902390686365
29.230491740505006
29.2260459174038
29.370780598380527
29.030282464662584
28.805841725517272
29.31052123317119
29.062891209950557
29.22350023167727
29.2957928342602
29.121705704981096
29.430696847053724
29.205519759823797
29.260596497796936
29.34372902475845
29.380118336468595
29.363465526938352
29.525826755899764
29.640170630305317
29.381186182316494
29.38995264361754
29.574079577260537
29.50416586685346
29.287772839599782
28.976370297441626
29.250198902770563
29.4285755847149
29.585937743462
29.33548962729522
29.57616273653464
29.590334158157937
29.37897842238761
29.549502854973632
29.468852522087378
29.35322615270584
29.594906807565042
29.666043550407235
29.5349691131791
29.290233238986954
29.10289070214879
29.517619100027165
29.63102332375304
29.65421022345747
29.652661152803685
29.516345740129665
29.468263258264173
29.355531243654262
29.60349338484189
29.731673224507038
29.27935380759723
29.55231522147898
29.459286793552067
29.02893390728353
29.371918931141973
29.223102317572167
29.031414975097142
29.30598645229322
29.445988661611803
29.709658744538583
29.624523496899858
29.598950624460638
29.49689214113916
29.54271918060637
29.202052837528452
29.40372341430274
29.063834382563275
29.21124043407036
29.326156530717643
29.349681977660264
29.540378344911385
29.602823207453334
29.685657483815778
29.67068654555109
29.514379856738287
29.291696007894885
29.351333621475362
29.42495615012771
29.580293914343002
29.650429120463
29.65986371616382
29.813636594794424
29.916211664048088
29.92208939711191
29.63006091768471
29.812997237199646
29.743320473954817
29.959574264485234
29.630595152525657
30.0876274965225
29.883260680235036
29.727065828486037
29.671402035519638
29.624973025322824
29.79319550608188
29.582094057268684
29.84514494288574
30.055896908255715
30.003289377996367
30.040025300193378
29.742312748286597
29.89074310839922
29.799873827530842
29.679562449103564
29.771253822946484
29.47242265749306
29.326514651621995
29.138183097822427
29.332295751538528
29.589865182718746
29.83154381767194
29.54862090709295
29.556196148387755
29.345898199196842
29.847612020664894
29.493857356440873
29.421909579738152
29.33946630573364
29.33454011264457
29.08683127494084
29.052634889213333
29.0018012079561
29.178596195455007
29.04940932793875
29.19787581621614
29.029393812750477
28.86218759290033
28.912695666339687
29.1942196925301
29.288043494055284
29.012570819980304
29.212875506750795
29.451446478955095
28.90781604034745
29.155099833055143
29.160813089004897
29.14164599744894
28.766745468480394
28.958222463445786
29.26402498046159
29.274957615023038
29.23193114298114
29.07800368994052
29.179841325287594
28.882618919955533
29.094633610146584
29.26857531866856
29.058811741898168
29.06118144865526
29.300650755696957
29.06909258449116
29.05743916096531
29.12953283994962
29.15183434912747
29.136781241049782
29.295441848857088
29.58693529146412
29.441387365605607
29.2818030578713
29.491525814620182
29.487932254883177
29.457935036893563
29.543758219279788
29.487074936554748
29.132204376697427
29.362218271674735
29.24337219336496
29.144547500893776
29.198280114888664
29.200150686940006
29.3897338931292
29.32289721264974
29.23585254324511
29.242994033158148
28.988896407630094
29.277162870049118
29.137943775859288
28.841300798355064
29.199590022487712
29.630962399200428
29.234917912428077
29.45262291387753
29.23450982236596
29.146187738057222
29.099540720928314
29.19502566816199
28.885495507591102
28.822212649093014
29.146640595120566
29.057581449435837
29.13826366095228
29.01752239505376
29.076302651687257
29.07215136965165
29.243742575659493
29.38006324861912
29.493561627013168
29.375256067294092
29.39951055786513
29.125320589642413
29.44938631962902
29.20397572520943
29.428253887439315
29.77703452126232
29.33003374127002
29.287788899833036
29.267534898140195
29.302256149957554
29.434290077559357
29.388307637616666
29.388951707020578
29.15239913150915
29.13425083503713
29.169228347075588
29.231039752100838
29.03077626051297
29.14219111926948
29.36424651952288
29.116860142892197
29.19117173241588
29.431888450797572
29.18749988951228
29.457516121556264
29.33633030692649
29.559551446428586
29.450903942576222
29.733978844319385
29.684992488338317
29.91694049827131
29.544806484478027
29.42274662497052
29.196437417946218
29.34588114947442
29.465649657812147
29.13998095620251
29.029287659838307
29.435571958710266
29.510180049035103
29.426410406359985
29.491187711705475
29.63845934700407
29.74929684082337
29.872010414984885
29.885049557074797
29.810409442317663
29.712768836595483
29.927505504711753
29.635102612449625
29.653477434938974
29.917740548532173
29.979056752913788
30.157475774196538
30.144910709280396
29.923663021631203
29.86885395784574
29.87567152154895
29.579009075477007
29.427064207985758
29.77828448656668
29.431607193418653
29.672014624047915
29.50288488459591
29.70488042978433
29.897482732270184
29.737497289071005
30.062634742481183
29.868232272103143
29.822067696031354
30.045812463047202
29.72598894477658
29.693164293453155
29.642913980381255
29.424932244124808
29.37338111937029
29.627468682510454
29.42010154166213
29.294887563360195
29.402183045690798
29.337238927733583
29.42467701623728
29.176668517380566
29.51655053666456
29.441779494006333
29.060004506238137
29.43163887211808
29.426357844309806
29.1927303601406
29.411669865318732
29.536695071835496
29.56872750201109
29.56093655556664
29.47495796718566
29.305116036968947
29.36665735330181
29.568716060013124
29.835123522559623
29.512206072684126
29.64877802261102
29.619635058788745
29.565761246133636
29.546056646672675
29.584956624141373
29.691334087285693
29.310122188575395
29.351532073762122
29.08357697730625
29.27028889742178
29.16343364584145
29.303588882479456
29.106514066931073
29.114481720869094
29.270311456184384
29.31816090771683
29.4868328769883
29.27562679530094
29.27290220725162
29.333635268741496
29.49090215383298
29.339316991185825
29.256997476697695
29.294632638632542
29.473521374586184
29.392783456817387
29.5948400779998
29.365519620787055
29.417410321143034
29.475200075446306
29.616840502298427
29.733076530690585
29.450978328216447
29.353151013025812
29.156836275358906
29.389897578926547
29.286786302918266
29.537586059811417
29.333854529450786
29.235907639283386
29.150615391469312
29.33771475738162
29.290068774306576
29.420539202327934
29.54837949808802
29.533053942313018
29.690780022087164
29.95235920794478
29.9939760769682
29.803074983188466
29.65168324061272
29.956490912710326
29.804960858019225
29.821262862838996
29.579262910423726
29.827503543985046
29.81839944085146
29.969634242085487
29.983397717994787
29.694517513262827
29.77765988098651
29.927700165448602
30.022735049701627
29.995356887909256
29.810110577164266
29.829764096317632
29.92004815558337
29.93210008815442
29.640294526986334
29.84446577891796
29.85666784393596
29.876143359975938
29.859240468192414
29.87488631266599
29.97482980355876
30.031248957688497
29.959154065864666
29.65018483793354
30.093947581721046
30.233271289087593
29.97900746916289
30.01305205198909
29.87890327296662
30.215590758164083
29.93818306778688
29.560021466062363
29.50290948047426
29.629254131129546
29.26581155699466
29.660381406715448
30.090544717929284
29.56584168957829
29.572430092897676
29.39683119713643
29.820292364054737
29.746189128333985
29.739795941646832
29.80369574264371
29.744640911176262
29.90631736196598
29.923035989749483
29.969088262776182
29.90469134999267
29.84778170187516
29.815080156648257
29.860950467708587
29.795694857022927
29.97261395575941
29.794549950207305
29.750829964960154
29.847703981036183
29.337798244193063
29.68871873701505
29.570682836441453
29.653669380391182
29.618854295819947
29.92775346461954
29.718700400003645
29.5247451772463
29.434825522348284
29.715961729052015
29.401902266671218
29.450080027124763
29.394440059257185
29.6517735240977
29.686467583210373
29.66696904927851
29.627541411914358
29.436704403958117
29.468237227370782
29.257010131356573
29.261501830708813
29.17949537338412
28.931473739303055
29.065203713442212
29.04244279493385
29.164757777106043
29.229433538247314
29.033742235316065
28.7575823287293
28.72339755486475
28.80041957087453
29.25693648194528
29.014676691038847
28.993647305701387
29.00142013396586
29.032264998877654
29.04296335838392
29.040535404818964
29.104825998251425
29.075350479119876
29.00762660945063
28.92123955541515
28.859800474400487
29.088137815122554
29.324978398182203
29.29792232963019
29.34028795447773
29.109690194332074
29.523204339368178
29.739223552384924
29.417920232428312
29.390999185931268
29.36075455642356
29.752611031879052
29.88228704312287
29.879971821587112
29.633583471946658
29.60596203965549
29.70259508731647
29.739290434128357
29.643507206327463
29.330061706898544
29.3238126207673
29.403749064746787
29.42706375610383
29.364603802682456
29.15997067599739
29.275763509969632
29.038299309735116
28.883308470423597
28.83209346443638
28.95537759526095
29.08997793909821
29.439991672378024
29.53776344747179
29.728565816706787
29.793494589714697
29.843990832877164
29.445767750700345
29.500100403035173
29.116388774931867
29.20431991557538
29.481269742598073
29.390814075508537
29.546839030230103
29.46041912341777
29.441036506348382
29.29414007392171
29.245795050960695
29.11094780063862
29.384662928066565
29.235505192304313
29.350041355583176
29.3859013285383
29.311418352212723
29.107269763394587
29.287020737892853
29.32821067989295
29.055499325498964
29.208102736400726
29.46863129098382
29.81560996316026
29.87126657019598
29.679875018854943
29.873572219786798
29.99397495719529
29.856189033731155
29.816307491590237
29.849418800296775
29.948288822953618
29.973968895879878
30.156131062402412
29.953689584305998
30.04898317000282
29.809309214396922
29.867121233136046
29.65484894805917
29.84274809944549
29.38317010592965
29.578273510364323
29.1096853290217
29.158056871574722
29.310013890429065
29.52273833980804
29.41141075855895
29.488316526119426
29.68887533204982
29.378836165475864
29.72170335522161
29.5216463228597
29.54531270736373
29.531180581460283
29.279123811345638
29.428943993252695
29.44770809076802
29.634640186337652
29.675142624652334
29.51136532151509
29.402099458457073
29.69127362834978
29.79359897410801
29.795564403237474
29.809335652704245
30.21141006279574
29.806245711230268
29.9023457616979
30.00843018457719
30.188805473297922
30.13014147160838
30.033945725663663
30.329682954761733
29.986732497655854
30.33395215327833
30.03440293147866
30.0817807976024
29.810397978200545
29.637985347795645
29.902968199174143
29.92979000026163
29.826905040502655
30.210009407132535
29.871983885131964
30.01087650687671
29.909960910460594
30.133454399061197
30.076337207488876
30.073203254092594
29.975485224486754
30.11724659994156
30.404625576969504
30.17412234992428
30.283754213872395
30.278899179732342
30.18148113680539
30.385845645132893
30.447292622126167
30.490693920078005
30.325648218906196
30.293163388016165
30.29665887094115
30.20968176699447
30.42128865069673
30.41341038670986
30.52331201003826
30.31233170523988
30.156991322150542
30.11859422662744
30.01347857331268
29.892289259409353
30.095717123696126
30.179813643371936
30.244311313121074
30.209698192829517
30.082412548341008
30.372003471244504
30.456789384508237
30.135532842527898
30.25352552885145
30.445700753436196
30.40920931139378
30.756054105147545
30.419834071636533
30.308208235172565
30.404968466598167
30.38884597880946
30.54428465852787
30.474759941240166
30.392018948932762
30.53982183165951
30.693174875688065
30.45542996662442
30.431903313115498
30.51229099847032
30.698367167082413
30.898254674806314
30.706370017017203
30.690960019255385
30.440193314594463
30.489153008679196
30.717309901870653
30.812823431735637
30.73132897438916
30.70226553009493
30.662561885335823
30.754766353173412
30.505418825322295
30.712872272472854
30.961734493023656
30.802869343410272
30.865432287072966
30.68112318414233
30.92720739917866
30.628618673287406
30.69481244067595
30.804334340536418
30.984632366843304
31.06155929956
30.84205334815617
30.569317721706675
30.358177585467605
30.50158102623674
30.35138046418094
30.268335474948273
30.514102298201692
30.09454718328075
30.241167839015628
30.245887614229744
30.323256102550033
30.36722743609008
30.36231191102682
30.479768136764616
30.41171275943013
30.71232948336766
30.60455462356502
30.62966868876764
30.454620204666558
30.45854469056477
30.498022694316536
30.595522514466445
30.667420594240507
30.69433758861694
30.62621710659098
30.838814819958856
30.75578673368239
30.766799368691764
30.74798651005023
30.66684189166805
30.72216182225152
30.783732612218202
30.965946258789067
30.465169296296967
30.500843600063366
30.48197210730858
30.438923341539503
30.354040555044634
30.767736439484388
30.653196341737306
30.541504115826093
30.210540564121242
30.121676343757322
30.495527033380746
30.647364919115706
30.706716582294614
30.71540520914371
30.397564959122445
30.18124514314686
30.34973524455628
30.379643217574518
30.364944062597136
30.482818119353194
30.224392678227247
30.46903715898049
30.45325053260778
30.22140074307576
30.44696645469526
30.669524288004304
30.312448407595443
30.50409055155168
30.66796848292092
30.899778817391383
30.5288703118713
30.70032280673823
30.50506949399783
30.435236405583975
30.789498290325938
30.691508720390456
30.44931342393104
30.521051995209373
30.72631691110824
30.837283133934456
30.491951753021684
30.355109175097745
30.59158081471411
30.505868041991736
30.39638031240799
30.57979940580114
30.3592753028388
30.620177425955152
30.285722953332698
30.359371536025446
30.527780733765844
30.53520083847383
30.540746518200013
30.347141654618472
30.567334384839125
30.359547463944896
30.77738725258019
30.6604513462278
30.600142261971786
30.986208340073688
30.728033848322163
30.57728720128152
30.880866629228315
30.934886710761514
30.868780068437406
30.765762484028542
30.554779276483014
30.33932805231716
30.668124441713015
30.373905037393108
30.639283062316707
30.470991421564943
30.521804827412222
30.54859316375271
30.699735209434824
30.5858970522226
30.29762250241725
30.134824874981042
30.08989460329253
30.361856146951755
30.10916352955858
29.97552934215285
30.004979109960463
30.10986886076186
30.205099408952254
30.262562324128567
30.276002301784626
30.3680919466211
30.02885636562658
30.021075590882003
30.540484525710006
30.45779158253881
30.68323717805936
30.380689118381
30.24832671944208
30.133109665824215
30.26359219030514
30.368378117814057
30.659228354741803
30.82964472770272
30.60969587152319
30.66614626015816
30.574223830659243
30.6451545563017
30.7058383928342
30.68094486590588
30.296244910301244
30.599344278123244
30.370628488471315
30.35865034786207
30.375297516529756
30.637810254272015
30.909724323258402
31.089289475748572
30.84701322900235
30.599852082189962
30.77420512368426
30.665803012041035
30.636784020198395
30.729474235648482
31.054362531379287
31.17898673611622
31.084265666652865
31.026059271679138
30.82569360063127
31.309637921273904
31.063604462392878
30.881911727868097
30.867511344034305
30.880546076810496
30.646354603381404
30.829765209470064
30.71777108265212
30.935669156064204
31.037090002903575
30.865926248186764
30.52207161123448
30.90536094123815
30.613136511441926
30.683260375821995
30.63647088858449
30.71531009479456
30.289147748586434
30.481490743817197
30.46507241289256
30.40807816760615
30.389900229068605
30.284365205526793
30.361209873014648
30.599774776107886
30.415048597357707
30.691838247268265
30.39710452860769
30.570505764673598
30.802797623680128
30.408458284457126
30.581308901049464
30.8029412540563
31.143506884127245
30.7927790430176
31.154103262250587
30.579529088755283
30.58650743039078
30.52993078968838
30.64964112357744
30.444407083620522
30.601429037901728
30.89016497018148
30.86074151822415
30.92083195400464
30.616455636155262
30.63165640783415
30.678762430338256
30.67458584996797
30.666307771746315
30.771389720614007
31.046425255364394
30.8082447141161
30.90720870005874
30.817891637491247
31.043256384829128
30.897242364611667
30.792318007440112
30.65629499126453
30.737990435174538
30.619642975042428
30.885169459826095
30.782693211519998
30.757701250577533
30.395496204385044
30.432408250580313
30.338667353492674
30.481167810355753
30.561232365633295
30.475593584505223
30.72113269920334
30.527994236399792
30.357782687387378
30.663716891154454
30.639598746403063
30.356051054231724
30.325712399487205
30.618288171874966
30.465011766655635
30.491241338253676
30.733024045730783
30.30009027435995
30.266978772932394
30.580759482991066
30.11926479790992
30.348175670557296
30.394592834351712
30.470255350638084
30.500104492556442
30.370624986395004
30.299653031351212
30.06947717868755
30.34905538781083
30.665750663325916
30.07539640274849
30.226001441999625
30.42346639047162
30.435051064004362
30.539026036243158
30.486630016617447
30.626709807514846
30.567277911910907
30.394466962518933
30.164682975910154
30.45929720306878
30.454048389885298
30.264617761007067
30.361829916314015
30.147428453271388
30.229960083344793
30.314365660816737
30.162589344785996
30.76971648531538
30.550959717929764
30.442694934386314
30.57744899637105
30.427558883344044
30.547673682149913
30.57721923342265
30.61013109086798
30.50416298746202
30.421546177728384
30.19047716681754
30.43028263338141
30.75896426652819
30.76132551429131
30.742946986937817
31.008786453243694
30.885653114948497
31.437827421608763
31.26396547211431
31.344094444003215
31.070906701920013
31.1219228249134
30.636145330530454
30.7823341427311
31.22642654504034
30.93837663610863
30.669602684665055
30.917344100998456
31.145345281293697
31.02074212832862
30.671763245951926
30.89533038004992
30.6075650592418
30.809257166765658
30.953774964631506
30.924997741986452
31.059262598561368
30.82153444432423
30.75975075961504
30.97358955003305
31.22864135963926
31.214704150004952
30.95312543474657
31.342495443355638
31.196968597285263
31.20344436353316
31.359468945327233
31.04880924892051
30.85381545545081
31.00723109293683
30.852529763149334
30.699609851078897
30.99942419717775
30.674006842034014
30.677436823581505
30.80225653861031
30.88219113185567
30.73684491517679
30.66182802873058
30.526717147903643
30.50296849683138
30.564148817081517
30.269490579485737
30.253352704721706
30.25614272834418
30.450883378139114
30.501105453016073
30.492833999694614
30.31656423584919
30.269701982603724
30.138766797052906
30.09758913303558
30.178160033500696
30.367965146494104
30.883024925726307
30.27666178236891
30.218460620771232
30.506357270479622
30.344628223678555
30.585006418018565
30.574123576998765
30.468767534061268
30.174106682043625
30.24335190409185
30.707282791632732
30.861399055798046
30.85798841459287
30.774470197318404
31.071484766153418
30.778940692866545
31.01965978803709
31.24135447221743
30.981050299942208
30.89404594484126
30.99733221452599
30.702212018808936
30.50366423095773
30.614102782807947
30.8754737651613
30.74411060141888
30.831111816137494
30.863063537730177
30.872992799668705
30.73138687296882
30.719802349143137
30.85268483447599
30.999728680214428
30.713440213261038
31.02750512594865
30.789949470656694
30.818981727927746
30.72596039434976
30.882745355465744
30.75132804494658
30.856906300376345
30.675135979563276
30.7273044814005
30.733585334063974
30.970588554415546
30.871372198235754
30.726162983400833
30.615980861285998
30.901923280894515
30.98944613707555
30.831641893264713
30.523098577350375
30.84651634255567
30.37566419204961
30.545895444178342
30.53425917401791
30.661746362765992
30.865722419059477
31.052821171779268
30.70942681850129
30.805053613798254
30.67650190541557
30.66583152991306
30.452382061461453
30.14497910191222
30.134458329517965
30.229986351117983
30.310390866266854
30.30821549457944
30.479273529480466
30.530179386740304
30.51402679329584
30.259976604762702
30.41450096740012
30.336006553853757
30.74830120355547
30.436411842486585
30.247019326160167
30.41493548637998
30.223656384616525
30.212671189077145
30.256330266808785
30.502573373752043
30.223282113572868
30.60539228769243
30.84511343995687
30.96611068709095
30.440556209958444
30.868755736289064
30.47489271562828
30.426503326456043
30.719630284761813
30.801183798380887
30.531357239783343
30.419663800970273
30.24357062809169
30.437894431600828
30.457330909024755
30.450273958617178
30.232982852907433
30.285380465125346
29.926494345752907
30.301565411837146
30.337304692065384
30.29110278344838
30.48403105106106
30.313248831822428
30.297473720636038
30.259203258028254
30.14749640985349
30.412170011806733
30.486134095580862
30.490103164925355
30.58151239288019
30.61430242994978
30.52649527698142
30.348142356874614
30.70747083228304
30.458417048427542
30.439823667682074
30.095090644581518
30.21404618882668
30.524780205451915
30.36748509865986
30.43128375533639
30.200546075526837
30.306139120847618
29.936905273779338
30.191997218293263
30.215151581766413
30.07883801171135
30.03894636533339
29.837710448098193
30.01198246621585
29.973227859172646
30.010699920450072
29.94174776150823
29.872371323144083
29.911382895324774
30.002032986437314
29.86313998165608
30.1196609863547
30.175877490116417
30.11078598059625
30.097149785514592
30.011234726909404
30.0345911511516
29.93355376648436
30.198645702142322
30.100932365127047
29.929230352486446
29.963057754919824
29.945599397810355
30.056550968061117
30.16607672534283
29.99583270876257
30.55955531342412
30.464305753209644
30.325241983678854
30.31468719976685
30.185679602962967
30.215585661421432
29.980266919142068
30.24864433810809
30.438533542644066
30.14625376625416
30.055613039494176
30.333539415592668
30.34280517272682
30.400832451128714
30.345856208306095
30.273985287545745
30.08498674502427
30.195014339165162
30.29206669349534
29.920808104959608
30.020210646421912
30.016988484752236
30.099005804044058
30.169671353163395
30.38615921078998
30.656431606649807
30.389642475717366
30.207520103150117
30.42023104942695
30.33035367461163
30.298978927150372
30.075862101464153
30.10712228955472
29.934957650758175
30.09039606175907
30.07209480818001
30.43617762427182
30.338089373124994
30.44525331232364
30.51596101832139
30.550856465948293
30.351619695066187
30.621628082608773
30.641503609139576
30.647750799999866
30.61180947752734
30.758292881704424
30.742038172409263
30.612166885089323
30.76395016499017
30.681082034897365
30.59108608784142
30.869289517486884
30.986815952104212
30.710817492968356
30.64171412105048
30.761023488299077
30.505679021998226
30.577250019777324
30.852122438151117
30.638122247141833
30.376962237411373
30.622629361219957
30.666501948410165
30.57111483441953
30.573284215810133
30.54312216806303
30.82159876239114
30.675444210214692
30.770380826686957
30.8560408947968
31.000670674447676
30.90097699295119
31.163422711162163
31.314773266299106
31.317420617219163
31.19700476199424
31.214457422623884
30.96939189657851
31.126960050221385
31.195063247679904
31.687718424655674
31.618948609999745
31.467988212501155
31.491395343353958
31.256336374531536
31.211613285185244
31.162448987034004
31.380778685535542
31.497916875219552
31.455103197742307
31.11424827724535
30.74155862248562
30.79776136452946
30.688144380911215
30.664861909174274
30.853237117965175
31.032185705694403
31.12100770545248
30.796536468365705
31.13587672877503
31.047506887437873
30.80267482196647
31.03704044714519
31.039175579309063
30.83613797861377
30.56065119537027
30.477274631951587
30.395710517307133
30.259922984347842
30.444273750743484
30.374427994101378
30.030683953732638
30.08662461783113
30.032957473657174
30.094705479537044
29.91950825840379
30.36594237190397
30.45713218319383
30.44317678991943
30.75225816955217
30.618663824749113
30.431655452982962
30.43144273989272
30.21348340087051
30.520337818562517
30.613391118030037
30.584890957060477
30.61009966637104
30.55551658727631
30.007024991437248
30.26159447303682
30.211440435878814
30.27196949095202
30.362072530943887
30.23486130440254
30.169668965134953
30.176316724772946
30.229098942814012
30.151714330672913
30.31046910353463
30.24547348355906
30.346901382409275
30.261453505511398
30.44563678911482
30.593894197016034
30.414577316506197
30.350684418179416
30.412628603253584
30.36693277472619
30.026492761327873
29.907607681697076
30.08951528376937
30.332800189344088
30.26664279024432
30.061540289654864
29.810832248388355
29.8480302630154
30.183499752383568
30.120975576753185
29.922480936797303
30.17016567096597
30.53872490026401
30.407933686260765
30.21898644119689
30.262979876360042
30.47012928250713
30.111092897886095
30.215065057033694
30.435891771442204
30.22204461152561
30.443662107220735
30.829178550277224
30.31224113565623
30.61410947992462
30.927117882971267
30.81240066502204
30.534109683675844
30.651757928220178
30.451483142300592
30.53272506029546
30.804517851719222
30.708289014401068
30.666995689266603
30.463935808621475
30.243438049887956
30.39807538155642
30.476573263493535
30.52898501209045
30.581761530975985
30.66573722678816
30.880247983541004
30.877758971503557
30.709069583592207
31.155268114601533
31.235411820223373
30.9701765641278
31.05358392335732
31.284448649840353
31.175537853787876
31.02938202884323
30.98128084234676
31.10414857734472
30.82975231287697
30.86499211291217
31.091307678406853
30.9404187519624
30.878475987085135
30.915088140414717
30.717829606168042
30.95880095827717
30.60589541542956
30.768128290221053
30.794434174728583
30.357261113782165
30.72820049858616
30.582455176052463
30.491343687210428
30.517952941131615
30.705858758581268
30.71095158223638
30.905120523851703
30.60526413587265
30.380155601900608
30.27147502053739
30.500695911442108
30.74021672944894
30.448202615525414
30.694641439371804
30.44083354446938
30.68462060795123
30.680884871582663
30.41979220739413
30.227890223404522
30.129701055746565
30.200587691457947
30.526429685596295
30.444728518720712
30.292516045459134
30.126808173165628
30.421926901561175
30.354425397596295
30.401949041051733
30.41628833700782
30.510115958675467
30.541705820308746
30.49282364580033
30.5041602976801
30.61137007719229
30.977026945552204
30.744906739979143
30.912407087589397
30.53138347289321
30.45594553703501
30.52925353632699
30.64753187851225
30.678631985374942
30.675661371521162
30.969080303683207
30.837824962510833
30.99559952938177
30.886188936485237
30.830233535063254
30.84540943443178
30.76386427670286
30.895655733729054
30.82023155939029
30.90111660253015
30.78094073813615
30.507744660035
30.788013745823466
30.935769034156962
30.710543462113844
30.69230000096648
30.475972217827305
30.147408334014944
30.38737049716184
30.022267607307494
30.268800166367352
30.347780143345265
30.269161395304035
30.296101111694394
30.06191374940207
30.19300806922297
29.78616506318198
29.820074172894987
29.885657260898974
30.196243684201733
30.091174270004945
30.07320194435194
30.060366982125927
30.142528687395508
30.172252172224823
30.002364996446136
30.150066123485274
30.25708933021492
30.421188420863093
30.46604514454337
30.562304514584625
30.345808913328934
30.673377364090285
30.54067488396454
30.54034352504259
30.26376046006651
30.285414046974054
30.339590049926574
30.123964898383168
30.22682118893358
29.862295008001883
30.046465266149355
30.05256421862158
30.17636472450486
30.256697484132772
30.156495678256654
30.466866753927352
30.25011947541658
30.38734515712016
30.222814962049313
30.400604962369677
30.592632958084877
30.765742764599203
30.58320243943342
30.489040157034932
30.448168858250472
30.202277238972336
30.283281950892977
30.100494841918536
30.058147443325225
[truncated: 98,002 more rows]
