# Supplementary material for: Comparative structural insights and functional analysis for the distinct unbound states of Human AGO proteins
Source: Sci Rep. 2025 Mar 19;15:9432. doi: 10.1038/s41598-025-91849-5 (PMC11923369; doi:10.1038/s41598-025-91849-5)
Supplement: Supplementary file 6 — Supplementary Information 6. [file 41598_2025_91849_MOESM6_ESM.zip › AGO3/r1/PAZ_L2_distances.csv]

cm
46.27875482558524
46.48927822818555
46.38102038852983
46.478642277924976
46.511142516690114
46.42701536808564
46.3621150418907
46.26569047288983
46.33227896757458
45.99404216721024
45.79018935986889
45.85953203780563
45.78508071207908
45.872451307652646
45.958415741554475
46.20783205829292
46.15563311640789
46.42274755370708
46.127724495417084
46.09878565542835
46.178671814960886
46.29803133723062
46.096770769002156
46.507450444670006
46.46116785572337
46.46301101203945
46.51859658805654
46.49274039742359
46.3847722054929
46.171047440825035
46.241222011780046
45.93882306172437
45.81533457103568
45.70774536402895
46.3399100371893
46.089169385822004
46.013943966218434
45.790024670185694
45.619684425650306
46.05496635673795
45.902107342088996
46.0769777966334
46.2948049210552
46.35524661326488
46.0350378637348
46.14329342425064
45.909556168998066
45.77748433650475
46.09565695402896
45.76109812721328
45.909336820178
45.632859966829955
45.554103950001675
45.76844691552132
45.58232259380083
46.11682805159644
45.907753298151114
45.56783389658462
45.730633215281095
45.57371944399956
46.05329942128057
45.806792694751216
46.225058776540635
46.08167898701388
46.29303654773875
46.387520068842704
46.1141600951545
46.035281175129924
45.648405618766034
45.784199049738774
45.58182210705428
45.55986043075881
45.84042935490264
45.74129441748523
45.24933696357763
45.55126294599547
45.66832874792628
45.548236648902666
45.56899750968855
45.40452089705379
45.53785886722138
45.48632489549813
45.09341897603125
45.03661788305531
45.5224479812858
45.59114248121233
45.32685602560586
45.27264805773781
45.87638030096935
45.438215063995216
45.24219378784535
45.45065650614082
45.41874663881203
46.01016309706051
45.927366250733584
46.01864935539352
45.80075165530616
45.55693541845472
45.700957609847435
45.88684232195017
45.57626049992462
45.42455002121054
45.34342739149678
45.339877711842995
45.25131091594243
45.18013710399068
45.302448783358635
45.31373160194504
45.25443277490795
45.21064435753083
45.35128074667539
45.08827180613647
44.960788936356735
45.06292624612814
44.851259812912936
45.02418796316665
45.261829609616875
45.447469361458374
45.61074290203449
44.986468734836336
45.0148771584121
45.25099588049145
45.26969265255356
45.30984674519871
45.202571230115986
45.01611722042563
44.87203028155399
44.75258578402058
44.960738740787384
45.003667133156135
45.0155079481355
44.63084959612392
45.13831535738963
45.390296630390324
45.45834005712541
45.15048337290489
45.32303489188512
45.1416880941166
44.947240588707125
45.06493921298963
45.30708895856472
45.084539939381145
45.163388751873725
45.39602093698855
45.28475615367221
45.36502821923995
45.201531758027535
45.26445407491676
45.34673498293224
45.17258356896052
45.33487170788212
44.83131208087892
45.03669286126226
45.242512974709896
45.28682564346596
44.981515351451215
44.88233657797045
44.5724233594855
44.92140893854323
44.75094705893925
44.84307135849664
44.380927167658065
44.6108179663687
44.330591104611145
44.312855289096895
44.70464942044799
44.276351620892214
44.20952950685628
44.49202265652093
44.38809602065149
44.85337449585416
44.51113504233483
44.61319918287248
44.557893707484254
44.61236946732812
44.61372117585646
44.47694640628585
44.36379499498401
44.81152323737306
44.879927624648815
44.55368309435484
44.74401314653222
44.4452843496091
44.35547549215864
44.559090836378004
44.68703712886373
44.638932619368184
44.59017217331085
44.51329067230164
44.68911706933626
44.88013874023388
44.543885874947925
44.51448188139069
44.34325042676988
44.49216970896677
44.84009098011216
44.913770184138215
44.707163280645865
44.55126684536865
45.156260223215675
45.527560805650374
45.260966093659576
45.39011341943542
45.22589176443245
45.33970126243315
45.02459444942103
44.758965740683024
44.87496243384026
44.837001164762135
44.87447371360942
44.74737803504864
44.79886183323066
45.16108485601581
45.353497746494845
45.23677580833034
45.17839724628715
44.81732035064408
44.7685146118345
45.46080719665433
45.23147182003136
44.88396664701028
45.41752711443543
45.37561595803902
45.235743812083165
44.8105880325588
44.69317429596963
44.59337188442031
44.98326369914723
44.7815791276251
44.69709578169836
44.67506025367023
44.632361025551205
44.38391217179746
45.013745474011664
45.24956085027511
45.10077331219014
45.07026357675533
44.6692850005523
44.7091969480468
44.6552821412828
45.022167341557704
44.82340562008932
44.80463849862312
45.03002363755913
45.158010058848
44.75044071390931
45.23024547232444
45.11592131129727
45.01210701088519
44.88127966099665
45.03729551162006
45.14069681073286
45.35641516642569
45.29160741881117
44.88802680438585
45.37099146120712
45.31649709242033
45.69006019896679
45.55982812315315
45.5333707799693
45.52401558939627
45.26590676517242
45.24808661962414
45.14706268182065
45.16944443121389
45.45610896061458
45.284155516072055
45.6145150978383
45.653193390380366
45.718086203695066
45.98042576142969
45.77060891437344
45.58937333563801
45.60645896274387
45.824119276328155
45.67365870560567
45.82154131046479
45.91953770774068
45.884942806644624
45.415766652437526
45.59812733545857
46.00882548253297
45.780992298745865
45.59049250221733
45.53576970328219
45.91761069398216
46.12953281664824
46.454246232497475
46.25232225386481
46.038855758286566
46.01345953025641
45.80098014102637
45.86882245705533
45.76894586600027
45.93995453363985
45.880027260538824
46.09189168786297
45.607117624175075
45.418328387120205
45.307699674463336
45.65590714183115
45.450413366468474
45.23224639102784
45.559160738455056
45.60557258207792
45.41023127238401
45.60420240964233
45.38579955048816
45.2921673299273
45.85240004050749
45.480206279256535
45.56566028864217
45.41789976345789
45.43414899562104
45.19251989955766
45.50439898622229
45.49398827679659
45.058140862815904
45.22053222473451
45.7677952953844
45.51896645068501
45.48787419273682
45.462390288578575
45.58066568308378
45.309835182397364
45.82136092152127
45.64493471089229
45.597998195314865
45.49007717376652
45.40406258870215
45.209301611250986
45.4912116341555
45.515403309622336
45.734514854532414
45.918004944962306
45.62553586894794
45.52542331676719
44.983027174703274
45.183986461912475
45.22540293583611
44.878630966523545
44.91574346883728
44.880068524237636
44.72975656979049
45.08762241638885
45.265919298139
45.15077230082437
45.16116441363925
45.50992371017761
45.16109129401778
45.2533644240062
45.29579183366228
45.18616711238603
45.123747416066635
45.26690255984955
45.18434729735591
45.3088275045128
45.36803465411798
45.258206487843346
45.10635298098924
45.23985485236413
44.99045866589277
44.84589680599895
44.824681390859034
44.824119055234085
44.81380784305331
44.50431486961686
44.64496465935402
44.51877936816419
45.23908898817045
44.810790003700504
45.06549898830481
44.97306365766966
44.76510267818021
44.87896103026728
45.1212636633804
45.121055646545294
45.03590901307905
45.052195998299105
44.98650493082466
45.39346476272678
45.15444619642239
45.60143468566752
45.347939180906664
45.29451696386547
44.92539416656474
45.09368522325306
45.22235436504847
45.24901204840242
45.166435360132574
45.32696206493236
45.12777145875366
44.70215462409778
44.91662171984471
44.91101906622587
44.86442956988837
45.136906570030625
44.831441578000714
45.07598916989728
45.23250412306251
45.91058205487336
45.51309508135509
45.859547916808154
45.53012874947044
45.713106619069926
45.368923983597966
45.34296300646758
45.26692761129502
45.366650747913596
45.56172544002323
45.39911833193798
45.08843842795555
45.48565907085475
45.50700305072935
45.71728802510786
46.07633917730878
45.91783257935187
45.97356209456957
45.377972337094214
45.200773197888026
45.123876640915256
45.12083958804848
45.181737305274154
45.16460773870795
44.76038985607008
45.02863866699088
44.950423201641605
45.17281185171683
45.33247464235878
45.18541116705046
45.480397370455144
45.49080635694337
45.236547376127284
45.26058090229056
45.59736537813651
45.78447756708302
45.609799515461766
45.37996861864239
45.5276826132624
45.81515321427594
45.69185931625823
45.51308912730458
45.15208840178746
45.3103447249345
45.14063838998559
44.920165663844585
44.87208388108379
45.1194203076489
45.4671626273988
45.37240012324454
45.159998396795864
45.14878952970655
45.30708981175531
45.03142838782235
45.20814089145914
45.188723033984836
45.562375463385806
45.28763071645795
44.905153026168065
45.274437639760365
45.29746321699071
44.98533037644738
44.928225026256136
45.01220436017859
45.17440869340956
44.981371595401605
45.07201251970009
44.94585151211857
44.96739582858306
44.68851142134719
44.89824762011335
45.12194091148393
45.059015912527464
45.47173588457373
44.96248589140826
44.97669421769228
45.414911674673164
45.41679306712734
45.51709556338785
45.1602834284632
44.88427741781869
45.32775057187659
45.39265292712762
45.018844885806175
45.24372228013913
45.286228207082814
44.80917255336324
45.26218795814379
45.18620709081183
45.0421175199561
44.95387553828651
45.36094609116148
45.08966536618763
44.89902623723854
45.21882370725776
45.492633120733004
45.597522181140576
45.33563692100569
45.12397263499425
45.10690794589605
44.50135596420671
44.601882554671924
45.23409738377379
45.15198474628207
45.237677063944545
45.34716488999424
45.09757198444936
45.13045309446628
45.069087863445375
45.549517990886834
45.16425727446097
45.350078275408755
45.3107666433128
45.293005761196866
45.43121299597509
45.133349683889236
45.36240575841942
44.96171886912428
44.86970734185582
45.00449212645627
44.78198245358599
44.56259541239578
44.61811054287487
44.91117121009
44.670312615346575
44.93715407196817
44.55622551686552
44.46792097515145
44.436824695654686
44.572945478170084
44.45142729610909
44.28566624815814
44.20977678703112
44.847357853344896
44.537802040053464
44.55185739693662
44.59852182703543
44.53964808850003
44.6448332017574
44.49010534427285
44.46787684724348
44.55551998067703
44.66493149837362
44.551927168933496
44.958962521424404
45.05245527542889
44.8491138246216
44.93353432110911
45.01613658143802
44.80741116870172
44.47799287498518
44.397638383362604
44.611441560985476
44.6908567877993
44.74240935874747
44.50563838009146
44.71336691837759
44.8504686801932
44.69394329392861
44.663364184820445
44.41942194860482
44.70116838695296
44.76601620905751
44.95998952513017
44.634000082231786
44.590828871139706
44.27167840538884
44.5535140429786
44.70641906703699
44.96092894630969
44.79405128701102
44.86721989033994
44.633323188882564
44.27747246383682
44.87307437600478
44.79404697479768
44.51622597751331
44.7891949398521
44.6763367548188
44.58467756583678
44.803459435802765
44.665807045715724
44.50422435638899
44.66840232904609
44.908559184535655
45.23308322562586
45.069227648425226
44.87446051043925
44.88391256204387
44.98792469949721
44.64132006148809
44.79961483056067
44.60756848955803
44.65550153196124
44.58112192951361
44.72606402087011
44.954695374380854
45.16961883466328
45.103144107373055
45.146127327976295
44.891071635627455
44.79546475625782
44.873817701575774
44.954832320526315
45.01183828516065
45.092448943071645
44.78054525800991
45.060309916365114
44.99011659728791
45.066290155696436
44.727202157483966
44.870084603665994
45.14433401769207
45.44383988423484
44.93874819761108
45.31728257300953
45.15513875776008
45.008285682324676
45.23798693255272
45.15861969872182
45.1584020219144
45.14900615949904
45.11154924696372
45.43770155530757
45.57846485571347
45.348152420520606
45.121273529765254
45.071822539969894
44.805903568018415
44.892758122450225
44.952852719510346
44.68480855418717
44.534547949766214
44.358078719614674
44.19861934168387
44.53726366773081
44.90692319752999
44.52483928891524
44.558437017740985
44.63054101735409
44.94617568443655
44.61852748676079
44.54068218551893
44.37014457919515
44.04194804954967
43.906088544381355
44.05080677470752
44.12077865076697
44.31371270214079
44.28416140891021
44.42393885529798
44.23683490648695
44.078122102669916
44.24775129005823
44.56297122502149
44.69568204806008
44.493139805617055
44.573265412140216
44.66262453855268
44.18755119344412
44.34435746548293
44.38096157147004
44.18166486447764
43.84986189923549
43.86243703685286
43.91370359417364
44.250589750280916
44.09251523816658
43.92167299473186
44.018232402130344
43.66400663326392
43.87721660032486
44.19320300822907
44.01933866622129
44.03924972714444
44.13289762802775
44.1314731266725
43.8981668618585
43.985686227544036
44.12648137672344
44.273813751998404
44.38342311022619
44.484273470441686
44.516663396719096
44.638647712090076
44.53220740013329
44.58391816223783
44.46329091074308
44.562573171045976
44.78190669719855
44.085118035313386
44.36315130145285
44.430560975544346
44.37123736266462
44.430207397803834
44.601085892706564
44.74361717770517
44.7226252698789
44.66006923751011
44.781301589443444
44.466590569083806
44.70378786436698
44.50911659764713
44.27340727533259
44.35412279527914
44.883222774780016
44.278168386677365
44.82297507542175
44.55903570733304
44.39063932748657
44.58065313286643
44.54640477009226
44.384217211582744
44.2698201305604
44.55630098332921
44.81906249431147
44.467134769539385
44.31982830322638
44.733792177846226
44.54973280298226
44.71996645632077
44.837878031402575
44.98393579911784
44.93415612979308
44.871021953934296
44.644395469406774
44.58715830799273
44.51820840139177
45.00043285616552
45.27501393151304
44.8175727993091
44.66997440919547
44.672222634343726
44.64716988147274
44.54976899886702
44.68260011934395
44.55970544574181
44.447136930873896
44.25328532307638
44.28003571145628
44.33368873304355
44.23430545460693
44.318537790587854
44.456495314411356
44.22538355452405
44.42488572396352
44.55821802397147
44.35941923505981
44.69032737223316
44.47478224075415
44.666602704900164
44.7034625299162
44.855181384781496
45.143977018826696
45.41181084489708
45.103188279930585
45.0300675936857
44.72842119168304
44.818146592718044
45.08820147801934
44.51440245929908
44.33704913516879
45.006256029577415
44.992030715090785
45.24769513130336
45.28535521176454
45.23351235425961
45.257998107980804
45.45561321283655
45.36273400365619
45.47133218452484
45.11097261477066
45.568274332465286
45.21943823358197
45.136995301240766
45.66678990617376
45.54749742669156
45.887654476106846
45.79380522771012
45.62189025484117
45.42656010614503
45.26529787536741
45.2044576800864
45.16530537985065
45.58494683060421
44.945752280943935
45.08658546837349
45.061522213890505
45.47661088316905
45.44653873309061
45.244832020670316
45.60375429729784
45.51727609008166
45.31633175666477
45.63431447789478
45.315456106487375
44.88887575039459
44.90095234362053
44.77684227098244
44.819355293581516
45.16272958259632
45.02039332312776
44.96126364494327
44.964430763165865
45.00365122247983
44.939040543904426
44.89883091952687
45.086147489890536
45.00396438895483
44.7789778382296
45.164279021550335
45.13776229698909
45.07401278748821
45.104558463888544
45.26531650147225
45.48942180666017
45.422688638447475
45.11351953371197
45.25022593749819
45.34523202552111
45.54514252010278
45.549776690924624
45.43182872914401
45.46617476174662
45.365166686175286
45.39871091662443
45.3802633210985
45.547513007948886
45.426019837408475
45.14245914930663
44.890363075585604
44.747975734032124
44.85941781721643
44.73785648451685
45.09358163435812
44.55467589463726
44.79556737978891
44.88409589730201
44.98098309159362
45.023683499047024
44.95427339509937
44.85104692789625
44.882655785694425
45.19853005144669
45.22658372399652
45.021440714585516
44.74676849726253
45.17650052773681
45.25966238163808
45.1546328513933
45.03474936793281
45.109325522943834
45.03343138668648
45.322153647195385
45.24037453709407
45.001535251523
44.67904881955909
44.43534654086069
44.95628735748375
44.94236422755705
44.97217720516787
44.74810278083356
44.52334047581218
44.50853497630048
44.73884935535654
44.68826832819973
44.882446633018155
45.044480532980444
44.85570670645095
44.83181452294336
45.64957208807994
45.08334099275465
45.1831981677758
45.21887484650187
45.241111086303775
45.23741646029706
45.20546423999706
44.83940643482872
45.252168824025766
45.091462033570366
45.15356216811722
45.13132697671195
44.851073593198976
44.94304777869558
45.267097612195876
45.27446277363734
45.08428527006509
45.04722251932235
45.19817057678399
45.25490661267551
45.046813178232924
44.65401999854023
45.10918228068632
45.162609403101996
45.263186872114176
45.11797156232048
45.17977038098079
45.12100662946862
45.214647770356684
45.00722988414136
45.14228675156877
45.38054182638117
45.59087447752195
45.064362810113764
45.200710339615874
45.10005648852354
45.25653867743327
45.11196636773232
44.90287751327035
44.83677700303745
44.98208850073724
44.58700767243263
44.74443868155459
45.20374638413644
44.77598271142446
44.565918262043745
44.459722210355444
44.55638209026724
44.757835623022366
44.59666295928268
44.751527046432805
44.68918090712812
44.978850611903944
44.870362677722156
44.942467116936136
45.03469044031998
45.04400090369127
44.825430751875025
44.96421500216144
45.088480859253956
45.226795726602205
45.19869051173707
45.07870359977787
45.115805013987575
44.5608484823485
44.941002763156966
44.73477528549357
44.9226074527573
44.90148161191161
44.99735889887681
44.97853614489871
44.786881930284345
44.70755761492138
45.07643504194867
44.90533679997893
45.1223999946495
44.76389822114525
44.96489152684659
45.023158047173716
44.93958911623583
45.043314901701876
44.650689236490365
45.025163547565796
44.72911467779308
44.73101094803049
44.663287703976366
44.193595235916256
44.424339037203595
44.74308687475273
44.907185818439025
44.88726640782687
44.74979496950755
44.4841189438391
44.27316422943885
44.35633242804234
44.63837108341568
44.36843428099078
44.524100531146665
44.56854389687206
44.20772383975739
44.16608654296906
44.72779868847009
44.31487841243814
44.2257406057393
44.11487161595174
43.93196815643506
43.947271131481074
44.171320366044434
44.41621786292384
44.45257170833024
44.377161419090484
44.66688246318697
44.88566921597657
45.047326257048404
44.8589517401375
44.809938599283996
44.69891426134392
44.98041441708403
45.20504274888363
45.21648129418716
44.85210379382149
44.73458895435862
45.021515633586255
44.882337327589404
45.10345974527683
44.63384584675263
44.693096011811505
44.61995291189246
44.65824561512831
44.91083621530855
44.34465141695692
44.23981728107256
44.27307214252938
44.1160543065533
43.8831804310441
43.90373063253078
43.93273896372101
44.27751172452455
44.424346708512
44.86193575017776
44.91224178220765
44.73918388235485
44.562530855980015
44.6013710595355
44.057994489805225
44.223245893342835
44.4743537077929
44.190065505207734
44.430372788819604
44.55827973430294
44.244732710087696
44.10572850319589
44.214538234831544
44.051256621496975
44.15378516521799
44.135718864568595
44.257380509500464
44.40628483889117
44.15191767087567
44.07244897481976
44.38713255252352
44.336958717357156
44.03006067209844
44.07173191013053
44.570391444533215
45.04614686287862
44.841780578345606
44.974015125715404
44.861972616039665
44.92800627984505
45.05185016427156
45.02418861854908
45.05303014329759
45.105622127033335
44.924933961844225
45.29560837535528
45.07722898457001
45.13367990089691
44.732446894483246
45.035336573457755
44.64476628578839
44.960642588400816
44.400602176243744
44.28663320033046
44.05381443664911
44.00239051599663
44.20176625617345
44.45002721135125
44.32643473490015
44.32654275831536
45.258696091143435
44.42889305950112
44.49116291929191
44.44202025453796
44.315580023919765
44.05448097040789
43.868580603383606
43.99443512094442
44.28738927697085
44.03829114495218
44.08011119899152
44.3123018665714
44.25364823649291
44.66898720092254
44.63001939532165
44.62459701160867
44.66544885942134
45.469229685629585
45.03557075988136
45.18990997468981
45.20022417307168
45.241148181014296
45.391935887974725
45.289506736046334
45.60258880964589
45.04500118002999
45.46494984655853
45.167994732239
45.171858362359195
44.77896252592711
44.56954985758977
44.92201360114684
45.079154901179145
44.82366624385399
45.16190886792422
44.71334686382383
45.12789762551947
45.000354922603584
45.31221275544289
45.218186408711816
45.335277605844766
45.413449801296544
45.29804182240436
45.863246536033586
45.7428616700958
45.52866348341357
45.62814535300046
45.76631682142657
45.73167897100542
45.55097646744307
45.593938055153174
45.63661351866107
45.6770880473321
45.68058028340071
45.443989060668265
45.72711634745947
45.48916483433891
45.66245661527747
45.42619656323136
45.144060002457806
45.18084403918506
44.895722129216445
44.74626801515549
45.13391029082785
45.147258617760095
45.325058697649965
45.113569135608394
44.95997200323887
45.24162700827329
45.694482214743445
45.51121177628211
45.60502661182192
45.84214141841377
45.98977525663543
46.28677546336031
45.79129825230624
45.772933193267214
45.928826951803146
45.89670960800639
45.785801897989195
45.940238639585864
46.06048304583492
46.272558577049864
46.15485062917481
45.84759217683498
45.882643004282464
45.93590789492522
46.0087165924318
46.491059355707485
45.99063864493669
46.06773396035358
45.726687303844955
45.757704185582384
46.08183079439365
46.20014104339398
45.97072971263731
45.95134510959684
46.065122774272425
46.12930973680073
45.811944045690524
45.91814610800805
46.11752852061503
46.05375640154612
45.98565245851197
45.85703018598102
46.0942389334466
45.998410214750194
45.87782295164854
46.00576849473597
46.16052051683132
46.209704631158395
45.85815838355099
45.643364222169986
45.12442853764074
45.56147719830134
45.46692384987279
45.42772801635737
45.66722166418268
45.18957832752904
45.281888907520624
45.56120453055989
45.505398837790295
45.78439879345311
45.54457151189649
45.603558128169745
45.64248456055924
45.7983761437757
45.69317220784265
45.65073442858729
45.73925958485533
45.6592412937986
45.767143874875586
46.06472406628962
46.06434012313276
46.04777735700367
46.14400373602466
46.60349554736827
46.42216058507663
46.383801031547534
46.54559516000679
46.375900447539934
46.30676978579623
46.28448232109916
46.77142386031318
45.88207894363501
46.00626333909211
45.75136216962958
45.53251622578667
45.25378278251172
45.934066651174824
45.66300985053574
45.48085759655978
45.10384505831933
45.23726741958588
45.311160435225524
45.45922960478713
45.5536659003767
45.58464532374781
45.33628968556143
45.03355868232418
45.01822652010175
45.35403689060749
45.37263393704178
45.65075581161371
45.15833144364054
45.70152032578888
45.668275546127404
45.44703632968786
45.58177331328771
45.837395037550614
45.66545260478277
45.63697404487008
45.724696494241776
45.89975623872278
45.55868809429471
45.76951805101581
45.62358682873342
45.33842183587439
45.81232299789538
45.84473455527109
45.66503974497772
45.56373287677956
45.73484213804498
46.35142039700882
45.926349204579594
45.67119371083453
45.9006285689124
45.949846821093885
45.550554437533386
45.62545343746329
45.48594045652
45.56848570561584
45.33658974071433
45.22502978113351
45.49243624113294
45.572482692849555
45.72999244879818
45.61057114026615
45.87037610098197
45.59865501047345
46.135223363250184
46.02563536623516
46.19928011423754
46.368895974015025
45.93942074515082
46.106412025130325
46.176619498290584
46.188057222178294
46.20820872761661
45.89350418700001
45.671494317153396
45.57669277558778
45.83527617819516
45.78772838759901
46.135326611680966
46.143716199628486
46.05069330558253
45.83454532623923
46.30821802254672
46.00669249330784
45.68018877769159
45.56092585229181
45.233069252944716
45.62606393928815
45.144518705782204
45.1831980080776
45.10726443016912
45.263316776959186
45.539199328298075
45.73297636200652
45.64689411334132
45.55848626321892
45.13530722198769
45.26904641793283
45.90846964713516
45.471518418282685
46.05454681220911
45.58375391318932
45.22452977416364
45.17948489014625
45.3418674681906
45.185749848305385
45.75732072784862
46.01736541180764
45.72770268281381
45.82942372010099
45.634152421707874
45.53110928575745
45.6710810617978
45.293423896220844
45.29819179783839
45.57967269931425
45.24038954216343
45.30580872996071
45.163696314684536
45.44319635279274
45.80834271778921
46.01106553025936
45.67443633225183
45.26697357752308
45.508695297277576
45.68935593033991
45.366997311919846
45.58748630699305
45.88063962796763
46.230287704036925
45.909314975165344
45.90580861512507
45.57605685625253
46.00596153083261
45.84297781510086
45.67498832393208
45.46207401049086
45.74940236914842
45.19710893062897
45.47064854976148
45.28667611076522
45.469038041216976
45.5470429069131
45.3697387551257
45.1166782306837
45.61529219415648
45.37643328232621
45.384126303951675
45.62813515224092
45.64690451323898
45.16625319257626
45.321793687831004
45.19124526187991
45.315045786814196
45.232590064375955
45.20177450844196
45.47620095196245
45.28146488742519
45.320565052244525
45.48384790019902
45.12437188755221
45.50472067044576
45.640821060876846
45.324792115653224
45.431842693519336
45.76071140605144
45.8373603791455
45.69698911839995
46.01111550545652
45.43928466668542
45.49047649736824
45.50134658975113
45.436637500770054
45.434093560861704
45.78010326304634
45.88540519395214
45.914804352569355
45.981258353566766
45.51363735293997
45.44843195383506
45.50775507086309
45.72830575208965
45.86597783104866
45.94510919409947
45.95098033957659
45.59490841327581
45.86637327386361
45.4913852040723
45.759641667259864
45.44413343728716
45.32180815182562
45.26030194691435
45.10956489636668
44.983280691452194
45.218123813928166
45.34040193413358
45.221626123272145
45.19918722037966
45.03944767240629
44.971134232141395
44.991494206195206
45.38941515181524
45.27657234141827
45.32880725397678
45.250339492471426
45.193861891557546
45.49945059959108
45.66593018764362
45.39667538872468
45.26479867486621
45.671030088302174
45.50460806138511
45.3434155502368
45.701413642021066
45.2755758360218
45.38421210393848
45.29925151923789
44.9143686968167
45.07595476147484
44.948505220137314
45.10761653328836
45.12103470478782
45.072576161354085
45.23031459427301
45.00458289577255
45.00747506658804
45.541869693809566
44.80762768930502
45.02583926115744
45.405178335080564
45.32159379492089
45.33848399979392
45.25784279336042
45.418707752873765
45.64920848700645
45.09578945508386
45.032761451902275
45.429106883450615
45.060946569530834
45.16746873762398
45.25879879938268
44.93465916069037
45.18448626899089
45.24155778927554
45.264163659477866
45.78442398118292
45.292557165625084
45.29998840554849
45.58801879590087
45.288506880924736
45.52071048113078
45.49200749567183
45.64165514974808
45.27902384534251
45.37448925470718
44.95821714029782
45.41590877715375
45.86734750725135
45.85901489382499
45.68068527272475
45.98066204457682
45.73600142766213
46.65666629565975
46.17751683025876
46.51083879298465
46.4072582640161
45.99751714723929
46.02055995897462
45.70650511189719
46.393243106070024
46.19226816843505
45.49927695825361
45.999277703557006
46.209891857874084
45.981894907934894
45.87923651944529
45.91851942498166
45.58615353732102
45.92906764217051
46.00021970699671
46.1322402836506
45.89576896534646
45.808272589727274
45.706314093061295
46.11818270829282
46.43533709911848
46.05161484214162
45.67582040992336
46.03445755859551
46.12763789826426
45.8083659483719
45.982457720676
45.880329756106775
45.791628567844086
45.893068542586676
45.86055869893551
45.57756933635985
45.68719232087202
45.51526817970957
45.630885081642475
45.7129037580914
45.83102047477878
45.661928711854195
45.80001591310252
45.711618085592384
45.6370472579207
45.55318791590045
44.8755081369401
45.14382813220202
45.37997409830878
45.24506176567292
45.530704608084875
45.7016322513802
45.20162815940023
44.97478271998529
44.902758645479146
45.05059338837083
45.10523715198297
45.2486959722576
46.08378625094544
45.28860955899409
45.46209962282972
45.4347591243812
45.105429121099014
45.45059528555935
45.372652228168896
45.28234937577334
44.987394387179584
45.179443348950414
45.55256550644558
45.62189141674853
45.421568886888984
45.33543281834605
45.68690838533387
45.374939998358826
45.80372151549381
46.02397070091685
45.46541784150291
45.27857419860379
45.63470422403231
45.37094603405245
45.142899694549236
45.235230192503955
45.60238026077228
45.58770029446753
45.456291336814296
45.5429827934236
45.429939800696026
45.486231951516075
45.32965600434999
45.36983024330235
45.53578431938153
45.49204620365466
45.568366899184625
45.49054319334853
45.51325501020132
45.29844165804514
45.32363207173206
45.600819428289114
45.3830224987759
45.416446228912356
45.326081274593484
45.44451290031938
45.47181088769521
45.59083045974966
45.361493021187016
45.42481764587866
45.390485544457384
45.515426565695854
45.60166345077795
45.2753789440794
45.542352567528816
45.17223122935445
45.321321440162365
45.33625274974689
45.311336968541674
45.77369707085247
45.7035172288844
45.52733431541405
45.7544446336986
45.41157542600408
45.050205353395356
45.03435502939523
44.68350981829772
44.691094603267416
44.874733641764664
44.751640356373855
44.95990170817214
44.98067776100891
44.795760043146295
45.02405235537214
44.91184527678749
44.88600324524919
44.8342810073538
45.085130073173936
44.88960519390731
44.76796269413573
44.59793929284229
44.843244616828564
44.80746347522178
44.899969229250416
45.116174119271236
44.8171437790569
45.236870351698485
45.5634140108761
45.700031201035465
45.12491755970868
45.54812864287851
45.1724520865671
45.30296262024733
45.57252082319301
45.52246549720318
45.322053405546576
44.96868407180906
44.849282432768284
45.04268125488764
45.0953276131077
45.325810933405755
44.921923675003754
45.00699194535205
44.33829481132148
44.77005387923474
44.79743976471475
44.94572287999434
45.093151931988764
44.96313617457595
44.810857913482224
44.82141849064109
44.64422116618816
45.00942104284357
45.10727524732731
45.06479729484302
45.16029723619447
45.25823298672985
45.32587324787863
44.95511953599271
45.23763003482312
45.058479026524566
44.87091360525461
44.76661769110782
44.79853285806555
45.182970665609965
45.053044614377576
44.943307395186615
44.70479466783675
44.76340431686684
44.233756357590586
44.73314978220877
44.649214252030575
44.64576212670029
44.756440675907115
44.24894151810214
44.50239515951523
44.40424817821645
44.43199154415646
44.654466614541896
44.425724064497935
44.48293088421279
44.403909116402275
44.208173666758114
44.392076579568425
44.60223648336757
44.264409569721394
44.1844603748435
44.175087755121325
44.099309307561924
44.25504182935525
44.68451966330507
44.23455440952002
44.245256278421934
44.187995633836394
44.51984991865313
44.339132996675815
44.92317892529468
44.641856764436646
45.322098371219134
44.839622876798444
44.77729683175547
44.984197414129746
44.898754082140435
44.57745463616574
44.33791455380765
44.511751517974886
44.74923768291979
44.79562213122025
44.94075343216091
44.76926683743264
45.01881605955211
45.130096071883415
44.71332809479335
44.88975787273847
44.717270322975395
44.92366701677293
44.70747871869892
44.28370545521081
44.632899897530045
44.43599057921469
44.79588600988023
44.75311958607702
45.086756228918205
45.09777113013209
45.04853551366718
44.73500208952294
44.75531577756528
44.5523018844743
44.537724238778864
44.460697242622736
44.619977075797564
44.3565134863296
44.66639482979079
44.49378508478562
44.63089839416555
44.899044047089866
45.02012939189802
45.234325837594255
45.199317160933056
45.32741646035815
45.18573214008589
45.126257197069485
45.19315987361009
45.191522790428955
45.53340142266048
45.65887934172332
45.8267999627312
45.603285925189674
45.51844585266029
45.54140663305971
45.91693155092066
45.796658243441705
45.569407810859595
45.49385826475092
45.25767740968394
44.95662192130596
45.19003379088653
45.49508394316791
45.36276013936256
45.01266957486172
45.37246600565105
45.489596418506245
45.20476285148098
45.34350171783464
45.29915046537116
45.48351153749365
45.47680263471183
45.41461566380486
45.70526845904804
45.970969794317455
45.75330323544732
46.173231640757884
46.45161427462121
46.261245302170146
46.42421502503896
46.6064316525253
46.198103946479144
46.51827866306257
46.44622915482789
47.048570229807886
47.23788732393993
46.98811645182966
46.704462756491246
46.490397487131524
46.306957968313924
46.42896801691898
46.76272975538259
46.63456581235193
46.68684245790497
46.12774090300173
45.59324603756711
45.64016285479907
45.847438692920406
45.77900173960094
45.938660320038665
45.99277699327494
46.0457220679988
46.31362127959239
46.41561253121048
46.137946642714944
45.89391590502028
45.86394713588495
46.10949505046411
45.98386113964747
45.72666142642323
45.77344053958105
45.55210224429341
45.413540236099514
45.73826359076815
45.75829622782431
45.35498342829215
45.10137514488337
45.01042336014517
45.035457261917244
45.1047554968333
45.391389234499414
45.53925769983348
45.47452336126439
45.7519642035046
45.35569734257554
45.59519784176063
45.53822508347251
45.080001948596006
45.35293426446284
45.389526904039826
45.34704831664377
45.2539954715091
45.395521557351195
44.99498915435954
45.285209211943986
45.476664048814854
45.533009449276626
45.288547455800796
45.06008921390202
45.1921576199869
45.216988424028685
45.209562218542786
45.16891936989601
45.22110814822081
45.12197421411061
45.020715950693166
45.204121308815786
45.347891448149625
45.29048479313816
44.774371348480614
44.659553984762056
44.835992006569676
44.75149090525838
44.42762849411004
44.496460924024966
44.50186659726582
44.76009010402748
44.62598549334558
44.367089336983526
44.115884152951814
44.55679604533245
44.68218908198151
44.577699649696434
44.35171588363558
44.539410548645435
44.83314876336653
44.81919607834208
44.662487027845486
44.89810649535029
44.79969841848123
44.68119107970535
44.72039028363147
45.11751039874812
44.53592241679857
44.84496671378135
45.43509146300036
45.22684657291479
45.472533480717715
45.43934165539341
45.491317313898435
45.17883548012052
45.037013097180896
45.130853377600765
45.26082705475573
45.25166821387894
45.39205832170559
45.10878785725748
45.08744213496149
44.82639366529225
44.98825411102211
45.29881323630728
45.20516537025907
45.51738813639135
45.097633802775874
45.583257686926004
45.46000886781898
45.24525493067036
45.70314142626822
45.98732226190902
45.418617501888754
45.669212319745334
45.902950291295795
45.83012950306934
45.49605759190735
45.59538467918037
45.57139653321596
45.481217108012366
45.67188825530812
45.73644808637338
45.80877368480186
45.862560831215426
45.69120087580372
45.52234797847298
45.87452005555501
45.41814751829939
45.83134061295841
45.868097157225655
45.33117103982007
45.69228551810752
45.28542794710374
45.13301118708437
45.28290127701123
45.359494731038204
45.290318921660905
45.64545850381881
45.34290545767592
45.23489116710923
45.25654999169193
45.58824776536877
45.93142600358162
45.327745953222674
45.55039135767189
45.44098217620728
45.619735253072314
45.25908602652648
45.37335905424342
45.26174088334725
45.06028997159569
45.27222183851457
45.40210028529784
45.36491507090055
44.94418563627077
45.16804975464029
45.369776951916286
45.39411356356927
45.39812996792962
45.348292138875884
45.685833112374056
45.6342227453815
45.402096404624416
45.31023452082779
45.41845852552299
45.92706830841049
45.79042104660977
45.844268143080015
45.343717401057546
45.576081810573804
45.4511374739048
45.48606762420833
45.5646538069096
45.57782685728576
45.6825650610775
45.66228120116108
45.4986325066016
45.625821040177115
45.5562228132194
45.68413921688437
45.856127153573325
45.848907231427035
45.713963867582926
45.9152797573778
45.6273143173955
45.127900213152905
45.71999083802592
45.76469868777624
45.54785572911179
45.59905494922393
45.141350193320655
44.773153968615475
45.23558145189564
44.8950646371767
45.13985753024131
45.126986642251474
44.75125230611454
44.92439379499815
44.669408522657214
44.65302677466043
44.2324228833509
44.16346900850574
44.18462459383974
44.70555974126749
44.44180349319928
44.48746687907089
44.628907977906636
44.65559905716781
44.86332426553072
44.81176302244476
44.874351185821276
45.20384113860728
45.26167488359598
45.2394183336017
45.101006894275095
45.03310952137049
45.515546282727215
45.19291023934936
45.43560207236534
44.91141338085948
44.980805827139925
44.9887351474945
44.56068901316384
44.67545439486802
44.63646329850765
44.857871503664256
44.73140446917947
44.54534297852465
44.540294120016554
44.622221849284074
44.96653439386431
44.86090708910913
45.087654289546805
44.835366832924485
44.77470521893293
45.462643915175256
45.50535281801329
45.12461939162513
45.17097007251405
45.084378829051
44.901073060170546
44.85200049516078
44.83504790194695
44.33053323883231
[truncated: 98,002 more rows]
