# Supplementary material for: Comparative structural insights and functional analysis for the distinct unbound states of Human AGO proteins
Source: Sci Rep. 2025 Mar 19;15:9432. doi: 10.1038/s41598-025-91849-5 (PMC11923369; doi:10.1038/s41598-025-91849-5)
Supplement: Supplementary file 6 — Supplementary Information 6. [file 41598_2025_91849_MOESM6_ESM.zip › AGO3/r1/PAZ_MID_distances.csv]

cm
57.179664709175235
56.93990831373603
58.047271729628186
57.64998513435425
57.18608436348947
57.27024031945928
57.48124424238062
57.24281632777739
56.820791637045645
56.20465968273398
56.154805374165015
56.41296616220349
56.82720489128846
57.021131088298084
57.28968652290432
57.25627223595185
56.798783356978944
57.667720032914715
58.25913377771768
57.725015624923905
58.270092796568186
59.2719640582699
58.681707634621525
58.57409944669318
58.52233690781197
58.00868130908321
57.44950518777056
57.801927807453566
57.890254039087765
58.00531514405186
57.49956831293893
57.97550376095485
58.20232289345178
58.12479347873534
58.46171934703942
57.84980451869586
57.700603186268744
57.31205840128243
57.54491058970403
57.65042686024927
57.46813843279817
57.28928680538373
57.29822945560675
57.097246428950584
57.30441207439826
57.738236346380525
58.02313811430857
57.62737985108225
57.240264126552404
56.57743910083842
56.800903887827936
56.896621646726125
56.45826561708925
56.13448511826207
56.524858163530055
57.347791421009106
57.95504925486157
57.71782620666636
57.62434576188631
57.689119894744536
57.934426146333294
58.019186854632906
58.159022752159714
58.10020199232234
58.53270380643528
58.50268049482674
58.35588012848033
58.966899565355526
58.929612523035836
58.71078767450151
58.95976804777179
58.908703501019794
59.15628227716141
59.08824201995666
58.14777917974875
58.170760279563424
58.03466571048936
57.91178464448509
58.1933797561416
57.96585979238433
57.65731213083726
57.21373984993649
57.54385008329895
56.71186337994531
57.3085746195012
58.05945139790703
58.3255209787915
57.854062154116775
58.164721960123245
57.532886919608345
57.381174898008105
57.48225349841263
57.07090292728609
57.72533344782779
57.51540888956185
57.75002663832311
57.85380510043338
57.54430653157701
57.82407603789371
57.626693344822534
57.114168720911614
57.09565314633875
56.701358921104394
56.66813955233317
56.12357924299047
56.0165173480728
56.103609947697876
56.1076884263774
56.144143291814714
56.49982238737141
56.831396700073924
56.82122524474632
57.015408835320486
56.3555533752857
56.901361311179194
56.92643570088509
56.76573522906347
56.63618820564339
57.006539071789156
56.3603862672085
55.92333416584965
56.11554096982143
56.81557138120512
57.15454645017893
56.91679423955296
56.73849309763571
57.58950516564055
57.57996774570117
57.668818161522566
58.16798241623296
58.669022331539686
58.705724640199655
58.8865065173592
58.75435575329027
58.80907719358052
58.68543536822923
59.15966321534722
59.70721202939973
59.70213387466359
59.757705634612925
59.9114369536969
59.50000223634208
59.27856732380972
59.45723470852368
59.765133377028114
59.55766679236944
59.490529798558654
59.112039222767365
58.634927768078114
58.62792692362343
58.83093694601318
58.59888673940115
58.8493645925734
59.05940124871334
58.89516901597598
59.14838085504467
58.98663252088996
58.96126311343614
58.47281125271761
58.512762004005005
58.4299407029236
58.22175126140383
58.04171411726322
58.03118130099023
58.25497670623272
58.76005017798299
58.562568665638125
58.25165431981256
58.43132393622908
58.15042901586021
58.5009921312958
58.35537130495559
58.65027313204083
58.846529076792876
58.401099080100934
58.45629949893353
58.12882974424938
57.898023593472146
57.72004421470242
57.80214769859374
57.94327649867822
57.61893838698852
57.71222211776138
58.48132491162011
59.03043207452689
59.71167136190226
59.37072314596222
59.61335591441822
59.26791325497814
60.14598425436656
59.517322604005386
59.62453033884979
58.95429983065286
58.70038025225934
57.692686054685765
57.44917166084027
57.578038102486495
57.544123691324984
57.440514553542975
57.87605732749047
58.16340418297489
57.9218222842858
58.42346195316413
57.99134139331301
58.03892263673764
57.35536646565958
57.55630308092789
57.28656032580487
57.13121422474268
57.7018461148878
57.703616340926615
57.848389010706946
57.66658674751043
57.59037841217871
57.25395442362644
56.80250712376151
56.26954539057839
56.40514592235858
56.538990525691396
56.39890132144605
56.85179618343945
57.15319039453673
57.01057601915079
57.51256957375366
57.48315718599167
57.48448084632481
57.35877458232596
57.96242104318329
58.18127472752991
58.08567197356678
57.83078093770976
57.484104196257206
56.944013214548555
57.1020853439275
57.71922991416783
56.766786784597144
56.646664391976756
56.41304312477523
56.25530286880476
55.80055712442681
56.469121413646555
56.49169348725516
56.634085151888776
56.109455175564975
56.53859362210311
56.42867954714995
56.509712137882715
56.91144641940215
56.69867620441785
56.329977799141574
56.387549913603486
56.12621133739712
56.87055819468046
56.788392931669854
56.8374417149987
57.033739401529964
56.81794645419599
56.26379373072871
56.993889522206075
57.19021643786242
57.36586833656289
57.508572244159566
57.04533159332643
56.92128490774257
56.25570809622033
56.68808162907349
56.65242832270789
56.02609852516766
56.83840424449321
56.597422121786266
57.014327062893116
56.97864585382694
56.847517728214626
56.39487530940828
56.71959578284644
56.412236975416725
56.22285602695232
56.233129125666494
56.46513490651851
56.20480155134603
56.13421435942969
56.22537667693231
55.93470267898558
55.751868129540405
55.614119633109254
56.06745653677067
55.64490990933166
55.79275062784658
55.564620069028415
55.25603104679937
54.69198750686206
54.904799396601256
55.381334798656546
55.23391794022715
56.0336921119602
56.29957854647743
56.7097824675379
55.79429612667946
55.60332752206449
55.30880926300588
55.259556714312694
54.77240402281745
54.67136464955492
54.972014970454396
55.081177099899726
54.93442835605725
55.15023932959188
55.49426164367411
55.00956819238318
55.41826531536491
54.82239929356291
55.085915389079396
55.347480139759796
55.081706817153425
54.67970913527056
54.24238565249792
53.730067887677706
54.00929635101288
53.45321830130541
53.19040413569836
52.667467302008475
52.640211614197355
52.834064787145834
52.339057481364044
52.84761816230864
52.665271161528125
52.609158913538145
52.54465386835809
52.554904289217
53.61936644735205
53.61222956452712
53.80026768182824
53.2926763466866
53.68799316901501
53.94775610470987
53.656837550503944
53.72020434821869
53.766125621786536
53.95643603015707
54.19570083303359
53.66032286868176
54.00616919489568
53.38537109172401
53.17663169797088
53.4599277891091
53.24597765790562
53.83031289615319
54.100092873364424
54.5223911513173
54.11994566163895
54.26268542288988
54.334305199128444
54.543957569025984
54.77397739112779
55.00361537359856
55.24714430141543
54.6728692634172
54.601326829539076
54.451451310097255
54.248815656799444
54.613173814200145
54.66664623811504
54.656175246195396
54.260252687702156
54.12288569782323
54.22695392156734
54.300907103989616
54.64483958185775
55.41888056820641
55.206456027389265
54.75204005680101
54.98800509222765
54.990020651083256
55.36701545006267
55.225233615459345
55.42598549542778
55.61772307270842
54.85858724887378
55.00000373010362
55.2768801329949
55.62816870264444
55.62240577570955
55.83848678784848
55.6495003688603
55.10556200757477
54.744801609654644
54.798378285475415
54.97192948101041
54.5427531008574
54.602124516337526
55.24358460192833
54.78498262084712
55.01680772202158
55.054602030794705
55.055700724966385
55.189903774416116
54.31943055776131
54.22648271371643
54.069399683323596
54.08662413730576
54.30824674738212
54.50844130145788
54.85074677110118
54.260876857739675
54.76006333073192
54.131035421801144
53.88427435007492
53.278712064716345
53.54093767127873
53.93988462789406
54.530362804287
53.918350160524
53.805931589927646
54.132364952360625
53.686741243904386
54.18754667538418
54.80613082198039
54.49316008570385
54.54142392921257
54.42722136206671
54.61392086679156
54.29075010477327
54.68851048431977
54.65414701561362
54.51497981459708
54.535537446945646
54.77949421056585
54.82608324753265
55.27215792094384
55.96057070168152
55.63078469529926
55.92379201931867
56.32409370107039
56.44867443874508
56.38655295971634
56.46339507253254
56.19135591974044
56.54321986958943
57.33383848691949
57.01771639344391
56.55604982823509
56.427582454759126
56.13577908414888
56.19237361588717
55.89178447381254
55.535969024904475
55.649198624558984
55.44915786917257
55.54467027023948
55.94199916841386
56.15278338719422
56.035983327383974
57.017296661277555
56.46010286548083
56.42517674562978
56.125745803581445
56.06951248176098
55.8583087128695
55.70139530364815
56.12882562389059
56.35560094246643
56.02369523208121
55.58941497750363
55.297201232974864
54.80767897463155
55.40097220669473
55.12013156534297
55.85763808323035
56.17469833763176
56.13847693666546
56.008308224509804
55.70217083444866
55.708341633567
56.13471036303764
55.72716986428087
55.60048284220085
56.03330224283311
56.00947237141635
56.22812947997308
55.9788571788492
55.7149533016883
55.9173363673212
55.6579971482463
55.56672705550959
55.55525377795042
56.113626440975125
56.10760519931925
55.90154078329299
55.838124280204866
56.155256194420076
55.12212490886048
55.61641179999042
55.915589267562716
56.06790810603231
55.76007084050917
56.464168760761666
56.142870440149466
55.89451023030049
55.84212378083179
57.05652950495204
56.77609113359236
56.88762043311307
56.53600048743463
56.46266135529505
57.02265836037718
56.92562025943474
56.49653923782383
56.28881689300702
56.14911587530131
55.96552098392609
55.827167847908925
56.007726652285555
55.942115463423846
55.80100557020993
55.647566643576944
55.71770880408658
55.02163879712729
55.014033120917425
54.91799522561331
55.16069339857647
55.33393957969234
55.85967812795401
56.07399655183054
55.40540919445988
55.95432623039152
55.7636215913421
55.421862247746404
55.055303875575255
54.53049624172842
54.466943739401074
55.008111889020526
54.44233875267839
54.61314465164543
55.222938776590084
55.07662518458505
54.77722216821293
54.89059528604192
54.820011741448596
55.29832881831066
55.261404382611985
55.060122833148846
55.51958172785079
55.510715530814835
55.51478864861819
55.35995308593246
56.07758689951667
56.18249453805658
55.299851815740226
55.22686844389194
55.37416996592902
55.41342786008552
55.977509219077824
55.92826003289445
55.598037026029026
55.266133111432225
54.92181381139215
54.89336775425724
54.71378288490639
54.845145334871496
54.7896988092227
55.00880047443863
55.45147783291264
55.07251597600447
55.222184734864726
54.94794691607356
55.33933393537226
55.74290855010256
55.588891029517846
54.91275183938043
55.155077345356716
55.372267228833536
55.09880780590726
54.32375408308771
54.35999372613436
54.830444992064876
55.446326202531345
55.40890343783586
55.605416735535634
55.539675385935205
55.23172821633853
55.43754629461384
55.207991454717934
54.761040836706194
54.57273566766241
54.86730338963946
55.49480295437646
55.61204941530493
56.10297333807155
55.540209552672
54.86469169618262
55.040164331185096
55.26751430717351
54.69682973766642
54.84861980626425
54.88818631675221
55.19770803691139
54.71301803685482
55.123176297235545
54.85947101069934
55.57818322797996
55.44013390490311
55.83282186785255
55.49532811744783
55.47298315522421
55.07421337581628
54.95046943636777
54.56910995097752
54.79000765043172
54.958463059767595
54.557978964058464
54.21483869610331
54.97328879824061
54.9394914910379
55.08058195852149
55.205737354870514
54.902089964673486
55.54544321494517
55.861936094804
55.677144871246696
56.00391643778999
55.732525789731476
55.65240245365078
55.58259481420923
55.8371066813277
55.945581231345486
55.75352149456368
55.80307065360648
55.513252012160635
55.79209670871681
56.10566633986883
55.80858427993538
56.078825066664955
56.11362479739352
56.3368653477098
56.145183990946556
56.11860282526127
56.515401614260135
56.06778383679738
55.75716543042084
55.67702598276969
55.67270112592897
56.13527332933509
56.28730132508604
55.9019764696453
56.07556669635297
55.99967120500176
55.93065269064396
56.00160420133636
56.329828634603054
55.91953448475766
55.622072290792346
55.26406682459954
55.6190977372277
55.11654975659866
55.68283808657549
55.50288503474806
55.76230517906524
55.49888126971916
55.29399617394601
55.85618571403559
56.1348690559516
55.778950033746725
55.53816731455532
55.4441923177914
55.422017790662295
55.663337846467485
55.87172552006532
55.55646498345834
55.24946092779929
55.3809919925678
55.044085241261094
55.32118945645723
55.37792216593442
55.24359274924694
55.19574979348704
54.775570671114636
55.193729923671846
55.13836032101854
55.421514110203816
54.570442633828506
55.19409640512026
55.14090916060056
54.770842686195394
54.398226250434604
54.17399106639607
54.08537050443773
54.25736100623306
54.4626537544371
54.90744931221207
54.91261443489527
55.17346926381315
56.17198130000356
56.05099330452838
56.19424632408245
56.308604031301655
56.39652274363658
56.177080425559595
56.492257647705756
56.83764237218985
56.73355241263248
57.02211958428206
57.44190270358162
57.11998932972221
56.78748738568046
56.70601706887688
56.4388588867109
56.87086116784633
56.530302401004185
56.72677230611333
56.59112786264481
56.67106103770874
56.39114890883802
56.41461629317157
56.47103885255657
56.361460749316215
56.558723423101796
56.4118381058791
56.285184075441336
56.78874872574874
56.65675191577255
56.883095198193196
56.88192404692176
57.30979110613836
57.52325805420919
57.0821856140087
57.14881661074326
56.44373347327415
55.67114946306668
56.516973161638575
56.246533052022926
56.29745892095527
56.35523458714045
56.8504305958016
56.58577900411459
56.25973296163542
56.31398513815568
57.05323915917636
56.81408851181457
56.467082148154304
55.79048606674277
55.70049205624496
55.944347404416746
56.1631832637581
56.00110172268862
55.61500995104481
55.900300181225475
56.452431526134546
56.36707594302874
56.78860322743106
56.529965853726225
57.082771626658655
57.216975576365456
57.28709536935728
57.95686973463723
57.56850670406453
56.63006734875852
56.528784053172856
56.80427967023902
56.72404911456561
57.25065058360869
57.37979802914787
57.277662419976245
57.750131021534365
57.38934728872382
57.583556519401384
57.31784387425371
57.3084252020104
56.60585822958385
57.24295001813112
57.39750302343082
56.76502124309636
56.71578064702802
57.39234939134985
56.54345123232418
56.60187595111219
56.518776398059074
56.354965058751034
56.62292533051735
56.28814228322546
56.62366566338987
56.60893992670025
56.23806299363371
56.47525680960043
56.134884713378796
56.53372806057179
56.36682365152349
56.714632864477935
55.97937049221857
55.93135298642756
55.72736746422123
55.705856979944734
56.400477237272106
56.42329182297429
56.66045839735182
56.31349376494917
56.597995742969246
55.811751685500774
56.77881437075633
56.4310085072368
56.97145509308905
57.24275872495834
57.14180613748014
57.770243450327314
57.33765890309768
57.51252812108595
58.18873113460616
58.60223010926049
58.882159853588966
58.943710718685765
58.66506662812128
58.389680234736566
58.25077381008154
58.38843857312193
58.49233949298958
58.47440237760714
58.48816683616778
58.36146700863348
57.36505712988755
57.734169256304
58.415965341170924
58.409256402812005
58.55520435941366
58.445458193445134
58.65254512927091
58.398971153494244
58.207736299957126
57.9577958286199
58.03384710992617
58.230753291386854
57.988179835669875
57.33524738500971
57.04633930844117
57.596797192555925
57.48364405600492
57.648607200127216
56.76302599861677
56.98604924137034
57.1064651374293
57.17000183406398
56.832034310808666
56.444905588934006
56.59144446007251
56.90039390040785
56.92934224478739
56.97082447105337
57.16724447400332
56.613776422417075
57.075286809246535
57.29174222517745
56.65166827406467
56.858305629061775
57.09755258193508
56.7271278363421
56.74229758091628
56.387023538113375
57.121597935438
56.26352811678963
56.77592626341619
56.844345566432956
56.842808933735135
56.94271911023397
57.00774438841539
57.116683447235296
56.92511917149809
57.25368816715543
56.90608445740006
56.8027363391063
57.031955280425436
56.339374460826214
56.97375981875594
57.01954700822318
57.25133972152138
57.10891993363106
56.98505659374235
57.018887472332885
57.00445710541588
56.78962452163237
56.93069430145774
57.23886408982168
57.445559204472
57.37998617896577
56.72553529469281
56.89775821766835
56.771919585151394
56.834877795578564
56.96896593164439
56.30299601624141
56.2968189849228
56.20750447208117
55.90022778624009
55.45690450533191
55.98466361029736
56.53749249078694
57.188659592281056
56.935006601777054
56.50635609083509
56.88223124213353
56.55663048745399
56.724534693412316
56.31286661552199
56.38452362360184
56.360295137220774
56.111597593457304
55.8091487512814
55.70740728157279
55.979584521495944
56.18707886349121
56.24288356113715
56.00425250498356
55.7374436703708
55.697442162190896
55.22962031840409
55.24153607018166
55.41561286482443
55.759899215810684
55.71112381162559
55.99713635559735
55.77234121422349
56.10182644173893
56.31304049465711
56.22569886924029
55.78178623340483
56.2947926096569
56.40409131600859
56.62554279653515
56.276432176746916
56.826818312501075
56.627298858304044
56.93214571863817
56.366906293056
56.79609574431646
57.443097912768124
57.532301053993955
57.5152191773968
57.31559690675703
57.467162258493644
57.5772153535173
57.82707954824616
58.07733779855405
57.91393209637177
57.86561993430665
57.85162955700372
57.966092378821685
58.40279189099901
58.88434669909045
58.1227844569583
57.79650036811139
57.74734341447959
57.76339243509832
58.14344132630579
58.35812705337661
58.209275433790815
57.85717490593559
57.54479310511252
57.122613254866806
57.24268039621043
56.99934220114021
57.32128988764141
56.937726266112165
56.8454037494578
57.08388590169483
56.741718424390164
56.618642423861644
56.28349797938437
56.33431753343559
56.889028013310224
57.151481513804264
56.64005493192912
56.67262120053554
56.47174161994317
56.51765535721543
57.18464126574071
57.54577229761002
57.60137961725374
57.44708548742796
57.43717044810625
57.701544726033354
58.06133475659211
58.03754260120301
58.108565597083434
57.626726196831065
57.81830920508577
57.75703991305991
58.05139166319271
58.7249443668171
59.09179387450098
58.87026898341075
59.17297446253436
58.957209481695635
58.2089492026204
58.3246764124327
58.16439580745229
58.61157670610229
58.557481838457655
59.03027982890522
59.130530466538
59.275350061666124
59.26872407715524
59.67434193217671
59.80570544670356
59.42540971403378
58.94682608281322
59.34202568429389
58.50292271378424
58.092871645406774
57.448452057060095
57.257272403718375
57.65867630437435
57.284278641431385
57.83940785775634
57.234973437741424
57.36080375275289
57.386855207413376
57.731272799235015
57.21226806909168
57.501398471446365
58.040718929280445
57.649255018631905
57.583130353996125
57.68227589062485
57.234947476847076
57.20649064762166
57.50275512915097
57.2255140898288
56.72712687895544
56.96309173049769
57.30146669687987
56.87603808016823
56.83866305757013
56.79414724791915
57.57062167002528
57.16116766718622
57.540410019618484
57.00474295682673
56.72823273152384
56.8470778793347
57.10565806844068
56.83195504341829
55.99725592007783
56.020216313259894
56.12472750731702
56.12090892282117
56.08883487695653
56.0448603083085
56.164442482836215
56.36613648279995
56.399340536741626
56.70718733675665
56.24181169092822
57.208696113931715
57.45067916279044
57.54936192068062
57.78340639371948
57.38362410155119
57.2385699547615
56.97907422322134
57.22373231878463
57.575325925783076
57.608432278791895
57.855421386371646
58.11316577558646
57.67710646893533
57.502726854048795
57.85842221522318
57.88611037302949
58.090552187878195
58.315114597712984
58.21517531928914
58.091934371700475
58.27492892409319
58.07479872227343
58.383392154702975
58.45684926425332
58.72452749769076
58.388086365718976
58.15101047894934
58.41549742264709
59.021342441812855
58.52118641551236
58.40326927854902
58.589201989692015
58.68958822160415
58.76361798991787
58.50316802612536
58.21861372697602
58.26471456686411
59.22572087221078
59.42735430499839
59.52913032374968
59.091607598922955
58.867338640357964
59.09477384298615
59.323263828015655
59.063544890056654
58.74560849661053
58.190580960461354
58.57161589129572
59.103995420091366
60.09607832747481
59.9979759610473
60.0726217809789
60.10286610946086
59.853642003510394
61.35430942666865
60.8259438379458
60.678492542916196
60.62196160572049
60.68738339258299
60.29647049102794
60.36541529082996
59.8006014924318
59.72908224354815
59.871886414593455
60.27109768416716
60.05623617409755
60.03125963204221
59.09621283646067
59.01328522554701
59.371944403085095
59.44213382334548
59.52973341657083
59.43243776371208
59.46792388019963
59.49288795432376
59.287396687889895
58.83054841685004
58.56769278420597
58.18748410943023
58.39507830517583
59.76467442532496
59.3007990612779
60.141589823509065
59.93344806872669
59.927653317813274
59.754662984760095
59.918369762902785
59.534812065120924
59.35176425478792
59.327448106958755
59.46587366730991
59.66794057736604
59.302460913026785
59.80458608491434
59.40519854172504
59.345269430189866
59.41383716559864
59.42315788391184
59.56502413466329
59.385760620706066
59.24164415433743
59.039871266598816
59.28986080705149
58.81178108593962
59.51479144745926
60.211905311952776
60.12103102823448
60.46875290104405
60.09437430068697
60.42646412295695
60.32712059074011
60.232857755489896
60.330600836452476
60.69413495120394
60.32689200368396
59.988270145711596
60.175817755120946
60.2791426699437
60.54338287800752
60.21835477636381
60.544848057614914
60.403700105980526
60.19580183620527
60.18445634993521
60.24473755443061
60.71740537797186
60.578966682600985
60.49841883839561
60.90587428204021
60.73710840831601
60.81294162557561
61.11551228683735
60.915683671768925
60.17055146794821
59.58525193529104
59.63985581377604
58.77786715978738
58.7899058036981
58.958431241595726
58.6524405332059
58.991686789911384
58.7050723214074
58.69760043690744
59.213011634736056
60.14235669125698
59.61042742940682
59.612887860830625
59.6957950176847
60.23649474230163
60.25591741066305
59.734687697334095
59.592597273615354
59.275646161864564
59.68864377302445
60.18676460686632
59.957964468215884
60.09209519818349
59.78756552230703
59.84649299379189
59.10561683300641
58.72109924896635
58.4736027685083
58.153803762922756
57.98329506279301
57.85997159977231
57.52665789128326
57.60378709396875
57.44568663311518
57.00883295231788
57.13062036832863
57.551666792585785
57.59352504171483
57.565136280754054
57.31854027384159
57.613354340130904
58.39090572254275
58.37551333920418
57.53042620161108
57.983296550880304
57.76171851909294
58.162053847812594
58.269727469641296
57.64156984732652
57.79180741265096
58.00556101714933
57.74924403598554
58.17089253342209
57.551291187016496
58.29823105083163
58.004011557746416
57.1745498501112
57.28815540653662
57.017754399888744
56.918611085146324
57.61343357031072
57.63001287530165
57.72491314377523
57.67067490520504
57.71602082447424
58.22568572284185
58.63964912163904
58.58232644458916
57.80490328246253
57.75641059193533
57.471040867222804
57.67852403119708
57.413305478443085
58.440004938480946
58.39907901493326
59.02071923736376
58.36221185681236
59.33911891569081
58.53598308771078
59.096039727642356
58.888862669068615
58.9866866513443
59.204309424721956
59.20602411060355
59.41796097278918
59.33053554387308
59.038881885271394
59.451084376846524
59.034896596822605
59.03300034170637
58.95420532513612
59.8221200622916
59.57771579836449
59.6959123960614
59.76785187001446
59.82453092744051
59.44139177997427
59.10355346695805
59.164819823077515
59.340379412081
58.786553528801065
58.8064528857094
58.62146249757674
58.76907202283114
58.55550570257143
58.56181242839029
58.34077451106653
58.51960263676194
58.414761045139564
58.442718657847756
58.14006571908384
58.54219284855367
58.59557510964303
58.866032183712505
59.14224204936268
58.439408045106966
58.66122635024569
58.93299085651269
59.07751482661844
58.82924539571175
58.64847728157282
58.4963272101386
58.415186653781454
58.654300400409404
58.17944489441347
58.254437914623445
58.242484878856686
58.69573572165071
57.816247257349495
57.3690917998329
57.51772400260016
56.943474291356075
57.16765440958273
57.521008919645546
58.145611756704824
57.90725454517256
57.63322174678043
57.52226325867484
57.34735733965859
57.3069229867237
58.00802928099821
57.82435056011255
58.14165983147766
58.26101334002776
58.32461182704397
58.73632171959778
59.349252648980936
58.78241203425441
58.442489916981806
58.03068417716306
58.27775180093263
58.60305946116518
57.89832667454514
57.416530233203794
58.23996542113815
58.07397136624841
57.93983749816358
58.08385765158708
57.91399613011414
57.852842037382956
57.67660307413736
57.59999181369939
57.9059989941622
57.60796650987245
57.624916993291706
57.68929358373915
57.82462551338158
57.52947284335583
57.56605616704081
57.668261554737214
58.076848484843815
58.58847340245487
59.03698422599581
58.090591464448366
58.038506000671546
58.45091320421108
58.23501664963694
58.56699739023306
58.43048961841994
57.32606775025011
58.02146912591258
58.06375067938641
58.33242130673672
58.23569682920177
58.38089616581727
58.8731477511099
59.13972384529647
58.514235120875504
57.91166743446045
57.495687165541796
58.2970589444804
58.00098010285942
58.11299613014902
58.51253199975998
59.34854450617864
59.194019548874195
59.06877673926998
58.7750637898142
58.88100897965586
58.915545514590214
58.53042206637312
58.60983627795863
58.34737436709236
58.63182673829519
58.84096599098035
58.377847568858535
58.94114706846273
58.77424977797027
58.67872979546791
58.40210488277385
58.10085453213796
57.98899368344092
57.98100879242997
57.89632857189279
57.70271177055942
57.881294307492965
58.011438188055045
58.286380753743025
58.156092680909914
58.92817623116724
59.06031477093205
59.41365658731359
59.077061689713304
58.75811745699072
58.78818494887439
58.54626498035858
58.27487854764152
58.05059196836939
58.12601862909509
58.857500597501044
58.84910944550078
59.23897483564464
59.04906868598779
59.015350620886416
58.311559681994694
58.20962704467415
58.76644940616323
58.76861900785364
58.056727065100404
57.89064931244857
57.78187417953959
57.399674848543995
57.83815619488422
57.98334631562691
58.45212913622614
58.39033583374957
58.521597659856155
59.29004600936373
59.23552369668545
58.89237901016762
59.15153364846235
58.94994421014885
58.8252255585936
58.923272131749755
58.731397577086945
58.64074761002345
58.88043960158528
59.14269385934315
58.83814480537943
58.97894118826561
57.86053828073457
58.03243807203465
57.43715234261766
57.15237670756213
57.56284902159387
57.233068315823196
57.25396058921626
57.22455479726785
57.0236853485096
56.924644078695394
56.9514653958198
56.79442745779339
56.38750107940453
56.365336414740575
55.52878842297205
55.57063744501106
55.568894392641816
56.05989124857307
56.09073035619111
55.692033936294685
55.96916833020739
55.378547825550676
55.28189975025172
55.24890766744951
55.51411311768048
55.627094672323075
55.304010245035364
55.084229743806006
55.35523816336273
55.380838033379824
55.59028134994502
55.80710904804426
56.22631795164844
55.967803661364464
56.07003160511028
55.59156020252263
56.20459745233338
56.26069312962642
56.727579109368584
56.429256179447265
56.51759927501742
55.95186832114497
55.98389850096124
55.91591105944209
56.47301686007434
56.67756540202381
56.693609062369795
56.08955316391038
56.858924178444944
56.52466364688365
56.844778608233014
57.29754489826403
57.24118649355963
57.50809551416318
57.17564135416158
57.11645255378024
56.71732073015514
56.92585931843207
56.910050340629056
56.62542519933495
56.30850382581092
55.9805616359761
55.93693205400251
55.96402724860784
55.972488180793384
56.1598718015433
55.51399574010823
55.703940992346766
55.3824887307161
55.34031742981857
55.10137685102636
55.5569535371906
56.069303971949324
55.66111655333461
56.267349383124404
56.38001313041789
55.97899519682895
56.41523262925169
56.62853409376651
56.43103889430607
56.879857995020224
56.707954203376644
56.03318222647934
56.052698113581876
56.617001155534616
56.78093521502247
56.50845538856512
56.429399625504594
56.802482010479984
56.468370278827784
56.21294592729253
56.05660388128219
55.95056935574856
55.4144919618021
55.86746144720634
55.5306614047054
55.884158768547685
56.32570922620244
56.88293734973564
57.06496819290635
56.79378244899063
56.86441280025791
56.90706942639728
57.51398147962675
58.074406410396136
58.46854920512009
58.672736921004
58.06120832170896
58.497006498016994
58.281564850101134
58.2976309220425
58.20642518682082
58.20835512947782
58.220782652681955
57.92094439830122
58.17583830293532
57.67494077784863
57.971926025311056
57.37491164542549
57.20833354675536
57.30648290657764
57.60317670087114
57.711916851836286
57.52876290398169
57.80033954205147
57.9993280907165
58.480673678354705
58.189791253080024
57.93432796795509
57.651929010749846
58.189658603915355
57.76784533825506
58.16558234149222
57.8790024117355
58.28023588266941
58.79311899048176
58.72256484352052
58.39353614645235
58.56930452742023
58.187358545163335
58.10493350260721
57.77447148497525
58.14077377418204
58.62345988927173
59.176570225552595
59.738021596901554
59.74114239529527
60.00772427734609
59.85893978769665
59.6534399483586
59.21620314142546
58.55935605166361
58.54458052876902
59.01877122335847
59.045748714344406
58.6480622324821
58.93155503336692
58.3891929230768
58.87127548527487
58.28806421114482
58.13648097485351
58.30366104306694
58.38085157288099
58.367351451794114
58.41406533745432
58.594575412609906
58.44303746658017
58.137031292384385
59.00080341395876
59.17815749545479
58.72317620571636
58.64858775648504
58.63292955932861
58.19472273469104
58.673049534218606
58.533827557454586
58.50084522062731
58.027416474740875
58.173114082100234
58.29825305240325
57.7633289396891
57.90102554643585
57.942204639730186
58.28183869760554
58.17707676749564
57.916487798476915
57.08432052755237
57.34925003020123
56.91704234315565
57.49576121727864
57.3358822302922
57.002885688130355
57.21860210425578
56.887881439134894
57.554402184543505
57.38182033922372
57.308995705743925
57.42871241516574
57.423558922433344
56.83832239574404
57.24327913750941
56.91727520146126
57.607321490025534
57.30631269424908
57.196320112599984
57.00910451081388
57.71182082154139
57.5268378236092
58.00907740266184
57.27644850299546
57.211558350348334
56.8726578402328
56.53379889150675
56.7957510474087
56.13101296707676
56.075454511824255
55.72214420126118
55.8622268857146
56.026836870723294
55.853696487789755
56.74273351775051
56.396753626448806
56.77980228882179
57.06672129435989
56.728410435039635
55.942393944492096
56.410925007127034
56.00865945333409
56.45449396632925
56.6378513614493
56.81763821435116
56.7673580196484
56.37740385315077
56.47628444475117
56.15587249890661
56.331575187347354
56.43753317689503
56.28345279620482
56.39723327934151
56.03700821922062
56.13898049803035
55.91309248685792
55.21968322147751
55.6907156560794
55.98598668011832
56.24281210160413
55.85853609187105
55.50343500276381
55.95633505234046
55.82503988574036
56.439531727092906
56.058836654809475
56.4499841382362
56.19123858304987
56.01243345709287
55.930424989756524
55.45598940356196
56.07603567581626
56.09753518690973
56.11314803014956
56.13825066903795
56.159531190161424
55.63388611201374
55.74943258388796
55.62408789826726
56.08043426058128
56.369348374672704
56.63591751059305
56.89667686907749
57.11455995070034
56.62928630250725
56.79221466210848
57.09833468988868
57.77665637239109
58.006315842514674
57.824563794404895
57.83411935567233
57.953873502513986
57.35860801468091
57.108691203791636
57.710233847498394
57.88377514040769
57.84972520299098
57.55341652850302
56.791112789920426
56.41551826970055
56.546095564744526
56.98767042360229
56.813076751752796
56.45731198566918
56.059314712598955
55.963369885813314
56.35971171189734
55.29369272290914
55.34509925766673
55.5374480387393
55.538869246065126
56.74371847024547
56.83954144055805
56.73536990865612
56.26684557932745
56.48892842407335
56.35623849267102
56.16909757989201
56.51081356930429
56.33468563160278
56.19609849438716
56.456263237808095
56.59012351429464
57.19995379580951
57.56173517819891
57.60070269766098
57.23371406887824
56.655371501752846
56.53182013769385
56.72942331892713
56.801353169546076
56.72075534726066
56.805397294320784
56.19226354904496
55.958017760609344
55.76657249954799
55.67797592307722
55.34252512732322
55.79953823972902
56.40540345179157
56.58613603412365
57.19173573213616
57.33905810085106
57.334423659339514
57.40591996449693
57.83055281750669
57.724382840742166
57.93589620299071
57.858494912044904
57.9219942962939
57.61432066788177
58.01149800419984
58.882074064487064
58.630887427737704
58.260978227402035
58.61278783943127
57.94707570469422
57.85455262160004
58.151658849626614
57.957594799990275
57.65384031634128
57.6483775020896
57.6079910884468
57.357329298775554
57.25002708836098
57.324034075732456
56.46914647680977
56.67937319515672
56.743700324097475
56.35712649327211
56.44680915382114
56.61664954938504
56.64252900007052
57.02407040835909
56.80662766339807
56.545139743151985
56.897918135576994
55.91004252444687
56.25599405165684
56.72917213407732
56.20536815282981
56.66096898336379
56.21323431802912
55.97587468118752
55.99536991336946
55.86894021639936
55.91278506915915
56.297663754996414
56.278947332572734
56.02025901581008
56.030809468012315
55.87834829227828
56.40534240964318
56.03523899739889
55.833424975212445
56.03525258823896
55.98635579111982
55.56279611032577
55.39826671578853
55.623479022586395
55.66464958367348
55.71798145147254
54.86726115085222
54.612211481186016
54.83347953335909
55.23116551326669
55.66052466662102
55.34330364591954
54.976419699099196
54.76309069057622
54.51875953291761
54.49147456207929
54.46911565650565
54.84280034349372
55.10637648000721
55.03647984958555
55.111847795205755
55.77246642815697
55.594668293242115
55.592658847822676
55.268413555904466
55.52380127623806
54.90870727610776
54.73619890709707
54.73826590783872
54.56035650339178
54.47395920717355
54.82355623221205
54.98321836166758
55.18811691497592
55.015327630727036
55.1142668932649
55.44837288100626
55.28371278771865
55.16284962921364
54.99881806455693
55.377232726706104
55.07609083330539
55.054294035130475
54.52391870156084
54.89790302593154
54.83286300518424
55.40524746778854
55.4546042121545
54.97981801134873
54.73192285169954
54.86613250971166
55.55199821286591
55.46744277878197
55.48943373714729
55.381197362069685
54.92466909948428
54.80177590465044
55.608903839604096
55.537680009717825
56.042509809273064
55.606487132342835
56.30415959132216
56.63177301576872
56.408272592302175
56.711327264694525
56.965252920728595
57.28322686446602
57.55314848888051
57.7627538837392
58.425228697856596
58.029668461895355
58.12057944019723
58.036378806830335
58.04879474207542
58.06742744644699
58.69293111586021
58.371255534322934
58.50231627846578
58.11136433978163
58.28876552983134
58.09293846069306
57.03740453477565
56.511694358109
57.0839186984671
56.73548878383728
56.50311221386619
56.11418556096253
56.43281025542539
56.216566578278595
56.08372566429113
56.057314019122636
55.29502004713009
54.903476320335045
54.760549593580876
55.161199373207026
54.98886762212073
54.92928223835595
55.259571773907396
55.18702197270037
55.63924595172892
55.56576915249477
55.16240242111679
55.384471699771076
55.427903581687595
56.053262804747604
55.67904455859424
55.52032968859803
55.774845082399914
56.02008799821865
56.88787695755864
56.61805719322199
56.36664391417898
56.37904799290373
55.87067782572749
56.05442145366005
56.575854033730224
56.366333248908454
56.44875467414809
56.78549882072555
56.87591799778418
56.60946195394371
56.29270569624999
56.53018326214484
56.314414927363735
56.070504766189366
55.891131278464066
55.90677069386856
56.515232114916486
56.67655354699227
55.87545336144751
55.42945779289774
55.83213563299429
55.81495893215564
56.2448471609135
56.66474985133806
56.59041930976749
56.461454353099654
56.99881048531825
57.34117384634823
57.6225417360841
57.58701964993737
57.033636078417985
57.139710394578344
57.628374662215975
56.77604431646645
56.85189449389946
56.180899572908125
56.18751030240183
56.39706904102978
56.596950320286716
57.15371797025703
56.82895442891405
56.1139122553442
56.48603969586332
56.85744196141998
56.559636375104894
56.91450263949252
56.70798219899217
56.93521257157752
56.477783483810015
56.532995858957506
57.043927814731056
57.077394205709346
56.54631815611844
56.0274613655611
55.956529706441614
56.45698560724557
56.288895973005104
56.687708195103106
57.32894693587906
57.12289176998837
57.59646858041455
57.529758476114516
56.841121462345036
[truncated: 98,002 more rows]
