# Supplementary material for: Comparative structural insights and functional analysis for the distinct unbound states of Human AGO proteins
Source: Sci Rep. 2025 Mar 19;15:9432. doi: 10.1038/s41598-025-91849-5 (PMC11923369; doi:10.1038/s41598-025-91849-5)
Supplement: Supplementary file 6 — Supplementary Information 6. [file 41598_2025_91849_MOESM6_ESM.zip › AGO3/r1/PAZ_N_distances.csv]

cm
42.722959282650464
42.657427304242674
42.57653552269643
42.62446733061649
42.4403607442581
42.47876671121346
42.79938662885941
43.13780261549337
42.66544122950962
42.70942333738609
42.55422122718094
42.47470194118153
42.21261177636336
42.57323050599399
42.57580307144274
42.6758969960604
42.75088887946697
42.80471967029902
42.76459363344531
42.397016462082256
42.51997566913125
42.62346313267173
42.51921911495016
42.383221780741025
42.132918280750225
42.31174637418965
42.603814376394006
42.757366120312334
42.82535446625686
42.90970425564703
42.79661502243368
42.51745050978628
42.11583066562982
42.241648754718774
42.46663721040565
42.383570661139146
42.371485352281695
42.584716950777064
41.782961557535614
42.24846296930973
42.17287297267283
42.38686581435251
42.57745616778064
42.680661269574834
41.84958034624159
42.03941377717452
41.67311856840031
41.38399557153423
41.504136041336444
41.26448391731761
41.59277140883355
41.567528452278886
41.66079663091323
41.63030229303291
41.56442840825798
42.15052570931216
42.03409295850325
41.649952652151285
41.76684090557236
42.02715869462388
42.38536728693715
42.486812008541676
42.632587615325725
42.446683491817886
42.49456069198429
42.15653433039049
42.18180924585228
41.52994569476494
41.325163240267734
41.4234781376524
41.206186837034885
41.34596360164623
41.35557482228528
41.17548545536597
41.26595463408424
40.9167557770523
41.22403749033872
41.07973647558855
40.774765490824755
40.83839622637555
41.2272931067457
40.800436092086606
40.77929242930603
41.035194739792075
41.12832946478648
40.98894439615348
40.86128483229647
40.94855834116933
41.137137942069046
41.26367036450942
41.11980627846244
41.41601047318825
41.33463077713745
41.54613271172185
41.674216312280016
41.13748991786934
41.70456188533315
41.24707636323188
41.55955233120002
41.751487352245874
41.46124283611668
41.082128771422205
40.889992649614534
41.06436154148837
41.07190831630053
41.16270863405198
41.21130474933713
41.627613576719575
41.32991931934261
41.05550654705572
41.18762945908771
41.503564865469436
41.06473777883418
40.86288847667049
40.46092459326225
40.59728343977228
40.56810100884484
40.836056802554346
41.40418257825692
40.98528839859537
41.067272822820925
41.422651069024845
41.39292604712773
41.36240575749665
41.26705720923529
41.404009166378835
41.5726067174498
41.15999844069216
41.19420942156239
41.31963635441194
41.14340169158208
40.527336854318705
40.897338589618215
41.478883364562584
41.33361114072923
41.28191009188963
41.1602793975572
40.988414409448914
41.19972170340185
41.86508693858748
41.30736334299886
41.32927009104271
41.10551891182795
41.43963481106964
41.52408381302528
41.63078896956499
40.87636583813414
41.37659091589061
40.88277927274114
40.817159155743525
40.92180294531194
40.85956855616134
40.747922946085
40.80539173054255
40.910686166232765
40.41517195789573
40.48200967029968
40.32809626851193
39.98590922550768
40.08602222872354
40.22638213459863
40.17460085561282
40.168107528782876
40.452141240638674
40.26969140482226
40.26061028122746
40.25774844467942
39.84251569852668
39.91991326307994
39.813398600448785
39.99987063839912
39.57843127590886
39.47364560567659
39.188163483815636
39.59499309390528
39.69096097999504
39.68076675237368
39.67707737171587
39.85618221925244
39.68322132248003
39.47894306681358
39.92696860401189
39.776749802439944
39.60672749638814
39.62489959491333
39.66085324218493
39.9079314827288
39.59994564924517
39.753232923761
39.85005057206174
39.953429379934455
39.90445354718496
39.910674056520335
39.80187374548243
40.23576107565727
40.096466512397235
40.13371706920754
39.99968070634953
39.98909137408978
40.02468005417144
40.433845090343425
40.2765179386643
40.340788375811925
40.12540295610987
39.894933470969235
40.16744235792013
40.2834168107705
40.50993407164047
40.052771018760424
39.90053212290583
39.90835979092883
40.29782068084416
40.315331249175784
40.51280461419213
40.33657278659237
40.792535468010506
40.05025158166524
40.15946068918848
40.71997565325668
40.510785625815764
40.56588915844445
40.69607879421914
40.41484979777326
40.49622154480886
40.549190594757015
40.08168011643371
40.36315628103006
40.58000557738679
40.15786567124948
40.12008482496825
40.06320260756237
40.32553248655817
40.1154113100162
40.560088908833066
40.680074622303756
40.41468927324575
40.75621148594081
40.59080782932573
40.64823782220318
40.43296160380391
40.70023561067065
40.84840912209137
41.02288324443299
41.10281614373348
40.93775002619655
40.84068400576592
40.869812664283394
40.85998352491815
40.89334698688614
41.09489229448004
40.77616235020357
40.77817364413272
40.91719301703142
40.727431754679856
40.62005122048596
40.88000776988337
41.46702235247939
41.211556213052184
41.316038949069004
41.150733975352125
40.66439684472091
40.47464848591547
40.37624276008968
40.255464824108465
40.56449821636515
40.94078316563496
41.0435191831304
41.49301788502716
41.36028574386137
41.63232268507236
41.32467309494589
41.16072687289598
41.023751489125736
41.1749699919393
41.34130883785537
41.09388400223664
41.36186244021183
41.25331960136806
41.47134972886869
41.18740704025909
41.60158981512834
41.74643763355333
41.74333338283266
41.582075992232724
41.64899476015947
41.634266839856835
41.95459227164843
42.13094633102194
41.827122260973326
41.64735464754844
41.561019403457614
41.193923848984
40.94600210916973
41.1841679458742
41.054942517664365
41.07460141608468
41.10125973119868
40.67356610247793
40.07781065744555
40.16299977112667
40.603429517752005
40.66754552298544
40.24386037552162
39.96865747635394
39.898419305577114
39.76866635154961
40.02862440025101
40.18864335028654
39.78323967071928
40.19553504986504
39.97021148522753
39.99655347013323
40.230116234122264
40.408450305699894
40.66330178512152
40.77419938007214
40.88868179953112
40.53619380497265
40.425578648927996
41.00839686675353
40.752823328343595
40.69868709175111
40.71100368713643
40.5494842597391
40.414668079664374
40.53426619350646
40.38649936876594
40.22296813809309
39.93219596994626
39.88146282691907
39.849254275913786
39.83659922628741
40.047671508587285
40.42784131385665
40.59761726941485
40.33198938380546
39.77748729408273
39.61961502814602
39.72812768527181
39.88472532648435
39.27942074589854
39.472693402267815
39.54506120789417
39.37034503328657
39.46576603136978
39.26581418859652
39.60656605021233
39.49131790278428
39.53484987535133
39.398582483901286
39.59014608405102
39.668498153490006
39.52979837251068
39.45652142772641
39.459304893779155
39.406495066859755
39.867401478305325
40.16896021316262
39.79990372970049
39.82924136905605
40.11042973558402
39.83366333212857
39.66738819879841
39.72935323259901
39.5020441025109
39.39116436903587
39.46736467601261
39.327429184780144
39.30472120287987
39.703314497855615
39.39716425303803
39.49871452867428
39.57346813793641
39.21313722747631
39.449884752073
39.65502033255014
39.80600583076336
39.836498890700945
40.02321106458403
39.727747593027146
39.76247552431245
39.77386256454308
40.128193148653764
40.125088663612964
39.92995876939507
40.18073474751777
40.417582604118756
40.286988273268555
40.44072564940481
40.26810329178392
40.19998922225811
40.01445699769972
39.55031345433223
39.50875318754293
39.589144032362015
39.5748470778013
39.793901790445034
39.54349584134749
40.12785092187796
40.2235612800409
40.59822886537263
40.48073914754768
40.55855961230752
40.68365255888698
40.639883366296914
40.470728804076465
40.77129974706202
40.55898101166202
40.75571629571429
40.57374096681481
40.28530290267006
40.34062684302336
40.61644444215876
40.58798069377133
40.85244402405616
41.25467903051916
40.9012445042974
41.11483266189285
40.45048265599497
40.20079846435871
40.19172518994751
40.440277567312634
40.22773860251994
40.24094534097072
39.80549831691429
39.85890132498154
39.93386802664951
40.263974296797706
40.054493936668244
40.16789708911392
40.40262957676597
40.19149079650825
40.22158142620842
40.64008099125016
40.67677370489932
40.63715966734184
40.73306819311501
40.58299989567587
40.47625529777143
40.96619043057165
40.72120409628744
40.678713582899235
40.17933705372152
40.41779385331397
40.53847780128358
40.351111317820624
40.33686360509903
40.42545356862319
40.65189475327276
40.669235673480536
40.53803881088456
40.536511406010334
40.831738166410304
40.528567266876685
40.82526932603732
40.738993157115665
41.02383215171874
41.11030564919691
40.667934158078666
40.85456661238288
40.905410705025105
40.83381661817241
40.6869146727124
40.576621842090255
40.703671348557734
40.498389256946616
40.65667378985758
40.40906442428802
40.68948261995338
40.55132904063762
40.9770356600218
41.059307448267056
41.106656500385945
41.124253963740074
40.74268703902357
40.87970855772541
40.9732016713502
40.92441572349343
41.05180570665954
41.00038109654595
40.917375651076746
40.741093275519965
40.57983684511655
40.609991343746465
41.01515392804957
40.90626485498498
40.4797849818726
40.69115684728752
40.644597683069684
40.4704567084998
40.81265529071498
41.013690604902024
40.976480803016834
40.497986850183395
40.571449678343335
40.806022683486894
40.79135447701097
40.937526227839165
40.75885590953491
40.12374426256991
39.84246236228434
40.06606548808877
40.37645105367007
40.53265206376867
40.17805481288585
40.008931181504714
40.11211712664565
40.04680125870134
40.056310857981146
40.443605638313905
40.45200091945074
40.64644960247119
40.547162827616305
40.35032168011509
40.253007127064116
40.51178695604344
40.69147245920574
40.34241326435486
40.24922398091812
40.32430830860031
40.16436625124971
39.86858754715693
39.90618899559243
40.24445926967777
40.05289634644118
40.062015027847586
39.91282356406907
40.27916057320305
39.7511182322738
40.27911125238805
39.91940670164412
39.89260168016747
39.86781877623088
39.830793874328805
39.900008110893786
40.034867025257704
40.19786041755674
40.022696876504845
39.80457370422551
40.02868301909384
40.27793684332933
40.27622946327008
40.230647424680456
40.052567606728076
40.50785016120361
40.222412523796265
40.03195686490791
40.133927631184136
40.380443889990495
39.939833084237996
39.927729351093404
39.73692789429299
40.13339447056307
40.14101712667642
40.1316723148633
39.72107469431978
39.580589427353765
39.9554538301666
40.203289886818496
40.155499428546435
40.053151935561914
39.831243997436154
40.15517198545495
40.21228867132506
39.9140875944733
39.66233752148547
39.479797072810996
39.92238050360671
40.08621440219501
39.9688472784135
39.90900349533798
39.97405391691651
40.03686954340968
39.71966840730175
39.83837212984396
39.992825927068864
39.4613298868131
39.536467545303815
39.58894931737407
39.04080489466899
39.271542795189305
39.46480244158813
38.96226124143331
39.43553178818251
39.639006690213485
39.86300664413325
39.62050596633531
39.16729488664063
39.29439045680297
39.56290491051113
39.39245770569641
39.278696053889924
39.38705077929832
39.269950062465874
39.35893725950382
39.62521622810128
39.87049353863054
39.99082590263665
39.66429308190937
39.25634386347508
39.09712197568478
39.18088326198907
39.37602360834726
39.418707009213435
39.530836550020446
39.36989475311671
39.29601976061233
39.473278099432754
39.2637963987108
39.34250144270583
39.237856006834356
39.542176032653735
39.735970940836545
39.98747466947541
39.711076423726595
39.88000462405885
39.56333375865201
39.428757879030314
39.71124557086622
39.67600480730178
39.72009262350061
39.66339242724538
39.768678105408185
39.92865899795527
40.29461286993272
39.76016759845524
39.49596828514199
39.57435101651801
39.04694483343735
38.76317552543802
38.92104301468941
38.55486533244139
38.919091506436324
38.740206605597116
39.04511616099696
39.006128697778124
39.5845373679358
39.24923618507607
39.290170636498836
39.19462579362864
39.42689986396196
39.39708401639004
39.11167647306885
39.28369886021655
39.030253281655845
38.83443266990413
39.05454446662251
39.01145666422293
38.80081951710604
39.11013644396269
38.9742737856322
39.025697065901014
38.79420897115916
38.78481959238887
39.01615458048082
38.75565568117847
38.51585370796262
38.9650363307368
39.175738229477744
38.85956507181838
38.88989249407531
38.917006006487064
38.95370730261016
38.74419076286143
38.80974510180904
38.769971926552614
38.759006811772394
38.61844424088168
38.1070739144456
38.571546795441144
38.73120828824992
38.92312859695425
39.25483751616386
38.870029580133306
38.83227533804561
38.68248642426969
38.85987319394637
38.48401964654747
38.476630433849635
38.53516474686265
38.240820044462836
38.44182699977924
38.513950983258454
38.73779298139036
39.13189692641334
38.96309464402451
38.94021405345739
39.088631529234426
39.2298690087449
39.465042302113034
38.88690919393842
38.80334640006108
38.83392333180062
38.68826097441713
38.831656871725016
38.91720240053253
38.80888895131547
39.15348644903955
39.10369839659925
38.70089435612855
38.846901588337985
38.94173184120134
39.11891045630365
38.93316869890448
39.22211519341828
39.45189567767085
39.35473934914521
39.45816781711405
39.170282917526976
39.27433149096334
39.25364955801217
38.94831514003918
38.830829515609615
38.45043370338599
38.91328245040308
38.815083534323435
38.95453271078983
38.7657393844315
39.42913615003677
39.01457041095597
39.129890061731004
39.416017885035004
39.22614987936285
39.38523020466013
39.06494525834556
38.68693712061358
39.07142601210179
39.201933792215186
39.232426822252435
39.52390964145833
39.10041500055589
38.89306603620249
39.17430247491242
39.2010026171659
39.24274538546518
39.33844833857995
39.14210157508535
39.12827281571023
38.655892075589136
39.16772092409134
39.05965718403158
39.33330604468979
39.8167745814521
39.46821335306568
39.569610250963265
39.913874754731594
40.21818558742661
39.94193859583546
40.31997420133652
39.99125654331952
39.92183932361902
39.989649439995915
39.97968206180923
39.872221347869
39.91348837422878
40.16878508103403
40.32660044953576
40.049898131623806
39.91351744228808
39.98884263283335
39.924480445726836
39.73523693523069
39.85926184844158
39.862015661333416
39.793973875040905
40.067727232311746
40.31634460207113
40.26653801784048
40.53701746474539
40.24874898872168
40.63612923402943
39.99373987747596
40.6622298202395
40.26474116240925
40.26517380597525
40.733117855993434
40.5575650953056
41.142416547933195
40.8283210653776
40.742326946816846
40.450024021508135
40.40597878972822
40.2371994116951
40.19980165407984
40.495548840394655
40.0798341786384
40.0853489933918
40.404077350647704
40.217455933140315
40.40322694727171
40.67944988572667
40.72764951947855
40.75119066003265
40.80384601843722
41.04865729637457
40.64251422028077
40.40820837330132
40.11549230695215
40.012185821785884
39.84981904601359
39.86042305940954
39.7968941727916
39.607405885868154
39.86805330730553
39.82899102968709
39.56566403038425
39.569100137846014
39.81645551878649
39.73133702179614
39.72458243570215
40.04514717602502
40.17927555067016
40.064271179527935
40.3023831155562
40.099298320137265
40.40775217689456
40.24150631197275
39.90075807757695
39.92222508762129
39.74779739063914
40.22908096367442
40.082128731240964
39.79398471914872
39.97805742037065
39.803634995354855
39.71697452219749
39.65974822067717
39.776255339842095
39.68910030899974
39.85874661941631
39.80634144602773
39.714533792589435
39.944994093824654
39.300030886244116
39.554629798436395
39.352856970731374
39.35518551254365
39.555727604420326
39.54436814390218
39.42603853973879
39.215437093379094
39.31835066994247
39.12432557872882
39.267558935746116
39.21909012255803
39.400572413165285
39.42771584972093
39.52762682289919
39.56201144930369
39.49256512927891
39.33334131940997
39.518380090515834
39.75693567230154
40.1203081444212
40.094674584622936
39.75091667310842
39.814185461682534
39.592452581417625
39.65201065877264
39.590071759672284
39.82567159414877
39.07757170399883
39.14568501355432
39.348336687269274
39.288302949496206
39.55589816729581
39.52437321504533
39.88681828796611
40.21450464028638
39.88898519618647
40.831454257701054
40.37556115967472
39.997154300153106
40.11057766329681
40.679722604075025
40.280364274641485
40.4283360317523
40.453690842438235
40.424909135838035
40.544789998556325
40.61508212641591
40.872622490613495
40.46112497108792
40.52656209533939
40.46464755538173
40.38355586565896
40.45442169699878
40.46433606295041
40.6342891788208
40.7358868483175
40.5328298472307
40.45102399472556
40.4264998084912
40.24379292299117
40.51710054131308
40.63670366611072
40.34230469346204
40.68388953714785
40.67128756187226
41.01411227939524
40.75786411124969
40.999191627730674
40.734408326959866
40.82183413659853
40.732209486762514
40.696528862684545
40.49468854537341
40.35213414211423
40.0659747392815
40.14450843549562
40.31844532319762
39.879698023566085
40.13286916230902
40.67675304708987
40.8818384688286
40.27592074249732
40.264832693605065
40.49127128459105
40.549525631939375
40.3564934296391
40.38237133933245
40.29635247863372
40.41009188745206
40.34386881062467
40.61007492216075
40.52817064393941
40.64061654651198
40.652072146995906
40.55890269313053
40.80880618175639
40.93443207504559
40.524964701371296
40.69680175846096
40.54558604170738
40.03388457340947
40.26045549120126
40.31553038687228
40.532132722725166
40.07444257586416
40.37495452264563
40.24073758413416
40.32962548717329
39.8828457703389
40.11582080767399
39.749139783918714
39.95764467109347
40.042379037606715
40.31026008566901
40.33042737769118
40.24450400304762
40.549936033384455
39.8929052874486
40.03180485315924
40.008660250206155
40.25817560802222
40.16702011066627
39.68315518912987
39.67392846024735
39.750319017965126
39.849658009040965
40.07668881272517
39.94518029710324
40.23906073535862
40.003738319062464
40.41358648227299
40.48680276788635
40.0441960888156
40.084346433676636
40.17594543103636
40.02174968234061
40.12096060666396
40.02432081119524
39.60878866653972
39.77938912164255
39.44668170736791
39.64472501337109
39.73425581654353
39.78957781707376
39.74841644043466
39.87057719658031
40.161843992483426
40.060953891568055
40.016641941295966
40.420757489292754
40.4013691134137
39.82608181969972
39.761606852719865
39.7492377203308
40.02524815168298
39.896610445070664
39.872451245273886
40.02890921199453
40.04473053145551
40.129282004127006
40.38141330757496
40.46428493534418
40.400911771821704
40.03093740266181
40.09649233307601
40.14883355112373
40.29595271505846
40.19967661408517
40.20505229563092
39.89944319231066
39.902338673749085
39.86687392818112
40.10599958723283
40.44426224126626
40.42674688647458
40.79230267721294
40.86803980498307
40.444020882420084
40.151232521623385
40.55281614737621
39.96105794797809
40.179129325221396
40.58500615077296
40.12035955069491
40.68471897768107
40.47080359109252
40.35092470336785
40.345648322411584
40.50392805884621
40.76571131204089
40.562919515964744
40.62480141693106
40.5587998258855
40.675889686508796
40.773120093925286
40.204138636365116
40.733045834689875
40.6246782542484
40.55967280139151
40.826338225467026
41.38713120359559
41.75119954229126
41.44156453729848
41.29604342833291
41.28103974100814
41.27388396227293
41.16672079281323
41.07467936828165
41.151417354013496
41.07758414234493
41.288108815105666
41.24500743709796
41.30576990126071
41.53120019173985
41.391131320804064
41.47959394871243
41.04421562269185
41.019328036338585
40.90496554717871
40.99246620352468
40.63374672524887
40.78534717376155
40.805452807298636
41.14891955712746
41.42851152290302
41.28312543770176
41.82506795934057
41.37215604209539
41.6920027028169
41.31086845397588
41.198703485379696
40.90872729377411
40.69727544613566
40.48201258478217
40.7878008442897
40.68170071340977
40.8493583652357
40.77983455635425
40.97560660731836
40.95605668758212
40.860624518495605
40.85379217363085
40.53417054537145
41.1185568230591
40.88936698684399
41.18341137259422
41.133458920224534
41.4336431716365
41.26986526042319
41.531776387592956
41.39361340569225
41.25895760818944
41.46388986172362
41.523911644637835
41.37383579394971
41.50081902172374
41.09954103946058
41.07776204024944
41.39020863369353
41.51746844208072
41.53044895386381
41.31192391973098
41.06634721492852
41.12923459480888
41.06342192099161
41.191649355471924
40.982983198089585
41.092962314336496
41.18578019686004
41.32211933459418
41.07343369275149
40.776023557476776
41.06720348850183
40.913690074181595
41.09821827915047
41.23419865940087
41.248636811351304
41.39321322043206
41.55103864951322
41.42496223462155
41.40398584386355
41.56041845618999
41.52051261732477
41.542573320339166
41.199594576094114
40.975119367526524
40.689418886004816
40.46771772179362
40.59613306653529
40.747235668644315
41.14281678960611
41.22499232454515
41.01249564139982
40.87357228195845
41.46563930194238
41.378115580696246
41.654256349939594
41.50197461776224
41.73465150198149
41.51067738599436
41.91310339934117
41.82892235645834
41.85589150574337
41.599590246363704
41.76861027457875
41.84152222294571
41.92237119251602
42.25943104748736
41.934571941273404
42.108635302104204
41.85320171012076
41.972247936057585
41.58047386211112
41.720882932750726
41.832628603948685
41.48226097475408
41.97523723767911
41.74600290962615
41.57469746715995
42.04206504556075
41.94008031029518
41.7204351573335
41.87664458053812
41.65320972379548
41.63721392870862
41.6266044101544
41.58917705929846
41.78454767086984
41.5522985203287
41.67855567872306
41.99473993842093
42.19693178334246
42.41152065148051
41.97359234127672
41.993573455844995
41.968731885778155
42.45151184915019
42.0394379605027
41.718955095983716
41.331283210493204
41.71202978080193
41.68399635728882
41.63234616737311
41.64107003280619
40.87469978780325
41.31997367249712
41.44598331882457
41.08741527111204
41.634997952269316
41.63574062544867
41.503998019088186
41.748803880414
42.119942845800054
42.24178040126131
42.223456002276755
41.94546252588814
42.32228664479143
41.74017257777672
41.43047642662867
41.953445518714545
41.9245773627271
42.00790389134641
42.585027731675794
42.349327770133215
42.508156925386494
42.686788112839025
42.40264983107279
41.94134364357742
42.34614719267341
42.84427396824806
42.404879443682894
42.20359419591267
42.386578429975714
42.3730589300883
42.14264230694545
42.39838863710828
42.359360554586196
42.288126208577424
42.0150291472371
42.322399210812485
42.158703993298495
42.14149957228671
42.48627195865893
42.64390793098136
42.30477515889429
41.96899386124941
42.27004959022371
42.31820304811798
42.409987932196664
42.481885900033
42.436569956828556
42.650959691295704
42.78652647142106
42.62316974359073
42.7305323580632
42.869638014280774
42.94073923420968
42.793122636881535
42.573095463920545
42.51205816827448
42.54462184531494
42.38198789745069
42.17267879942383
41.98251620771897
42.71675837168066
42.55994480444454
42.232852853877205
42.258279702199005
42.16653460327765
42.60964597810619
42.13554706849701
41.97015569805017
42.305302192829245
42.22164436947429
42.37829524739818
42.44443770109989
42.1444231779563
42.23182135311688
42.201047170161274
42.28345294051039
42.112931177228326
42.564849493614226
42.74283029440432
42.629723241219686
42.67823926023659
42.30954363563064
42.3397452199018
42.235084100725466
42.53049587571375
42.69808102996871
42.29407409281308
42.57529543936273
42.80150986149777
42.82181325352705
42.96526715614603
42.657959752013525
42.34376104241664
42.45687921111119
42.22424330273824
42.2448942045132
42.569381688858854
42.41586599637748
42.27117793174686
42.29218214501503
42.26204451995208
42.36351538983712
42.06531573130446
41.90610888563425
42.01198496096652
41.806584975511925
41.60229023066268
41.67715442219426
41.865465633491254
41.527090467590604
41.63209390832074
42.03497253303653
41.872694237912285
41.69397527629502
41.70056961657991
41.77394076835163
42.30143652041802
42.1038734374898
42.62285543324211
41.65441419584055
42.11242912723285
42.17670467512236
41.937968339876655
41.66679944194528
41.812746799222154
41.964313630044145
41.92743555516788
41.911368395588156
41.93865981439256
42.064418744823065
42.30679981995538
42.09886699111234
41.86881994089514
42.02395367453874
41.84650881813763
42.59076825191901
42.00163642965266
42.17350396659069
42.30845121186858
42.06871782734028
42.15055024590917
42.18297487286867
42.13927695426442
42.40445248278087
42.46283019632265
42.66605079752086
42.59392965722991
42.72490837404412
42.396270297277816
42.55532501571146
42.724180874295065
42.8308114221602
42.90509697319109
42.64210174625646
42.74048199531588
42.80221822886189
42.42771719485344
42.48815895840247
42.33100358399441
42.20884162036179
42.314923353807636
42.34789051954553
42.04446786738646
42.207287443925836
42.00868912847947
42.04518043492465
42.22886552890885
42.068124182386164
42.131750072766415
41.90350885564701
41.75633577051944
41.64990905852796
41.717797307349244
41.60015530224906
41.721604399624134
41.569707840639566
41.46811919738383
41.69424640571057
41.94361223570292
41.8813379426865
42.10381180954855
41.68292197290779
41.93616305842422
41.977345916428796
42.30145414872034
41.9236059367028
42.390625636670634
41.99099406009402
42.183311059708075
41.88738479034205
41.93919887377917
41.71002485479033
42.04414531845497
42.32350640977117
42.655071943428794
42.191942159767905
41.892434659880415
42.07440352046373
41.90549646014234
41.80233896989077
42.10689464186747
42.348139854018896
42.3363999432372
41.72314363482501
42.12847991934195
41.89847356037945
41.87526710491665
42.14636650327391
41.9130661271133
41.59510471073146
41.686818439757154
41.90873258866597
42.22363583321665
42.0124436232524
42.486082573738905
42.10476940704841
41.79473032739649
41.7472130267417
41.62609039181628
42.13263225900364
41.71902435086128
41.68871086107534
41.73974810515879
41.56412344057918
41.88521519039834
41.760672667887064
41.68893460891483
41.67832612773104
41.655147280498014
41.730077357861404
41.79258230995633
41.97119401775077
41.502810990472604
41.306904670695815
41.48955857386555
41.39253328204808
41.35295871888269
41.61309918894981
41.741530456259724
41.64807716534927
41.88020852925952
42.04602822394885
42.13045092700107
42.20649937774111
42.23352560151258
41.63333458793418
41.95916686728506
42.18423420386827
42.06183144942748
41.692848804546784
41.89368307189687
41.775680934060595
41.94169351752145
41.349844807185704
41.47796962617666
41.845221687644624
41.59897966548446
41.81077272997113
41.68933608305746
41.399584441699325
41.33451421975418
41.50235163521614
41.23334925529117
41.51134115919943
41.089174137734084
41.56577618415872
41.560869388820684
41.75552561525021
41.71507948406945
41.89252740746998
42.1196258302338
42.11711081332006
41.943925706569715
41.77962670297155
42.35137109841162
42.26703456891687
42.12988312300478
42.33370885394771
42.546666614347096
42.3803789671993
42.760638794580665
42.804364343761236
42.88738500559306
42.65218023380189
42.730040545368546
42.13785971116022
42.311558972244995
42.52699741038715
42.551939444801306
42.36485802793874
42.53226379251236
42.362810518092765
42.34406903949669
42.28902146588391
41.88686143723911
41.915868769246515
42.329639788819
42.2631504774382
42.75889309427968
42.67830024347125
42.233580336224
41.94188554796621
42.31705721024447
42.61964496215585
42.68285805531825
42.513951888923984
42.67610570209484
42.69482699156896
42.56951357039345
42.59532787754839
42.3812431575296
42.049455779119974
42.1775047310818
42.3441710737135
41.838743240139024
41.96073983382543
41.41485663281406
41.47579143763214
41.43876840325391
41.86363328288738
41.803212372936656
41.697911985923746
41.89557365990397
41.880111783346635
41.854969299981505
41.550542744535356
41.57186004143996
41.6613316286876
41.481297530324966
41.851640091908244
41.90026177343138
42.00039117992621
42.09737287259006
41.958845330286486
41.77874695953335
41.85235409386445
42.06897292779405
41.95024663141368
41.87233704991803
41.8901696402502
41.949444987742645
42.16141835693805
42.28708983738197
41.80952131860996
41.534337275166564
41.498160631482605
41.36720851483776
41.90955132183561
42.20023903579213
42.27613068184826
42.3058265953153
42.077508170759344
41.527115686425
42.175833075448686
42.0821206244835
42.056202242843604
41.81130160031504
42.03399344448994
42.15678364044818
42.20643957279118
42.210402803825836
42.531171523190686
42.299295173560786
42.062839585803204
42.315079304792775
42.17571488361424
42.05157100377103
42.172962523007456
42.20127509688094
42.19311181063407
42.539839770145456
42.61786761334853
42.25816459806696
42.194178374829065
42.28760350276273
42.540315231656926
42.60046457168356
42.64298375120325
42.40753437576353
42.345860312930895
42.56202221698466
42.50329447887522
42.35384083189424
41.98911336829407
42.12949782883536
42.217717584797775
42.62232528285067
42.367003372996265
42.053565238462625
42.19670665418175
41.711202200668765
41.99497242680355
42.500862752347444
42.43297262034585
42.61740459190479
42.549116299187254
42.04121370002058
42.25190847222769
42.060941970137826
41.96668128729622
41.94740071260691
41.765065445363284
41.88221947085274
41.78928563976446
41.909545018532434
42.02963410452782
42.18052406275744
41.89949922496448
41.80673201889964
41.673439822108946
42.204783765935176
42.002451329620015
41.76282497768025
41.663219552111855
41.653238739074304
41.48328518897457
41.43666436784891
41.34155171845988
41.442338607731145
41.43995438155244
41.65457863367932
41.795513940780026
41.86879074834874
42.09021082956999
41.706931544566956
42.187949357987435
42.12451450064888
42.0075850856812
41.96445853621393
41.91767821979749
41.98703868740206
41.83821904418445
41.69757575520755
41.623775846564286
41.74678045896572
41.95280704414645
41.783916566962546
41.75873932683155
41.35384188660803
41.50343087827094
41.773185892455935
41.78149706407699
41.65400746254707
41.5419580571554
41.59409661926707
41.61773773524037
41.38376653021467
41.65765644465788
41.60396418350011
41.802058301794354
41.895324667505825
41.94697711070566
41.81214136169061
41.737037092994754
41.784878957176275
41.81053912556391
41.66929015511528
41.580259847482914
41.44872930554273
41.589904780242286
41.52809359105107
41.59542317908289
41.363618132147394
41.56845375405328
41.187118807630746
41.5320714193188
41.66256082700564
41.55191147209378
41.4860345601968
41.467291007440124
41.385122277891256
41.13803123928768
41.449286968415045
41.58561527711975
41.637699644438435
41.43391704089327
41.35560089247655
41.07659698676931
40.89668163194522
41.144903726207396
41.364153351090856
41.18645073376838
41.19313486791216
41.38213386553725
41.585511114438056
41.73960595652513
41.358131209608125
41.3690881258991
41.05461108503039
41.2313382010377
41.492284036727256
41.7424920956576
41.743054897135345
41.85043996629195
41.75577548441526
41.63205447334471
41.65923978994594
41.50997390702991
41.504086224482826
41.48980985614376
41.299605208929584
41.410108565507514
41.56361872859534
41.51428971738703
41.71747620289165
41.75245345213877
41.8850551876806
41.25606270572691
41.170336151657
40.99627926342844
41.2632839987841
41.29697402876537
41.32682676886318
41.30960389992263
41.1253490220888
41.39604460409267
41.214087849461514
41.37559255404659
41.77437560294099
42.2052607560393
41.90328915361455
41.93365599373131
41.68063519625449
41.68928263059488
41.59384707934101
41.22909122388631
41.30563252881052
41.40478120440197
41.066747535425584
41.40152091194702
41.482939576064986
41.40371073832008
41.74801560802231
41.62571166266653
41.979328628906174
41.97040973966388
42.13019646167872
41.90962974309748
41.91166105244556
41.787262452006054
42.03742264603556
41.834666565943394
41.70463102317894
41.63704692336996
41.597474504142355
41.59034189521963
41.63783692740533
41.930233834654
42.03048435277401
42.06355767509313
42.030803191785076
42.66130354711556
42.15928851561545
42.16991881282048
41.894930725935374
42.04499653562525
42.1251393192319
42.16555247075413
42.426088578828185
42.1013264678589
41.94532710210329
41.89262239023013
41.75163720213599
42.164765365749346
42.416941981069556
42.63426321597834
42.580176336957905
42.89196188786256
42.974223647437306
42.71717073249004
42.76350297764555
42.828317213453815
42.866097956952274
43.20134235976833
43.36385945585998
43.27326005927964
42.81648078807396
42.74912176098823
42.62524660172396
42.677534560868885
42.62907936802053
42.939747991641205
42.81890793124483
42.844875419467016
42.4155537562597
41.9001628081419
42.013488260565964
42.047645258836845
42.02573093543639
42.279451689422665
42.61605251586868
42.566197736601694
42.528767716188504
42.61966429302303
42.39114071281613
42.53138292589372
42.54708996366406
42.39828857705917
42.15869843192715
41.8827821428568
42.276448899802396
41.73074046750014
41.84167215717591
41.91025634649138
41.68989567388815
41.51607020023786
41.51844465323429
41.286046936733094
41.70559535054254
41.06800608978591
41.60222630515027
41.73435914318053
41.9257813883508
41.93019482169488
41.97008953561633
41.643254269230276
41.68187133917741
41.52837904157481
41.78246310191154
41.73527436575581
41.438002813278125
41.788780504126414
41.498673243042205
41.35223462672916
41.06825370195452
41.234643050575364
41.41965443121567
41.36101253768423
40.8640239308928
40.99353580756462
40.97386300088954
41.1391416639961
41.232859372694506
41.23161633545021
41.73706811493576
41.19354197802062
41.564315937739586
41.60478960131312
41.53314285257148
41.370487503901366
41.40878924940386
41.47271220333669
41.38762954118225
41.106303427641286
41.153277171302804
41.402637695722134
41.73370645672476
41.635355767220055
41.3536862152064
41.11239879744237
41.02483755029387
41.26862571225289
41.46432244819223
41.32882165219181
41.32902134460779
41.46496434712457
41.325652154526686
41.33420815052613
41.47293240408213
41.469672531872895
41.39055037064497
41.16094882879312
41.34607408064268
40.92527823749597
41.507906752542524
41.584817814153325
41.24436976224685
41.654843389598774
41.67481135862773
41.54412974257661
41.37176061172067
41.3093673394749
41.272326212661504
41.61578887044074
41.33711467764846
41.4465486759151
41.65529956942395
41.559171978572756
41.4841298404265
41.61255820574098
41.437769339291336
41.544081949873686
41.67009251062363
41.164688224470346
41.42680511548741
41.40529149495779
41.55604104143683
41.753414398477524
42.37888198813535
41.79433418813447
42.15457926675383
42.14811721899213
41.960398388253566
41.779142905795695
41.784435323820404
41.844365457363644
41.6271503524684
41.92316784539004
42.11855334074024
41.92135034235007
42.267197409282524
41.83867641188502
41.77530179628422
42.11002301488812
41.930513417835904
41.87791695850845
41.73428081511046
41.195244906012405
41.47512871409344
41.39620687177642
41.13157699617571
41.364680993689454
41.51837530289554
41.10358913130947
41.4330222143832
41.03626200684479
40.94163146070127
40.87311648169203
41.116955562266185
41.46041627503321
40.93555348776797
40.9788424512302
40.88053140705577
40.930521082572184
40.90457250827707
40.818557648301834
40.83373402247126
40.749293516144306
41.105267039912604
41.33738327850941
41.1606244849412
40.87054739701867
41.01871435156193
41.35838802096147
41.666082746908714
41.02606536818113
40.894740251249864
41.200000123934494
41.01352347579267
41.20789660904888
40.951408401863
40.976417114897636
41.60589278769722
41.26257448030654
41.47411424942904
41.33124100565368
41.43610954183736
41.572208975413204
41.68468267318781
41.378685877860725
41.330546018766576
41.45098941187416
41.675547697891325
41.38671039877748
41.464480240323105
41.49056061575732
41.64760568229988
41.67397629601277
41.99427793012735
41.77127983962585
42.017950658175536
41.66885324637663
41.6290085644999
42.16956822898387
41.908751082130024
42.00258502270285
41.505167749836666
41.555594348204934
41.16119990590802
41.628872289160306
41.26214867497104
41.26117618971104
41.59437409459317
41.708471919848414
41.29833993110959
41.549585158569144
41.40677749969971
41.28941408830152
40.969474387156694
41.03599790881336
40.940744594598044
40.81912543545705
41.089836454277595
40.89604807409522
40.77047629963612
40.867608645248
40.84100261179306
40.99342970646779
41.13563796903093
41.37564212783113
41.413665147648175
41.48090201596196
41.51241181677423
41.300745273892666
41.66392795075912
41.601692168466506
40.937697510566
40.85039180405222
41.175805475687824
41.11120121828445
41.195772527642525
40.714762658255594
41.13395607639009
40.95423216637621
40.86139197384071
40.96069545376961
40.97573471386122
41.39091336438776
41.13304923032813
41.30638347465526
41.418837306266425
41.07458648036674
41.15160864500647
41.27865162774484
41.16872589082183
41.12071921707369
41.08849626168745
41.015796771779634
41.073243565912215
40.996952838917366
40.943762941374764
[truncated: 98,002 more rows]
