# Supplementary material for: Comparative structural insights and functional analysis for the distinct unbound states of Human AGO proteins
Source: Sci Rep. 2025 Mar 19;15:9432. doi: 10.1038/s41598-025-91849-5 (PMC11923369; doi:10.1038/s41598-025-91849-5)
Supplement: Supplementary file 6 — Supplementary Information 6. [file 41598_2025_91849_MOESM6_ESM.zip › AGO3/r1/PAZ_PIWI_distances.csv]

cm
50.18977379198324
50.27173893845786
50.62429394875984
50.63691202476461
50.193173922052196
50.49418061319676
50.658919460559126
50.30308523938888
50.07055936349004
49.602749054439734
49.6802123000618
50.07276744590799
50.05914622821322
50.31860151630474
50.67966243006971
50.6141125553095
50.67941784276524
51.36692584178016
51.5830313773085
51.34013744883018
51.5368881500112
51.79900189586926
51.6482791117935
51.87658483786183
51.75408525807687
51.43002132942615
51.17295964033439
51.41222640151292
51.45769002108036
51.132494112443304
51.20317828556086
51.35291884723739
51.380944301118184
51.2057960707311
51.61295680695672
51.10213279247186
50.93554742608279
50.343743649278736
50.465641089464384
50.76905007944405
50.74555313551865
50.63466310327605
50.81421879105029
50.70214370724633
50.162484038931396
50.532919110253516
50.63251774469839
50.345344609723796
50.100841066268515
49.957929818613536
50.280452188306995
49.75225354923643
49.32462370605862
49.52365813263508
49.84207479418465
50.71455544730942
50.7465397447095
50.61558178400833
50.54198337425787
50.40955995747744
50.69278383836686
50.88956794744661
50.74716792397469
50.38647734346823
51.277276144467
51.54263886607128
51.26297913031098
51.54641734301965
51.50999849419827
51.128617671184244
51.39719220474415
52.07009710079136
52.11740927427941
51.76385937023275
50.96386317440516
51.192829770667906
51.027442881620715
50.71309270080158
50.6796246755749
50.161291536586184
50.412968590376785
50.05178889422545
50.385111131711724
50.209951894929155
50.61571522090227
51.208830640898505
51.01386091722277
50.57011821959758
50.920530780224865
50.76660649491276
50.41032011862653
50.5581576884924
50.26997125708645
50.92101687606714
50.764161223277775
51.04752157361599
50.974421621793745
50.942382023849554
51.00520024375494
51.50970947632536
51.06965530941996
50.66161058295484
50.51197794052656
50.54763879267073
50.34523699969943
50.00772712981112
50.123277225029554
50.10390265416593
50.46431945044943
50.211191428222705
50.12295716531566
49.94361909015245
50.08519911500865
49.605856295680816
49.74287825851564
49.876664366056254
49.7164628169403
49.827733735917356
50.60057461494719
49.89305818167463
49.443846488547656
49.69794121133107
49.78324177889989
49.89502481812946
50.089254458558685
49.710336493695564
49.919323933550615
49.99535534578395
50.15310532418405
50.456750306624116
51.140756994071054
50.936239600337686
51.25902003991797
51.26333097281442
51.46766073243293
51.11953790660484
51.50037209740409
51.16359193484697
51.27787531751063
51.16662142915026
51.13701518441237
50.738294294491354
50.538281352338075
50.873870788565846
51.324428310651136
51.022760236699725
50.96098165795993
50.92324852249692
50.83386984017937
50.65366704186023
50.646124477429744
50.405921219753054
50.85776495351104
50.530729737538664
50.67091139695333
50.96416388467347
50.39331336336036
50.456003158873244
50.22397830188317
50.29095696217087
50.28288078870908
50.172430492374495
49.99606932331705
50.014842702780115
50.19791942595798
50.5229651668029
50.24075821152089
49.73383478121739
50.06184035126062
49.99114253741383
50.132234117437214
50.043769175957856
50.18043740968699
50.14605329624239
49.86624085398616
49.648789227476954
49.4076604391882
49.39792153948325
49.633471177269
49.77489379757182
49.61602545146456
49.5433380145761
49.643940304194246
50.00234123842025
50.11339714491185
50.6958065914024
50.456634534731585
50.769020222962865
50.8661650847341
51.12124746247513
50.98608703640639
50.97566305269884
50.77478200402157
50.3772538426843
49.98019709595273
49.77336664482892
49.98162290603557
49.94262490371946
50.186204163871565
50.388819448597815
50.70183354499284
50.32174103479419
50.39785258109443
50.53629361104861
50.180924920843296
49.494178257799426
49.88126698291756
50.04051185248028
49.67538151912202
50.143281045624164
50.19689887573685
50.27287539419451
49.99491716289202
50.186408387487255
49.84584210705116
49.189755422495494
48.784236848083935
48.7086899863605
49.28749102417644
49.05144085619415
49.28008977424616
49.74897589891586
49.70160785459414
49.73039626679346
49.68604905788373
49.71200274008417
49.73678455440659
50.234632911423525
50.31661534991237
50.345471811283865
50.20115770605223
50.02407710046529
49.94833714852943
50.073315154899944
50.32584998924539
49.76318393852102
49.74098889090829
49.78945230685469
49.596894801401696
49.201402142187185
49.516144255149214
49.56436687685143
49.69723755542576
49.43022079048709
49.5090569666159
49.39227802334049
49.208963123135696
49.546655571580686
49.26187522918581
49.07241175689897
49.02626561460219
49.14503262084794
49.74519006958917
49.62644529413686
49.373266942448886
49.78867307272053
49.827691688377975
50.31763890778869
50.42515013991695
50.452492155553564
50.08228027953679
50.08214903323984
49.9454675953796
49.63648076868822
49.17725679423509
49.53946750043025
49.38059945183302
49.372212269871056
49.589067542357334
49.86711610288545
50.24378195474294
49.93552226903558
49.77690637098072
49.30228944420524
49.58870707831919
49.558089522052285
49.00793017400661
49.158360249613516
49.21599648475188
48.74332363510101
48.95756603677275
49.333252104565965
48.85237754584959
48.79259410265118
48.47584121701802
48.53156458359902
48.7860020470272
49.074917090394315
49.26499896555643
49.02096621923225
48.64354348039802
48.60262775305035
48.70227183030151
48.494299044460405
48.96002726099875
48.97308948181482
49.26105800283815
48.93657855897878
48.69279919387631
48.5329023676477
48.574317534184885
48.308325748550445
48.37959812603324
48.630878432318795
48.374026073241765
48.516799779288974
48.273108211149854
48.502376281675694
48.42522006020297
48.451954438391446
48.15616823208764
48.13204509003934
47.86218477868746
48.089077955954046
47.66483044436183
47.58401391397456
47.74318832680988
47.56589055727976
47.63947815170146
47.705335659485804
47.321374630825666
47.409951118567854
47.449770050959174
47.12528986722848
47.09172861559344
47.258706076434294
47.38163443083578
46.99438711876315
47.15890493850609
47.59340445955323
47.624911120469335
47.82224001826609
47.59859057518652
47.85366032707836
48.23840329677107
47.913994099407134
47.63054914895061
47.533090908982935
47.751572962057715
48.01565395731443
47.566290426647186
47.520902992863896
47.43484254261798
47.33642452762598
47.83865616637805
47.40410416254884
47.854244206586166
47.97261961342988
48.19326891783358
47.699415417818216
47.865648653406026
48.1142331075148
47.781863864473905
47.93925619752594
48.0025954358322
48.03012654792659
48.29904072095586
47.991085528999534
47.86574716981243
47.92465980252615
47.86932039023014
48.01252723209528
47.847667112682075
47.63358138730116
47.37790161132421
47.65175539830622
47.13466140571827
47.546725506536404
48.08195031099135
48.64060007188308
47.95469282057118
48.150985107498855
48.05516239940543
48.43857592503399
48.3549663854153
48.433434612973905
48.65731073993684
48.45392702571735
48.49626502239416
48.24379556764069
48.758015274259215
48.25433845967716
48.76074095743121
48.73738511553787
48.45956813292664
48.49405330683105
48.417407939512735
48.56297289022198
48.09217827783604
48.326169382411905
48.56348762609765
48.303133515794634
47.88476408516234
47.92521226747046
47.78417160250208
48.03562396545842
47.750659463884524
47.176858036163026
47.180069727958525
47.622794219806835
47.8031448023718
47.56560423408712
47.779379195491494
47.54108439225524
47.66606591592843
47.10504745375306
47.114582294442364
46.822915661828
46.8198088700286
46.77583325926186
47.21385089992781
46.900342508999266
47.11598222606115
47.04851442234466
46.862991413227824
47.50422793746332
47.252882544993284
47.19671607721852
47.01606959233481
46.92509252724306
47.25993820101052
46.95523528400467
46.930439015695086
46.78218060103015
46.54081129975531
46.524827641904814
46.80965578145867
46.9773014665421
46.8850378037957
47.17838688543595
47.282897771475895
47.12287834305063
47.53726672249489
47.95583726853655
48.15919346212889
48.283379232743705
48.110832820758915
48.50244714869269
48.5344160451471
48.5175728118973
48.44090048757261
48.24455810195217
48.2896860257186
48.499989540552946
48.45995554355887
48.39589089618419
48.50023231709758
48.28657348081691
48.563432768483445
48.45585040833764
48.69979907937294
48.74271230582303
49.225300523495974
48.65174430046194
48.88443772702237
48.493239514060214
48.8568931376287
48.878279374309294
48.499368584269575
48.82228956863546
48.81277012997639
48.54823967669033
48.143634730856206
48.2137120951097
47.61426988839956
47.95356726659496
47.62048635409214
48.000307349868876
48.31792707091113
48.04031358497606
48.26811492649016
48.4717244620694
48.62265237971687
48.87400104126754
48.52843798170089
48.37741081267689
48.570060927711395
48.498847339279074
48.95648140165519
48.70426613738255
48.56753822113251
49.086654096755375
48.76664702275868
48.56736742017128
48.64970637500648
48.82006899638266
48.48601318633421
48.41903541537289
48.121940535102866
48.476353878933175
48.054448277882734
48.344026357512426
48.30700847213728
48.38542638338649
48.3239793104799
48.98712514289773
48.527724646698594
48.29402111059356
48.000622305820116
48.28473299653855
48.01780785608002
48.36430856567231
48.30022651526073
48.391113350913585
48.84026615070174
48.73067415710865
48.48263166734665
48.062576502194894
48.09402365054723
48.21923152042223
48.26439953930608
48.40780852401055
48.58124253795237
48.73306234254785
48.41014069294307
48.52032701460883
47.975022955214605
48.04665087309135
47.91911866799179
47.98795974296386
47.99400732593337
47.882598037208886
47.907512934602025
47.80086337264742
48.03899415961494
48.38624933759618
48.10731973773341
47.957012447802036
47.49745083428113
47.77060885378018
47.73074663067611
47.58084809413021
47.58035637881565
48.11094815234757
48.30524965889099
48.00744990783296
47.969459562526716
47.781118827001826
48.34306377586941
48.17083598127677
48.008131704560455
48.086297249863314
47.825641030792944
47.98526372493243
47.72980835986102
48.50360703979521
48.19357690823064
47.87708966721036
48.05165837111049
48.00999211598551
47.49265323629747
47.79015993554849
47.61514510864887
47.55466270738849
47.3435425783412
47.50214215116743
47.26630255605198
47.38650181880308
47.32772432480769
47.22156138469433
47.53428750051737
47.57091763847263
47.669747873861716
47.89693466036597
47.014087221833
47.19719965209386
47.31302049263003
47.55337849877577
47.38458541457644
47.76003078334863
47.67938746053963
47.821220016516286
47.17669041515913
47.10493847229467
47.40266547178414
47.89294159926969
47.858484228298465
48.09941253449438
47.74451486544056
47.55074857550941
47.69999497579002
47.657217037464356
47.28701730559437
47.62028474494412
47.866803649837244
48.17773876323198
48.22298173073296
48.38276460718167
47.90489766447019
47.625651001182035
47.79252403253064
47.824840813111756
47.390491264912214
47.70461104094645
47.40852301166316
48.03475795523759
47.76753841851778
47.71047314554474
47.414788159024226
47.72527112514315
47.53048032558812
47.998690165955374
47.8616976816677
47.76732126662387
47.81906221435087
47.94267160575678
47.778117077292286
48.168946081643355
48.13525594594313
48.21128385807684
47.82853233815859
48.05941671393191
48.405738679487456
48.604710246913506
48.33336165695779
48.26726252767341
48.25865266293461
48.222990048353395
48.36452274232475
48.30005526755088
48.575333427311676
48.23389641413616
48.30925324761217
48.75922455645901
48.55461100976
48.49406031764774
48.199851169598624
48.001198127975236
48.22106722860719
48.065524943914326
48.09399604950163
48.25628711329373
48.349554779362904
48.18522822453388
48.05211671104922
48.51561541337203
48.77839648375704
48.040332963318626
47.85615893134768
48.10097943280885
48.20256205276302
48.31923763538695
48.17337552773007
47.95750577004916
48.1356090658573
47.829041920411974
48.042642586836955
48.303179109667305
48.529603507599
48.04166130869017
48.11309581362165
48.028821383555595
47.83163472747382
47.863443403897556
48.109902358828336
48.150959902528356
47.995622640591655
48.23756456882115
48.27073989951427
48.23724609134372
48.19062898382996
48.22790411833062
47.98377066086167
47.78323192566309
47.924903032998685
48.30264209534942
48.337969629811475
47.87897111556696
47.444461303015416
47.82542505211473
47.533692958039595
47.78429265397362
47.83414539412064
47.81075179142852
47.818364847616394
47.9223675980826
47.74409869310152
47.92789696653702
47.95178117661624
47.51844663467762
47.79137110375279
47.871064946233325
47.88096803461397
47.691171413424655
47.54521178120226
47.51629060681178
47.34389248174017
47.358030907431306
47.609387534938364
47.847689117658845
47.6917669062033
48.07368546776756
47.84746344278705
47.76692713360126
48.047384797005954
48.023981129727794
47.81799929633205
48.02098536713957
48.07712323020653
48.060093057389004
47.72691831964702
47.942240725870285
47.829159791725125
47.46630512246762
47.78730564093747
47.65251713389785
47.60081436861156
47.392249293254196
47.47753144190043
47.27092335789815
47.18427808415079
47.238812063271986
47.23469879213771
47.48772919888401
47.615536364954394
47.544587833846734
47.65890815572279
47.67055023775991
47.778245421450606
47.75613275523577
47.99163328551413
47.92504956871341
48.392488787152836
48.14046765778975
47.86927692028693
47.81692630840066
47.88836773955857
47.544953962447124
47.847463875948186
47.968512949099704
47.81677934292319
47.787579999308704
48.18569728529632
48.197952834938256
47.8473795806116
48.16358031514974
48.30403227333501
48.190273401822445
48.49047901786444
47.915436561854015
47.94264776918417
47.98947506804447
48.06350854958137
48.05621143524521
47.640779686664985
47.84461765143044
48.39417351117858
47.89577107830766
48.05361992976882
47.89408944151135
48.19909537592241
48.26453324402434
48.51949916036421
48.61513477531308
48.34183328859845
47.891693320888535
47.5730080409715
47.65580874939029
47.690440556645775
48.388827715146235
48.08014129611171
48.17946926127852
48.455350728973904
48.709126637896546
48.705563486280354
48.84407228268938
49.05365677224916
48.90889212549866
49.12330842847994
48.976139908364594
48.78388679151313
48.70484675047236
49.34917316517838
48.69112698642609
48.63326421620712
48.76616114259029
48.510934827538094
49.19155209241452
49.05304223294409
49.29452833642115
49.276820569549606
48.819518089833764
48.99765532982744
48.85849063074471
48.8588095564644
48.746932065361634
48.77902328259531
48.61480112818844
48.675387987980365
48.729705287751486
48.513824088652356
48.79649092597575
49.17159834350425
49.31673233455655
49.30321984473155
49.41362603016279
48.77172279842552
48.954189721009854
49.08531189355495
49.121579500150226
49.48622453218521
49.144686404616216
49.10532494044205
48.94938904588083
48.87554085914967
49.17197409559217
49.49790186713348
49.54997401620712
49.441475774611185
49.18437237794724
49.40721001395831
49.21809879680642
49.23354376868991
49.34103241400917
49.311309474058355
49.82192845386381
49.704585170965736
49.023469537114934
49.00323562481734
49.500624366561354
49.485372312402085
49.673447471952244
49.48115582668432
49.5533470899557
49.47297217377663
49.371483407159914
49.10676230305359
49.36421627408344
49.62849867707816
49.414879779585576
49.435461173717954
49.03028253496815
49.26983252654
49.263280610177354
49.36118228446345
48.82683192930197
48.970724166017554
49.149017410098004
49.22773245458369
49.04731891239677
48.95862505211306
48.72066160948982
49.01579972160381
49.01126744859225
49.162824632351786
48.900714441380394
48.81298445884256
48.90810467612837
49.36835317964903
49.140943424377745
49.10001135139076
49.153903514628176
48.80008259545962
48.843612257827445
48.49223251175143
48.79793062577208
48.36679048656177
48.3169839083841
48.80595467641364
48.400917107468565
48.173984052341844
48.316670835309935
48.5469750860921
48.25778508886051
48.386505257575806
48.050772100236145
47.987097210093374
48.19311377202381
48.161257055611124
48.55218103521688
48.99902046154026
48.676435540122405
48.626192371014696
48.5427000057265
48.74515333545393
48.51112597008282
48.32255352213077
48.54200059003577
48.88323984971453
48.69520546220557
48.61375675946467
48.511006348023855
48.43585860996685
48.41343105414155
48.72291868341031
48.808153000209295
48.19503089085844
48.266837068372155
48.278892038600524
48.03661925701157
47.84822679472397
47.55689941944832
47.654389331424895
47.86152425711941
48.1069719639728
48.06921805106305
48.15274531099807
48.224706348750715
48.11512093918539
47.90985706239149
47.86765255747072
48.07039715308398
48.17055813836335
47.658248119027085
47.7799432465744
47.82049331292185
47.970051806322545
47.788817155463384
47.71119067893207
47.847985959979056
47.73397242265344
47.55383224480475
47.52736252071164
47.845689871770055
47.63484239206011
47.44309703886839
47.31513288242847
47.636730343400075
47.998063126733115
47.97014999378503
47.894706211210455
47.76089198177604
48.27926216018447
47.94794636517951
48.385050849500544
48.56139392717054
49.011026493244614
48.748428694563295
48.84348153827565
48.67465510540683
48.800130374841295
48.93280624934389
48.65199095058918
48.89107926079557
48.328163126496364
48.82321378212402
48.802535684428115
48.903185639385214
49.062959955153616
49.24445861362482
49.085573470505146
48.887171653257674
49.04824804154198
49.47799809049214
49.68044595283601
49.2433122113911
48.78452835468746
49.106047913417626
49.03102719159596
48.96218673471781
49.32381670955099
48.896640476551234
48.903228522188215
48.65464838382857
48.22582821076176
48.32548602720336
48.048965583065915
48.13008705083802
48.337701186579054
48.50215002440409
48.819107083298334
48.38513652459316
48.07202530663213
47.883911268483125
48.263727603387245
48.83461392878875
48.82309302731646
48.75212152122398
48.958364104551045
48.728262384881496
48.94195701848977
49.404105015322095
49.621029890226595
49.27964543903133
48.94350067491508
48.87910328022065
49.23412380652974
49.264937033755665
49.27621454650958
49.21020273514158
49.07429325366998
49.13572689928378
49.13847384729535
49.44141052878581
49.689152617754345
49.77883595879777
49.65634469767807
49.92276510547436
49.94351886941436
49.73099429488407
49.570602942796654
49.458078571084314
49.72996850307654
49.77029132069615
50.16487256619605
50.05936030355745
50.06575366936531
50.031677344125
50.05357561924281
50.514255930781836
50.20270116049495
50.21933393629868
50.13153063534294
49.758184955241994
49.845687290125106
49.31885698053736
49.4252195039097
49.762340165388615
50.00632669276367
50.295045209063225
49.81169952644645
49.940859229918615
49.79379487903945
50.021689968016375
49.653338680954036
49.65339090316121
49.85446075566055
49.487238842167116
49.32245170204283
49.50245589658775
49.23673130942584
48.786059195664826
49.03562081759037
48.64688503561579
48.317122662225685
48.539178362829674
49.09124906769469
48.88075757048546
48.455085885060306
48.256201882875374
48.364573224036604
48.40360882994126
48.415955731071946
47.9738918674554
47.997286846656564
48.52238859301826
48.517055188373476
48.34458846890508
48.10853652601139
48.39181602502095
48.39344314725293
48.29315614647381
48.411256940502
48.43895584888809
48.66576820159449
48.679334413598895
48.51191088671521
48.63667574762862
48.378305935742084
48.8236051405222
48.91465130215745
49.27143760517757
49.03679821559825
48.82401481902446
48.44259903210038
48.213003405646006
48.37795258798357
48.59155050237326
48.62570910860057
49.095437569652375
49.30260146963129
49.150321585851174
49.07356665437367
49.19040205388749
49.42076589425395
49.45637643123359
49.32321328188229
49.217944010587836
49.26061266603304
49.476717422835534
49.254980335261706
49.449715977269896
49.35650899408712
49.650732252428725
49.31609445380454
49.01721807426573
49.30964581109439
49.84574582652365
49.30466211033218
49.3278408713633
49.341448569511165
49.51619538741446
49.60971490711961
49.45996928741075
49.68976734725035
49.66096996280517
50.37720274216149
50.178523066965546
50.307101259093415
49.73798085438493
49.69430294412467
49.989414950902884
49.937262895598046
50.032826107224736
49.69884746935989
49.13085677319971
49.72302963142919
49.99684359511578
50.58872837450589
50.3658569428361
50.483969520707355
50.46303873491795
50.39931355894387
51.061845513734966
51.34403754605632
51.09293041805325
50.73248501553241
50.59569683336589
50.60063833133376
50.87885225898754
50.66835529878764
50.82812647006464
50.499252147492236
50.585985094333815
50.51363278507179
50.75765202692147
50.20926047920167
50.401452313848985
50.51980754828754
50.2687221856667
50.15312294568012
50.04409730890877
49.95362948573732
50.320492460401866
50.39145267650166
50.31340239665547
50.2174469485977
50.04107999051089
50.561151923128854
51.2330590095208
50.89411900278513
51.39200812922108
51.50140140758468
51.445295932941484
51.593076520977526
51.115860027698105
50.81325274565795
50.456328742464805
50.56466889758164
50.62326483223613
50.61787467117397
50.80913691944539
50.79461885158968
50.57773718228006
50.549549800497665
50.550483289689886
50.62380312767775
50.672200196978764
51.03919630737336
50.747637388422255
50.89276044934452
50.94202730807815
50.52156416477039
50.57700422538233
50.679026676756294
50.54489046154231
50.81064104695097
50.45126408457831
50.50862941904772
50.48143919719998
50.79364859030018
51.02963074221951
50.81077400257966
50.68670556247231
50.73458177689129
50.728589367023226
50.85222627418286
51.033793092944855
51.19725692930914
51.263966901970534
51.50394080677942
51.26412724318129
50.959388837893634
50.73113472091192
51.01309775874364
50.846241479962046
50.44279603955777
50.82398501154515
50.76654240583708
50.83742885649992
51.119936746790614
51.0338430062091
51.017069482549914
50.73904433156047
50.56386542170588
50.084918810584135
49.8434535213205
50.05963890452632
49.88623716712177
49.92151254249963
49.909469656178786
49.9070507331724
50.19070644852929
50.87228636966069
50.467687015335194
50.475394122390426
50.41426672887743
50.926906374338834
50.52774579334976
50.40330644482653
50.13312437149456
49.98590660857029
50.51634376832634
50.93620112580527
50.54692192456721
50.60452308734863
50.117013348016286
50.2843274573717
49.73736450787918
50.09495685585921
49.66833133506266
49.23271402923429
49.059375430673875
49.067159735258606
48.773927713534086
48.82005471482297
48.772505561798575
48.32056502861857
48.19524068467103
48.07086486019068
48.297988983838174
48.37114910780051
48.42014378379847
48.61505044825829
48.72424738076865
49.09662132491595
49.17005199814433
48.85382205514581
48.78583647688397
49.02334781551268
48.85203190502122
48.731145527354364
48.84523182674149
49.25142713718938
49.058278806490115
49.15007439072121
48.44149535423707
48.55666037687818
48.77253303882268
48.57816070636902
48.319326810753935
48.377469748532135
48.32304734592205
48.5017211026229
48.4222183905284
48.47326435243489
49.02667482439154
49.09582638889381
49.298746408028855
49.3976980994225
49.705623934336266
49.387452488885245
49.14302218445518
49.075061513404805
49.20960689513586
49.174608485933604
49.77461893101733
49.87217288856971
50.373992475490375
50.08990371947373
50.39295389976602
49.96202383873698
50.231620877291945
50.366575028072745
50.4239977886814
50.19283577027441
50.099504354390696
50.503391702150765
50.076971430714664
50.32672126287044
50.08939047887496
50.00033837137281
49.98647486968011
50.22451854366578
51.08000056676115
51.02894035353087
51.18445246288866
51.168379058846845
51.41477886405521
51.06792207298517
50.49326539229422
50.33308117183804
50.33168956177629
50.05080429617654
50.048476648214205
49.74474083932435
50.11710750513387
50.413544543390984
50.44331292699956
50.32061015700775
50.27025022024342
50.0977819366289
50.28554309386556
49.8725968884284
50.389459321869666
50.29218002109492
50.52189890224672
50.58123416821104
50.650076145166594
50.30970632596357
50.67846804902848
50.569350253284945
50.790241542647266
50.63254646173387
50.352211902144816
50.44448434280432
50.36842360468698
50.172501330965964
50.24828297250525
50.10347423940544
50.14085618571974
49.59881981618054
49.67978811920055
49.52379097159068
49.34898665925895
49.61570421100525
50.112350560666194
50.573685752399214
50.21040759811564
49.91751710243312
49.924555982747634
49.70086317888278
49.70488544312123
50.17175706668514
50.143670306095935
50.47726008152196
50.198882541396586
50.049242722764
50.17482307298405
50.94561310695813
50.60139276164557
50.48880212245946
50.485264995390665
50.90437788384883
50.878700992588264
50.454767970176384
50.34441425342314
50.78013712097439
50.8384387631027
50.70823645208279
50.46915017337541
50.469011387567285
50.145965008502905
49.749544067888785
49.69714953857803
49.71312138087697
49.32227358734588
49.43307912823439
49.603329155447376
49.433986451049236
49.1446438994917
49.150601613000035
49.327027375971475
49.68361616176332
50.201396092656566
50.6031926578918
49.931821737568015
49.97770208621785
50.21970891735734
49.748201645413246
50.46675935516396
50.66876551455708
50.46834530042675
50.74920054349885
50.83066826036286
50.749258019030734
50.768347348007936
50.4904395681818
50.80052599643174
50.915444086923245
50.62730316325421
50.31449997004672
50.1547138456862
50.386211584971115
50.099815168390215
50.057192624219205
50.198950332484095
50.85263316685109
50.76405154382027
51.09937505899065
51.053194279580765
51.127954093380566
51.24845988596953
50.99635500921695
51.29730251914756
51.02731847346554
50.86564183972506
50.73785333266119
50.720018592659905
50.86704389685207
50.76153864845072
50.65893036499234
50.51178661676542
50.405296141472284
50.104906061141214
50.22212004822297
49.91100237783239
50.011956990817446
50.16937660193506
50.44193695407207
49.92163384292167
49.72369610870001
50.23428019497321
50.26301807899203
50.19046962481444
50.219229834595446
50.49642434057405
50.4864560471641
50.191272052094625
50.305489638633496
49.79187383538298
49.86533639782733
50.21446019086468
50.42092963096293
50.42087243876523
50.49408551816926
50.294651748698236
49.88503526387796
49.487252814672004
49.6280140227798
49.90694050908752
49.583117714170456
49.70781278058527
49.27416017130616
49.15183742518051
49.52588333476474
49.46678521941525
49.895923555848334
49.93476185190377
49.998520918631165
50.29839177574632
49.80278191584686
49.646327701255096
50.03708829234397
50.16048826709243
49.97871856697629
50.17744114234073
50.207305742849115
50.270518957812506
50.5988879743476
50.733421184791816
50.771387221554285
50.45745910325226
49.86086290586266
49.689344548311965
49.532582411733124
49.4818235575649
49.439633198710254
49.65128483629293
49.62880958642113
49.52983221434495
49.16641109948103
49.60710746085697
49.97240542209722
49.48319002443305
49.615491780021365
49.88416237874453
49.611603160379225
49.79360250182627
49.56747156531764
49.96285841434177
49.708423708888915
49.4161636228503
49.6336145226821
49.028676377552834
49.366669943643764
49.59030404860286
49.6927651589025
49.97359362357437
49.554453798872494
49.26191753307334
49.19103891827539
49.027907656215085
48.83713372912522
49.303608366983966
49.46561094610295
49.50377878632696
49.29942542938058
48.7199007427965
48.979668624541354
49.027500206068915
49.68542514558175
49.370904821931376
49.5202498891197
49.78832809185143
49.75814959825857
49.87555230651097
49.95352621113453
49.99933627650934
49.921987354566035
49.64148647099987
49.871839575394674
49.780510897072766
49.74091873920963
50.04558654326591
49.66570309635775
49.81827835557461
49.53052049070823
49.439404759077924
49.012451694838425
49.270250389016084
49.135552924535034
49.10058905055903
48.57145545134384
48.57428016956905
48.76727308047481
48.65066737219265
48.7039746587019
49.031095648509314
48.504848781915236
48.489806260176834
48.761238715114224
48.69782535740908
48.55791159542505
49.01857112422878
49.365898629525596
48.908786422914794
49.314516860123824
49.69849908213208
49.59228200200032
49.76733057767366
50.0029171401661
49.73214798077421
49.63747903411327
49.620825296952965
49.51831164713766
49.546861121818765
49.72601270282676
49.62526557859588
49.980097013524244
50.030932431943334
50.068219419533996
49.80557165991505
49.820278184198735
49.616657611965124
49.86782355456025
49.16737882846025
49.32531816893671
49.108020176802896
49.503176520069474
49.63221179739258
50.12320284690051
50.11210126896201
49.434727612786965
49.843760451119806
49.91987113022832
50.239849542800734
50.698166980783135
50.8435992050832
50.98297376137173
50.41839093485638
50.70911190108503
50.615769006773725
50.67773778202072
50.87563708047644
50.93924207298956
50.996260513994315
51.02599436332977
51.04681476587209
50.84192700543674
50.550009424817134
50.26787022730931
50.28126753926907
50.51860852401966
50.57961549654963
50.53400097732787
50.08820233562962
50.49669156376547
50.426338666419845
50.462433049605416
50.51463826110744
49.834719157974604
49.95439126551886
50.19784152158132
49.99403288100605
50.49264905966916
50.39101566845117
49.9537878046932
50.22553227187655
49.887117366195476
50.002049485619
50.08894696472707
49.91935717799477
50.16342422161625
49.97162348454163
50.25386842306174
50.68592780157272
50.947959009275316
50.90454020552525
51.13888578151445
51.409596729764765
51.040905731158354
50.61513906481407
50.4206883257379
50.20367269816045
49.81270633665867
50.34962195993143
50.44282326572189
50.350232857036566
50.707818523373604
50.861733407235704
50.87481065229482
50.349029423322285
50.64268604351283
50.22705172029826
50.17354103889348
50.091842252781206
50.167477100969606
50.19655037297917
50.2077361162973
49.879861960768125
50.49648461156354
50.17449100501954
50.213327322323046
49.822162310330484
49.69344130085272
49.15456393299382
49.30072593328472
49.40848356732333
49.714966200373446
49.4870949457362
49.53995790797494
49.854363977398634
49.64603408956755
49.52205382813014
49.73914891380221
49.96287498336158
49.876947976552565
49.77157948916112
49.51716998592081
49.93066531341587
49.681553500419746
50.075081674024005
49.86958216519572
49.75794086613547
50.04057366880807
49.6534656874814
50.07407061244825
49.835153132362606
49.482874112435404
49.11249632081548
49.051005595615706
48.66116116450449
49.21396720041611
49.051013287791996
49.137161660620684
48.90994053713872
48.424912498821584
48.65891660756471
48.431004048250806
48.38386268950382
48.673872858098655
48.20481045189896
48.19535240919749
48.28853674083696
48.12425110726422
48.359346972316395
48.06249110970076
47.911820102325755
47.502743731474474
47.74338795325465
47.8407665783762
48.10037079026149
48.514524559364055
48.09014955980407
48.01728628669876
48.484786616296354
47.954435977481545
48.14223240438514
48.590728407102375
48.645920415994844
48.96198731838163
48.88094796360604
49.091990708241184
49.06224821883139
48.73682524732
48.94389402383249
48.912465423111186
49.136563793548945
49.534094561461785
49.076210641157374
49.408826899236736
49.09012578359457
49.21712487799255
48.828996108206695
48.37420314182767
48.76095318698434
48.50915739816713
48.436440764468685
48.58721220800039
47.914885951942786
48.66555628187562
48.40229615112513
48.77607444257501
48.64065070476648
48.92907972051821
48.60592016110398
48.36965672602811
48.262141806067696
48.12745693564087
48.17152991418984
48.2854416351119
48.37152904159507
48.25407891988371
48.393040970727604
48.371961693970455
48.234851419137996
48.26380375818085
48.37965935945167
48.329053714105314
48.75339459917446
49.00823201783566
48.992294434002005
48.67999607630862
48.873428174297345
49.01405903819449
49.281940906776555
49.69114361690494
49.49600522879976
49.55808948578321
49.62406590749903
49.13156691302066
49.158645037096186
49.60950703555344
49.97383328463274
49.87002486645667
49.64877921040521
49.39082105894108
49.073456515959506
49.26853397889119
49.79562738679739
48.97291048288907
48.93891626211431
48.95375856087619
48.7388231324324
48.987673154589665
48.61488493169301
48.39788775756388
48.432747674211
48.565803488975185
49.28275364673292
49.5426919687774
49.64327985890183
48.869098565479106
49.24982685747349
49.21649893725251
49.2748893907226
49.4621489010287
49.45950528966261
49.14361672127848
49.556509533877055
49.53525425125276
49.989831713449746
50.119383440838575
50.25242414092827
49.59632087254118
49.32120726730601
49.31870649190502
49.546833315510405
49.62871462231953
49.72543977003189
49.878506133498675
49.180759505658
48.40509516681189
48.33608495377591
48.36488171347858
48.56993570124663
48.86570382280732
49.19839917114784
49.39530667203266
49.42051253536718
49.50615292059149
49.5036607643922
49.670649574498356
49.989186281552875
49.969904853756006
49.844823986901105
49.95280950585812
49.956946024371895
49.73472741456246
49.88696240336515
50.707582910859784
50.612661641016274
50.19394134609476
50.26294006769883
50.387182316670724
50.25342292246323
50.2642550334225
50.699219158557135
50.35107088933131
50.42735479867149
50.467709188715325
50.45610293730868
50.62084928342791
50.79502524999378
49.96779905209345
50.0233761311663
50.18779611199882
49.737741695822024
49.74694145102039
49.46340638601438
49.09827184591776
49.92759281593386
49.58446233649645
49.55896898097514
49.567213773679235
48.8618298398474
49.13744923224041
49.25187996847794
49.176880642750476
49.26164222752756
48.67447949341537
48.44652478536564
48.679046599283886
49.03960811812056
48.97205401056251
49.06694544091011
48.81512225621353
48.68218658037057
48.63045191755122
48.57194986994208
48.63761033557433
48.606408270454814
48.290668442672526
48.26361530598095
48.219769396958135
48.16654548752877
48.18290074554193
48.521534974373566
48.52810607589222
48.40401029851637
48.160114986069146
48.273979625921
48.395568616189536
48.64360299285717
48.79798852329472
48.67878171609016
48.44648630616355
48.49722055647494
48.288709784313234
48.44239938595833
48.26893228675623
48.20183116082743
48.620674381363884
48.3296421316255
48.880831968211446
48.84427491225861
48.965210576338
49.1845752173552
48.79737593356631
49.012242279899866
48.463918955285216
48.2433812392978
48.53408301448129
48.261268113494786
48.34199588276472
48.22921100930241
48.553354133405264
48.720233597724295
48.561671072708165
48.618489761883374
48.81531090831981
49.224661343761525
48.97446165045892
48.626402850429336
49.272886983622584
49.17901366523451
49.00353127795578
49.09007375007443
49.1702058191537
49.22832047414552
49.237541680134925
48.87997575822587
48.95454235055262
48.8558782270591
48.87112107383899
49.011293624906266
48.96222394724322
48.67339114844595
48.815087995312076
48.56396780489824
48.585534411232544
48.39746875746815
48.56392375485389
49.01921237046987
48.84350949719292
49.147140237147475
49.2927758855267
48.903511275176015
49.05918892814064
49.25740527492797
49.401363223330776
49.631326598912274
49.45996964290953
49.55211835493318
49.20056530298384
49.468863006361545
49.389535618901164
49.59428227195036
49.48700446620804
49.62544628921381
49.772933774746676
49.612124876224925
49.36478499221553
49.49179111593519
49.199611811925564
48.93304274000021
48.986817031055075
48.91553907924161
48.60265129342947
48.0630709516266
48.320764896996806
48.42580299571244
48.02492045716418
47.84708201836316
48.1130043003648
47.76294655176689
47.74257364858463
47.66567195363111
47.64182749985024
47.78089425103652
47.6215019401751
48.16673240936954
47.78376180008659
47.98171930314712
48.045485221551544
47.93645481378722
48.39988792842499
48.353951803740216
48.833326521552124
48.57780973365677
48.59789348322204
48.78837291682617
48.993447088089525
49.66421388733259
49.563252962553776
49.36209601726543
49.487180089221894
49.77350395296356
49.87092494698905
50.02523500889093
49.738994635516036
49.76441256614717
49.95676218815114
49.9434854654607
49.558827732946106
49.13289934922173
49.40286045478315
49.1912810210603
48.815692721112605
49.07915886548205
48.70079633693049
48.81323818635245
48.875899112724575
48.42264406555246
47.87221399047881
48.357081602117
48.427063668584644
48.629117607677024
48.861633624930434
49.002070630207896
49.096371814344494
49.13704396139664
49.36075979307285
49.4194580741368
49.38205701367155
49.16605340949539
49.19729669230622
49.31220283134503
49.191745920753355
49.331335182216115
49.46091157702611
49.39857638010934
49.23393499408919
49.31814442582929
49.76990559207664
49.42737960431389
48.83079011928885
49.019195878535236
49.235051854007146
49.42309178666133
49.2970817457758
49.334995612232
49.220001101660834
48.87028444107542
49.2320599632298
49.47509592578303
49.601929841310096
49.34695112650187
49.15141340055883
48.84672750007609
49.298414468355716
49.16927694502667
49.18620058921651
49.673359954079615
49.48116382011097
49.39490178855528
49.51810873441741
49.071121397232204
[truncated: 98,002 more rows]
