# Supplementary material for: Comparative structural insights and functional analysis for the distinct unbound states of Human AGO proteins
Source: Sci Rep. 2025 Mar 19;15:9432. doi: 10.1038/s41598-025-91849-5 (PMC11923369; doi:10.1038/s41598-025-91849-5)
Supplement: Supplementary file 6 — Supplementary Information 6. [file 41598_2025_91849_MOESM6_ESM.zip › AGO3/r1/PIWI_L1_distances.csv]

cm
30.75044288605423
30.634185892828683
30.459868025126497
30.464565475558015
30.242631746983083
30.411362822239642
30.61936745298484
30.40215267269541
30.2741892815986
30.091350747330463
30.343908341513657
30.46504092300754
30.347435276320976
30.470296152608288
30.65236838914822
30.48343405811839
30.57181185107091
30.885603364462902
30.982062152975264
30.942401848420687
30.65871553543963
30.967197556873987
30.536053274157577
30.613258339225172
30.75450414165386
30.76551410015228
30.5837451933189
30.384203007159304
30.44099208512112
30.447797858329047
30.30765072174639
30.453227721149926
30.394676487249736
30.428075678136913
30.611525933142854
30.391948852961615
30.260896531633332
30.144868151178052
30.456548838950855
30.658134456595302
30.315327346999208
30.60234077242118
30.701336998623663
30.206559894180916
30.346319271094917
30.18695622643866
30.064012831331375
30.39898554772976
29.9713147648531
29.51697357368119
29.78121339028031
29.82899204845841
29.799331197658113
29.648741175549084
29.601618731960034
29.954042050038627
29.62200725843224
29.701975101217638
29.59619468296928
29.26806026306007
29.892382848371064
29.86736504684507
29.712756419014095
29.850018027666476
29.943286897631246
30.05013289103455
29.98120350943874
29.83805135675609
29.913655472185717
29.672691255090438
29.860186875186884
30.218106278871534
30.062244111255417
29.83470089049003
29.96034790207061
30.078416408353785
30.04194626147515
30.023217577844854
29.827112941164525
29.70636553526515
29.8114521807982
29.62264030526033
29.661841151209266
29.368383061989835
29.69767585638062
29.92279852372243
29.654275247731842
29.901442921322865
29.82869417660955
29.637850403024565
29.108104690515397
29.391253775014423
29.068889269169425
29.452306273504707
29.184116154744373
29.473769662251414
29.546729189802196
29.514723760030694
29.61603444824315
29.479910011645774
29.73391283405733
29.378870968443294
29.414107208126502
29.418754468710528
29.33600019278004
28.909668451171076
28.99983272058608
28.905632064870165
29.057047347850958
29.56076520829536
29.386275232625177
29.27299308193766
29.365293485707316
29.230258955637378
29.564163808855625
29.726957693932334
29.594418755035218
29.388613320854756
29.641567966171785
29.514361061570778
29.525655167765247
29.37619663873683
29.379324199275946
29.449863619309696
29.57664573143944
29.497589346498824
29.511709309986994
29.341332123047863
29.549113230677623
29.370948073905247
29.733064234666873
29.613091283681
29.668057603332596
29.6777187439593
29.58922694410219
29.734849485830956
29.71808185576393
30.175100568774205
29.951798213148155
29.9844018678716
29.96110060453398
29.95511040692547
29.821777883891784
30.09603064062312
30.179766118946166
29.956293352504982
29.945679449574456
29.85617947205623
29.762853304437623
29.768696419368677
30.088112688703664
29.618246222932115
30.061725797506313
29.94830752077515
29.780978739328486
29.92421853840925
29.642922561027305
29.7745814162825
29.617448974591337
29.89822389056829
30.01173374146496
29.93386341863582
29.75715193829696
29.710323505785187
29.8458167287221
29.861780655589826
29.839497410024087
29.807630348355676
29.76384856750472
29.857274741316193
29.87579852936888
29.799059583137456
30.043176664365173
30.076846016412556
30.161723869321794
30.34029348024543
30.36215813698604
29.72276770650158
29.612364462776835
29.640655259134427
29.6374183096252
29.58135404850759
29.350056406232493
29.629268983224538
29.623191180418754
29.72783168455505
29.953019842205975
29.69305298533756
30.06670538030154
30.265484988068366
29.9542690716606
29.924269339748033
29.967533664716992
29.77875935011651
29.619232725720636
29.88913210632541
29.89734076176119
29.627857495200104
29.988458213958438
29.92906586143079
29.93250548717055
29.863034562137386
29.93564528288077
30.104516048335995
30.052313402018015
29.43319950659828
29.79677785254953
29.6365236692998
29.633571818330413
29.455919389672818
29.30477541152578
29.25845019258118
29.26288805965531
29.72030629125183
29.45573471019704
29.208835268859836
29.007612228794077
28.998082982238547
28.999128237910107
29.15545763743157
29.323853452741357
29.51637178658108
29.30825936347839
29.67878999460893
29.4509168097295
29.308426821884588
29.23379493866948
29.469907346836703
29.66481006735214
29.477267798194642
29.52431329753998
29.222695818560524
29.302439916588852
29.300738001607858
29.486075438941867
29.073349752420288
29.125104268171455
29.117605780796055
29.002403683784546
28.860851071520063
28.83211716382013
29.07116014170814
28.92199907684054
29.07353782290397
29.122273757014195
29.128568434918325
29.242397807609834
29.25119919923112
29.060844130534424
28.90178309411234
28.978898080230213
28.860748083447966
29.150136075666037
29.085557316871917
28.82835013705538
28.931459117788016
29.245923939032114
29.165916080571755
29.407242059640378
29.776342135843805
29.496827863865654
29.460711472597133
29.676105589032925
29.84412284533042
29.518870475323073
29.568596266345278
29.328879484324293
29.451511985179476
29.66928450697394
29.726837727697017
29.635489901701693
29.7527532906359
30.084520378453554
29.813634637561165
29.52423276758789
29.568973959364357
29.55917115645074
29.44076103055005
29.691776959006102
29.52483403744102
29.48570937429726
29.75616233076773
29.24077980405063
29.273564412311657
29.26192626923711
29.257278775469473
29.440183887028887
29.497065477265362
29.495416395206448
29.48330495197477
29.129932541466832
29.399907358713776
29.352069604923244
29.154859250037553
29.339744295340427
29.273555043376405
29.324554397912575
29.370311394720158
29.406729372903346
29.172350168769352
29.327169994513653
29.237409158806663
29.275829836766395
29.35620078672197
29.151942000396257
29.554942722926047
29.55145509019105
29.44233605256465
29.520316520803476
29.536441558656993
29.51690097865723
29.502346200547716
29.454962904745866
29.575066385952272
29.358578521958673
29.127883500357093
28.92250058134149
29.091303840148072
29.282632949626407
29.133528844386596
29.056657930739004
29.027393875745705
29.177805584250233
28.784424566853627
28.603203469653216
28.78912504577548
28.669134274640427
28.598675850588638
28.643835788508373
28.943406649020723
28.93335437752818
28.904240640648407
28.8427431831089
28.83226778417266
28.928667956131978
28.959923947906017
28.777266939857142
28.967863899026298
28.835779824721
28.88827854733386
29.070537633134105
29.183546506348694
28.996821998231887
28.935956225919067
29.107404882945104
28.775361223415835
28.89257488053353
28.894551751682485
28.65626719548383
28.733878780262714
28.940857755301302
29.174000102161287
29.112893367756357
29.04469340290077
28.621383231574903
28.74204276079102
28.985423354453335
28.926505689815095
28.886846823599036
28.79159021681011
28.683227773104807
29.11024908607624
28.68248815640847
28.978327566672704
28.741566011659756
29.016781915629295
28.999678697560025
29.340693140753626
29.21114247343506
29.38694692068111
29.250783029830043
28.94192859980885
28.957879834394447
29.347964240397353
29.148743642174733
29.361940156028037
29.21975560040167
28.954391567589408
29.114539854882718
29.139825394506644
29.07196801762238
29.168308676237785
29.267059613771664
29.235392570622288
28.624441243953143
28.88641387882412
28.95527460458793
28.861624188715023
28.861235248911665
29.05615092824495
28.943265737418542
29.076012398246203
29.06083587756001
29.07682488887834
29.011212578621308
29.04732595703185
28.982149063088364
28.977298727110906
28.831459290006077
28.995704922446908
29.22590061616486
29.127344593442228
29.267946816159977
29.224487802109717
29.097604503280387
28.939746319139022
28.961945342982677
28.767262579015675
28.780981919722926
29.02469669213848
29.085200290286352
29.23595442274706
29.231607919216316
29.232393247789112
29.036513331281764
29.400854906107188
29.43148497748872
29.211047120624833
29.15816860390791
29.03705104657644
29.318900505492103
28.79381874501036
28.960365763712687
28.86937320699021
28.632041741142004
29.021077552923614
29.126748313678856
29.54754738267768
29.18151286164105
29.491083457301393
29.633648733296408
29.311779598326847
29.529245627247665
29.827939916517433
29.930363196173335
29.755898174605715
29.566155613314656
29.75639820674463
29.95361962664799
29.941487245213636
29.909098260264813
29.849601709450994
29.747420013507913
29.53950471855617
29.646190980729298
29.456796096315383
29.820082464677967
29.891987497526923
29.543021813626865
29.425409805915184
29.378313470575108
29.47768872115183
29.69039295780045
29.699092353156725
29.72751627743205
29.319412090519386
29.446400058086084
29.43906478834802
29.430337306095304
29.450443522849483
29.30780591462372
29.230423432312445
29.201421694874863
29.285000793539698
29.505940591182778
29.569196351608362
29.59450662373931
29.48215802238647
29.469934212719906
29.437802243923247
29.557475375349618
29.5171858059115
29.36815700415576
29.575339835166677
29.460856402329206
29.687456984317233
29.480814218471334
29.627007426553906
29.591782798990184
29.444656514673603
29.240938457615968
29.797087725378425
29.242866997918426
29.217119539805115
29.424879819919706
29.73753189002608
29.59279882500051
29.52046618946537
29.63217788195488
29.732785711652593
29.51602889074984
29.6834807626762
29.668768701007746
29.838029650646572
29.910334231975586
29.90085810149905
29.648821962387984
29.551443266352962
29.73631007622555
29.67673865248892
29.29154635665112
29.513330039277292
29.382234084699757
29.682516352429822
29.537905160030206
29.66443624169626
29.873787544823546
29.439934010338593
29.642354143938697
29.800731023105254
29.592751909946312
29.61677144337988
29.691280502555255
29.92183386301355
29.81067419557584
29.495584933520654
29.500815015433815
29.571755701697256
29.51937934083426
29.39539297375383
29.565306903456527
29.383455891581708
29.58497288699292
29.546296287072334
29.48943967217428
29.71792741551868
29.465905696339192
29.18698533655071
29.135346751058783
29.073209466224373
28.96373264483257
29.118843920960476
29.175312304148356
29.235111191336074
29.37387145059355
29.36589069481731
29.19185414103363
29.39068117144649
29.186145836980383
29.430977995345657
29.339756428386572
29.46667104788385
29.538005629553286
29.726098176841116
29.536372612601436
29.959916045310727
29.87322358752733
29.735357916919302
29.736850541271615
29.619162660606996
29.57582582400662
30.101222237336845
29.65983959028833
29.68403463170691
29.355810317274987
29.467497426704394
29.219685580337387
29.414147127650736
29.53000524709509
29.355247728402123
29.413908206244546
29.269849719648704
29.44791767694223
29.463378998743995
29.312524905608427
29.55883545021094
29.51171832362024
29.526150507984887
29.407881559074266
29.37740888122868
29.59356091788056
29.92005215256958
29.637547291417203
29.548167433835804
29.863992660117013
29.89716251130594
29.820484723228848
29.774752976027923
29.718739979889367
29.621755502463298
29.858367324251073
29.94263316314617
29.8064142726058
29.652732551669484
29.66005071883873
29.555302869571925
29.337084056718513
29.841073745367254
29.72936129285105
29.489622483671482
29.539564859804955
29.504053355556653
29.54933845466023
29.524647168487874
29.264252467476982
29.583809275944443
29.563802792691426
29.628693556824505
29.215506772070107
29.36615454351194
29.511398977562234
29.583407178222725
29.48141683095411
29.59587435217779
29.53392805423473
29.755669249113247
29.21191926127238
29.623148897476437
29.78271154963209
29.740129671290024
29.5825284558658
29.649971243270475
29.67821515047762
29.753779567063678
29.58891302613916
29.603972666866365
29.67038970745882
29.90894374220893
29.893045577196897
30.007854684398147
29.874580032948444
29.723138424595593
29.746139547811385
29.86868327875373
29.92586990353418
29.50453949935304
29.511669981713723
29.350117185934362
29.524048081380204
29.56028112149432
29.313269274350496
29.20216107756549
29.50334242839058
29.356887582533464
29.052118898619952
29.48739527164012
29.536645988796387
29.10919755139624
29.200829107426042
29.313128568278255
29.08270789248642
29.177620724931526
29.30298111056857
29.414537619213448
29.26378956700605
29.326863909162444
29.10737439085356
29.159325510922763
28.927197369534714
29.091712090909592
29.22983536951052
29.237300932113424
29.030611155650366
29.227673319620084
29.010022968842343
29.084447353423553
29.229162197660813
29.290186888013736
29.352895702150995
29.52304456507074
29.237098237527565
29.58286656361842
29.35774232425053
29.602010575623382
29.34966101916989
29.182447731636326
29.35748852400572
29.314079014212084
29.155438398504636
29.38147034772262
29.38203210928884
29.19977334576165
29.21924080009256
29.412719415411285
29.61637624034049
29.328261738529054
29.176493010664835
29.281678349212108
29.423589020796694
29.244938131174134
29.516215297502818
29.403558012911297
29.46984966253768
29.47985446739924
29.469583967905418
29.10607612779021
29.416582963676383
29.348652580889297
29.573316030498923
29.435069804025492
29.315977328884376
29.65543535213981
29.5799004810849
29.586390070447017
29.674012336383637
29.738566558816643
29.571370473778313
29.594779860453073
29.70092477948861
29.698042367708652
29.619244945202574
29.785736306594657
29.55584658919138
29.43920268213266
29.582853082881602
29.27591166176169
29.38049791582468
29.43782270670796
29.289959878394445
29.30470139771173
29.149188660267463
29.406306521855864
29.304327220549084
29.195547132090983
29.078145002570466
29.44273810814412
29.320838519014888
29.444100247367924
29.40460164766816
29.443946586626762
29.408439203918828
29.223109391511883
29.60017783250162
29.249301099437556
29.197347119310088
29.245801480324758
29.130160310895217
29.005376233121282
29.01291556287306
29.135203504177596
29.176093352158727
29.098072696192503
29.523853623796327
29.411683387735998
29.030411540116987
29.15491436304777
29.365219919199472
29.38267603931288
29.393968229310556
28.975469530609008
29.099811250229706
29.318819049743993
29.122366599131905
29.00669138465021
28.865422654083176
29.08735519689025
29.39471009925799
29.21048500277779
29.479252828908436
29.302141050984883
29.582237009411134
29.418755748440322
29.814284949357127
29.76141896893984
29.13911522607366
29.260121031969692
29.097044022834805
29.195393213650167
29.162471524896276
29.391209448760563
29.319781018307662
29.19478999512401
29.353031471938554
29.256371003756268
29.626136198138198
29.468406728024373
29.21082537315159
29.241341927990817
29.265589236112056
29.242019310104514
29.212721286086435
29.101794134189753
29.21197163872928
29.10663023148033
29.335252941860308
29.30653479656805
29.165797337001123
29.416250048511067
29.784777895178774
29.789049796333845
30.026598019500966
29.573658241390273
29.76591581976447
30.01295875243355
29.828601378581183
29.632182534588303
29.63073230995775
29.39114610285782
29.62979749539938
29.659744806725715
29.724613725312086
29.73971542070929
29.980441385297894
29.89240672988414
29.742700877758455
29.747197879521405
29.338085003832816
29.34690602229281
29.723698645609428
30.039372504084184
29.836057238576725
29.773221314778258
30.027854949963505
29.847785271955455
29.766124892780045
29.85331249160807
30.405775049646444
30.142224953647244
30.176070659500866
30.115750280630873
30.41988395827547
29.98678126101025
30.074946522292038
30.094934801010975
29.86849534824274
30.164578187139362
30.06311390222772
30.091566512568907
30.3334222693397
30.31280148107681
30.2215697088941
30.028567625772492
30.13962670910529
30.424376311218595
30.19130411236004
29.981863466878952
30.051914360562034
30.11081917958849
29.963167005279832
29.665108040014744
29.839047761388805
29.717247333667625
30.045142354421504
29.78389906842716
29.883910638087148
29.739530119096184
29.714979287156332
29.69827781436732
29.62235072663166
29.535044258717814
29.61608345844928
29.678445415976732
29.78439978925538
29.90490778472859
30.12357969698568
30.06371085263562
29.574653084235955
29.612511207779143
29.915027772484326
29.676035105088324
29.80173615575407
29.608026909675495
29.224668171840847
29.312600363423893
28.987054641822738
29.73636205618416
29.407696396710264
29.53758128600782
29.58813050287803
29.651382617275356
29.530838047170548
29.257305950538168
29.333153692779433
29.226827526758388
29.294309633106465
29.339599887763676
29.470837153650717
29.191141866012888
28.938835773467016
29.150964675963685
29.25893919410813
29.545328550757915
29.70144164832402
29.500825703506965
29.715527973829577
29.724250330298158
29.686060580409816
29.791918472745703
29.660746872560466
29.672233282420308
29.651238423104573
29.472972840425776
29.699898092101755
29.651652147398632
29.74137657932711
29.64705781381743
29.57866591588136
29.71804071360844
29.963796156420646
29.904665200593822
29.829039683090055
29.75047091868322
29.454999958824718
29.585636623229487
29.890603130332178
29.651907563804425
29.909221641839284
29.491244318192635
29.209264951918044
29.463973160090568
29.624621721810428
29.77529769040005
29.70150590429025
29.098557022493285
29.382292259470077
29.529295518686578
29.406826737677594
29.448861032567184
29.523210453229574
29.321344109341112
29.766438097937797
29.42727943390905
29.15679798146136
29.196891631615774
29.228359266910267
29.239806629562022
29.40519116784905
29.33961631954277
29.396225013499343
29.465113314425327
29.50004816963628
29.130494441387427
29.523307822481932
29.556552178613554
29.634463751085637
29.493984574181905
29.728499418941862
29.705034328749196
29.626562590858654
29.832370953250997
29.465293068670775
29.72425163696362
29.645215943329916
29.746250314365415
29.473785082650863
29.439371040065627
29.521445163641193
29.747020341053855
29.80391918300894
29.663565863195654
29.750874086688068
29.630621639344085
29.723314184046615
29.697496895274593
30.218390585771825
29.885099206839765
29.629500252893425
29.829095367150387
29.63143170199141
29.794171860639572
29.791988924204713
29.638159548164975
30.073375250656245
30.041995600465757
29.945533048775594
29.653712781364252
29.51101994049994
29.92305690005368
29.953178844243155
29.886576746910585
29.82175686475085
29.846967710187585
29.99583554014817
29.863579360969194
29.790793839623838
29.961214629243347
30.14732355992031
29.922781898600306
30.13998679761973
30.144813090025593
30.405129205839284
30.231318860553117
30.71391286829706
30.391828992155602
29.973760015735664
30.281132703498827
30.595899888844126
30.466319669548398
30.25225140006369
29.961511651913344
30.124192866542895
29.883158674772623
29.935365520770063
29.91725616431485
30.082416922334616
30.527137137368747
29.93686512287444
30.15050834851123
29.91391189544294
30.056872629083557
29.90204433373892
29.96523630081397
30.224543122972438
30.262943094387335
30.5491788417868
30.282051227712905
30.38471050856566
30.2639850040174
30.019837870108926
30.36751415997222
29.896272725598855
29.979526598494665
29.943181816489602
29.739971875373573
29.85981527438345
29.372263915267403
29.328981308394834
29.27651570218197
29.452275543964415
29.489543459989147
29.173143341890672
29.3566631598448
29.441353916607685
29.635455570346274
29.498314527567064
29.380010625940635
29.484164604944194
29.379680858305353
29.287557083939546
29.6655264677051
29.466633149444448
29.572828676780645
29.671336613096635
29.284472010915845
29.30232310500228
29.406143910861815
29.454532310768407
29.229519447768453
29.0799685999101
29.189500348182204
29.2268654584691
29.17789331467599
29.400467616773554
29.23987875924862
29.051543180743987
29.295304176474094
29.475636992489488
29.481612336379065
29.061401247611585
29.27552550647985
29.187571647051236
29.270490944394595
29.34318504588975
29.325592101839792
29.73067594980576
29.58181545151768
29.446789349083748
29.458896892301023
29.478053607299696
29.83264122904559
29.630105462086497
30.051188443308643
29.850978052613048
29.568057802704537
29.73904043948013
29.718976604818035
29.387955021212555
29.539239907223703
29.600335322753857
29.792011111241504
29.7198416476282
29.526165212232968
29.483569997133372
29.501388469369047
29.778354635254555
29.64636304280479
29.558361949144988
29.367986025924452
29.690126417693435
29.45766020534257
29.294828348084284
29.59691799909471
29.69657400479942
29.628129638818905
29.776804903265727
29.585124291934008
29.545503153302334
29.600908319637576
29.530905799877537
29.400909983469113
29.380950937342153
29.57710179671065
29.362611087262874
29.40937269690268
29.320173377699092
29.24378674008618
29.45833448396626
29.595966138234086
29.632578224558806
29.705282502490718
29.652785015630144
29.894844231447465
30.077382264633766
30.10444063157945
29.755649002619755
29.718125347621363
29.826843175723287
29.86772005617982
30.23981737413181
30.085585560813303
30.381464027194642
30.413893689992907
30.341605956129907
30.68332551953742
30.676898363733137
30.627586279760347
30.53134048900849
30.51866601402733
30.361906211504866
30.503063314846795
30.477808817340954
30.687163376819722
30.736413008165297
30.910595776115358
30.631181472008137
30.773591840636595
30.513536759228842
30.57870748329948
30.297876904209033
30.321431639017224
30.263157154650745
30.191977660778726
30.27040299659308
30.374429545173104
30.381192179738935
30.369508549255674
30.10617464366909
30.240922783660277
30.383980413374175
30.68446709545325
30.604921144765573
30.85584849757796
30.8480524069348
30.697292291474373
30.758782889310663
30.302041474427554
30.337802176477304
30.345332753078957
30.303959765122904
30.261175267059972
30.327075941945147
30.190137292810476
30.547952067282864
30.252850575138698
30.341706412250616
30.411632796209055
30.380178175088798
30.481272296816922
30.646450543906376
30.527658673542522
30.556299906449027
30.605668261094333
30.395702088659736
30.518543522945297
30.409047829727363
30.549031688191192
30.8128692948711
30.8207152656538
30.443317193189
30.555310809830083
30.59309132042392
30.641935592378648
30.900132533377032
30.566882296436276
30.48705088079751
30.322983722942137
30.47922086307877
30.709940716516765
30.4875259295001
30.27023687154696
30.55351027529907
30.421426075842145
30.66771102153642
30.755879796035064
30.641783965899222
30.57629959502554
30.64098308098591
30.60667003463578
30.551960268667127
30.787079730814877
30.83904851612399
30.784143677353367
30.840940042084828
30.70713217068655
30.547910242940006
30.438791723306412
30.437346453790695
30.450851407359796
30.24601424533284
30.238314310218076
30.374109568102096
30.369301469776726
30.413461971842946
30.94452946372652
30.491841052769335
30.462695097215345
30.810969040342876
30.997007565239194
30.974338355859384
30.89518144177815
30.71198802623498
30.608289454397276
30.506541505076218
30.69885891590302
30.732647506500705
30.53045033389481
30.136770696412704
30.41040239267883
30.20159342620001
30.300929595147103
30.037798284304433
29.533812219417626
29.804113054248884
29.636628758635403
29.73100703427512
29.761420008860874
29.757653410154305
29.64338056272732
29.77278864971871
29.6471410253597
29.642976962167356
29.92701728198417
29.909188536680656
29.870405818223283
29.920100648907255
29.904562269509295
29.95459848419026
30.072692947168363
29.70337476881482
29.733849836624145
29.74627897121174
29.805323986494923
29.69838260737044
29.72577332929155
29.705665313001745
29.840721555083743
29.74544706838374
29.968999958496397
30.15269575115754
29.917613545230928
29.927840942962106
30.101299787354762
29.755212369732067
29.75710568276692
30.08974584145959
29.686205206767696
30.025210114584965
30.043046710375545
30.08334276478189
30.02437382813911
30.043524653158688
29.9595795194004
30.10081666900144
30.03444639439801
29.97458071025919
29.83475669580089
30.05999176214383
30.018060442359126
30.336350130859206
30.319254026371468
30.30546843857937
30.279584965920712
30.342598137970366
30.434322044844656
30.448636560501107
30.46879375828454
30.583843403267526
30.601661105273774
30.47443862635673
30.476422656719574
30.539864453461583
30.518463610813793
30.454096618084908
30.603920711621832
30.697745464182436
30.699316755636566
30.918852783654796
30.66740043745974
30.680371072722455
30.35163608352806
30.50456936126156
30.575477165726685
30.37272874005479
30.202408177336256
30.27774098425174
30.301289513982553
30.53005233898225
30.71606034248259
30.805656159983766
30.804647071317447
30.78255877645587
30.399173209086662
30.52467896792732
30.29217056218836
30.429808825875043
30.450655946253598
30.44592472889729
30.404311012682246
30.38539841849066
30.866210477016413
30.61038872564066
30.36931937072174
30.33635242157818
30.245853990761503
30.255879736340546
30.18798238133849
30.14030479963713
30.125334718362023
30.209998076373985
29.932703590305355
29.953850385460658
29.66462051281339
30.078893673479985
30.08942619445322
29.989550644468277
29.997258533140048
30.331295272376313
30.105029520256135
30.022113291132055
29.755828516649753
29.97241439217505
29.88913039139623
30.036246948269604
30.388310759005428
30.093121213671154
30.24162400599949
30.146655463366052
30.1477235558515
29.96732901557872
30.375363239332895
30.24598491451418
30.30811796724059
30.270092716995325
30.499227640347357
30.118218426017965
30.012804005194223
29.84942500194319
29.80225986157037
29.933919990779316
29.78026218123158
29.900779428254985
29.7542298677981
29.809832564053423
29.448962127221378
29.579721800262636
29.71437482598324
29.65975652732223
29.745371766308136
29.983274385865908
29.661087096229497
29.62451293227962
29.756043050801946
29.75622464947799
29.735426259683106
30.25519444842516
30.32076815096553
30.116054604704992
30.20444647456013
30.15561841452164
30.071915104158318
30.246545467421537
30.3108188744547
30.04452202626674
30.51662106151523
30.129728085791314
30.276425215793516
30.321935049478437
30.32473322498376
29.9780400961471
30.23974708605159
30.203329059505084
29.957342252033616
29.709489676894687
30.009958392594577
30.056053424856902
29.864517646772125
29.770370089217863
29.850643821964084
29.997998758545293
30.020219263075422
29.855463230920833
30.181457802306927
30.145746385381617
30.088728998940972
30.074586815694857
30.02520921351831
29.759327218897564
29.748193335715357
29.639040782910705
29.656273978941545
29.55042514494163
29.444774709061186
29.511860637383165
29.608592273336345
29.416336251595524
29.34835433042264
29.327242234499096
29.376157604405584
29.437086560861367
29.67736739846239
29.573149948386277
29.50592895782759
29.611308138415623
29.748416752870817
29.828331895447082
29.67096575970954
29.655178173235143
29.70733030087336
29.70872443664205
29.679547321045792
29.419924421067925
29.649908758031977
29.524491356251023
29.779502519015107
29.761214774283548
29.446263107917794
29.64010470992004
29.431568063839077
29.294847632737923
29.341511753351273
29.820516821738703
29.48885686347211
29.415360139746788
29.376125618184904
29.341391305876833
29.509208311900778
29.572477476170725
29.358588540748645
29.531100556272232
29.61898571322231
30.013592511504903
29.79518632335699
29.877168252290996
29.842682323514907
29.83979977403385
29.735923362888474
29.8142741459617
29.809638972863848
30.115106186546786
30.13062318406368
30.33025950873941
30.182886510526913
30.085439427779747
29.64851622682603
29.77880070597919
29.790194279543645
29.532192872499646
29.51038024307742
29.473115019970525
29.887577441779943
29.89926913381952
29.705698904680744
30.05004693080614
30.17159734848009
30.091862358124175
29.746599497251932
30.02134537768393
29.93478106169887
29.816257255672745
29.92262626785286
30.159872735293213
30.011514640970482
29.607045300736086
29.764190220049286
29.417491761449686
29.569979384513854
30.05549244522478
30.038418921370006
30.008606315754097
30.095764823916777
29.884007369619457
30.09554793660084
29.849979182912545
29.831617577948684
30.154360017278105
30.105695887774985
29.871469706920493
30.01306624690559
29.661346584479016
30.086121081125537
30.007176605393692
29.9735127140528
29.715849593610614
29.784206254283696
29.868277160627713
29.896261159417186
29.509643231434097
29.764906619440225
30.07999431583728
29.962383224918128
29.740084393796245
29.734529425273386
29.78841453752419
29.9390794120908
30.073408643539622
30.29268236446352
30.33268708306851
30.067058150632032
30.05744892350156
29.785387557565137
29.99446298369559
30.004881191294075
29.925744594234462
29.612750534103537
29.258803983231566
29.64951751759906
29.62132899188181
29.6652444269465
30.003391077931735
29.573749392161467
29.592449205805984
29.50960824075854
29.760281679865578
29.68949751217465
30.07968340059391
29.80291647853317
29.60178791483677
29.745421076488363
29.91659008772303
29.669936699800246
29.68315815165611
29.720902267860808
29.861279514618193
29.9066284282623
29.711717461779415
29.55828291294689
29.436809529187833
29.812455978461188
29.671944560732875
29.905698007122364
30.08086639477438
30.32574086404101
30.256744766168296
29.890095708396327
29.932796792475585
29.93543798825718
29.89599762508846
29.96811837748885
30.080779509947153
30.378097318543535
30.299279971621605
30.471654719156195
30.343024035321392
30.24088872142703
30.52244292739483
30.50666608666438
30.77268995396632
30.86502930999202
30.859540958084864
30.83907432335469
30.5849173968902
30.61733671587475
30.526866216605622
30.057593178290418
30.147129984310748
30.32666000354798
30.224031076941117
30.274838437712816
30.684150972051153
30.62917418808133
30.510267194508803
30.332641184600433
30.16673521839299
30.291088049532945
30.278164704305844
30.253351373759237
30.21382079907886
30.035260463093596
30.419181343751298
30.650852161788915
30.406158983057615
30.17974125763338
30.229493693498735
30.364147075748782
30.20851012816676
30.5307535569374
30.598136173377874
30.39027962029516
30.438592278612948
30.24726055522255
29.901888405526215
30.239028756859362
29.92040258719951
30.297269539307436
30.263782141115882
30.527374323259227
30.455522351726287
30.874723574817867
30.587215800160987
30.513736127868537
30.39007886444061
30.45513225802281
30.498760796174842
30.795461016024184
30.34586848772983
30.23698889090152
30.403256145942446
30.48402118908951
30.511661498260487
30.656378966074072
30.369651075859878
30.540000545836914
30.301294321771618
30.17288274418603
30.506633098606677
30.532404770069565
30.46827278292804
30.573313723207043
30.622090090152906
30.580692236033546
30.30990606006756
30.67730666593865
30.728191056442313
30.709639952595992
30.535321244407527
30.488156123958632
30.48626673529548
30.5405484983519
30.437126674587166
30.410105573173322
30.045796226782702
30.493156751572176
30.331434355531215
30.29550099348919
29.958127384844644
29.93592021729065
30.274950958949976
30.254833197178694
30.063454118041708
29.535606253157937
30.048984249792365
29.938612722798634
30.040263093010843
30.02896624976592
29.90985987466348
30.18732841662919
30.20852066396429
30.262994064060496
30.20853449026322
30.047600231182503
30.031775915639166
29.92710008877117
29.635839988170435
30.081155268732324
29.887774969640883
30.171390675271706
30.11538622102203
30.190975194345157
29.9666529355744
29.9758762491382
30.115650516943642
30.523689806345637
30.03115798477911
29.966693993881165
30.15212300398629
29.750283388695475
30.048666943053846
29.766143441641535
29.520047923176477
29.699439559806773
29.809551514628424
29.65493714117626
29.814067264421148
29.847855708469996
29.431326322229648
29.46837908279576
29.766818082834334
29.51036362058868
29.275373266179063
29.326874382291642
29.682312776663583
29.34160416947355
29.28616660356222
29.297103513733102
28.952204035082335
29.111365957047376
29.42665336833051
29.257259896541065
29.17451549458694
29.30112417979269
29.3354907359619
29.657696355497333
29.11674166654414
29.371520185539307
29.248039948695737
28.933804257537375
29.076471694736927
29.423512550901595
29.108634094363552
28.800383926585333
28.915222281353042
29.02978679954526
28.878236524816636
29.203798937994335
29.178370898797272
29.320200480673805
29.153770723968194
28.877624336217853
29.09099039514656
29.040470920798477
29.173128356324526
28.879593744955535
28.944107120900657
29.085338162039285
29.09261265969858
29.127016368861376
29.255024340267756
29.269202127939323
29.15872256993815
29.101416069434592
29.091262946427747
29.251156684806517
29.56985941603517
29.42774455757569
29.36873181316933
29.681070341886404
29.371786742160072
29.929979772844355
29.483846623195113
29.59538089441672
29.666443212754025
29.679290999729613
29.667104266364518
29.761769836300434
29.877197911232123
29.909258299414578
29.415131849787574
29.239085835120953
29.324814980934228
28.977197548846583
29.43080498655033
29.512060813661417
29.581960310548784
29.290098636654825
29.32765897515812
29.711900101263396
29.436681111000112
29.37531411115561
29.09914204736557
29.278671365304962
29.571597545256296
29.73304052705778
29.82212661042641
29.661005464787873
29.651548492383988
29.672727280021103
29.809277035087774
29.93021835164649
30.017258077497583
30.05894488433088
29.975228215249253
30.047347653249926
30.055722335675398
30.198933890619685
30.131092339769737
29.862747703533493
29.569225557746286
29.695376031904512
30.010354898012974
29.824734605131088
29.771460082637038
29.852331469539898
29.52651973944118
29.701825763487903
29.210852443738794
29.3215805756974
29.36236720637846
29.59812388737491
29.701287825643625
29.515786302697464
29.833867001049402
29.518749854921406
29.505251420831836
29.87332612420072
29.6046581522234
29.47573841119798
30.017517058227025
30.01216280300794
29.930113756572258
30.1652823257761
30.190669339709785
30.479934299502922
30.36721076272598
30.172076938754756
30.065010989211082
30.16374511619438
30.004777398740526
30.057992517081132
30.063636558707955
29.94240180539304
30.199111273980847
29.879118937213505
29.64326763120082
30.28656963643016
30.20045232030971
29.684425848848495
29.491219836866247
29.804453404086313
29.372826466338985
29.471225565221495
29.40255810137665
29.527374212697236
29.665472172059328
29.74867907099084
29.815539856035265
29.421903296529013
29.421222370840667
29.47830719216724
29.734335604369306
29.47755747263511
29.82181932572604
29.55609455136588
29.465740537363345
29.298655989672675
29.800986438188726
29.523342179618645
29.603497309311877
29.303754480407164
29.118830155946196
29.130375219013647
29.044619553928023
29.509906300738837
29.222288694258904
29.158702132503112
29.250200842693367
28.94391186627272
28.86182831287336
29.219072345435194
29.188094876382007
28.81711389292897
29.190967719417362
28.965483904603555
29.254975294585876
28.790381119155995
29.1291977103417
29.483925395067498
29.76771230392298
29.264389240838014
29.214786539019798
29.15876293977202
29.000419067258292
29.172096098063182
29.154737923627675
29.166441495124637
29.176422803593127
29.43831225463729
29.241223923437733
29.635731542230317
29.46362587907843
29.408427696790508
29.35930468097267
29.208099996276843
29.034129906706102
29.31833862775749
29.087534011207794
29.247226448977834
29.125241920482534
29.372517442622286
29.30342043256644
29.23968888954974
29.153419374387504
29.214612673311894
29.44485412973096
29.39544231170923
29.428521253881666
29.40338094865703
29.28448852975578
29.171803339402874
29.328630034364828
29.41710815172554
29.48020581880246
29.38146195070741
29.694520778683078
29.385446207826984
29.59123196604593
29.52708753308851
29.259997328968385
29.230019516917718
29.34032599013167
29.10887618636695
29.113971367874846
29.09750670074857
29.581343945219917
29.400614116459835
29.450121373208635
29.5031260635109
29.525416471087777
29.630286285858077
29.517788675186214
29.547039761049067
29.324099538109373
29.385887727373206
29.59127158862972
29.59958849005979
29.734884453523986
29.59587653991554
29.631035878061553
29.78552020779566
30.134163714761783
30.016384625823612
29.94193606869122
29.96443061673019
29.82085125430227
29.688601470251758
29.90722347823951
29.678797397591467
29.622690738012775
29.634356766616648
29.64541286917106
29.734475422018832
29.795957887154515
29.46024989774364
29.57383603194483
29.410268082777073
29.36379927548211
29.40042494050188
29.165822881057487
29.285754628774928
29.189490122846923
28.98968285275586
29.047584463602945
28.8652790646099
29.136975705080538
29.08812528944443
29.088384528777066
28.96830702001296
28.964078115551608
29.427425927320648
29.409905158486836
29.185358524788317
29.098619676703187
29.29340453471913
29.142558214790864
29.100612774871685
29.548862485341527
29.569342232623075
29.295865978960002
29.325850913422588
29.50180007586886
29.642387083244078
29.843622354465545
29.63010245034542
29.515192897184175
29.874273344899066
30.046073638084508
29.92993264100594
29.725814906461725
29.62597547348713
29.804715546946177
29.478848028371168
29.80292123626511
29.357041582462085
29.40899506325039
29.59775652944133
29.3023270569621
29.49264766518985
28.99380984672873
29.11882645309913
29.33949304351799
29.569233287272166
29.27044583881354
29.50424433062406
29.49253605439879
29.454636091410126
29.403393362028435
29.685340247541276
29.545989511166585
29.64599651812667
29.823279417780988
29.67832777685494
29.522799171848416
29.473473504757226
29.56720567968905
29.516194881971764
29.259864127968612
29.73868898862166
29.4668887660838
29.394190382692702
29.38280714131353
29.71846225714051
29.769722183637807
29.770904714779128
29.68981166184466
29.516885226246615
29.320226577114322
29.447672544841115
29.704795497039708
30.025840765374962
29.83003774638977
29.651978172145334
29.639199166679003
29.728865929468743
29.491310067997436
29.52587213677571
29.92844503820888
29.61400308417744
29.485297415527413
29.627968274302162
29.277207560709996
[truncated: 98,002 more rows]
