# Supplementary material for: Comparative structural insights and functional analysis for the distinct unbound states of Human AGO proteins
Source: Sci Rep. 2025 Mar 19;15:9432. doi: 10.1038/s41598-025-91849-5 (PMC11923369; doi:10.1038/s41598-025-91849-5)
Supplement: Supplementary file 6 — Supplementary Information 6. [file 41598_2025_91849_MOESM6_ESM.zip › AGO3/r1/PIWI_L2_distances.csv]

cm
30.546292041233652
30.59052072619656
30.34987098713088
30.333997848223056
30.360998411069072
30.489081012102112
30.37779272592343
30.425623414739707
30.54658535689825
30.137629514605024
30.31424056464431
30.212025314278165
30.366454996254454
30.19061665566315
30.488011725782815
30.27766864273011
30.392976191406202
30.371638517859708
30.552404437161858
30.437440604568803
30.42936332416089
30.332551508477824
30.016550740554706
30.25159636270647
30.342583326786823
30.575137698918056
30.479214958082725
30.339102890024886
30.56023361677428
30.572874663131653
30.102806593141963
30.326841805682314
30.34166661389746
30.27342584677574
30.378889585018666
30.43029173990725
30.471677992457163
30.333258671721083
30.579968250937185
30.473082130564595
30.439621007358944
30.3512224036746
30.57917164630065
30.539511086085366
30.35215800101015
30.31115796927296
30.389473898968525
30.46192920898585
30.29736885946822
30.124783212084917
30.26977965138916
30.275312987675747
30.522612659984322
30.227663426986776
30.293519856285442
30.362883719290455
30.219874880379123
30.097351188012077
30.076042482945137
30.112844485670845
30.40307869500847
30.36618899574842
30.048680896373703
30.29185265818357
30.12020204577231
30.189058954457046
30.33684664302632
30.273886446529236
30.156067673721438
30.21644470701011
30.227217945382236
30.32389983797315
30.196249986468363
30.18242707616452
30.273299106146688
30.15618367376432
30.03625220410573
30.31133383225885
30.165815644015442
30.392095129139843
30.275799833030042
30.296597004859795
30.207587568607778
29.978037353298138
30.13117192710395
30.194459306126458
30.01061799291415
30.011820876489825
30.24401443880705
30.322805831755723
30.194844892254707
29.90059924669394
29.98729940463997
29.918928742820945
29.719622455997985
30.077544314690005
30.192852539924623
29.848124754655384
30.046107554561658
29.83408901549326
30.099299620815284
29.92545192085889
29.84277013898851
29.728563860397575
29.876261102956036
29.63246247428704
29.575493428853694
29.739409818703884
29.456708077908957
30.105615869159415
29.732613874485306
29.839625269697457
29.81799560846565
29.939728389352283
30.139381701806677
30.068289642856048
30.071146744572115
29.971125431372254
30.010320620435525
30.178781955210773
30.047399168558304
30.194961454797237
30.026461551150753
30.02544367186739
30.103615821858376
29.946204292282395
30.074843394135588
29.863675966679892
30.123511868442975
29.76334510795581
30.03645589268722
29.982757585675035
30.046958148962705
29.892982167254047
29.77390543149491
29.96190077444241
30.000104822708465
30.241226221557188
30.113696807105793
30.1169024197221
30.213756068558872
30.304911597873005
30.127933077468636
30.153677267247375
30.020598368706544
30.207786428649108
30.121128973969657
30.087774967218703
29.991718290189844
29.8635015980631
29.879192945212534
29.81813918260759
29.919170907529452
29.93728726158489
29.74766547702578
29.918819736667558
29.7852581300992
29.83203619534485
29.70044572375481
30.030935924167704
30.068726751211045
29.89411140453331
29.982186610294868
29.794069894911352
29.99740904191897
29.87222127928597
30.023925810713887
30.08556115200623
29.971158135353136
30.02435905834143
30.04154650696508
29.930631031443344
30.178143974048048
30.176356177488653
30.39262147591047
30.443213075273622
30.51144840043557
30.08788878314353
30.123124076849805
29.91699560301502
29.95279762091897
29.924950791774542
29.93319592493218
29.617871929657188
29.758526521692744
29.701734794819963
29.83335286127452
29.777957115365194
29.87554949126819
29.905441482495522
29.76054275943323
30.105089017139672
30.177182912113693
29.968866040154385
29.905831296367584
30.02096832011658
30.07887621587748
29.902750556311947
30.04657982812009
29.820298956326752
30.257099278388647
30.15602458579451
30.12071019983073
30.184741993490384
30.078523876537716
29.975850706906883
30.003292636047735
29.87276282337424
29.75567502938234
29.698394361785223
29.643751815059602
29.705425581912642
29.51479398251469
29.680080436802413
29.633467500609537
29.730905919000424
29.727882354102807
29.908022714086847
29.65324204115203
29.808925829394887
29.860724792379735
29.7736700489973
29.534264592247037
29.814315985025388
29.515864726981793
29.6251955662594
29.652175922583897
29.938884051784918
29.966738791360797
29.626885046296962
29.63837475427172
29.699480859981904
29.650542844802395
29.60380664321706
29.610121527470145
29.43447092796471
29.38560591379653
29.39042738250881
29.352832214575564
29.341434604536456
29.46526545510983
29.519472794420633
29.389833445121624
29.516735984456954
29.625934408377695
29.45813547951664
29.738770598163452
29.650728268872488
29.684036699725013
29.706164022294608
29.608962060351754
29.75945203747009
29.676341116112027
29.480519230787305
29.420120432395958
29.441511550556033
29.468757611934947
29.12160869210557
29.389682597139622
29.63723741848539
29.665415977527854
29.547078344963094
29.594840505961116
29.75532982543976
29.57557865763245
29.553185193965334
29.447019032967965
29.450609799448316
29.693648132805382
29.756697282317724
29.699717762392126
29.813924062435888
29.93960400204344
30.001359266609096
29.79258930033434
29.6503214716568
29.920434662039977
29.712588055757053
29.88230664077348
30.071805615539432
29.77860541892442
29.936216299077746
29.628114187472573
29.658009043888082
29.462609077260158
29.633477590417307
29.371411235904706
29.39511656921656
29.499157512384485
29.60983317089628
29.513541457016657
29.71655486179164
29.72587117788776
29.495342887990788
29.44585180942572
29.4904126485155
29.37682612660584
29.42905488910663
29.481509988296
29.173934099010754
29.38777022080176
29.494701206474353
29.47074301869398
29.476024190294794
29.319629957904105
29.438056876476622
29.69435261316733
29.62238869452814
29.757581519472772
30.023412563602065
29.610143380416694
29.609268137883088
29.704585242811355
29.603057842013367
29.744977438429178
29.594582946579415
29.595523176867708
29.355608889175446
29.725518996118435
29.623316444707854
29.541072104434058
29.6071711975667
29.59676410021051
29.429946586629715
29.31167032813358
29.396054238878207
29.222430429834315
29.290004824684907
29.29345268312239
29.42301809066908
29.394615845249493
29.47611147506233
29.32225368232338
29.40431277225061
29.213857551340016
29.433830236648415
29.42142349252017
29.588742232913027
29.679024531950862
29.126937019242842
29.42417726684017
29.63037246508843
29.678806188881317
29.547261826632894
29.498190402215126
29.455060034776725
29.44021053666913
29.67494195576454
29.309904999556604
29.60526679125637
29.49742193273922
29.43861015242289
29.566555800636205
29.399321505168
29.34869030117552
29.393482763046407
29.41954945665843
29.49247777174079
29.399099562074003
29.369101351634335
29.49914582526328
29.620564626225054
29.571495409263985
29.429972273464447
29.44167984132999
29.816991707214587
29.665533112545752
29.84567174756597
29.723795712965238
29.53062830180055
29.59379657797604
29.301160849480826
29.280512510166815
29.523772859348654
29.556199603313562
29.54022735231522
29.31788092799117
29.38133297517518
29.29777323812693
29.473639285992217
29.232235916480242
29.296183833745797
29.43520525005808
29.31499657224463
29.102805861925038
29.029609012180547
29.267939113002758
29.108743700903748
29.39153895631108
29.271251399401393
29.305384204560507
29.35268854292392
29.310422592162837
29.610074610309145
29.45857800294103
29.478283154106418
29.4431862985943
29.387914955796052
29.447815549551837
29.342170820085855
29.664974450421095
29.5806631086955
29.66507675720166
29.463093776482975
29.414867020582644
29.44782910604676
29.63893898743303
29.22578454506444
29.068915918083007
29.340032710434585
29.468352760388377
29.650823294743432
29.43435952589294
29.540496242665057
29.732087252534583
29.57869285333801
29.661063436450952
29.551290238413397
29.50766212485108
29.3416844336293
29.578372012351448
29.258362557471703
29.646944980974204
29.717387811838396
29.478842154925168
29.653110141357626
29.82176521552398
29.9797873638502
29.933763692773212
30.07633938079523
29.940544768644692
30.11738965072099
30.110707028799187
30.193365702974578
30.174680081585155
30.05413274534386
30.045729977093007
29.9735566744662
29.85510947932905
30.015106820619767
30.087012791002067
30.042891440314403
30.097309596607438
29.914687869875912
29.994184786521554
29.5503702907946
29.821775002137375
29.9652779390649
29.739126960843727
29.895862984832668
29.77682868644425
29.775327508272635
29.78584528056252
29.98215972562249
29.702809722703723
29.73937259110165
29.769156239427524
29.655970584681548
29.60068417815238
29.709026622566093
29.64039565966819
29.82627149115867
29.71280546807972
29.579991092645198
29.921767293909134
29.847672253960553
29.91675105753866
29.86933614829321
29.74047267911235
30.04546466368753
30.032700769504864
29.94784541556052
29.685984042640147
29.598963368702556
29.810101839882158
30.047760707925
29.864053392554332
30.024746519483195
29.81584336240126
29.910442568039013
29.951801949271093
30.120750068651734
29.885835365441842
29.95478028750193
30.081461082329128
30.009719340946248
30.15107707531722
30.009680552420267
29.95729679055319
30.052448330205248
29.84196172733924
30.127536051291926
30.112544847467788
29.894150621080914
29.85007155173383
30.00150346635255
30.006383871750185
30.10991772632047
30.10655883488583
30.226134568188883
30.03230790317453
29.948245562408566
30.05098075846497
30.078392647267528
29.890495324568246
29.93672833280421
30.11611355223776
29.949008327764506
29.860011239057926
30.084871505418906
29.97881217806187
30.043935724002
29.84339962414322
29.794318793350776
29.7210341116494
30.057983277884492
29.860403174870115
29.769951957824546
30.028467957084047
29.62125913199816
29.863955799478592
29.919375644504548
30.082690423283818
30.063943384596072
30.02612671330262
30.015549933066815
29.99691390127163
29.58787648627529
29.767812221263625
29.83052984604293
29.82695286984219
29.63266573544702
29.785428845704583
29.73260731665296
29.764615146680836
29.86558667903758
29.693164743713027
29.635240071945915
29.6357414021901
29.73599816917932
29.906958068899684
29.6585842909837
29.824843559436108
30.022308768063397
30.075001238706918
30.222233979864242
30.188913583830573
30.055794902175716
30.11107176242591
29.921886468856144
30.202205060648286
30.397754136999204
30.123651876517524
30.28018659030297
30.099226895133
29.960472723032183
29.690958001315305
29.736140054937113
29.850286457205044
29.90193065454775
30.114536034146962
30.044970715227763
30.03603392423977
29.908616041861514
30.1198851221009
30.133051128950335
30.073293649603748
29.89672976427285
29.886711095801775
29.81178146590084
29.967449265146804
29.983344449268188
30.10531328059813
30.052085898257825
30.323659398816982
30.16110101355477
30.13868434828802
30.33030314303267
30.257131238538125
29.995052533214427
30.08622058012848
30.1976645978681
30.137907819964852
29.89573893190469
29.932927628716783
29.829314235615122
29.526996435001138
29.992384828236695
29.965562695876834
29.799442531072557
29.876756320129097
29.753047412097306
30.04025536770923
29.771588973214985
29.858082868326658
29.94395937349451
29.926030253360096
29.95917371413942
29.856140068655193
29.884462567102986
29.907702468688452
29.90037845924318
29.933453412297716
29.944474657566627
29.7725325506274
30.00860328446633
29.693441765451762
29.971989297851625
30.2290535359325
30.31371714647466
30.097727775535347
30.24307431448541
30.16913256755685
30.113192706413017
29.81105727027964
30.178162300891813
29.992568928993123
30.27851247007976
30.318251885798016
30.31585468815231
30.108778013056455
30.06206433067575
30.10821648173998
29.99134602445469
30.025717994914626
29.780394449583287
29.79007501467473
29.918286116116292
29.940645621181872
30.054522122275685
29.84792061070349
29.821918257021608
29.856164115129253
29.750100832363447
29.759436710929375
29.775936855450645
29.896620574108454
29.81652221451857
29.885654640276655
29.73693526763387
29.695024299209503
29.686798082849528
29.835582957941696
29.81318731291265
29.76599989151114
29.753774404047554
29.559488430457648
29.591798489876084
29.456353405240034
29.59278756627483
29.745470917407584
29.81284709237785
29.859019713427983
29.783912591891387
29.7572085085117
29.923072902265968
30.103172355426388
29.84859559632255
29.891223521247824
29.97085896458966
29.920049396321694
30.020616643061146
30.054978676717486
30.30852711591224
29.947778902244288
29.952448835405207
30.050803479971623
30.074180034204385
30.162567308482693
29.998668144615593
30.178466888666524
30.082578123600857
29.98943595182197
29.98727037969235
30.147949113265483
30.021103304893767
30.110074048771573
29.961277439757264
30.010053290412102
30.00126993456656
30.02047794122074
29.832916732986515
29.878432260924104
30.012348310145246
30.177176374709173
29.761721400231366
30.165861094942287
29.919485612471213
30.177301250183547
29.9320244576428
29.832760176106174
29.94517023657824
30.09702676335879
30.16183919628912
30.11272002692187
30.14822018646504
30.076898625051044
29.919164851016003
30.017694726254234
30.1487045622938
30.009786333934954
30.249778194275702
30.035840190073927
30.11776239697693
30.133807812874828
30.099658040297463
30.08308453776935
30.089932582649123
29.90276815399962
30.18029274185805
30.140876066886662
30.061775144550605
30.169873739695852
29.775015959042825
29.87617921637948
29.754782546808325
29.835388963330026
30.09272835269307
29.76449946687684
29.917089957327118
29.80124946313809
29.737103169742806
29.764405263565493
29.792560517416955
30.027038454157907
30.020816128791356
29.732799638041143
29.60611500216123
29.507049814307752
29.66642415019452
29.766719578832394
29.822857897020068
29.927249810997683
29.90798023875866
30.112407208028415
30.001380614513245
29.961882743283223
29.905924195231346
29.786961878606608
29.770585230766837
29.87069777417051
30.07482717315284
30.122946805545162
30.02777236056047
29.8770143752668
29.84751183178041
30.12076044621544
29.95571456970494
30.203545692625845
29.899966430204316
30.1172580202599
29.84863607129127
30.143445691376286
30.23751481214469
29.834520140491485
30.044417717192665
30.095753484198656
29.85150766352152
30.03335930993629
29.86635923557397
29.940399978547305
30.17754061395828
30.00392811530428
29.869378767509946
30.014430105969318
29.994089784368523
29.926267526252097
29.88647016583687
29.904913870912083
30.07327600457019
30.018790863831644
30.10025065803196
29.99545913703464
29.805192296974255
29.888028889150316
29.838989007196147
29.835673661040467
29.919828686072947
30.157839920207348
30.07834880047209
30.24734132231969
29.989904550386573
29.905227286302868
29.91870366565776
29.771206536032352
29.88566356854593
29.899758957144883
29.744424700431594
29.954599209387986
29.73047545402044
29.84812304927184
29.974667655768204
29.984091534913127
29.792113816389154
29.84582934762715
29.66903353579628
29.59001657378389
29.63013824705297
29.691975744124573
29.957540232039527
29.758787177010515
29.933428728270275
29.95429768265269
30.23235990882285
29.985019692343123
29.78218806502684
29.999792761054593
29.95078700949989
29.900971925336428
29.973863396754655
30.20309775488411
30.111441728308936
30.074660724188274
29.90188964756548
29.79919172193017
29.766252885079158
29.774970889962848
30.006121120636
30.124056042330103
29.80608140032433
29.793069933979293
29.65560960904227
29.89845493117621
29.879344492123483
29.802391023217954
29.794428966391745
30.01279538627439
29.797179573589577
29.7370952567464
29.752486045362055
29.839176257722613
29.861201793225913
30.10502323716015
29.809075164707885
29.86636462561404
29.956906745606474
29.863380194801316
29.87631045264813
29.811708155330432
29.948321271746778
29.559619036590263
29.9714593963237
29.79738769207323
29.915061069412523
30.039836112252864
30.2006711266304
29.951718916444204
29.85160764071285
29.87279359403427
29.559983678372507
29.953685723689354
29.769902791662982
29.759880998955737
29.831781956028657
29.88298360272823
30.02439152714552
29.96012881264876
30.027555232604755
29.924249824793243
30.058406750654136
30.13240621373104
29.93353621232646
29.798847050787128
29.699556149405886
29.792010462992238
29.830474400727034
30.1399349719048
29.932396596693945
29.789711181978852
29.572547420515995
29.64505908201344
30.079094838320202
29.90358048139846
29.841460526444617
29.894966220887053
30.263592985384715
30.186129396878382
30.105826701463055
29.707969749643084
30.15426396062089
30.001717998174474
29.947688041591014
30.139464260392934
30.19866806115005
30.12428453011867
30.017903036845542
30.21948251643842
30.244827618650717
30.203983607708576
30.239263756045247
30.029387898057006
30.08162036890842
30.01543429733856
30.11699044728623
30.167624948984578
30.00642095180853
30.457271399687837
30.125941177128688
30.20609861402075
30.090586632118303
30.260248857729284
30.386768493141275
30.161038444200173
29.81873911503602
29.948495701783997
30.016557834587264
29.9616112026543
29.94351028023652
30.090772343506067
29.83586269281807
30.075258537134776
29.902400765436422
29.80259387733317
29.869357238588726
29.908661278286438
30.096872161211287
30.10159986172385
29.878108801081442
29.889771864082828
29.88713694113872
29.994688513601275
29.760948741407574
29.88514086793356
29.89002891427555
29.87895361643548
29.686502978462794
29.66655549757384
29.84868942209479
29.907366300178623
30.130521463058585
29.91747200151733
29.95539210121136
29.82021377919561
29.930813198586442
29.949285803536526
29.839582994811426
30.031450006107107
29.93905809585224
29.954505459329706
29.845042588532426
30.09859342938184
30.01606611152553
30.060180007562934
29.89254096647495
29.9925319959083
29.975508345745624
30.03418777983307
30.251698080455217
30.062836627296626
30.02143833891835
29.874838628678084
29.968061107439333
30.064887811630697
30.01189117863556
30.402166153032173
29.929858922483877
29.998716142324362
30.1586432450944
30.10075173529048
29.977426792551277
29.885276011047402
30.1154593039863
30.0766924413161
30.031626271421317
30.05277116771004
30.10859168155247
30.205480306478965
29.970459678397777
30.060494687694607
30.255700598664717
30.350469843118972
30.142217578238675
30.44982882146768
30.465989895522622
30.33804292983124
30.394595094980048
30.463152950370276
30.338808406812703
30.410380116073085
30.130654565148486
30.29581475689066
30.164921030999764
30.10610779844289
29.904469882914757
30.128648599179527
30.387760816135103
29.905274436213475
30.126878723493405
30.151609183258536
30.1798816024705
30.061767322268828
29.942538217297077
30.32010411594387
30.357317985496074
30.3589533359451
30.20702883495936
30.374020056057038
30.56732310867883
30.202137613990768
30.153917386359257
30.09085717839363
30.02027869848171
30.004163284262244
30.08593292883716
29.947558742104746
29.98451054604558
29.89313142760711
29.737068349126
29.825573550997696
29.45702055052561
29.55884012836903
29.677897146618655
29.623163017757793
30.031069545303193
30.032505671449044
29.91057710562148
29.822702549079295
30.11184467607833
29.883964685689886
30.183421331018952
30.226621471044286
30.09091574056507
29.957507562432998
29.95606000556894
30.271088751395844
30.02029255984229
30.036614986164228
29.93108167358425
30.100113522242896
30.090964003370267
30.150872525458084
30.08965752580975
30.121168623251773
30.573876169491236
30.304234315242685
30.154313647649452
30.098279713418947
30.08081414675243
29.928651797203006
30.08277435952748
30.028946470609178
30.045100741080507
29.93697858427532
29.890375828829228
30.318927119580472
30.35661819580514
30.050927818702036
30.303788374564586
30.483817575416747
30.498634821922302
30.42498694670235
30.26616577738358
30.441408872848687
30.635418017652196
30.458405184286608
30.305552051861994
30.350432900829812
30.572571479218002
30.4712846215557
30.541185684719775
30.463772566445773
30.458017202343587
30.486302318377277
30.726615463886937
30.49415422694349
30.311530673666777
30.284624591225906
30.274863417678922
30.439016165764844
30.24698984192234
30.471661694618952
30.497565090512534
30.394116671279765
30.474897515863656
30.568753725359198
30.338240416813935
30.17796514271863
29.9870633694521
30.166471614547852
30.25650953621194
30.16914182945666
30.097812273126255
30.12743144820814
30.123960433099594
30.154729811207208
30.101891531887528
30.080629570249947
30.09764558123782
30.190373967153022
30.39983339406835
30.32311858910137
30.214580262395682
30.346142849686608
30.11254625450461
30.340934654861645
30.412212521514448
30.21191261286234
30.035903976078004
30.31147970561865
30.363514695139425
30.505051421044183
30.584273292737095
30.51568142883387
30.553449170123383
30.55430145708199
30.324759476529433
30.472879475103475
30.38041652143055
30.571279493340004
30.506213110880026
30.749415668973985
30.384643334628606
30.30714799107798
30.644686251821298
30.357274811212587
30.318579840415445
30.18813969159017
30.27400560416702
30.229316159934857
30.494900727595507
30.386690132191312
30.590508631740793
30.534523107620924
30.497432425278486
30.400080953963897
30.450831593649063
30.47307212159128
30.35222317586706
30.446646485822004
30.58366020750509
30.64419633941291
30.494266905172562
30.730891958829602
30.6274592047293
30.566852100647694
30.46675661397203
30.49410006912229
30.456409541851837
30.42531280845655
30.51371301993621
30.62800446830649
30.395098527656053
30.566792830154192
30.3765492772124
30.49200140394101
30.486060145426556
30.591605544171042
30.644797932593875
30.56421733018452
30.6041987159442
30.40981534544461
30.347097978108085
30.223279735727417
30.564459543302824
30.52623749206595
30.62411482578464
30.48406814519173
30.79302853206563
30.44936080512202
30.280762895249808
30.379608197833235
30.50115741932868
30.608367447651474
30.603844108553258
30.377450200923324
30.521655031769797
30.145376907323527
30.32261640124706
30.378601078430084
30.199247273075006
30.374530962646357
30.46018989399197
30.567534671656578
30.368969848748105
30.58734255015663
30.616104231710228
30.461220560735526
30.47154090927453
30.414464369624827
30.654567498228666
30.47954353445021
30.6397750466311
30.8085620354123
30.726089488345792
30.607621020007187
30.465608264119272
30.835175895709508
30.535535254735905
30.76030771783512
30.77197891758947
30.7652010649705
30.44768616602086
30.57290359272931
30.54177201206383
30.48760866989334
30.212190426443275
30.574707436999976
30.79926166841799
30.6700547530788
30.666504998588813
30.544238377847616
30.713759131710376
30.42122877925445
30.63192828662867
30.715102650707852
30.655843284637438
30.357677993598596
30.518631057819988
30.46705220082784
30.591288030510277
30.444847739328928
30.179966503340168
30.200476690231273
29.906002692681
30.175191677488495
30.144193581236422
30.28710456182272
30.570984943083097
30.397753631845855
30.351606381684498
30.371079553727384
30.426557414166442
30.444067689153744
30.505084095629808
30.51931472166327
30.438009052844485
30.25178719776426
30.380873804298215
30.075252841671407
30.097771866689524
30.17454935509244
30.112206548955076
29.87094326831437
30.04620260615077
29.993324210233805
29.93828132757591
29.939251641096064
30.082756908616265
29.998236075751198
29.95099558022328
30.16263775180452
30.121319145849892
29.799340078607436
29.89488285797798
30.011702095643802
29.746797420522064
30.011561656329704
29.956453594665092
29.847462279260785
29.963142597369796
29.88060013521389
29.813280753569273
29.985155428561207
30.018028063227657
30.040211202109695
30.02267285298647
30.20669387112361
29.823121819204452
30.128201482879938
30.00235872785405
30.181411645819605
30.267455888302194
30.09436361069161
30.00693736009819
30.167455313964602
30.244345417801643
30.49806445974111
30.3418324354711
30.331067511570218
30.25487431197696
30.2109244301102
30.16577702665711
30.295436947074595
30.268316616767468
30.05745258949446
30.082407504162415
30.27521169850652
29.9997928820751
29.941922974294773
30.18101739223766
30.009813119581107
30.16202304209332
29.98228964377616
29.88382612786055
30.134370755063674
30.059187659517846
30.01095975404571
29.935703761370014
30.12839440601008
30.119323055934153
30.169459640672283
29.9837754857293
29.78004673547065
29.81437694397096
30.34031334908211
30.17359260950274
30.113298966318244
29.946352383402363
29.992517710522883
30.083940593810837
30.14658172174345
29.902524484281926
29.696775266486625
29.66494192038487
29.86861142685371
29.81503433669087
29.821446381285234
29.72893286470158
29.944507872224367
29.81473549573621
29.814017694873694
29.896297622791604
29.953555473822053
30.024615464117492
29.922611450619232
29.61357578446902
29.93703139053873
29.622165101296705
29.613121448347545
29.7342417940848
29.871609638679402
29.924878869994153
29.86061940111168
29.968797222243186
29.771544604570106
29.841735510973596
30.080559748900047
30.085084863043864
30.060248898822504
29.879257455084847
29.88081516850371
30.02817393828185
30.000363758058484
29.982887032768435
29.93734111714164
30.04288484326789
29.9039012062199
29.657840119788464
29.82188065040599
29.86889310111983
30.050095003144918
29.975789590335665
30.059978355423354
29.868647146176656
29.687350448017693
29.945739769246277
29.870574738128624
29.93653297273714
29.966058001305843
29.85683325740708
29.886546229525482
29.934611110913295
29.71167822212299
29.83110788870298
30.010653251069666
30.19927195958608
30.142407824576413
30.157389105672834
30.378137818712897
30.154777105552803
30.2448690818423
30.18789975073601
29.97457771711743
29.999057135660912
30.00308920598889
30.26417917597441
30.11875622632134
30.07795660946336
29.909020080492752
30.113423061564053
29.921308257207688
29.700685719561186
29.911741044019017
29.86263412394873
30.02906227203772
30.016744182705438
29.980446842863895
29.9348135818825
30.124589626553664
29.971417111085717
29.80877218563734
30.153704759496957
30.047718394071683
29.839590977551307
29.818641006561883
29.707970282324254
29.913637247878732
29.784417120953293
29.75740296049296
29.78252352475426
29.590980831815667
29.91087867608683
29.753886759965066
29.804025106810784
29.84420748524505
29.83392880991021
29.654451678007316
29.651206417725657
29.748677040268888
29.62975786564698
29.725526651909565
29.715012420833055
29.724587729075584
29.783394337715368
29.77220089569708
29.78895666799473
29.66248839093536
29.42121850794611
29.6774430614285
29.56558525893308
29.463019776742573
29.63276927724663
29.64045056996876
29.763129644203023
29.957899823833618
29.80488035249945
29.811636224589435
29.668876527233245
29.57888380683901
29.769918834658764
29.70396334097212
29.789775458393322
29.686800830058676
29.780813537355883
29.774003359376245
29.81973433489489
29.899781618614636
29.658546063771407
29.8220426896223
30.058056926290142
29.968871434119215
30.011328930587812
30.139587440783068
29.97459409506738
30.118550609201474
30.257390300684385
30.08238429623801
29.95251457888126
30.098908408297923
29.902771938711446
29.90982346294278
29.994700204993457
30.0752721720679
29.796330418034437
30.015566083119793
29.889558036307694
29.7119508552462
29.775664445224876
29.54038110855725
29.71908884911835
29.73622791277947
29.485601271027896
29.758859440846784
29.72689351973543
29.887839251148847
29.91227874004233
29.867494695780813
29.647228530201264
29.791608033821273
29.843020277534826
30.019932740549763
29.915070885768053
29.699235764497434
29.823981873169835
29.805588497191977
29.824151908795216
30.037134260055826
30.043587107663146
29.904776006757576
30.026871018750555
30.04266484479091
30.085646386764402
30.069353497074665
30.28390713274869
30.42256411560301
30.470434282762355
30.055212982810044
30.225694993447974
30.04928042973348
30.191034267834098
30.17547556584593
30.024124506268482
29.888226659480566
29.97229083461483
29.823177747023
29.97017911599678
29.815971659974906
29.895278816931327
29.7151980812299
29.96656137914539
29.820178628885756
29.910395653734128
29.822937126174793
29.743062148533316
29.692972830269472
29.981144942355275
30.172017786243977
30.090778790334596
30.04055519469925
30.104805922346646
30.002865218181096
30.10859589003373
29.848492085450463
29.963397227944586
29.83026504341225
29.97472746809223
30.300347947970618
30.085257280933394
30.154995505100544
29.960728869468674
29.776143113102545
29.752879244236585
29.88018680897654
29.8355892983235
30.228791878751178
30.05419373193473
29.87075713568071
29.84030616048613
30.171605177773667
29.874335053418264
29.87370786855411
29.79576850287004
29.66283605064679
29.703160255162693
29.589885738639985
29.693899203937395
29.867384258450457
29.899475716918747
29.828365514911255
29.900387496074543
29.676024195434714
29.97296924894173
30.024525892565944
29.911469919094404
29.944462628257643
29.843090792971495
30.067454867846667
30.070806514789595
29.96270214347145
30.11635249030086
30.00577154151458
29.98604539214138
29.68706687237395
30.06055289997366
30.135032092539927
30.158039603650682
30.17096462516983
30.286669330287335
30.34338601187725
30.42440541355323
30.322208437517727
30.245668682044247
30.11847536959565
29.900963718988216
30.11036584510079
30.02374469499909
29.865669779525156
29.992642070892405
29.999204641687548
30.192611427649236
29.96899267026612
29.978236379585837
30.068372517610506
29.96812661457808
30.065535583513334
30.03755251782003
30.161435259827943
29.849239234957142
30.00134003027692
30.293256816176363
29.941475545502453
30.196781742347365
30.220814272273355
30.114567878718535
30.01599634013163
29.978674593127064
30.151963415445728
30.035780995754198
30.081340839217198
30.12987016052584
29.982569420513848
30.316194689389995
30.02165188074873
30.10792634384828
30.120560025687162
29.995005740490956
30.02658063136299
30.4167043482607
30.225812383921216
30.230691446561252
30.169363915676556
29.94961819642009
30.04897866362735
30.252468995674846
30.10114438917436
30.255103361702385
30.124804018127588
30.09480334120133
30.092201919500564
30.151607605536075
30.007934892329715
30.080750268470805
29.91942129695274
29.97571239246087
30.49773942301482
30.524211548712493
30.414073643431543
30.406587984437593
30.28972899926586
30.238588937825813
30.227253835649645
30.271608204797488
30.363667131257433
30.323127415908843
30.26131057929087
30.289114075124143
30.13194802717939
30.398278647255378
30.25090747535852
30.152501285244753
30.106632538566465
30.3150403131675
29.994869501611696
30.13815162451614
29.915726202016973
29.773208246325343
30.141069404916173
30.16379447300992
30.16793508011585
29.872225799918724
29.959380697309857
29.776353492397934
29.803626026356614
29.97495048387699
29.894583658414952
29.951655799093313
30.146340625202587
30.201437180663987
30.0173471763596
30.077192209102996
30.189914427136404
30.089145749566345
29.61628095436951
30.15295536261646
29.891029451155816
29.797697027583524
29.817044482762753
30.373015533105335
30.18728927900665
30.09858969728787
29.998640564640922
30.231166575171386
29.816423287246135
30.069501172155146
29.94308649124784
29.798081838129537
30.170981010202404
30.149023469367474
30.09993568774809
30.172928220616946
30.297485415704006
29.76763468053362
30.04044361334284
29.900597901468014
29.811956978886275
30.0021119891194
30.151338127217233
30.029859667791882
29.89701934363801
29.866512530973523
29.96511419690279
29.772991440376966
29.831306355736057
29.75338384778793
29.655576597447407
29.84058310235701
30.005347677744094
29.867324322253893
30.006140392532657
30.107356403696514
30.21952559272159
30.23907982375643
30.002465406024854
29.938606361114616
29.982067323337052
30.004230278215296
29.71244795207656
29.91528949986326
29.929845472496968
29.732797184020324
29.942673482924956
29.75245555834978
29.663808646903316
29.73318143169898
29.830706424104985
29.712255125072584
29.877904206867377
29.814418183229037
30.078277944737184
29.980275066464916
30.05303746536724
29.779003557348606
29.89886435622193
30.083890890352354
30.075661107046244
29.987632854615896
29.92628564259974
30.028773764334037
30.02870249939439
30.06897928998721
29.894775841981307
29.694581965122158
29.735637686089287
29.81880526889377
29.727067232720813
30.015545084763918
30.07988108229199
30.278251682793865
29.934493451109507
29.914430723011893
29.866639496777267
30.00260034564614
30.160733555593428
30.330240326828303
30.134312442456224
29.895929170013133
29.738913021844013
29.930311219770374
30.049394264412342
29.94556552552151
30.11019195358457
30.286052626061387
30.31263813404895
30.18933540187481
30.19029135614625
30.03261902618844
30.012069285973993
29.933809891408416
29.777738670404148
29.819263116626747
29.845843910816775
29.865923867196255
30.14159595544322
29.95953271388716
30.10257121742264
30.154342032075153
29.894085584601097
29.945693615468237
30.046620128811607
29.966081266553278
30.153948563220293
30.16872861835087
30.059148991139114
30.21237385818011
30.068563761800032
30.18256498275166
30.11673405041858
30.0135271858968
30.24491406926643
30.061461240286135
30.02426578323638
29.944487772905628
29.950826490526175
30.14275942007285
29.91472653823265
30.041359716370366
29.716568790867584
29.94653340416219
30.024596507760734
29.90563457849817
30.04691665782722
29.849067312006802
29.84151721637704
30.015133739856765
29.88054467835419
29.679759103865088
30.253376356275982
30.2531428049703
30.28994505035154
30.31963164143624
30.247949639930145
30.184677728733472
30.128437932096464
30.018471121746774
30.20128940724838
29.9198018060966
30.053815540465784
30.137529432866017
30.180483065755695
30.164230369249736
30.25429481901197
29.970511656082152
30.000939207319234
30.027082419656708
30.023857531897832
30.194391282992047
29.9723812481392
30.013888441251876
29.72707851956715
29.928164954867402
30.17267470768162
29.849844637012072
29.845617003870256
29.858619936810094
29.921959788145703
29.89662477212778
30.219068204093404
29.883237677693753
30.103997684915075
29.946200270162077
30.05486069716975
29.95032822999712
30.037324346060416
30.13396195589839
30.253752337341126
30.166204164955335
30.10419223085592
29.931421048607135
29.89009447425969
30.006592987667585
29.74514798559786
29.950980588691053
29.90489920659943
29.805526846860698
29.94863876327756
29.882939222342404
29.944492098465684
30.066899008960316
29.942812470966974
29.731754461246226
29.70593302453548
29.598338962935653
29.837462176549934
29.630707256143616
29.750619995587368
29.598516129637577
29.84171773096328
29.615072175438033
29.52738868755412
29.460640059139774
29.536296633894032
29.5926157099301
29.599020675059393
29.800513489407837
29.859728729924413
29.987569091762857
29.890916835908296
30.102314033421532
29.64001202011803
29.824386508860435
29.79760835988648
29.618369211569856
29.592130072913065
29.67648901949378
29.77802850620027
30.008844741062987
29.810706236202424
29.907622702381374
29.937714505472503
29.8583204712737
29.741386055591676
29.869532977218096
29.788284191124795
29.939904941973708
29.717282266583872
29.55465473818805
29.768934639388664
29.484806430825948
29.54397561268785
29.625464660584896
29.846643115833906
29.802120131501766
29.877673378057455
29.709997208785698
29.955863928597413
29.70627652340716
29.652960908433858
29.834112138446798
29.92368682809887
29.748199926402688
29.898976324728483
29.770803865956978
29.968044650382485
29.971806695011523
29.853103786807498
29.845129211305945
29.93838069246766
29.864712374003254
29.888073077766336
29.89106314868161
29.626544039260178
29.877408583136514
29.95017891503646
30.12783493924925
30.313360831776194
30.192286961267584
30.19067002982809
30.152545371746346
30.32174340629934
30.14319772067786
30.1967066486959
30.21587163394083
30.14077438283597
30.121067626146495
29.986025188350485
30.04749578580839
29.932953716627864
29.97200594307818
30.17822402313026
30.255061359246593
30.15459656974749
30.164102116929577
30.392593479044812
30.377740261346176
30.364831294742935
30.011444754856864
30.267871073288987
30.251869095440433
30.294057326516988
30.333861394726664
30.249267567781118
29.976669208245045
29.97822999584684
29.736941605511614
29.99841045588612
29.821560188618392
29.610220292217665
29.689597706375103
29.72492399959076
29.6360710765848
29.680581422904424
29.826255507422573
29.76623455031172
29.594640721685625
29.663065590378515
29.687757384118115
29.71173378767391
29.73621981256115
29.81336368865838
29.87813705077987
29.968102368562622
29.78625670357809
29.70737388405257
29.845542061395015
29.882325738209623
29.698784685857426
29.640036503931174
29.715451336937672
29.80727529519306
29.670041810161727
30.02276336444576
29.71315209216325
29.877433525525063
29.815797765021752
29.68264046382692
29.645737649776517
29.544837730559056
29.578232321285512
29.624200761183346
29.735203539064496
29.816665005698564
29.763771846198615
29.94688454366619
29.842583713642906
29.45788048239245
29.80497821994969
29.86188737690497
29.73111017772297
29.95491709244447
29.936938590491483
29.68601843838724
29.699498113437816
29.74663346643319
29.936792477457853
29.637000063516506
29.941067320947376
29.841899085914594
29.75940531918249
29.852268965321983
29.822572935202416
29.869183118475846
30.047287930358245
29.980704856365623
29.963646073560604
29.85333186866391
29.81082768725065
30.082398215629723
30.03851541743183
30.077440712206162
30.087192127995767
30.141923219186374
30.175256595536826
30.02083080241567
30.03112596844616
29.932229184784838
29.682049606720856
29.80847405490217
30.018627392017606
29.69644981173275
[truncated: 98,002 more rows]
