# Supplementary material for: Comparative structural insights and functional analysis for the distinct unbound states of Human AGO proteins
Source: Sci Rep. 2025 Mar 19;15:9432. doi: 10.1038/s41598-025-91849-5 (PMC11923369; doi:10.1038/s41598-025-91849-5)
Supplement: Supplementary file 6 — Supplementary Information 6. [file 41598_2025_91849_MOESM6_ESM.zip › AGO3/r2/L1_L2_distances.csv]

cm
15.706990252654245
15.611816745286891
15.65256307616405
15.661298383570847
15.975942284347475
15.644138139851632
15.840601398064639
15.864934119244746
15.756586137404327
15.766350207361821
15.611615319008093
15.747775001049058
15.689690361030628
15.955519778914963
15.85158058342496
15.965631150395117
15.427697275993912
15.328994045630427
15.79968479905571
15.711573225094885
15.81457253031747
16.078593327923457
15.826132252461258
15.804176091801084
15.848068477391777
15.618979183418515
15.680085159035603
15.6810618808194
15.551928853670367
15.790587604306744
15.555070525825867
15.766589184532759
15.641277389656596
15.61858122891136
15.6744127215801
15.425056306763802
15.593064765502596
15.625751180771818
15.85967788762389
15.747995926130075
15.686765073568482
15.535225735481065
15.629658226537805
15.633924696678877
15.611461590674699
15.544995833085505
15.800508518338207
15.90129376331483
15.62220394758577
15.914268351437581
15.930927235869651
15.590213136812181
15.82595794621358
15.674753986412975
15.40180299155391
15.610427665901877
15.479291143873155
15.54796436579924
15.512362617781108
15.435975537777459
15.318058503706544
15.382823627196851
15.184488796495668
15.385421616075309
15.152837025956206
15.257819198469772
15.403237843509048
15.466848235447234
15.2916090709782
15.28231500251694
15.610425495263906
15.516829532559393
15.65498888439578
15.773885655538734
15.839089246253224
15.944694318584352
15.917657155785834
15.771342634116
15.675178288069574
15.770565579897786
15.722570041817075
15.885067488675443
16.02925912858344
16.134290884195607
15.705632160570588
15.591591134749738
15.879935627210065
16.03774083735603
16.03012381156914
15.754806314778927
15.794997494478926
15.888794162489562
15.939823690159692
15.768297917746553
15.765972489353851
15.85812518808904
15.648921549126408
16.04778018981566
15.868783508720833
15.714730228001757
15.924811141821083
16.054543702543032
15.716193093148634
15.678019586975159
15.928654914129623
15.721857208686105
15.89280542349392
15.86903974515307
15.702316307931023
15.754752286487442
15.398120711319109
15.744415470170361
15.644102419637191
15.664121951718363
15.587905859784255
15.694623673495089
15.72841595070415
15.825728857755417
15.602303241771269
15.844989928113595
15.850839721126519
15.549628528763659
15.755878334923942
15.819205503632501
15.849774992412314
15.828931090573878
15.693258803238395
15.861016929163032
16.037144741512734
15.950504930098349
15.930489574542891
15.780311818508338
15.877883627999463
16.080697151476798
15.709586652634975
15.722006347513224
15.77940115593856
15.857826645908435
15.977379086539097
15.916957069449479
15.998905015656883
16.04452858889572
16.096563916541314
15.96699910295157
15.847391958949016
15.88308681051282
15.78546136765375
16.20813090996934
15.94143676316664
15.747997985914344
15.485245510087973
15.718518260800602
15.792752531552171
15.789729648946713
15.946496010903658
15.914400331791633
15.977925309256145
15.724956208096254
15.791400864593685
15.69650338703671
15.784776952115552
15.642391537349074
15.586691405015895
15.316559786625083
15.370325662575835
15.434444210106705
15.224471701339827
15.340665499221759
15.608683461106548
15.46795475425817
15.641879271804516
15.672810900155234
15.740300454775785
15.58484685470208
15.36089545763697
15.34517198912805
15.20556149883569
15.585171184682892
15.45389028897637
15.297251645294612
15.52105808937258
15.249331673120517
15.247597581672073
15.31779233040723
15.45658284545545
15.470308296478679
15.25837898512858
15.287426522058206
15.6082141367461
15.764273729779472
15.921570575083399
15.930254499824187
15.91635425125019
15.88794042015209
15.600755927741103
15.417844969844321
15.737064716489845
15.927609331434992
15.760096253612518
15.655154328310683
15.50328779871568
15.574054875814632
15.881730013699508
15.570324045959113
15.715012319408524
15.425735176774804
15.505432831959196
15.418674555715164
15.447235960871565
15.672429901887252
15.574822669256823
15.847589283898008
15.75964671601522
15.788219097915805
15.596107061823579
15.89257208653047
15.516316746747703
15.579103208219012
15.647952231332331
15.454109329154697
15.737010613797398
15.561961000698524
15.423808566875055
15.632976904833376
15.49649525171142
15.483502103080072
15.451958991413305
15.50862172976181
15.285503091802976
15.443658173303682
15.437828473344457
15.476537864922578
15.433918233897838
15.514710322731952
15.420152666032376
15.375212580207036
15.345728223487939
15.467169108297458
15.30457989248299
15.414439753567706
15.77401130676991
15.757526972129074
15.876724382833983
15.66732463132802
15.611400146911356
15.726381263638576
15.529481296263478
15.607978221600913
15.405862322026476
15.361454862004802
15.525372073417072
15.608024367697167
15.782143597849569
15.70707333429335
15.617443906595891
15.822417421316514
15.396658878343839
15.5022119424778
15.585023119048843
15.670006579133009
15.856298335466604
15.786024254891732
15.630949561725886
15.963242738593907
15.816060177556972
15.601527548722618
15.785654076520204
15.67686158851832
15.791857105761816
15.879109783918738
16.02867803470335
15.891989758606297
16.345985849656817
16.079928374252404
16.131568444777553
16.22217181353889
16.2327130800815
16.067708355761877
16.06936268862262
16.015743203554557
16.043683547572996
16.11184868671064
16.119223740618303
16.09922479315095
16.018551339541247
15.810170514105621
15.75277407674923
15.693158568839324
15.837950948114086
15.751229853028814
15.728905150257887
15.878952194200073
15.462872658206788
15.7928065311538
16.04641944270202
15.690091872070324
15.954020652362313
15.744676340229681
15.53801364242487
15.733091352736086
15.749239713294768
15.809862549508937
15.859204161449851
15.796444426208224
15.98267390588914
16.073250936400115
16.218985011552576
16.303990889099598
16.179700511849617
16.213883712987876
16.162726467981614
16.38875490768762
16.259779787030777
16.1477316810983
16.039008965604395
16.08291661879604
15.998218370257451
15.84546817461958
15.706202591670209
15.69118420054535
15.69371487934014
15.567503505554548
15.535128339239261
15.448602787923212
15.529622666341854
15.579534648833091
15.742566322039572
15.67052675408683
15.803167020303498
15.779297770347272
15.741109913108456
15.837842887951675
15.74013385257417
15.521671481439046
15.592093934729382
15.542793535068805
15.501241153984092
15.818217652958594
16.016940624743054
15.633810661276609
15.680209291411348
15.587672429669981
15.774037002772811
15.755430013612347
15.84162980352166
15.735550171639183
15.57200203023764
15.866553687985078
15.930266937489867
15.430298205170786
15.509562863771094
15.502934522327399
15.750824150517925
15.504592016073202
15.652322036401067
15.374528490982057
15.55872233438087
15.622871685921423
15.682296546913848
15.626038103843761
15.546066284478444
15.614506412159146
15.570766606819491
15.761850596258169
15.736577832563983
15.705676632101314
15.740964719528682
15.588774207684109
15.869927793556364
15.765176214400476
15.830562936669532
15.958238076048273
15.741327941916586
15.995006721357175
15.653168372698454
15.713320664543227
15.849933929253115
15.605734485038202
15.804310381169488
15.620025103010267
15.475749600810015
15.632132374549617
15.757788683351494
15.816544605584468
15.820075648336662
15.879271891984652
15.874108989033543
15.837221180688625
15.895663816072554
15.830265335898169
15.945721356738998
15.896208292938205
15.995917078798842
16.221513851123856
16.12744040159444
16.30214260755395
16.168700717974364
16.35769123586607
16.29442569761091
16.35243469454534
16.184849881682762
15.890777194654161
16.081779050707794
15.881242264762385
15.896331766767437
15.991662321450411
16.178070416185392
16.248988601519887
16.2391722286643
16.054271206629934
15.97945947440779
15.895262024084527
15.690465152940074
15.85458323648518
15.915542551111587
15.68702820167402
16.110076280494297
15.943300330214242
15.473972869507245
15.563901445662555
15.584551874868904
15.640210224501358
15.45214716120476
15.577905037344564
15.65775028249727
15.357449973737655
15.962977688005797
15.712273938969107
15.918600157598217
15.495188149074428
15.424248556618023
15.596255801428489
15.419394896936678
15.798617626842095
15.688662980340357
15.791995400320856
15.60599110853595
15.726973607840105
15.717101604130285
15.743547052458414
15.95335404640533
15.620442839694547
15.81272781093636
15.6631056559398
15.654954171685686
15.791312663477548
15.77589682903837
15.871595279408018
15.842778039285283
15.573929978680994
16.04780699039382
15.818181467339675
15.571468718814494
15.573784655054173
15.494730324675437
15.516736644754523
15.544826918308944
15.688894912244868
15.754303424040902
15.861083602873723
15.729501609992084
15.826284370658241
16.015293627298483
15.771331937682868
15.578710708536441
15.455663088558214
15.478818467851205
15.411492625890997
15.790464516002709
15.534232098584898
15.723105567252126
15.658572471515672
15.658365816913864
15.743839259967451
15.80503801629998
15.68284781121257
15.613382717955618
15.855758921125389
15.935459801209158
15.774971349206936
15.615376630019503
15.699251556149626
15.696320185165202
15.54470769443089
15.601348869313924
15.347923165928115
15.282194027228496
15.503611229634254
15.494269928850445
15.595514955899448
15.796881566170153
15.664173429389212
15.545429725740705
15.442862022542194
15.553011454087093
15.797777690475126
15.710812465634659
15.30008483476669
15.285690050403433
15.612798630951422
15.530781167254991
15.673567503024893
15.508930621297377
15.593667596715951
15.445180613317062
15.464514325003114
15.540667819316283
15.484989302732012
15.568825650364182
15.357150589778431
15.49075315835659
15.383749892411402
15.346794305336246
15.376898705780144
15.520265841292883
15.276057954606427
15.364488855140113
15.45129251084202
15.46953727465742
15.806610157435445
15.62106521249567
15.511642323939169
15.649011997917261
15.543650013896249
15.96331127514362
15.882065638388557
15.68913721882329
15.790091286014942
15.702689465836343
15.532512812581801
15.589435895523053
15.59356173787631
15.45794881413725
15.649610479114159
15.62031913842526
15.84063724390398
15.932496960099746
15.923240601626519
15.709821614754789
15.731594600133324
16.097841626693697
15.969897257723762
15.780178322450832
15.860525206946928
15.833055533782874
15.98489567310854
15.904031577617923
15.855646925278997
15.969473863198381
16.006073498419514
16.07262980991849
15.847948219151561
15.830785032659959
15.912713522347284
15.872937952283653
15.873618738855416
15.672860840020736
15.766612400647208
15.921836339615504
15.738742620136438
15.90714578455498
16.18292222449526
15.996720629325107
15.897226948808674
15.748313218429361
16.008027226555175
16.13110363133586
15.879085956736303
15.902531790783042
15.949320009562872
15.948890079101773
15.69576265397205
15.766959972753131
15.879433337970463
15.994917261504975
15.970995085075447
15.927587897205187
16.011565053966727
16.077540039586143
15.82670168155278
16.30187606230947
15.992382581788906
15.845314058289283
16.25583312755442
15.97949056111917
15.997796755360888
15.961412625985215
15.970936796864128
16.144232160237607
16.304793322590495
16.154886705877946
16.178808553513953
16.15122187274773
16.00278663458836
15.775910096589431
15.58381042186135
15.67956603152174
15.852762080551502
15.869202629719757
15.993665086620007
15.653263614268722
15.727851439748568
15.57929931435628
15.621057270610637
15.581017935554991
15.481032739005007
15.402839010357814
15.369284003746667
15.75776115299408
15.701824962353275
15.636701684338536
15.792887649536668
15.84742324624837
15.916187889760337
15.90274676649489
15.928702110162233
16.051806046618587
16.080137602182052
15.992060964437545
16.23437357664003
16.08275533807335
16.031927036496516
16.021911784626827
16.00303541546243
15.873770533721979
15.763582250738754
15.746117480885887
15.719405311510176
15.906467865868091
15.98199019747017
15.99945781656736
15.89481614559071
15.933153567546851
15.742756754316881
16.06121882921348
15.952497174138484
15.696879653723702
16.067604692119758
15.854163888328257
15.748530483265215
15.555707920845991
15.725051755301259
15.678052882851441
15.824854218113746
15.827995274959147
15.814729297631006
15.880725806028584
15.880839444107965
16.057324154352543
15.910497641551716
15.998034687341875
15.83142435494008
16.126424538871333
16.045270943953422
15.754750782687209
15.645498222967275
16.056867405312175
15.531422837365705
15.570397267312392
15.708148258844552
15.694798164412502
15.575125637697047
15.473207703789047
15.578001000687372
15.529135341273149
15.285894919346118
15.547648902787351
15.559430262897937
15.579422082906833
15.534337275874398
15.3164957500121
15.209870677411638
15.019969231677893
15.41228288300304
15.235588577673644
15.13937489382805
15.356397237202465
15.308742858806763
14.97566581379843
15.585134392691026
15.566016824176556
15.433873558230495
15.38032420014244
15.41220669124329
15.502831185540241
15.43859830503246
15.420181107651505
15.38941927152697
15.444081282707984
15.613332237750223
15.813050861929707
15.733822424461817
15.64104848063118
15.421608906099582
15.701622650631895
15.47727793425365
15.412025258209113
15.591556165052783
15.582213395610694
15.891115650643254
15.868962311659569
15.728406050013124
15.536035190358545
15.561532768456793
15.843203338412467
15.747940016675841
15.834630811580318
15.663604646635097
15.776502475573222
15.650389039556583
15.839139067006654
15.95616685375455
15.696742636078374
15.677379183679006
15.953948672713677
15.909213140460096
15.90378675071577
15.955406266554377
15.941455987950217
15.850886529457453
15.859153066798134
15.586575481884925
15.636035390748638
15.976072665127667
15.82042707235982
16.251075970423376
16.2189534295667
16.282655006280322
16.256402607431223
16.26359328916723
15.777795578740038
15.798874139662164
15.822584205407138
15.70109431258267
15.626560336511766
15.674117450645621
15.630743921659066
15.500257936379269
15.577619938060117
15.590534471027821
15.67512855876134
15.54385451751323
15.46604287613821
15.517941772419999
15.682740694184643
15.533067619443349
15.45203823970028
15.648357588376157
15.693102899098038
15.71286852952811
15.541953870507388
15.498198047068867
15.634273457263951
15.787554315450935
16.072091412281516
15.946914361377017
15.970047540715708
15.96675804138556
15.705049695834518
15.950130878916243
15.655515137534746
15.581555364605336
15.569014094609345
15.549997694672363
15.647504126667208
15.624674174278544
15.381492823393481
15.567581214842079
15.373807508272657
15.50509829094852
15.281905585142958
15.459052729295411
15.596363117432638
15.410621716605144
15.590279532126074
15.38242624788873
15.289168854271683
15.51067161760818
15.43805805394338
15.487134563335813
15.43819943809282
15.596097855395511
15.59301570742609
15.579122745188766
15.572153823996029
15.662931770277511
15.342788328727098
15.512680089720142
15.49816748247962
15.429643291228638
15.541427467330934
15.62358354852742
15.525953617482502
15.716599983170646
15.693401164331863
15.950954597165259
15.744864933483775
15.97267944723192
15.788727171792187
15.93376653421215
15.715313606168893
15.879722391017072
15.856636124967437
15.707245377736584
15.832098155931146
15.770314389253315
16.045495595449577
15.821018407788026
15.737912291011826
15.42174600963245
15.546206238097408
15.600063742869528
15.656468634423385
15.424977303888067
15.55766557032588
15.705527241018725
15.546529739376634
15.467563949585902
15.68036903039928
15.514474996896418
15.56799393182502
15.545485387191205
15.479785879926444
15.612122856945758
15.644717309732899
15.657345043880314
15.686584538071681
15.86264438726688
15.766652347906886
15.962168362526068
15.638800632532016
15.51376916519899
15.417564841740097
15.583981611979075
15.507261931000267
15.372910257231236
15.344994593707804
15.46026690088114
15.563783733370782
15.599942024616903
15.581234886004506
15.501340594900977
15.578932521649284
15.768876471354114
15.774343569894803
15.488245220567045
15.790951503585912
15.377061568940222
15.319782153682608
15.589488571893353
15.598785294322367
15.560066165396291
15.564070951839447
15.835762716139062
15.971604927458207
15.780408933704354
15.581609291739415
15.514683064760035
15.678091890162653
15.688707004030235
15.571040181135498
15.386604636571361
15.492776992537278
15.495874691044211
15.708936224922349
15.724505804789965
15.364074582377809
15.473541425791119
15.302114642997212
15.513218019200464
15.953259969744977
15.917388739073443
15.48145297440493
15.572472481729555
15.61212314749447
15.408721095421992
15.431714382304289
15.567725932962446
15.155045936589003
15.064471821058294
15.199358860446667
15.343935230599632
15.497220055001955
15.445409789604046
15.651461423026205
15.470640834608545
15.717378105083949
15.679894971881238
15.499876321834947
15.484545995936644
15.546877226702378
15.36315091019366
15.202049144615083
15.257330556585384
15.35569421308062
15.391090031662957
15.265419410926045
15.32377895603499
15.553455660781385
15.40630985193918
15.753010751480337
15.647020150275814
15.624653868803529
15.541972733297397
15.163222570256297
15.287635478686354
15.598557470927217
15.35820255002915
15.432557435659291
15.553315247854076
15.320895892236313
15.750243237714427
15.439847474289998
15.617473801644143
15.501937877005126
15.496777593905739
15.303378272727594
15.318345550302487
15.461783034504467
15.381150598912074
15.407939003908421
15.374301290292095
15.447889003690323
15.338244918604255
15.475782631263579
15.654193770177002
15.612713034122454
15.618593231499554
15.606128625180713
15.7174511000389
15.714461126123494
15.426024506975631
15.630156004254177
15.633194474237847
15.732186880363864
15.67145441420716
15.654875325839384
15.751917925591256
15.569449394398116
15.53672225879634
15.63966215561298
15.730549609065278
15.592784544083932
15.573506992267262
15.562028155692785
15.419161479931079
15.543900555921295
15.599590631612571
15.848860969093844
15.696863193441063
15.86625446299574
15.755881779236805
15.973621440748516
15.994340321252414
15.954109777938108
16.107420245471054
16.041268214434663
15.634341490842626
15.610112255618166
15.656690071076182
15.740576196403183
15.79903526503023
15.527243948522456
15.584341223670544
15.606412630259905
15.263911109502954
15.374930411086197
15.547577780718472
15.200923036929401
15.359086049014795
15.399819351366927
15.277633258876996
15.293199819553807
15.280851589288645
15.226735261442032
15.231890651559418
15.111290402297687
15.06116116333298
15.30087907978312
14.990101086046183
14.97271147895686
15.234895173336787
15.286100065169084
15.179204154414954
15.186958554044454
15.269808234154429
15.445767645212289
15.204122175320773
15.228073951216063
15.314471628295774
15.330121747024462
15.122493992620964
15.166297047515565
15.168953097517871
15.094854159344042
14.983245872148974
15.284189511155423
15.10396460074386
15.267935689985094
15.186830880141182
15.311417044220077
15.15936791769399
15.057684132519492
15.21106726152286
15.411357469233373
15.539296262920324
15.325711938523837
15.553107316097968
15.24913222885182
15.241928814353189
15.273589443464184
15.364078292283645
15.51168337325884
15.419399550096735
15.42269543960571
15.379930306260611
15.252404129744813
15.525879702932949
15.649915823409785
15.473568486488718
15.351775194534046
15.396421677438289
15.344216136426185
15.320913955742945
15.443425417646313
15.206428290538065
15.097970675265978
15.356020193412219
15.497057182896238
15.411456105850993
15.54097237445321
15.497305112171889
15.612428259551868
15.753510372853642
15.634398926384566
15.522634761513451
15.784015953279848
15.578254164709637
15.566607986730594
15.758575818167474
15.67036439440423
15.525988983452626
15.593143993554959
15.549011825920235
15.641419844716228
15.86286898773404
15.704259123100995
15.660849362954849
15.547917529463968
15.450397189777714
15.45870387536057
15.359848769910782
15.348997985899697
15.361581033370477
15.445087255852757
15.475912363355727
15.630483052002072
15.680272206585594
15.650019262193206
15.868780032003679
15.882079141970472
15.506936038585984
15.7428749394969
15.629026617504985
15.629340198495116
15.665974556480181
15.68537529132025
15.88398268736806
15.748408363520848
15.869599423105655
15.598004976387081
15.903611533880524
15.74738927943149
15.969846545508185
15.83911490133875
15.844547926134947
15.835717502949686
15.68356279992047
15.824679451409686
15.579360053390673
15.797111470232707
15.797401952843966
15.577010325729693
15.86097214850186
15.697724665399422
15.764857171729686
15.9053703874686
15.903363119868587
15.841968188272888
15.714942405227264
15.797810754416501
15.815847154699163
15.745232992566287
15.779090622068454
15.806527171980118
15.78912166316151
15.88333727103924
15.843845108388509
15.791338768248501
15.498293438482392
15.630658352754416
15.553939316700617
15.600476784291985
15.59195173762839
15.781999649810095
15.489426649121684
15.561188752203442
15.706004593091658
15.601142041955796
15.812941944852573
15.518817935979065
15.393891850257317
15.531422606538946
15.680857858213113
15.408849209874557
15.690102928613939
15.642077768932323
15.666634623290848
15.497324066505097
15.496600750524413
15.629919035735535
15.605127855251574
15.507196857892046
15.514783255837298
15.424167373176115
15.424879642997604
15.630876604199583
15.365612538921889
15.387151045286382
15.424813067200702
15.28879712114644
15.611684543195167
15.569740377698144
15.47111529394281
15.501597231334667
15.125744680661562
15.455973143125652
15.546102908383078
15.687245588308663
15.772874777190061
15.542371008698012
15.56605839866506
15.7504456142218
15.944093670976653
15.685414701323452
15.351124960002712
15.237120343716441
15.227719731174709
15.257572934077894
15.29184897130881
15.30440605501286
15.525245524428625
15.227641263672396
15.545190137159782
15.190530169763356
15.469829059907196
15.35310324137391
15.258208108980297
15.389379949719483
15.690269850340286
15.606922543502634
15.398700318914775
15.50974139905712
15.388936049785636
15.416914551900053
15.570155602315333
15.247649741465139
15.46746395018012
15.249707612849935
15.266714254361677
15.480115108020899
15.447676140528674
15.333527036823293
15.579453658652714
15.41523052726845
15.790435600266761
15.68149442420068
15.55086405788757
15.65947574525388
15.859438817122
15.781182974671447
15.703096738435303
15.890343927227613
16.104206926625686
15.847173058033382
15.776913661413754
15.562483153798885
15.79951119218339
15.971627511602831
15.994892541961688
15.674725698734488
15.862286356882851
15.976599881793591
15.849731765604346
15.770517482960582
15.889278234029048
16.35883817390494
15.964934373656464
16.000662553079195
15.909384307629733
15.811025723095076
15.807419805247358
15.626126409579337
16.00327565448348
15.82364029464823
15.918487785732335
15.788966465615974
15.861288249359117
15.901689404236556
15.969442510384166
16.207112245153528
15.906687560088251
16.122767736807333
15.895518925207448
16.05991028132154
16.010956526964858
15.989740622897816
15.894243158076677
16.04912753362365
15.892522389248777
15.824917758300113
15.909369665446738
16.05036109447894
15.955021225746778
15.88076118789523
15.899805652530846
16.046687148531316
16.034423095597674
15.70404534009441
16.093468424607263
15.834019243181798
15.698289995673987
15.838247107614228
15.789077209379666
15.709026700125943
15.773226353635817
15.865248810606975
15.748271727826962
15.803552244637972
15.701424087282374
15.856503526357404
15.724786919656067
15.841493813914186
15.490823432044772
15.640137748900237
15.689884875005173
15.717013111513554
15.35140752956288
15.353591400969547
15.547022674436002
15.184355503666994
15.52518054834034
15.512900866834844
15.401419476079944
15.345951405226685
15.364672249771566
15.711766101421421
15.486733203215943
15.764465572340862
15.838590262046987
16.070813109366583
15.741319356622279
15.702864232775104
15.806295856864073
15.865563698597086
16.0374328018134
16.12172303817525
15.70706472646253
15.874800777349432
15.906836567503616
15.6369749384834
15.672122115876725
15.588012687811759
15.88726893722285
15.701865207577196
15.625518686673011
15.447643207203503
15.55174762443104
15.478937923191664
15.738013475825495
15.972365078708876
15.872340469272816
15.946000517019048
15.738875546789313
15.881072513542795
15.874790075626578
15.83968964897827
16.027696354694154
16.00430321402838
15.788993809334055
15.921208672403239
15.74103407176299
15.806995988850328
15.848742625702625
15.8237081316727
16.24064071736649
16.025655773393783
15.913297763851892
16.211926219525157
16.030450430684855
15.968501047015852
16.285932891024224
16.182111935304217
16.105836197383308
16.270415036437523
16.011819291485775
16.047905754664086
15.906121069177132
15.575017522468029
15.908812136707144
15.623941961739392
15.68333535050479
15.58751527454474
15.446109268733945
15.69836486166845
15.538463756447454
15.835418380127784
15.674406805519622
15.817360226116183
15.910922007577195
15.823682758640306
15.896213690856253
15.626728155415165
15.843788598640272
15.637177843768304
15.710633241173227
15.477765900159131
15.518543400643706
15.432712153412247
15.427305086057775
15.490487083363382
15.559984588976102
15.650439294158327
15.807159547035658
15.61866661896627
15.895667722053826
15.813968656679194
16.08556491227778
15.788615291354931
15.782584278260972
15.99848319075942
15.980031463251418
15.86567695561688
15.945572990127904
16.021005028729867
15.93887278840144
15.75680633540016
15.787174329257892
15.834393093577024
15.677497223426723
15.78919532197423
15.938941422304808
15.920071775891554
16.00063869383332
16.072161660662523
16.08627298268989
15.945210201234026
15.968952847820107
15.8599280659638
16.024418077579785
15.996889032684415
16.112755914526588
16.253459315941004
16.39350310385807
16.060899096771944
16.059620727485314
16.12606642430395
15.96259446217675
16.06244378738255
15.807063111112328
15.676089959912096
15.604343663455897
15.804573051978046
15.741829551079592
15.67427882514679
15.521692911227477
15.666247013753187
15.653825864135133
15.797349517987199
15.753969234618538
15.806327249995544
15.805265960065165
16.00498859966049
15.765729719411974
15.761007783874769
15.679514495916374
15.785768140537266
15.78432823233056
15.58778759242338
15.697068178092167
15.913057443041149
16.024951240233882
15.934427910963606
15.787936340434975
16.167714996053668
15.871005591080783
15.97409295385099
16.242159697568717
16.043205271154857
15.712536929548126
15.817000722957387
15.84004034061618
15.675524162569358
15.723769572026352
15.75635625991391
15.786709715909891
15.790393060124174
15.859678040599745
15.851527335910859
16.02214887324355
15.837245774752452
15.698550054693907
15.894930641270506
15.361808125033178
15.621328146074319
15.738711226330201
15.72181403217435
15.823921000628667
15.468592410445998
15.704888275411182
15.675940087015249
15.748829820831896
15.499227979001097
15.503561958863232
15.617728354467411
15.728625190144118
15.806117258153247
15.923911422245753
15.821552144794442
15.76570414556248
15.709727049086817
15.42855318208115
15.54588035824868
15.614028898841537
15.755195872388759
15.818945594622447
15.37246936556735
15.583474156006414
15.438406376490205
15.625588192935178
15.684173367460373
15.50573897641998
15.57996594159282
15.338135128720033
15.511514453787315
15.618609245485573
15.480895349486378
15.323588385375507
15.661594085656816
15.570853011390955
15.333431112231985
15.263831743787765
15.613838874164227
15.63070014275379
15.584760670705089
15.634533014048406
15.691318311362604
15.794386822275989
15.800318469741056
15.678748605948254
15.610535367406507
15.737545510336567
15.627450355537876
15.676424617783253
15.477565897910317
15.504123826141907
15.334586881422375
15.305426003804634
15.56860987493395
15.313968557905659
15.687720980607393
15.507998264332143
15.451018881114738
15.322570069665638
15.183481045361406
15.07028191733295
15.248312687445647
14.964338999845646
15.073107503383168
15.436331248740448
15.285190227295452
15.263888563155714
15.261711123121207
15.110877890170311
15.319926225782375
15.422000395314114
15.356861312726686
15.308277907233638
15.1240062924299
15.170165833768557
15.28328085929228
15.449588038426027
15.438179606115696
15.416788068194329
15.370800961245688
15.321188120806607
15.230483646839167
15.101557363411287
15.32990897027893
15.479331284242424
15.376083171828007
15.477650957782016
15.521024130813812
15.541674415676953
15.375679617249167
15.499116856239027
15.383937181535206
15.659644384933067
15.612536534312401
15.570812579128532
15.709410457141953
15.715738412023613
15.506223974762797
15.446799623714929
15.406862517389012
15.557186658502754
15.956529152377014
15.57553522447571
15.537166858032329
15.350669783538352
15.42678221950078
15.572880542115628
15.761731689264243
15.71222621265695
15.572989286197394
15.522370439391521
15.651069021651415
15.58657604370887
15.54811530950163
15.680377252657186
15.551084792645163
15.418026155335998
15.54942835144712
15.438580524678041
15.398234841185891
15.572127221487593
15.51089563101018
15.251152704465571
15.852708443578862
15.454502193891244
15.561443085105106
15.463878321256523
15.357924412023491
15.492043761510926
15.350920457664884
15.55867897027304
15.617058619299574
15.678529908860941
15.408110203598268
15.318093352153246
15.400207965011461
15.2773466636062
15.531295755676298
15.829690518556326
15.650389472093819
15.58259673758507
15.651164738359023
15.660513260796979
15.622307788196999
15.74036874332911
15.773117977340233
15.783924944859518
15.764428852472228
15.576171060348436
15.405485835514867
15.299864857215091
15.40088475793557
15.64523228327277
15.436006164341748
15.600113070040745
15.592523073817947
15.45306586820842
15.871139187712426
15.569268538330743
15.479297072872392
15.381421123870497
15.377876631947041
15.456548498037524
15.528861304434413
15.452411138299587
15.401834866665473
15.492739956015722
15.576708723361607
15.651552914258966
15.41773795048588
15.620725459482712
15.73040449317333
15.607962543022419
15.69203082996979
15.210766905975403
15.719656766181279
15.732381622864898
16.002288249019188
15.921171926324714
15.95746630948112
15.890920767501443
16.121367136675534
16.15812553942791
15.893096792864858
15.749481453064123
15.846385138487674
15.940923456985889
15.846162841588113
16.025184236137484
15.894445238586835
15.68218993859672
15.774972592450814
15.897282712229487
15.88825968427491
15.729551221571004
15.92609789131755
15.832041072679255
15.796000031620812
15.763814002847687
15.693120070114405
15.568412537356103
15.765283067133817
15.593071398204316
15.416739318235429
15.592219317335593
15.623775780266193
15.834345659514293
15.544368854968681
15.906759862933384
15.872099282548135
16.048491717343616
15.80775711839258
15.822219563578729
15.875801284691867
15.921506670750688
15.921004491567095
15.920348900493721
15.785603799587294
15.78772252856708
15.458780998010361
15.531925389623341
15.52114289010044
15.678952108499281
15.436785466585988
15.417648264704498
15.316180124526856
15.512924887627232
15.551158635328116
15.313692685546846
15.545306893572583
15.73580614569035
15.777043250363734
15.49167925856895
15.759699659420436
15.760302984463486
15.881327169776984
15.490190792210331
15.624691788602522
15.778608117116814
15.580373686303375
15.792605450350758
15.749472677644265
15.512678889647667
15.808613896267794
15.579773520671441
15.656780516744522
15.49467943041234
15.367235169278493
15.576272317396153
15.824233719578668
15.587262959261997
15.620805248451612
15.9405030479832
15.937572836420644
15.701358840879559
15.473948074053272
15.512578164545829
15.597290257168586
15.719608173184461
15.681467209713247
15.809630292411347
15.34764429320701
15.625363239842942
15.747125261603376
15.556909442790934
15.542017127352654
15.276981698531994
15.439617080442293
15.408809618556429
15.379086390577886
15.587409473365279
15.466278351568057
15.862682048954289
15.898098535463356
15.849712794890424
15.640490278444874
15.632138746676073
15.708325809574749
15.827478852945271
15.836492525889025
15.492388008746426
15.905649535117702
15.668671095085374
15.691444011181767
15.81436764716871
15.859209225236587
15.650830680396334
15.979835056731469
15.622420719445673
15.505261499822257
15.862996491050472
15.93180893382933
15.681031954801337
15.89666774239036
15.91342431640832
16.011175838038948
15.584274278290174
15.725406532905668
15.86628853558791
15.84191560478235
15.820222413180588
15.813538016777711
15.752556879601185
15.852417883992752
15.485570930949923
15.50487049799677
15.498943935679865
15.528440279553385
15.487528786642871
15.553922685199861
15.49462955569955
15.374124334202081
15.600508772929347
15.793869456206394
15.755094762957235
15.427491455825324
15.493613772262208
15.61311700114371
15.666156681851254
15.369667347760904
15.444540531888222
15.428658240753988
15.470789281879712
15.504322608750444
15.521459844977587
15.265506190899188
15.253122907666434
15.190139862041246
15.213361371641772
15.214021031254436
15.396838563934574
15.511547805332325
15.364110247854033
15.207790839858383
15.258280642950664
15.37327360954432
15.257843656013806
15.104383234649141
15.037973426693492
15.210245429355943
15.077540060146038
15.247754246794363
15.177805347781593
15.033873851784985
14.872659510661018
15.195623323810212
15.148514546415166
15.037245854232316
15.027095160131807
15.38615825401028
15.1578452481763
15.092672251704016
15.147752698332898
15.447494015434215
15.300836509955493
15.512521714334742
15.532959566608358
15.347866648578421
15.388269614112156
15.10348460470526
15.046797944231018
15.150687740609335
15.21240372994437
15.193506850184905
15.27353679201053
15.126733743938619
15.367505448615036
15.273763354383709
15.13988247106029
15.379867955267581
15.415105246253834
15.49835643985387
15.458362627570422
15.433305642798276
15.307267426917079
15.42388390168764
15.310318025015299
15.514657539914595
15.154786715253945
15.18700963883292
15.395034652156806
15.18529634272928
15.192705001441933
15.12041365267034
15.217629348802818
15.269875704617334
15.395023010864165
15.121034008275553
15.473452247086058
15.488318670098717
15.391170600315764
15.283459389007923
15.149885716723267
15.416319035739296
15.298222745134208
15.445290484733876
15.444721508130899
15.35340989482722
15.096414855110819
15.213807982513318
15.049230254297566
14.987672736183821
15.154991948492675
15.187184800484799
15.133236507574427
15.266722845444644
15.486376957499033
15.113607900619465
15.227039266346543
15.3493674243334
15.382409617384692
15.536028028715243
15.54707445360596
15.507637767375476
15.419291711559541
15.64305729348017
15.445036531458523
15.463176360890868
15.516463331535656
15.772561423790775
15.725319922624992
15.657628293579409
15.513909462428842
15.59282669437441
15.69200985161731
15.52203607409136
15.705050373333464
15.908703276674535
15.790446349265743
15.683377317427615
15.770081849786752
15.988573221479474
15.710661154593526
15.929716128889027
15.800717858075759
15.904909610512478
15.8747065739903
15.791644523256087
15.779467838895602
15.724399315394855
15.731047586053972
15.708211493218213
15.919910967409603
15.999141407579643
15.898417498150781
15.572442102574183
15.865348370292603
15.885631295259406
15.646637926921466
15.791694704265158
15.740840282402747
16.051183950977357
15.891979957048447
15.80309503383215
15.840952010803852
15.833127457277232
15.719806250039461
15.761898464061202
15.56610256870326
15.693432072907791
15.832499386692556
15.769791010944019
15.77037394112037
15.727992469972225
15.792860737504489
15.817339140877435
15.623195666340035
15.658473474711696
15.765410701167056
15.66585440698533
15.765822990204704
15.578156637169224
15.599684101650608
15.452791043081938
15.555884533801729
15.647834266103114
15.471185989546068
15.42213200759598
15.726867557999384
15.646846978650535
15.612147554426969
15.741104364007331
15.34692436904347
15.361822422058552
15.331678316675498
15.28587685055023
15.575867604869593
15.81279282087678
15.687735052340864
15.55335031905421
15.854067444941792
15.894528547761496
15.511612523890483
15.725212801717069
15.593792763568148
15.669022414302091
15.77926687599566
15.799918477036412
15.527435077825578
15.687390788031902
15.744875710216096
15.575257261127721
15.577746860114674
15.612144206456488
15.520794056450065
15.364388625613433
15.396864658529127
15.46519464168927
15.474036197779297
15.557429461774012
15.372088528893428
15.316033563795001
15.576659483848816
15.471647137774921
15.529446331628886
15.377551908836384
15.359882000237535
15.660666680507973
15.345726601247483
15.56681235903311
15.679489865761417
15.72122153912926
15.545632622282941
15.500375718221727
15.388063477164025
15.342354794454096
15.621358827597769
15.763101412925833
15.710346662004314
15.70674627918782
15.316098471248988
15.685119880319359
15.597646021885318
15.590918549568165
15.787757499981527
15.542495258704214
15.73728057454534
15.652296281433003
15.656628512409444
15.599723763695987
15.502222604823926
15.840837803827576
15.425120314030611
15.345747235351979
15.695502597367799
15.780358908851332
15.73714623033445
15.807377021547806
15.637768649678982
15.656548811068905
15.426850459265737
15.350414650933047
15.473295508755506
15.461205410632735
15.607662054810028
15.475601556252508
15.742314879576035
15.502990982803777
15.370769489753588
15.42589377351253
15.346615399073597
15.685567688687103
15.65664542014545
15.459256320649063
15.587691552724735
15.47797926655827
15.443481942062524
15.298394110743127
15.569025709456088
15.653135480769064
15.828890478399243
15.821440178818722
16.113261013803747
15.843864694784328
16.132178195128674
16.06698889632748
15.993198907636685
15.9072476223277
15.879796582382173
15.956981120989651
15.913855431802048
15.881374659947799
15.72341508829902
15.876304740071541
[truncated: 98,002 more rows]
