# Supplementary material for: Comparative structural insights and functional analysis for the distinct unbound states of Human AGO proteins
Source: Sci Rep. 2025 Mar 19;15:9432. doi: 10.1038/s41598-025-91849-5 (PMC11923369; doi:10.1038/s41598-025-91849-5)
Supplement: Supplementary file 6 — Supplementary Information 6. [file 41598_2025_91849_MOESM6_ESM.zip › AGO3/r2/MID_L1_distances.csv]

cm
44.66233090291556
44.87421038979754
44.86097566446807
45.060062493186166
45.14903000915841
45.17710750372051
45.05557886570503
44.67636105091225
44.89559102211106
44.76317022370665
44.601975287852156
44.72416249385469
44.86646881792221
45.146925699539864
45.1585446802439
44.96225044177316
44.6894035493244
44.6316501183877
44.94039361482833
45.01602161635565
44.78513884326949
44.89345601249833
45.023007216807976
44.75921868873184
45.070762316172754
45.174688323648745
45.22012647347617
45.15620791059329
45.068919209304205
44.59316505237
45.07986030732163
44.36985727585313
44.94400820639541
44.92631888470841
44.73858747200268
44.69650367417177
44.3650062751555
44.598694233754564
44.748631818017685
44.891990166352144
45.17311678610069
45.052911689556744
44.962633893316415
45.02475855726979
45.16821051958882
45.2179057018344
45.32602846462426
45.248355397592434
45.18635848713175
45.171850757818866
44.98588180680225
44.833613759001715
44.86286818971188
45.243366725591336
45.23918368020432
45.54746447220884
45.048381783686956
44.89393584003631
44.844196901064045
45.13650487463271
45.168307108191165
45.05592606096564
45.38421587715904
45.228184598696885
45.62529402497897
45.52383109200773
45.64687941112986
45.00679449199527
44.99941515246912
45.436211569190334
45.43724833578313
45.64058765549698
45.48878027894151
45.085972775409964
45.135204247103125
45.06787738251853
45.56836546264655
45.40661105395769
45.590457734717695
45.48720511216352
45.9224755150412
46.2872448057677
45.84182800682673
45.28130007613005
45.47911543948088
45.80912988940526
45.86144033095829
45.91661629633956
45.72951624545167
45.54334372133939
45.84335306021728
45.98322683513955
45.43756377067673
45.682567999054555
45.44795372611936
45.38457706241231
45.36453610741065
45.041301800538534
45.192063835409904
45.436230898153106
45.14839831315171
45.16435090358842
45.422481641723486
45.127549664664954
44.996177376558805
45.47640088682408
45.28468854357646
45.533854274255056
45.175915248609996
44.98256580227918
45.141019587600624
44.986242814433666
44.74059855960984
45.003279314284384
44.822391979884394
44.77981375164557
44.590415626117554
44.59523698735163
45.19348182103427
45.22483576051265
45.337347353275405
44.90670512111689
45.10764975225028
45.39542939090024
45.63780770108232
45.535673395048626
45.51537501753211
45.230750443081654
45.14775401520685
45.16591052777401
45.21406498000166
45.03731934122622
45.367300093946355
45.357289841485716
45.152817442476035
44.95174226811627
45.208468671572994
45.61956394721873
45.04347697613164
45.659718388007214
45.48699837639483
46.138879163306086
46.316302272926734
46.10260480033773
46.290720237235725
46.215711595186896
45.74621164332967
45.59241726991571
45.777322866677494
45.8624260170364
45.84860706604817
45.944917069966586
45.705840742526696
45.66058576977385
46.372751967885584
46.051668530798075
45.93929216169583
46.09582880234305
46.066923761026054
45.82498236405386
45.86331532728444
45.26094607158133
45.70744824309308
45.944221094541795
45.85297192217643
45.70328816374079
46.08705040726115
46.34995595947412
46.27147406365041
46.6872569722259
45.85615454696046
46.36506813593236
46.18574579250785
46.53264924551879
46.58734624839823
46.26784330455202
46.15364865918354
46.162395325896476
45.94788702844638
45.926944556418135
45.495913377829986
45.58997668912623
45.95590838924398
46.134807819361875
46.164943073696286
46.16967588397946
46.02320374471161
45.83853494875879
45.966640815159764
46.42326539809269
46.0206783174725
46.28615523982131
46.46211433980169
46.65988970734316
46.555309937939086
47.264527036695654
47.13077297163349
46.974973719505854
47.07473522155283
47.00570470370336
47.03347030776502
47.588860783037404
47.63241637828998
47.18961211777579
47.073153577428585
47.423657065489735
47.555027338072186
47.36415928977776
46.8708062965262
46.82183551362339
47.12304873724981
46.94580505337789
46.9499643983449
47.050369046763535
46.97760385072943
47.45238442898999
47.51156349578224
47.355265308832685
47.00474781784854
46.809211415017295
46.77824085297083
46.52277560190088
46.1703205866769
46.29778926103239
46.20362765601181
46.151655564052575
46.35408776633243
46.39193813338572
46.25195395564767
45.85635589086043
45.54479743876547
45.65758859503744
45.97170225700677
45.7410503858017
45.73538013837915
45.761500291378056
45.82858698172287
45.957279893106005
46.16241703089046
46.27053262891877
46.493055189706155
46.47089354157218
46.60680838527319
46.6677163502082
46.78717421652239
46.6078356812564
46.800448252446564
46.52543298395581
46.19409504655644
46.32560047725313
46.33763930262213
46.312403819190436
46.33600096308617
46.703533999928474
46.72065123165917
46.40241713350204
46.72826781661333
46.89916875478244
46.29037708935565
46.52332147886082
46.58161542342357
46.57486714607479
47.1289592827359
46.863831655685054
46.25181508155158
46.677471871061215
46.56494027312438
46.557761267017554
46.54863710531735
46.602027365918275
46.53274328652667
46.958439273636934
47.10282624946462
47.1630922973729
46.736704718186765
46.874964483105614
46.418649256433575
46.394201297252685
46.356366266286486
46.57295061474244
46.54679223656374
46.618398642308
47.07108800136447
47.31278908272827
46.80731534354745
46.02949849861729
46.44899939073107
46.60798393530996
46.50402549340072
46.35210248547118
46.63032370236518
46.60437969507666
46.674934385217604
46.38586722632298
46.09917070914649
46.306370037037006
46.91493900629903
46.34858586724727
46.945929042545295
46.86369666541495
47.1293048890299
47.03234799158352
46.52322640345909
47.00498910083704
46.777502051008206
47.017465965129574
47.242947286814406
47.09881612532487
47.28179660296714
47.09894732998392
47.082830010009786
47.11071594500884
47.23383007287975
47.4436111736652
47.46635146250182
47.65018040211341
47.5336779421279
47.19958168378517
47.261337495047044
47.09431592449897
46.839504799694865
46.3590100754574
46.668288082934595
46.08230093480383
46.24697614893629
46.46137248829848
46.67711942473071
46.96784798184329
46.89018403543713
47.110611547618056
46.863770679580796
46.610101458036766
46.867496348212235
46.68683559815181
46.789713838181086
46.98245437121094
46.46453115285505
46.79315522915929
46.24387054432513
46.120429354477366
46.71244991815063
46.78532347738736
46.3116436985052
46.295723766555064
46.78092009230099
46.32791636952808
46.55563277909472
46.31034619696128
46.29658746448763
46.18934530373669
46.03502037231574
46.064715660181925
46.38396778647469
45.96081469538789
46.20586710399651
46.62044234200199
46.0979183270534
46.033041270251324
46.12587105248594
45.97667738662489
45.864237326614
46.15916533949938
46.23636822956789
46.17674308459132
45.878405394971345
46.13692280756598
45.81560396727328
46.022852579072136
46.346281799130686
46.543878991775664
46.39875761258002
46.41855918160275
46.52113171372726
46.551650911901454
46.51112298580902
46.42095931859538
46.10908968999364
46.3140016663835
46.31005967678822
46.166278384893346
46.07769564968147
45.74284606904843
45.824814354094165
45.84152753302642
46.06243732115614
46.38587062272206
46.29970513859585
46.55110362807175
46.49110625450837
46.45384608757999
46.723030697931826
46.896374186925264
46.729461847370146
46.564693670516995
46.31304404411564
46.895940405682325
46.96441471111442
46.833682833582124
46.93158317396015
46.876775241590316
46.65818623974614
46.339128294627486
46.96902231637558
46.56009360954688
46.80606640109186
46.549041493618674
46.63900096574225
46.29162847314597
46.32553295896359
46.27997326950742
46.243800168367976
46.52925662237659
46.548241797803946
46.87975471353426
46.858759331521604
46.549571414170025
46.51272943727649
45.71594079240168
45.72476068739269
45.91298063555897
46.05749313862715
46.34421292892808
46.26145993244054
46.220239955372726
46.537890998088386
45.85906050740867
46.36235285388055
46.32039527015296
46.2514458030616
46.23844480168668
46.28600671974027
45.89037799020538
46.16054658800739
46.55602752201648
46.46452422834216
46.49315628897038
46.597473091079245
46.62418066754055
46.28920905813003
46.785937489068885
46.429237218998836
46.940219114858714
46.791312314309245
46.82284228383724
46.76097802711432
47.32120581488615
47.33613118990024
46.96987588401682
47.16321428948736
46.97047609987603
47.14458764258664
46.9084370278804
47.12952207198472
46.79315949760132
46.4319240425058
46.17822625583493
46.74692357302877
46.46827473358594
46.26558116038557
46.63837000327367
46.13074199602098
46.22295926370452
46.116789508851795
46.00676372953259
46.111349412105994
46.18099256348231
45.931035675609635
46.14348300708609
46.26105621708469
45.937822408577155
45.83503019388169
46.06432841861774
46.2461600637171
46.18617689596852
46.14156212422853
46.31149069346532
46.37015046146729
46.59877379390386
46.39288542115722
46.69249460782594
46.542948354423594
46.35687006213339
45.977887477703575
46.174454102873774
46.35406168341824
46.39926553768062
46.57868590157661
46.43048501342538
46.330401649312336
46.882910706743026
46.60852016067938
46.59082002913746
46.49454280677928
46.93858898813574
46.559104970066755
45.934189524865275
46.23931344480414
46.402844015115264
45.94504147689703
46.51267625755538
46.00425966943406
45.69040713346383
46.29305159112052
46.300160532467885
46.16588911418754
46.01812841247623
46.02913283712424
46.234808615804695
45.97092401124243
46.22683754033621
46.125630595997904
45.88309418135674
45.87517226135413
45.779476173406
45.87926381386583
45.7671022074601
45.480318717996404
46.024267126457346
45.614935799777555
45.6647183498444
45.81211672320693
45.7350141379181
45.36069413817784
45.51447648726929
45.521707592730124
45.484701734655
45.43708926533486
45.57983158414821
44.989034830305314
45.318266904850596
44.94831737583615
44.92303608744349
45.0018398327328
44.76014869139654
45.06794421047774
44.658600017923796
44.55139968724412
44.57171631561639
44.91411530003882
44.59808298669089
44.528620647052904
45.15643486950504
45.151928690937304
45.084966309408856
44.94598774169471
45.17616859619705
45.31922160841479
45.445891738173536
45.066173138734676
45.14249933580128
45.08102461031595
44.76819720489756
44.99862566236082
45.19189688682339
45.00214723259341
44.97414809068259
44.749745415662076
45.02718298375197
45.352514580135825
45.25675781817611
45.04756422988603
45.01622188732843
44.91968662987793
45.28611963379192
45.18841102400166
44.87881345045781
45.10238032796747
45.596851601900994
45.07219255299946
44.826837157316255
44.9508895167682
45.35795785038679
45.11695698091948
45.26732829831336
45.26461939999557
45.32996930591645
45.440583859115065
45.36384880005622
45.34679752134172
45.38072289968313
45.84299034120114
45.68235035858881
45.623702636229886
45.920589833936646
45.74462828971594
45.56781646201035
45.36171681248298
45.97318475105745
46.366146292050594
45.78637263826778
45.83738388171578
45.45516545763015
45.72477966502219
45.414263319871274
45.6153692788609
45.227518952150476
45.590282822767634
45.80989290709958
46.111151704249764
45.520878473496246
46.361001290081845
46.33216779676575
46.654935021208416
46.25661383471902
46.45398787287947
46.29792560340476
46.21178079579777
46.41381025349671
46.67541262958675
46.41679721533136
46.12681651958852
45.76405752946655
46.02447184700241
45.747227503122886
46.27772974497638
46.42389105163703
46.045776524789616
46.00431288651962
45.856197277102204
46.043494583071954
45.986425946896325
45.84856375305582
46.495564627391076
46.31075705981563
46.35586656697441
45.902997352489685
45.98762657631551
46.30776108988342
46.25963779173443
46.012506132026786
46.08851623800779
46.02099219693302
46.28923940535109
46.037599777601606
45.55879128182929
45.65280764503769
45.653385371043505
45.51739296350596
45.93216276701885
46.12709933399371
45.87952413806779
45.80630040823597
45.6107363532017
45.873897718944356
45.80906003460046
46.12527999247892
46.427796293053376
46.43818222031223
46.215083696607856
46.05465843324689
46.35827379708063
46.4153510982747
46.86698217302636
46.512095362603326
46.944833471039956
46.4752140846309
46.413043317016594
46.54864015982626
46.98062985821011
46.34247936056052
45.885218569209826
45.62714197296623
45.59147462289013
45.460278827607375
45.54561115549343
45.543573139828574
45.700080998749705
45.37203534077684
45.48411388614746
45.42002546887712
45.43178139315739
45.42287776715506
45.66635465691208
45.8208845983197
45.43776629374822
45.34233122094922
45.522373425638136
45.152261249635586
45.375014153930316
45.1740939343583
45.754198742362
45.357007520136804
45.309310442725106
45.42710387525744
45.722141781411054
45.785973241977416
45.46846243666359
45.42650349176327
45.55193358432625
45.86076145224976
45.671929737451165
45.738610657309565
45.751905362567776
45.94021234611008
45.64802259097771
45.599170381911826
45.60655493186993
45.386814322144026
45.84439675600187
45.968013430315764
46.05931440868841
45.861318957780114
46.14671082844501
46.04571965995053
46.06012515516294
46.007058627300246
45.94533148095013
46.31545406727331
46.01721824351602
46.14383122550547
45.86303951503516
46.18768634189902
46.3701395854109
46.433815014141906
46.41269747716033
46.212526164590535
46.22717846031291
46.26770747633112
46.05919569692548
46.12128824620045
46.02269753646979
46.251728377468936
45.6173297595088
46.29065297516466
45.894301358571596
45.99893341703375
45.812345769014634
45.54405943820013
45.699394424716445
45.7739135865348
46.40806936678569
46.23682600468204
46.44714495327764
46.5763732999774
46.975872345906744
46.746251026801694
46.7865107125926
46.707187309259865
46.86191601134323
46.77164486788289
46.527160167972234
46.28373338217864
46.306823891722814
46.44383046033844
46.41311895907273
46.64592204028329
46.61420402726879
46.85971577475822
46.53342681628375
46.30096432595704
46.72988092347597
47.05261788370056
46.959291485116125
47.11378886700594
47.10969177963174
46.61161065840439
46.67010374782463
46.73672878286545
46.43249814529554
46.67408593515403
46.429200123939644
46.296401351206114
46.666706683780866
46.499861452479145
46.520340650445206
46.3841049895468
46.33516993987909
46.16842422661505
45.93935774273738
45.94301207588844
46.00705197849923
46.262730960087126
45.91904987660431
46.03313237789147
46.01950578310564
45.8352804700923
45.689321641365666
45.71666876065144
45.90668145636965
45.777728130168654
46.398384846346055
46.208231699328316
46.28723085985679
46.243726852819435
46.1766388911451
46.044698227718946
45.92297589577497
45.76894250562408
45.78867135666561
46.13751222837899
46.07609463573377
46.15033091706972
46.43637840785859
46.64117232679528
46.56818585859893
46.50147551942573
46.69569913058269
46.63013248419805
46.29232590297336
45.933387515261145
46.030027439128126
46.321204341244155
45.699694083257185
45.419547605883245
45.8389231824472
45.885818574583396
45.50079585550552
45.95721433921138
46.04843410563271
46.10675564761372
45.90042407724423
46.031293940666856
45.86372102593689
45.83513407950779
45.30261604484081
45.690790474293074
45.65118323935528
46.01251122989257
45.94328863066925
46.26889405428487
46.2909598445211
46.482399139960094
46.46428059443229
46.75227466052226
46.75508937981973
46.18511849925326
46.331068394585486
46.50458090785357
46.42142147326666
46.84283157005008
46.56286880237253
46.37809623020865
46.31116653453894
46.26173373259169
46.50827787679014
46.00084336260076
46.37436149195101
46.008673661169254
46.442683037591124
46.14633734928894
46.096592630792706
46.22925966207455
46.374466266507596
45.94066989959993
46.35263766879843
46.26871579658225
46.391942479679415
46.17773778906892
45.94046698269098
45.925532533989866
46.18169693662887
46.261157201703085
46.55844278715391
46.68444764278294
46.96727669825024
47.1178846635484
47.2295822420249
46.595749538948716
46.74740538244318
47.29554482018018
46.9467471938622
47.11589215840252
47.27016720387285
47.243861311730804
47.324568406811146
47.36425828483947
47.436010132865086
47.27509063035077
47.41536502565514
47.31227172447662
47.10613712284079
47.138664953998564
47.02037689199197
47.04012186223555
47.06241620584708
46.8739949318537
46.48807101450057
46.68943052148376
46.836012201009254
46.78627412424983
46.555852896430544
46.890025868499634
46.93756863999375
46.736866346601936
47.040393027175675
46.73543958766033
46.63546472849511
46.81972009313213
46.337678421088825
46.38956854641973
46.15826401609482
45.72239645795128
46.09304412517324
45.58608184178775
45.86417396575512
45.7228794481112
45.98481009810907
45.734322205140515
45.449291062797634
45.10308886029864
45.11063121118268
46.08088743268169
45.680905132746076
46.21271908949766
46.11632999640144
45.85898927692428
46.27951153931056
46.36485128024896
45.937603491664895
45.69487541300528
46.35425574358075
45.69136921611388
45.90785394101637
45.687033325922215
45.93096327026056
45.922198976590415
46.01058986271671
45.67998060773391
45.755229118043495
45.818569146009125
45.70413914698152
46.421363870512614
46.25548972702211
46.37310121240166
46.30790151760987
46.4938308027568
46.855940216409664
46.62370887725221
46.259256449596144
46.60668809320274
46.854402513339004
47.35416906878492
47.263960216662234
46.590040309428765
47.113861702052496
47.09043259859814
46.94120336273848
46.852904691885975
47.139513841665796
46.809665771706186
47.05515452528901
46.97967068877421
46.98964359835621
46.98661413116629
47.28843018066461
47.19867858844511
47.12787808626382
46.68375180849797
46.993014186224066
47.21875648486735
46.73486412089597
46.808817661618804
47.19162496921325
46.799277782260596
46.82543797624866
46.939970222351576
47.026683627786525
47.19410688262177
47.366595209397914
47.37280442213665
47.47395499392328
47.48812957057269
47.56560446384868
47.35578632950147
47.02485034626561
47.15344231252601
47.01228869710726
46.8158666732305
47.09119509814682
47.05386761449486
47.123590341791505
46.981343957377874
46.62596801052805
46.88473821189834
46.732480854511145
47.0145503048614
46.8871017598047
46.88402488294022
46.55406316633595
46.19967577760915
46.58886435991018
46.322859191514134
46.5333284672438
46.17760207903821
45.91301712789043
46.123761560845296
46.222904679961246
45.96632997492825
45.99225733411107
46.467102053832825
46.33404423200501
45.66264883713894
45.647677868967264
45.835809042777534
46.12765524893424
46.11830579615646
46.190295254154286
45.91764452842898
45.55538634879834
45.693069250035755
45.306803776385316
45.57594769853835
45.37867459123273
45.37005774789839
45.593838356247595
45.273901472470286
45.37689377312894
45.919746371770685
45.98526973027568
45.74369854298588
45.57197432636021
45.33864769250179
45.55528042368789
45.54732121519962
45.82144729664615
45.93758840200581
45.830288106937665
46.04854551096516
45.32642205577944
45.754330091676714
46.335314805556926
46.172071495993706
46.21843720430324
46.18254426140854
46.002080750606176
46.06772266257419
46.16382596643484
46.03070240562575
45.875894340138
45.7707155653923
45.85793101380231
45.72475916785452
45.3894524818102
45.02018274876258
45.48874697981229
45.508148019604675
45.31115825627077
45.30769303769387
45.26351560943494
45.41923592522274
45.6285770817352
45.947525370807966
45.45105636121832
45.665774543780316
45.825806989888314
46.13143913851099
46.524866637667515
46.59545000419584
46.666920314982725
46.72149725522371
46.8449513569757
46.08571514116074
45.687722169928776
46.23870595582139
46.28662302877266
46.05427101196209
46.02709740568069
45.68193490226564
45.64000557486154
45.8108881001009
45.50300621092527
45.94294164608808
46.17711236564611
46.4029877144494
45.970009190301475
46.002798305305646
45.956318121811044
45.87267118166254
45.69822111974937
45.85364568756569
45.87700620389192
46.26566341519011
46.021877651916675
46.162517693725626
46.30595359684994
45.8602663735246
46.03004196990851
46.12893494291662
46.36310188403426
46.16368519864603
45.902175129109736
45.72339415564239
45.816938964097
45.591296400487664
46.08281950336331
46.09355174072069
45.698356665117934
45.54854871105591
46.00928567897732
46.053914082731325
46.20467137201608
46.46584966110537
46.12553429702766
46.295353394422555
45.96199682895712
46.514311133556674
46.48704565794143
46.167351985826805
45.89128524555196
45.60575467437098
46.01079279503351
45.837387905375834
46.27441753079112
45.84934355556436
46.12782095431292
46.011226220036995
46.05126814311617
45.81836842115806
46.26045836312031
45.92784218844463
45.98248348126384
46.171980635805376
46.34103171878708
45.972457264716844
46.094630094013766
45.830077381050856
46.05511297270654
45.861620976533565
45.602810128961075
45.69347209172894
45.54601548722115
46.11516030692395
46.03421071983672
45.67370484804705
45.68586102116551
45.855136199912394
45.87158441863912
46.126260642498394
45.69935697555825
45.59038864891229
45.37172806386093
45.45583654065107
45.45284488147106
45.438043400363796
45.497621955709896
45.681574022549185
45.64971748304958
45.785380363246965
45.89163198041832
45.99056196321295
45.585076313970575
45.66083681546408
45.55624284357496
45.781270510009136
45.64594866483743
45.702995619884284
45.97395795115194
45.71278134022853
45.74807730121088
46.4099390413163
46.40904686513206
46.67567142042622
46.56900444071273
46.21656102489896
46.009569488966854
46.21671846980887
45.8814641921862
46.01538565829309
46.19359089329904
46.13183910068114
46.483098872631786
46.67556425817749
46.23718509398188
46.63440939018812
46.545324652882854
46.10064646310738
45.75117215898036
45.65359727766005
45.64400992875238
45.684446665346606
45.72792426792636
46.10511937603126
45.739799454749075
45.492965247862
45.70683307431794
45.65772684081112
45.74784781292775
45.77279416637232
45.833640891732315
45.46416150188455
45.21401867369516
45.245823504534414
45.429711624347185
45.77190987883595
45.78423636639229
45.451633861033606
45.56295573835281
45.63135502066168
45.68769288085251
45.55665585256041
45.995633803516235
45.39788373825659
45.20366363025846
45.25029189625404
45.55232556779962
45.62863336950943
45.26030710378621
45.33884670781687
45.4441425172389
45.73386867673206
45.64079745442991
45.880940044007204
46.369059005735416
46.000080256235826
46.284224129001785
46.14911625961383
46.231240359425016
45.94896139754573
46.32853643307739
46.143191274203495
46.154420611308716
46.19102031748074
46.10431117474448
46.12091031362632
46.08628869133709
46.26674647785353
46.15314896834795
45.75685521517776
45.829959974486506
45.65535577097159
45.89706512842423
46.04299067999126
45.94096290394874
46.00152117058668
46.119959434436645
45.86840815308022
46.25504667163531
45.99045797360578
45.87278605699382
45.499480879735444
45.750705441434924
45.43345955222444
45.61832416644566
45.91635134442131
46.13688451752966
46.03698551420166
45.9089642005812
45.99362634720177
46.02797401166177
45.839643120572845
46.002221534972726
45.548007154213266
45.582042027338176
45.80229526788959
46.00839118192021
45.77071518815008
45.6524162378738
45.63469430229636
45.995812061192545
46.196470316688284
45.827722115402175
45.96995939361042
45.84933634762554
45.980444710077535
45.95263241960293
46.2482593185154
46.422905752504974
46.67670577036856
46.72486812658759
46.66296904498396
46.76463521824888
46.72985455644491
46.656818666381
46.687252012685605
46.910206079736106
46.37006933039999
46.55444672662549
47.092156903599594
46.31675833861019
46.10213939594132
46.53199770969202
46.02383922336914
46.29714833888576
46.2891592163944
46.544792432978
46.320920991001415
46.249906745106685
46.4020815741639
46.633186888454325
46.82541571180304
46.5059033635582
46.67760867822602
46.61647581676052
46.11108051567254
46.36108928693838
46.46144361810051
46.871746045435216
47.1990791492573
46.71184309865385
46.79520377935999
46.71581103290782
46.8094916447862
46.83107899830675
46.88123339827625
46.99309469141101
46.729382089010976
46.33554856316894
46.80074641645033
46.679051820222604
46.358057236332264
46.2719327528566
46.06296089482683
46.691991956156805
46.22230641110427
45.62835376037691
45.82185452377972
46.077155843049326
45.913290179972265
45.9152515167155
45.975332120451256
45.670283614540146
45.9635361747983
45.86568251554947
45.43025160142996
45.790016245879286
46.35114963202157
45.855324565144514
45.934241995340535
46.32314590689208
46.28931364016086
46.57010865429918
46.54942362732294
46.172491179801405
46.298536654699475
46.37146337996598
46.64464672178875
46.19887361448675
46.02953769399031
46.53532482117429
45.96666397051035
46.03109664022551
45.885148131279436
45.63757971220926
45.78080842384197
45.68830557357732
45.70569669177195
45.82855621308747
46.131323552091104
45.75026418934595
45.79826854092505
45.72879523596894
45.334852292931856
45.51399778721029
45.530568752378244
45.93130043704214
46.175028061102395
46.461337243449385
46.34991584991483
46.216795446996784
46.28278161585199
46.33650335619581
46.40583490825144
46.53293168790697
46.70454730522987
46.86435510590269
46.56427473187466
46.441855216122114
46.91064008934418
46.69554492207295
46.82632270417757
46.67374435391272
46.61707462888079
46.714765978746854
46.57340696520635
46.15241832868743
46.30543245503537
46.34462428182577
46.514217416067815
46.58019417127788
46.430500199387204
46.5512930681194
46.21900489399256
46.12192529575931
46.48337851128206
46.38740207168297
46.698801387701586
46.52011877549025
46.92403224298631
46.76392585717379
46.616496538197666
46.70978932928884
46.4015000265138
46.649172372806916
45.904535279055025
46.49285809230202
46.91914551583868
46.88082385750359
46.89201047910569
46.75329663563254
46.774940710794986
47.282521247870925
46.85212696817733
47.12337182148193
47.01687258823
46.52943774119899
47.096628710575054
46.89300881752735
46.96504862393198
47.13600479623375
46.97620928067191
47.42580748976043
47.233283035882295
46.71512613020831
46.594364446271484
47.04110498943698
46.95733369717162
47.05256849033406
47.16074688017525
46.53477899183683
46.47594101966753
46.81109805887911
46.90451183076221
47.46195907265397
47.45760799090438
47.64173460105857
47.574971169764176
47.52437037698322
47.76324836647585
47.18098102827441
47.29836487215671
47.03323695348725
46.99663803097064
46.95000250049562
46.82333463430533
46.811488941790714
46.79079087518906
46.6130427112562
46.441650963721294
46.973473919984414
46.60705641652116
46.50256160999506
46.3233243956679
46.259336577491126
46.699034084735764
46.52338456075716
46.66087810020073
46.134909801185145
46.11908202849289
46.18667042926656
46.33542355251612
46.434857091860046
46.63397325149418
46.582554362642995
46.555073789041515
46.61649333141842
46.52439288681663
45.791544199810325
46.10006955143701
46.125699574849065
46.37221632326112
46.72637425559797
46.90021669716144
46.905157392754106
46.7809707594905
46.640435572472775
46.70742040039429
46.68423183064381
46.46712635731657
46.429143897217344
46.376277044066356
46.60694357049839
46.75777209021187
46.59460771443065
46.33305771137005
46.34450822131786
46.210678065316486
46.21575806084616
46.199024436588644
45.93671762871676
46.126231951699936
45.93836963554352
46.00845444012446
45.83585898778703
46.04438545792972
46.30408644874972
46.420120511223345
46.51911800838017
46.80906633554814
46.517766031010204
46.46805552872977
46.39315232891613
46.05359233970489
46.04584461353428
45.91435871066343
46.19277353829343
46.16891549048684
46.10196424186864
46.002759264649654
46.063260726850245
45.98902398542966
46.051481533154806
45.983429947684286
46.37691018894236
46.38188938712493
46.27719419554739
46.505237661167705
46.35306816369122
45.814710794553314
45.96056155877796
46.25996482303074
46.16223900844351
46.51643380416303
45.88118997624501
46.010837863081704
45.996061341504536
46.17896507689373
46.393014181825286
46.50512039411787
46.458033452753774
46.24449872492455
46.22051219933985
46.336920075181865
46.72747327551289
45.898505608633286
45.984344760044785
45.87575111855192
45.806232145910364
46.058505914037625
46.453294237213825
46.41596611801955
46.81563164760037
46.717181562994085
46.50400991744964
46.15488179564634
46.375748641042534
46.12143874349982
45.68449837559374
45.41831809742936
45.75506137957116
45.34322400910677
45.07054415525046
45.57553079825601
45.7246107121174
45.43054870840417
45.52551264670164
45.2223383751537
45.28164314408318
45.494739642307735
45.52170493147911
45.83562768675684
45.65010716372086
45.78209667951965
45.68506156235769
45.627781447334684
45.73943164333769
45.77781822179061
45.66528568629937
45.98172399089146
45.51593007762479
45.84854177082537
46.21098480356253
45.85445938206063
45.92480252468419
46.17367347808524
46.250333490524
45.97337526214722
45.80498207764127
45.950096205355756
46.099991749820894
45.76822794613055
45.70929141017108
45.92771701322317
45.9337243020046
46.401251366381445
46.324797645388514
45.97676624883584
46.09958982070029
45.95085264462668
45.863720586049766
45.76222539687967
45.82026638805218
45.81803327822537
46.13560559987924
45.88946113709338
46.344911682908375
46.238016550466114
46.367356763553204
46.61169900958589
46.38454573392752
46.53115764093865
46.54027537363068
46.13194527962028
45.99113698872366
46.286292884730344
46.405659261039936
46.363389668359794
45.890028692413196
45.51325934170648
45.785574570417054
45.898464015011584
46.53683979085097
46.23620501122342
45.90232971257266
46.767156903880974
46.45381384604638
46.7501161641792
46.49707710376907
46.33031454230482
46.55814366344652
46.36501821553087
46.30756356943671
46.492426371285596
46.4006796100029
46.567718107889064
46.45287945164074
46.33043291178339
46.498872357635975
46.66158222100354
46.83774810025709
46.72943838070038
46.58830221881686
47.02745188772775
47.129967335080934
46.669886841582056
46.84198701818904
46.87933322779603
46.795015611995716
46.57655608126692
46.66134188467817
46.79373655409473
46.76960206965416
46.71431839821901
46.98584478238703
46.77582780103396
47.10005127490798
47.228828492751084
46.86219863090029
46.78453417173998
47.66816882358823
47.59635898011176
46.96911789704708
47.150317515181925
47.51878563677846
46.829982584698506
46.84800364752167
46.9557171246916
46.784306185261194
46.6824807293998
46.83060880257414
46.484789779990955
46.515306430765904
46.52959811859695
46.54090958878216
46.69354812701389
47.04122628709728
47.03211922043595
46.777986399098594
46.79538387338416
46.41563162870169
46.34758198852013
46.26684720077059
46.37303747032168
46.53333533121479
46.24084336911523
46.111801360030114
45.98713052614678
46.485583881366026
46.652098377567214
46.73965573426079
46.366267705288195
46.35269202551454
45.87811218856034
46.355552452989414
46.42183317397763
45.86698080774236
46.22439469341879
46.05223210911843
46.303500882984785
46.15894640129078
46.06207378074971
45.80745552313869
45.69625300981581
45.927345348017155
45.830262499816364
46.06823700960166
46.63064420891009
46.2726880439432
46.07386183292475
46.54168751126169
46.10191086196062
46.14030491713005
46.437963566228206
45.94526304797941
46.21479830624217
45.80688332739906
45.575482254727774
45.9232473221705
46.37213010158231
46.20826705027832
46.441994151490356
46.66203962124256
46.5436786650652
46.67259492416918
47.033065097692386
46.50549449380718
46.6110008903671
46.63062014330295
46.739403281705236
47.054475767942755
46.94874540117863
47.242044426362085
47.21685331085188
47.16601459696679
47.124896353105065
46.88781565364972
47.10614434676586
47.0822887929598
47.00280331990156
46.87311768143497
46.72185352934992
47.277336110408655
47.00248757779882
46.778659354466065
46.77776428155249
47.227308281253386
47.01133672588942
46.81826846111287
46.60012151838168
46.628839008096726
46.38704240026458
46.60134903348395
46.782466286634346
46.63626045545033
47.01637262147941
47.107884122872655
46.59198426938594
47.337224222631306
46.748325314212764
46.61613365211037
46.75566265527349
46.80091260030367
46.378962115167695
46.257177360092406
46.928359123012925
47.02831170344619
46.8036066634073
46.863811022182404
46.646267033161045
46.7471662288223
46.89355223313729
46.987837861533926
47.00377562399206
46.74106585085143
46.57314347456396
46.852954877136476
46.68467334228531
46.53656694196459
46.73969480482101
47.095564146548746
47.06819906797266
46.95472845938338
46.693694162551935
47.089380833778264
46.56099531569719
46.5990957515161
46.73986577890318
46.85960991757312
46.72451609183534
46.763397319123605
46.86250365523293
46.51341905445754
46.28941766322754
45.76594278373636
46.07912133954794
46.54055379339245
46.77776906599806
46.692806049327395
46.612110088205796
46.41687469502755
46.408419928108266
46.373694279897656
46.64826473739342
46.34919981608019
46.92223260709003
46.82519896079981
46.21888354039299
45.89206226531684
45.96368027287955
46.14397443597649
46.785342928435874
46.1963110049957
45.91316285633918
46.31191462817263
45.8814939075329
45.9055452481871
46.33134095869624
46.29267917228962
46.21005927090251
46.39380987913228
46.38813530165905
46.37399787158453
46.51295984543033
46.736934085876314
46.20069565461915
46.47038338151858
46.271670109479935
46.25319896293481
46.184614320969196
46.47252223587082
46.43651274252838
46.75237247427813
46.66050859791507
46.649683547724976
46.49520475552719
46.4637727622475
46.56316678898978
46.23862026127948
46.24993531671109
46.49997032596933
46.1929892314853
46.03201064353511
45.816860139728384
45.71680088407664
45.83081846897353
45.807091420069526
45.75791894127226
45.417861873826986
46.1067131250726
45.92305699714055
45.72785635634111
46.3176627489679
46.28708672069167
46.15360716914849
46.05518393129118
45.76365522383737
46.07908228959935
46.08068327697498
46.1089649956483
45.83312909681033
45.70579245197025
45.40128280080614
45.58945555729976
45.68538227176058
45.82948961083135
45.881902260888445
45.8645444508922
45.773019750691724
45.76873208204029
45.99334839944347
45.69445226337339
45.690223890741215
45.82502944718374
45.332196196983624
45.47599185836016
45.33961671575403
45.66392659046475
45.79690655691419
45.08073163628083
45.56295311836218
45.58803502581406
45.563319943310354
45.84147587235653
45.902120251569364
45.77253738740194
45.84448047465835
45.81178274732202
46.18015529185462
45.90939467972312
45.995792449452786
46.00151177802794
45.61671826791467
45.70810755502471
45.594966707024035
45.36470418196327
45.52271314972099
45.54131594039109
45.72529265595467
45.619006466192474
45.92757112433642
45.895488190703496
45.824012307359276
45.718962817771704
46.14157427941245
46.1000934220975
46.346000303740844
45.90548257670933
45.80039267817755
46.211576082698365
45.61313319022481
45.834775989312476
46.39726253762037
45.890556404444254
45.481851879632664
46.11279301132722
46.288240017554564
46.311719617006744
46.59697130386141
46.11580393651919
46.31934829135199
46.37646882382471
46.212710208748646
46.31746217835898
46.583142665567465
46.63417550827363
46.96727942080107
46.95518153107645
46.936543559514206
46.69036943081116
46.718789322817216
46.803824415908096
46.45585918568735
46.590097295493436
46.672963859426574
46.72313013538174
46.84829707085365
46.49560099308167
46.5530800837689
46.46376822240884
46.77591952513754
46.726467601088395
46.12933226312796
46.773103302272226
47.006836293847556
46.63078799314069
46.36458993706214
46.514971355123166
46.53857461593013
46.58144326700574
46.652815705344516
46.36107418924981
46.33581634630688
46.64657618066613
46.46308213920841
46.51105844464001
46.111748435613244
46.17040118060776
46.36360392920507
46.10157712362101
46.03213604727024
46.38618838454444
45.865593531344715
46.09106681205117
45.760943501101444
46.10449003793714
46.079733589733024
45.82229635072411
45.51469724108834
45.919116902005776
46.27733056981543
45.95462967110589
45.73976747232129
45.952230310860855
45.347978863708846
45.384551007026644
45.392998408973476
45.87302035644729
46.24607757364302
46.10275494250602
45.95904590737948
46.14754347534849
46.297550768754896
46.4022329871423
46.083403505545924
46.124321004667415
46.058611984260935
45.809156599691626
45.83328223824432
45.88440695030275
45.89313269206171
45.43752625933752
45.63526229800125
45.5705579932778
45.364171812795995
45.743097910121406
45.454677084159755
45.88747613797317
45.948763039077264
45.68344673430623
45.87101563446703
45.66090944613649
45.70284252142966
46.1684261715341
45.83533555780558
45.89261463093154
45.73455374156371
46.13092358163527
46.208285690027374
46.28165019065124
46.118123258134375
46.493407327795715
46.217413913531686
45.860936322790046
45.534074610964815
46.21998230711202
46.27900950950827
46.45570306177155
46.375368214329725
45.952106843674876
45.76104767678518
46.10299703669098
45.95792506633048
45.73662379781684
45.78824779782415
46.125443742909376
46.33117420209113
46.35048646291203
46.63582694744386
46.83862143181674
46.60086079088605
[truncated: 98,002 more rows]
