# Supplementary material for: Comparative structural insights and functional analysis for the distinct unbound states of Human AGO proteins
Source: Sci Rep. 2025 Mar 19;15:9432. doi: 10.1038/s41598-025-91849-5 (PMC11923369; doi:10.1038/s41598-025-91849-5)
Supplement: Supplementary file 6 — Supplementary Information 6. [file 41598_2025_91849_MOESM6_ESM.zip › AGO3/r2/MID_L2_distances.csv]

cm
49.55449071251112
49.78316393621705
50.04548695189128
49.846137567328796
50.07810327729333
49.8933535615718
49.86434125788713
49.48724606218383
49.950273287156
49.800269149585496
49.57200780780471
49.667344657215324
49.61533966512621
49.778003857730766
49.95012030339479
49.90692364941094
49.720212969088784
49.5311367495509
49.510409877840296
49.46436462295739
49.4265987473325
49.732933595194
49.83826125555403
49.79358301372994
50.16778030234102
50.20333525726965
49.911332427587325
50.16408116312219
49.962356276136404
49.665030280683354
49.80291191372595
49.31346199356965
49.61345367133911
49.48451277615348
49.44839747793176
49.5817655879244
49.00353992421315
49.302413627436565
49.40953882464745
49.65807457381686
49.55801930572909
49.77151559200852
49.7311350788358
49.704782337433606
49.92437549382338
50.151557589321094
49.91827849153202
50.104240049806485
50.04181718513867
49.916232383926314
49.81734026193953
49.677389357973
49.56079609898105
49.790375021045065
49.93496238975524
49.990339179158546
49.34534894282445
49.36280307174011
49.420165210719695
49.51561183446083
49.61321048604994
49.697954877680196
49.755199391706185
49.71818238655494
49.754035291590675
49.69008788457401
50.06461328475708
49.51177627315512
49.74846238982644
49.92122431706679
50.10326629920336
50.19948350587321
49.76346139737449
49.86725820615741
49.69591394153377
49.573741347689676
50.13761712276201
49.756830001756015
49.82030933761637
49.722045723550636
50.11563370920626
50.385862992078025
50.09195594500959
50.02704883885941
49.97752885995886
50.22420706277146
50.153948853002674
50.175611976201
50.00567420759406
49.96902565055063
50.16889515255684
50.392783359824115
49.646865977139136
50.13988486395448
49.78630435434083
50.059407823652265
49.82827415975021
49.70418615668499
49.32765975612984
49.76196842857216
49.85820293201244
49.91695271113955
49.84650579140165
49.80435459765373
49.4171898746353
49.75369396761104
49.83362253998089
49.948195330033386
49.83391709783078
49.43558680916108
49.422486467100846
49.29478767215902
49.168008734861274
49.43597513296258
49.143912108159704
49.174346419627625
48.87018552588575
48.92106610063851
49.356526851058064
49.43064203752061
49.36070709508877
49.04357335735305
48.985526382886626
49.28345865755679
49.44753726902447
49.796821054202724
49.32025719275851
49.48879988780015
49.37813525033738
49.27506602412876
49.48661134941532
49.10672630291155
49.58712764065295
49.67337331496973
49.4902836066022
49.167263773117455
49.4703831057054
49.67021677872603
49.09220323036548
49.74224251385326
49.32124433277944
49.99442603778431
50.158023883187504
49.655934924916124
49.86254535301893
49.94957551834283
49.77002847498925
49.527838906227814
49.61312010368929
49.6137315032928
49.586783628510254
49.644487360262445
49.31938371198786
49.39915360233665
50.015911446337576
49.76472313861108
49.697079467281796
49.40784554316337
49.23866371059102
49.30383255050664
49.53599983933849
49.17374403186675
49.130577855759554
49.36854018614448
49.42284015784215
49.25109756107295
49.66584283760964
49.810302568631435
49.6252218368393
49.930339610193336
49.18978428149587
49.618981851251405
49.716604137879685
49.98882221779002
49.90818814498773
49.75507434286361
49.389397643541535
49.252529618444335
49.12574602371818
49.463287529213794
49.08460499046872
48.800723174138696
49.16068374774546
49.20438826862508
49.26042845316267
49.342879989059824
49.21101791510791
49.214850093135084
48.98724667010917
49.28926760852576
49.10663399543507
49.468599336492105
49.62776826423423
49.85552977109968
49.89090015290001
50.36495762521957
50.460002905800614
50.54425346477235
50.25278956345868
50.33535972517867
50.409825464197674
50.920391159117585
51.25541185244807
50.50835770958504
50.57820777187678
50.48001239448158
50.91941154927075
50.44355422693257
50.29273224231381
50.07903689961419
50.14110652556909
50.22610918077708
50.03295901688924
50.470484224283005
50.364187854845596
50.56814149850728
50.688018366250816
50.57720453898028
50.45444969180172
50.140660728587584
50.1792050458352
49.91602830844052
49.6591679267002
49.97399814715942
49.780136065584145
49.65745879734753
49.89078441124809
50.16633266888221
49.997132546781025
49.644467307838205
49.510307153156134
49.784333015621044
50.050380974304
49.53904241156912
49.51919699836627
49.59197404935572
49.59198437842377
49.79098010557075
50.16824790512988
50.151632588953056
50.37077699580286
50.48283407960457
50.64430004953513
50.67140126105434
50.6119951478434
50.441583138829785
50.47969481114744
50.42729214816098
50.00232711421461
50.05691515158003
50.35690119143979
50.09349800364831
50.088654987776685
50.520753691481204
50.068646786393636
50.016708618911885
50.20019801694516
50.392236296576804
49.89471150780909
49.86538982217499
50.18805579170082
50.10596367568475
50.810465762574665
50.42289181063887
49.859568233571075
50.12154134138766
50.20847629001005
50.24823101292542
50.183135124838685
50.15657708886638
49.94267652110075
50.56530853152404
50.49645819399336
50.842578980123896
50.44810053791932
50.31601620227728
49.996615532433594
49.948276640553715
49.936516651025116
50.06209664411778
50.101669693356065
50.25962316916852
50.435886909115084
50.58937340301644
50.241679786258565
50.02355385563164
50.14421822171803
50.1974174550068
50.39131443016325
50.04769974578323
50.33342745496142
50.48973396858672
50.50658445830708
50.378496814992225
49.896107489827926
50.160245872789254
50.63428246667861
50.19609959647797
50.669219737851144
50.617362460145934
50.798797488042716
50.31943551924749
50.260420394546905
50.53705396940898
50.47528743221132
50.51805082305432
50.74729538013883
50.358432846102545
50.43486321233176
50.24375193295099
50.41209083045095
50.4464915799564
50.475555788009764
50.68400661889524
50.40195627074405
50.821870678677186
50.48905522942896
50.66484448254754
50.723556903340175
50.34571916827489
50.36096592179296
50.301190852391514
50.56513384977813
49.93490713133742
50.27228097295637
50.2310515912233
50.29782959823031
50.82325208735983
50.61554125729713
50.93664021510098
50.77044310519045
50.56133103693422
50.369954736295774
50.638808365983984
50.57391791758314
50.75385372172277
50.03641664927026
50.41132064774407
50.16755398653025
49.892295890683606
50.30531875201697
50.52711669357254
50.272775030144125
50.116470382064485
50.39177840935898
49.98071567429563
50.24516044595415
50.03866001732114
50.00395409965167
49.93264042900032
50.07001866123974
49.738377746531455
50.51146500247787
50.134021518916136
50.24068733877522
50.660255289265464
50.44789229995097
50.21927384088804
49.99026014430852
49.731200407827565
49.81434171384314
49.73997910258052
50.26377170856371
50.043331493161915
50.21662027989341
50.03330251668372
49.594054294003314
49.80452805540631
50.05132366478504
49.81949605786568
50.017379033415885
49.94120502150327
49.97567008430674
50.04176525269402
50.14990439139712
50.10561488911583
49.88333695753388
50.1755893388185
50.1036434976562
49.93328211243735
49.998985126380326
49.82331348008281
49.856878062780964
49.739304299243045
49.91583949189445
49.857833971589635
49.60281988623817
50.177939463045284
50.004276656307056
50.14853283958365
50.420740851807786
50.63249748944717
50.47022003616118
50.125031849105135
50.06132866335324
50.58275569777793
50.46633345211968
50.23034277756821
50.09001168631789
50.58738558593121
50.47487869589062
50.18774804645882
50.57916551669872
50.34895205422606
50.602654501164146
50.217058073489916
50.32168806255374
50.01820230538251
50.1660393031835
50.34123757671229
50.21875294651967
50.50274907058757
50.01842232019857
50.834612955181676
50.587187930305085
50.31848442204936
50.24748365295724
49.959909248033156
49.73939803273552
50.15398172615347
50.233091424003035
50.340624847211046
50.29759896828911
50.185941842079956
50.32190268082292
49.74628162578545
49.956032969847485
50.001954071484754
50.2518466692786
49.87900661763428
50.056034210774214
49.70968630375424
49.90588812723773
50.30353899899007
50.36782458643383
50.06930081948574
50.14500453379975
50.317298591726924
50.245992115933774
50.600642416126256
50.39906290407434
50.82513528762196
50.717920438449475
50.52397888049617
50.82624570758242
51.00838264546262
51.06133800311602
50.80895406186632
50.81189406518756
50.48082549360312
50.82536030051613
50.7658365465937
50.779648560193074
50.81331130977755
50.677648705618026
50.26042095921844
50.637391624358514
50.49618744047413
50.35262393571436
50.90909876137159
50.46568586629011
50.381761601118484
50.53857217044336
50.18125640518282
50.30466439097625
50.09564925593512
49.97586142743082
50.20089836368172
50.440078578131626
49.92198990865153
50.05350647249447
50.106238000677216
50.19615221432112
50.35388983722653
50.22349307049351
50.350935415429596
50.372951222262465
50.6394747269927
50.244074818710054
50.59153844705851
50.425365094132836
50.4545728021418
50.3255283716068
50.564062350988245
50.72115502169433
50.575837329635206
50.35753726227484
50.70259105065643
50.52036333419676
51.02446839467533
50.455659027586606
50.85404389086628
50.59796979110556
50.763524551761634
50.64073555126399
50.15426639132707
50.337166150340806
50.43809414902494
50.07222146078003
50.86021044887729
50.10149164232505
49.79285072590671
50.3728747748046
50.43445613159493
49.95957589590571
50.0831691283934
50.19445064930853
50.2327158769199
50.1278272444578
50.56283929186484
50.08650929923886
50.19604443566031
50.028343305512145
50.12722367807136
50.205317533628765
50.08392624968859
49.86591376611021
50.073035427467744
49.64303664602501
49.922887853554165
49.972092581426075
50.08466298926159
49.76647735027476
49.826365262212214
50.02638564588017
49.89287616676591
49.6481185308542
49.80412166329482
49.15857146043656
49.48078084461846
49.224400898646394
49.18442524844594
49.18875551996938
48.8902036005271
49.26791209410952
49.13500512721037
49.023739742123794
48.99454898660012
48.991893367285776
48.82786094723744
48.948856428119335
49.406076852339616
49.42234419499015
49.443993561711714
49.220540052946184
49.59119050176195
49.48580504786881
49.82038651567326
49.16105955346651
49.25046520978879
49.31569426793484
48.784071032518895
49.02708805602605
49.25230033497549
49.38048603602411
49.232841864985126
49.09913142211221
49.02919086101113
49.14712449329695
49.19929986592597
48.993733691761264
49.14654455745259
48.89316264059652
49.111016941113434
49.09056356570355
48.92111722401006
48.97605195742336
49.11578142516819
48.967149556881836
48.822541068288075
48.92260778869493
49.1783014215722
48.82265410344075
49.07024195928178
48.92587810541062
49.06766762261437
49.37767522939034
49.491236838644774
49.38399101017396
49.316092908131296
49.59731239835164
49.3821426067445
49.250817140658974
49.48761358204967
49.703688074493215
49.438594490807546
49.355384079648026
49.69794977855871
50.089350319182955
49.55318204262519
49.828353608037055
49.6500496188898
49.71100632155356
49.495866764500285
49.44567731421513
49.62871033826919
49.84698313189283
49.90104997920789
50.34452619686126
49.817359001649514
50.15656254844771
50.14079892076905
50.08312530201037
49.95452404552227
50.06918972819287
49.84142663063456
50.03317743081772
50.22507450986214
50.583355400251634
50.364598936974794
50.10913698632237
49.844517429321925
50.036208611713626
49.75623084606553
50.160088535767066
50.06089630695862
49.981732967987234
49.82147856039726
49.58496109923226
49.85458412015212
49.749036345036416
49.41265254783891
49.8756152375144
49.6379369350042
49.909057729649696
49.51591729454442
49.66090316922031
49.7253528367011
49.75182984936263
49.933357958040084
49.821850590728474
49.78492114618247
49.86143645144253
49.701443218302295
49.5474837747965
49.721290949773355
49.70239785878309
49.565593011479464
49.98748054730981
50.058546972766415
49.583372824945236
49.836657721565835
49.54136145824408
49.77980833035753
49.97467943037009
50.12957145601214
50.53204974016882
50.51132476878318
50.002328899325924
49.972797078503
50.06306029679697
49.953380635929896
50.54942875283801
50.15270675328149
50.64442210316652
50.38642831428777
50.22653801706749
50.279972004171135
50.58246797090933
50.16468790435789
50.11590108144846
49.89998272999348
49.90251424394278
49.84822525973191
49.93337904131034
50.09164572465125
49.89080974268822
49.67629833031059
49.64384024001422
49.67433700251964
49.57028162663126
49.62051475900541
49.92031410641814
50.02405402947216
49.784188847106876
49.89936401754497
50.113991831022375
49.61602798858854
49.722892320199946
49.53976236051795
50.1061600583304
50.056085270755815
49.82319120204472
50.11177578268956
50.11196829999694
50.275321054462744
50.19363414852038
49.947337788789
49.9663460577769
50.51538080474601
50.22752401728321
49.95173884625566
50.18351777339968
50.20161858245209
50.062277351701475
50.01309222499395
50.12498637886276
49.959816434760405
50.05904160311866
50.06882988800361
50.47800730082662
50.337584912960594
50.42503429130518
50.50423881630054
50.16851855603943
49.950995515759445
49.84644484990808
49.83183459847797
49.79217964435458
49.961913113763956
50.117106361592484
50.20527616980333
50.15839518617856
50.48707795608008
50.34627190198078
50.22541838932056
50.250742461292006
50.30989987435729
50.10947421226154
50.25324981223958
50.02743268696657
50.29798341977724
49.99087321375161
50.34218717880948
50.18803026602117
50.231878475968855
50.11003281749118
49.63616187423205
49.88228512158088
50.07170281302727
50.474119112287106
49.97483468300391
50.14266762532442
50.47009603912651
50.600351929716815
50.45188300307567
50.514380659628095
50.546250163265405
50.31036917196668
50.53528491035543
50.42346731279715
50.35031485921326
50.29936091549207
50.27782341527946
50.130549354980694
50.33158649723284
50.27073576771945
50.57410878222228
50.30481701049531
50.30236488712487
50.45614950650579
50.36624092571963
50.376802250504085
50.482334353130916
50.429206830664555
50.07477289819844
50.13466671505526
50.14917361930846
50.10012200514356
49.882989013557996
49.96316408033896
50.055389008234705
50.36823821579977
50.1967070767525
49.90376876758976
49.864016939132355
50.03306899183382
49.83810350747991
49.70378711031947
49.699709731922624
49.87822421426142
50.01740200986401
49.59951109626621
49.66751324015435
49.68733094327041
49.53388887290247
49.371426193782
49.583954709290936
49.76532389365632
49.50716942533888
49.868168811400174
49.98327617719657
50.008452610111235
49.750981303152656
49.992507205700306
49.877853099443975
50.010835230128215
50.03951397851539
49.87922299861188
50.083960457359254
49.791018366355225
49.74740750299655
50.31598478041641
50.29778812941303
50.21825115476972
50.229351705811055
50.43215933384311
50.41454342347926
50.13817281082846
49.614642297562625
49.72104427247826
49.930493016893145
49.534771067165906
49.21344004446999
49.62730656530546
49.39890025537188
49.13305037426144
49.727115214334034
49.58132597437441
49.73877539009888
49.66782648801868
49.9865954951698
49.648138720415545
49.82920526528566
49.29738431376407
49.43496260847318
49.229629393068045
49.78696010848918
49.72016003446239
49.88332559343146
49.8259523848238
50.22647040686301
49.98583149683638
50.17603870675754
50.429973630384005
49.86952215088615
49.90242146738141
50.029029679613465
50.179526680751884
50.29094616577051
50.286890952157066
50.21811740696038
50.190338447492415
50.508621419943985
50.284683520680915
50.02866844202476
50.459550810612335
50.24500595140243
50.46836955007311
50.10041043404938
50.016824642290175
50.13166322455527
50.07877591584721
49.872560034869174
49.80801433537391
49.85643537561614
49.973343506434894
49.88908586547239
49.996517501145874
49.769946981702034
49.786420148304934
49.685085559456844
49.90422614018001
49.88676110636148
50.16713832347156
50.3555108669528
50.439665686672036
49.841637879310674
50.27129496094641
50.42959545765373
50.31991281535567
50.26652154105903
50.33706733162935
50.443808499315224
50.46144878994787
50.526162429064506
50.34401922123531
50.43897829313981
50.48826506190111
50.39623372167461
50.214313133743396
50.15774024549363
50.37835255708713
50.51190848913586
50.409146320998296
50.10501621893703
50.12850476876412
50.27665171305632
50.635840042559714
50.481777294717595
50.252773666921634
50.28552500403146
50.42537904515824
50.41270477718498
50.542840242677656
50.40182938620193
50.09480361055369
50.33118975883215
49.94921853575187
50.141856908721195
49.9448014890358
49.50048892549413
49.65160903235461
49.11353383595099
49.588009311844694
49.33569033460006
49.62033712522564
49.746195004531195
49.514419820516274
49.06417647651412
49.226429851733755
49.6971911929043
49.480911794459935
49.65799431303267
49.70104580286366
49.51836854258674
49.858407346139614
50.045506604785714
49.60754965193748
49.509117674028104
49.857613934175895
49.51908469802135
49.62296114019834
49.84081736518303
49.76203456945796
50.000273795999284
49.905024365827366
49.76125220348108
49.52217153729798
49.70293805649302
49.641415804074775
50.34220912424752
49.8522347251822
50.24605443582042
50.24562000186369
50.202148018381145
50.648404717534206
50.02120495611949
50.05129657362292
50.13007934653037
50.36782203785786
50.864812846803126
50.475757332844225
50.00279342455249
50.34902137640484
50.38243645526656
50.04885136747557
50.39763296184185
50.269101133558
49.98031705974121
49.83729463175084
49.942691949871005
49.852954151852416
49.864210337935624
50.2880860010852
50.53256155305296
50.59158649806402
49.99064817980688
50.41499880772874
50.740287958297316
50.27280377932053
50.32337465796234
50.66665474302009
50.42952910703535
50.38908659911543
50.457687116333624
50.40219790363169
50.53375658953592
50.685071332853965
50.5167370944754
50.63498339716174
50.505724343962164
50.79004513737986
50.772706513188716
50.44973917515787
50.9959953784373
50.69217862041187
50.60133659217813
50.578122354220284
50.673670307897865
50.726074969434684
50.642633795265674
50.38701156097602
50.61449983207391
50.84404642636573
50.78253012185448
50.8849631894038
50.90191005035967
50.89363333650189
50.59737335905407
50.73041694172963
50.600786159479924
50.60498452322804
50.54981010943917
50.12038317134736
50.24730094454119
50.08575168985193
50.138975611071494
50.14632496408485
50.32182972918787
50.432676034059796
49.93356099461595
49.956762343545186
50.15241922134773
50.434108703756614
50.322014106138404
50.61909610138441
50.46109620645549
50.11835180078837
50.37290817481688
49.82407785108242
49.88816952450732
50.0939128819248
49.83259279185933
49.9899254282335
50.16847554466439
49.95917787316535
50.138539257082385
50.1509315413442
50.07915263582108
49.86565194491151
49.790182282080735
49.80130964572504
49.97907166591384
50.04485911104626
50.209952032562114
50.041581601169064
50.092275024032276
49.56386641874696
49.898814981580095
50.42803472434147
50.217768727246266
50.40046546565752
50.07274604919164
50.173439707480526
50.12670123833256
50.369783866471096
50.289416396154664
50.29212566306102
49.71637276006914
49.69400446304136
49.47556682366407
49.6202571687194
49.50856436312818
49.851514024410356
49.90012850521399
49.47878192208903
49.69126479550868
49.44299367640637
49.71955830628967
49.47023941893351
49.99972547290041
49.55043703976563
49.79255516473467
49.78731051264676
50.14186977016689
50.49036011272526
50.537077316266824
50.58651102418771
50.45187339435711
50.67318135090229
50.10937389220291
49.67396012315424
49.95291702315908
49.996641170466
49.98118926156669
49.84556898837587
49.822562526920656
49.81441627462279
49.85078886230737
49.571114582528494
49.88534360480464
50.23983218385793
50.364340636019755
49.936175812442
49.89191090835724
50.12900866994547
49.770249752215335
49.9022661106568
49.97019181933537
50.06979084936131
50.22267827931499
50.20847807715661
50.198186999619715
50.66426695667777
50.174957682220345
50.434247669984146
50.39485760431382
50.3151581677889
50.375616841514095
50.02171698520235
49.846022736341844
50.057952009288684
49.76954094136998
50.25226261007997
50.09857914381061
50.04803483014243
49.84789914426495
50.09055816765472
50.1158322259137
50.331905440354646
50.54646988216884
50.40285503320376
50.55231727988945
50.30172386395942
50.69916603279833
50.654057471418106
50.57440454060912
50.336221610469046
50.09762640445553
50.319807397017534
50.05341839293579
50.281564020228224
50.45779134745806
50.23732686116776
50.40209951986658
50.196867521863055
50.21293769015315
50.57054442500502
50.34069222885443
50.509372324270366
50.47266239196463
50.46738799753105
50.0919064296925
49.955191223650736
50.08593514221264
50.1403287154876
50.319870624745946
49.898194682897355
50.01546887432857
49.65895769132626
50.45642943304242
50.112633377700334
49.87163969134791
49.82191301030895
49.847278629807256
50.13572890295592
50.13962971518909
49.85322978320911
50.06810664637501
49.503875460113186
50.0208807431852
50.076134031668815
50.07858525420834
50.01606875094823
50.30816279548387
49.85590072981469
50.082080345560684
50.3855398331486
50.14880701406329
49.82907824303828
50.06496800895775
50.14023401948014
50.435558812682245
50.54646754081031
50.52741769836774
50.740360396063416
50.57094122435188
50.269076195598934
50.6940647245698
50.74896917903542
50.93486474618673
50.74372253003758
50.38729828772777
50.57491055009914
50.721805370290255
50.01280529715337
50.21887798116412
50.59350105016603
50.56691561564052
50.666368688801526
50.934320034691034
50.95763095296994
50.8297865186437
50.59252748919205
50.368538953818316
50.17197333869295
50.17751434801235
50.02200555500119
50.026955714441264
50.058203479447315
50.19918933472043
50.115630042594304
50.10729225215898
49.882502123248045
50.08511118290977
50.18367917288967
50.22456705299457
50.26393376017732
50.030020146752804
49.755048740520046
49.853204744102335
50.20935314280456
50.47948775053115
50.21318820223728
50.08534214674415
50.17186507685156
50.402741149645955
50.08504030814004
50.03627916280879
50.4472094637115
50.03517992224255
49.50995594638149
49.872934959926326
50.048975977876836
50.26089764567606
50.17082947629546
49.95294776903844
49.96039031651753
50.29564763846866
50.49767441219048
50.44987720353806
50.792862845319405
50.54789365366673
51.03748618389697
50.7959771169182
50.71288333824596
50.37559628202193
50.68566653352806
50.475865498922566
50.58575558265484
50.798878591189
50.525205028796215
50.75914265140514
50.49882907056588
50.55404363940302
50.6333797844617
50.24544898755851
50.19492812435667
50.04994325151591
50.73542391297289
50.5952297598993
50.47840671825135
50.63528601352423
50.78564090850668
50.64981672125072
50.584048410952065
50.501091315720075
50.46025702537878
49.9975563522457
50.19593193449396
50.04897711575382
50.06542779123544
50.31525663260602
50.4525053893677
50.2768268169273
50.53122015186987
50.23306347257823
50.16761465261458
50.136344402873306
50.20556603295503
50.0643873501828
50.01922778895575
50.58488440806808
50.67340833605486
50.5338221614724
50.3029769874704
50.354303660764494
50.37468709283476
50.60515723669343
50.44194774896169
50.40331623074216
50.221498015154594
50.37780017445808
50.24483732036153
50.55191351266327
50.766307820341986
50.77594413911203
50.9144499860938
51.01942397670345
50.925644917812
50.943872227892825
50.94574518741508
51.05413425205574
51.31040424544373
50.41090285032785
50.80555150508254
50.91453307114224
50.35714852138648
50.06793393862811
50.37657514407198
50.184916250755464
50.192940537744796
50.19592985396806
50.447730807142044
50.269059263671615
50.2671776470694
50.577826236841425
50.470786862634974
50.812485338318886
50.502959284493464
50.80742315342379
50.76440868812499
50.287140849889525
50.24174118292078
50.22689305837714
50.695125721201215
50.874616866758146
50.46444255043979
50.61482334267736
50.557677239687685
50.69986664001792
50.7608703084446
50.74885120169898
50.637300505582054
50.652796754533796
50.45153632506199
50.64542991577309
50.47383118181619
50.483505590066116
50.3634402543942
50.18798615909217
50.64638152985769
50.386821168102124
50.04208558690676
50.175852864916166
50.36774757955915
50.492327666572145
50.47699471488031
50.488568826070335
50.268335575461876
50.673986941000194
50.741837933264215
50.29165940837214
50.46502489731015
50.878152481561415
50.66278499735113
50.50634133351887
50.82888116211684
50.727226013612814
51.08272828935014
50.78244753761691
50.40655272652396
50.41378802913312
50.38841259195248
50.668805430224396
50.391054373640635
50.07110900667494
50.734016138069386
50.01161040098111
50.22875471841712
50.085556698289224
50.137422044321326
50.09846319948138
50.081410702928686
49.99253761939211
50.354727124831356
50.566737859668265
50.188157807781685
50.19046994328462
50.39915374769046
49.86121751676311
50.25019464099272
50.124581604930526
50.184677522932034
50.37582628362137
50.55199537812981
50.752154765134286
50.61607759489354
50.79474564521592
50.784103937192285
50.83009192712665
50.89404467453375
50.89083905713428
50.91128592268072
50.85791673287605
51.12121763796301
51.20975201225399
50.796163356760545
51.373185864903405
50.93290618202986
51.06889324420517
51.156065126427194
50.92741895489194
50.77262914194182
50.672977936183656
50.798059553773435
50.714698820593185
50.88014489479755
50.687751524301746
50.86200044134766
51.02212998101505
50.68160180936602
51.01372257871642
50.72586225740176
50.95872046428127
50.73809362660487
50.90170280352876
51.23290147206601
50.971969845550475
50.77335533981913
50.816398362099285
50.86726297308682
50.11496128441433
50.78579426264227
51.06640186469924
51.11911304638131
51.192126090890575
50.977679360430436
51.080545165076515
51.33318876035172
51.21820867372834
51.249871562294445
51.2086387472029
51.094906079367824
51.46691906856358
50.783170415799084
51.04279753304579
51.24151360970644
51.02449870966825
51.375966483652725
51.24528272422459
50.92064628756147
50.63494790874214
51.1008426721174
50.87007347601376
51.028508538255736
51.17941962163145
50.799409115908084
50.818862185115584
50.78239952323881
50.88611027804275
51.228635682038025
51.231793675614675
51.38402305993476
51.17272492710446
51.54483844324279
51.21448240374671
50.75837402086082
50.892068409612584
51.01389143382619
50.969300747429806
50.88869874783337
50.63028670850878
50.79194819449957
50.77906609508161
50.50592994562852
50.51274868681049
50.8973717829682
50.68223889517086
50.613158752740944
50.59636620668415
50.63191341761613
50.77476333622906
50.3008961952591
50.498099120564135
50.43748850631397
50.505815164633
50.43348941204622
50.56383183379319
50.56658770325482
50.748816438033145
50.830216834309454
50.88120360210991
50.849636749590175
51.03031267020861
50.70736867155611
50.653366332017626
50.50627445602895
50.50792775109543
50.71318866231469
50.868030373584624
50.98711295187703
50.717139412393024
50.533663574775815
50.70406119191734
50.49851093480821
50.53101935559332
50.55954877571399
50.419460778120055
50.623390124052015
50.942296548911884
50.45156044179662
50.364582321638714
50.23602382453926
50.549641394068786
50.285184532568294
50.19230923070482
50.076479873424795
50.059697290775546
50.129261793067
49.833636040823684
50.05145438732043
49.88747091310808
50.084894794254154
50.37736754630341
50.4766796378223
50.65189347523322
50.367286156766184
50.28800175526878
50.28982617515581
50.0013282946187
49.995410360675855
50.122110779651784
50.15621573021954
50.23948359568549
50.15817992868335
50.23247619628531
50.17989269992011
50.18266485705601
50.02891337650053
50.083349700796724
50.28457465193013
50.40037133750899
50.23129758478439
50.38416585038251
50.107306185840784
50.23049088819137
50.299882577841366
50.64117843341222
50.3194024587309
50.48614070920793
50.038830620623976
50.01316625476681
50.237846324156024
50.19874522780296
50.4141692050989
50.508400751423345
50.2673240458315
50.039684444466765
50.13057360595289
49.807935779165334
50.30117166390561
49.72780951262796
49.99102572916684
49.77423847517131
49.949653971069665
49.93384989224093
50.259685696583915
50.34876343673165
50.43776086446324
50.191245520905355
50.09150881256233
50.003346129722864
50.074943370104585
49.789822671896374
49.685468009069425
49.60054567701657
49.77473009924692
49.63823352990035
49.63873387756886
49.89636275955854
50.01505628049051
49.40989204108468
49.569438714492776
49.65332928494447
49.59497152545845
49.83083682305682
50.02694397612823
50.23778828137476
50.1427562453919
50.18863775180319
49.90781163667328
49.965844526497214
50.025177535937765
50.003705993294396
50.1531667274852
50.4150305638784
50.26366808777879
50.055659930953595
50.57261188883757
50.18484232937395
50.153722945777254
50.526945919028286
50.420068641484576
50.192959795542805
50.124284845503325
50.452022065972365
50.2943089267332
50.31742293257619
50.11785220444145
50.1803643964732
50.301761025446964
50.34515477677818
50.33496180922047
50.18618037636345
50.11440059666686
50.05675259603768
49.97467648803294
49.8385334447176
50.07167175870713
50.06660286195325
50.32857655962345
49.85944559598975
50.40239232990072
50.260686631906616
50.317414347231015
50.45207201211069
50.12542397533921
50.58974138524436
50.36078898840916
49.97813517290553
50.09968500765117
50.28484066077151
50.370473909784515
50.38610201993485
50.0443864198472
49.696272795639274
49.85704550494259
50.11114661361222
50.40709670962419
50.06218233999287
50.04298243857978
50.400917416114844
50.15522409282018
50.475760685026444
50.34263470032582
50.18014567533947
50.03458682632625
49.910749732915285
49.8716344451819
50.18706160025122
49.894171603848804
50.2963155219135
50.23418887404062
49.887476407574454
50.005667843353145
50.1135077170276
50.15487472170345
50.00474760343293
50.07556955426241
50.23338785905038
50.50809051570592
49.91708098237905
49.77099073275562
49.909314632452954
49.735381045242676
49.82130389405279
49.75432395062955
49.74465049317268
49.58853157153979
49.70851790978147
49.99924043647979
49.83602732125868
50.00023375014496
50.270411106535505
49.901687289475696
50.02093578625132
50.29225277981804
50.35929464975343
49.83328872497119
50.12703498726675
50.43188094767803
50.2400789306997
49.9778072707455
50.25761856797037
50.01531902102054
50.09470178560779
50.04602894746508
49.750971184391624
49.8188173023456
50.07075796742627
50.25845993022167
50.022167457745084
50.313465842336264
50.22740968618015
50.15206671379583
49.889374184322214
49.70182104431507
49.46013950373412
49.88707462465261
49.42291562174071
49.539982853832825
49.52044118652733
49.28940180982334
49.338300612309766
49.85428996518632
49.71508948630501
50.10215877153364
49.91267756986456
49.60443283231507
49.171319913289175
49.76931799268945
50.1100826513046
49.77086778274181
49.76363485094502
49.68213464154254
49.963346568090216
49.75530579662063
49.948346190409254
49.694775063628384
50.01511178900624
49.97562463677442
49.925800698126444
49.879166304734625
50.32347194411546
49.930517789647716
49.80853480910699
50.16676956616699
49.796901481568035
49.871650929481284
49.803307437258994
49.50320870660028
49.535047609646625
49.11378242107976
49.27735109991034
49.754575840247156
49.656867425287075
49.651314061050684
49.771714145812645
50.18160637949579
50.250855034362985
50.236310012414094
50.64891393083306
50.313658490649416
50.19015288014234
50.32846953214759
50.362952743756516
50.57838943824176
50.56375973294034
50.788342291263305
50.83602594651839
50.627952685536336
50.64627659160635
50.63692046855636
50.64327327728313
50.782024290049335
50.75117039222319
50.64556518181138
50.38555149031434
50.71313028728933
50.32349874223797
50.22416796233834
50.34094601741748
50.778221069830124
50.55600594002811
50.25972074981105
50.34662083836002
50.3783711047156
49.87987821094264
50.36235789446031
50.43655935302823
50.28873036182569
50.48776793289578
50.4414474804249
50.336697512960086
50.5030453690558
50.51478520790785
50.09407722415918
50.246088273118716
50.31550436579046
50.05979157654138
50.116030248202215
50.72871141383636
50.599707176496736
50.37574768082662
50.335490597946986
49.925771095087484
50.24298978808908
50.56468931121257
50.46510348183553
50.29520776912715
50.091683111490035
50.050193575892585
50.35331539053463
50.23812554228498
50.13438941899163
50.552487994881794
50.550005275524114
50.60245306415995
50.36369966529869
50.42725542785421
50.80373310117776
50.33685207855534
50.69170630721734
50.31220113737439
50.56932178248488
50.35014833088808
50.68174983107989
50.43418004802271
50.61120757474769
50.302483324904635
50.10851523575517
50.21061977283092
51.2136031977274
51.031071516155336
50.70655178587853
50.594405140024925
50.27119475629175
50.38628633430055
50.30810078907221
50.65801297505993
50.345863794859234
50.99436034893244
50.626680734850474
50.22661390795259
50.12649002754366
50.05793872344124
50.20759179801357
50.7190689202295
50.435949790149614
50.358037803816536
50.54463696402569
50.25383961045591
50.20220393722011
50.66595080401301
50.44098885875239
50.34902872366384
50.4890444269175
50.68810721761334
50.59997204468432
50.76635059857212
51.0314736465472
50.75328982184524
50.985519922158545
51.04724772301412
50.79914087442049
50.664738768325996
50.67884442127293
50.82622031120852
51.090039247257295
50.8048244738022
50.472925947076945
50.38785437746993
50.81652662805624
50.91237837779062
50.610408862653586
50.14035666829465
50.371804806616694
50.29814272966012
50.22825231122607
50.099303816218786
49.85888296204186
49.839526595244685
50.19158040514409
50.356714713323264
49.99288873664576
50.26262533742335
50.11315897481822
49.77406265067235
50.3632475358853
50.47464301492636
50.368292705923565
50.20221880387065
50.157699346320065
50.228801269950495
50.424991012961264
50.82111099177974
50.33514810709397
50.18601934051568
50.01272118917287
50.26794966986696
50.16327829985776
50.059275139844836
50.105172500198115
50.11503960370881
49.88150812654968
50.12674189593782
50.047775569374245
49.85362310240015
50.031453674553056
49.77757382280391
49.44333655639591
49.777214978468265
49.74569620551679
49.87145407233254
49.79520183056437
49.633547234841565
49.72883569149624
49.79083545511828
49.444706229381595
49.83110417600478
49.781671292193515
49.71359184733673
49.82059224654382
49.65186886156812
50.24008521012203
50.35954633851583
50.47065291167453
50.31018511325121
49.934289556574825
49.853795666792756
49.73878264979052
49.521275171474024
49.729780837998774
49.79258509335007
49.97021709647406
50.06091988099296
50.26549181065908
50.220213961018835
49.88005497597815
50.14367866314374
50.27553187660715
50.39238984302159
50.53254331685275
50.044097684115926
49.94719174724866
50.088286702319245
49.92664179296985
50.16960934215821
50.457673544821624
50.32157368329021
50.024133710960584
50.23639905944054
50.41904000885403
50.41511940578988
50.717165899909745
50.5669521501177
50.47726631122021
50.57604192190717
50.478006172398594
50.7376672058658
50.56988055802266
50.44192554000543
50.808589600874576
50.54843916205781
50.41627148810129
50.467771775631405
50.59204392702933
50.64432235641216
50.347796404365425
50.299317186228855
50.39664906309377
50.44360341773231
50.647470629032185
50.535003901750166
50.499697546493394
50.207740008673085
50.5562538652818
50.149719194733315
49.81781700894393
50.600982562612465
50.66452333758987
50.4445766861518
50.451847634263366
50.67958326893055
50.60182224365155
50.712854219477826
50.72162679455046
50.35218528706133
50.18140991230834
50.64137317562381
50.360600341303396
50.451716721858915
50.3165717701838
50.307626150779335
50.48122823526187
50.16292041134943
50.24896557128986
50.41178659022607
50.02834072577593
50.091809421898176
50.034971031155855
50.12165054892352
50.446938938378324
50.31011383713159
50.13301311097894
50.1346432563002
50.40284485668352
50.097283584376974
50.11262587788351
50.29332413803111
49.94863853467578
49.911928364227435
50.03427130904291
50.37049570411447
50.46513629294512
50.57633062161263
50.495797606811436
50.66273070031586
50.74634537473097
50.53061112436464
50.18097524413031
50.50993103162191
50.404446764730324
50.39344833578252
50.52219231840965
50.39868344963072
50.277318334669815
49.95581414021702
50.243346898710065
50.01540091481031
49.777706769291136
50.23322127151058
49.63336717504799
50.20324725700577
50.081445287200985
49.97464256091637
49.89664646226446
49.841300524201436
49.56714304419477
50.18405769884901
50.040992582105645
50.069855640143295
49.989053021887614
50.2213979455216
50.51051055079766
50.236728400779135
50.07362536279671
50.24390053066819
49.86299619776634
49.68362186521496
49.456133506246616
49.79444476577094
49.999111788398444
50.32123942792836
50.399306274748646
50.30536835061582
50.30148204644509
50.375530746267415
49.93497757938886
49.84571549227295
49.99043236807909
50.35735661646033
50.30724857859205
50.26086473360782
50.461896335159736
50.72735917411765
50.55890070078819
[truncated: 98,002 more rows]
