# Supplementary material for: Comparative structural insights and functional analysis for the distinct unbound states of Human AGO proteins
Source: Sci Rep. 2025 Mar 19;15:9432. doi: 10.1038/s41598-025-91849-5 (PMC11923369; doi:10.1038/s41598-025-91849-5)
Supplement: Supplementary file 6 — Supplementary Information 6. [file 41598_2025_91849_MOESM6_ESM.zip › AGO3/r2/MID_N_distances.csv]

cm
64.32641887168046
64.12294788293971
64.17099844533179
64.30544677289808
64.36985801328326
64.04075949023172
64.08998158982095
63.71340472865543
63.88250309497734
64.02813330829576
63.855896137480656
64.10064277153856
64.08083010908011
64.20907144288469
64.34589070395555
64.28381078291818
64.15501326835998
64.1083840517386
64.21835597782776
64.13845908307715
64.14010402830198
63.80774815599543
64.1792101055783
63.84317006977794
63.57938668073857
63.98036061098239
63.6191039012756
63.74894662723444
63.698834421534194
63.29256339672276
63.8462576892189
63.450609185160346
63.807268148646614
63.81037055656178
63.78398539486059
63.84446344033266
63.10935000270982
63.44685612969326
63.373800999639144
63.6726290487444
63.782888629116755
63.5566877873223
63.492164704505456
63.93604432993204
63.849495267801984
64.14321728849474
63.80902785200253
63.99296433063736
63.88561862665216
63.825562751662886
63.48730201322669
63.46027418925381
63.452499506248245
63.87211903442512
63.72942886125159
63.69591180791026
63.52837248326219
63.43688923353727
63.68634861111412
63.695657000107275
63.32501821025497
63.13091848255793
63.69709118297918
63.87078223863204
63.999884992870726
64.03603735297908
64.37301864796183
63.67261600511133
63.64975810762457
63.95568445881672
63.73989669352861
63.98105995183345
63.76243551680439
63.325137552097246
63.34944838229674
63.642404799549595
64.09458896313699
63.85023178466464
64.03517580843771
64.14323027913545
64.59947614644429
64.97629383894653
64.21716510794224
63.92294902513602
64.19043892462422
64.64742755474316
64.76629482177646
64.60522714317165
64.35477922914659
64.29342549390991
64.44685909656023
64.55071213552813
64.13254934920893
64.54676076018497
64.30925956216059
64.31424106261703
64.07690172621336
63.89023750132562
63.80071086466949
63.956389728601444
63.80347421035322
63.392190420541795
63.837978341180566
63.37238877215102
63.44322560744668
64.00255374884162
63.85227711729484
64.01890354856309
64.0688602090077
63.48886591593978
63.60951245870425
63.60030066762649
63.52047094881391
63.58188922887213
63.45273133495834
63.10015724109522
63.1164846144994
63.16101949259106
63.67577865760072
63.660844282666694
63.56929882065717
63.04373223259843
63.35795413143565
63.412537938119186
63.718921227419095
63.86579127545023
63.87007125228174
63.32184280292895
63.34521913097098
62.904965910719994
63.283468287835085
62.98205971478767
63.38152865821224
63.50934279955545
63.703423516983705
63.26822870900959
63.318811078278756
63.80604479470482
63.141958499474555
63.52951082582273
63.06616406314854
63.51370571242868
63.66722304317917
63.22964666294556
63.49359667568915
63.529716617165384
63.17242999422851
63.50931938758176
63.55987457194631
63.50643691153466
63.53367416384326
63.600824797068974
63.37242104231987
63.335423498733476
63.85389636972885
63.74385716917534
63.69395082923989
63.74068701281505
63.56111094296587
63.53045192596124
63.594288946073746
63.112440084829956
63.394228453722434
63.654402399340654
63.694510957154264
63.650901513323625
63.78580618050204
63.9421413997763
63.88011921350254
64.22988983787006
63.775861746754686
64.27229814523946
64.04652609714117
64.29114219460838
64.19502653561197
64.25645343600398
63.94373280749817
63.969356789561665
63.86609333293686
63.95225597286843
63.634292525626876
63.71508203970571
64.13362385057643
64.06351934375901
64.13733943476271
63.8927374711048
63.66103512543477
63.942391763942794
63.91633445916454
64.09781953529702
63.93260331791744
63.968133512353404
64.33147725668991
64.37726579070232
64.28370920594692
64.68263656825344
64.7530328341941
64.86677713956418
64.43627793291802
64.51865895415928
64.65910937036003
65.14598044628
65.43189234855981
65.02465512354044
64.9549607520511
64.90996294875632
65.20361693667476
64.81188495581921
64.7608469287885
64.65519707244185
64.7944823639003
64.98878236340484
65.04193333316721
65.35380106986088
65.08197254661441
65.45197951284852
65.43153299994476
65.22567089931998
64.9535506119889
64.87905682141574
64.9704026687381
64.76510013523874
64.36441562648369
64.57096070940521
64.67339955368531
64.55404197202901
64.61081593850304
64.72291456944524
64.8341631046995
64.11898763689001
63.86097107676702
64.08969637683543
64.1929534416614
63.8613109586612
64.04349585688601
64.01037865948142
64.21401230790302
64.2975472484915
64.49811753765364
64.71717573308479
64.42410606881256
64.44668805261513
64.7827617159377
64.68533905934356
65.03715302730481
64.8624171725636
64.74457510486758
64.70592103400963
64.4758863019098
64.46935664428815
64.5804837821375
64.62016792937663
64.7123258275253
64.84636621109863
64.83130502502502
64.816138746131
64.95825364703194
64.73001390166593
64.40701481834701
64.6210394890244
64.54187010119259
64.74217728177796
65.20834157706518
65.00836225467553
64.24602787018279
64.74359533953293
64.30647402255832
64.675081428434
64.59833973025363
64.61456793253578
64.3855307975918
65.38205390316254
65.10599330132032
65.24451965059164
64.98796698388384
64.92321286946886
64.60572501810191
64.5047690805982
64.43816941414535
64.85333406118234
64.94074087562312
65.15923252727904
65.19497755840929
65.59827207213436
65.44619437067239
64.90741214525089
64.87651304984566
65.34219592603037
65.12904340114589
65.01569886213184
65.19623050587737
65.19950632400968
65.49943381772736
64.9674965510049
64.57230128057408
64.81244224039969
65.35418724344245
64.99433775554716
65.51844170295874
65.31385858629574
65.35212697792149
65.28642424297719
64.90753310684003
65.30524196980454
64.79874136265316
65.17190563139562
65.08681512212203
65.03585901790927
65.25368796266011
65.20993159110387
65.2583855348642
65.08695582488458
65.12933830585496
65.24721289595085
65.19798844925967
65.61534470652695
65.53858930165167
65.40592516014587
65.5780996991627
64.91124989093424
64.7987218351556
64.69360873417531
64.73745360015633
64.45074642711951
64.68172818362892
64.75328800982635
64.66947881876928
65.25641827620501
65.02102942470003
65.35424139470078
65.52510090396622
64.61453943746399
64.79237213947025
64.67270074331584
64.79560042731667
65.21132459071723
64.7621662861542
64.95514132108683
64.70578314044275
64.72526180519543
64.97832142695093
65.33348947423217
64.77509725521587
64.7214444080583
65.32105391627654
64.6946662654989
64.56947200323556
64.6858502530132
64.1695563227475
64.12507349602302
64.0504432671507
63.829192823257266
64.31217122477341
63.84564254410769
64.12893207883698
64.26422322919903
63.83996146930373
64.36539874663787
63.974348298503294
63.8729688355546
63.95089107575774
64.31754256835205
64.19978512197524
64.34197728432598
64.44073972997117
64.44292392098605
64.04233277266225
64.38040248066979
64.72508936312086
64.80720771255834
65.13057824980314
65.36590803665851
65.3886303151227
65.13178070572674
65.20190126340071
65.13886559674837
64.80583478946667
65.12396404705771
64.86705341635256
64.91245461895197
64.68035172291819
64.5621325199748
64.60644030622724
64.80974792537569
64.699203500878
64.95889348787301
64.85256105988307
65.17184554774295
64.82609742346641
65.14903402787988
65.44735240545462
65.41282626474182
65.20776661443132
65.11753669562536
65.051566755605
65.37253563358242
65.52857675616136
65.41042048541107
65.40371622103392
65.6644425056424
65.42850694461877
65.14565517697292
65.27822842607988
65.16534172425345
64.78191562133273
64.84923663698233
65.13922375363501
64.70354260553655
64.58755487778498
64.64229866658619
64.50198902405857
64.91853672313971
64.84979577316925
65.24382287460409
65.49570532822442
64.85059473764157
64.73138899923026
64.35382330425938
64.31922116122404
64.33501261927154
64.34805349851908
64.37728866274732
64.4797816575262
64.24757403935314
64.53470547293398
63.79186832187889
64.1937678242308
64.31453280123775
64.26193205144716
64.28865239847097
64.28865469055322
63.99687367295023
64.5012024250589
64.75680264079811
64.87071957387774
64.8955016973492
65.17685562653492
65.01422999376086
65.09559691714665
65.49864279129424
64.93644025420352
65.24675381386376
65.28330536630786
65.53506525466882
65.61353455159477
65.40556704430276
65.7271350850338
65.22690304916779
65.37950510626465
64.99001204213991
65.32797619556155
65.62383933119007
65.66193770616758
65.48602181309872
65.02088983538476
64.79150118615813
65.14416244609335
65.08766577969065
64.99253242949104
65.16379829181733
64.58439425031271
64.65738884313447
64.83869732793926
64.72902464716869
64.49523078729891
64.44015743738836
64.39322434182199
64.32523585073476
64.4244381938263
64.4045391054077
64.3113871842753
64.23887257693715
64.21960463520064
64.00517484511194
63.76352031583821
63.864911380880585
63.97979682033659
64.26577344908868
63.93203643118904
64.15757702939078
64.07493437914204
64.09107357126825
63.52758042976491
63.84047382623619
64.41680458041644
63.983089920573086
63.805795190732695
63.81837775516538
63.50120880032505
64.07986216483876
63.789776816316724
64.10922775663194
63.89255425023232
64.35306719378255
63.9133479023423
63.37713882692976
63.60442090397594
63.624349399475285
63.45616262587679
64.10958258073688
63.69018039988944
63.27905257739856
63.77957662629687
63.763579864483724
63.39249544085952
63.33409687855163
63.54708374370357
63.58956950841099
63.417863538222065
63.62850071465593
63.622251495399716
63.3837264370287
63.228147193673124
63.32189600190973
63.52338039735268
63.41719442460129
63.10082133515953
63.392756088124806
62.88461447370469
63.077383016782136
63.32885289880561
63.40683917425966
63.14681751585614
63.26819508765792
63.35845126776488
63.27854739234277
63.46849217906865
63.57763058591439
63.356716806540085
63.66765344471694
63.38231562122863
63.23125179939953
63.24755483779078
63.03476870473979
63.41273241799596
63.27856495255569
63.02746030209299
63.26784182239425
63.03199214921531
62.604574875898486
62.56865700016163
63.06871264307122
63.06542615522356
63.03627410901202
63.32867440261329
63.25609897117596
63.75610338152093
63.79969624383118
63.57979768346642
63.604353253953654
63.352588290687514
63.26417087808611
63.58902896422268
63.50938268820575
63.47960530099627
63.24292076004626
63.167351183335285
63.099868943249916
63.287379722014585
63.18636330428571
63.21303647510786
63.49587748069678
63.255578236503865
63.78962030463657
63.51917013816846
63.198069921580675
63.18166522941036
63.661713233449085
63.34613544444187
63.07531428419349
63.150190294978316
63.43085710525062
63.246852397764705
63.38050804970201
63.14164862191982
63.41174990490089
63.9740260975535
63.95148250645879
63.91946367812674
63.63157022116094
64.11265192859031
64.15889803553515
64.27393696670674
64.363972215867
64.6017484567112
64.42121262692157
64.14709544246692
64.54032166808537
64.6181845931292
64.20142074050113
64.34425610285552
64.16720934302062
64.0039156351135
63.97694620992255
64.10668242841527
63.96680363407851
64.22264046995575
64.36966118462739
64.82676182935009
64.05973472878084
64.72850420603227
64.78584922541306
65.10082228219778
64.52749841196707
64.71206547894491
64.38088950729934
64.36582356186452
64.63856057361727
64.8865269671152
64.52033044113867
64.53347762564826
64.16048425556944
64.37214832968593
64.17462458679037
64.37370319504294
64.34528440537066
64.39425541691959
64.39120730940213
64.00865112420955
64.19281568184358
64.00544904681564
63.882107905696934
64.47072151708421
64.15623886667007
64.15771103071631
63.60950860444167
63.49946387118711
64.07563317872734
64.32928353707324
64.28239084926807
64.34591338456896
64.4636766684841
64.40538862058044
64.19512942519634
63.94307454373417
63.87298982904917
64.03133202137418
63.664368446922914
64.02723793383144
64.04828849856206
63.61943919832686
63.763198117088564
63.69167666077775
64.11620320198102
64.35403451570465
64.35223032290993
64.68061265704647
64.8184104023732
64.38851333066609
64.50792401699293
64.41059353986404
64.54799384711727
65.07761019722977
64.51199389314876
64.99024503955967
64.62145666005917
64.52353639324109
64.73256694105787
65.20059663439403
64.59320191261922
64.31080766079583
64.31639426350117
64.190327592984
63.99240902294781
64.14202505308113
64.22170067350113
63.72699577922995
63.60717398887575
63.55395125053928
63.6834681513138
63.713257516416625
63.93351184768198
64.19138695084776
64.42653611783183
64.08601789427023
63.86298302206762
63.93475339931373
63.633837573685426
64.01648317314299
63.78662359675674
64.2832617269269
63.98412366609826
64.20548222074164
64.26027927954699
64.66646784819999
64.71648242570755
64.2102867823296
63.85485656440222
63.95978663620063
64.51359273796137
64.39355527333916
64.48895407501222
64.68067684078972
64.64117554978058
64.32068323632471
64.3866253412121
64.23159163299322
64.1124392032448
64.32837241088504
64.45922182837943
64.42878290561524
64.38053946255042
64.6588926803736
64.81822419793755
64.77067859704988
64.64407688515337
64.61615662222431
64.56801906587444
64.54804100291378
64.6608515283302
64.81448908302418
65.05877317308453
64.78664572057572
64.9869767343043
64.6819918962955
64.72559383059719
64.90625114854845
65.04946035674341
64.60886168751921
65.03760442757587
64.62523114942616
64.93440651233256
64.6882919508211
64.87969945356632
64.90814024305344
65.00362521789519
64.68997266169461
64.7746516360422
64.841428872772
64.635854067753
65.20610870218472
64.72651618450351
65.06995692562919
65.11578707621524
65.33195176477315
65.52705762289686
65.2622742660963
64.85437083882924
65.4008908938152
65.15492923288382
65.16382534470681
64.88994600784389
64.79468953831272
65.06124928335282
64.92464725141961
65.16056413845781
64.90574961109502
64.72631907560043
65.1012371432471
64.87508985826791
65.32352827250253
65.4528040346719
65.58060479685058
65.94668995802566
65.93158050326136
65.34730553720605
65.44167964312126
65.24542153617338
65.29314632614542
65.29463081471185
65.02024151195116
65.14242965315623
65.15726101492699
64.8669744526576
64.93015876542712
64.60827028266165
64.61590919295958
64.31119849029906
64.03529031850466
64.13864172314477
64.1834602237197
64.53951316713788
64.25883950854276
64.56415170430365
64.49700231996128
64.30516515613175
64.21553003117988
64.35720461834823
64.83364089163963
64.6100090886891
65.48341368157782
65.11946331592785
64.98620850719756
64.8725375379303
64.90726724012028
64.80561110479353
64.62934284729387
64.75274655983965
64.4937872589585
64.81431595156945
65.14633605677123
65.28133707228444
65.51673122798636
65.32218821011884
65.53650881905513
65.1288911913721
65.41307877913492
65.29790284729
64.83887822949487
64.46542196249857
64.82109799972167
64.83572158884255
64.78143287069622
64.44172162661378
64.44655905233206
64.7092921993096
64.53464976835012
64.90855174423976
65.03616259866136
64.93316030497948
64.64064785551497
65.05686450138025
64.7257353388541
64.68352567085809
64.31210964240013
64.45228176661767
64.1671109287415
64.38840084315999
64.62681275043855
64.79046503319879
64.77382510481986
65.19855856500719
64.80782399620261
64.73933469961203
64.67618590352195
64.43410668171768
64.22258715112382
64.58329838816407
64.90826784654308
65.11027875063208
64.59883919018942
64.49658856191
64.42493749021321
64.37624759734979
64.28501979751313
64.19060421700912
64.03939317856218
64.18744165124043
64.63434217740821
64.32487422321917
64.50231688793886
64.11598355061108
64.24936267997406
63.99002948819346
64.06430566276457
64.30000692919738
64.41639558828884
64.32337475468769
64.16323213375134
64.21719417049441
64.21624970126717
64.17742237410458
64.74825469891732
64.8706377638001
64.92403312706999
65.15820225429982
65.09112163513585
64.44563309919248
64.6692765841458
65.03165016429016
64.65233343421082
65.05782668715364
65.21165827306555
65.31576696630988
65.5337694231279
65.41024369214621
65.47191830790531
65.22172869417271
65.42298505538503
65.6719077157217
65.63228879748108
65.60053512235503
65.36159824180324
65.58453128899929
65.67133163320709
65.60358275008676
65.10706001257444
65.40845373064431
65.3317743095883
65.03851033124657
64.50962915723052
64.83380412923644
65.07165192820807
64.6289325826876
64.92009329312785
64.97297480039545
64.73114177324005
64.83070997677183
64.78644157714268
64.83029079154316
64.8102125507524
64.14183903656962
64.41876047931018
63.86810662913179
64.30059126603061
63.91583727825692
63.90210057630548
64.11110710410978
64.03423978021762
63.45569102393038
63.746570805386206
64.06740667219302
64.05771675120131
64.26897367801298
64.17588597222166
63.913274612295574
63.69791680656067
64.08392155576838
63.68213360561583
63.39996519739166
63.92713739591527
63.53098712028514
63.77241846212344
64.03433367033765
63.952962276564556
63.91244196305893
64.02888438824552
64.15832776504246
63.89831751420762
63.983407496995646
63.67433921022947
64.3129412708188
63.95949982271057
64.08102039731227
64.34838949168392
64.2110121548196
64.3795944379044
64.05066257939193
64.05043950046604
64.21881096825446
64.55005091186226
65.04792932702429
64.64534177052015
64.14390775874311
64.77880588266332
64.64903076684803
64.49955005691352
64.59076426062026
64.66107234680625
64.6294740510303
64.3963711533333
64.0997733726543
64.3449830433738
64.42747491910622
64.74324063918503
64.6923898964691
64.72021423434339
64.12393198836833
64.91799170007704
64.89927786052849
64.48922794723462
64.63862553434556
64.90757644001604
64.75578395825724
64.80581971049823
65.05503098703949
65.00679420994456
64.92442880740586
65.16832014120205
64.80448502284868
64.81547770880974
64.90077166481335
64.99376981727924
65.05647868514055
64.69678523865532
64.80890303754441
64.36053805457168
64.30076030833126
64.40500235432567
64.61914457663951
64.3863355562301
64.06677494474052
63.52751627127311
63.9531357501235
63.89226990550477
64.0015829539062
64.20100741578719
64.08995911972556
63.919974755906104
64.06898012560495
63.95424412285617
63.95022498185151
63.92586015435531
64.02717780018286
63.69056713719457
63.63020380073069
63.609764113073574
63.384238529925256
63.55914988719892
63.62663307836264
63.65638471957755
63.465816371391384
63.60929897023057
63.64043119350357
63.88165110623718
64.01632295659967
64.03447781240611
63.68861469501513
63.332890825388574
63.36820825923377
63.08372609447247
63.06025274183008
63.114575106014655
63.14870993620036
63.41793002741438
63.359451014744494
63.50219440864767
63.709310709979945
63.50603945581462
63.582197357424654
63.4483262329761
63.30475565911921
63.577476575666985
63.904743570181424
63.71009185910992
63.478952020601334
63.405325609078815
63.47745949610206
62.89376314850629
63.26866133774315
63.65921778037532
63.66643494085456
63.897289519043184
63.58030778909471
63.63792550953096
63.73360940911076
63.61006321778722
63.616606484875696
63.33530881770316
63.05241532584649
63.15991758840748
63.38066753256289
63.22016938962993
62.83637335502292
63.30578701725894
63.582713295063805
63.023212021089535
63.11092227392851
63.013588017921
63.04374835706588
62.76237622010138
62.97637156900536
63.00165132644113
63.244842180780424
63.47676318982166
63.924247232967225
64.41308606054994
64.3180711509802
64.44310850134286
64.350447273218
64.18703880281404
64.03611868694094
63.67025726467284
63.9531378581919
63.83798464241579
63.75058629740977
63.716015770196684
63.47888684639037
63.62926979983548
63.81408916485249
63.53922663504921
63.67142949025039
64.1197503374581
64.023549035923
63.94385869363992
64.07086000342433
64.0492239607064
64.10090498540846
63.92411849371261
63.85669499439849
63.70516647490822
63.75628937293017
64.0486827234861
64.12656200877878
64.35684818686616
63.87719155532691
64.10676977925232
64.0379617596833
64.1004978838505
64.0564303540838
63.79901483697942
63.70668793750832
63.79373577402564
63.462436529431535
64.19424400742827
63.57819578402711
63.43446962188562
63.1229369684899
63.378278352266214
63.129618644336425
63.14512181268334
63.40077421660707
63.238144676826444
63.467011831719425
63.29450807888404
63.720234026850385
63.69634264023964
63.45489520575869
63.159246880416
63.427076779490804
63.83477367632131
63.7441602767703
64.27809665907586
63.70742033809697
63.733911224246995
63.66377366930219
63.79062931219654
63.928827132602954
64.0744121247377
64.0365115981635
64.1571507747335
64.25207735060187
64.21071610235752
64.14918045914808
63.98548946987506
63.84887284780333
63.97693668239711
64.27303793019982
64.03654299399905
63.91173329024684
63.514610458309484
64.16034297081934
63.849044882514185
63.72580348981078
63.70557059528691
63.5809103842759
63.69429244638527
63.699528998006016
63.4333536167177
63.16955869201194
62.963270591788586
63.09640942103609
63.18613184853504
63.08539750796305
63.201221304269254
63.475679712872285
62.890147293466164
63.21277429000322
63.31117931577506
63.48118615166123
63.37309084302309
63.5987637390286
63.56956296891343
63.627751433304226
63.44271953720605
63.269775704883564
63.25039616531686
63.00531916454488
63.16456894140701
63.46627172415751
63.443704147755575
63.610522280221204
63.64997637924831
63.46526232903496
63.56809690425763
63.68076272541747
63.23350208978498
63.480037769889506
63.49160139387849
63.843410146545196
63.975285982665035
64.2070738966044
64.02248921348604
64.27819824176392
64.18769367076555
63.92747277587997
63.55308748233047
63.88900090717943
63.76395964679822
63.39689923128935
63.69596392095136
63.945413900249314
63.83049146938978
63.44486957393511
63.639564296325744
63.759845847306735
63.97048229984857
63.870315948646756
64.05632614651746
63.804827935852465
63.4918497328797
63.521226238615675
63.34892791637563
63.62067833909556
63.91973598419129
63.949990503449385
63.904743725819905
64.17518304414664
63.919898054030966
63.81968091586177
64.19270603938472
63.866812050105615
63.72633675472132
63.586100598802666
63.84381905336437
64.01440754148986
63.882971109828006
63.599995961218596
63.74662652142704
64.0374804297296
63.79690884048341
63.862783245790624
64.43679222108909
64.28092269830428
64.57781272399627
64.02973371838904
64.07170821230838
63.95505059903563
64.29255709558379
64.03313275351265
64.59494723306717
64.13729741933973
64.03232983971333
63.74925076405803
63.771831325528936
64.11256431046637
63.937182480590316
63.770660074781254
63.89350830180101
63.57045720168049
64.046331845499
63.65562904791989
63.55197980382825
63.71449225032581
63.81575768400876
63.699991867174056
63.83996231419171
63.687900349216335
63.77121413760649
63.24954709407214
63.41964664541093
63.192647661905774
63.20509278978792
63.61984501936182
63.86931142773645
64.07451192956235
63.8771874972114
63.93046519621637
63.91827161596293
63.69109478040077
63.90412448470524
63.57889730858309
63.62149298312088
63.85220687384897
63.649544517473686
63.59691605790897
63.75197442947133
63.87375551592152
64.03246672456292
64.09730734957542
63.77767293208839
63.801395766460296
64.05439861979418
64.18873918254457
63.84919496868903
64.01127615554067
64.42531392232536
64.81098899457466
65.07711677553047
65.15398608762126
65.18319961950004
65.08493870802633
65.13511514733877
65.17220729330937
65.51878646341137
64.93953305137191
65.25423426457776
65.50514995876078
64.75439501473033
64.51911043188132
64.72398493396535
64.62932036657163
64.58923092112177
64.68468935896053
64.74249883771598
64.53369579018822
64.54443179214053
64.42822803563647
64.34213841789331
64.75858465340094
64.21714140399625
64.59931225667232
64.52334692438478
64.12433740110379
64.16751553845556
64.21630208680597
64.5949065229863
64.76596160351691
64.29147751404736
64.51831559949304
64.38709259367211
64.31881446494884
64.57094520295698
64.61512369877325
64.56344780804297
64.31550841820248
64.12777950752303
64.32454136047566
64.38716250197179
64.28187581274338
64.20957436616281
63.76525870800795
64.37232341893463
64.07943077981368
63.82608989449943
63.88643011285514
63.62713906689194
63.40681959748936
63.41850229514028
63.396132861112676
63.29376638454843
63.661042561363026
63.60705515528408
63.08490978412453
63.80397783824795
64.05602788319796
63.6155763318215
63.64167152150128
63.63086049741702
63.268378094103106
63.94092534205363
63.61207097489021
63.25980598395863
63.352758656542896
63.500594515088004
63.32689232635721
63.024138458282344
63.22874199578359
63.45683070400856
63.424358455914934
63.342847480652985
63.236103731653095
62.968016580374176
63.08312437677063
62.73892246826468
62.56494176996298
63.041912276652866
63.146059067155825
63.23352763136676
63.125923058407906
62.966235070988404
62.63666886233441
63.025992338184004
62.69039514254501
63.024085420370426
63.67714783052599
63.975165515329905
63.4492227810734
63.529505313281916
63.43794785973448
63.58441647801079
63.95500068799545
63.91214736344689
63.900540992077254
63.91059462288284
63.99138667837511
63.90811072710844
64.27707438577187
64.30905808158994
64.29596609940872
64.16070108585777
63.923907948592664
64.07096458357441
64.00775535506659
63.576833884872435
63.583456194895284
63.525524284022104
63.6008594724628
64.04190688666411
63.7303272787379
64.04604264700177
64.13995170543296
63.86653850024682
63.86132471461953
63.90194438876863
63.90658706466916
63.475191771721185
64.14159625921977
64.10287262577404
63.753679820152605
63.84529004339973
63.73357914636686
63.93435793395003
62.976421646305276
63.343200801754385
63.773186515934576
63.690912447889886
63.62027227008646
63.41105656068276
63.54873150282547
63.89306833506485
63.686527257103634
63.998358170231484
64.13433623173192
63.661429517174945
64.1808346918514
63.99443782029116
64.22844187292654
64.21841566571042
63.91821545423393
64.45845630471173
64.45073787054365
64.18645001329321
64.25868960446168
64.78818261387663
64.35308421651311
64.46657988426888
64.58921497499057
63.90323970096665
64.03072907079766
64.47566081738479
64.6501684534662
64.99676507169941
65.04441981231967
65.4821988801653
65.30223560047864
65.52814925470518
65.25002295066929
64.83915608311206
64.77280662111545
64.83750381227661
64.93974071289742
64.74260694396908
64.60197854357608
64.66341379255599
64.46837344294934
64.10767602825649
63.931904323903474
64.65726656435089
64.26585149787817
64.26797054463285
64.34276301702346
64.32281937532589
64.52970702178311
64.1862506438226
64.37856452773953
64.09074384560394
63.966941395507995
63.82345615704696
64.15078577392141
64.223718023094
64.54378210532339
64.56361017710063
64.16382268816332
64.3085524070054
64.43942461489574
64.10610899157864
64.17976368102158
63.97993157701022
64.06944992539738
64.16332321005167
64.11580072623042
64.37175244409204
64.29084212022525
64.16002332677999
64.59753020420324
64.58021950491568
64.47515862993357
64.50022864336053
64.67827448329427
64.60928643443803
64.55665690700094
64.36879286294804
64.07345432236876
64.0302213588807
64.0860515571962
63.95878563124566
64.22589025451192
64.10817558550828
64.39219014681082
64.28029050338768
64.13192389671181
64.05227429416101
63.92118917013812
63.793112512026894
64.02605135693184
64.05018900792442
64.41881160972541
64.12921845734559
63.937899475184956
63.8956383144042
64.00371060765791
63.84816407355223
64.19502768147026
64.16261114586696
64.17503224026702
64.02723203542716
63.91643813932921
63.49105510574221
63.51657167919631
63.82016889292207
63.67698152621573
63.80546365773588
64.22251953258721
63.85867042936022
63.77744686997784
63.46997420236869
63.23358791114708
63.424501205876446
63.86584803977833
64.12077975198251
64.27353776941355
63.88965004351865
64.05524115190235
64.13726865104472
64.38062570122227
64.63949058931725
64.69470531293351
64.7426408067584
64.5176497002869
64.38473569134348
63.96783519935023
64.55388596532423
63.69072040338179
63.99735625847991
64.05374629631228
63.851446912147345
64.03879109353254
64.46636793932377
64.54775041203598
64.7282268755863
64.46278936523234
64.3781936526524
64.45114487705057
64.60324696461369
64.39071696887898
63.76729963397706
63.84142702738109
64.02942227160926
63.48788658472468
63.24812318915367
63.65715417064474
63.697918747849826
63.1767971615074
63.273657444015406
63.33202680239139
63.21503088283446
63.53340486414342
63.509672596475475
63.8093190944702
63.534946627369635
63.72655056960612
63.50787267671705
63.33658892007153
63.425897770501884
63.51967056703073
63.50928707781158
63.98067965150994
63.85074236349857
64.20701031054578
64.06422240829471
64.31343882507767
64.02653122368886
64.31656128599045
64.24877208162252
64.15925317272996
63.998077382807196
64.06326273555763
64.15659337801229
63.92791207787554
63.686881073463674
63.83618518948903
64.01638115691426
64.10360775223124
64.27374587113766
63.653942255189996
63.958188223554394
63.63044673292113
63.68662306475181
63.588969318170236
63.58824316068073
63.43628863223242
63.918457563230945
63.65799590348245
63.975275220875375
63.66578869450231
63.59357469801872
64.09798971301697
63.905290037112614
64.16248250921842
64.01358090326592
63.842314705216566
64.05838704251195
64.13865442315877
64.10092568200865
64.22458996772671
63.70320484743677
63.43551663309321
63.54855841312518
63.76612166896877
64.0926042821941
63.69010184201262
63.89490475251781
64.18527150110472
64.02532285558888
64.46036510126757
64.20600638073809
64.19875907443144
63.89142738390671
63.95750554266261
64.23645327133728
64.36854412843145
64.19171374032587
64.50989096448676
64.27172483477695
64.23542824815944
63.96820449301901
64.30973955598103
64.29428232262954
64.34234811589342
64.30090624800704
64.36933015098619
64.57518228695426
64.11583432598353
63.941862341435076
64.08435676052636
64.21830360916948
64.13372512453672
64.09117622520895
64.28204975830185
64.14840282313966
64.10588912142609
64.39987100352494
64.29203233641378
64.45867818946316
64.32493000359055
64.20738594524583
64.36462813340003
65.16314080430627
64.90851943832729
64.92698750718998
64.97984868671948
64.98988266145217
64.60581705411013
64.28813163064731
64.09444882061142
64.03653068528148
64.12253523111062
64.5747815327347
64.22098100592613
64.27463541593659
64.37178017619298
64.44024887015324
64.47971811018003
64.681017187463
64.73153899393438
64.60640740227782
64.62509486292916
64.30037939017846
63.94229147045389
64.1928762472358
64.04216369091151
63.86739191131741
63.63873282553291
63.50714511333685
63.5319970713727
64.00079343130142
64.29278132899688
64.1769711513376
63.66054915202989
63.653934029505514
63.62016174391618
64.11181662283288
64.1518713882951
63.88920123073764
63.82169950131595
63.795045505708
64.1099389058345
63.937463066557505
63.54157647159494
63.0558379933589
63.19094039790105
63.26545246402499
63.476956760047514
63.47136812574466
64.03757756762916
63.75071085767554
63.74071639379547
63.7114789857329
63.822384489620056
64.18830190120792
63.952857362198834
63.47063509079646
63.617583096380585
63.723786126203045
63.55458306363525
63.88360537442801
64.18628042284124
63.92269881679972
64.18731038392148
64.60069636486172
64.77522328029725
64.62477145284154
65.08825117969853
64.69181580716261
64.37014613599432
64.51887598023025
64.73794429653341
64.90359578921885
65.02112972460716
65.11097862503274
65.32167776431677
64.91507124543715
64.82043299887084
64.77141059935418
65.20186798249598
64.76540960509615
64.88127477522704
64.53869346859626
64.50049398018632
65.10721340926328
64.83042959370292
64.67369608421666
64.81053917678774
64.99697421997836
64.60426871721832
64.50785952228968
64.23526674305955
64.45229256323817
64.10251990827898
64.40828202783601
64.62313038048804
64.17725071903517
64.3253009449566
64.58428792064986
64.2519007573848
64.954428397441
64.80479122832756
64.56976167437998
64.5206881262422
64.43660707246919
63.977798791958605
63.8841340443135
64.1239665078782
64.43407818914419
64.41754528541456
64.31629679083372
64.22939779961999
64.35057676594505
64.26474794432264
64.17852847350554
64.36041543099878
64.0317416909132
63.84169954692601
64.1296421830857
64.35362054237115
64.15828699547096
64.18311376571621
64.17838776408122
64.07995683293704
63.750642838872885
63.79819257701421
64.13917260359159
63.77287562120018
63.74013116101817
63.81362938969429
63.88494423353238
63.93573561212712
63.70816594938543
63.76482470086236
63.329173922934366
63.13591094313884
63.15451977574088
63.01105021260318
63.5691618312358
63.599917872370604
63.56550821143914
63.38132211406353
63.04278700363937
63.051038477449374
63.1078096321029
63.650090571325315
63.3622857260894
63.92414221028418
63.80085204236164
63.53073482974789
62.946918951586525
63.24341707841784
63.511469403814885
63.81711087942649
63.50005143719474
63.55121940896842
63.930604615439876
63.316744520140574
63.41060247174161
64.00349018978386
63.467535887058226
63.345416438011284
63.54727510870021
63.42725181230459
63.592859942879606
63.72008121417931
63.7627538555145
63.23828397287686
63.64223321434265
63.33790540796497
63.41764629658309
63.61373815916038
63.36040636768164
63.7485189109359
64.17445132046113
63.99508672748242
64.09712844272791
63.972418990574184
63.685866403304274
63.807807902261075
63.3387551116987
63.15737567032023
63.56061636859974
63.47875584652081
63.48443068373492
63.09579313893791
63.01414333906539
63.161685345673085
63.16983794675982
63.30171781028983
62.82644264184449
63.462102891452716
63.59386179338106
63.126061975479
63.66754000733242
63.711997691452424
63.59710964943619
63.55732859747727
63.17537754562626
63.674809241588946
63.739772357536985
63.768953547599814
63.71277594046164
63.25566291460668
62.79129296669763
63.00697613574905
63.2087684745572
63.29390536726423
63.25555465037502
63.472808582784516
63.25744075617866
63.34258621683822
63.599513803561976
63.443065940106564
63.59959387597528
63.22730890468541
62.96194767684754
63.09173201642543
63.441901545364296
63.522959985504336
63.47057316786978
63.284958166887314
63.4407523473629
63.44156579340748
63.273902936490224
63.47209032282973
63.497560447133715
63.06633227870471
63.155857993909045
62.90239353244302
63.362328773185915
63.383278397580185
63.201362469935766
63.240693178353794
62.93851999458244
62.64474490541888
62.59986979778854
62.36410214686955
62.64791307688597
62.55681215298554
62.85525725720186
62.89183228740739
63.169117816843304
62.820869454241624
62.798866167935145
62.9855371152643
63.2761063732883
63.39281749841896
63.284295372654555
63.053004102538516
62.92767347150575
63.05365704611381
63.02654550338348
63.07581673639424
63.57546096056846
63.287299223703386
62.99135583887827
63.471951954111695
63.826207654548405
63.600636711437545
64.00389531508864
63.69133178122774
63.68903531683409
63.765849732704226
63.9614178631288
63.56868524372628
63.389902739615145
63.25295712419649
63.54875100904753
63.41539441686771
63.83058262378803
63.68763124757931
63.48742893433816
63.593243210495565
63.57293619470116
63.58451256762827
63.79926031382743
63.32016035394625
63.42548441457901
63.57335708446299
63.605619214443216
63.27154969308607
63.685382329484774
63.51992781931478
63.075828808917464
63.51395857910921
63.66176851191571
63.41041229313167
63.48971117297109
63.52359600082696
63.50508307959078
63.727427950703756
63.51575018773226
63.248264939587564
63.37868296176187
63.65409853426808
63.66447643553745
63.520605370092355
63.4328439679723
63.80195111264182
64.03060416654026
63.92503436287414
63.8961690336968
63.921927218672096
63.545150994499956
63.691679340058485
63.55493212493349
63.682320839864225
63.75899929983388
63.173578757400485
63.20492765917106
63.200614757812716
63.614618130270486
63.28140986469368
63.22570780656098
63.477235113257024
63.08737905842439
63.14228340538564
63.14229781493615
63.43282515501948
63.596018449969215
63.74442590980113
63.582182378468374
64.01842216819902
63.873277577236806
63.46854118437571
63.43173399117648
63.78625207805441
63.670988907113944
63.7000137322905
64.02757202196223
63.54263692101091
63.5550332477303
63.05038467240683
63.42028044785043
63.4441555818514
63.41183499623133
63.71026767835246
62.99664810730095
63.21519500893054
63.30041760778255
62.96349530936061
63.10206019422678
62.912558997703
63.061139462026595
63.64556215697771
63.52087363921778
63.56210160838328
63.109129071294895
63.5488799052188
63.587047165770834
63.668962895244164
63.47792048049739
63.666077524236435
63.29778407438518
63.03497226667169
62.63639933047081
62.983917067864255
63.29619746014439
63.619727805237275
63.71869431206135
63.45866870382831
63.46282619947453
63.814629651871506
63.58708424703501
63.55799492365168
63.66180162231162
63.992287308965174
64.16461761878972
64.03220575916716
64.37635433956011
64.31000247847076
64.0326365661146
[truncated: 98,002 more rows]
