# Supplementary material for: Comparative structural insights and functional analysis for the distinct unbound states of Human AGO proteins
Source: Sci Rep. 2025 Mar 19;15:9432. doi: 10.1038/s41598-025-91849-5 (PMC11923369; doi:10.1038/s41598-025-91849-5)
Supplement: Supplementary file 6 — Supplementary Information 6. [file 41598_2025_91849_MOESM6_ESM.zip › AGO3/r2/MID_PIWI_distances.csv]

cm
27.411528036425537
27.408960700216806
27.517567049132072
27.54239072893264
27.433690356345213
27.369579656250217
27.427122624822772
27.328429456723587
27.420524595439716
27.544236609256846
27.43644203489226
27.401687734695173
27.288983811096394
27.484425327957254
27.54873389021434
27.617564968139554
27.499260074259524
27.455225216680805
27.447794315423355
27.512504195953696
27.286239968728776
27.212981553305617
27.31235928196962
27.356800321193806
27.357535577415497
27.56477829722029
27.241285892839073
27.491065024853782
27.501762766862495
27.39023512878232
27.469906873045016
27.351281440370936
27.556980859956255
27.53219519724823
27.497993400140288
27.49230039239792
27.512844240328363
27.511162454817992
27.41694664713444
27.48326518765509
27.385733289509666
27.489513837351776
27.478965111667893
27.551412098662045
27.3206124039292
27.473938585382598
27.461549767132826
27.37762419527975
27.554299915459602
27.479867362134584
27.45552597670925
27.545892041406734
27.28828666502158
27.405497434497093
27.43066233063628
27.48550294105854
27.16562334592956
27.263456723238928
27.469195616646246
27.543158347223176
27.324141628884078
27.580080916056016
27.561095953629522
27.654897435634293
27.572097349483318
27.675316500692215
27.828483298686624
27.548449022713072
27.49757422172772
27.625660707536237
27.808254288156725
27.74127452159425
27.600710265252157
27.54053993239526
27.53353006322776
27.476549450415344
27.458402483652055
27.306188205376177
27.42130133176768
27.339667056751484
27.530740737538764
27.538847889864144
27.45968226856881
27.379004038086517
27.529474802097933
27.563707479017737
27.66316309870354
27.466042936881607
27.333118316433904
27.336514209997034
27.461384029368187
27.399139950758457
27.532365257052597
27.818898193806923
27.526544794565936
27.655212717545083
27.561173245647545
27.53314195520913
27.31432030686077
27.546230856953116
27.53899423838349
27.452890646812754
27.367587180264437
27.390290393025435
27.314154884596594
27.252204369978983
27.266547116691072
27.345376214956318
27.38888596524062
27.34094327402571
27.41142360563995
27.49173514949439
27.23383254843989
27.41566850878514
27.428638146355116
27.28883642120279
27.279183270926083
27.403570935773754
27.400429209533286
27.321266493695077
27.446030057624156
27.157299251645934
27.251504372944922
27.34338702787641
27.378507673781236
27.40604059573522
27.3614454229017
27.34043670338645
27.297899840357335
27.208286272221574
27.391607599441368
27.16560721219803
27.40794908178524
27.28614605363289
27.416236721170133
27.297616999431433
27.080142128438876
27.259409223259745
27.041931844303132
27.163940617098508
27.22226962653639
27.33154630189335
27.29855264553492
27.148239414628474
27.217413226422405
27.163753552670936
27.08943391847506
27.00885669406152
27.109722191363108
26.981254290155903
27.056736210652556
27.09325859205283
26.98828367197841
26.969327700710874
27.279376019099907
27.128152228893075
27.2130036437777
27.065188909515683
27.088011577787608
27.178499402724228
27.213695749365122
27.163172522050807
27.194780352502278
27.20801880333718
27.26975814690495
27.18119173007875
27.395588097083817
27.3973795505349
27.232182873726856
27.351011886504754
27.258664106368965
27.455379702146757
27.387333227149
27.314042555377117
27.35289026632906
27.393371117083273
27.251086817827563
27.07453985051087
27.176884509622155
27.251744289302792
27.104901345382125
27.101941135210282
27.313434740901034
27.186721424992832
27.098524945365636
27.084226644321713
27.072038425446124
27.116879904228874
27.02270243748179
26.998473168501874
26.873175496587276
26.83647966963312
26.92274463386391
27.073846119559168
27.14624941319874
27.21389692573898
27.195615501886728
27.277519842028553
27.169208236685623
27.071076902993255
27.394184640772675
27.52766046644666
27.38634142439308
27.355605803151743
27.280724784549772
27.22047323300223
27.427008585317484
27.39915356649551
27.449847200026156
27.31140828509071
27.3254265003174
27.25656379272944
27.27563455312669
27.417000279123254
27.322018873381715
27.42891821137792
27.459633687775337
27.411900211464012
27.50540477555689
27.532090826790018
27.478789159809295
27.446935732159403
27.267848385465808
27.359081562604555
27.41288364623016
27.23500021835096
27.339560889782692
27.139945864673074
27.418944438471907
27.22620149024518
27.151579955986506
27.22786820595145
27.37178828507612
27.286531844587124
27.376355952558473
27.414832989616585
27.409874570937614
27.602562989418683
27.451943969920134
27.660677032222942
27.64058747554151
27.51265012646331
27.67077627858135
27.695953405151993
27.65387758233947
27.676572758732526
27.66066790373075
27.718563905263395
27.572825329972357
27.59917153682306
27.609895099460708
27.412455834315505
27.36115395463768
27.529936937358656
27.388322833903263
27.317316257377364
27.45847927034901
27.361328712300008
27.356017340571977
27.401829369792665
27.583859589907668
27.289585858408362
27.554567480815344
27.334030441529695
27.364056673430127
27.451909034892747
27.45490474125594
27.536271304433836
27.578762118257785
27.568267430673536
27.291764478375562
27.56164348722218
27.54050523744257
27.58127276132696
27.370376153106413
27.513323389847976
27.281087184455796
27.270235441149936
27.21776870204455
27.2371115128644
27.253197569283017
27.353354075561224
27.281550457984643
27.157692121479872
27.236588773380348
27.17152783518616
27.226612992766196
27.36189147672778
27.47114623302551
27.245599898603903
27.18816135807931
27.46288072184025
27.484353211951856
27.34008235311433
27.185058052503496
27.329749951688175
27.422504738445145
27.377148765033713
27.39346098666532
27.29504862420884
27.507160482483798
27.29392720789603
27.271291284124327
27.351185442794076
27.428434367037486
27.300224916023602
27.39233672213108
27.1618773258798
27.283789483577856
27.215315896198497
27.24787259881923
27.252812348492018
27.429322740708095
27.388097735842962
27.292135133320524
27.334427865728255
27.29896312456797
27.23451363329701
27.238059229440456
27.22008966258828
27.31176440832087
27.179853440368408
27.421970976903715
27.100464525823078
27.308866310782165
27.24595541887561
27.273911505053395
27.301981529659372
27.13920045782211
27.273089754478107
27.352411896114923
27.150123116038156
27.125345312559645
27.27614736305733
27.42558028102314
27.30681184234199
27.253911433095023
27.329079956270892
27.056511933904524
27.015469641324795
27.150210978399414
27.24073644243596
27.10009283834698
27.214791590491828
27.335037282162094
27.169102790524516
27.273638654855915
27.376122254416817
27.14225395172895
27.248445085316654
27.195453555885486
27.21941066318677
27.484830007142556
27.242777820821406
27.447404344727396
27.540999254921616
27.51925488390856
27.47157589360859
27.548013502430965
27.220462198284615
27.43124218826555
27.49589347435602
27.265941894640086
27.43795496223934
27.393361075607356
27.54390374036245
27.139576358885154
27.278585023191408
27.35644231525501
27.38928761886514
27.41667748116845
27.334577147787552
27.225405306268218
27.307535508105783
27.26918790998145
27.405633688954623
27.18103159036698
27.431356227177158
27.216332894983957
27.31416710704646
27.300196178664915
27.23314833674836
27.42839519233556
27.362361464424044
27.36635495075391
27.500683971475052
27.210085743376496
27.51138485908379
27.492184289199123
27.50254518685191
27.755170223479425
27.630339983049968
27.42036931668226
27.423680606722513
27.375123266779052
27.565617733784656
27.4654156692915
27.449706238760843
27.568848096612353
27.601348813966545
27.518665033145087
27.475656935215007
27.53543033249094
27.638899125269617
27.543567202345784
27.6272293444848
27.330443934270253
27.309758422955124
27.318501084201763
27.289517585593398
27.26900830439882
27.37478874464837
27.09635704156415
27.282021272053296
27.333193282052125
27.20433907096688
27.081242460144495
27.24589924169819
27.079496288369675
27.360939911818267
27.258353970285896
27.55217272338377
27.461163360513083
27.37142052734311
27.40755092729437
27.231734629784118
27.25568732211849
27.224306910335212
27.154403039895236
27.18126351193642
27.10457644050949
26.990080421278027
27.149493376708733
27.333765151534603
27.312058602972332
27.32385508255453
27.208315416789816
27.312097924680618
27.261073820258552
27.489166081801166
27.549325397918004
27.532711893093182
27.581307137049517
27.498046325318985
27.4503887947264
27.61968610385012
27.58808034581422
27.47786857117285
27.520858648771462
27.406836059610935
27.555611549602673
27.45860162043882
27.526711132342495
27.634602300890254
27.45562898794561
27.35779176514318
27.336732162463537
27.342710408934952
27.316378279213676
27.58494186971463
27.467359150295987
27.524745091456413
27.469273728727757
27.479767640324805
27.314509623926366
27.442450546832074
27.499910261070607
27.304642853987858
27.39381006540524
27.34979521868571
27.601269751273886
27.40495998395649
27.437844156281404
27.358035732374315
27.462122140393557
27.59889325409058
27.489380018597135
27.46035163985226
27.439548998885495
27.443572750473844
27.51271840798575
27.459825220302324
27.383472449425625
27.403413443571846
27.51310247984722
27.435358300121965
27.288273153275977
27.341405652482287
27.264609893494203
27.44454923523165
27.181677749599643
27.281228349360973
27.28480842186312
27.390677425655156
27.329383130894083
27.145833520999847
27.145303211927622
27.269716892648777
27.142910257427964
27.434834155529316
27.261461448743887
27.398851105020878
27.45641387874072
27.4477737207834
27.24257682287235
27.28210291871224
27.40711716566897
27.411424267229457
27.269052546987545
27.49232643797937
27.225527250786474
27.163751438395284
27.17659173801968
27.23901643946283
27.13798789404864
27.254182211401588
27.259225441387866
27.00309026964889
27.035022150988176
27.079906364738104
27.269110266227127
27.223331263725036
27.010802340440296
27.009767663891235
27.090848544398735
27.02687523650263
27.02383327625426
27.164633419069776
26.89598503414783
27.198639078515257
26.907853424656984
26.70786287102897
26.93378695235619
26.70333885475675
26.857981172933254
26.872630938692634
26.89873499656439
26.969847429684137
27.038221393660518
27.049619986985366
26.992879746336225
26.94566388088258
26.957079955752466
26.884090453404056
26.942904548548057
27.02998687368795
26.984693429226137
27.170505910499855
27.064671177511375
26.991774417143287
27.019558870291107
26.927791896819254
27.148940952502013
27.07247541133236
27.025506029213254
27.059078301880383
26.841207778802694
27.09084803181514
26.91589409081636
27.053533931271623
26.87804303446371
26.988515361335107
26.83304987623051
26.94566106066762
27.105525449462274
26.895714264490433
26.736833142298877
26.954886846957923
26.849109188119588
26.806535154514425
26.991199916518156
27.021999067883048
26.711161685334876
26.903529705298425
26.841915110948225
26.80865529081222
27.18379211454115
27.227805448683792
27.22782878175144
27.063166944094654
27.175420640472687
27.084139953558488
27.130066114930305
27.07144529189601
27.27407570396857
27.14572240089381
26.999658582769655
27.20498182028367
27.127904363354354
27.090213185243293
27.189223645856046
27.01502829416776
27.055601321083444
27.09540857764218
27.004119298849588
27.097902953229934
27.134926421235864
27.105462838410574
27.181141807092157
27.08438250506866
27.154930172087678
27.099971445776696
27.16958086065399
27.112488619218926
27.251597659997223
27.128431862121378
27.17973400027876
27.203027325495903
27.365264776562636
27.223574279268835
27.35155203637656
27.206257946910682
27.172573804869415
27.223552328081272
27.231690060070235
27.27930390691119
27.333403687339125
27.26582075885465
27.222018978689988
27.14219458635068
27.35111766805167
27.066631751089655
27.310983156031625
27.137218487875867
27.261954231684864
27.143776572751694
27.27289879632918
27.2951456157574
27.26008966820412
27.34617203898229
27.45720966492193
27.49201596783736
27.496432512904867
27.356587377923805
27.313866525836406
27.251389616094198
27.203977562759956
27.220822609692778
27.337645984712562
27.292148994372656
27.184328240280582
27.298452040544635
27.217987969611116
27.32519054526468
27.36553727662691
27.233594467452487
27.290821096711895
27.25623520995082
27.23271388341944
27.20335874686287
27.072139749094006
27.15385176797359
27.4230973095895
27.218529743697005
27.330883482097306
27.279091118146003
27.229292287184805
27.161876834939743
27.58897401009769
27.26852468150979
27.299214220881908
27.352396650203435
27.376856710735943
27.20156545284759
27.35155484650143
27.365479001909094
27.223189157526164
27.202003725504397
27.274294464822248
27.16480308351716
27.22494182379941
27.16618520244721
27.322617460198057
27.480614288552296
27.393818579302067
27.405887135635837
27.330222341936917
27.186423226477547
27.307356200530744
27.25510371131965
27.539771868868495
27.480739771978538
27.428514896313782
27.368899269905473
27.412783694604208
27.453973830496015
27.417110741436613
27.17212639995619
27.27971647544964
27.440547873989225
27.284482042794274
27.118140627850277
27.521538949848992
27.5685294554922
27.43180783956944
27.529053888470283
27.406686605045124
27.282416785711835
27.166402694379194
27.22533206529342
27.238843316324157
27.153327500438575
27.08585342046537
27.21670554057577
27.18009141411275
27.222712401904555
27.17291836650627
27.09442114640086
27.070847563816418
27.211785821811905
27.31899019787607
27.155750572495705
27.29985182145993
27.088194373483415
27.10447893883022
27.186577042201765
27.301656569477082
27.395283000325392
27.289240181187637
27.221493157656237
27.002081890803673
27.345065424168624
27.218210169154503
27.34292522871433
27.169172287716243
27.190588645588683
27.05775854304107
26.951022642158915
27.09766902393591
27.118658013382564
27.247615816845553
27.24005312665259
27.206158415898997
27.205021354653578
27.205235588288662
27.339129485139793
27.203223765902486
27.273341123265038
27.286244534777268
27.24783734812492
27.368292971687325
27.31256966910966
27.449583513306372
27.389062074224615
27.395322353098223
27.128358525266737
27.178204011269223
27.03208907677766
27.254620490242708
27.121481086500182
27.322596808125642
27.375626905970545
27.39070359831441
27.427812638775674
27.49694390062342
27.331056771801364
27.52496293880743
27.406939106341778
27.405094752207265
27.366973933488133
27.51905941134616
27.391437348708397
27.38864596788874
27.468479249571917
27.31844284372039
27.205318327574556
27.243623724344364
27.392154312828882
27.217513246688828
27.379919654973406
27.407301078047265
27.365420974347288
27.29137722432081
27.345916928607622
27.263371565333593
27.07739284909067
27.13997882524593
27.136799623821826
27.272897060186367
27.21840294344822
27.27981922531616
27.24571982458107
27.303150465731218
27.384439491924592
27.27610439261188
27.137242643618297
27.225415302135318
27.14930447673744
27.336415363087138
27.334483731854355
27.271049434834403
27.215968307005433
27.33197308948252
27.26314278385864
27.29301132872847
27.333412141522118
27.543520200069995
27.38388293818199
27.324239712517496
27.155119848213076
27.45140685229325
27.20258078858139
27.20233821335592
27.218390463662534
27.04286293162282
27.193911310560306
27.06365641706684
27.17722653472287
27.114688427997816
27.08119001439841
27.0108049567638
27.206034228183036
27.17205404166358
27.253985120478426
27.057814423462325
27.280483522432444
27.128331289615762
27.272433773876692
27.188550835849583
27.354466687459908
27.30544684861461
27.270651149537958
27.10589296037859
27.287855493649385
27.45518040506828
27.28879345253355
27.177795869394146
27.27856246410559
27.125818322896624
27.139772644041457
27.089575735180695
27.185888670612538
27.091448635814448
27.139077348789552
27.237672683342446
27.10752446728586
27.21333842501825
27.302279042710477
27.517540465365194
27.20060381979373
27.309953587313256
27.320509865125004
27.271102325400456
27.21559905365567
27.30636710788259
27.39249042503963
27.40069094902216
27.34600430632594
27.372508125463305
27.314113510847545
27.239675064612285
27.206601208919913
27.574482575622756
27.291239257495334
27.37587373462048
27.529171689743507
27.4437529916818
27.076385685728162
27.301288515327148
27.494646867728974
27.37530819355002
27.169770275450215
27.19443201739806
27.197911565721675
27.18216133126942
27.2837368112527
27.214805009997235
27.25935572923539
27.19149120431748
27.292765104529565
27.273108285361594
27.09134662016862
27.187397420235968
27.169342162412757
27.281495098189154
27.110864844100384
27.148426691741587
27.256837664575453
27.431993744489958
27.429909879359585
27.207286801791255
27.244111805884042
27.377621047540803
27.247546869873602
27.2159824597354
27.399561819126767
27.342838127992888
27.352549030642294
27.4690095190736
27.442765749169126
27.21507566813442
27.110326278379777
27.321217969663728
27.05002047915467
27.1601193023767
27.206606963744154
27.17586062851884
27.367745960854368
27.348274152583844
27.064062398426433
27.185653824414754
27.21310067165136
27.175182170394788
27.207007922895887
27.296345240981065
27.123693099266262
27.04325235893312
27.210111556049956
27.2342803809003
27.104609304362985
27.25537142914176
26.969628739588025
27.24348278166934
27.136083723101407
27.210486464951288
27.125076670729534
27.346637133104156
27.368445244390898
27.365244248988
27.37617714143915
27.155083353702235
27.469500044050285
27.167313002546937
27.48312641269799
27.39058593501528
27.288618187302642
27.415728690373705
27.200263762055712
27.347182411463862
27.289124444133584
27.452000642629386
27.524507005414268
27.251430472324955
27.27526066815112
27.26286848541599
27.334695685152006
27.176226288572952
27.2182828725851
27.379353069665754
27.358535855833935
27.127064858699118
27.095634128322622
27.063831217520708
27.18097786314329
27.20740768554484
27.173266532262893
27.146349867825112
26.86584597969344
27.089583139955437
27.242854871962514
27.015143400807155
27.162271287327357
27.304538067137933
27.03739679599454
27.16034069787052
27.340417648703962
27.34374876419638
27.31630261364742
27.464050576853886
27.18760359451193
27.295835910067293
27.12501498074327
27.273476555956524
27.27166124391157
27.11598420478657
27.345937562548745
27.133739283348138
27.13984979758446
27.356903886291736
27.28253547790629
27.280365280416913
27.1915593187672
27.127231858000513
27.529893772093548
27.19586353786331
27.330765389167027
27.153361107224402
27.340814419582383
27.399147159676545
27.354022363523832
27.276659694471352
27.32065326774938
27.169301922033032
27.283035504665964
27.081607246320132
27.28201156746336
27.179293363519808
27.18704988947379
27.330872808052785
27.368840769252024
27.338569790504305
27.29984682616105
27.146577750199093
27.202786865247585
27.274409036799693
27.161768088102246
27.334233018627835
27.404163980410903
27.23209783200775
27.231309572489394
27.096619188698785
27.135221922892757
27.34129304213204
27.102603443628155
26.932977448131986
27.122936820172104
27.274049193275065
27.132800927665112
27.145266864790262
27.049404349169706
27.234982329771334
27.05700197646378
27.079127191869354
27.12278533834608
27.27242235293486
27.21297070552046
27.122586729129797
26.972832440788387
26.76925965716731
26.98201600977367
27.237817331700526
27.173004433484614
27.264915221652473
27.186938992414664
27.082359990079453
27.42582900983698
27.36543659370788
27.405308437818803
27.313754981027525
27.201359477339306
26.968600730046344
27.191416629156507
27.287116547918767
27.168955372914507
27.112182108268865
27.080330502562415
26.88659332801668
26.977678115482988
27.063023169516267
27.070811147927653
27.01691707405884
27.125130002220754
26.924062252142605
27.02598375014751
26.899722577210703
26.961251365968433
27.22243881458277
27.039705256866295
27.134720217678606
27.307920063790153
27.191016040939257
27.39096672843586
27.245009576697303
27.28561859940653
27.148631060428094
27.21312978130149
27.34467586291693
27.118694046673497
27.290305695824852
27.263281843344284
27.03398543074891
27.326302506624554
27.295818680697995
27.247064388584118
27.21301155713684
27.29425989563346
27.331619996431915
27.242112889807725
27.19406150014634
27.130465808260386
27.24041323944383
27.335037281956115
27.370834664921585
27.16916366468979
27.410800460413704
27.179401498376468
27.488190095618393
27.258485105326095
27.395295300214304
27.43222270050546
27.548937093366487
27.31928966896324
27.584221930400354
27.389306929650935
27.506352880323266
27.29333425679884
27.265199621926996
27.20313817969297
27.330290877021135
27.23305508120219
27.26709359762893
27.37966444174735
27.317307383550933
27.359170562297546
27.299141169102413
27.220655574437938
27.34811148569821
27.347273416931355
27.173038781344093
27.276254214451455
27.182041348522784
27.250993000672068
27.37720640848753
27.42547523258248
27.342721033716312
27.358286024880783
27.465017422012952
27.35496117333354
27.325545672946937
27.31769025786622
27.473228004202007
27.408660166045077
27.350361992782105
27.2671696273336
27.12452106804786
27.04242779845221
27.251769474564956
27.36518990555435
27.23969458686849
27.29481747753787
27.233030891465518
27.205618345592832
27.13072228378371
27.191516487779694
27.167011228078362
27.26933184563229
27.24136391718228
27.068534171133777
27.14974301929537
27.19643872000095
27.271813350627568
27.226840023941907
27.25069333042503
27.374111949933553
27.14470593315951
27.287074662328774
27.094510673531325
27.252186992584186
27.310198013882708
27.217678225017995
27.189366654781598
27.131388221091573
27.28427184921567
27.35669259253915
27.29252757569686
27.31467191733218
27.416087547543906
27.4156766168496
27.297419627590724
27.536785969770552
27.455435014993583
27.474718663595777
27.282016654452676
27.32567121653193
27.437626885813664
27.53974874676401
27.307127651147677
27.444804970579288
27.490419440351722
27.465598271671297
27.46895544671644
27.51799331942192
27.623083995818686
27.527040795774546
27.460111841937774
27.192154741308553
27.295440186115698
27.34527746062488
27.344210192136018
27.253849839173878
27.272080771237437
27.144886890347394
27.25369183255197
27.187639530585933
27.27805125607155
27.33559044742362
27.53324466861992
27.369438024378955
27.504279517581423
27.390394491218878
27.34666725012711
27.24883648717506
27.270549843501577
27.417587520098305
27.38506606512715
27.400428352756496
27.512956467693567
27.5340227026892
27.554787305358122
27.312482966473414
27.484197095527314
27.3922626499238
27.199671779241495
27.31590799334211
27.518365786819423
27.33061035850693
27.33748582413726
27.356980743561337
27.380290858219922
27.327079940602808
27.555401464944136
27.37328503539088
27.322723697405205
27.47214562521915
27.4905417291248
27.515997222262467
27.318587559224223
27.259852000747152
27.44667140671089
27.17332369682858
27.542285615428867
27.354243005977718
27.57500537133477
27.630601868150134
27.35531681073887
27.51150236389617
27.416269916330375
27.484951230187097
27.633586571575936
27.329592850029577
27.674120964484665
27.52775702817563
27.183476014222858
27.328194332891705
27.455721928042717
27.306485505963394
27.25208848356906
27.402461086944523
27.367700441682768
27.17516391937076
27.218823324768273
27.248036547626036
27.318511776999447
27.26007753388909
27.406712712955258
27.466193839613105
27.351948938639016
27.144631985084704
27.052899220855096
27.19013663330991
27.314701503425102
27.104847370303954
27.36184264934246
27.377671679165477
27.43547860853613
27.32222463833901
27.289893071766667
27.20330682770042
27.303099457139172
27.275512503012983
27.327674898115593
27.197147563519742
27.20753171727819
27.298837937780437
27.08076002937079
27.25674868304695
27.201063008881082
27.238376723365537
27.3862339931824
27.353159084843217
27.406782793335243
27.402716916356837
27.384946880433798
27.33322573544613
27.65809118645474
27.149552465527126
27.197881385289598
27.399754380891824
27.092634450673465
27.063110962018044
27.03945835478438
27.345765423996948
27.196952340338637
27.064548256585717
27.236645057313464
27.243416978763413
27.41167745733468
27.34004188410637
27.213180791324252
27.46060968782539
27.282673527334268
27.41470031370019
27.394032216196457
27.202620450097246
27.117387544977316
27.03188393688938
27.171439839307133
27.281239760255026
27.124709106012787
27.223508843171295
27.31965449236717
27.197408607321915
27.304451757872865
27.360892899929798
27.15954322732563
27.24926386865806
27.125044578865985
27.218945209426696
27.25442719032545
27.201406609646316
27.104013973095185
27.12884187435666
27.254939797647072
27.227075293143873
27.04387329720349
27.172129186524735
26.99312160329669
27.087762027423214
27.07425502305074
27.230901950024478
27.077995841992287
27.4590097989807
27.412142632192214
27.349153269901944
27.374233672522845
27.434638571064355
27.16446112908435
27.324340625422945
27.48467499048438
27.333089199426578
27.516672846868687
27.397229003197538
27.34439604352845
27.23298188329024
27.33685889435894
27.271606813231823
27.224236448557097
27.011029006619157
27.210251917803486
27.09546387456771
27.15198914874658
27.373189669838457
27.12721342303961
27.23132563684296
27.085603572069612
27.049814871530543
27.054077370576685
27.10784883192759
27.145472579234237
27.138927828065153
27.290990293175838
27.19542793048381
27.31421910984697
27.15542035133571
27.083541270950892
27.173627028863372
27.257011470264423
27.278319895946666
27.254206750804858
27.31476698874273
27.241000516787203
27.29568795540227
27.351664339181866
27.30863188274706
27.246671921528307
27.204101216300888
27.34102927100478
27.462956862719537
27.356650389443278
27.472515113774694
27.364155455294835
27.326280371693358
27.339309730657202
27.236084568502918
27.236866762652888
27.35982050696659
27.409272913994688
27.301192913480403
27.28538661032077
27.25563070773794
27.322631556302408
27.30889776271306
27.200577855579287
27.226866087106426
27.307469852501292
27.262592279980574
27.239230069921323
27.28249589850598
27.18734305296861
27.25262615600754
27.263686032160624
27.287989273584873
27.186486136703376
27.0084618372803
27.05141216579036
27.309300291459536
27.149294509485134
27.24226290792725
27.438483978333426
27.352598270615182
27.35126622369103
27.497139591740517
27.456084598120885
27.35882577843076
27.342693637797943
27.410194138898373
27.285113819027423
27.17086062302671
27.21088019483647
27.35606956455049
27.260295694751413
27.451359971633558
27.40262062045112
27.338074353576495
27.338384438109035
27.346658064011066
27.21401098656108
27.48584179695221
27.01366358648844
27.170162484254227
27.232736163487846
27.235527828806234
27.402005011281307
27.310354097424163
27.499446294879327
27.35462332065231
27.452451624408216
27.434582639357757
27.27228923482165
27.242462259478142
27.246545111151587
27.407345100363422
27.45553593018772
27.32686899838609
27.381865699476368
27.24206776351309
27.24323254268885
27.145454496372977
27.19643643879888
27.19416993770067
27.083937716290375
27.119843957298446
27.16418692946882
27.31787117242092
27.240055634317365
27.300898824670142
27.296842769751652
27.26674542643274
27.101282153245343
27.12931320842713
27.241101028440937
27.180438083957114
27.23151374552462
27.15410090033269
27.30523590720804
27.338285894821748
27.134650926184666
27.174977592125465
27.074467847295686
27.17239006438315
27.28446197684504
27.218800082179392
27.203494657003862
27.250656666617292
27.255720595826194
27.260379728622095
27.290850654858094
27.254928732450743
27.40623215862353
27.354020212445512
27.27503742593085
27.375721609511764
27.183709562337835
27.242135219181876
27.144418005775798
27.2503407951898
27.098049052631875
27.16714009447095
26.98978620476535
27.090592210463637
26.89436268137122
26.977836653901463
27.132309066418397
26.933210356068535
26.950124071250013
27.198292475376185
27.029244288064138
27.258806679151615
27.30651690843364
27.203615431869377
27.183979778113873
27.186233366037037
27.268521060210855
27.33688283580331
27.131215374340204
27.146189477124683
27.11573350499098
27.12543083290934
27.04810333690288
27.22386439421367
27.097152700168408
26.987348734344057
27.197996978769087
27.338263401905287
27.186830049783456
27.26592700974188
27.242671777372777
27.07061916159619
27.177678178446822
27.151923077517665
27.195739739155623
27.164816375832658
26.909428338447004
27.06796257180806
27.143725392155492
26.986164324354796
27.27715601669025
26.996833228592735
27.003861642350447
27.09411096275362
27.120405807293896
27.21866735391208
27.41224070318659
27.091180688354974
27.233864631602476
27.138230247413766
27.116283387879147
26.931568397941742
27.211294689379038
27.34800104166529
27.340724565156403
27.32616998901653
27.31277861854429
27.332826967968824
27.194179544701463
27.105987597125345
27.165378678721236
26.981522441184172
27.10534121840771
26.95745146532816
26.995844958112095
27.089992408213963
27.151531999598237
26.95925234626719
27.08897802529519
27.045549555819164
27.026470640723876
26.967371554595186
27.006558683424153
27.37082999105359
27.182242755546103
27.263289270553948
27.167272476400807
27.108514967005696
27.225978484628524
27.142446606145235
27.312694832913966
27.189990041882965
27.268182287076506
27.30112026996046
27.226962252653944
27.395108044522164
27.134296190689255
27.08839237926271
27.06163433120952
26.97939016546826
27.133227891938574
27.169080263308622
27.165631951245523
27.126733653050263
27.08603361698141
27.055621202647924
27.204461892139577
27.327569722516657
27.3222781035761
27.07614163904467
27.05220580409188
27.128551876336143
27.059873866322906
27.28309393211916
27.257212461770404
27.055637235395885
27.32351343984146
27.05338564171015
27.294723484246965
27.22245232352495
26.917313862871623
27.219414297303402
27.06645100151394
27.27460345492184
27.162118933309845
27.092965803480848
27.048289103434843
27.247150148623646
27.198483916184998
27.312544516979862
27.084955931974715
27.023852301119952
27.027101637510835
27.11072796467694
27.192345624075728
27.19516403867349
27.1870097135192
27.168125451447217
27.24150302856833
27.376221721692794
27.29352033738594
27.337764654533743
27.096093285514012
27.326461286212105
27.400571692597318
27.357324534071743
27.043357024970174
27.089184279378824
27.25276059359667
27.3406102635278
27.18105424620572
27.214557768639455
27.22044349597136
27.311760600897294
27.219689995781792
27.209520486698402
27.210499457710796
26.995192387028155
27.071276732595976
27.13882038243512
27.12291922020792
27.024487201317736
27.135941441062528
27.098261459564533
27.09895742943578
27.215607026830924
27.185972033331883
27.30090065503712
27.195522410958937
27.263277215692398
27.032362670132972
27.072200490138826
27.422354091587298
27.30950929751579
27.11156824497316
27.16062609420213
27.318243004847762
27.230426759300688
27.373951427213854
27.364163518686947
27.24587988282923
27.107326671109004
27.266448604205646
26.978808159733816
27.07909509887666
27.161995831901567
27.201998512523165
27.196842013487533
27.35276991431135
27.25450404967065
27.407185834266247
27.435652450554418
27.22069624074559
27.217861452611963
27.335736019967875
27.103590157679974
27.20499730880961
27.171991155358583
27.01739228380166
26.99447109362404
27.22015264069664
27.40183067790105
27.3194928585061
27.299027664166605
27.10164934451243
27.065833784405903
27.19703194012328
27.29366862960575
27.125159779700514
27.160541363277893
27.197860088731833
27.342967848768
27.30168377492403
27.289847129667965
27.371969901048125
27.30551664452832
27.228492372849388
27.315461993679506
27.233265526791296
27.29650871939314
27.182576870191028
27.288322547766075
27.363574340246778
27.377777087373527
27.283789045567755
27.299772873222285
27.186158624695086
27.196451214601773
27.26278422189466
27.183316082435393
27.353687759407862
27.40922096437294
27.121999993737628
27.179457926487803
27.376639526765636
27.2968001661702
27.452050862164135
27.43668524530235
27.24368617908154
27.133525624454037
27.322653200922414
27.095975158485498
27.35225641811345
27.27563331091396
27.20918549585768
27.36174969610125
27.13399342590097
27.313491429453638
27.19349780917856
27.28994615308121
27.219138667852864
27.288763316645255
27.378539671035938
27.327341835441214
27.490924958117482
27.39320601528009
27.35414439928524
27.377983067973307
27.514286178768504
27.256758882401236
27.017047526039228
27.052689237210817
27.260524063701922
27.100381573489678
27.30583851411566
27.209866539579018
27.19434876079197
27.382054537230903
27.232968859442842
27.118345932706177
27.16037761577184
27.305874367844098
27.295774530138015
27.123949399307552
27.158593114267884
27.017835890816364
27.007854262870055
27.109597975206768
27.314396619648722
27.224150798249546
27.228510573999422
27.18387471968454
27.015512803102613
27.280725847904957
27.1902848492002
27.384712518281884
27.370545178712728
27.219165925269078
27.24485198203741
27.252774514366333
27.236316138505437
27.473675987341505
27.397853617243147
27.248789863465493
27.344344832931487
27.19218432593279
27.36810990354658
27.220529009204636
27.335016331271657
27.22730576264037
27.48214545858985
27.338750148585238
27.21607992111925
27.277272573308508
27.309851603486617
27.178492240834483
27.263615824292668
27.30903561301109
27.470925365307558
27.410039459881087
27.355627164795443
27.29088749961614
27.370295315715147
27.233427139484224
27.339818330245308
27.35822980608247
27.356298560296743
27.444639277592213
27.416271048180043
27.300143676396203
27.300094142617997
27.29110396665186
27.34048216337698
27.425657310582668
27.204525822582735
27.2395095478025
27.388010497184062
27.284728733539037
27.1969489089298
27.499635198740553
27.308063496122262
27.21369747266609
27.34321187029733
27.243907494788267
27.36091636453533
27.441234333473194
27.398107479107274
27.309868540177696
27.328693697681135
27.295514685487447
27.37241427979285
27.389590894932685
27.277611189495026
27.213729150475807
27.44169609575345
27.376273496548304
27.401017998366214
27.15639320364882
27.2749939667483
27.383947185620006
27.19687785199194
27.08649992713594
27.04525948768626
27.13227455070203
27.21982672965798
27.16900310668568
27.062170705502076
27.1081711983808
27.205072170036548
27.195146465821416
26.97132485814248
27.215918067931707
27.16124601201058
26.87612976689413
27.09518548745582
27.051989499009444
27.18640220136996
27.278773076371245
27.06186991807806
27.273623350851555
27.1267233661012
27.28236343559783
27.11475769636546
27.173108235546607
27.068309541870853
27.12773228131629
27.19243402789502
27.199909084750754
27.016782586728144
27.254311797530583
27.077774975451653
27.114750179330926
27.300714842653203
27.107451960737006
27.294513280632994
27.05349956714223
27.09620922686362
27.05186991913195
27.241912794929068
27.204939278605817
27.195108178037298
27.028671791742685
27.165015962343787
27.222059795490253
26.97788981733849
27.065838655377846
27.12145672949818
26.97123199994655
27.108277407411787
26.909300871688597
27.04592271505011
27.118801950554445
27.01562719758614
27.26496461673222
27.25403896871321
27.211868142588944
27.088436102145025
27.188524454919207
27.19993815604402
27.136893484397856
27.26119596964863
27.263011463062835
27.344261635081914
27.249106270875004
27.154491940710418
27.37192907204637
27.271495701365257
27.458157163959573
27.33903717902464
27.37885663738989
27.105577428712092
27.147291883607235
27.22693347032918
27.140527342015123
27.423295890524173
27.12740472544774
27.127457792963437
27.25631141325375
27.33556500766713
27.17276196743336
27.238187983081662
27.188529553698096
27.357899229414187
27.329070671241965
27.378164252995685
27.29018502064549
27.332684467042746
27.209925500278487
27.25977760627881
27.147052930404467
27.281826128078713
27.293386486411393
27.371025029238726
27.216254978242944
27.278245099922223
27.17325882016494
27.31174888645868
27.235887740351295
27.201505368569055
27.172680984722412
27.247313963436994
27.288272878124843
27.33778274274827
27.295064775944976
27.251292643530387
27.267306033973025
27.27691884821547
27.26509858053418
27.26011164795542
27.38131962708461
27.315568886841213
27.54709340437433
27.319431884669946
27.370539550620002
27.241330926523798
27.38053894313755
27.395993076549782
27.273726762802827
27.268870111527324
27.350470110010257
27.224035603032668
27.279971101549105
27.226376230934765
27.207383018649193
27.25553898538784
27.255984402213883
27.188863211327988
27.366876032663814
27.365732123988206
27.090717661528195
27.222076209487184
27.19435649658705
27.31387399127302
27.01047778275799
27.140128693765114
27.17379130942682
27.041202207806716
27.105748697112375
27.370728470623487
27.252910970275874
27.095258901522353
27.19810574995024
27.107645093952836
27.137251115063698
27.236470893719098
27.266724557867022
27.011687106840053
27.09188838201172
27.143196332774423
27.165824026515548
27.144835418981877
26.89595266329382
27.064942418145808
27.05842270733584
27.09211133297434
27.040691296861873
27.062753206461743
26.999935518613608
26.708616389671953
26.850350313430557
26.940956449324794
26.771654130235582
26.919500146840505
26.973820635827174
26.90693397258022
27.14196592240079
27.141921146984256
26.97828142714134
26.99277546071957
27.143103258477872
27.277322395755387
27.102420842888247
27.074346936580554
27.14320882881936
26.928825568592803
27.054621191271387
27.039901683674458
27.14244025195296
27.18468397458399
27.163731599085402
27.400476942793787
27.179358768957083
27.150301238705087
27.266739900725426
27.058187638801126
27.18511586692909
27.103321799171756
27.198662550456202
27.177769793515406
27.08726880252444
27.228930287139878
27.31170142410386
27.294890827400415
[truncated: 98,002 more rows]
