# Supplementary material for: Comparative structural insights and functional analysis for the distinct unbound states of Human AGO proteins
Source: Sci Rep. 2025 Mar 19;15:9432. doi: 10.1038/s41598-025-91849-5 (PMC11923369; doi:10.1038/s41598-025-91849-5)
Supplement: Supplementary file 6 — Supplementary Information 6. [file 41598_2025_91849_MOESM6_ESM.zip › AGO3/r2/N_L1_distances.csv]

cm
23.091953529533274
22.782246821640598
22.822854000867302
22.72513928569355
22.863333383628213
22.451934831715683
22.88246915931687
22.526717438654178
22.54155711793464
22.720188758279765
22.46923152943012
22.565601740855175
22.747485433046855
22.647397315953718
22.695759891088993
22.60986073049827
22.733008453397478
22.749402533937165
22.695843264939686
22.586460222919268
22.672944133035436
22.49147898013464
22.762513493209433
22.700935007384597
22.33840123217526
22.420096689608958
22.00038040554879
22.19937131001726
22.094725033593225
22.394461805095624
22.30641775736452
22.459476346943905
22.462970541844587
22.628831819682162
22.682425792608626
22.69669832236444
22.438990328544932
22.6327918288585
22.150260142224933
22.215937183378728
22.28118391396905
22.18690294358991
22.251293947624603
22.60315667194108
22.549329884866026
22.681019944414235
22.373546615873018
22.538848272061124
22.716670399790342
22.916985804556877
22.55183406479211
22.61943718518039
22.488579461190398
22.68889004412559
22.709702328337645
22.548374234026788
22.853272604924623
22.69600506196781
22.947350804402635
22.816078268035213
22.72562371740415
22.539365845350815
22.83796370021583
22.935533020318132
22.575079320203
22.637753508666556
22.859443468992424
23.005923816598408
23.05996795174499
22.988003281307495
22.955061475063278
23.13561332202011
23.2054908922788
23.16661000550439
23.121741981566714
23.330903708478246
23.325416375984343
23.195509494733944
23.19426579786974
23.076788517212883
23.260392275701626
23.20937992813994
22.968914513990217
23.21513467921847
23.24515648732116
23.275061703234385
23.282431784925546
23.099965578081427
23.165539713848784
23.366562954911448
23.31885586537232
23.27365285079001
23.288821120359028
23.393370162772165
23.543034825981582
23.829264041485487
23.498255400421403
23.53452135946766
23.214013911654085
23.29611520949079
23.0181957236019
22.93404899248752
23.06598167956397
23.14254673471968
23.24873733094534
23.18279409219738
23.13975580536581
23.141274073703034
23.454490382956585
23.126382223734655
22.916093216343867
23.15274598874244
23.496940030455317
23.26366522148125
23.24406356406131
23.009679217088006
23.188617456498235
23.24763395587647
23.178101887268646
23.365782568537703
22.850178025756737
22.919339078939124
23.04640684894794
23.039436107513776
23.112226707612468
23.18221541780138
23.326783210907074
23.034372212489078
23.01567388763336
22.78076416770219
23.203253451871905
23.00446068643888
22.755358166764008
22.809807372303116
23.07985506339614
22.959738559919845
22.875546927368504
22.777391231247787
22.687136935488205
22.898929304706517
22.646657704396493
22.60768517357764
22.529380919405632
22.420095663676193
22.48723440462026
22.585796906985923
22.618077064741403
22.913662392290412
23.100427699949357
22.947285685567888
22.881948786102406
23.027313261107718
22.97022282179724
23.163559173083417
23.08254245067753
23.09884789179719
23.163540554753414
22.99404476235848
22.68804002138385
22.931244490217278
22.796818351577713
22.745750118335376
22.43238808552234
22.41143281460096
22.731755628990367
22.64648807685193
22.53261961031652
22.52951128682707
22.56646305657915
22.51572334984457
22.83055077039789
22.63779454665539
22.580920168339595
22.45100778477152
22.615487888746273
22.6634841401381
22.689701288089164
22.635708095327164
22.642569689240407
22.668922529834852
22.684494631961698
22.514449152735306
22.51412487891676
22.669577573355717
22.626735781714153
22.524690608430713
22.444959026783906
22.518419242575042
22.534571309158785
22.297869845535796
22.551463103278337
22.347409442688715
22.4175979009903
22.46124118579036
22.48603879139393
22.46744163816658
22.56110212451917
22.80935000581691
22.339080896077416
22.53681851233512
22.51572744365287
22.40508017856965
22.87201870286983
23.03516776965465
22.904692563675198
22.907161406568356
22.964404470324904
22.834001357043757
22.847536823058935
22.78891203159653
22.774224017332124
23.024191436669916
23.02473103433448
22.87370372741766
23.002030698557185
23.23098111184018
23.05018973522748
22.876986124754563
22.896838909038205
22.973351680696055
23.036299514412534
23.035645548487704
23.03602225402364
22.765017511127162
22.97323009894316
22.965857272714693
23.165815561361892
23.28199545482311
23.422878470279038
23.18341911517431
22.938349507371132
23.003403378258348
23.14470112378885
22.990158103080926
23.104899107396704
23.09521806163298
23.048993270596295
23.112873254011568
23.262753552465924
23.29210067452056
23.04033048312815
22.98276710213954
23.128607012213426
23.043659526804724
23.00152381689817
22.905398968786656
22.81310890755844
22.896009495264497
22.83851291249316
22.847790367834293
22.743932569077206
22.64202387056405
22.76694820580631
22.67065437979274
22.907186461645612
22.854247038673787
22.855026040726045
22.67535599024307
22.700316196395367
22.880108603920785
22.896962903406216
23.05495514120394
23.0534512054534
23.18170117899313
22.890261650055475
23.04350508391074
23.018802066997466
23.074186310714886
22.89223939694628
22.762984688535354
22.755098891113622
23.26862470101104
22.84332424984178
22.994926557103515
23.09804192879336
22.952355513080448
23.191707259330773
22.91669163120371
22.755006479724358
22.98811384087678
23.038426893582802
23.122780647695055
22.97287294798918
23.17355646126561
23.061131789773853
23.175726708113118
23.047563556024528
23.194093082617805
23.151064550262898
23.17533865649381
23.16554069380544
23.14954679740554
23.367336013405108
23.205798725245213
23.116119478827734
23.383266145308983
23.351017404838068
23.21936628778855
23.222096245375653
23.299481217251245
22.908961485538804
22.93188385566832
23.003999723597527
22.852686500746664
22.897138524541543
23.013938061092663
22.748669040677804
22.876000849704425
22.67789008712447
22.753168714044232
22.99439508020778
22.822157092772713
22.826749604061835
22.593202774518335
22.764145430238028
22.830055751766338
22.579907336215626
22.633613328965996
23.227503202965757
22.473736697309846
22.736751921500694
22.968350049433564
22.944304054138144
23.067662674331014
22.90125149273834
22.85417967188941
22.886650455427652
23.118044831425838
23.100097363105043
23.293032810503906
23.313519088291958
22.98738767986579
23.063351960295257
23.052000058372023
23.065483090237354
23.328001386685276
23.225458261369656
23.119159895423135
23.266068730261438
23.32325426122724
23.15552211701341
22.96194917296762
23.022366001195753
23.0993930067171
23.410182866084135
23.345916634979016
23.07318491884422
23.269675079159335
22.958047619582064
22.92417050981853
23.07412773598448
23.049885741153524
23.089212274547723
23.030442078401244
22.94242772666847
22.815901025651264
23.10556963470732
23.41316231815702
23.207593881177466
23.168388020806223
23.059870508028776
23.192885027855414
23.19886210653805
23.299360794935684
23.512996658448223
23.234634522865242
23.41381462566124
23.463483348218197
23.43289011641702
23.45332959956107
23.60235234303092
23.641800911775103
23.7148319416522
23.51451397409297
23.644972694841556
23.66984964611357
23.839551097691466
23.865414541827956
23.846881918385545
23.752122232587176
23.69094250332197
23.528204502851178
23.186957969169875
23.493423255633594
23.243914377397118
23.34601544119045
23.31883108589041
23.305840430528548
23.085338755453233
23.327559278282056
23.35125966307014
23.011666221129026
22.997473640451062
23.215409384815107
23.261124703201695
23.067229856142667
23.205541930629686
23.266132028787055
23.143251868385455
23.389035813455983
23.47381811947824
23.453353651016496
23.064826739633936
23.26917152599588
23.071722453077122
23.134965875156293
23.175370931397314
23.181505542231633
23.254534775008764
23.37519466258361
23.402077561686045
23.566177990312593
23.29979429972949
23.043006487666908
23.187293400927896
23.310573774657875
23.23655805080665
23.532656267202576
23.34082398756988
23.254975992848216
23.24605847717666
22.862208386802266
23.230322533670353
23.11061652214881
23.152841998969052
22.90387458459631
22.971487043720728
23.253544343245604
23.32808076532852
23.058122601437415
23.268271592289544
23.098222877699182
23.322167222709336
23.487967667485776
23.36925979524794
23.452787984162974
23.670710990362405
23.473490545559383
23.58163512873536
23.82100373826742
23.60679309978605
23.47215296786613
23.395369124893847
23.764296033798683
23.862753063046238
23.404472033547297
23.452157129265423
23.24936392346705
23.156256014451746
23.180722020510323
23.475214088826775
23.535764644427562
23.677758659984878
23.571123496863567
23.469513691215052
23.367079607818642
23.099410418067286
23.277564053241317
23.27616970285467
22.947321859143766
22.92731238852955
23.18423248015145
23.261410182177052
23.27260768769815
23.023465909175062
23.016815436485416
23.188887217935246
23.08480421112624
22.832781724738066
22.93260538372432
22.848434393045697
22.659874829051684
22.87485193778622
22.686798833223804
22.369072555959985
22.215383546886578
22.598206569252984
22.452850341234043
22.295321219240893
22.36172167264753
22.289437342671068
22.561956554131395
22.353686823365027
22.54933956630496
22.6294022677457
22.17792352928781
21.8316144024097
22.285392999509224
22.121900384128764
22.060318792769014
22.265373701693314
22.48606773640535
22.25871470951872
22.363989167583334
22.43679036663277
22.46778135685467
22.391086926880167
22.428624236482992
22.50907037714407
22.51801947760443
22.604065512959654
22.515633500311477
22.572738156984876
22.559679899602326
22.239938658868926
22.171447164030283
22.25353665811994
22.27121404235625
22.365949967741244
22.351278248557705
22.437436617511942
22.30942004833339
22.429982038184416
22.560596823417516
22.40329874281722
22.41229432713897
22.21548991144283
22.39319772270877
22.288693210740842
22.269670433029113
22.51896307423239
22.54889017652951
22.784809954172662
22.279587307102695
22.505587116760204
22.402410935492558
22.437883582537186
22.48095218788912
22.422973751741992
22.67586668230563
22.651491671769964
22.504289939761787
22.435290399620975
22.502758586668083
22.68556301301118
22.97862375486943
22.708460971374283
22.6794539137913
22.307586110618704
22.040891799815444
22.092603253289685
22.203965618313728
22.381440935099956
22.142943618717876
22.549377857887325
22.325882450521313
22.26016969370366
22.439509701474893
22.344329211955113
22.511390117319287
22.51836447014058
22.312071171777497
22.544455063216347
22.360886677444434
22.630371815297433
22.44690483778456
22.413389566043396
22.39449233212844
22.552038334843783
22.387859596710687
22.537193378424835
22.61803311467621
22.5967324118862
22.733681446081782
22.223582241838134
22.533146781373443
22.356601738297886
22.340870271745647
22.460941678010073
22.44520410946121
22.381325634278127
22.512928442801584
22.41177461901379
22.316915445888387
22.312879481798937
22.30473094743668
22.71061077446994
22.711804119198924
22.470427134574923
22.376304479792733
22.29421844320525
22.43604814369706
22.496480687860533
22.6525813709032
22.844482517109387
22.78998278108645
22.897711824168443
22.65575398226893
22.602960937675437
22.667808368857983
22.80277533680501
22.918270625355955
22.782758689118698
22.90983285611516
22.953756631438292
23.265069823679116
23.04805170438019
23.020899878708956
22.878286239201465
22.643832209617926
22.85396254638066
22.86209696586888
22.785277832339283
22.570777871334194
22.429721892616826
22.501555818120515
22.573998368099097
22.6890088671131
22.747225620286095
22.38179582826081
22.860706844914223
22.86456873728337
23.046782160701316
22.84269703065682
22.79588226174762
22.52542229373975
22.868145333367167
22.77087572672215
22.71361053468684
22.73685846831666
22.509426948711546
22.558521171677896
22.390022946100753
22.204718850621926
22.31858150013032
22.36390250563393
22.38477758940271
22.057473057659095
22.444021326659755
22.609911745451626
22.4668260843707
22.601522657746912
22.553822310960612
22.83309120102786
22.825535228195903
22.602794210721562
22.780178890914677
22.776250859511332
22.680359108038356
22.55749208261654
22.425913351913636
22.627875036931623
22.721407027414365
22.753631402437442
22.92053123724603
22.763226889417023
22.68760656234188
22.738207382715977
22.75550358513972
22.932571059526115
22.735505485182674
22.646589447307296
22.743102712575592
22.54775078881979
22.707070009097595
22.771420952104847
22.63729249517766
22.8723475263495
22.761494729771357
23.00661113478215
22.890237695913456
23.086867815238943
22.950288095399554
23.01061460837518
22.911253116395876
23.149442645934798
22.636124314122778
22.935888117392476
22.6828335946257
23.003314832622877
23.285656000168483
23.384249465520256
23.336705005255645
23.251516032207473
23.231996384671497
22.94940671728661
23.064159761000948
23.064754386428277
23.188525874881893
23.30487227803471
23.036881933959535
23.1940714337285
23.391576119100048
23.53616786875563
23.57323314504421
23.807982101696926
23.724662889882115
23.49469707119283
23.36387907390638
23.597481884994348
23.36672732670114
23.449036421976746
23.263680791587234
23.155604176823527
23.244909578861197
23.105887655366754
23.158828553179827
23.199729517952864
22.870830751711388
22.704855221521733
22.474277992973864
22.619063037548052
22.838904880969874
22.98190184392238
23.033392153249494
22.865559047058493
22.99733435680718
22.803752530299384
22.993114788390614
23.097254617065836
23.190346758648868
23.054706715158726
22.695939220489347
23.129783302264023
22.746500186735744
22.699375793102885
22.733974795623435
22.951440566883374
22.722669828670263
23.117190702785287
22.81219354475847
22.835922156795554
23.02767682212493
22.91375642060362
23.05470094194972
23.078734674105046
22.85190800690775
23.140881830513667
23.076266098672125
23.039942182336684
23.11890349171261
22.879563969278266
22.919525875142728
22.90499736749861
22.54284637271775
22.831096531856055
22.686487903138048
22.373879170013417
22.646229869006874
22.69162757996439
22.58352601178177
22.815019441221843
22.69362721829459
22.687585316554728
22.622406728517383
23.046437364940388
22.54824317820504
22.380098934186854
22.890244162857044
22.946790782197883
22.89717140657737
22.81381704694453
22.851379952580828
22.7872690919657
22.844963066235163
22.900602807811673
22.920765175104304
22.737982386610113
23.115327361804056
22.646042054651808
22.61106824045904
22.846947359290294
22.707630778012085
22.382731108972116
22.632883783974197
22.526229857823186
22.42977785255014
22.19251064302625
22.283820314239044
22.37549587837912
22.430677887366674
22.516080471843743
22.62368910162233
22.488198549918373
22.558725587744977
22.910339122544865
22.65717089383282
22.97553778122031
22.830194491927045
22.981196172069485
23.33154559288901
22.71357579020421
22.705516409837845
22.92076987651887
22.85497525518788
22.98958805925538
22.805810306400573
23.501254809753217
23.123546708601324
23.135264812797143
23.393946528105825
23.349775148431043
23.34707365584928
23.290342523978392
23.136482971940413
22.987156751200434
23.299394631875955
23.041978712281356
22.909733902388965
22.909002605234228
22.87578551747174
22.732073959982618
23.274676364383048
23.33304340485691
23.0627195371713
23.200528843932215
23.179682219704247
23.188073524254612
23.501461112297026
23.21521952912969
23.183825791799855
23.330847617674713
23.22149923953317
23.158741261840095
23.143111983102667
22.766770994940746
22.890440294875887
22.75121692517248
22.821251943763492
22.743590501376712
22.703446248737436
22.972179999067055
22.878487795692916
22.844794561077276
22.530339811806126
22.781284466079057
22.706716584924536
22.855609819743336
22.982735999348396
22.791120988668915
22.749500355797537
22.7489106480524
22.756927679172787
22.790456923049817
22.441469329097615
22.744429085284455
22.16309925126087
22.449196127519375
22.63541248872579
22.335837838753655
22.60916987696274
22.359871037279532
22.430860379333208
22.4694439149292
22.200931183998463
22.610539282475578
22.48352491804425
22.563297547759596
22.772732007119068
22.69297981343053
22.49986358178103
22.645582115604505
22.65236131040238
22.7751818136788
22.816572358882443
22.694530544412196
22.33373799343492
22.47090306182348
22.510846604387684
22.40921157482828
22.16136669433198
22.46368468571032
22.80104225709285
22.93354069159844
23.20415919048646
22.822194282121078
22.709587694275058
22.516665105774177
22.55486771901696
22.691453111188576
23.016641756819492
22.901956909675178
22.706365962670912
22.96611611816431
22.830700385729386
22.752248640020454
22.686625135208068
22.857730532296184
22.66407406659829
22.530873457443818
22.641115744696645
22.89295221906745
22.995642486665652
22.899737083937083
22.92181004159852
22.995469723625877
22.978656013447733
23.045780463272145
23.188455159850648
23.193637404952554
23.18714821623829
22.939790466341357
22.988751448413662
23.0536495755104
22.888108718384878
22.9326539380235
22.55858622685422
22.913742852034225
22.86634418791734
22.825056836973697
23.03973140064792
22.870259303545776
22.850097258947404
22.909224857685942
22.891796352937043
22.92461117785808
22.755141811191596
22.853921714090074
22.609916768188132
22.702145685715738
22.572593576311412
22.745099994609603
22.40575981352299
22.829136199239837
22.59053051104406
22.712191482617804
22.752946357447914
23.158440904350023
22.82840952999147
22.797577834526034
22.828120775168365
22.76267005112047
22.796015404115593
22.65792268156305
22.641031054480646
22.544590232192586
22.58788750814684
22.628747786412944
22.512706711669814
22.572213871914663
22.616727660053055
22.59064035198169
22.428404380400355
22.5087762797631
22.478238757992585
22.44655872716287
22.478722352590836
22.617724944577237
22.428180934120686
22.43051216761003
22.2177757287987
22.043374661565924
22.198642594531425
22.15079125912787
22.205853441595114
22.395344485105202
22.246966558840967
22.254303326493083
22.451448040017507
22.60708138537807
22.4762483371886
22.550363400137634
22.57709226698734
22.65813815815378
22.69585419906432
22.614925293480216
22.535914029963337
22.540847696161407
22.618082974196835
22.474991650994745
22.44961653079626
22.170320354309595
22.27653829620504
22.749926285208264
22.592957709532815
22.411892526651545
22.26521577983081
22.372505649486556
22.232130753309328
22.421557688897572
22.09198870620078
22.155433680613044
22.110949547826475
22.25842946976152
22.251549848140083
22.278302127258243
22.373882312163317
22.335726670229455
22.395435350380076
22.623480312214937
22.431699112181782
22.45108089581709
22.344631308767585
22.74362479906452
22.816927204686056
22.44578800899779
22.33863593077802
22.37906233131825
22.477457697435696
22.21040733793231
22.305761736278644
22.272627183136088
22.572757253000972
22.46970120683172
22.24256116246608
22.30015146053148
22.166916345055775
22.24180206223879
22.196167118182792
22.171729260381344
22.09255936442609
21.93178463768987
22.084890296406325
21.890850281533076
21.934348877121355
22.29953447075153
22.279565006519015
22.247243602168588
21.980219561275245
21.989634673627645
22.125644654120592
22.207479082520525
21.994381528359877
22.318180423797983
22.112869398116644
21.965181135284894
22.023926940455357
22.024982054916705
22.069139126675207
22.022328453301064
21.822413991538873
22.220818161031566
22.261156449648592
22.030984564711748
22.14923284829274
22.24152329196056
22.099020899295258
22.02297870372302
21.784673310878734
22.02480272924297
21.96036874994459
22.10515037151932
21.865746285362377
21.762670177579555
21.80705065004849
22.17102284359213
22.126766046230724
22.341292905630382
22.29240756710562
22.361402252693384
21.859003885781892
21.96718245167716
22.250998449828863
22.08629300714847
22.164696067040246
22.30678371413448
22.119155696416943
22.297907518482763
22.13997552655656
22.034342687727534
21.963999789970927
22.11720525522585
22.213235903862845
21.99626247716243
21.960871149895656
22.05193703325018
22.07880281134048
22.312405763508092
22.49538375569462
22.52884523281835
22.484598063209198
22.312091862951963
22.379664894497065
22.474056921712112
22.58972698050784
22.657282901832808
22.528624270912296
22.76367407360389
22.481074908492754
22.427824756441563
22.361488161658063
21.988868483248172
22.27069108866074
22.392081381620557
22.58481124926656
22.28200233446048
22.175596956424798
22.011427447894064
22.051312505829838
22.14541721546284
21.997143881805997
22.292852231912214
22.325122789385304
22.35198201003738
22.512892653476587
22.105435689280455
22.48227981846243
22.138848057940404
21.8629704765871
21.679036740928748
21.97034498664867
21.903716908688477
22.017182618736204
21.829240673536074
21.661233023700078
21.771083134902288
21.80432066106077
21.762618192483117
22.11505181619331
22.300675366087063
22.43534148650425
22.47257630269253
22.602344083198588
22.506351262520084
22.33671011453435
22.497075973712715
22.21386834582816
22.74002234965124
22.48991400150214
22.617660214894837
22.79687409707448
22.832168267161713
22.63387343972581
22.645468507559368
22.402040451689853
22.58925600552796
22.402260478266182
22.70788426951141
22.66626387148952
22.6263732805682
22.380872545447893
22.568542192811105
22.416590510563807
22.435414881054495
22.35858127026998
22.283986587822405
22.481992707778527
22.33859786049684
22.423101527712273
22.30372976168909
22.45294522100005
22.39293067718941
22.52951443860833
22.308809146404162
22.35929712219335
22.319084051809874
22.319580480187113
22.6454956208982
22.671094905860723
22.597198172363324
22.849841792863053
22.783926938841102
22.56326680101657
22.6378068205676
22.849065053949506
22.56494376620665
22.450565021306858
22.63632736806349
22.544032549149858
22.44497642193642
22.445683025766982
22.325290427247456
22.451084587542688
22.647978819613193
22.571914059852247
22.26791129525486
22.28918601488266
22.403236705079888
22.38776493395743
22.773731790339372
22.821590786285096
22.715526842113636
22.922900991001548
22.920467544646154
23.184149983783538
22.883119756677136
23.01222105080853
22.941945343185076
22.767514897853484
22.489138655362883
22.779255648249407
22.55311997096888
22.66422337864716
22.685964680488766
22.433542712299914
22.516025482477804
22.45347390432809
22.42459185425689
22.865349857167377
22.63906605732966
22.221332619987137
22.49471276943879
22.248007532057528
22.168521996350208
22.36985651977244
22.678521193229198
22.379307358460682
22.582540915792375
22.276607221606664
22.318477798417486
22.06228465753036
22.22434120611814
21.891236378044205
22.13614415929789
22.136081217443593
22.14615689691382
22.334843425084596
22.274728126348766
22.065908124069882
22.33360599259574
22.107973267646205
21.86859520012294
22.128094834002844
22.4659185532357
22.48139641738343
22.38494802204428
22.339135352009826
22.328783907069056
22.235651022511945
22.011572818534784
22.46563328382684
22.470373268211393
22.234935841144463
22.183869082777278
22.298492843254202
22.48831847115185
22.188050208019533
22.18187825275211
22.339864578195087
22.21293225226763
22.300715056341463
22.024891435362196
22.220504987141787
21.949049260706996
22.186841696438783
22.469905906630903
22.339139437999712
22.33255624626648
22.427564111283456
22.28908864158562
22.039824186875144
22.351172061870496
22.58394603263677
22.524631333282127
22.557587851458063
22.52736685425016
22.703855925501962
22.33075662531467
22.38225592700429
22.354871017201976
22.558339486817005
22.42160113396758
22.412608492183505
22.648883968482945
22.500870610591637
22.62809175318279
22.510509751443145
22.648708127699383
22.662455374204537
22.833512876994863
22.485128149463584
22.483326090078098
22.33492168366409
22.25525099608047
22.291658729722336
22.16503211081125
22.356841898288526
22.04737716885495
22.359202159574338
22.611875335935913
22.637972301141495
22.56178802022659
22.69166789774931
22.581807390749603
22.76067184455628
22.914942002411365
23.08746310998617
23.046427564890337
22.884387347975977
22.697615156056674
22.787191805111593
22.92993127949363
22.731452149132668
22.823242412771087
22.869189517645736
22.906413106870794
22.991504352441165
22.932929062218996
22.53500777102645
22.59635708729643
22.597885538308002
22.819881821356805
22.760905521365963
22.870580731503424
22.554431254091714
22.66492763864677
22.936142667886198
22.771879712483205
22.791530815264448
22.85459466619716
22.717264562606054
22.80766536024545
22.673721666351458
22.676654345975084
22.63074130831638
22.88752857147312
22.884339617813563
22.78033926643229
22.828857959288513
22.7719140008686
22.701579250440812
22.354583887120963
22.37016737629148
22.318108948105273
22.621763834754194
22.80085694902175
22.69606783283109
22.69002575299984
22.961547151147403
22.66935353830411
22.90534702624609
22.678389120739514
23.064557911788654
22.899733899120665
23.056418073985665
22.805632646277527
22.70931019616128
22.52257098862081
22.48003774648772
22.235572657861145
22.48970895320451
22.571712205960566
22.433861993518835
22.577155649652852
22.52817728962558
22.331595052357947
22.34017986381116
22.475588365636057
22.324412964884463
22.4979183983225
22.585439554178453
22.418418533983374
22.3420303226928
22.284601572318746
22.626376639693053
22.483530914964472
22.55841397371029
22.730901206435274
22.703428753036896
22.52626838639649
22.396031793660466
22.420182492518848
22.393666713971
22.379571342147297
22.10929411184818
22.479562494431566
22.48780247681928
22.25416537892209
22.43865655137565
22.40726961628041
22.31732163421152
22.49986562619127
22.4184249822967
22.26231164413754
22.278350909950127
22.305105614832787
22.3672768190202
22.477702484017314
22.80781903676257
22.63471359256619
22.699010958524934
22.700672309550395
22.787398336409776
22.950543671966013
22.962473874809813
22.71195131607409
22.480463282675547
22.427410272331866
22.73090184489719
22.679771663572964
22.762554781318514
23.018058924269575
22.806043437984957
22.71742600742352
22.664981129764982
22.746333015831098
22.776297837653395
22.894474822586357
22.635674722013604
22.539485651354436
22.20880641699453
22.195668373620006
22.485862337631502
22.307494948406198
22.311344043979034
22.194532656237723
22.23122982447015
22.16967150980545
21.842985547003742
21.910187491833675
21.734187192098616
21.914730558441647
21.907326318979422
21.855431981257144
21.922342456754834
22.094371343032957
22.338042110504997
22.3922627251416
22.239921134167474
22.265756950995154
22.565649158470322
22.46882650971544
22.572184420563133
22.66675980584517
22.96680554168491
22.819403872444347
22.822222268807277
22.773761776168502
22.75816232126106
23.112046528464802
22.945742981675664
22.777927884386617
22.67906141191343
22.772124195806047
22.786056567508723
22.800675805906792
22.911482291041914
22.75228929551867
22.698611907490076
22.95213868410835
23.24604140900522
23.363460396399677
23.088307891323034
23.144014229891557
23.06326718930857
23.075937297009535
22.988330433034257
22.797951612303038
22.973312576685892
22.787920058465783
22.86490540105991
23.19663586036461
23.25977267558868
22.97045381348004
23.298447841035806
23.117828132078195
22.898917080597727
23.034867517027408
22.890213416531186
23.10522740534845
22.901321821030493
22.92654913666546
22.78202622817722
22.696574887566396
22.575257101671546
22.750517766935506
23.141252857245924
22.827779375835984
22.753856227420172
22.572967546412723
22.450724613315
22.427463675133346
22.780653506947246
22.8026464896305
22.90347812324353
22.70697610359779
22.733317807308346
23.07133878156849
23.196907013159745
23.138413548318663
22.826060960721794
22.720962319225556
22.748153761481845
22.617905988313126
22.429157522473144
22.729182488363286
22.545179379111964
22.812869121483203
22.982362683625574
22.86153279840234
23.201500692308553
22.812159649301286
23.009391655017954
23.128622325380263
22.97976203668319
22.976899204190623
23.345520186239508
23.128097674895372
23.01697970894164
22.71161023060951
22.713156267436446
22.9507139697472
22.79058010120625
23.08743123748071
22.994547239130785
22.993955259872678
23.11891762098045
23.05186221308696
22.744914976331653
22.574620511859276
22.735061967867516
22.87449922888198
22.60000659828191
23.034524807521183
23.001107368595427
22.706002014868364
22.59409668697593
22.726093643771602
22.541929648456183
22.59211033829497
23.034395439229204
22.79274834518465
23.288212914344157
23.027989473020746
23.067299649152506
23.161477190361055
23.003156448267415
23.18140563028217
23.02574388775785
22.89068245757965
22.847964441473497
22.731924924672555
22.78066426101643
22.71074704745123
22.79496150247368
22.94006921431343
22.6753069798529
22.815362552116977
22.67375792990098
22.809488013031537
22.61017212336029
22.389269314488203
22.610967241453846
22.794470072875853
23.041235410012277
22.77556123870186
22.68074739266675
23.011465282044863
22.823258238825694
22.568709504708494
22.518959347610117
22.537801068461047
22.474720772294955
22.1825689509533
22.399064198182774
22.472934564391725
22.441642475003817
22.557278585803317
22.55090578963614
22.363385686989126
22.489643543906407
22.68142190643195
22.480249394536433
22.5008131982987
22.168815535603347
22.52268012081988
22.4885079202909
22.505260630438265
22.71991803165309
22.619199589699814
22.598925335493632
22.72130326865639
22.750264908362322
22.73551037591402
22.675469925725242
22.639795261808967
22.6546537437827
22.531716915700972
22.524667064968288
22.64483084060784
22.519886704886343
22.611766502745542
22.697943790517503
22.421715554639736
22.622360993206065
22.48500891774401
22.263352675007603
22.085244718589955
22.1843661145874
22.39414608188805
22.24460384197563
22.337199420817292
22.191832026141704
22.329502087777588
22.350011068928755
22.199083142903262
22.145086408792768
22.13709377708861
22.412271620038393
22.281166294158695
22.25356414748698
22.404838331345754
22.736854382261882
22.657696452484945
22.54633551565357
22.640528826256837
22.644711469682075
22.69083934310344
22.57837256460443
22.73202050725904
22.74235739064304
22.76880479006267
22.95012378591906
23.037655348901186
22.79591765860504
22.945327232598515
22.545672656261036
22.70408517949968
22.441367040130576
22.471627413613227
22.664568666443714
22.562308850070202
22.58499776968823
22.566229319074047
22.577183757310756
22.705562648246676
22.29758381605268
22.493088283249307
22.163737537890633
22.120512544988195
22.51993483363961
22.259953426132704
22.353732267914072
22.398632652986382
22.295522768978614
22.104142335885125
22.152109391637634
22.30987299288724
22.321632289116295
22.564043744871416
22.358012895275134
22.25975065491753
22.38601341195077
22.290135035597658
22.136508396251784
22.368756652
22.525374380430193
22.776897933502074
22.834916975438215
22.542997186065524
22.754335027190677
22.533585525774914
22.4453282299887
22.643298443567705
22.317393146207436
22.58001695648067
22.322071120852225
22.384803176737666
22.585719302419832
22.59014369405922
22.53021378515432
22.512885534110723
22.655278494946224
22.68976731490655
22.457403653675513
22.680723168269306
22.574165852537345
22.77001554184128
22.682733604546765
22.47367680849437
22.608132858698504
22.651298921168973
22.278582302569912
22.304393219048773
22.395801817792762
22.584861984317378
22.55683494302082
22.83101558064527
22.942137523095152
22.68099314981115
22.76002827815861
22.95305902888595
22.738335701598682
22.71900548213772
22.72518361971663
22.499368550883123
22.448130966755066
22.71821863325596
22.542151719085094
22.65825033846289
22.467902207530308
22.680826881054728
22.55686106671419
22.811554589888743
22.778619553561057
22.708213416262524
22.821772347074536
22.73449585798177
22.60882897512596
22.707619941979875
22.857059067870182
22.564090783475606
22.748717169669675
22.53977560227973
22.56084854112373
22.857486841159176
22.692444182641143
22.66060519208766
22.845126490899496
22.609458103724
22.886587625217228
23.23034965227808
22.912592979564867
22.886362785956454
23.135461390738683
22.814270097434807
23.070351312633402
22.855551099410096
22.52954360515174
22.967650476895045
22.978985485292164
22.77688872075221
22.947678297410672
22.775334811309673
23.10902722380571
23.03187881046643
23.184176232687463
22.832295450669996
22.770030124777882
22.92525622190834
22.79894966207108
22.762059649774688
22.74533382803471
22.764168295763863
22.64652815148823
22.732945569680187
22.767280438448992
22.656727256073612
22.775932104525598
22.647293274265436
22.576815259616183
22.604130314329414
22.38633337483313
22.171364902136652
22.35531545110875
22.428373735763
22.41291501370953
22.597152609706253
22.608643417716827
22.76348643941634
22.737406033775603
22.839967417798988
23.131736993526314
22.84962575851725
22.90628275071178
22.87180532518437
22.961421914962045
22.931963424572526
22.806010510830745
22.868337635366935
22.687876608801144
22.729611210803434
22.678744684783442
22.524010844541785
22.93883251038743
23.100090429412464
23.175782093128433
22.963953051813977
22.7198956555733
22.545375067374174
22.262102636399533
22.590823385092282
22.65387359706582
22.58902750886173
22.892541772447824
22.6752306301256
22.606085460528416
22.695678841091144
22.505213457912454
22.673093960385806
22.395678416867273
22.414732317296455
22.819869208726708
22.651371085896436
22.84370435018334
22.53474208715544
22.50952294999802
22.507968536830294
22.579743531587354
22.420553949927086
22.71128513789887
22.62204520121077
22.783804341748144
22.704680130541895
22.569668144408496
22.58520230309389
22.26945447266866
22.645538446510486
23.003245063019435
22.46742085198324
22.666607081780832
23.06431389824379
22.727271409952856
22.59547731882815
22.538044550836656
22.76888960915734
22.54378353200227
22.390647381479653
22.460112993199857
22.33756540556499
22.52524486910965
22.460800580330694
22.605585663600134
22.629100092766947
22.67802821681772
22.527622224058263
22.725287968042068
22.904210991691905
22.494757772235488
22.89658102294077
22.663013775378076
22.843558365137536
22.771878034912344
22.586690109745277
22.797518031360266
22.839246860170757
22.536117438150473
22.60531407761854
22.759695208996373
22.683861719559197
22.7499341003372
22.788282173575354
22.82225678559594
22.56293704928236
22.347316132599506
22.779121525437514
22.574319552831366
22.417003677582557
22.608754178249548
22.317246699103997
22.50101822993657
22.422661334221555
22.613954110181467
22.66186945557555
22.615982572585505
22.79066554009945
23.156234421628024
22.695412845191072
22.920015125240866
22.769498314465313
22.704033507361345
22.680826925265574
22.585328315652355
22.400037964221713
22.56690445832667
22.652071838573857
22.50797191966235
22.54798785408714
22.654529568193837
22.476265251282427
22.603184729558784
22.015447673142013
22.287429424741653
22.191583752148087
22.630746988665912
22.541708319595582
22.41400084310401
22.570269628113653
22.363984918007198
22.49620051634669
22.452166720171217
22.401451689328827
22.501835222061715
22.450400503860315
22.559991205883712
22.48973911920347
22.50556524891771
22.68874041616614
22.73683174418632
22.605114352484357
22.487068562226895
22.206540919072264
22.168288964570667
22.161605148868023
22.09332489560429
22.1999736123955
21.954030663573196
22.375877439859135
22.333149679201853
22.18036068669369
22.232822044481427
22.342914465486537
22.238650075075046
22.227118727924395
22.106231592447184
22.1825025104682
22.180292746256757
22.00761822490702
22.22236107521164
22.332515922328927
22.43116832166737
22.492642456672947
22.313062430411613
22.524816232568032
22.544409815390956
22.584857468409265
22.67709188858956
22.793732274436994
22.524317148476353
22.517458600732823
22.616652101825636
22.407740590987736
22.2462511682199
22.11764551645209
22.432977010454998
22.214747048373127
22.332612811450325
22.481656236554624
22.37964710079769
22.477705742412176
22.689591138328257
22.32730100495224
22.448412513111613
22.166890618257355
22.196243937705713
22.205314056555423
22.44439804913682
22.23325532718583
22.23845889113884
22.213523219379507
22.336704131622827
22.167644011047408
22.29377731946672
22.376913670368417
22.55072420830074
22.441592694404388
22.592680472078598
22.57599636534701
22.561796386894
22.58992228694426
22.427513169829673
22.6014643097516
22.754048585069906
22.529090970660555
22.570102057099547
22.678079425268866
22.876058861910636
22.73462320330658
22.77998731811632
22.616114357754434
22.771778055441224
22.708579880333353
22.94263347563928
22.682547116573428
23.07967759837538
23.054235385289825
23.272196147746378
22.980183177084932
23.04845296104509
22.92703820309133
22.975544631605963
22.876133896773695
22.815667026269605
23.12341033962096
23.159820203837693
23.38940556003095
23.06998525474696
23.1487422306174
23.13559437792786
23.026651257439276
22.954030435894566
22.5593251617537
22.660669104235573
22.7525913017457
22.71248651562819
22.854401391556294
23.091718778408087
22.9068503520556
22.826973510936966
22.675809605004883
22.576948521314954
22.885836394046002
22.628512941715137
22.815314628111764
22.502114596913177
22.26500784430287
22.545398371558882
22.742190980225203
22.567314158679082
22.575407128958858
22.456676695915696
22.441747922321387
22.458656210812368
22.537929919455873
22.427258021534236
22.609799732529055
22.760581036425695
22.56057024589515
22.465444296093324
22.58534080120523
22.288885547818317
22.45398391655225
22.166280817060798
22.004515329842402
22.227928052743234
22.473435812436655
22.5412338781439
22.461089306216902
22.469910308773148
22.33783238306189
22.43179057551711
22.31881366353724
22.542105774750475
22.375921156936343
22.394598485417735
22.575057910388637
22.482572835704012
22.176985597947795
22.207631628741986
[truncated: 98,002 more rows]
