# Supplementary material for: Comparative structural insights and functional analysis for the distinct unbound states of Human AGO proteins
Source: Sci Rep. 2025 Mar 19;15:9432. doi: 10.1038/s41598-025-91849-5 (PMC11923369; doi:10.1038/s41598-025-91849-5)
Supplement: Supplementary file 6 — Supplementary Information 6. [file 41598_2025_91849_MOESM6_ESM.zip › AGO3/r2/N_L2_distances.csv]

cm
24.45300528583669
24.38117851491369
24.340754237487925
24.196837635928667
24.295598889022706
24.302435981530756
24.31150322980218
24.32726371727706
24.227268908088465
24.565826715848868
24.33795049547911
24.39098356933766
24.626213330242656
24.598051191605684
24.60937178639014
24.34531033554089
24.300636091461172
24.41355055586757
24.439253871434385
24.67214988263851
24.38556931330058
24.280267277231946
24.387776064900994
24.24599508778867
24.164331524689132
24.074426798843067
23.961908157562245
23.968248951359797
24.026788201366948
24.092904205456552
24.285883408702848
24.251609672911286
24.136778202805917
24.304253439537515
24.159244018110215
24.291527972716715
24.177625199225233
24.26062366233536
24.372699842546723
24.33992182085633
24.27375660424856
24.14976964011512
24.167444461722713
24.277752831797603
24.386067253720398
24.386349240164634
24.246580984185975
24.27822183254337
24.53403621834515
24.392932041538433
24.314076243200002
24.184134145491925
24.328445014488825
24.527201571876304
24.28085725909035
24.44520867627123
24.49576967598686
24.418287610683727
24.4313932505247
24.57728193378859
24.353138877970757
24.144731924850774
24.424516074927595
24.55048515611493
24.41173679683043
24.616190120041598
24.650088132170634
24.45136079119983
24.30498559830539
24.515730008146534
24.399157996583103
24.346256786298504
24.657319236535177
24.591203551210043
24.54135692111695
24.63679048712493
24.5193780652235
24.5090990481108
24.589868892737694
24.80262898207284
24.84772964403192
24.70883385110839
24.701888878161956
24.39029953795956
24.596296565482636
24.668976779744163
24.767278498667665
24.78533075263242
24.532172414891388
24.566940275592096
24.512234563678653
24.59499850254863
24.620347258666833
24.716783858061
24.765336352973865
24.78579504965155
24.72846365953007
24.611912268229585
24.620502130643363
24.540619365095534
24.494107064792956
24.56674446280905
24.517486177846276
24.324753241632926
24.71874608573257
24.639386245398907
24.387491499641964
24.596101929243034
24.62512728442256
24.593747682858005
24.48477489658825
24.661921888916716
24.516244196380438
24.56345767844998
24.811094231674044
24.62290800821139
24.543245188396032
24.605339364311146
24.776317077856078
24.814686672716938
24.65211776983235
24.542979532961652
24.840091271402382
24.657988564597336
24.78041105860373
24.61624314102052
24.93914160066537
24.497468974005166
24.599758412961936
24.68208347892345
24.61314118241204
24.520063894653408
24.64019614598355
24.56587219176293
24.39779043770022
24.72792434265863
24.7400821555631
24.694406594761922
24.585107855876217
24.6739256684935
24.641260635579947
24.535839661795293
24.5901879178147
24.50484079198277
24.588262738594164
24.782572250061314
24.574425115628625
24.804514168318942
24.70437974266263
24.603635601134858
24.482456995674347
24.570338449484886
24.71222247893709
24.57423236719024
24.53667467966034
24.80279966974337
24.692286357350923
24.567393056643862
24.681209444752884
24.678138484996804
24.485745054676016
24.495580429573
24.725781948023567
24.68125808756336
24.677815854253517
24.514308061561383
24.205933693857734
24.51494684574823
24.61776469430433
24.591116669785812
24.504010896818844
24.607695787551272
24.652127127238785
24.61645941607454
24.67936069409436
24.557795066077222
24.833078296827118
24.71414481278546
24.553473122675182
24.455804455940388
24.486933107020807
24.556212221025227
24.747475582022116
24.852261632784934
24.72206228351946
24.72458133850505
24.636616321559348
24.545298756229133
24.83093253216639
24.665328191370328
24.794296254585813
24.851112355530244
24.874559505308582
24.91165520849684
24.677735011070627
24.862879489229947
24.71359692907788
24.72152981310105
24.591443919079246
24.85424447338428
24.823188398634798
24.80976488298416
24.91549028829643
24.970576981567277
24.81777772176419
24.799272346663525
24.776360791561554
24.890811878608975
24.852556490952473
24.938094484785253
24.947356793139363
25.072783442683583
24.950733424940143
24.702888479868133
24.805847902911733
25.23773703440429
24.829088013082984
24.875508934077065
24.66806970408465
24.65780398163631
24.887980840491036
24.83583399987632
24.689152330974487
24.745341077128845
24.792326987283726
24.8066471742106
24.85817745701168
25.01313246533216
24.926720041977504
24.828805539260653
24.929278742021886
24.668607129656408
24.95957219237491
25.08556290133377
24.87086914421057
24.783799262769055
24.721780865440714
24.616935619060147
24.69192145110494
24.66901342425417
24.53583470619666
24.51357548064039
24.530634558438642
24.533546331127035
24.530915546193278
24.55490797302943
24.625300427491148
24.815494725802854
24.71691331722787
24.685626292054913
24.557208326967867
24.692767293021014
24.544112717321976
24.28394664314134
24.573928854703894
24.59606193590651
24.735395875163064
24.581200264234766
24.474325561960665
24.55062298084049
24.586037805330097
24.693473757320472
24.59341169201273
24.73568140972173
24.40523675017503
24.598241960646188
24.59375077949664
24.64067906411844
24.72127572615027
24.636803527234235
24.537579795450235
24.65646832757012
24.736375310392212
24.711759158678795
24.693284003797743
24.515153356552975
24.7204217903693
24.56091948079785
24.441187194945044
24.780398513293708
24.68393340603897
24.810583153935823
24.642058686887935
24.702052024173106
24.986274573227256
24.739664971902798
24.987158784909802
25.12359677334074
24.68421080033615
24.658654328023335
24.806395940354488
24.637297210543455
24.67614409663979
24.4991766134729
24.765435198938075
24.479664981145305
24.601887906987297
24.68308130351753
24.74156433167588
24.62577931352767
24.549603752606135
24.723221056822954
24.6405083879949
24.69594752937383
24.512071846380074
24.84905851758785
24.615337898628315
24.795090772093964
24.69144282812151
24.782891602217045
25.072823534114633
24.661752190492574
24.62374442886945
24.643127436886484
24.894884814038704
24.816490961127737
25.152490961038197
24.795900828600086
24.905827258007136
24.730701054882815
24.716680160359665
24.775800266986913
24.540962547988773
24.63329190587898
24.6398293636252
24.49813772339201
24.51410743828748
24.63429894965247
24.672626272776505
24.93980145210673
24.95238231771561
24.510491381467432
24.655710894059922
24.712773426573214
24.446816963710774
24.863118351389407
24.795018017426763
24.86209148847235
24.653388667025645
24.720245846004694
24.872458459946245
24.77232337914116
24.681493509570906
24.703836795193244
24.79975398585125
24.839669341491522
24.6301557226983
24.90074351239938
24.654098526250923
24.62534713379556
24.589773625463117
24.68278176930816
24.686031666253957
24.54801114252043
24.718202741154773
24.425161909576566
24.288296796281358
24.727158864626766
24.71956415821642
24.80223670466664
24.582934568385802
24.666822950936613
24.52946226513286
24.58310951169929
24.9018305123029
24.871530799204297
24.871710809921616
24.879411376070067
24.581655972713534
24.777343883932062
24.910634704384776
25.025856504154348
25.104757448479813
24.84930858852922
24.797015578264652
24.663849378788687
24.689308219663964
24.79952580549355
24.878013184834185
24.616980136063557
24.76106278036038
24.628724804197113
24.466444996420154
24.849933005363205
24.527999789389543
24.817653055921397
25.012414973830968
24.891354991343622
24.922241333609122
24.961780639671854
24.85069266618614
24.85553309770381
24.749811563788494
25.047778741709557
24.80401328780056
24.949302571516295
24.866708094053887
24.981683501500584
24.915406992366144
24.84265888896462
24.72937851189163
24.754367925972087
24.717810724963407
24.774729011875692
24.755750260706087
24.743882136780584
24.891287553541783
24.8182541802057
24.733701087231918
24.636285265831688
24.66112177426186
24.690931762631852
24.966516398610917
24.771837534841392
25.06213656397449
24.859856382785136
24.982173303607397
24.816555972099387
24.861176181678413
24.801421276565563
24.740558553997865
24.56349793506973
24.87467717645788
24.49385335666673
24.73713314326054
24.652508133304455
24.72818388076638
24.829776356803954
24.74765413556548
24.69136758559364
24.60993018196236
24.6036880840687
24.700299122408893
25.056256244477666
24.759428957176283
24.861488371336627
24.966335432658642
24.681076323091737
24.87985032525411
24.85940139695112
24.80300237793569
24.737105768935223
24.631833782018703
25.027611388951765
24.861824722155248
24.779805387809756
25.004809136553554
24.604662592084786
24.80705197613281
24.643367585517296
24.753934056809573
24.831246705048564
24.975968403388894
24.688610541067938
24.591249960686223
24.681604035129862
24.720943567075825
24.71154634293208
24.59463479235215
24.54069190519724
24.360256654017633
24.51375895032398
24.44228827792702
24.695570273664117
24.509472476824744
24.52796164189714
24.66192902795685
24.649271767057744
24.607575648455125
24.713128950901453
24.56234323406687
24.411342831055222
24.39831220338223
24.24709975854597
24.352615393198395
24.328099844589513
24.43025001195141
24.48638639202082
24.183609537525566
24.292457242365614
24.330926768229382
24.38633362759459
24.144614043650257
24.331974238264664
24.265151290411985
23.88022540891564
23.907761917645676
24.026209927365777
23.98828178364214
23.856618324733667
23.966817235400715
24.02622272874088
23.994514489022013
24.125894769532813
24.311218932536825
24.173535718317442
24.24229242992521
24.226690508586696
24.187025946844745
24.168026833100985
24.53186701664704
24.22405172767954
24.31259141686422
24.312854012820765
24.33956224318189
24.566695198928006
24.323933773243695
24.255112227443746
24.177055207747934
24.20056741780479
24.58070553031194
24.279078781846664
24.390798143567494
24.386443440314512
24.42046243102832
24.362446033277617
24.335183583329595
24.43998240790896
24.35436465648798
24.363984348747355
24.441693503354138
24.331755578833498
24.447406900557617
24.392115718011244
24.28519194899463
23.963060471026576
24.24085060305455
24.19510375533207
24.268070849737274
24.22246136047027
24.154632997571234
24.226174205128768
24.225834516448074
24.194942155203204
24.344646975425523
24.326174456543608
24.32867679676939
24.343770964904593
24.19430356818355
24.21633482566267
24.16248308249185
24.217283097662605
24.243507889192635
24.368025359860304
24.416510112384774
24.03686019925921
24.30070261798773
24.2763631005219
24.287058164056695
24.45299713826972
24.252897475003437
24.456035132765887
24.47144676186859
24.355030338888966
24.35598477898256
24.336141577502772
24.339434466484214
24.26446669107836
24.49739010204561
24.310818744783347
24.35424302332917
24.1371341833071
24.266500825740685
24.397420502553143
24.393418550056765
24.201177203862315
24.338947542394113
24.506480224130243
24.480541966218386
24.348191939143124
24.411964723617167
24.495845332777257
24.523677507366727
24.513584030620525
24.501295150255114
24.415919888004506
24.486843714628375
24.502992532068404
24.332280775689906
24.208635251218553
24.384576603606185
24.394753993451435
24.59939553279483
24.606716078984373
24.461157285339482
24.490991153583316
24.547431474022797
24.62149984501457
24.55887953426297
24.671184971167666
24.688089642406865
24.69644260063459
24.468660589447833
24.51393794788732
24.616904254304195
24.695837101721303
24.602472016423267
24.64980896636578
24.686338830366974
24.549219845012153
24.754988044159937
24.679219720523246
24.846796107923335
24.80952626369434
24.509149460565354
24.636108975770266
24.548048138015673
24.533832481166066
24.51482316457217
24.500371448792
24.700970519822977
24.50253642681785
24.482955394302525
24.4018322555755
24.359264399083166
24.411969378404855
24.56313630602436
24.81799454205316
24.547343029609447
24.588447438645264
24.690593688421327
24.711207792980037
24.580032568457028
24.729568841167534
24.56743494960384
24.362082205590198
24.20506761483689
24.24516382884687
24.412721198249635
24.332694172296883
24.469748969754942
24.570955691979467
24.645391671024655
24.649905624817002
24.443947391560936
24.26708895382045
24.52944864819029
24.412742665296186
24.181173176881146
24.19436980193872
24.236377971720234
24.331442758830402
24.421483516785003
24.513634105604602
24.355350349518385
24.50722443291274
24.308518411339218
24.49104737401825
24.550970376446816
24.629393686957542
24.695514821529624
24.61494836477965
24.60075571978256
24.562346321281378
24.536823258763743
24.39418075287075
24.475657555492763
24.599007733473538
24.504131614771435
24.582915387474348
24.37801555237845
24.384530262274453
24.4023917299231
24.461529108993027
24.443919938323038
24.451184480318958
24.396360789703817
24.42671431884749
24.453307894634392
24.374289267771193
24.42713853378904
24.70207954325244
24.428351774247545
24.672792171071727
24.605331462249957
24.402151174242768
24.527762445678647
24.586345547399677
24.69654295486069
24.72200501984672
24.537786854548465
24.44845030361152
24.69277211253923
24.459591096555123
24.793717584683257
24.793014655909346
24.718820292625768
24.675933777644175
24.535451156057785
24.48851704736834
24.56620642385776
24.672632609234512
24.55676954516256
24.47272719787076
24.80149081716712
24.803012485163908
24.64949606873903
24.627559802054254
24.472104387831646
24.448434479377287
24.298466192318823
24.562590232259982
24.453561599068184
24.4924683042114
24.652229704509406
24.582962828592088
24.628481957434932
24.740985219973734
24.7554795590117
24.68185988528304
24.500862721427605
24.65857868434925
24.42680850737726
24.39059888202269
24.43999436621662
24.46023272800868
24.448650358806262
24.575865414365904
24.50743403745976
24.453941664328273
24.579683541670455
24.451381943452645
24.38751784798043
24.286854287582408
24.42549529667031
24.611340799057587
24.189017019759003
24.696338186904544
24.59293500874993
24.633924790158463
24.61878508298054
24.61154131510658
24.625579300626285
24.646432757901003
24.703746600449207
24.770378479444034
24.497051947912954
24.392437501197733
24.618519658418894
24.35511933737737
24.643381869189252
24.570708259049336
24.426380307652344
24.550221314587862
24.619175997617685
24.63726935589498
24.54517967402846
24.368929553490535
24.731258068335855
24.519039965717766
24.57987180554984
24.693684376900748
24.705568469265025
24.70364856849035
24.831685884203377
24.609568224952902
24.782615761131815
24.738513928585395
24.67581814711024
24.767986469434735
24.56820149109894
24.605907274978495
24.60715937190301
24.38795008648646
24.64902786942309
24.654047724754058
24.427876492303078
24.45772046163821
24.630243018027777
24.527558507878126
24.56708561738766
24.49421995269
24.477727549263598
24.549723231119955
24.590985907447834
24.556263089983027
24.501617964636257
24.651292772574667
24.71539577147401
24.842914021855307
25.069537861712234
24.64622749183008
24.64647316105059
24.921024464427244
24.624138244587183
24.83683653793487
24.66923238717593
24.845060941665267
24.62489314100915
24.78542617394939
25.0831451610393
24.924204180056975
24.91635125434036
24.72071642682232
24.963963498046848
24.6877553164476
24.852401489185453
24.735504747890797
24.73562970553833
24.69605744613508
24.92571224664284
24.847911196817805
24.862323158430968
24.79712441008712
24.704314172686402
24.73697858204686
24.895678368516116
24.77826300536667
24.82776919880911
24.791652317845237
24.579689623377515
24.845404791384517
24.87700660576948
24.6416944702105
24.707847661307387
24.801452229954972
24.69767096384041
24.593920819153904
24.63847741998769
24.54049427615083
24.700810817579974
24.56810351618883
24.6863924629821
24.90741580738848
24.46080146411733
24.760581589439486
24.661300761950468
24.760641988417653
24.636724218858166
24.870720085486482
24.662406042475823
24.406097294970095
24.738963202962065
24.28031082523802
24.474804908662033
24.546220518612785
24.318585982483683
24.4915484378655
24.562170333736873
24.43914462634611
24.640425068936917
24.264340744116886
24.54357775076257
24.47690512329882
24.764979730612865
24.544141812459287
24.609094806472253
24.4528714985888
24.337956366093024
24.48309411900542
24.41837516355104
24.60316421489732
24.5084288990211
24.682589523045266
24.73673053176387
24.7743034495768
24.576920881922344
24.604716086916447
24.47509505045538
24.721898911230973
24.47871480440956
24.597694597322384
24.662014595429508
24.65127383745235
24.829733754860552
24.642866312594872
24.808024030509884
24.61571400426255
24.701269683837978
24.73855516075184
24.84334283095171
24.836663353446248
24.636974483026716
24.678323269156145
24.838318133341073
24.899545447910025
24.67136685340495
24.727061586236463
24.688254987732222
24.561752415504703
24.456142698625715
24.733519299269147
24.774389785461544
24.50952270466301
24.536648083742765
24.88985629458348
24.84538044090465
24.743707398263787
24.633952812070707
24.73977644912617
24.51846377557878
24.920929178383187
25.026727361598986
24.897743434449698
24.830818683174773
24.59193461544935
24.428020667613964
24.620006195753096
24.51934658470975
24.831293715157614
24.893132030886264
24.814558801300176
24.82227985015794
25.08929219594815
24.908029941972572
24.634536878687072
24.707335966588676
24.686095241921432
24.798124813341335
24.714859945125866
24.76388260702147
24.62963208575407
24.570145962026764
24.74268625694717
24.65789909785665
24.501319986914854
24.638622216290692
24.77873429060312
24.814341593102817
24.63885072827455
24.78510407397805
24.724635277121127
24.93425207815491
24.73994915475838
24.823216162412425
24.783975191660744
24.504513527295806
24.672189132973397
24.574463735345834
24.61283776257172
24.646103585928348
24.674139211889266
24.850906848671176
24.81231101369468
24.97411096063927
24.856035375347133
24.814324067699758
24.917126839717813
24.76142105120221
24.966698642255952
24.90203949335729
24.7706643816167
25.00869983820861
24.84855394743501
24.93297727797456
24.841815621154065
24.567183299943448
24.71086018229899
24.834098862036555
24.720517787672428
24.707999455790578
24.806525312718264
24.802212867163252
24.815785118690716
24.893077529573233
24.81162508834558
24.882625480642
24.792646272412327
24.823431444235634
24.795006986782333
24.748137335022534
24.64394982173223
24.588868655837178
24.828151997286966
24.881289521352436
24.39612581733979
24.499706281015925
24.484823461460543
24.648398387398032
24.60861380460669
24.44402467168251
24.63750927421423
24.291092754895125
24.46324043196412
24.343119927730573
24.321895933443603
24.449019951179544
24.405375592578046
24.32795111708684
24.593037407309698
24.44496657255759
24.579112062848814
24.469223998127667
24.33780035425478
24.610676931900613
24.562720954976918
24.686653365155195
24.469404679201705
24.54957600643734
24.428189472848025
24.504753556611394
24.240118262771198
24.3849047287915
24.30956464918049
24.167024473371555
24.258443120389014
24.27113840017438
24.358634758393396
24.154470168025366
24.30841460411988
24.158940134729544
24.298011648871704
24.261180820227366
24.280693074084365
24.074783779332154
24.209014494655708
24.062185752999984
24.11391319683836
24.22319077686711
24.21088965365465
24.32910723634634
24.065771492500744
24.19708512531192
24.462478757488316
24.131329458150923
24.10716955439467
24.29064094746536
24.482386326854787
24.360899095948128
24.42668118495846
24.237634635216427
24.373206864836966
24.25336633724734
24.339091406926272
24.428185447044292
24.480767215055906
24.431628084343444
24.344114257700674
24.162773071085773
24.351234903807047
24.403114312764835
24.59672342323741
24.304974097931083
24.205318970203706
24.565461861290746
24.605091562733598
24.455124290310906
24.35996217433854
24.38748534911246
24.551576007936877
24.59281181800613
24.415448598778124
24.459106452784283
24.573098218046205
24.525271316733868
24.38824401025652
24.499289221603917
24.510068600541743
24.524056189793725
24.452325854066306
24.390911544432612
24.514097595745145
24.42379778728804
24.351826306867462
24.258303655867874
24.32909703595508
24.493359914866755
24.447450968012983
24.63702728139023
24.52632513328815
24.611166652237607
24.690074316800345
24.672816009985922
24.776431341160986
24.71474407903947
24.74083754024978
24.746587985648087
24.953672214263126
24.629645144753606
24.630928126919628
24.666514275123966
24.552092281727045
24.662417254178013
24.674242813963332
24.650729453299423
24.413592773722314
24.369741876476436
24.557064167793207
24.668060283807343
24.632651018585097
24.68201070593987
24.727481874886653
24.60144535214963
24.624529357606104
24.627156393557723
24.76221030183124
24.617934793541494
24.53366941041137
24.491579004958655
24.288688076444483
24.49151373888157
24.382466403447363
24.269439334223005
24.376602159384156
24.320211123789623
24.251300474197194
24.393999262160282
24.243893989660567
24.43033797147289
24.509732207923257
24.82242292877812
24.518641951756535
24.798445466914146
24.659443711312953
24.716609608058718
24.647697867328553
24.494194357038616
24.699515139158436
24.55700441675346
24.572601651764362
24.54786911337996
24.55837865946701
24.612974674281908
24.827537803549795
24.82537854385539
24.71332558710835
24.770294685536058
24.81811306188671
24.73223531879176
24.641831706031233
24.614823960676922
24.551390143273732
24.71667519073971
24.68994397807574
24.455224190152766
24.49052383062273
24.387827399153814
24.32931011138462
24.50858539123082
24.494555409503544
24.583929072341057
24.507493032670183
24.230467654894106
24.223365711415273
24.457011666221888
24.37070121347825
24.458935046966154
24.500042562505968
24.644826386228807
24.724107158239807
24.750138598733436
24.669842021392867
24.59325419106347
24.637440041625478
24.43038369507333
24.40694361082171
24.24484765969785
24.319332430988688
24.41962647380483
24.465728559091453
24.373488580240092
24.507083059928917
24.53463792687853
24.526757494086386
24.23843659674802
24.180521797019708
24.45693527291933
24.524591521558765
24.588924458439354
24.45126135267671
24.624233873249153
24.738612082704567
24.600624054179125
24.678954351896614
24.652950634536936
24.63742596891573
24.54071339097621
24.616922498752725
24.773921325224304
24.516945842859585
24.742605872601874
24.90267348516244
24.542023519316935
24.39457764843925
24.582904891252152
24.95488076538482
24.661171596836603
24.611149744691406
24.78472678810061
24.674160186898327
24.850610203866168
24.483112116089046
24.501168608346184
24.364609440623273
24.41156949133944
24.48390209955143
24.461209637315488
24.544004638819903
24.5714110310789
24.581841890865807
24.329404377312017
24.657831049282276
24.428420649597165
24.589468110898718
24.490571583087263
24.50864740477297
24.38356275527171
24.39616290502936
24.50223340497848
24.527931255145365
24.359432161765117
24.556055895762878
24.526524539944468
24.614018597305144
24.41635548400139
24.495970591636173
24.40476379386793
24.537164658770045
24.605385196008996
24.620554534376467
24.620569505630513
24.288863777341277
24.284209344845426
23.984625328979757
24.243595164447242
24.264960009117864
24.345789896773557
24.22079124506273
24.41455560717501
24.397320069580893
24.152348546093954
24.097102475627338
24.26451568868813
24.245026926373754
24.19968682141508
24.309271704032604
24.292168691244157
24.30405179354006
24.175555624311485
24.28204065908823
24.041087742018608
24.097857428225744
24.237796647152113
24.315240821784997
24.51653418062662
24.398028475440526
24.169856210595857
24.361160773850443
24.213315217874523
24.433699668509057
24.394418190907555
24.519277181749796
24.539543933264472
24.451431170299205
24.59328719441119
24.667483891639755
24.455028936122677
24.49629235962293
24.749800834837547
24.66273508648462
24.58233818280116
24.646908372539002
24.62703360070961
24.47234181410195
24.53620525670757
24.361209126956417
24.320067167589343
24.284120110452523
24.360864038897176
24.584117635433508
24.7585471639839
24.353654680072335
24.37640069956311
24.475926482964752
24.59662045409343
24.983007076031253
24.88104420605296
24.89821124861937
24.677769186233476
24.55473476138943
24.646756830917273
24.700803579048188
24.482608135696417
24.691574595560358
24.732624084094496
24.63083801952182
24.786212713262728
24.732228590631625
24.572002696143024
24.829904509431895
24.735916960489718
24.730426034285216
24.51830568660428
24.737278471641222
24.791156097925736
24.797466812281666
25.009608935000482
24.829703009436596
24.788960870926193
24.841278588903773
24.729850007036436
24.664135625197723
24.8133266919737
24.79232531377801
24.698749169103987
24.85937367455893
24.86535205928278
24.875413224670186
25.059040466182076
24.77158877260134
24.880120192779525
24.769814918585485
24.92957549294481
24.762487831186974
24.92501165675168
25.00338566995086
24.908212122099304
24.697447469729184
24.7312054497228
24.811927592419757
24.934843780073876
24.664415031790238
24.45639494016569
24.693734723697478
24.907076096229545
24.663450120318497
24.389346798329317
24.464197247726368
24.52882009194582
24.51684053002957
24.674708890463567
24.5843107634999
24.64667240024071
24.823113275383555
24.763290022534147
24.572231343656902
24.30893624835504
24.4603965228865
24.269506364786658
24.561001169397706
24.365508468591585
24.56173088733546
24.556485574812616
24.71971424762442
24.488227420290414
24.61632810364318
24.599633211980823
24.4936783620535
24.56854754307556
24.66646266830051
24.4538139703263
24.432298949737277
24.433083450914406
24.264504859759537
24.545856332241982
24.728448728971642
24.486651450226212
24.510255746600933
24.402604315306064
24.322884711475982
24.46126468947596
24.471477914922996
24.481020511642043
24.577857366293607
24.53371078196263
24.37058692112934
24.1180053198501
24.48255241302447
24.640687910584624
24.386760975770052
24.512993447188414
24.539834987402266
24.620204247458464
24.780395373813604
24.48126583909137
24.715796675334314
24.48980488421676
24.55304732551155
24.63079628155723
24.49134818551791
24.584620217700593
24.525084460953767
24.589021855175304
24.53961269111288
24.536799610283772
24.65421314968123
24.59344449092708
24.852600200755663
24.540333801681708
24.403737706201447
24.577450058561368
24.604937709711717
24.670170511490696
24.59844798496782
24.35485623963166
24.34810684826992
24.483200756492717
24.55047708605949
24.512947307131167
24.412651703389237
24.358490911774414
24.287754349842587
24.352121877602826
24.566920086487812
24.25566982596196
24.374264162233935
24.679933337503574
24.730451405485617
24.28143442465779
24.30597542891203
24.52082336668901
24.389394462279135
24.836585653832472
24.913591896976467
24.72206655462628
24.583265061548772
24.528551796220576
24.578695627911326
24.531304235588983
24.353775548306153
24.630569455595595
24.458908942756818
24.542414453006547
24.617574356047825
24.442199987993913
24.609633351303863
24.48171339688254
24.625491370456086
24.497117198781545
24.701431640189643
24.63842606902192
24.685108278880072
24.461588925788867
24.792111830079836
25.060334639524065
24.811682908675987
24.7253758565801
24.50467305313315
24.774020497992737
24.437794802645957
24.507773151793455
24.7037497329257
24.799906832389897
24.81807661623067
24.97634305048228
24.75882407836238
24.58085656903593
24.56255981611482
24.599556100026245
24.67456381908344
24.7505960963143
24.717184617860635
24.53510545023848
24.428208538732108
24.67201585581565
24.633264909824174
24.358617928707282
24.578352452251405
24.46829406592404
24.685118072480524
24.431417552028215
24.384749111999056
24.551090730330294
24.580739618581664
24.637753870939868
24.712266681020072
24.56872670152002
24.71544407518664
24.532070755882756
24.64957129539661
24.531195470138606
24.436456458203804
24.844289663326162
24.427562498072774
24.435343725370828
24.378064411444086
24.440263281209823
24.52074143222606
24.753484762233146
24.757588790088516
24.787428783538566
24.764156941986798
24.832792683110238
24.92109515180809
24.600838694185033
24.68948398405689
24.922730441775553
24.909098760805346
24.806466429603425
24.638513293158848
24.60028709152447
24.80250779110277
24.7624801323583
24.742037406778955
24.634991530068433
24.7537738463818
24.60111444409445
24.685815870323957
24.558006723181887
24.55326109978948
24.657257667287016
24.60431268365521
24.543387545168777
24.655971237000326
24.600781976884033
24.509225465582393
24.500499708085094
24.43209846214211
24.494938896156945
24.50212181594848
24.833670029207596
24.494957944036816
24.73582969888717
24.758053322548705
24.7375821468947
24.963703906496622
24.92824987444782
24.736602391597387
24.7619755547004
24.754882974644858
24.60642381144575
24.798825734494844
24.945347028739523
24.607560171935226
24.72328099486966
24.738515968172184
24.515992398549056
24.62257574946025
24.709278400789103
24.581810243459945
24.718810557125117
24.575186592020984
24.84652641541207
24.752817276771548
24.97687695569828
24.865604386169103
24.528636278210207
24.81549527336981
24.625511223520427
24.625372023232313
24.542683097546323
24.41611864126317
24.546180872513677
24.458699060505296
24.591991179545182
24.604827070739738
24.539373562515003
24.605142698841803
24.687505001424952
24.520266019251974
24.418420421314316
24.683114995989058
24.66290968329221
24.729092334364953
24.57737860800877
24.503428856494708
24.33898572446643
24.53390524319737
24.467039044107143
24.523099670696073
24.6888088115633
24.714379545179167
24.957492255586217
24.776415280257154
24.65452051906025
24.605551076212176
24.599282618680345
24.443633277222624
24.774331490572543
24.61981626166005
24.469685276941323
24.592175047863453
24.62575587634242
24.496168967947074
24.803488742110307
24.583278840429177
24.5327771770545
24.570203203035994
24.62376527184642
24.573903086456077
24.50768339173175
24.546597891304852
24.608255677363537
24.48109130565303
24.430926195746235
24.42156482149876
24.3248405701746
24.640683136244242
24.863290514718727
24.558336372115104
24.587284814187175
24.66541862657794
24.74242892404132
24.888306418399733
24.665328028104835
24.576193421046653
24.559703952396603
24.465818252481025
24.57305536960163
24.627418115528585
24.763692923596746
24.64006449083122
24.574913265118514
24.894846973840238
24.77631823576778
24.740945592856555
24.645221095829086
24.819305295143106
24.582346710056626
24.570883382315806
24.928797358351826
24.777470851446523
24.671582865517664
24.72737303358787
24.51816160970194
24.697019753066733
24.574863203023273
24.84720312582194
24.760460293240666
24.57312309384782
24.74082305220714
24.64709236509979
24.710219193962722
24.661286100021798
24.74385101086975
24.7299581919891
24.966121719233218
24.69682498728536
24.765351212677235
24.863550042984716
24.72578590350546
24.7248201180604
24.70704435299406
24.77147192864071
24.909939695357146
24.693762108143776
24.776097581638616
24.733493402733586
25.00375252269768
24.87029954142272
24.993538475496972
24.831882147132074
24.854211640565985
24.70426748378851
24.736906469162605
24.76888196840231
24.793705507461908
24.769251628637726
25.028710105869223
24.732199894678647
24.618800003879183
24.644013072564157
24.680632328164254
24.868627331654523
24.7738490107711
24.78738752820291
24.921647593612075
25.104472962902435
24.87510589806839
24.74003962465406
24.81041779428673
24.95467785996564
24.826939284111347
24.945206325887
24.754737556162947
24.737498743405688
24.88118350438997
25.056594027270716
24.920385901720586
24.618815706012125
24.790770683562997
25.088451847937865
24.90799723339079
24.78221526324876
24.736807255682514
24.88376396149362
24.68784804800357
24.839126418896576
24.917300401925406
24.758973733391663
24.51160466367751
24.331384743323767
24.56446386404159
24.57370808762143
24.785370414617656
24.870171501530933
24.826587480337775
24.750658614559914
24.616167307873237
24.73862561677983
25.043827931210412
24.83376651261757
24.65233627017418
24.726673657039058
24.97950979877752
24.86586704316848
24.836728671854893
24.853522890941957
24.840307137036433
24.857776570381255
24.75244391669733
24.964843881471964
24.964111336213655
24.783306901823345
24.75274822709073
24.478957934205717
24.789913312869388
24.879871580424552
24.898497352326583
24.89027155804673
24.930230423962563
24.713989782315373
24.798006822733097
24.68488344375982
24.819803087035094
25.161982780108353
24.844687415289805
24.96118492967787
24.93799350617151
25.09161039533946
25.040284582943944
25.083162620934313
25.025220008917795
24.86531331487739
24.991765367064747
24.76771905349872
24.76402771919176
24.513616527515577
24.685460104005497
24.733423504880545
24.914183173954903
24.704985385885344
24.634779476081345
24.57431738837538
24.768410445373377
24.629496890633767
24.722260801326016
24.583418695181287
24.774376336661565
24.763655856087016
24.689930581541464
24.602621093286743
24.66989815250852
24.454686894058543
24.622530624073622
24.76991851959542
24.586301150716633
24.89443017864206
24.726871106361475
24.693888738159398
24.73279625410081
24.8002332861338
24.695352135410406
24.614832209285343
24.75483305277265
24.746486167874092
24.890068659709673
24.65500298055463
24.616255190579768
24.534657882711944
24.595906235831546
24.618724948275943
24.574126354525283
24.337075430426825
24.55449671971679
24.569546507385986
24.621952740159667
24.79641565821466
24.47781149204122
24.72397550327233
24.348672242995978
24.255023867594613
24.3711464491543
24.32970213654999
24.24746665923325
24.26009487253959
24.459541957143447
24.67055792763337
24.466504463217685
24.403479903092833
24.270998510215165
24.466416190921166
24.63977870587359
24.47424665436259
24.510731801295368
24.56564964567975
24.204758000549628
24.515399434080145
24.682949097280144
24.40448587741392
24.360981792718807
24.297653579476865
24.47338260946717
24.18952753100309
24.313752795522753
24.597380181468534
24.285830615568887
24.288242380748205
24.298470805713077
24.25495689173589
24.22375273133389
24.131787045787
24.161545145511074
24.049080107169303
24.29761650565042
24.121644151318232
24.211494750920725
24.443065190748364
24.1719894287287
24.430116069500627
24.419990467170187
24.559837386258845
24.539511838435885
24.594480656512065
24.441522546467013
24.4001745508124
24.195803868367108
24.462658425351176
24.501930277171066
24.495981601371764
24.543512094221985
24.440090770423588
24.4809290257987
24.496640055543367
24.38800253047773
24.60677275036879
24.36442730340024
24.505258346475514
24.73176347684141
24.571019914294865
24.56146676943559
24.66096799972697
24.5709551307678
24.477565035356207
24.39179279128472
24.65101116491129
24.597070160766005
24.36253206298813
24.45409224908645
24.397367983922052
24.48542525497293
24.389920866304056
24.464827058327746
24.38504286497463
24.554093314057305
24.242409997611315
24.45795186275403
24.047050847441916
24.265279820820908
24.191804400536316
24.21269225734608
24.012034716117203
24.09148149946283
24.149029426548882
24.46163790230618
24.423706287379012
24.31586020793877
24.120917615863522
24.515562401606566
24.480725486083802
24.418298800880773
24.35919150839346
24.445478756000792
24.386399442207047
24.659575011089885
24.347275409426658
24.26020438518044
24.350982286044534
24.24261270583599
24.41060167225038
24.08100019229264
24.058903085276956
24.14688724173181
24.214302806247044
24.435606303257167
24.192070436459538
24.357814564352815
24.384090423011646
24.38236721861589
24.205948091971564
24.509022288822564
24.253749414513848
24.489290750577933
24.27406022469769
24.219249519615683
24.415634311738383
24.297417100047134
24.341252037860986
24.425392195556885
24.471174191302865
24.490626317493266
24.298335398992815
24.398183426468222
24.530588682767856
24.687571705571873
24.522855663670843
24.699121569126348
24.528182757283425
24.439571767077297
24.584730522825136
24.684551322017516
24.427560968585944
24.445892007588828
24.535006640024086
24.5500339861597
24.502055188711633
24.518148584687864
24.70536386851062
24.4543089031126
24.582890557294267
24.722417187747016
24.474533028265586
24.338625455112236
24.38730256362999
24.431518297741956
24.600127364647147
24.53720182636229
24.476586203036653
24.52337595571341
24.633581696290996
24.442670300331354
24.513121170229418
24.52440589949553
24.40159248895142
24.315206057132762
24.39616954170363
24.465163186619826
24.308456811990993
24.28577625081698
24.43690104852896
24.257935122228155
24.291272437634742
24.32215004981669
24.44452606514105
24.25626810113497
24.485363712789205
24.607205715199218
24.62732340279707
24.612399043729074
24.691942031527436
24.532393993790517
24.84225459937095
24.879198479622072
24.7425739222509
24.74860911950017
24.567305402678038
24.65485379992217
24.587140835988556
24.761516390363578
24.28011597388707
24.43590184378822
24.510384422686762
24.4794506559644
24.357129043613796
24.269207559897627
24.451293772036664
24.50741723452057
24.533619722762538
24.519324268166304
24.485582228198485
24.403638868120236
24.402471987645278
24.333599852992787
24.462027862182634
24.499699172293386
24.58453369299711
24.581184276751024
24.69009385502953
24.5752876925065
24.404395472367867
24.543256429541923
24.622687408578408
24.45343427600353
24.555634331154
24.622845105525478
24.47934808843538
24.511384585014554
24.479448305080183
24.53718745630505
24.441028733193768
24.651184012997504
24.575974072565103
24.426614676130285
24.32186673052085
24.440360726304906
24.476143513680277
24.56598247233223
24.644656247031033
24.504893531596345
24.661458420138995
24.628433678339924
24.63795630519875
24.220179092780125
24.40634849833002
24.293665726649806
24.42024636630265
24.552751113020143
24.290738677909303
24.28852803151392
24.269942583812085
24.464989132986087
24.39637599142105
24.32790941462563
24.41600277405725
24.267080167295624
24.358167067267907
24.541388168728286
24.274424152145702
24.38203752498596
[truncated: 98,002 more rows]
