# Supplementary material for: Comparative structural insights and functional analysis for the distinct unbound states of Human AGO proteins
Source: Sci Rep. 2025 Mar 19;15:9432. doi: 10.1038/s41598-025-91849-5 (PMC11923369; doi:10.1038/s41598-025-91849-5)
Supplement: Supplementary file 6 — Supplementary Information 6. [file 41598_2025_91849_MOESM6_ESM.zip › AGO3/r2/N_PIWI_distances.csv]

cm
41.186732966844126
41.03719879672331
40.972129965128936
41.07558171889172
41.20973753936293
40.91340562927968
40.858878093750256
40.88042429178336
40.96305222162799
41.1824258115522
41.067110508311295
41.41627731476132
41.218145859543924
41.22347256387618
41.21095969221515
41.192635286942455
41.1881803826249
41.078903793831714
41.15573780230446
41.17952597936104
41.20505424311819
40.90848378345511
41.164580433991304
40.86923614749462
40.496836241935114
40.79400968692266
40.824016664905045
40.71243055783823
40.68214436293832
40.47559223551345
40.89983869962355
40.78997477108075
40.78707773957095
40.8334283392439
40.82856009263875
40.874715636829464
40.33274049980718
40.586777184475984
40.81638566025002
40.782204221784475
40.80809246425433
40.671711949146065
40.50449921430317
40.80580561785504
40.895190711023886
40.79008249605592
40.52298860647682
40.907905642991814
40.51041114437749
40.5818788320274
40.47747799605664
40.54382726644336
40.66789703322332
40.64880587150208
40.46773973161031
40.19027978566507
40.41378440338221
40.31823408168651
40.36250694138374
40.371986683595836
40.08930982308048
39.77295875418472
40.31867637392613
40.44814290717522
40.54091745136569
40.59132064918706
40.75066583140359
40.48504928235584
40.332356512810264
40.49592925492438
40.07809467293908
40.18017926100592
40.12627195461645
39.79732618907894
39.91266422178516
40.19724742715036
40.391475211456275
40.46614775578571
40.5985284860656
40.707810118778234
40.9564726208895
41.1559316053961
40.610882143538824
40.43638350106467
40.536910502486215
40.987177336753426
41.053222452853724
40.85367271417138
40.6569721490449
40.62601132286545
40.68122253422925
40.78454713776869
40.43721704903916
40.567937580256604
40.47990954786542
40.38710764227475
40.35945396235411
40.251194408327216
40.375319247214605
40.172732595975425
40.1621553027845
39.945235101144824
40.25275991573537
39.72203314305953
40.04953128798248
40.4052420328592
40.283740445968185
40.307398376481494
40.286873457485456
39.92981179550712
40.18439387433067
40.008078889938076
39.94547797768727
39.94612200210057
40.00580922673879
39.67354151783325
39.551255601723625
39.57836728985225
40.03845384994331
40.02503509412798
39.81130985215907
39.69168890382183
39.9444605992312
39.74440575443079
39.964407146583405
40.03884578400413
39.92734072612006
39.55637742885138
39.68688377332899
39.526031467949096
39.51924492584459
39.6138785274652
39.85848833468819
40.03052536957263
40.17120273488015
39.9196639818004
40.04875753605747
40.39330179857486
40.10522480557022
40.1696867017673
39.69007677798747
39.831580008177006
40.09887124817525
39.85958259810555
40.00499509567451
40.06582324666788
39.80006967432863
40.32784760762788
40.14086658599699
40.07843497945317
40.107180891840194
40.05286277820553
40.001513469255954
39.979132314673365
40.01445791023724
40.08647297795012
39.97815306800302
40.178096223789844
40.1364453373726
40.08639948171242
40.12247117969683
40.038075076247885
40.22976971482578
40.581767112174795
40.3341542605788
40.403657299305145
40.40749463026614
40.573853709051164
40.446949568525895
40.66929222138905
40.408738907005116
40.61782234176901
40.74792145734941
40.832239363756614
40.67229264475039
40.83695215728801
40.690421323802795
40.780567177520695
40.77218319610748
40.71267391036973
40.725439242735504
40.964901382158565
41.049354495208185
40.9050811841534
41.123629598843635
40.828926529509445
40.65404631759255
41.086805433290216
40.97911941986627
41.02283198299396
41.16060395409297
41.195620886300745
41.48457127584475
41.47771225948101
41.30205620675806
41.38096792973146
41.31464172210489
41.37813400315529
41.30427646958799
41.56368061820429
41.283845283648375
41.47534347457013
41.57891188226698
41.373931197401525
41.26291505695769
41.07263955233951
41.226242613887486
40.934603501908164
40.98957183207655
41.03127998644198
40.97168270971719
41.30601398003266
41.38455657391088
41.481219415060075
41.214981693403345
41.29068332362507
41.23251699455653
41.17902727729151
40.8626840292458
40.78316727168867
40.925855726457
40.95945538202179
40.79016806481204
41.051926746747284
41.244693751623046
41.28384398825129
41.104326925451254
41.31403562846622
41.102925102035165
40.71465737593723
40.6801202024763
40.77246296878896
40.702436408420695
40.4270977658427
40.68019809588602
40.65824147862933
40.81920615251212
40.64167887684066
40.70128277252564
40.77768726219685
40.468283677374906
40.334884519286625
40.55607132921287
40.67892463626251
41.069101049684406
41.041012832837524
40.829298154879616
40.98007134403269
40.82544854345042
40.65802284181742
40.89834954148895
41.140589357246135
41.21202340701507
41.06709443693664
41.08092058629764
41.3296905653016
41.228032707765024
41.088278125962574
40.916835444179824
41.01761558837758
40.78622303452988
41.06452223992535
41.164599664743285
41.181198887830504
40.71992679776511
41.000057915227366
40.634683189380816
41.00548999923286
40.826671227471245
40.960563613020824
40.798832749510474
41.4780465417935
41.222779006966746
41.10825900258785
41.14185571020472
40.948736823795784
40.87306497359122
40.952623926593354
40.98874669820783
41.36107070580264
41.38523839778283
41.4885065393129
41.42243610971598
41.69999097623165
41.908626149557534
41.53371030434445
41.54741878053889
41.71695014675227
41.343721029756786
41.418994474360304
41.57283383447653
41.457369084804284
41.652394985938564
41.41116304601507
41.318987370703454
41.23488116833006
41.59731831026842
41.52957408607785
41.67124137643293
41.50523893512444
41.53624203388883
41.66946135928057
41.425698451807264
41.59866902662447
41.10031179747382
41.34868322234327
41.26100581555389
41.389763390308275
41.52125638909759
41.570336375533515
41.57555769117869
41.419962239453156
41.389358418404264
41.48535939529961
41.39663661350108
41.72795805228419
41.76622576200331
41.92975579219648
41.920244489544785
41.52900214888262
41.25664350723695
41.46757026523632
40.97047233982684
41.077937607508325
41.24833317378137
41.14091468515046
40.96853932500506
41.46009467814649
41.26256653432533
41.459946464405654
41.72838701526711
41.20228614517531
41.171127956115676
41.123922424481734
41.05825174164317
41.460159396419996
41.190280641137576
41.27685216854577
41.42383992401898
41.46823037369305
41.54771415531555
41.827983146741225
41.4346008269791
41.16655462901907
41.43628383721166
41.07452793082807
40.81216692573047
40.96882027373061
40.62210203078918
40.6288766728373
40.6074407283079
40.29741862897521
40.570683606195345
40.258738505494925
40.42333112279396
40.39002002413096
39.99968467107364
40.7200305947771
40.41326414758674
40.44594941338566
40.48195702396826
40.764086091268815
40.66161122840035
40.798335026142844
40.87883279024975
40.75634301078302
40.7861292678912
41.035391228977794
41.203943692657575
41.19964560856321
41.414831675752986
41.85051578126068
41.97859492940666
41.60646751429413
41.63870915654887
41.57818317831708
41.3846281016786
41.402415563877305
41.26278289510137
41.27877938896453
41.2232177196116
41.26196043372172
41.33526293312514
41.53312770494397
41.21013693395343
41.360325840469315
41.484914743825634
41.61624844160834
41.352748998478454
41.60233837017958
41.591361258257685
41.90721006812783
41.94225087709996
41.7140824593646
41.70767467177708
41.73301655236915
41.928423412212254
41.8314705282424
41.846945616373795
41.805406670439716
41.75047367392744
41.5672003399404
41.651594153530276
41.657205420178634
41.17441247635343
41.2743530117336
41.67087969402169
41.28572571780817
41.218811654359996
41.12489089316357
40.96681733212127
41.25791321686046
41.597432246375945
41.79210260620944
42.06442898473611
41.44748989337737
41.52482956858812
41.00483693833602
41.19691726843835
40.95152270018447
41.00757794196457
40.75222313518236
40.82509919016471
40.68715337331248
41.026314766760215
40.58877302931099
40.905542635086405
41.05155859084343
40.983830189658576
41.108578539261046
41.01884818330416
40.816579876157256
41.06845909079991
40.98558671098691
41.17421896969076
41.12551476283342
41.4490919393437
41.19033915754287
41.40273294743169
41.4325427481025
40.895363436648374
41.0320525695603
41.05235567535001
41.35882955185994
41.46787119548877
41.3590995557175
41.6979734428353
41.38851260297397
41.449634373217556
41.435159711757244
41.39884634137882
41.903495911684324
41.74485854335589
41.64497229166973
41.252671859678564
41.27448806123778
41.48903299577683
41.582692441488454
41.510907394153165
41.49575052272924
41.230726032165485
41.1027830133743
41.20012931152734
41.20179988864758
41.14190572822762
40.97724607674445
41.00769836432841
40.88558318203966
40.91927233802639
41.18504559747735
40.871771294526646
41.023704332918726
40.99553259409371
40.76539277943349
40.65710349176059
40.568693940045264
40.64800932515947
40.88931962462214
40.63011598451868
40.92607169062376
40.72006112498491
40.90212008302525
40.50346039489152
40.59907495489065
41.10440430569292
40.70713829233837
40.69865389856031
40.581383833095934
40.34339008407351
40.68671074491015
40.49600808364519
40.630327357038226
40.4886492397655
40.789194240442534
40.40586125185406
40.199326294535226
40.50743391639241
40.39258330101071
40.44140723203371
40.64813254539384
40.63031201789291
40.081875582271714
40.38045760881979
40.504125512183954
40.56039376253903
40.64795442317602
40.617480448804926
40.394391071855566
40.43207304755304
40.25292882498104
40.66296821167068
40.45723302479322
40.21769374412853
40.37478642327263
40.791983274698225
40.66074014893379
40.43760914717947
40.842405078961505
40.41762220782359
40.51049255913379
40.70357125519888
40.67082323791864
40.633642104011955
40.833416334134654
40.73873399135271
40.64296149598617
41.021525120082984
40.94000915709946
40.99795855858363
40.96818584823048
40.96368605161131
41.038594614308934
40.91764900905468
40.8430027994203
41.08034814027021
41.03550009710289
40.73286360396853
41.018251792319454
40.707026273000494
40.61581501410615
40.64331400337349
40.968586239348106
40.89806051835662
41.10880093176412
41.2679436796937
40.87155009951792
41.37503715729673
41.33935017932569
41.327812510330396
41.350619513595376
41.038704334711284
41.18553560131216
41.3697733195777
41.248920408476366
41.163759438247304
41.00578722755152
41.17084245443648
40.873692180172334
40.86912700064018
40.82041308022013
41.00026039171217
41.112529921398895
40.91944580646044
41.02496116141161
40.971716677071015
40.803473955188906
41.01104859360563
41.13992342732003
41.091782662133454
40.96934697805318
40.85765303231278
41.098076016041624
41.26188010390453
41.323859071083014
41.07789620230729
41.19916958045605
41.33474051877341
41.368391623088435
41.438768397212165
41.19223506767703
41.505139011110934
41.65388329434322
41.76346452342823
41.778957656387284
41.60911294627455
41.763808002720324
41.65955303859798
41.631412488765825
41.665937421919665
41.48390007340268
41.436407265885435
41.617980049008395
41.25994559737382
41.2146047512237
41.35994577280663
41.20472594009887
41.31729039322284
41.4541772685598
41.84940698155957
41.339767358488295
41.52328256617623
41.68259458168749
42.124816057722825
41.61381734093515
41.44510676555826
41.283819916895645
41.311313125689594
41.586894076206136
41.49843654397593
41.419224263944464
41.35152556912761
41.15979084719104
41.14856623761048
41.111380924652764
41.224257092256735
41.16077821417628
41.431500251351025
41.41978573957369
41.16893206676968
41.45219788708283
41.051495634512
41.180840243656924
41.39137771763775
41.27328827786126
41.400681307717555
40.781072127290535
40.70976657188136
41.20861681749661
41.42795770871827
41.17331612168071
41.23148551183753
41.410272597213975
41.11015893310284
41.19553176806373
40.95745004391763
40.90160435962753
41.033315205219395
40.69850621952917
40.83212550356098
40.801222401900354
40.515935114347236
40.50597158183744
40.71687034854126
40.922548421723704
41.03786498824226
41.11121319283832
41.22271775405408
41.43977964714369
41.04206093086084
41.037720139783715
41.104017161160385
41.07043577772278
41.457553156625
40.95392091936318
41.217610116034024
41.01782252844537
41.05232455554169
41.28728630327875
41.28318913821083
40.962686300488635
40.77422317334121
40.780345082172246
40.71088926719335
40.671353688838465
40.802786302200744
40.78918118367307
40.3623523815857
40.3260547489264
40.242778538309956
40.417730573699146
40.35520641515013
40.4846530166714
40.66140999150167
40.92322662896449
40.77876490128372
40.49975611283927
40.62935765784711
40.43130783540048
40.592993137349204
40.39446210733249
40.60045072377277
40.517937065037344
40.62164260013637
40.75495913788426
41.09624466971751
41.0807651645336
40.78122604537867
40.64186488416744
40.51680052738859
40.88755768421351
41.04865616236432
41.10110409096759
41.00449394088652
41.03061705657205
41.004324324242205
41.00543450928062
40.81858610220121
40.95700696953326
41.01939406609396
41.110627955523945
41.151577072247996
41.12598183681817
41.22298233303518
41.36628630070043
41.506842412446254
41.538809814252176
41.38612198195369
41.27800724685501
41.2643766347318
41.28794600914868
41.46326051277528
41.68517097417156
41.25374949191594
41.429206401900075
41.336098230539456
41.38255804207937
41.51610330450366
41.547035706539816
41.378397046492395
41.858822803244045
41.606219819747054
41.524484577429845
41.59811056501133
41.28572701044288
41.63671038528726
41.68315907424584
41.53552730696918
41.91916485052339
41.78579216802505
41.572680738935425
41.75846540698609
41.49878080950515
41.700140987770354
41.72532106265476
41.869656868199776
41.93676824752211
41.781161482862935
41.36367157978354
41.810141932830014
41.35920792691072
41.48055806709532
41.256007219863356
41.171769148350094
41.52693085751373
41.331024802763494
41.440306005528235
41.35289302740823
41.26576505361564
41.74941623429221
41.53652367296217
41.62823716342557
41.70949866207293
41.97432278897059
42.328038652133706
42.23778787823338
41.86377399593517
41.914668707829065
41.95041673376911
41.77307345969799
41.805631934870455
41.674845823506736
41.76400828911114
41.826910593373235
41.416250424173164
41.53183954774673
41.36194617844713
41.35782814559422
41.12354319044956
41.01005173414496
40.951885736177594
41.11137935279098
41.21099558293111
41.0033854898346
41.370964013885185
41.39148256605618
41.16093360120833
41.147562408815155
41.240765349071125
41.555422740321454
41.44847296644547
42.09280777795509
41.91141243652752
41.716857513439166
41.536381649154166
41.68180002558406
41.71751322739769
41.47862557039065
41.59539417895179
41.339058713823846
41.59709512703854
41.780798162731955
42.01843902244819
42.06261302058586
41.75571653538284
42.11840159104374
41.588155717062484
41.725479831169935
41.865695086943795
41.57593378575411
41.43796893466172
41.52747330894944
41.67938915537932
41.53565775002963
41.23253640010138
41.369063077071786
41.34757190700328
41.603323368237525
41.62396262487622
41.61397351258469
41.665945244950215
41.297848662699195
41.72973444359563
41.47850622040798
41.444608192664276
41.31513125023713
41.37507293986658
41.18246659926423
41.23510047029869
41.54591551164169
41.48385799671982
41.43977724288463
41.63869434178891
41.33810536905761
41.167738117610526
41.064735460773456
41.14519533806419
40.96539166506386
41.15636093020457
41.40836969107387
41.60684541667808
41.25432813312288
40.901578894468265
41.112989470636776
40.84447054132093
40.84225095828105
41.02128961642066
40.76841757173285
40.95810190372168
41.031750075352974
41.27457739598881
41.41497518225971
40.83255895454394
40.892970211402364
40.89429025705658
40.917884934408164
40.986147612758025
41.11269275010073
41.13795795122636
40.90447453675518
41.06852087209023
41.240993824934094
41.05731446219223
41.26001518711657
41.461032945384986
41.2945612477458
41.38800273737279
41.375273728951676
41.2183296098542
41.023256290911156
41.1608218571647
41.126612097315395
41.59315230349677
41.695044897426975
41.744273128630354
41.82810137068234
41.708039016619
41.89534641520236
41.68722080490029
41.82535346889549
41.88022878620701
41.948890373828384
42.08443235480052
41.94838359346996
42.08317247068984
42.15837706574872
42.22845672968553
41.898775474740944
41.97169785971345
41.7316202864078
41.48137809454999
40.985621476088575
41.22151706523195
41.38405141456696
41.00814798176905
41.3424331996552
41.351532639110474
41.35130691562582
41.200839889269076
41.12997623921892
41.168748083165056
41.40464525957237
41.25024074669522
41.28059001951388
41.14833127127079
41.34731357570894
40.97559642858536
40.95786151482353
41.0743671871667
41.024011114364626
40.73002729789838
41.05743386543682
40.83940054262726
40.967302987574016
41.03596844704083
40.85293875798566
40.64907504579668
40.47729117513928
40.656929338914374
40.535393911994205
40.41681139245
40.6363814004143
40.53572345727096
40.64025050479352
40.986205378498944
40.82982542383062
40.887426586058
40.6597214404296
40.7320879302034
40.582916521314296
40.75687089225506
40.55532543208703
40.65953449882834
40.63989339254622
40.48911769999651
40.842308679732476
40.69286424191413
40.549582749461095
40.320016845522616
40.42471352667391
40.65226273893992
40.70978796835189
41.193592150359294
40.81101265364527
40.351602515134424
41.0502556023659
40.83364990604434
40.71031317498399
40.80867680933744
40.69530887624349
40.94079308642427
40.94270812285609
40.737262446919296
41.03253970060706
41.05826974733653
41.3077315242818
41.17542982883567
41.135554636911934
40.95348288359441
41.54991126472576
41.39452131530151
41.20538582473098
41.23055784048722
41.33941424984593
41.35396035836456
41.40830961315784
41.560047979689976
41.39551120835864
41.45753221053898
41.506798157022565
41.335102445076075
41.341116192129384
41.531965888914144
41.43170702753393
41.39292622506913
41.30282767907585
41.267872159454456
41.15181569497375
41.102642634874144
40.94451454827658
41.24515690993203
40.93877814159946
40.707508821986266
40.344873753885196
40.37309167307591
40.5667615944432
40.457925188240175
40.78258825500958
40.59395744118085
40.47552151502704
40.79593918960725
40.803500927624725
40.675834498040516
40.588183219675784
40.56913562565339
40.577062646602336
40.37031018707945
40.64035315016713
40.37094339258548
40.27384035084021
40.15685610616846
40.27798853866748
40.33855446008201
40.55195683480813
40.44887648148109
40.51313210247189
40.79526716362955
40.718505851421966
40.56992298474058
40.43072719097043
40.41437200827818
40.3030150366019
40.405354038367825
40.33002134337788
40.465673796111524
40.74322019682756
40.518210337652775
40.70019075242046
40.702888553409814
40.73267509392361
40.93974931438809
40.71657526201461
40.601137546681926
40.96289719831839
41.20862588868673
40.74051894387223
40.469802940788966
40.480487647884914
40.74481952812406
40.42811537892544
40.48787235241762
40.331967785120575
40.453503902493615
40.61351164877962
40.400744141101725
40.623275713440805
40.404642050306855
40.320527503368986
40.35647718840333
40.32055268030039
40.10440151003394
40.4784956599815
40.49321994157735
40.34008151230948
40.448099477723055
40.72198438578131
40.918704797054
40.47539946662584
40.388139852545756
40.194922129603576
40.230313310035896
40.06372443287852
39.987599171219685
40.21418064991888
40.50798159692684
40.66948193843516
40.94601850632476
41.00725118208536
41.09506397733252
41.18422080278622
40.82414881361303
40.724314466481324
40.66000834555563
40.510918303642136
40.58326201467626
40.6166282410089
40.441565693346355
40.60087977397765
40.575109399559196
40.55337980890432
40.59312564811575
40.58610476457148
40.563961054797865
40.84674822459788
40.80612734150632
40.792957077955464
40.795338664257486
40.882155857072064
40.866266311120214
40.72106574385019
40.67293235240069
40.36272869998771
40.490430523268174
40.73598818188908
40.74341686357391
40.77107708041457
40.590946679858085
40.77766257471721
40.82263959646504
40.689604684597825
40.715215588435434
40.625363783101506
40.504199555614775
40.44000327738757
40.383796030518496
40.77646254146014
40.39996657228351
40.4065725706691
40.20603714615827
40.11172325622128
39.998315225585685
39.768513811706335
39.90317426439744
39.73729451383333
40.09505257561644
40.05274749741005
40.33835514693747
40.32333495798803
40.17510903298287
39.94484383666107
40.26328829907231
40.52241392897664
40.43858670470614
40.703187204751906
40.28898174792306
40.186418087892214
40.035393339522365
40.26115253796102
40.41951625380401
40.4973207553014
40.59794276595056
40.501174911576264
40.56759994425824
40.68902201170093
40.90850173192805
40.82622380232654
40.746147506121375
40.709713683374105
41.010838962310096
40.799621106395
40.64587586278346
40.44190009010609
40.69514625132656
40.578537342736745
40.51048624275606
40.585944145602106
40.47127265136366
40.25345243402678
40.60626640191356
40.30087197321747
40.199851578784866
40.13253054438199
40.088485499884555
40.17041834400515
39.89627217257741
40.048842193911064
40.284355122771494
39.80900092388802
39.987634026742924
39.931538641726675
40.31062560928733
40.30208080881523
40.41058963585787
40.43762653759339
40.37558973523297
40.19781577731506
40.09199638620969
39.869361867015535
39.76949992125142
39.72857371657029
39.70120833814122
39.72351444678429
40.046074694768315
40.18560229659383
40.01582460178308
40.01794756866167
40.11272353917294
39.832496177931134
40.206573834704194
40.1106536365177
40.39886254348149
40.289459379236504
40.43139618768198
40.22450447650084
40.31724325812428
40.31933399703236
40.3795933509808
40.189110159482034
40.504510869926975
40.63491474852479
40.228108578449564
40.37776216344128
40.88963174020496
40.772305491146746
40.37646981812412
40.68860991195338
40.78867467643423
40.84256552902587
40.791656505988726
40.69706639334197
40.67597708475932
40.51318301613166
40.54791743676444
40.325905544814326
40.47573112500621
40.622794357494115
40.82139890233465
40.69632717320649
40.7983199942017
40.682119891918035
40.70443350533055
40.931489966892364
41.05821615178912
41.10489140479702
40.7534730894623
40.755146273747506
41.027872038603725
41.201329753300406
40.807340043941196
40.99563073488812
41.17528003593778
40.72118787862259
40.898438090895056
41.30165303212763
41.160822672015605
41.221699208256844
40.62573452536495
40.634544528576434
40.80926316374968
40.75536318765454
40.77542150387436
40.9994903616646
40.67962954988876
40.40257075903312
40.05550583705364
40.169863050890115
40.401373565788916
40.47165268037501
40.43756807264964
40.43824293700715
40.411444255977706
40.48533919680048
40.19077202584139
40.31527026919383
40.48999770458935
40.382625069791416
40.36470736029992
40.589287238414286
40.45158556356777
40.46295993159217
40.22736718253001
40.44879358842646
40.194804569113614
40.05320666066396
40.35865690557699
40.4098415898119
40.62707158901476
40.53299965797177
40.87516682313546
40.90119565864132
40.57221332692444
40.67662879456477
40.53091036197608
40.36136730446545
40.409165105660705
40.17574760362126
40.3715435991891
40.64472605877315
40.67326216711846
40.794721933518225
40.78738377912643
40.64075639050182
40.853632265161394
41.131089853051364
41.18341393588814
40.97203521710912
41.101852559939466
41.177550682312024
41.60549594954394
41.634372357906734
41.65098330163649
41.756522297062794
41.659469452155896
41.70122814003698
41.57596090763332
41.70180993445556
41.57420927601447
41.71832642137228
41.790610976117534
41.538006544925096
41.47627756846405
41.45695891741518
41.218472013552685
41.23567638016286
41.407133418735675
41.413376018743996
41.1691173333886
41.098265686232295
40.8796345841079
40.94752209596645
41.17583714415129
40.81893904288874
40.956043738761764
40.826736670310765
40.86075087056576
40.875929619723976
40.87629641049964
40.90631878452867
40.8919358731978
40.759126214449324
40.837396805931064
40.58627852787284
40.64205686268512
40.82911736952132
40.88580190793694
40.935085601702816
40.73939127640227
40.74488230890882
40.796240284724426
40.77602835642598
41.076664558408126
41.11124275572629
40.642635526713214
41.0396544113334
40.83302012951319
40.98279295377127
40.91872580022028
40.59219192891925
40.25149922430092
40.29598477841753
40.072165498280086
39.913142168567546
40.21866679290897
40.03166026578642
39.71690421744489
40.28108344471251
40.30369508588841
40.21847034756526
40.215574410002624
40.128538038190605
39.82068678186582
40.248157868906695
40.209744289400795
39.80697386762517
39.81541522918711
40.07358979092906
39.948205027068056
39.660896671422535
40.047941736177066
39.977684992700716
40.09643342948841
39.97257016733737
39.8455706353441
40.028909756241355
40.08749285468381
39.817253381472625
39.81163607208341
40.247544417719965
39.992482981422604
40.15821801189976
40.21825659221078
40.01004799232573
39.69827829556003
40.112848831184294
39.81593313473288
40.08810368508078
40.47842077706128
40.676716950505366
40.29482993779274
40.22739356648819
40.18283277357678
40.192317509321065
40.595479109685336
40.43929114755734
40.41777140986639
40.38759978252452
40.682614628661284
40.437604068255574
40.445489578942365
40.6604280608539
40.55976872507922
40.579227752253516
40.39464357651515
40.46929696905963
40.385828504611986
40.18609462105597
40.01874537179384
40.0683939088511
40.17434823932824
40.519732489609105
40.135309888719114
40.457844084426064
40.57625063098428
40.45781365782618
40.394656348404865
40.50466702701879
40.2679354979873
39.92513742420915
40.51121553796207
40.48271940231007
40.24784849623738
40.340900306753326
40.31565732260566
40.423205950459156
39.81742411506682
39.88701836325435
40.11871676374815
40.2335957610798
40.183451669381796
40.07971562577341
40.219882383604485
40.38094866272438
40.078728171710104
40.423000525088824
40.63094438532312
40.36659160922618
40.4642469056266
40.46584216656616
40.77580989442099
40.57273421003301
40.42572687578164
40.77289991800517
40.58337548459182
40.67031689995137
40.8414743968434
41.03400168907649
40.697153527261705
40.8153541362882
40.67585211809306
40.5638073311845
40.587594856008714
40.958429049652246
41.054258815259004
41.04716492207625
41.029484664542984
41.362276344719376
41.393861374878405
41.51217044560607
41.126341254243165
41.06123638231292
40.96422950166671
40.96437071496626
41.031855283651765
40.776347866285064
40.946752064594364
41.052437267339194
40.721362358196714
40.41744840267932
40.33559471314523
40.85551500338296
40.6450677058807
40.79900422307708
40.83556483643913
40.82735359183526
40.83372275772267
40.559278099289706
40.832517110384465
40.629632245567436
40.59009780846136
40.488601322613974
40.50249353568606
40.8276685403737
41.1886988944686
41.20215309352976
40.784206508617245
40.80277395447015
40.84856917398987
40.78510699153392
40.8925010998376
40.70894897371531
40.80152945235905
40.7559027827246
40.58199877711396
40.630564967432846
40.5229761970721
40.53889167509634
41.00019122649202
41.04159168059156
40.90028923799379
40.73519879263721
41.24625023231201
41.02264322471001
40.91556550390984
41.003856653393775
40.72974262034768
40.86280152489549
40.72305121180045
40.81943283142317
40.94907102326092
41.029511096095916
41.122577495443835
41.014171074465736
40.947798723096675
40.8584324046619
40.795241719891656
40.52943579143576
40.601328244220895
40.60161863181002
40.917638019032104
40.560821402748985
40.62407686883557
40.52420559180154
40.89203823933723
40.645313732047256
40.88545157576666
40.97892101609999
41.060428296721255
40.841731296317136
40.78723645642409
40.435343966018664
40.36201708283311
40.7336019682574
40.557201387996244
40.5229623299677
40.53166105801385
40.37057430969218
40.384948037548426
39.960612879756845
40.096610164597685
40.28362926501225
40.49271604182549
40.57769389290059
40.69224186158264
40.51984752444538
40.56862816924209
40.82685033414473
41.00326962907581
40.99218608281627
41.076067267502324
41.25385585784892
41.110110910997804
40.925914661713335
40.50461472426171
40.96991867178837
40.54500968057549
40.575617457920046
40.87292474724513
40.65557649919144
40.917820342352
40.966183084196395
40.92566478383824
41.095525897156776
40.84558610738946
40.81804954908755
40.82917415663659
40.99443119330603
41.08233373336897
40.565876056185964
40.802925912870904
40.67490032574459
40.555298263886165
40.46646884541417
40.43833098408814
40.446039732389146
40.22376020980024
40.18611510586357
40.310105631093066
40.34031617702858
40.64363929657202
40.40630990445655
40.378130949358635
40.21593939667614
40.26215518355419
40.10519366368516
40.171056741738624
40.185710271074306
40.18817364650442
40.11870861030928
40.64742286130644
40.507991281898065
40.88739708004841
40.567317152410205
40.75889659473235
40.663862282409035
40.87800742412768
40.78196256543969
40.824086952629074
40.77637154738875
40.60144471045103
40.775995878083634
40.75304160851462
40.451515651718104
40.53856295330357
40.61310357974238
40.528592720428954
40.71992567851428
40.335860912471944
40.78633777287551
40.49662522678253
40.692118581414476
40.422201940146586
40.450474402412894
40.37695942367631
40.6553761614618
40.45360187827192
40.42037289310802
40.27417334170256
40.47089628803016
40.60818153748184
40.46448587420835
40.606889862937024
40.58867080453268
40.475447851421535
40.81489094067204
40.770269398926075
40.50755086493361
40.630791184016545
40.3113506376281
40.160278440066456
40.34944833752626
40.43700078708429
40.542980574722506
40.34799460812296
40.71586216510439
40.65562826646921
40.659710779649316
40.72288775328217
40.78206591444865
40.788469805454206
40.576846790995226
40.491175314186954
40.72538969110647
40.97335424056352
41.00398622029102
41.27724466525166
40.99660848662616
40.81600063148741
40.79958074339913
40.95349586680528
41.018404188091004
40.99315234361984
40.88144693458776
40.87176112356235
41.010249190874006
40.97524151093335
40.61064714059801
40.72930806200976
41.0249925934338
41.017621965097014
40.838173120274476
40.97589526557456
41.05120856787921
40.882013087727735
41.16348236138683
41.219343071930496
41.420998509708085
41.0052536368141
41.05502632982126
41.135171609715925
41.52599586077074
41.351287045275214
41.65854661240607
41.67505985088526
41.414968011045666
41.44741657598509
41.1512770483018
40.885359404134775
40.78152914980707
40.97772919542691
41.3079552668514
41.20012200561781
41.08488320512908
41.142033969308784
41.27437336273456
41.35387635454238
41.40118161999688
41.31902448258766
41.27692160070881
41.352262908875005
41.097331060835835
40.7273574632275
40.993995736070424
40.98358647725977
40.909641132802854
40.835856340844344
40.79254331905523
40.75005688153617
41.001231174202694
40.94917233447312
40.82927324374078
40.55253557858071
40.76834350062987
40.967366792074664
41.17121186728902
41.09076168428001
41.00084194999128
41.03065969608483
40.924067027579454
41.071078419279964
41.00045194139326
40.59574284016082
40.2032862438678
40.39873399219232
40.45293880956745
40.52226019008389
40.465780339272506
40.83542700611919
40.666909873007654
40.59501120119202
40.407714465120485
40.937868343934156
41.252003809178646
40.88365424404676
40.54109718857889
40.7217387813689
40.90406398086174
40.680820704041935
40.95918898366137
40.9063222223752
40.83715607444467
41.09784379286412
41.234723187704915
41.286910285042424
41.103325201989996
41.38257250011081
41.38506958230674
41.00171972720049
40.899667680395574
41.370517341853294
41.35030754581907
41.369623110558976
41.5286928232818
41.597943316352776
41.25832883114799
41.12910812812181
41.25988869715406
41.60224916980251
41.1468663111735
41.350596704741704
40.92276918387432
41.05565972372095
41.23934232247166
41.07659378166446
41.021431799726095
41.17869314733301
41.253209418896866
40.97986859302229
41.18330324766653
40.93911957253464
40.90727652030971
40.879286217764275
41.11505626275241
41.24449566212294
40.8433733331485
40.88670287217011
41.05900036559025
41.02374130349151
41.68157766422595
41.60037213656283
41.37867883747719
41.36862215683178
41.24439455367337
40.68920601720446
40.71980086451197
40.7561585846649
40.83727203578675
40.81014897934911
40.78325445378988
40.888021742164455
41.10616706545586
40.7528159694581
40.80858487942424
40.88257535424607
40.65836684096371
40.666243890965255
40.9279607659662
40.983777700485184
40.824403492995245
40.834127581421
40.85067941760635
40.87476113814678
40.53199049987021
40.56458800253058
40.664318468755624
40.716817105110934
40.371323479903
40.56467943626597
40.43269423281964
40.589078054861744
40.483275176824804
40.56354705585006
40.030429131892305
40.13804639305244
40.12450598333063
39.88314673188121
39.98750990008961
39.97907517503438
39.995287085514846
39.99242574144871
39.75110344394041
39.86130087071168
39.751836530168504
40.257411823600215
40.135132227081996
40.448581985451476
40.2981226107398
40.364078250386875
40.01278887527651
39.97962061082189
40.1407774230931
40.24436367850244
40.181870819513506
40.29370048313277
40.60652817637365
40.113597548169466
40.21716240696748
40.47495044644923
40.18974158744354
40.20125022447247
40.32107085996895
40.22437264635472
40.31880576048037
40.23299434996559
40.15061502535114
39.86762371965323
40.14944357724708
40.053536783981706
40.065274389342754
40.314288752821184
40.034198619577936
40.26202344424677
40.462780813566
40.3486088835993
40.501680392355475
40.48103618789438
40.02440681552407
40.078920120947814
39.97796417011292
39.92345068707038
40.16039713918084
40.11117339234511
40.13590312076738
39.74050801629805
39.862936077554764
39.99174314519783
39.994272645585994
39.94730366086881
39.79760941803517
40.21186841155511
40.378287038227334
40.34237469734157
40.52451175572245
40.72762629539582
40.552270262119784
40.37142139679543
40.37067883392854
40.411079134559124
40.489297318233945
40.47706501829687
40.507025686611
40.25771518703069
39.97882860762958
40.126610290926884
40.23802587716562
40.273680796916366
40.35281866541063
40.28445334973982
40.25878861601202
40.20875479764911
40.33616889857438
40.47709164872837
40.504144109132554
40.44185566328745
40.23591086369307
40.266667060988866
40.47910839606294
40.582977431358906
40.46217772299129
40.618047320252145
40.57345585447983
40.57666178813924
40.44012540585401
40.41606608508072
40.3223201513873
40.19261971081007
40.099906521569686
39.950954120833885
40.212281416785444
40.22357629613998
40.06551114865862
39.87495755888966
39.6235266397115
39.5417581988342
39.80784266132335
39.60884010974889
39.909462201192845
39.88763811749183
40.102658796498794
39.94606665379991
40.04437926014537
39.766662057678644
39.84183162485381
39.97869574285723
40.1472574573652
40.02255105674195
40.031427240909146
39.934043692073004
40.138714693613196
40.18468726775901
40.097227746822504
40.050156222182046
40.172292927206556
40.20071356671329
40.13183504075556
40.463863268049394
40.694925808737125
40.48591690742595
40.741551921805154
40.419906820769285
40.38936279594626
40.46039919063894
40.609067804185
40.38497241434845
39.98298839993584
39.91183053817092
40.13903009043024
40.134081597670054
40.26375839473188
40.18642833879961
39.8459395336022
40.08750346488988
40.18388955506143
40.171094439058216
40.22319612237185
39.83007750963889
40.00301998716707
40.285946495319855
40.29251253919415
39.97341517206069
40.368850991520695
40.31310061163978
40.081767646957616
40.1894477247786
40.31034927561783
40.07010690392892
40.11326448313113
40.12427289205375
40.13188881845481
40.05250148212694
40.025840677942014
39.965182829098474
40.243402592526685
40.18949027224702
40.150855641339945
40.285328090086594
40.35766591874847
40.596714532778606
40.87699361391105
40.78855359487158
40.76059037967475
40.75061198702659
40.360115219381974
40.53686595240478
40.59735101724211
40.6273357528624
40.63883001941542
40.1705544848493
40.15660073866774
40.275622003282685
40.529352632908854
40.31270484080689
40.365842930141824
40.70680787678978
40.41193772826549
40.372252178017256
40.07983593206959
40.15892042207723
40.41717350960555
40.48593072766974
40.3881836788328
40.88118662096175
40.69087441464277
40.38629150940546
40.6611370961022
40.74887400116742
40.72967905641835
40.80205652561553
41.093044827187114
41.05754157314099
40.8225058877117
40.41547060121694
40.76516172311535
40.67460080353323
40.83644886607722
41.08650691899224
40.52451944157625
40.611053497391474
40.452685613055586
40.226464730810825
40.30913773081002
40.144451706791074
40.50470545461232
40.648160354210354
40.61212532361573
40.71975989154875
40.38107177517424
40.52981528501201
40.5235158697085
40.780099268176805
40.57270563388062
40.56752657167494
40.642112825721014
40.32241828544392
40.15502455568286
40.24645959912937
40.28468667732019
40.640098647832005
40.69197187258087
40.52675438627651
40.7091110465173
40.892131231605596
40.87332692182612
40.858677997549165
41.090591173474934
41.07551649228207
41.167198993845446
41.045733118615075
41.27932133066396
41.081438698528736
40.998116686746485
[truncated: 98,002 more rows]
