# Supplementary material for: Comparative structural insights and functional analysis for the distinct unbound states of Human AGO proteins
Source: Sci Rep. 2025 Mar 19;15:9432. doi: 10.1038/s41598-025-91849-5 (PMC11923369; doi:10.1038/s41598-025-91849-5)
Supplement: Supplementary file 6 — Supplementary Information 6. [file 41598_2025_91849_MOESM6_ESM.zip › AGO3/r2/PAZ_L1_distances.csv]

cm
32.50298663853131
32.26086894826283
32.38421950481935
32.514018921709585
32.31545950279719
32.52110554807971
32.297807254411595
32.26827858370005
32.6060132423843
32.07504357784229
32.19523464355285
32.286855561681904
32.382545554736886
32.31042805606957
32.329395567784886
32.185526975623326
32.195023672915816
32.452326468496814
32.067469373960414
32.189826366713675
32.07387757427068
32.45237076836323
32.28560332728541
32.52119114548983
32.16347191188986
32.066822540110415
32.31026004930661
32.374689575153376
32.42657026644694
32.57671273902462
32.302702087686235
32.355918996119016
32.461155417724534
32.637049723824525
33.00430003474995
32.7417566873851
32.99402899274995
32.357720175172446
32.620248921280016
32.822458776155514
32.763291391661426
32.90328493723854
32.85923432518218
32.67158011308407
32.59428785144034
32.70927610456928
32.48354161890696
32.65831761895734
32.896532080680345
32.155193288278326
32.72311279088095
32.63504262018921
32.47145482295813
32.83665046031913
32.54907184751027
32.56827274728859
32.466357817564564
32.32188190306629
32.51259931416557
32.2575362499466
32.36908077720421
32.3759624639357
32.617764780737055
32.18452932691504
32.55314809886401
32.75297882055
32.5807969260707
32.50205843712653
32.52324077639992
32.56971286591814
32.535596768942064
32.2700391099459
32.6110138277851
32.594297688664575
32.41176615886638
32.3109637326623
32.65826904994103
32.87420094225895
32.58293826286039
32.81482433964871
32.41370382038929
32.47913891308024
32.6032743783821
32.218239115173674
32.60984104011111
32.296764648766136
32.10175904212722
32.22991927079421
32.09237638218546
32.28535678966279
32.37125504517904
32.3714502612166
32.27596265506957
32.296457114530455
31.946208035414198
31.67787088550235
32.06654490893794
31.697697245632316
31.852451632779964
32.14477084171785
32.04581896050906
31.98661116379351
31.83393056052321
31.68369001927444
31.959363955761724
32.242888033030944
32.22660898215863
31.997540994555845
32.155001472308676
31.994629733636167
32.220171553625455
32.301831343075854
32.41397762893071
32.68079582181347
32.104041630316026
32.27943414280752
32.69319113854408
32.57403126121777
32.889081221811736
32.29336698724892
32.25928267541895
32.306643189609154
32.274490085253376
32.177862967199594
32.25216673887875
32.62595873606964
32.050650038471794
32.29900398276941
32.28114444220047
32.09949798217819
31.802107866570378
31.95482493367782
32.04456243964752
32.0419293618328
31.806678759223885
31.90147034680122
31.880656830863725
31.96631525410437
31.95864659567267
31.985048390195878
32.2683000156111
32.22102416453681
32.06969177123528
32.22465016459821
32.16078253764879
32.19216630027355
31.994764690524423
31.76775147177652
31.949771695762205
31.984625989299932
32.036756399062845
32.296340007116754
32.20695795199452
32.162156611000164
32.41857845638721
32.14279159675543
32.174975919637156
32.38874882985319
32.607060776699974
32.36005745869537
32.39553478008808
32.427584612760675
32.419478660935
32.288520001270506
32.42443173349649
32.68486094297234
32.66524593115101
32.45815291572304
32.33988208174239
32.49908231256078
32.628931572750815
32.21418131742135
32.412628266435284
32.983029275907995
32.38479473994329
32.39918560200235
32.744667713424164
32.75198266496578
32.61206574297994
32.49824724112731
32.442329587073225
32.92507112915667
32.80511752468607
32.53927832144029
32.585022374901556
32.461929395893364
32.463530147895064
32.40670679794975
32.478260729028925
32.62120424489807
32.428513094485105
32.4594096593861
32.4830143834776
32.778945246701504
32.39576056499444
32.29069209492905
32.0829540449746
32.193925014133825
32.39665189873154
32.40772148030278
32.25460161801041
32.178489761196026
32.390299351373464
32.116489846565464
32.51464708714948
32.23934030919415
31.988808553654994
32.170547154768606
32.30684144813966
32.01922513258605
32.170269228047246
31.952815605398133
31.886074357362567
31.886738038122115
32.28398819598755
32.04390157592207
32.09629004989567
32.34230940864823
32.568895701856526
32.38704810902846
32.23860366990812
32.472599835391954
32.32018013340666
32.376214844226034
32.14096403702062
32.24169025254105
32.381240107049834
32.173009175832746
31.9728098106516
31.962870645665177
32.029325189795856
31.87796638467924
32.074891506237556
31.925303356578834
31.814952001923206
32.082227494156825
31.95618852429206
32.16528846424319
32.01084487944725
32.23907305015787
32.19622540180976
32.74698910687839
32.26272652807694
32.22871456214959
32.13666098369485
32.05378921061022
32.22010419304717
32.35869008945438
32.585626432708466
32.600318431875124
32.45626198185651
32.17731366319785
32.3676054750814
32.410778964456405
32.29236395543787
32.02797356212235
32.195940308272505
32.51951628514004
32.38627686369585
32.22054103034299
32.461146246540295
32.31580026808051
32.64542484765755
32.777817040645736
32.68550986165396
32.45727257249507
32.8425401684993
32.82077028612024
33.077778786763574
33.20517540900797
33.29426914464644
32.972828421524774
33.21357048124675
33.52480728933785
33.616618020567614
33.93582490852061
33.47802204295509
33.527133934538064
33.59370378569389
33.29027716128164
33.68412097050668
33.77438253980381
33.448862261894945
33.40836395020114
33.282197910662106
32.96695667390956
33.010541230423264
33.041093909243116
33.00459900518421
33.13169395266394
33.29424253218046
33.389774608673946
33.2519268144659
33.121754726342324
33.16191261702405
33.38142538339127
33.18215889556891
33.1947564536577
33.51850182791463
33.30459731200589
33.01936176608904
32.945401594060336
33.128193905291006
32.93185928094115
32.60259695775334
32.72816215763219
32.51498510150256
32.664415913878635
32.404143239795566
32.31908996759033
32.55606223226452
32.369278871469824
32.32367061158326
32.461707994222834
32.37778811248009
32.079842258486124
32.359448402683554
32.825566010444476
32.30582268877503
32.76409527927489
32.73831003893227
32.614154045181444
32.58105867525118
32.325894317602426
32.29537413296829
32.133694619095465
31.660951949309354
31.480884936301834
31.511810494703326
31.736312685363526
31.75580165449104
31.868866731260514
31.861917817508086
31.936286018506603
31.774473256373675
31.772064421629043
31.93240659558164
31.764831774404247
31.681629853639148
31.841818063885967
31.509039286185633
31.718987806621342
31.839068773085067
32.04957238700598
31.65181614808381
31.836543104767795
31.881981260803233
31.88433601409725
32.20095367808386
31.85348628539059
31.832077569310968
32.00062949526449
31.581738735338625
31.39025529533716
31.538342662391436
31.899166955416863
31.86508675072366
31.638471649786545
31.47377585355276
31.89591986825162
32.188497361093724
31.9053227476588
31.876876787665427
31.812843605967927
31.677706649104348
31.806728051718014
31.820145066297336
31.751202368872512
32.10763964987158
31.932002122268425
31.798224503487727
31.893486705739875
31.953732369951872
32.080924576885515
32.14421449269484
31.974595095071997
31.686194169926548
31.921007353554344
32.246118401105434
32.25398758498582
32.36828783562234
32.412712650409496
32.30820963749576
31.98589488435391
32.09232058868633
32.30380444129472
32.118971560656604
31.973664436880085
31.99663928407861
31.97762254982629
31.54541288098411
31.685982348990336
31.377456124745798
31.615273344887107
31.470362910246504
31.902662565993584
31.591674975455035
31.47166374646972
31.482692292095553
31.696894950845852
31.49721575283939
31.608389237427783
31.67669473744261
31.87067972629421
31.896521238229695
31.709400905578914
31.841582959955765
31.827056509708278
31.710343854198953
31.78094644638591
31.776127763171946
31.813379591982333
31.877978658844846
31.83359868841946
31.436146035955513
31.418235838503946
31.1894180962179
31.64839504007135
31.523603222379993
31.88931172252661
31.74807078666374
31.889093763884844
31.757800497827837
31.622614954074205
31.720173320339363
31.904187101471344
31.85470328706269
31.791670876550246
31.85827170000602
31.950128347535838
31.710906107482273
31.696463908856074
31.63074297603622
31.8535710431212
31.908071424160585
31.73101123297032
31.747212975598334
31.55309079496521
31.558724950154335
31.369964865757606
31.589543752641756
31.559053444569948
31.92538387213594
31.60579569655225
31.886974145178762
31.84738285665572
31.698425821546525
31.71018130357949
32.03167738930394
31.8225665421994
31.974518445135395
31.91131502549595
31.803135149342825
31.92520811391784
32.03078171498197
32.14652114980297
32.28017258083121
31.815219682390712
32.1390532373113
32.34247991243525
32.39059511637996
31.88038988604214
31.922958109794475
31.85816260193063
31.98177220941587
31.552494287580664
31.58042890554704
31.921976179066473
32.11991191447284
32.065167973101005
31.871406316041163
31.764761977685946
31.902971032258193
31.843833401580856
32.14379644214811
32.205009539634766
32.00179366807918
31.98534866483155
31.868079023261505
31.97403502318832
32.23569808297749
31.954585669715737
32.15628596172196
32.127381902063746
31.70516675676391
31.719581952612135
31.98167344091785
31.614001571413812
31.77218951019301
32.04377920031667
31.922276197120368
32.07201639683619
32.18236478670291
32.32745922887027
32.35965076321581
32.180983826064285
32.20493886772934
32.35992112505476
32.05249591906583
31.80346461820193
32.100864203416286
32.02457763744684
31.984735371700324
32.20383269427262
32.275960220793344
32.09331191328765
31.899273787939432
32.16918220329988
31.835198570532942
32.31288863892488
32.08000859587969
32.17730929030537
32.30319546344304
31.936699816751457
31.918856462574766
32.1407418338998
32.34895680930548
32.03311629438856
32.07982693897877
32.08303405807415
32.05908178077968
32.20426049717184
31.702370088844066
31.93773003329897
32.1602571745762
32.145709693292865
32.420145754021824
32.2547242437155
32.15459089880731
31.809431774495557
31.86467623664486
32.071272700559874
32.24720858908616
32.127584248149816
31.862471343503213
31.874568219164022
31.96939507688997
31.83415411759165
31.918330852446214
31.70015035092018
32.129714557194916
31.661475229758683
31.75325898209645
32.140864191956815
32.05252556671865
32.074794995930596
32.231828734912774
32.02984836346106
32.005169769727544
31.73794679986735
31.410484436904934
31.730814245186235
31.781971617881144
31.6158345596644
31.507630881613277
31.916976744528682
32.0033826507725
32.29390858095081
32.04058782390666
31.998516835030976
31.916944876069575
32.03315600653342
31.688461274513063
32.138962650652836
32.11209549358914
32.121975641987554
32.25330023433705
32.36531947234258
32.47530789235446
32.476635814842794
32.651661192099596
32.33131205726606
32.275635168869144
32.07538907383755
32.301747864439484
32.47551476373021
32.28837377819628
32.46300408239656
32.78429114192746
32.61475496238385
32.96557243211398
32.335721401626664
32.76314240732937
32.39541801316445
32.50076180306294
32.24254894103579
32.32765201682355
32.36861811505385
32.52286845626811
32.719038176650116
32.565200111445364
32.71943625814959
32.404740891661596
32.335309715631304
32.73719065332607
32.56011466534647
32.55621594368828
32.63303764433403
32.52508451213461
32.92105693428655
32.58493140120282
32.76420377104792
32.401457140583744
32.874806596482124
32.7451659967319
32.77770728091009
32.41962358249927
32.477676235345115
32.41861366611433
32.71293540675466
32.21636202763205
32.34767266011532
32.520188806465875
32.85163891958145
32.81539112676809
32.9490621200172
32.39185574364517
32.310873073050466
32.63828223425824
32.499586138098415
32.65158776404013
32.52487894629953
32.25447431932885
32.42234969750547
32.393023990646
32.769393841220776
32.43963633161498
32.42028926063677
32.36614827013671
32.57132937553452
32.459950189820404
32.514612702259186
32.681269294189626
32.556773917401436
32.456255200241586
32.36401210676523
32.14785974037421
32.239076601723255
32.251858274771
32.40573607932069
32.36608375652828
32.20604476276071
32.40407728013872
32.59792171155943
32.565668038165406
32.61620983387575
32.47535655968186
32.498409475333915
32.2963851196865
32.190494776302614
32.31529912560774
31.826013740378027
32.270674530643774
32.758301695040615
32.62425056320972
32.31382970534574
32.38742254885141
32.20502951683996
32.426345973088175
32.25145423194609
32.19895265309164
32.039094293436506
32.109581182664975
31.87606477589284
31.887739826351876
32.161011411778965
31.988529573435475
32.227878844419074
32.25953966151689
32.04987496212751
31.837737777218482
32.150363614939636
32.10804099027776
31.99512162509468
32.01679760991099
31.89143776846679
32.258541122414
32.17656677555043
31.95355696106852
32.06190598204385
32.33465793421404
32.12340436105439
32.25448939634026
32.18670934839524
31.968074552643706
31.917655603723418
32.15043600555286
32.30214780615663
32.62321629948137
32.18461882742803
32.29265801622006
32.282475479422196
32.2170756493936
32.29284768421887
32.288873117570866
32.404694240003046
32.191045148715794
32.11382768076254
32.249183106785466
32.05450113086474
31.97497716204557
32.33571863594222
32.051187941565736
32.23743821947489
32.499139566842935
32.31452163551501
32.35085500724068
32.50475098969372
32.26357821924372
32.096335230576486
32.068896212026054
32.15325165996874
32.39420309668211
32.06897936488173
32.11135345598855
32.20363035086822
32.4274190206526
32.20033169292405
32.239167180682344
32.17420190200215
32.438906231825406
32.163079750998676
32.2158161661622
32.21546084320043
31.87934975095948
32.13527402326453
32.362161757621486
32.07146678924202
31.96395975560381
31.827563051078975
31.725899380850304
31.882550121012038
32.17893266223404
32.11147158104088
32.26753869977489
32.01567618613272
32.257147845454924
32.368131982597156
31.958430685482448
32.46465509032169
32.28595860933071
32.18670536980331
32.057530945488885
32.074693315226696
31.973000213798226
32.14238559659266
32.46878780108837
32.51048622162408
32.31660127857988
32.66378466383296
32.58963160027101
32.4479191342245
32.23574417955229
32.46624535184541
32.521331908927664
32.60843996393742
32.44239505982217
32.64961201412485
32.388146772288096
32.41436596956607
32.71218359617378
32.936192143365055
32.50454635960747
32.94800328080218
32.78727557677495
32.73023785001552
32.71232822066927
32.97889320020244
32.99861249293055
33.03671995928821
32.84846071218976
33.158363176579265
32.89726230227643
33.149320132700524
32.94036270435529
32.72152920142413
32.647562479285654
32.58754027796332
32.643089105821474
32.47351721367171
32.361762353015486
32.27792895509593
32.1885373531305
32.31318531115822
32.30509458617031
32.24075083233515
32.416141025161245
32.095144755068524
32.266205206177965
32.22581378286162
32.30839561861383
32.22967101990493
32.459342945096246
32.383409482828796
32.72321247006955
32.524080459722796
32.46026880929167
32.59931871804473
32.71912782675982
32.58157122733316
32.65268751210883
32.556773076265735
32.62732332563525
32.62607635845478
32.96722006155701
32.882482339607314
32.62717623746031
32.786326445184365
32.654956321345594
32.90010487699341
32.66005894453625
32.537314780210366
32.51742496389697
32.48108810778943
32.776905541913045
33.1062416751652
33.10114679423935
33.05751933607392
32.81439488285163
32.78189007638616
32.50872368635697
32.62190812586611
32.76203091216932
32.833811341711595
32.73565718546753
32.91341884544468
33.07091564556687
32.787575321389824
32.787663133603985
32.660395547714586
32.71626919526048
32.63197043507633
32.88180321498172
32.974394721271786
32.760559426567056
32.716781890212
32.69043993447289
32.48296513592473
32.59141425016807
32.54003312766445
32.560460971024554
32.56623971709746
32.68082574344111
32.66976244620872
32.66830961550223
32.19731674138684
32.372381057599355
32.579824408073776
32.75592240913579
32.83321689876266
32.939177599765664
33.277822334096896
33.40180865562952
33.110677107075105
33.185021446547765
33.06430286035239
32.95017407983614
33.11418586686319
33.11920408686508
33.226781357428095
33.0663957531448
32.949903752836065
32.68214332612386
32.79218322776451
32.80181616441868
32.92544213482385
32.87705891148721
32.83828966991739
32.64393502864358
32.76724399106944
32.62139710051734
32.258166708118864
32.4226007880147
32.29099363174845
32.540073799858476
32.63980188767003
32.56744675000211
32.16983189534256
32.23420693172446
32.1375000566429
32.289663555335856
32.273871590665586
31.82569754957758
32.086637055662266
32.19449432430878
32.12851095384327
32.12712013496799
31.98756519624434
31.877244855736283
32.030896509407654
31.87440931820772
31.956673608301855
32.03957354166896
32.15455966206288
32.49786424359026
32.18628979353389
32.35831384390062
32.205909790149455
32.02582000883199
32.285520734918805
32.04892397712829
32.22088150187896
32.42717061269521
32.093465596750235
32.095594207973235
31.839756863413676
31.94097919464179
31.80558942676029
31.99968645675965
31.979766215748107
32.15636411663202
32.086773578340114
32.22159701371747
32.12737166972961
32.2559723164495
32.245521477171174
32.06877297743303
32.37568711795673
32.62934110541429
32.20209401970573
32.42433113303859
32.287194442864546
32.31957730831161
32.455713394189004
32.19903118771809
32.42608431213369
32.47658337776584
32.048659938825026
32.46536074993506
32.177525288581144
32.29069638904571
32.29153003781755
32.462820275649065
32.518262807017216
32.53954189893717
32.62479964013312
32.576447010612675
32.672900989336995
32.6337168656856
32.58894520803209
32.73766600324601
33.00912877036825
33.06426078327103
32.78066105343219
32.66686516155328
32.54409504277411
32.49155350153316
32.63778275296076
32.220532886715965
32.35026071394291
32.17733100873014
32.43685476551809
32.14315084791481
32.232701702952404
32.50341552978112
32.24543505012482
32.04659343958865
32.32028381108256
32.178686653846114
32.64781675022239
32.52608434174158
32.45241057253987
32.34056075400926
32.140214709533154
32.05131646681472
32.15416928152939
32.116879035735096
31.764162077686066
31.86986835047821
31.701756012248715
31.85683316579557
31.934825619552605
31.954087829403186
32.071225512490145
31.489346936330513
31.75157722123639
31.75493628956084
31.77958554450551
32.01222809441852
31.898093186794604
31.916189614563898
31.731169823325118
31.794033426713135
31.77422240318035
31.78207547054534
31.780209486745353
31.840289959803517
31.74212665267456
31.773894236906518
31.921915993737848
31.4647212889029
31.55574772113782
31.25527140383826
31.385045619624254
31.483421478064344
31.651072818030865
31.605239358745564
31.902300944380663
31.777943285041058
32.10252314921945
31.908159048360694
31.667198009177255
31.60364820125773
31.752223289385732
31.548363008074716
31.733794017012915
31.68391276148917
31.752115610142663
31.75224579370089
31.693549748753092
31.595471818434593
31.731296109290216
31.63455877347773
31.756086903615653
31.617328411867533
31.830498377974116
32.01002987871116
31.84885507616691
31.730875858198672
32.02611770803899
31.900350370809516
31.863225998274476
31.8847760930891
31.757852692164345
31.838528169728484
31.53438760763352
31.585555918270742
31.819659137930024
32.09960929246717
31.96518167648909
31.66178040292237
31.817662360827857
31.867541849549674
31.892295230621965
31.836185480409195
31.74154236058375
31.74400689319454
31.847843900478555
31.88267304168144
31.692634646328088
31.868895210744846
32.115321050215705
31.827123739151546
32.248536709615735
32.089749919611705
31.75510807544828
31.869301758442962
31.982969247956788
32.06290274093772
32.1487641153154
32.38375858042713
32.32629578619715
32.58723098535514
32.42665344162619
32.822224749875275
32.729447987812726
32.62145408512686
32.337900201426066
32.53010717773065
32.38645227728937
32.21455541157581
32.05466670541857
31.979227914747746
31.99161610580713
31.863000780556494
31.618181950563205
31.51873357634701
31.395338008484874
31.44386986836098
31.42299311408165
31.387986178382413
31.821546018649318
31.823721440555587
31.958588042100136
31.935768925649167
31.70760195129601
32.141308327250535
32.09169498798064
31.973995214739837
32.03404019009281
32.088929952221015
31.704884802517398
31.754941649736022
32.00116062881136
31.852276203551366
32.306539315403164
32.160925767837625
32.05130768983379
32.08667492134798
32.28067225444683
32.19558196907364
32.33718445107041
32.08072130015324
32.24611175419911
32.34807340655302
32.14556591189061
31.758487003241857
31.45924706733367
31.665738957859688
31.57566607659921
31.46710969543908
31.472932440340166
31.373821248351742
31.711226032265802
31.521355624522858
31.56496789189869
31.566197450940397
31.324040485704618
31.529097292809205
31.44220924399078
31.609417355190907
31.43689453894248
31.563359238072373
31.746722277122668
31.486975951784583
31.401853183243983
31.54456939841853
31.41937356392162
31.179899924939388
31.63644877829567
31.51504410380603
31.50963756127931
31.66720561229956
31.218421715603622
31.15126935833973
31.301959286307138
30.93211331228247
30.961691293585893
31.201332615449864
30.98673672274719
30.871969123178836
31.034045726410174
30.958425512174518
30.962257330839503
30.981042789886907
30.722572426406614
31.139272808255264
30.965266207653805
31.001495740621156
31.143967239641725
31.229335040675238
31.059309704739363
30.861142051403508
31.074603938465316
31.053525045773654
30.957521011035375
31.10518342931823
30.630598835697228
30.821575936948356
30.866175111484036
30.89548371370576
30.690218443225056
30.91679496442708
30.776014628033213
31.044531270332346
30.92439827576588
31.095185112466442
31.26814659966721
31.235997426985445
30.698924321254623
30.987176034402722
31.160606476651722
30.957306534601354
31.09650155220885
30.70369316319037
30.915738102526344
30.58421959947086
30.89285550151213
31.01660399952359
31.059086378994223
30.94438370427152
30.874436490828977
30.970826066950412
30.985012101034688
31.429770683062557
31.37329598676474
31.56541295068646
31.354762250793172
31.21722869749684
31.264997474734415
31.352068679150225
31.17665770099732
31.447016324748247
31.25877846875431
31.36689467339985
31.232030133549962
31.18884660187852
31.371476446775297
31.575342090665565
31.590789353953337
31.565741732638397
31.182146419197284
31.10864756866366
31.366318374354325
31.446613089656886
31.152974032855305
31.041582135002724
31.313467654341867
31.22719635889209
31.023580450591837
31.340177796830595
31.339796530602012
31.42220911827713
30.978414463105402
31.14975185512715
31.366656532211046
31.2037794790715
31.372035817747697
31.48654907058921
31.616046842119253
31.191915033476164
31.321895129192338
31.439415158504012
31.364942316228984
31.41646995895588
31.304468951703562
31.43716300823625
31.719369695859037
31.47118907270055
31.429873203546112
31.476733404638495
31.684462572047586
31.573150035004456
31.713579040229174
31.58331104497454
31.77878145110084
31.657737397213566
31.579116588481
31.64954921859401
31.59235864063293
31.77865182076505
31.6855131962646
31.559102177942137
31.57103519012332
31.771187604420998
31.742295042054284
31.42705312781868
31.65964413949562
31.757555605273957
32.218243033463494
31.870137862728072
32.360027059742116
31.911893126063223
31.757028397162763
31.859789308093315
31.650321152145715
31.694775201985006
31.77011168291196
31.401236226332884
31.654775677763233
31.876008499194068
32.00990610870937
31.828692769931756
31.6578169248862
31.90402996292875
32.03788259482929
31.74108276825804
31.64891670845812
31.536451491175896
31.416827741394933
31.347114001364034
31.616911442480095
31.27517414030989
31.708344681648075
31.60394743701555
31.657432212535312
31.511885461645583
31.331074682137306
31.629427452167974
31.940057005342876
31.71671292809815
31.418640401944387
31.61840859654217
31.588755349482884
31.724310469167676
31.592145022473954
31.640300448113315
31.581418431257894
31.61714477240856
31.85677404586127
31.759306967207493
31.95511310913562
32.04784507059349
31.991054113631343
32.07136499571452
31.912189132362947
32.03364262871275
31.592926810738426
31.807638815744173
31.662654718202717
31.939283195122236
31.94601204334799
31.99561439183274
32.1506401950634
31.881717636573498
32.24306129238356
32.25110235617988
32.14918555737324
32.14992967761507
32.12288813666409
32.09767082421146
31.859147395428323
32.04425854415023
32.15741801055897
31.98854608288689
31.557623456397884
31.622895326519917
31.65314590987526
31.5243539064858
31.6481675845626
31.689634761559788
31.57762819078987
31.441065548955464
31.48709668065063
31.315141905958516
31.751094395940402
31.567430057135454
31.863415731956312
32.026387886284006
32.00314079952186
31.91717829558388
31.67051793969902
31.80928277571461
31.662928227130244
31.517962111134025
31.641836259910736
31.91963527998166
31.482800958032172
31.724560241454803
31.83178944142222
31.807097656506148
31.882457913775337
32.01798008118273
31.972967675323385
31.938674532843866
31.91534914669338
31.507131641892595
31.4867847507234
31.98884677919812
32.45566151220178
31.86883653518785
32.17745998856641
32.15391831802166
31.998591992677483
32.152707942801015
32.112683806617206
32.09654047136293
32.1701922939323
32.14853462867034
32.23151710838126
32.06896919613351
31.95726714157008
31.768467362097226
31.805726451464512
32.19566902532592
31.877593017537222
32.07269365918194
31.998071738911843
31.855385800615558
32.13838292321687
32.0918762365452
32.0836402617545
32.19160143715985
32.17905951038302
31.853932819297576
31.980410078619332
32.24200307221809
32.39183484338173
31.94226321444769
32.174971913161876
31.959934174729312
31.86090109039271
32.05268210654074
31.995677210977227
31.586009696137076
31.980309400982332
32.40114184117176
32.11088379928969
32.136955387034206
31.738453783169167
32.080631065975695
31.97755105808034
31.659484059935664
31.90793862774977
32.09856266803623
31.93179278869076
31.93982965354572
31.867425271174007
31.779622061373733
31.74828033546048
32.3522550123469
32.10754761205381
32.04981712790317
32.18224886649915
31.990084588442787
32.04649829781488
32.04460760579106
31.933732865359346
32.04634457069492
32.00396867424711
32.11427567188613
32.587394971497304
32.45490608859815
32.23020825630191
32.46778159573605
32.57918281257626
32.49526184934727
32.59084891117548
32.4107456046363
32.13190881262839
32.41757760469794
32.315909945331065
32.321636756043304
32.526496494947
32.439535814145934
32.39825303421456
32.43293364013141
32.357533439719525
32.57006227273491
32.542571548566535
32.30978383020042
32.30802081024356
32.20766544795642
32.26349159157077
32.16259370708923
32.06527674856807
32.45144527034144
32.548778744541416
32.35729876478664
32.09393341424432
31.899811923290947
32.24017084565847
32.23391645601636
32.3747401440066
32.6445930082121
32.25106469716011
32.234767911991554
32.50630436079988
32.12433243379511
32.27329479859499
32.55505521881381
32.511488824259565
32.40304169461895
32.508108436263925
32.230929022455484
32.57378050514479
32.138201868491535
32.40889569278748
32.286666265413494
32.61608587081365
32.60075786525136
32.505635927432714
32.43062158479124
32.18757668941591
31.919242330393786
32.11277103338346
32.120655134462105
32.14674350197399
32.17490823841636
32.02908898946801
32.302013865684415
32.62355836135246
32.63688429559589
32.5923506855668
32.54280679955769
32.84818022177417
32.60834756605722
32.5534978242921
32.49601544293716
32.715934221973264
32.49513878548591
32.6870115593748
32.57122308174352
32.48883947501236
32.40695107943792
32.77870942189635
32.519470698699884
32.5927195919765
32.75559052714876
32.720170712199284
32.90315044079262
32.583429991243406
32.714819092729215
32.5087826574731
32.446297297700085
32.39391051353956
32.670687196781174
32.33429296554325
32.4880124953932
32.626920501217604
32.36849980298643
32.246042059794746
32.36620179995336
31.967246370679145
32.17716710089777
32.22831495597641
32.01074528055183
32.020960968646705
32.202010693940494
32.347932371132366
31.981023226222096
32.18987053624334
31.94574644898203
31.85370125663869
31.59869786033319
31.742157449944333
32.03714518925202
31.758150684204615
32.23059636252141
32.313528497099476
32.25750356515709
32.26809708070694
32.077744721185425
32.17177993800252
32.14146968064212
31.912807212500443
32.159676689261225
32.07169030929893
32.18397966262634
31.94454638200154
31.668928504289344
32.18771345250013
32.05216992726194
31.86035557800575
31.599539858872777
31.654722443333853
31.74869435298121
32.00513495724783
31.88257532486945
31.967396792795896
32.06064180726595
31.996858730372058
31.759482995877637
31.842501127240244
32.08123627958985
32.283721616201994
31.892903937313218
31.883982015675617
31.701275370184042
32.06070072466669
31.976660961271254
32.166746837047285
32.23519220649605
31.87427150232867
32.14509456254703
31.776130534599744
31.849961531928837
31.604707904334457
32.12368434619076
31.70178604194592
31.529434540151964
31.42559872007336
31.583745711236105
31.59195768827543
31.77029202669664
31.770223284693596
31.63787096320896
31.760994383043005
31.866113596417087
31.72733792660536
31.7403412602864
31.70316457141533
31.763518869028818
31.727098135269976
31.530914923168183
31.597277416036096
32.154460888238916
32.379930647380775
32.253486674920346
31.99808339875482
31.943523142822706
32.022081748723124
32.058692962970966
31.897540224656126
31.774183631177213
32.00838651169151
31.908775175511764
31.586117448574942
31.54706850316262
31.499763516626313
31.727710617010963
31.65364631155969
31.156174192150047
31.191881497123077
31.496468068831664
31.423870103329072
31.305483405058702
31.584858790157845
31.336761174050178
31.062151018259843
30.95556456990029
31.129257136306308
31.058715452739463
31.002903651109744
30.890336365175667
30.901301481557514
31.199467808179854
31.6676420178233
31.20148150999443
31.363318397676018
31.622841513607554
31.20043311503186
31.049503391299467
30.72480947274823
30.83260110009518
30.969302698004224
31.114669814517235
31.10903374526503
31.291371736960027
31.136444819984373
31.02706307701034
30.962226871904775
31.245673644526192
31.01772689896097
31.013466171262902
31.19063744399592
31.188533824967315
31.023994502617835
31.151133960161832
31.146010361715785
31.111148438432497
31.335537897510907
31.225583144751756
31.192679047631138
31.28053674663737
31.63258053315263
31.48028079542153
31.596194338767457
31.334177488445878
31.56160966805467
31.59290542303827
31.57240488418994
31.630677564350016
31.585858647689047
31.48645427977749
31.487840813721533
31.80143836616441
31.660955058345465
31.448786235191765
31.47710786094122
31.444268146968763
31.545939760305963
31.391339314647233
31.022396621317146
31.16117488547785
31.224521917508127
31.290203126494934
31.64034393699724
31.585016206973805
31.487505111927607
31.45499253329738
31.305508266288346
31.438502342727844
31.33002040941811
31.402269091138297
31.352090710158297
31.399379662611125
31.228582679022413
31.155244898907455
31.410221791659065
31.3982028716525
31.383001674064584
31.46116068617612
31.424299348769132
31.416364414684274
31.577067681650036
31.486135666641996
31.17555773712549
31.55268078772185
31.573818403672014
31.948184556509197
31.50528576972647
31.715191652052567
31.58508418131681
31.35176189564371
31.428154502821673
31.508258312137247
31.662298348475996
31.40748078651852
31.579153330400764
31.27058201229759
31.748535139237777
31.51806081211418
31.518942858153533
31.70388594361993
31.506312596116114
31.691032298127496
31.69745123813441
31.593553573026036
31.866059598460897
31.45927059907162
31.31534637079147
31.81956146098801
31.61343949594057
31.56917046969564
31.69413949826566
31.289079570690742
31.509201870459524
32.02719042704552
31.682247140852784
31.603160047922994
31.871360968136653
31.643229325895234
31.89155402778117
31.53541064775375
31.39959101902798
31.409564545137457
31.62166068246264
32.0474531007872
31.65533820333042
31.65609509377195
31.97810695588829
31.704522473552174
31.966011532555317
31.85385497051724
31.664089392202005
31.865305010996757
31.508768682425377
31.833671247466793
31.759266256751058
31.69270343674507
31.668736288590765
31.881186234401085
32.13502895625001
31.636161848450207
31.612231934606353
31.158310471701075
31.272222172110453
31.305964701160942
31.501190257600364
31.29602256415394
31.453262971380514
31.475391619157737
31.52336454312161
31.61362966072951
31.46905242100886
31.94700496488087
31.81713422268378
31.474654157152987
31.56984082795419
31.72712574532697
32.13432458372915
31.62995224298031
31.8437802624575
31.98632785657888
31.98014050575256
32.23270067698445
32.31774183866648
32.61952278190619
32.32090645857657
32.661150693136925
32.430872013131825
32.69216403493305
32.590912905160934
32.50232992699034
32.092042629003366
32.51309636523354
32.47686324951851
32.410452669069315
32.15689334428555
32.39338144587475
32.427511924479816
31.95756861143226
32.174533488690145
32.52117820127213
32.30338954012007
32.44141417046618
32.20304763534751
32.15836794296375
32.61973333375039
32.37194481732275
32.603139237964406
32.17604385651789
31.736574482255048
31.828366058459928
31.96352191598397
31.784755961400514
31.651277423503235
31.900783836475284
31.813874702820236
31.88754049515602
31.770295376036678
31.5128994501963
31.692554224120848
31.43807197298643
31.38042971421935
31.552405987893845
31.520775064343415
31.31182609627824
31.538097242234418
31.424678106522016
31.24430146336954
31.52135050906194
31.345624147080205
31.398647123279808
31.450135769513476
31.428628697590113
30.73760586648085
31.117697496642872
30.927119249727888
31.244768697805878
31.210035219151226
31.100233464010888
31.2246513882847
31.170269391837735
31.158438469144524
31.133503269484194
31.459846141486103
31.043262626471254
31.099426014814522
31.04124980121376
31.043568778962953
31.368068413601428
31.35675740285052
31.238049009014528
31.1478396708735
31.037959529458522
31.10917847940523
30.76095961123315
31.153880514500855
30.89739265442517
31.282343893207916
31.29993314914392
31.05195287961643
31.412905301187507
31.13958273632621
31.132504865950043
31.18929361141072
31.21109660302062
31.105567162581874
31.222336308495453
31.300695341750927
31.228825740343442
31.65024937709885
31.48122878135747
31.55234420588923
31.92421609729907
31.83261458741374
31.807913170110304
31.945930324638855
31.61338983824568
31.64908931489556
31.779558317980598
31.88275912735846
31.68475219867797
31.385655059097978
31.64742999863141
31.827094175573613
31.75883269736369
31.37490478524088
31.58213488143273
31.628730977582293
31.419572473117032
31.57878305461891
31.81590358446849
31.554180942493307
31.509134462706058
31.641816018268006
31.420281247843697
31.532520415117663
31.29040147404824
31.60548568991125
31.552347767475368
31.55528942394192
31.72742216564707
31.255471565685163
31.49031883557231
31.76486880964258
31.644127061689808
31.783326836421065
31.92375889789024
31.604073271601397
31.72749082715299
32.062904484130485
31.87611436823873
31.921730008111783
31.786335202449685
31.84092741436685
31.817100256015284
31.862279820780206
32.16577713507562
31.8860098812284
31.809309427139176
31.756626231695627
31.78006422441064
31.92220463875687
31.57712786898131
31.835062422218318
31.865300694917853
31.61784543969463
31.783150461798332
31.736458309914585
32.194101569271574
31.956954044070642
31.797929529830487
31.845270983245975
31.821914180812893
31.87720425978638
31.98312686264148
31.898357064384275
31.900871973025982
31.481158459195854
31.815231711707852
31.855913793043158
31.828645310762678
31.819724952217292
31.685537299486974
31.791490578898383
31.71569117184513
31.760661787958153
31.57587463421638
31.37689845324154
31.56891714484945
31.847870564259637
31.815357086333332
31.954116284426
31.737711834756695
31.705571117250088
31.878337983668153
31.832295228310084
32.21127242023988
32.07412716107777
31.62477480320632
31.60375948836637
31.644155925826286
32.03234009857103
32.12598144582762
31.819088193580317
31.963051145937648
32.08616184821864
32.01388577678133
32.120338411623706
31.959942073785815
32.13495872060456
32.02981408267823
32.16638280207097
31.996226255306674
31.84932587623166
31.63851525694975
32.13217830293114
32.07541756520439
32.22367757078586
32.16365244435717
31.845155782549465
31.9179101465016
32.02229373948369
31.8683437089905
31.73891724946485
32.030478740705945
31.84496355496485
31.722107519538795
31.97800716019361
31.796762589693376
32.047466844191554
31.93042008175791
31.63699262811017
31.50205861062718
31.474320160954154
31.535194928549647
31.366326209479173
32.081999524205294
32.17944885344736
31.705994825080683
31.73084798564252
31.868842414323446
31.90098946245181
31.61377590966272
31.604927729061306
31.904364755483112
31.97771180843872
31.730698204419816
31.518043781348183
31.596317156368286
31.526252881975854
32.032784341161815
31.959401227181694
31.634033359047564
31.88161263375032
31.44171909655904
31.979992378649772
32.130613722682746
31.918702669505613
31.749927679254554
31.8768364340484
31.875094084509442
31.652540927289643
31.65237971802313
31.733842609648068
31.767695605854772
31.697573904018757
31.841076175365245
31.753865855899384
31.650894519215594
31.567837640937274
31.743955379485456
31.644186613069284
31.481306051291387
31.621692907657604
31.74423104890875
[truncated: 98,002 more rows]
