# Supplementary material for: Comparative structural insights and functional analysis for the distinct unbound states of Human AGO proteins
Source: Sci Rep. 2025 Mar 19;15:9432. doi: 10.1038/s41598-025-91849-5 (PMC11923369; doi:10.1038/s41598-025-91849-5)
Supplement: Supplementary file 6 — Supplementary Information 6. [file 41598_2025_91849_MOESM6_ESM.zip › AGO3/r2/PAZ_L2_distances.csv]

cm
48.16914953344661
47.83854259087363
48.00050048110005
48.13601499126005
48.2661510541182
48.13510128657283
48.12554394453643
48.11775234704841
48.35114738463647
47.83449029596929
47.78366133302001
48.028105571930574
48.04851799366349
48.240264482199976
48.16360147781437
48.121922359025106
47.611810794587996
47.765884940161484
47.83798286934467
47.85730576225405
47.848124472985226
48.51664856476888
48.10097347653183
48.31631492146291
48.00376195859833
47.67371777215569
47.96919250419195
48.04107594832103
47.95940521477264
48.358967918921195
47.837798879354864
48.115282606396434
48.08667938881701
48.23846370165169
48.649015880453234
48.12032664776714
48.548314480673156
47.95156913709377
48.427748855711506
48.51459351435734
48.382022512034546
48.389406732445515
48.44299690749672
48.23906612654637
48.15309545115921
48.19636754192989
48.21926485503892
48.50487968360197
48.46159506858736
48.04181918244232
48.609281232447536
48.17421334899142
48.22751224752234
48.447934250049514
47.894895380182625
48.110131573409866
47.89365824563701
47.79260995978321
47.97535272146284
47.629371133649286
47.63176549634876
47.69105776354235
47.723752169441475
47.4651300712591
47.570069614875905
47.8835188651196
47.866774736726406
47.894681812138934
47.731781246788806
47.76878722393335
48.090342330955565
47.75377136031435
48.21257140890139
48.32777881774505
48.20297068350112
48.204833882046294
48.506096361432675
48.5716932163198
48.17781715390888
48.46107295882549
48.04515056445917
48.2825351397882
48.542195341859475
48.31358390294647
48.278456486219206
47.852998983389924
47.93739977740469
48.207865869324976
48.08820632952122
48.01735651217406
48.14179986738562
48.217968348517424
48.181606817864974
48.03023326754414
47.6858605309948
47.523677299352876
47.69470302841859
47.72787657939578
47.6817299906938
47.84233502491409
47.91819983050944
48.01432530493383
47.52131016524305
47.34010603583286
47.866205060750104
47.940811205138594
48.09532968808495
47.83304547649915
47.82810161832896
47.71573640616621
47.5756864091078
48.006241226547836
48.0375556770142
48.314224935988015
47.65804347727994
47.934860524528666
48.37177435692845
48.352336500264784
48.44423874263644
48.104773825708655
48.06141780551526
47.83069183254237
48.00170085823266
47.964034148678415
48.06519636391645
48.43091483342547
47.699207723168165
48.137582849359816
48.300976111210964
48.03131417533454
47.72907379646922
47.72257439992481
47.89926315119536
48.09831603247016
47.49015421001239
47.60699470801532
47.646813618996504
47.80477816017245
47.91149654669346
47.88796110796964
48.231098091092115
48.23670165690885
48.143300870684776
48.164081686054274
47.97966068591209
48.0473570539117
47.76587464051836
47.9694348039196
47.88147271978731
47.71962838642402
47.5075074777542
48.01008296619405
47.98836306756854
47.95081298753662
48.34853338909754
48.03565744121632
48.1413995512534
48.08374306983676
48.359475841077
48.02200668566948
48.14712523880347
48.037231867328195
47.932279741255684
47.535295988736834
47.746680244830586
48.07420093819869
47.86486088040579
47.77481334584816
47.91787553588366
47.933780550537776
48.2607466491642
47.86292226146594
48.13119682962785
48.52781205803286
47.71461644194883
47.70227840716285
47.91302843561169
48.302014653102546
48.04590955676356
47.77919138583657
47.94933059927356
48.14661163947208
48.0025047399442
47.822968911578066
48.0150424714185
47.90046253314459
47.690250916175536
47.66365663278384
48.05118850798851
48.344951418568954
48.332149155233395
48.35197363622355
48.355335788365814
48.62080737594036
47.95031824942692
47.651066642217565
47.78801177456481
48.10098242226387
48.12597184685022
48.03497841091367
47.73218877144061
47.72059266170019
48.24292093738258
47.667375752437316
48.214439905127485
47.63732155840825
47.47691271051047
47.56065190150741
47.72816090351953
47.6706223673329
47.72318944428512
47.78940891312215
47.629359572102736
47.66684017068876
47.87059882922477
47.918092111543224
47.60083859061131
47.900513341003204
48.194653565280426
47.807011353031086
47.945507907461014
47.97947285011301
47.70668326673986
47.94279202050427
47.593691168808306
47.677088444758084
47.80370429599234
47.661507617817264
47.239894241775815
47.38066321737912
47.40983558888565
47.32260998749433
47.49992371515481
47.39916267410703
47.20629876807813
47.429860982112096
47.26225374570937
47.59423363785417
47.28081210090329
47.618510985182084
47.930140180040986
48.45378172304742
48.10713627579719
47.87239542427658
47.70193607267298
47.756158097547015
47.72246386513626
47.941951468252704
47.95202857317305
47.929303660953956
47.961072460757094
47.74715957681383
48.082535367776146
48.05469612399774
47.850615000665705
47.77808934539279
47.53384539896109
47.96249493362629
47.92351533326541
47.85327718899873
48.2937978953096
48.06810274118244
48.24860755106293
48.69996895505015
48.46229460499097
48.009696067103356
48.564793446182094
48.42689216218473
48.780760880042735
48.97075962347833
49.215816976581
48.775948823388035
49.44133396386736
49.499309302567816
49.606231983290066
50.01656285473484
49.586264075329005
49.46567813367396
49.52158035143767
49.17705716035921
49.59029195435937
49.74337824656982
49.44219652326209
49.35993809152883
49.09640965430632
48.6044437572777
48.60961295834617
48.55316955369815
48.65334128340022
48.71898996788356
48.84420563281549
49.118981974369795
48.57361914322042
48.786685838044804
49.08967287798429
49.0093599941435
49.07198592872749
48.8803554936633
48.99067232546517
48.97451439420581
48.70373347809209
48.68691822280839
48.936325773353744
48.656910531599465
48.53334601716741
48.74923667906364
48.69678782498973
48.945341069360815
48.55988632634179
48.508499168300425
48.703657046433705
48.74974956177508
48.57946116296798
48.597257581627666
48.39967415497664
48.14958141705194
48.31012061122625
48.62151255607677
47.98541939705822
48.39149986707539
48.361024190511216
48.126561961386365
48.05289665126969
47.73491591188691
47.772882546561576
47.65719175544389
47.356608383874494
47.085940527266914
47.24238280244927
47.43533218184772
47.38909105450265
47.631041843610866
47.53610375862111
47.38129747942131
47.29150008417848
47.22756706496737
47.327656018041
47.49344292704912
47.610302650944696
47.391385990192184
47.089509887344576
47.17176627784475
47.48754450795466
47.682954107246665
47.396132245591545
47.45493951014834
47.32826666575722
47.649578774119526
48.027651046783376
47.170743771067286
47.24856942120948
47.44386718230327
47.24598306077023
46.79886946180883
47.07895562769846
47.158854725269045
47.3311110712353
47.15676051920949
47.058054918166974
47.40681196996625
47.61859470592826
47.369871033744566
47.2793048187072
47.44133834825278
47.24264599152832
47.35591120287248
47.43619485654819
47.22629198857945
47.83748243200979
47.59191320612258
47.48778005675929
47.71159999387252
47.549363818553786
47.89840954393496
47.64535989382393
47.58029056190206
47.40726476130289
47.40634764122187
47.93369691795825
47.75569394961982
47.73458494450094
47.8946370486827
47.927318729753665
47.66784684515985
47.780876790539594
48.07023033302695
47.88153291339557
47.70529692509011
47.82932085630504
47.741110608189906
47.43218146011912
47.52580450195459
47.298877494448305
47.780217879303066
47.53813079072634
48.12606589536087
47.70890326218054
47.77431268112852
47.72656589551351
47.99265487549813
47.61420388017618
47.42668902914256
47.68570212209497
47.660010353498144
47.72940579919048
47.64272006322419
47.93882282237753
47.99218518897788
47.872621584555695
47.765615730819974
47.68290442926772
47.65234459043288
47.521884391001294
47.608602744898974
47.27924533914464
47.065847754402924
47.25401601886485
47.52255860052056
46.93928903368722
47.393060719711364
47.26533573353854
47.47309404932381
47.134622802217386
47.12682965741113
47.31626849774502
47.18532818596775
47.739149011751465
47.43626889198871
47.70492903412173
47.35515293642878
47.066081051312445
47.208510604885184
46.94377732467542
47.5779037523312
47.49573367998165
47.43499741170263
47.28062376906582
47.1913541391039
47.163727615858555
47.04488135833483
47.47959939701312
47.12312834410141
47.66384978698876
47.207795239181074
47.48165241118413
47.61549737729079
47.42196596154039
47.531650748302496
47.82867803861353
47.37372372248471
47.99552770735457
47.67037786680412
47.323489018974335
47.426994487650944
47.430332809774484
47.60251334629467
47.767930060770794
47.45571359950771
47.827004094316166
48.107426793305926
48.029408314025
47.66546413235134
47.85200821131685
47.56127751432246
47.48136931556723
46.93215352699193
46.971169434767724
47.23605291388577
47.79049661730373
47.49087582797252
47.50665116792261
47.34314851922875
47.505887271683726
47.54465950873065
47.91704473030752
47.86497392316938
47.6033325508522
47.81902825963322
47.782249323862494
47.72535387318546
47.80162311533981
47.62473293322316
47.80436645741663
47.62463888061998
47.24595630248424
46.9995814974545
47.198009931584046
47.07805707205825
47.216842218107
47.596370527823815
47.68357898025195
47.67084876958248
47.67254044744162
47.718052717362475
47.853047811449834
47.93676065185047
47.884068653751996
47.626255053606336
47.28632190407619
47.36700928398068
47.57003632707804
47.633815942656945
47.464031121672114
47.7593744282075
47.68903420372552
47.50633622891053
47.38075973415487
47.60604524424661
47.352441042900935
47.58395448676038
47.47883800827732
47.46881553991916
47.5772253397611
47.21841996692755
47.34869338821236
47.32625148816688
47.597760779448784
47.41477733382259
47.48735092457266
47.8251318718163
47.62785733368378
47.64016242068962
47.29610771666416
47.393186922859414
48.03754136601212
47.94324959460567
48.03190641334109
47.97126610566963
47.74430366477858
47.258338889868355
47.367996942196065
47.557657943204426
47.616029866915426
47.6737795790148
47.41994392825299
47.653158627257525
47.82104222181069
47.63980117891577
47.5480753231482
47.33321599579401
48.11302405635238
47.52668403997364
47.43819746346866
47.9033903617895
47.76539565035052
47.959808368321326
47.96589694256618
47.78164358981331
47.86601285074315
47.64628688925504
47.40797412457462
47.484108947267956
47.51854651802892
47.42349497391032
47.26601268043346
47.65726807609471
47.51502877011994
47.95974842092678
47.884396295729694
47.654066988411785
47.70572360370332
48.06028318201053
47.499598892226786
47.8742131370819
47.63494995746094
47.938357043068585
48.19929585205099
48.05236703325705
48.21067129553261
48.26182677296478
48.40760489288641
47.904359609924214
47.91344494194484
47.803252976798134
48.188766215330745
48.31795651745795
48.09856701817796
48.367974809762224
48.74704862847156
48.351913114120855
49.19099518065093
48.21612882175244
48.4952234822347
48.588046762190004
48.3089054096198
48.087629959650044
48.185221825075175
48.25630971838812
48.576743338485706
48.92878840437858
48.59234567752133
48.76452476964673
48.44958588007009
48.179282460091805
48.38663920012352
48.028039785002036
48.080094105288154
48.32920427678972
48.22870325700401
48.72925746618169
48.07797287092908
48.32900841585244
47.80986369913584
48.289300838378644
48.087484742149975
48.0776470890526
47.625959476648454
47.700139613103815
48.053315904411576
48.229295290641886
47.70550811733558
48.018941003962524
48.26092808018228
48.63099207775014
48.61271458614135
48.766873279586235
48.33306703693756
48.291825247360805
48.55753289573625
48.64722370290392
48.62391183835857
48.468353980564906
48.18274264306489
48.33179068670638
48.193149259732756
48.45437155482858
48.13452770538407
48.054027787549
48.2152787182421
48.49638637130103
48.36902094563465
48.33459681260786
48.51774852384913
48.24938571833441
48.42465658445411
48.223149339574896
47.747412721508915
48.245948766686055
48.005577410936674
48.02376694441557
47.82963671683286
47.83343200931785
48.00469452919633
48.32334795076703
48.28891906523809
48.35262511228643
48.26438503313408
48.293514849381324
48.290218201973936
48.02677036527363
48.244232563937864
47.590500503499705
48.35408888014862
48.726937236293956
48.30471463319277
47.87464810876752
48.34690906188352
47.66323981557034
47.90472012968017
47.88536459816687
47.780462258087915
47.496463871283495
47.44769267898529
47.35077536320733
47.31747590499972
47.32340950397005
47.427108723556884
47.6944223132794
47.74094538293177
47.48495804458317
47.08821358915585
47.25729800568779
47.02215333456344
47.289592746273655
47.15384144868731
46.87492370460753
47.481748777912316
47.34712686920048
46.76241405128072
47.50506364077558
47.751921799289626
47.418400280934854
47.48872737576363
47.47532093088121
47.35618525768011
47.25549578558083
47.4786549364606
47.582980326719586
47.947249817743504
47.72629544498142
48.023945784734615
47.934146161568975
47.75011989640856
47.632293410841946
47.92166550536453
47.81558361377066
47.5431010264629
47.675696551319625
47.78818605729894
47.91856558079497
47.81132413848821
48.01477619482073
47.55294436721665
47.740195624234715
48.303509931422084
48.009412259199394
48.1412232223482
48.11745178313979
47.98736499150384
47.7152963195484
47.86842886621318
48.065741045731585
48.05133794874155
47.72602149001422
48.033161394807955
48.07680864614287
48.29376457914386
48.120000222089686
48.14725652301031
48.00057104547241
48.2503963825955
47.69631956423656
47.80034374326608
48.152406983561285
47.673073796462205
48.35525081000693
48.54773035967659
48.302575598153865
48.15582430846868
48.05122653549029
47.48089918436695
47.65922908262858
47.96794287710447
47.78268082677767
47.831482815353475
47.636372785900946
47.80701168457496
47.80820754502505
47.452622594621815
47.97365439644907
47.8600395719757
47.67325027053222
47.46614833146282
47.53202065059047
47.59755588974135
47.62937499377136
47.86589839563953
48.12227765331825
47.98225533660536
48.35555781836426
48.08003215735856
47.89383572402462
47.82553410069393
48.2149585524212
48.530466862662934
48.51322858443185
48.36763762438577
48.57884479387732
48.06921385323042
48.29806669549223
48.31193740662652
48.48459136806366
48.042051254702955
48.44758499895923
48.38412409489681
48.2958099832735
48.05016408222761
48.49859503901116
48.301795291290894
48.48667277104191
48.075518569993434
48.567805043051635
48.450693920152965
48.47172345116169
48.4527473248265
48.06051919704752
47.88127751626698
48.07181118902238
48.02633003083765
47.91877025730979
47.76620660917873
47.81740353793744
47.74437512793849
47.850352866863744
47.819425071702696
47.845369890507705
47.659397251646716
47.553720465258664
47.721132340837215
47.608295453747374
47.79292414100193
47.80641019827066
47.93295326059388
48.0525092772055
48.34668727976584
48.417176110259355
48.16235670858448
48.52588914832875
48.46578272412253
48.46768726310299
48.307027733238044
48.35975721839963
48.41986099912074
48.29192114286395
48.752068512135786
48.58203504254603
48.614999474107655
48.55529086345244
48.35322844521177
48.27741981894873
48.15530088239319
48.09213019590354
48.116045499471056
47.86010662076376
48.263250344467025
48.7169439928763
48.58978837594737
48.468356851618864
48.41389755169482
48.21227404325838
47.998134728574605
48.10154085831105
48.19288993356983
48.39882581354933
48.313433876744334
48.509681897515605
48.69109976190609
48.59080450800023
48.48781304512135
48.54061319607074
48.29386838307772
48.0654360801995
48.2382311313516
48.51329559854383
48.204640873527836
48.02699491744141
47.963063909956276
47.87327269415111
48.09248938510338
48.08275311049204
48.095064262247725
48.01951830663049
48.21525745510102
48.38919750855817
48.35855142072121
47.62039327481609
48.10376464506802
47.88505576171886
48.011519202178015
48.34780821513466
48.43142080237587
48.753545451883355
48.85099848081929
48.84990702446187
49.06536731647209
48.73847221622095
48.41996984000737
48.5109264349991
48.67702742395782
48.776892002080956
48.50453705435901
48.216940303066984
48.08923255885656
48.22299096871351
48.454141677672844
48.57678017772832
48.169751842337824
48.244947975127324
47.84936637366823
48.15671751466479
48.505200823166206
48.1077801942162
47.84155648358223
47.8146241995122
48.074135857888436
47.92067015014505
47.922192458611285
47.67451561675496
47.31235870410592
47.12507517912428
47.41491065607965
47.58568428107973
47.284961004316905
47.49573252923602
47.80706404960805
47.53866989092977
47.80529677053576
47.64089572852897
47.3386714447881
47.47797182744655
47.38395864761289
47.26967352169208
47.181888460706745
47.36654603257237
47.80558168411462
47.55611420697862
47.5823153103566
47.50314799945605
47.53922335779849
47.65762032548265
47.77745585344828
47.82450014209142
47.991210730361935
47.59746659983684
47.23485005131861
47.09626451460923
47.51616640149381
47.13224891230482
47.389632520333485
47.51506910012518
47.465068814317284
47.82858329145092
47.630275845896435
47.71330702010481
47.722019986919264
47.71941807158849
47.33705845007857
47.65579129617124
48.040610767519645
47.53523759311497
47.790218126546584
47.62205048767146
47.730096071346225
47.74207597310515
47.62886026782174
48.03285861412591
48.07050827135925
47.639801053175994
48.032433380978546
47.86806075150876
47.971273085542876
47.66890041856959
48.00673555284574
48.078589321683104
48.186912993481585
48.21204459477073
48.1429585615018
48.37384844039938
48.14067570928409
48.05260077187413
48.287528430716705
48.65846331629796
48.56397886813356
48.28005586463194
48.168428971777956
47.93177237715634
47.999799118592854
48.21738158090937
48.04562111074424
48.02678452448752
48.01953411704867
48.16685852739561
48.093573727202944
48.19630518815618
48.42984820045924
48.31451553229391
48.05312493708307
47.91732882867307
47.74557916414567
48.27064982122378
48.222431588255276
48.20221793442782
47.831311482833115
47.711345959822445
47.646351102481766
47.41133570827404
47.48014349380965
47.304523368460416
47.05882437626791
47.04444883526283
47.23119356976256
47.191932380659274
47.23048739138622
47.33301639845545
46.70677555213208
46.97578546189583
46.855723046530684
46.83456411430513
47.30450957714199
46.88001448965055
46.87507460478527
46.955796464340146
47.05994805472263
46.94625773245636
46.96712635840155
47.047216652125336
47.2842095771759
46.944351824500025
46.99985325789933
47.23209873502962
46.79190193050128
46.675725986631704
46.41912189567275
46.547995150552836
46.568560459887806
46.62747591000067
46.88602831669826
47.004784452348844
47.04439741516715
47.28711944054546
47.21235478575441
46.822506526463265
46.64240090405858
46.936992771017586
46.94445639376821
47.247912682183724
46.998662639480905
47.30329099825701
46.995117595238305
46.92964296714362
46.859297066072045
47.09276964335018
47.13410571479705
47.16686750688564
47.0310710235024
47.197871290625294
47.24481784453945
47.36979552621492
47.37356377396203
47.492130988344506
47.239833704473
47.25521623124718
47.21249354192282
47.06055479398463
47.261294706793734
46.728003711747796
46.65969756764845
47.151246472042516
47.560134769763195
47.360379943451456
47.18460968450261
47.295186445877775
47.445226348856124
47.61854315488031
47.429142854382846
47.23578017179756
47.52217844160957
47.414962398989445
47.44268405097925
47.44962135433619
47.52870886166095
47.63326542015887
47.41500413658159
47.794247779797324
47.73003523436029
47.617250775293314
47.564119530718166
47.63756392311125
47.60391955007251
47.590806278752225
47.83315341750022
47.68185331491271
47.92912268414329
47.77473985102113
48.24171406422412
48.17845093117348
48.22763625302862
48.00882177679086
48.171287953582535
48.24135492282348
48.08548217198133
47.54379825587285
47.70235086259797
47.608566464205005
47.485106710165155
47.27938727251565
47.201250093775755
47.277515341410584
47.18611356053342
47.29017685671609
46.97162525114402
47.71109910242013
47.55917840116376
47.9149306078063
47.766899310920174
47.54382704613623
47.96358301923022
47.76040769158584
47.78589247403981
47.60238360569818
47.86437723242852
47.48443449711686
47.319835609889005
47.85142073996921
47.54384623176272
48.04898351688597
48.05915254657684
47.94916353191266
47.91647476973815
47.98359235514059
47.97742515871713
48.13175394290934
47.82253251778091
48.01702848476104
48.144760175240904
47.9315206977668
47.638683724442174
47.30283173953985
47.45296431221642
47.068553543701505
47.09676539329426
47.021046805027524
46.97090315046272
47.28386050048565
47.30115463257595
47.04346401176814
47.11599497465592
47.01795434242626
47.126955122630605
47.23850973308405
47.111100169882256
46.82228713088898
47.08401502685471
47.42039102560293
46.87553194432601
47.075029154556596
47.16993801549141
47.04859738814134
46.640365847765814
47.104187805831366
47.13196108670153
47.08830401074627
47.155695448233864
46.69900933198239
46.539931628865844
46.7144280763623
46.52871936980179
46.30282422449355
46.560954803504266
46.38077402300928
46.12873807876029
46.587239620704175
46.482030632139555
46.38814853643082
46.42735322819698
45.77057127475807
46.55592182599912
46.46493568139417
46.642140069440615
46.89241643785244
46.74531123537927
46.58085281800904
46.562250318310774
46.97185107355272
46.68129669587807
46.25445208097889
46.30802293650975
45.79898757270769
46.02896165927152
46.142287313787335
46.17907751943113
46.19963504906364
46.13156612202211
46.30422704963346
46.199724812756365
46.37731097189265
46.42850052616889
46.50791226280621
46.60705436088795
46.35874491114302
46.58677943542313
46.54547335115206
46.43543751285692
46.461946603454315
46.09653058419454
46.44693113943221
45.78034308603758
46.30858668992707
46.23114678217485
46.28628719693493
46.38476289470386
46.29458210354611
46.256523801277
46.50905862146359
46.81246351241906
47.12062955941646
47.19631422658485
46.843226915365676
46.840429240530085
47.07261086451616
47.05607842952511
46.83648025829312
47.29599194552538
47.3291379374632
47.17836629825596
46.96646358644483
46.70272741112695
47.11993632276374
47.519948826673726
47.53682351967405
47.19014697116888
46.99546259613728
47.03919635939631
47.16400691387186
47.172540510482634
46.967397435628456
47.32110240146001
47.22654033331093
47.17989880591152
46.87778712464298
47.066071170532666
47.045551007913545
46.969378196107634
46.90264693213613
46.89035762604797
47.23140720115014
46.90844997320054
47.14455876145362
47.296066061435624
47.49013031770568
47.313080657785456
47.168762786069415
47.52264879656161
47.193361743130744
47.41933038679044
47.27087532290502
47.37450536100409
47.550611296371436
47.452447176982545
47.250372228345114
47.20349934208744
47.52973638755792
47.57396654954625
47.59205517074306
47.412437120355214
47.639489948811345
47.68131786290366
47.60277173493059
47.33754012637666
47.668376639502696
47.5975968864201
47.35217043005229
47.3797906972489
47.341952693436816
47.47108652157094
47.4888948750497
47.24941301110831
47.37787221195808
47.54083062203393
47.905866874405234
47.71969135494139
48.063135544805355
47.7326036580277
47.19739439482509
47.47498474283166
47.312939654066454
47.370908241333495
47.07771396656592
46.737738211344755
47.192257174428136
47.02199408158947
47.51458962789565
47.28589495620536
46.997906717061646
47.22976766390472
47.39454021058034
47.4395099262936
47.11737367669472
47.29125258785755
47.23570114648106
47.4022987808481
47.32351227567577
46.931192759922745
47.48551908363607
47.43187269654416
47.66781987661953
47.60529569986705
47.0280466142056
47.49139021562261
47.823419406081705
47.33916136285471
47.07386287903179
47.20004243605284
47.46396358964506
47.422604351304805
47.20579488784679
47.0782679846276
47.12415281074536
47.089131664230116
47.57831730155922
47.728794934949555
47.82611470821087
47.99163744900278
47.72494004029676
47.94351296628002
47.7801181769683
47.86710350933675
47.61463869679886
47.80906801473603
47.438882736954575
47.84436916999069
47.681205495191776
47.78811033242192
47.990243521611184
47.696483684017686
48.4809795067632
48.269339561160116
48.03096014187378
48.33643314571275
48.12876108339787
48.04780968567312
48.11898581945659
48.206242541499776
48.22400334895127
48.23165873036309
47.548306582311945
47.659761151630384
47.55525564774144
47.09346354989221
47.55034560586394
47.29594995067996
47.24551012419729
47.02064691349484
46.920372330107945
46.98554700591288
47.267549852076414
47.39387186787242
47.52678449124059
47.83961645467151
47.90253395471166
47.73237375427021
47.56536202171798
47.432523793106284
47.50057457744606
47.152338513385395
47.35069646523622
47.39316440529313
46.99158431411938
47.149309104646136
47.23991091822682
47.28919059862094
47.426800240482926
47.65741055889809
47.76590130649403
47.55431990294109
47.81058521983172
47.31684196260899
47.56875045077621
47.76829945655008
48.2354486706736
47.85892545402211
48.14438502686492
48.011474068372266
47.93844198048178
48.16460151693136
48.03850481065725
47.84805629314141
47.95600896810804
47.97589315858704
47.89602009359011
47.82684270347387
47.871586047493885
47.671658093950604
47.80133653417364
48.264866960002465
47.95817036413608
48.011468797091396
47.965233973081915
47.71161116185677
48.16043468449035
48.08492539038236
48.19312723634188
48.441911037386554
48.564642176096214
47.90449717842102
48.038442813967286
48.36166720501624
48.34856773881701
48.000225757286564
47.97007980608545
47.621610053793574
47.44158255182448
47.83114449242556
47.721642773044735
47.23498151370855
47.47930140934317
48.05212357821645
47.751415605452465
47.92219534838533
47.47986860670604
47.86021399606354
47.749605831214616
47.64376351711586
47.66015166348963
47.84443106323558
47.58774070619322
47.71005461711683
47.64186658320537
47.343762527190016
47.427073514800355
48.235113136544165
48.113690305756435
47.96844250534541
47.93578534735821
48.15125969808905
47.89916930678554
47.99809701127652
48.153736813579314
48.060906825668226
47.691241131186665
47.90445452740416
48.38978621782168
48.0836088112938
47.884042901722346
48.177636995438775
48.330944483684135
48.237132466234705
48.399169060823645
48.22451816525044
48.12424164801823
48.208321642459936
47.95667011423595
48.12827878861093
47.79201725316089
47.97901996050942
48.0589287809259
48.110834565434416
48.10451536634924
47.974978881332284
48.200450596715285
47.95481355395753
48.02337668093354
47.66921385394475
47.72040925848036
47.7371669662295
47.75685608518275
48.20927921415147
48.43369714733968
48.13807848546204
47.82557592356944
47.57036412844247
47.62939492798322
47.74084882425613
47.909939090371296
48.329804560868084
48.00542599724193
47.54875648941848
48.03652977582058
47.50392949001813
47.833292325931744
48.18006690804244
47.95547605062707
47.91019866197117
47.79759450188077
47.65272958206296
48.131331176868116
47.59337788293595
47.69263393143659
47.90491955828812
48.10889950604156
47.88464817862825
47.70977417658123
48.00119745516785
47.77356174668488
47.48093572326628
47.69849912760666
47.77432649123733
47.91419336367648
47.94831674101825
47.68610172648769
47.864432039056766
48.30225763819838
48.19390962236938
48.17694820982521
47.921749748517534
48.26723224190001
47.85484334507741
47.77817322796039
47.99118886301532
47.94238527697566
48.098076109242406
48.088100850670145
47.911342605975975
47.72497256073687
47.51421161339116
47.753012098175475
47.6933940609029
47.46415985267519
47.717505069074384
48.0224491706988
48.07867564909464
47.75357695479037
47.8701161325102
47.4990147397078
47.66520223751397
47.7247908702717
47.943903701695035
47.56361658660568
47.52940934766128
47.720042514405606
47.58998651560614
47.649704595207616
47.75863081741739
47.30275491211381
47.475699045607186
47.47780871852592
47.17821672045464
47.06461808114295
47.472817297764756
47.762060341668615
47.31070819313301
47.62440302710404
47.438876926958464
47.35527579846961
46.94180158048277
47.21073369060912
47.36944716397572
47.381148405836534
47.7956678890477
47.84046772234593
47.925959816069756
47.948729581187685
47.555416733571604
47.58693257899958
47.48173479864178
47.421599244685034
48.0724250201651
47.61428748435033
47.67065638609275
47.234545646974475
47.037203972887944
47.70215355293905
47.76381365396233
47.508885341633025
47.13770256016314
47.1443171877592
47.362287360149224
47.550422620038816
47.378293343764966
47.593268446025476
47.53746346307168
47.35502320005243
47.25077203525568
47.20791102146195
47.41793550738925
47.77181914701967
47.329198430276634
47.067504583616554
47.47319889381867
47.44743153754439
47.48025698095717
47.58484119819901
47.54003118518174
47.31086288851314
47.42359751027252
47.28698830635333
47.409584142139195
47.203414548909734
47.45993281072288
46.95557346447875
46.87237374233277
46.6149226704517
47.05267120709234
47.36513250770503
47.382061127564874
47.30626548806182
47.24121959335212
47.36135478214719
47.45110601730836
47.42111631457284
47.48243520736223
47.454654919377525
47.49508010491222
47.29573395758152
46.90220447609407
46.86680545105182
47.53664021523092
48.01472990257171
47.67540942864364
47.59131573378805
47.51704053072135
47.46675448518544
47.9176176546618
47.460955435499315
47.24754307072446
47.38687720468428
47.28571307501214
47.02907018454981
47.06966577760662
46.946409129135766
47.121184246995696
47.13882333410652
46.727888382954056
46.84169865212078
46.90342686351893
47.034053859055234
47.015545472449745
47.17082492591098
47.01742297050048
46.251430229357524
46.6698344954027
46.857925841662684
47.040305491348555
46.910741131370116
46.83917852166968
46.78038640004086
47.31556254168848
47.82356140483594
47.09425022654274
47.11168127776039
47.468281911356925
47.13876331041055
46.888974838374544
46.73381639562609
46.712860616261366
46.64330024906602
46.88318097591041
46.99877693630211
47.175838134855134
46.864046577348766
46.94023457202291
46.7906303444399
47.03732587661423
46.770565215512796
46.70252493706831
46.753431503317785
46.9305493981739
46.57325080393977
46.53826217349357
46.71391279653444
46.70593134914562
47.142959421573494
46.74371925329749
47.08259955427056
47.143527888801025
47.66944426640549
47.27282801370346
47.39937116137919
47.20586363545911
47.47576126138115
47.497248371035745
47.4665006595895
47.39725122459064
47.332256758026126
46.92301768257592
47.00488693216804
47.288183476060155
47.30162349519131
46.85436496508682
46.86445797741713
46.714369364563446
47.0290056468878
46.899258534933566
46.323733374785554
46.70098611218109
46.9506069648392
47.05761961700231
47.12502360634861
47.330914254273864
47.24147659910135
47.31686381144083
46.79116695044002
47.06289880996238
47.10750281049925
46.98135691803004
47.13903037123686
47.146447322867715
46.736655346814985
46.953615947023245
46.98450542448497
47.05376228660781
46.873572727412494
46.815956784982994
46.97979953410426
47.20169701784971
47.15798899126776
47.09760853651352
47.11077226465968
47.47900597718595
47.26304421054892
47.41610906946469
46.99896041297052
47.30082982120423
47.293074398206045
47.03037525146572
47.23672640371606
46.854224847496425
47.285118252658464
47.15382584829961
47.13283918814452
46.80948995801411
47.02464503292947
46.954967367671564
46.926120325197466
47.07828855184962
47.093253935288594
47.15728867376072
47.55875005294605
47.490806597550595
47.71492260386578
47.087146688218986
46.933435826736364
47.52354216483726
47.438657598523
47.399577811587754
47.18600075037026
47.191256209708435
47.17690083577996
47.713831326782575
47.49633056940351
47.46143066106892
47.51967588298095
47.62208866716507
47.51327094211526
47.04030685596866
47.259894067195916
47.34034661037984
47.3015170949204
47.943568333112516
47.56873992312303
47.66490291588928
47.56015288246518
47.42945783125032
47.83126561391795
47.68606391573361
47.481853604936475
47.67640555953312
47.25025927825189
47.67686719790224
47.23895992156088
47.19187939194824
47.15681369506972
47.40065201163909
47.619290095592845
47.18336533648921
47.09912839528836
46.529148920599255
46.86115900859917
47.09317753756253
47.254109639343895
46.719408747355764
46.93855399453251
47.078940196825215
47.183696635034906
46.97987917846944
46.89411982267485
47.36922151533161
47.28106316050978
46.96557851586617
47.08714376851056
46.99021313062825
47.38073959156157
46.813509891636976
47.05157510510271
47.19754348925208
47.37478087423988
47.740396603179704
47.678169237053766
47.80685357272491
47.55785692707265
47.988798102094194
47.656343688666645
47.76949709484864
47.6007723671056
47.70032778730543
47.14462578053353
47.74494950939349
47.63794157578684
47.42831731110557
47.0136196972644
47.5708870079014
47.56297661341574
46.96593135696599
47.187891298776755
47.89356472670779
47.43587794874376
47.49155210446132
47.318640177943436
47.589288863055764
47.89757256893731
47.86583120305801
48.107489844040565
47.51383838584256
47.116058688953295
46.923634242341436
46.991917185930966
46.92748057805877
46.85642713430266
47.08594362340498
47.08158286554539
47.00692320745466
47.12988927817413
46.78222954422181
46.82560113944855
46.81353758178794
46.788277583378054
47.05032114596617
46.97359893085685
46.74502179855878
46.84488614072591
46.8481774875537
46.551201014329706
47.03557967944837
46.49319914510473
46.580817130326295
46.83693354397325
46.604388889445495
45.91482917962188
46.23295947008131
46.127113892246534
46.49267160100863
46.5820652713535
46.19631905127821
46.68315171531122
46.645569072794366
46.53225441328238
46.40093623684491
46.60571317450459
46.456036921699734
46.381915193320516
46.46839112524493
46.47634814306925
46.71856074603346
46.45084998509444
46.438032508356486
46.155389798297826
45.97093188292367
46.23311185692949
45.90363576548625
46.260834548816526
46.14963260786794
46.7502123217839
46.39671650025972
46.26418179867227
46.74530966109838
46.51415304180301
46.651202649188846
46.72013123394427
46.706494500983666
46.519501892311766
46.85999960913997
46.735643692608285
46.67548974409106
47.1534581080115
47.243487381134656
47.26173404301228
47.56540141365133
47.315813713937374
47.392885339618665
47.62822593525521
47.11855284701437
47.34490882701733
47.67633746081695
47.65896494296592
47.34255602486432
47.14005167508069
47.62928182036667
47.512831861418206
47.68225699291176
47.16974993239842
47.48651874184391
47.501790987880305
47.21006132905922
47.357836394911864
47.54015497057829
47.28519121280618
47.216065021645264
47.55990924460276
47.417878829152656
47.43034707239948
46.86066415739239
47.4694876459926
47.43600819294439
47.20119969271029
47.51218345500766
46.99598539147182
47.53619578522371
47.65101938202247
47.43529160604777
47.62214744290012
47.75600713321515
47.32007581928815
47.482523354024046
47.61944285917619
47.564513887960764
47.74684343459857
47.555435368380046
47.60593675527647
47.54058829610795
47.64998043900111
47.97747361744336
47.50488472613268
47.44704320708815
47.51938138492196
47.437028759642416
47.68543947129334
47.15232827292988
47.42105211662489
47.31206193933777
47.15601574406789
47.40267272463072
47.18821267167919
47.606649127727934
47.670327570243906
47.44172691211887
47.4539129328311
47.55984117580136
47.21350068503283
47.33671232641226
47.22479089182946
47.17490671803735
47.04738503120878
47.620935398180485
47.53775520702272
47.373033836975495
47.66313075964107
47.577373252011625
47.30076748094214
47.43969147260602
47.347862854729684
47.23735517082754
47.15316587867612
47.365601654321786
47.375191278469714
47.5015091826205
47.69845271347686
47.3125108753522
47.278221980958655
47.489760514352156
47.35291044426637
47.572964673528254
47.46906859938055
47.08832733982837
47.06954348394872
47.194498106023424
47.39745650513439
47.438049624616475
47.38362070816833
47.430217613869594
47.59892082149628
47.37751694420176
47.45251613967217
47.60852818032341
47.441107676094965
47.5799635661083
47.82933804858167
47.70988673865977
47.36101872955209
47.10815011937701
47.502386998313256
47.40295331099265
47.81955145957298
47.90945452444002
47.54891300276815
47.6211378250458
47.33379511026546
47.533950621095755
47.321909552712285
47.60852805889551
47.617429907073266
47.258241437500445
47.68074338323876
47.4306890841638
47.68232919147426
47.51577177549752
47.12911140592038
47.34077917764265
46.89452670961029
46.874751018290894
47.05450511125202
47.853289347674405
47.90424018373383
47.489600202811815
47.36360770647237
47.511077762841474
47.311962446094796
46.95646029019246
47.07243566962702
47.34599073345358
47.580635636104205
47.18707746779735
47.23379243162637
47.07451317236911
46.88726034220927
47.450554907916754
47.296809075698754
47.316768441029474
47.53115411064771
46.89761326734411
47.5628915966046
47.59817459782994
47.36024448206168
47.04521354444082
47.43303754883776
47.52219980513845
47.47169219307677
47.47091769773746
47.846946199839856
47.61136349329202
47.82405830780552
47.90344773999817
47.735884641282325
47.55049710165024
47.44005721698742
47.68746651182165
47.551044846569255
47.351487592265975
47.334319263413356
47.61351149298742
[truncated: 98,002 more rows]
