# Supplementary material for: Comparative structural insights and functional analysis for the distinct unbound states of Human AGO proteins
Source: Sci Rep. 2025 Mar 19;15:9432. doi: 10.1038/s41598-025-91849-5 (PMC11923369; doi:10.1038/s41598-025-91849-5)
Supplement: Supplementary file 6 — Supplementary Information 6. [file 41598_2025_91849_MOESM6_ESM.zip › AGO3/r2/PAZ_MID_distances.csv]

cm
50.10971747971847
50.1854856665026
49.792723029417026
49.95072597391932
49.789792215207896
50.0967680578829
50.25907427784374
50.18408601090375
50.14563261733723
49.83155012078201
49.96130142232322
50.19806202849476
49.89529393807848
50.18485542367137
50.16032915215007
49.8768507628918
49.66519890843092
50.00594685720281
50.31943637046444
50.39382864616296
50.37878592993275
50.35053450965552
50.636596261324236
50.258641616983056
50.01588019781981
49.815978761180794
50.5227555100132
50.14021626230376
50.26700788822907
50.10030062789075
50.30961620329617
50.13426069360967
50.39084551970372
50.48647484268877
50.116984243341726
49.868752331020126
49.79478059840915
49.48977479733707
49.592416157022704
49.83730864167097
50.225071764430226
50.056534624914114
50.26821222892384
50.11053491133989
49.83157459651201
50.002944979395416
50.29611214417934
50.20616174539425
50.00358210483515
50.315145328961734
50.16414107996365
49.79237272160483
50.088591145571286
50.62122077097614
50.56941205608449
51.3109821528009
51.26428134480506
51.111888098291935
51.0301471948406
51.113041311255564
51.366125058354605
51.0104944541406
51.00219693355241
51.11824090426387
51.40205611779025
51.38389070460589
51.07487304368337
50.79157727610559
50.68050732630941
51.00440957055091
50.62772511270447
51.16678885259211
50.89184033272998
50.31610525146293
50.308815996619835
51.04845983132269
51.48778777755729
51.592511589907836
51.40989455532727
51.617242520572574
51.85562040896523
52.547670304641024
52.26009431842421
51.783930129411154
52.16998945750842
52.06597046545153
52.22802071209781
52.77253737626306
53.046317987146736
52.368450442256915
52.0619173208813
51.706164961260775
51.90559196968384
51.614769974967736
51.99914469182793
51.98831484960065
52.010369219952636
51.941574812396446
51.99570587247887
52.02150697798919
51.49486892643648
51.613740851397175
51.5446057579104
51.49655418369566
51.6077136241984
52.07473336075369
52.12462660120834
52.06723522258515
51.85879768064638
51.25255660579759
51.51248608289941
51.744714759597905
51.69762062430744
51.315142836576904
50.85735998243218
50.86189728454939
50.96701262540284
50.683851392901005
51.360252436069196
51.30492302190198
51.803248584953614
51.65258720696937
51.923339772364656
52.440396823452716
52.65122804041447
52.356134404519366
52.53591797030495
52.65721060429154
52.43885335654605
52.105727199276565
52.24389827567418
51.94609007164318
52.09693625894626
52.44625939131213
52.33496004374535
52.34652239478671
52.012920407172
52.44648281856346
51.99830267121905
52.20947646270666
52.31369334207414
52.81191663639855
53.109815613511415
53.12283978606026
52.86854897943453
52.7645301433103
52.2803296630212
52.97678147879282
53.208890383188866
53.188839468222056
53.43946403826451
53.84365346375999
53.904284285778644
53.55680259782034
53.37715982466192
52.99034674417855
53.213063006452174
53.46694787595402
53.36275740339248
52.60517070004973
52.85632372671879
51.68809810390633
52.24575745944165
52.19164704766604
52.61519086323743
53.21898025268271
52.91634901007531
53.25452772494276
53.44216787693422
54.045758641890366
54.12154656021074
54.0786880266679
53.47440703875953
54.068944661925094
53.927807248434135
54.14201724724269
54.46344930270097
54.59128600410755
54.465733411416466
54.16433883339191
53.82781380447946
54.11298684898026
54.38008616199157
54.01711015890239
54.357520579409105
54.50903237263443
53.81120774115954
53.592175142157195
54.30354465084058
54.785447333303765
54.493288445023865
54.0338392918116
54.23737216463429
53.86630530542712
53.65187771063452
54.26504082398967
54.285048761659375
54.32681058353821
54.41418958163611
53.94267321977852
54.12429302079367
54.85431078600282
54.79940253402523
54.64760233443933
54.84185930734745
54.72165710151541
54.66671467047353
54.40901445678388
53.73279983004287
54.449643293404236
54.713044675928685
54.542154051686914
54.42791943552899
54.551778464017524
54.747364208593865
55.04862185772708
55.10910068038457
55.188339853257865
54.898218669294415
54.955423523082146
54.9274973320946
54.536885950173364
54.543773351122276
54.31712239594458
54.16301077128169
54.02087997514694
53.931498804818155
54.04701585609463
53.37158891939094
52.74022563819547
52.55676428952849
52.37383621803356
52.884020123498175
52.57890839323074
52.59777390170725
52.48877194936575
52.527089154609634
52.822019620696324
52.807021355541764
53.18882227714968
53.32896264039016
53.84243218985116
53.95947010333247
53.76886102685413
53.73212032488814
53.624840163676964
53.59914847341685
53.265755898641686
53.592886371970245
53.89276717376872
53.8960771030804
53.580642987655665
54.28337934988338
54.292645429660766
54.505284034132806
53.77058403285647
53.96115086890619
53.847451656060485
54.04087338558993
54.74696116369163
54.35731827250673
54.41540740795078
54.33421643974057
54.379895391261016
53.984796072720734
53.799576326287585
53.57050985388364
53.33337654511875
53.41512161912833
53.350185497004404
53.56335339946919
53.490512080286464
53.82420730644458
54.06057265044461
53.87809965850967
54.09969154686079
53.87591705299318
54.246009947873816
54.31003473880283
54.65768990193363
54.93919096431979
54.6542482717182
54.47613531291006
54.50890765906918
53.36088819188833
52.48846775845041
52.55029263425518
52.826875818079614
52.50930381761013
52.847765469524994
53.00088431663708
53.227572177922035
53.22071479615964
52.841109102033876
52.86562135078038
53.34536593469453
53.6725298650501
53.13539023812516
53.848201627093744
53.65348356711775
53.82035550655231
54.36844127440321
54.38632447836455
54.099349504088124
53.93682877578596
54.34863589647615
54.98739677111022
55.37014716897978
55.662407235869665
55.39306481469941
55.91134495008189
56.115634552866545
56.47901384446804
55.97855656063089
56.25317852889684
56.277945898853375
56.16907349380539
55.89623182780605
55.754185735421366
55.99266805287378
55.61518984334805
54.747305820600744
55.331984458335604
54.80404799419761
54.851336984854846
55.11326860174072
55.58668199547731
55.86010160462339
55.99459236456768
55.9685051273459
55.8320967247663
55.587189471744196
56.55183945870813
55.69184379497868
55.99973438885942
56.191207265554056
56.02017708290844
55.94241506532305
55.8057447027932
55.73677283481021
55.882496894551295
55.796997201286615
55.26907188722707
55.52349132876162
56.097220149555696
55.89980616808814
55.720969932828694
55.36550113242088
55.41621679428403
55.17175778126754
54.90977385880194
54.96711060351898
55.09121979893151
54.71429431440951
54.844061872642655
55.14218704438399
54.76669440702155
55.08642164801476
55.13543583303869
55.66708697125401
55.43077830200212
55.52825749465914
55.05134373043981
55.33554169088717
55.04814131084853
55.29459206869396
55.16972941391292
55.10970132667522
55.814276568441144
56.03442632569418
55.42160532955172
55.45818097068352
55.79661867982127
55.99081058109463
56.00971289890021
55.92104326121401
56.21523091244651
55.582229593732286
55.69188261560846
55.270361586565606
55.12903770321353
55.101667656254754
54.56123703735064
54.72731871875738
54.88276609040275
55.301821834417474
55.247361370699984
55.29377547216335
55.18321233994527
55.3703877339584
55.46806792758225
55.059748946092974
55.108099122714215
54.885379268859595
54.75601828531961
55.6202286113552
55.64516653859311
56.51944165908756
56.34513858219313
56.10292399810874
56.31714506787231
55.64649660246314
56.45837409345918
56.25757621499846
56.3763381736818
55.997060766427595
56.18244681856291
55.96295208661688
56.25921532962851
55.69580025857171
55.363940346687116
55.485887718102546
55.5124614966169
55.50820393185283
55.35496682431383
55.246700126855984
55.036542981844505
54.83011605652715
54.257140487895754
54.40062035554239
54.3944177379001
54.58479480178647
54.72579009439866
55.14580894216492
55.332353031889
55.27067663426336
55.81645543262103
55.61540777047595
55.36431434892057
55.425322250215665
54.99698978638619
55.03217193696825
55.30300105847219
55.29276834737816
55.4592959108487
55.767561647726716
55.745386683795616
55.67849527349703
55.37292727614187
55.81240056466767
55.49913729896005
55.5195536336845
55.59541783028827
55.482263055966094
55.46285388706761
56.01064278868915
56.14141619809767
56.07899255814378
55.608088251922084
55.486880762657606
56.20571570930901
55.7559363036202
56.28787024862643
55.5085512973387
55.2342991764557
54.89950107634787
55.35361518719755
54.93277668333368
54.96175284385272
55.110174146984725
54.86987680658381
54.60680410935107
54.86506272969164
54.681906206639816
54.29120976495877
54.60975363947977
54.50670808148697
54.2268691941755
54.36865902270103
54.549720597791875
54.49587642042897
54.52944672804928
54.74613086031582
54.59380276206036
54.183022581162675
54.08707772683237
54.066421194981
54.630029757238844
54.79191596767591
54.88679425935914
54.69599685201049
54.441215880885174
53.82365126178757
54.17969768615274
54.26113503770635
54.369091540762874
54.67860485543373
54.06089463029452
54.04893427538176
54.67739623795847
55.145969675851596
55.03133240689486
54.82260129425375
55.61806433311905
55.218214415445736
54.517421902753696
54.75924816417189
54.43289616649727
54.30357321564972
54.216720104998494
54.54115266810596
54.5521891033719
54.175490206112165
54.72247580021227
54.673388736450136
54.05954290569432
54.29094842495866
54.77906875589487
54.59037767300244
54.8881559192012
54.74149956285785
54.42621651698609
54.723413374557886
54.54268923977397
54.25547981151997
54.31599678649878
54.17603977970727
54.57575853589873
54.46699555992743
54.44090563348023
54.16306319468208
54.02232321112265
53.586774634727995
53.625673064125074
53.992417004697884
54.34593727012258
54.108941608122166
54.797610990294665
54.268102863760355
53.71545743806076
53.617082688982464
53.78830814305721
53.52062362687102
53.59098570040901
53.1130386003908
53.17894758030689
53.36736985907412
53.45415296139863
53.67660055244638
53.04787944831708
53.53927531988312
54.09671993293637
53.84722780517695
53.775884655716325
53.96843717033954
54.03768368938518
54.47011905198547
54.45675469297105
54.55142049216698
54.95622934968419
54.42448661770812
54.441322691684604
54.72447294899682
54.537898079593695
54.05395958439788
54.05600977378832
54.20412562390147
54.601716015843785
54.889375555355436
55.14764446737165
54.82362915464827
55.441161030362025
55.325226269882705
55.60507357590031
55.225328702465646
55.318293323359676
55.42429693232456
55.92433328272227
55.43152919976361
54.889578091068444
55.02148591843579
54.882020727058546
54.63928208992236
54.7472664836003
54.854964448670614
55.127942200424066
55.068856711978064
55.37853325556038
55.60899971595707
55.0138942059353
55.705797772210076
55.6545375364363
55.69111426330833
56.04358751779026
55.78487963091127
55.12792754453429
54.93021971978308
55.152440871407144
55.39755539658822
55.13786353469046
54.82657437697649
54.52548577380364
54.291033546391596
54.156668588978285
53.92564576872804
53.586000016087596
53.89513751803632
54.52222854362346
53.832883754870785
53.642744001984795
54.29941314381692
54.34890743450004
54.48685622365622
54.242067870243176
54.64502832642413
54.27849698536094
53.539413340956266
53.9373225198571
54.37935090813753
54.13866784423436
54.07166747822875
53.8209706229123
54.28289216950896
54.29136331021581
54.87765282296501
55.361251586363146
55.09500642778176
54.870107719944144
54.60567584158265
54.542243496011224
54.108701219104226
54.08081277330603
54.59607195148336
54.43955859018143
54.393662269579515
54.244291348680015
54.342354704980984
54.61943000270808
54.67218575304687
54.54705643143616
54.381442407243455
54.33270841839637
54.724477116487336
54.59680671111269
54.211882297357725
54.02826439734268
53.792059623070834
53.78184930147372
54.02211647877798
54.34680095890111
54.10185556436348
53.984264351619004
53.7524987106003
53.8899672627996
53.79411258741746
53.825732221966256
54.37040448766738
54.2122881927831
54.34307761105895
54.51855484185058
54.7377473117874
54.8617541537838
55.32406536025575
55.07010330017785
55.66817107703892
54.788646863205074
55.47496988956784
55.52855159898111
55.779328287325484
55.363126495657404
55.351455276100005
54.86517192464417
54.743125997616374
54.240824603731966
54.41514431386911
54.477201356706175
54.56924841542765
54.903974970173095
54.73399913451902
54.53049250246106
54.221398135117376
54.51855321013385
54.713514983852875
54.64704923049229
53.765006666807466
53.502913421084166
53.69112087088069
53.74672905182589
53.386739965127084
53.70056628108121
54.03813861343299
53.37179604051545
53.19084073094183
53.11910876394912
53.2034433765552
53.028023550667406
52.64822617755469
52.88830615370953
53.126828517407155
52.9646922265581
53.25451721340656
53.45114336597436
53.305719710931434
53.36596536926268
52.96478949483816
52.324006661817165
52.76617332118784
52.622743179646626
53.449264428019966
53.44590173047947
52.77019413197218
52.228746525708694
52.88170505928831
52.786849669619514
53.33785873948923
53.44420845329569
54.00320226005864
54.00943239943075
53.900899423978395
53.53266963335893
53.15940642981675
53.686295764388234
53.67989781378189
53.85880483289397
53.51099569986026
53.39743100480439
53.2823579728986
53.636592133540006
52.78342780192407
52.77888072804744
52.602083209867
52.72701963179283
52.603104760285845
52.979134294233134
52.84434770515945
52.73836542492352
52.85625973960201
52.92096122736153
52.98704498526738
52.865596355348096
53.12349061890095
53.51506337524155
53.71848599717535
53.68226169479008
53.94820022458458
53.848603679771045
54.05548815808572
53.808564460710826
54.19093321321182
54.194868525658876
53.87234760170835
53.68459803761098
53.8752742925271
53.61750138669073
53.88398990742919
53.97218428326583
53.80401722135096
53.95060163723914
53.83885721691581
53.90625803024986
54.833209630325435
54.40332093500992
54.415500693397355
54.53794169609065
54.581064909356336
54.08222146458891
53.79826361196896
53.88580862580031
53.31803462443323
53.67781308327205
52.70726982151109
52.867088850649985
53.264066112654405
53.055271207443056
53.34717609028773
53.151014824707815
52.97126056003465
52.69834070521078
51.95599479180781
52.45157577832142
52.09079246044447
53.09729476190858
52.991641999439906
52.71933293808703
52.731789239805586
52.87584280314993
52.667425211045966
53.08008296531002
53.11717502103826
53.108745732191025
53.86511199225451
53.4004277477268
53.3063462100867
53.20261108121195
53.22467683637692
52.96305607274501
52.902123096250975
53.11804055237511
52.845801090352644
52.90474919653022
53.374304058855685
53.421862020879935
53.40278238650742
53.5151215964602
53.85245691859925
54.10674713382343
53.822114917236455
53.821045793340964
53.68610667030897
53.57303144220085
53.5858034838478
53.5093852998047
53.38724697410795
53.217806026983624
52.98089790742753
53.463968027525254
52.94789684792344
53.06151892973794
53.3894774005147
53.24253875122528
53.0747305370668
53.056151704605675
53.25645928437417
52.77959843965646
52.98097043868589
53.2908045830114
53.53563357450305
53.49661606496188
53.51578477148486
53.47519216717424
53.38540929058324
53.39103704341661
53.837931420519624
53.5892592419365
53.357623016767846
52.95660643387052
52.94254239196187
53.43271794171594
53.42220067283785
53.47116486235051
52.62782978518593
52.3423522769547
52.22235311717182
52.05328511671527
52.35775631294179
51.81286141250512
51.95421187455856
51.632257209421944
52.291978713942626
52.54435601341333
52.707410763134774
52.885106387549065
53.707441276537175
53.463547945782864
53.447630440088965
53.644592520674784
54.029899372070375
53.6163306798565
53.40211917163222
53.27029098565485
53.669499562925694
54.23226476518228
53.92290211501154
54.36088363529917
54.23614278712178
54.152961557246016
54.22775957918637
53.69397934343696
53.590973589066564
53.55480600208543
53.69635095970817
54.10991603867446
54.181540411170005
54.36282521271998
54.204833454402305
54.247446612855896
54.74360782918254
54.4855138605722
54.021993592176614
54.17260176153001
54.988629955840324
54.9927560499642
54.60468464630264
54.7585638098415
55.049983651023474
55.1233892591692
54.94810100659094
55.028164965746896
54.77578336551655
54.661651987555985
54.648195571763885
55.22777570557383
55.03235703260874
55.015609092497705
55.4590235461099
54.67504390092623
54.6014151744394
55.068862371795426
54.42502976391628
54.42025412521587
54.06027668949006
53.28177487900974
53.73145330448108
53.32035898948591
53.33634236865528
53.427140578934576
53.52165166849234
53.290598222436195
53.074105538174905
52.64932034156415
52.69564100634575
53.402625161574655
53.70049810226783
54.139440132662756
53.706915495475954
53.716630370893945
54.2452714438256
53.8486512737417
54.04753695103609
53.722159160530886
53.93055406554253
53.740452850068614
53.63389266024508
53.18144701987328
53.0251626801016
53.01737209049444
52.87572744001384
52.78375048642259
52.38699607214118
51.94285006105031
51.833661437862766
52.6578826398867
52.95199151512294
52.762742248161395
53.3406738691201
53.52147482607837
53.8437193862164
54.214646251171416
54.0101673941223
54.35089538712484
54.745311687307776
54.67375891078946
54.588011467416365
54.3350753874679
54.39152764784916
54.66720258866705
54.93002526873623
54.70092389989675
54.83939698174311
54.32310738267035
54.75567070971611
54.14347781398063
54.16973281566882
54.37481882728789
54.62001536234646
54.17736863665331
54.39785115726162
54.48730982432906
54.41040517023246
54.21976121921615
54.11270644855359
54.070867202276
54.450925090803246
54.08518814043103
54.067750897234376
54.01405734163264
54.14112199115314
53.80241978763814
53.93500930316121
54.30945116254691
53.941853042934696
54.237749859509414
54.16089952414007
54.5410480941822
54.35284707651957
54.11866077069421
53.783796606937514
53.69251409960052
53.81516568280468
53.57493471930875
53.282181195327254
53.06254788860376
52.64648636422223
52.88133447261978
52.93728874807807
53.13635434554084
53.40856404435089
52.68795514509119
52.10900510654813
51.71427626791973
52.35122148364346
52.45632812379035
52.849375366374545
52.91328258498226
52.69818022423567
52.8148163552918
53.56510971919169
52.91524112689744
52.709656212981166
52.9586183608798
52.41400272491899
52.350425567126884
52.0820918695017
52.438825790896445
52.53263429139543
52.50091419069171
52.31918814730441
51.977395994153184
51.971245875507655
51.79930629434174
52.27262830711443
52.180237898124744
52.002155785345074
52.4943368857871
52.60216846670745
52.48658058254433
52.49181171722448
53.160014097912935
52.521292598338206
52.250633666279676
51.87653190496769
52.06615391789935
52.21972473473753
52.440806934710025
53.10103569548611
52.954354424638325
53.197407169819805
53.274171476478145
52.70003142237883
52.92414386766337
53.06024483233064
53.28960722104786
53.47060361508931
53.729238757106636
53.30638211450264
53.069053448158535
52.83340293767665
53.14310894042924
53.310468300950426
53.128776030865374
52.935451977248945
53.33275118086874
52.87674576314433
52.047189339658026
52.544362641528274
53.05838501184004
53.20586821791762
53.071711065573396
53.065670786127505
52.81742383697549
52.47460027286371
52.468714189161524
52.68822135007025
52.954815568479056
53.08488053430579
53.22927527628619
53.36904752788472
53.0204623454702
53.42823137798529
53.49393108863857
53.467265806619274
53.108113495500156
52.99870627658063
53.39491211388051
53.03106703140143
52.77485474450685
52.55041662546799
52.245033545729555
52.36045691426599
52.73832957901357
52.852690316471346
52.48063145329588
52.94117365233571
52.65414082796126
52.719633450164054
52.825147910594936
52.76168335267657
52.922240073542866
52.7480802795299
52.88710080236709
53.03606768510938
52.70427742051082
52.79326020881074
53.11319958059992
52.545299285826204
52.436006205522425
52.20647531374611
52.50274240501503
52.75417286822028
52.26211196510852
51.83499472810305
51.82082314779336
51.600160037747045
51.75791410412356
52.19137193081399
52.00884374132346
51.87094193147553
51.90052941143752
52.15331321300573
52.237632074919155
52.05877320889613
52.28702639888182
52.496209380254925
52.30585554120192
52.36258020953398
53.00529736070456
52.94840034561757
52.70601065164281
52.41231523376426
52.69980950217355
52.9416613424911
53.46433518498189
53.90705089148669
53.59858453007233
53.460154321902046
53.49418538656814
53.89534009294905
53.51073380101395
53.26545131616349
53.64106880936892
53.51223795107787
53.51949004037887
53.88422089240663
53.76527263346981
54.17824322698017
53.866910565122026
54.23768142064507
54.02945996586023
53.56147153763787
53.84521569130092
53.39172422510529
54.09015929879057
54.13537224014213
53.8748156531121
54.10953912457988
54.00197229204234
54.02925921448715
54.46154146054387
54.02271680056907
53.447840479768615
53.745952530577256
54.139667106781864
53.780383304785346
53.60882252705755
54.086473433475284
53.967830501642936
54.52292829572756
54.62501532255207
54.4600898157614
54.60872412541735
54.10137265125528
54.34609143869307
54.03881956722517
54.326641302380175
53.75284551696969
53.590442003480085
53.24521318998882
53.32810666922273
53.97536736018274
53.82111882959622
53.961925271726834
54.145373875531114
53.953759513409175
53.984822674483965
53.6998336592592
53.44032580664893
53.97805470289346
53.97099357552875
53.811739109858046
54.07413421013485
53.81929586796559
54.20504732074248
53.69362326409312
54.67208134208815
54.72185801762991
54.63895531108084
54.038644452023085
54.11891780115832
53.83644417508139
54.06411954223473
54.26404058789677
54.28645463857283
54.27360631092882
54.08270570574168
54.494543188295786
54.43819979773487
54.63960886063006
54.45184738570864
54.17380472910384
54.04680641330604
53.76743029422495
53.37348570491079
53.227170140735005
53.79911650625003
54.10715695511151
53.56180053013547
53.00374427807966
53.77433392492064
54.137935085061784
54.23374799851197
54.1365904257213
53.74202159484106
53.62689855784806
53.52073952795012
54.00641885669689
54.30046928786433
54.288397541036296
54.23483512219131
54.1412325777524
54.22273794537928
53.97619756181958
54.6536658068479
54.92676281959613
54.96324099787957
54.93265628331264
54.58828148872459
55.19356240600803
55.343338275133625
55.5711003249406
55.43812457240455
55.466324524786465
55.043540961377154
54.785943408489
55.0370306066309
55.45094688470842
55.43696164658953
55.03239850496607
54.89574297404868
55.25776496015557
54.97549917182893
54.85384983891699
54.74880670019965
54.73358144745572
54.38543744682072
54.03839188512822
53.98173610423874
54.50209848623259
53.71246360003291
53.516709260220836
53.608750118455085
53.478674015127666
53.81435668712211
53.768534492579164
54.09851154558623
53.94389809862852
54.42782284892949
54.48009532704102
54.518873127678
54.55145659017525
54.04056357602036
54.06132998772902
53.786657059700254
53.51534552259955
53.6572417224735
53.24061565695207
53.18631753967146
53.47167363279289
53.3196201983038
53.07495929366124
53.700238094953335
53.209594357679045
53.06730901938683
53.79321925641784
54.08200101665413
53.5758412213419
53.41488595475878
53.89200092274296
54.05319220136802
54.115763619075665
54.28964482844309
54.81355885562262
54.946618233506136
54.97312496085351
54.32567633802653
54.50759481337533
54.39706350195607
54.579500712653115
54.71489525440434
54.42460879571192
54.202451953150955
54.236632196432254
53.63531887731375
53.83979986299554
53.78105435595991
54.121195448921576
53.972864997237146
53.63481366609357
54.11486966125269
54.382745068860046
54.27080885879215
54.03259384140016
53.79208311825696
54.048763298088836
54.07712642850423
54.84950220121969
54.964613978773045
54.95061666981707
55.188265031474224
55.01321786477211
55.02872028564246
55.285896830953774
54.82123676402141
54.88802166991304
54.54826831099584
54.57634561620689
54.310280384283814
53.58331379660518
53.208319522671
53.76457649816216
53.83076156284675
53.555825144627285
52.938047117575564
53.592008612265055
53.3011151005662
53.25783481537711
53.17103252181518
53.19661040545505
52.794105008320926
52.91184039328043
52.77426202911224
52.587706318758485
52.341211486260356
52.30170625045384
51.853024569942654
52.53018225900955
52.74471591048975
52.34838994717432
52.348336630361665
52.32110440226986
52.50533799015454
52.76449904505844
53.100767001853654
52.86131376943994
52.83309196722581
53.01423703721206
53.35833066792671
53.55365384618852
53.37310748286738
53.62833993216637
53.71469246782371
53.70569081162503
53.84809178913447
53.18829878657314
53.344078425867416
53.055142434294794
52.634143966915005
52.83799678400595
53.47670761169197
53.37328380097897
53.135645516108916
53.05306564508133
52.67774924164415
52.40392416215951
52.54945740229193
53.225878970351296
53.54524482949534
54.032587755567114
53.40141962560978
53.776728023035346
53.732153308199806
53.52970379628164
53.955733112496524
53.61869539069173
53.741785787331864
53.94071150898025
53.48158666433725
53.300849095313666
53.45630589409013
53.098836919487034
52.75049193890321
53.04508044172478
52.73244459750065
53.06437858524288
52.882621774162736
52.13003193878433
52.809476767446725
52.36266630436379
52.98171809444608
53.18279441983864
52.80435430921396
52.237725073191285
52.04542763116229
52.14089762624544
52.39563491459751
52.40885354054773
52.33903121817588
52.635622891995496
52.9839999084204
52.87641805506922
52.59901005605691
52.64346520077697
52.68997362645109
53.04507439710027
52.41357173615467
52.7239198654847
52.77725496592337
52.7190692712714
52.806969051180694
52.56890551214006
52.34729268834666
52.92723081959494
52.80883848921276
53.255000458968325
52.641133807575486
52.42379190744999
52.81724011413889
53.32708875015454
53.27244515638684
53.27874382403529
53.16008353714401
53.258655080312444
53.247916959255214
52.43322917046448
52.720068404087286
52.99696928609779
52.973336676831934
52.7450091324022
52.68107501448214
52.00194589745327
51.6325390899797
52.205730788659196
51.893168939288735
52.42906001653367
52.484653480270836
52.83309684573194
53.06023497861525
53.01465611993632
53.06722270850435
52.888486218767675
53.21079016396337
52.778019458941046
52.66614123989858
52.942619560099885
52.883864003766526
52.14995284843329
52.47948644042608
52.07123536952971
52.31752447015933
52.784861069510626
52.59883828263955
51.97675991610366
51.73444254168094
51.639520237708695
51.63290080555286
51.84068113678693
51.769297830466606
51.363497597142214
51.23945820665007
51.278308185341324
51.48910411295797
51.72639744512134
51.493608332646915
51.24509746243085
51.06285056213601
51.093185775111415
51.36647524278399
50.801669577399075
50.930723739167526
51.323351793153705
51.5477360946063
52.13510239646503
52.20507754402898
52.673358023897094
52.986042745433146
52.847871920048945
53.30274901115895
53.226416429306624
53.531564647933045
53.3657185699068
53.25348939262761
53.34384868329196
53.133343066569616
53.00953739793218
52.76971121163915
53.027543987117774
53.45141736652578
53.319168856402456
53.2289527958677
53.08618954812818
53.196434442718484
53.22350348273975
52.80752322434487
53.02284414903249
53.271135855035304
53.369259690024435
53.12517061539484
53.75258757109284
54.150352814085956
54.14996184480842
54.05640159194275
53.881181599611764
53.31688837173801
53.34732373541379
53.56352272299459
53.59370892340844
53.69193054346284
54.181768220192914
53.424167682312074
53.50633845820277
53.485712332030715
54.008821078477474
53.663347000950075
53.92448047226061
54.04764838497802
53.89022467883387
53.965190483572435
54.08749013246758
53.38494793038822
53.30490206526869
53.20496898405968
53.53235420661378
54.06001422941478
53.561989466697554
53.426333647340456
53.59376798854434
54.00121619087368
54.11753581084029
54.52239409537134
54.8123461608981
55.05154005236675
55.1508280042737
55.03438595889079
54.99785147475804
54.18114531939444
54.17617558608537
54.01400325012528
54.43090227806598
54.59004700794554
54.92380213895085
54.85609628436187
55.01943997544887
55.31597980542409
55.15541060182476
55.15285344236875
55.17284268454723
54.80205938376307
54.38967750608759
54.20516839128788
54.65562383898768
54.065560211272576
54.04297425330238
54.48946806015385
54.19675978776985
54.211162489816445
54.561382479161274
53.562071046804554
53.72165782594339
53.914346175712744
54.00333745820999
54.03845739669412
54.32259978471584
54.49721416733681
54.23491810934051
54.13412232047861
54.123036091730974
54.44545617633035
54.060035240231926
54.28626464386516
53.80564845220041
54.050748650788904
53.83061355215325
54.09528260821367
54.12745955142848
54.35355122496531
54.09318044602245
54.22885978791284
54.26360742104164
54.23240948729239
54.05591121294393
53.874910489101964
53.635847887089035
53.78522613197283
53.513627213468695
53.864253462863985
53.17166649069785
52.67295674315718
53.023870257881136
52.97550718665363
52.70518939254392
52.69539827502525
52.741733802615265
52.477740761021124
53.44372702736052
53.71579168776573
53.647182113189515
53.36349387087248
53.38918141625697
53.41625816039821
53.66327167650684
53.32708390239747
53.66809930631334
53.4274343524449
53.25611437796917
53.46983669015326
53.697272596706036
54.12118911375907
54.2232270608261
54.04620589808443
53.91190237095898
53.764629106247696
54.440504483565476
54.16150697960849
54.474177140626445
54.777530810477195
54.97282248907946
55.14571380813456
54.82487301359112
54.68590707319656
54.778994587029025
54.650247002812904
54.776865643533775
54.74349187102848
55.07428440159081
55.414410044623835
55.032037447021324
54.96089938822519
55.081638833985934
55.47807249704633
55.802928937767675
55.42423417488522
55.48452430891535
55.58129732361896
55.84241224983822
55.97002845607103
55.82026730942801
56.23692989457747
57.08339786593046
56.996348955425866
56.94002684036951
57.18930831769526
57.59410806470828
57.424547407674304
57.35425873508551
56.91868329778837
57.088785416477066
57.21839973587187
57.074114353415915
56.89122708291037
57.58487611881766
57.78383598974559
57.60167315792904
57.74865660958539
57.66206857458306
57.34693635014387
56.812453678317304
56.49960197218143
57.32782831314158
57.075953561463386
56.978904896554845
56.71731599175355
57.007285579700365
56.33449522852632
56.37035346530236
55.73811867281871
55.836585473167986
56.32424145262035
55.765626589932396
56.16467896273479
56.242720928597095
56.043991661140794
55.82162775568748
55.523212064366994
55.32281909476492
54.87186318412937
54.96149283833016
55.227908796011015
55.21112779496354
55.934846674035015
55.44762506753437
54.96116396710903
55.11165327959129
54.93238352754948
55.61239219632857
55.65345166687635
55.49757522984615
55.01946956503481
55.008495383912624
54.89302497311149
55.26427798358912
54.805387096047156
54.202551183648
53.68766798976574
54.190154319982376
54.22895612389329
54.0170401465865
54.52936293106307
54.182712639565196
54.38852753569299
54.59392859544468
54.46233066113624
54.18525433567851
54.27364037604602
54.278415992027995
53.979651498452604
53.509758481475394
53.35204845014232
53.46220936750362
54.590519387875425
54.57082109511168
55.024228102643846
55.407036565514645
55.372300396139
55.204170950302675
55.386211558829444
54.593346593388056
54.66631087277406
54.7491618968431
54.75809491013027
54.90466373676142
54.97572196682796
54.8990376895547
54.6440584290408
55.07071911304606
54.893161572853494
54.42934557821473
54.63386236801041
54.952987436875354
54.546944270796764
54.49134724347583
54.651800021724746
54.99183018265851
54.976067072097955
54.71063904463674
54.701872989961764
54.796354334741906
54.85381514574218
54.99841794520429
54.92071635844923
54.81063661810336
54.70420457370382
54.78177884476572
55.40129037236376
54.85156191158995
55.24086000819166
55.1934681005904
54.89283092594514
55.24441494441806
55.06908538207944
55.33568406633886
55.2850774361283
55.11126405746319
54.842569979493405
54.73182784384116
55.11311793049375
55.105628169706804
55.122267937234085
55.26462044401746
55.23251595886269
55.088815623491485
55.14663404523217
54.412410155327365
54.86642779245881
54.3582267469788
54.176892231229786
54.13942556953406
54.23200055789943
53.988342685229
54.11014791080226
54.09868518524907
53.892222125093035
53.45433286094605
53.101120192430805
53.18246743193657
52.66778722247428
52.97340217796302
53.19217839848964
53.72427156921768
53.608366878935136
53.11180150141664
53.12842979280904
53.13224668790662
53.46586559363848
53.09107854640263
52.80474008469072
52.98427245617728
52.81466582852895
53.17873815796641
53.23849606703477
53.05367791439336
53.30729305292537
53.15356439775239
53.40509207207288
52.84941528414742
53.143558463932564
53.34489758060282
53.520348463022366
52.89217652723376
53.18573575098551
53.77671564649398
53.68091385027224
53.343424074806926
53.23666817960559
53.10024287240926
52.889730966330966
53.01744393437443
53.46904170219624
53.26005864210397
53.50600704468446
53.12867820830045
52.80287608333162
52.91784221712968
52.993099473790856
53.122612386114554
52.692742072934664
52.90285107626002
52.724483893540366
53.052222756560745
53.05442936399642
53.314137167921565
53.6267938071782
54.41065110480542
54.83074597591091
55.12470362865362
54.473484567720206
53.89258478857773
54.109069738227916
53.62213050792075
53.68518312204856
54.078244586571074
53.88255140965161
53.865358831295985
53.33962747709485
52.96694169257547
53.04965806486721
53.12662493665737
53.577157429151924
53.62030377004919
54.30047274770183
54.20117717185327
54.12525260767717
54.14562225458484
54.39503003999195
53.902695400797036
53.82551922466541
53.467029779803404
53.61309555689335
53.78876723871648
53.138039078719764
53.063900880333215
52.483798051058685
52.313564497652415
52.326668322613116
52.50656316842076
53.12377029802931
53.45537450752075
53.80058590930002
53.775525713374954
53.52806147414728
53.54552501184749
53.477889067432564
53.191027461199475
53.818812567571804
53.223969266775036
52.62788628299806
53.085493023083984
53.494596766550174
53.63975660951867
53.34059331391891
53.50987218220933
53.329540410981686
53.271792872380765
53.46816324146687
53.174138244050056
53.14558594283672
53.34907448983476
53.4027139139383
53.198167806113375
52.672279050586724
52.5712406131967
52.73634300270463
52.67289610366205
52.48823295335571
52.326733665719715
52.3585606950615
52.28369332239092
52.45249240047275
52.51985376831224
53.022752063593266
53.198829615424955
53.17887355638383
53.42012020832546
52.939441808151976
53.76028749368372
53.485179560649925
53.22646243181979
52.99132771402995
52.8026901524988
52.95626139507759
52.56898535581439
52.88108331488062
53.25479495458873
52.68912207293018
52.63623225988034
53.31101249354451
53.21973151234132
53.14695698903833
53.54174978542448
53.47969559372076
53.6410758159072
53.438364618712946
53.6610210316573
53.46098120328841
53.40855170941211
53.87611662212145
53.90562166813792
54.56864563426322
54.68775687574592
54.36180770026245
53.8925101235295
54.049874510882205
53.99202293054103
53.759759057807734
54.061493484939156
53.76160783124955
53.57526338971836
53.63729529277241
53.52136094406541
53.8744338915106
54.03353317555457
53.91708941442577
53.34358194487469
53.5000264553407
54.043669914538334
53.94498758969813
53.858962888880356
53.510132731213965
53.75042238770278
53.83001444905209
53.88450245843894
53.48183848421077
53.65703736508169
53.418064612642475
53.274769185756384
52.882659169581586
52.76381264375669
52.79529618272829
52.60738436329394
52.07670354811893
52.30129894980449
52.33009481135067
51.73845382031267
51.63230074301164
51.82071735566086
51.073932356302976
51.16357619688769
50.90452809219984
51.02046948790711
50.67455087585419
50.98901095923251
51.419544511618504
51.06687283836871
51.23688220482107
50.86541779543038
51.04064260739004
51.069446365176745
51.27339487100398
51.56737317989305
51.28366754981685
51.11734128814958
51.411276999784896
51.66394726805837
51.395781202526
51.66178502260443
51.47210978812127
51.37809875235038
51.098035250692725
51.805607665944386
51.05581746653459
51.58582368954546
51.13039157239089
51.432763187293034
51.180124661470714
50.93246309676719
51.32400153214459
51.5951083127937
51.2665537173189
51.7388847412435
51.390735316891
51.51097830076378
51.97657214105391
51.95836236008615
51.550030040031025
51.61959588652575
52.10463231611549
51.812948909271626
52.11192592020472
52.232437930785615
52.69058861935196
53.104484048056975
53.53358760198647
53.19597384871752
52.96029126478188
52.190288489948244
52.95275017223936
53.17941061340708
53.07746432657029
52.98593008866391
52.91756767110402
52.40644639208543
52.67938316334002
52.89037660308918
52.70507912306376
52.66484511538977
52.68862912190696
52.67809773424806
52.883993306420216
52.96781603927422
52.924364883048106
53.00910407826481
[truncated: 98,002 more rows]
