# Supplementary material for: Comparative structural insights and functional analysis for the distinct unbound states of Human AGO proteins
Source: Sci Rep. 2025 Mar 19;15:9432. doi: 10.1038/s41598-025-91849-5 (PMC11923369; doi:10.1038/s41598-025-91849-5)
Supplement: Supplementary file 6 — Supplementary Information 6. [file 41598_2025_91849_MOESM6_ESM.zip › AGO3/r2/PAZ_N_distances.csv]

cm
45.5804280350833
44.79496030917688
45.03080548709384
45.380023283499995
45.191466954377084
44.68864617663705
44.80808953519695
44.322361420260975
44.57413066698116
43.862007519447786
44.087330455154834
43.97573347949634
44.561770087371876
44.46372985571783
44.33730550558435
44.704947734494525
44.24920386591796
44.40416970999184
44.57118994365073
44.458010641409366
44.70580647752522
44.52973918137716
44.47700503941575
44.66311472709248
43.86061751707964
44.05043939966526
43.99112142234901
44.181437150069456
44.017273172289414
44.37186083431515
44.01365591955563
44.04562482446594
44.50691323623987
44.743099510008406
45.63680519918223
45.326139139722244
45.35147464563353
44.899131607345055
44.691538191223884
44.97846686156916
45.26397984806889
45.017076055115986
45.015571156539536
45.56283608578193
45.16075470212599
45.4075549652713
45.1749865316956
45.43569073021946
45.5633226874839
45.07163345035629
45.36986146024926
45.45182186125127
45.27271166198504
45.579526992067414
45.309694258811234
45.16066841521371
45.228800758470975
45.10714628348694
45.345626825980695
44.97334137866707
44.93769285361605
45.0013497993302
45.60483839119976
45.37580036590391
45.583788561457084
45.63014398498306
45.77303303831742
45.77685147024213
45.894271739201976
45.747609856162605
45.73319817113464
45.44673910562335
45.970350861953264
45.79327260097196
45.780445438302905
45.92576514161253
46.51833282811692
46.53754467994653
46.27938811300335
46.42007961779352
46.027983065588934
46.10810483655763
45.955795036383684
45.587364882194265
45.57558015957045
45.27567027673595
45.312227868560655
45.27092108422631
45.06248703911833
45.29351488441222
45.614213353610644
45.82405974325872
45.60942503643739
45.59294301894491
45.231993321273066
44.94339474502062
45.05474884989853
44.854126085406996
45.076882907311145
45.09497826367709
45.07051993680996
44.54171803941109
44.7139725500109
44.543840567715655
44.846174490698246
45.04479408754369
45.12208945446438
44.955643293653274
45.205282613859346
44.962721604143766
44.89526654635996
45.251689601455276
45.62308378365345
45.79168184663087
45.03788967839492
45.148869335107506
46.069798145891745
46.02815208980813
45.911022001830155
45.53302437425083
45.081428584859
44.78828646975495
44.843695387968644
45.01761396592446
45.15976374601711
45.47269028735153
45.15990293232244
44.88115455646095
44.82054496010792
44.28974644468381
44.2228977224888
44.464859605042875
44.265247773987845
44.42724671052074
44.4916943928575
43.92979243923995
43.893729957712154
44.106925943817004
44.25629844674678
44.26564518971959
44.67567794627327
44.57304706449963
44.16129872321777
44.23444106316481
44.09200622395117
44.12453838265021
43.887121871813015
43.829030651962725
44.37955237074785
44.29783405995728
44.19606475359263
44.397896293891776
44.29067751078588
44.287451708564774
45.062392088368426
44.76552178104619
44.77201231871707
45.16126590434181
44.862488987518425
44.94559338843321
45.042627454040286
44.90540029869657
44.73664996098953
44.46011592805773
44.80521907282767
44.987236179499895
44.74861084013697
44.23562536325149
44.351316590378495
44.423669097560136
44.65287644356884
44.2573825174299
44.273511932782455
44.852807086541574
44.2790727490832
44.46454105427321
44.422975877971794
44.73177364608893
44.4130022460354
44.145224775171
44.16767387401117
44.513591880891816
44.45301459309424
44.33952106914757
44.365279197019504
44.11664801210589
44.06932894212808
44.17577520023452
44.231524830720176
44.36165060905372
44.07453670851883
44.13370788006427
44.32686651734438
44.61408561302506
44.468557334298815
44.219708457225614
44.09782105648864
44.40993587749991
44.13692257055512
44.02598090403114
43.808701952805976
43.700959459343586
44.59458294345696
44.23781832412559
44.46550019656292
44.458884920021355
44.159680668578105
44.16196548029417
44.33405204379328
43.88196697665325
43.94557819819927
43.84612089474533
43.9788863850278
43.853288998608406
44.23506370855397
44.311990104459746
44.17449750901036
44.29999888092749
44.769828764357435
44.77867437270317
44.55794256224046
45.11473932821287
44.66215410316649
44.649892779589706
44.45249218745762
44.66351247569804
44.88183677991383
44.39184470185152
44.53563181033717
44.553120476017995
44.39152594796211
44.339724504560444
43.924451607227475
44.19490138865609
44.27896942468995
44.58207582042804
44.641484039494046
45.04769088790757
44.85772130102773
45.215725612722196
45.225038774176205
45.60856673775798
45.13975598568594
44.80157870865684
45.03884401688553
44.534310378775444
44.50305525532531
44.50475485144111
44.72263023337042
44.65420667770962
44.198221375181134
44.17468146278539
44.93720099194391
45.08902624106555
45.16883186317558
45.023292414234255
44.743569790908474
45.07308283757047
44.794268720991596
44.748585616891155
44.89708424093233
45.00855666411183
45.312798880874645
45.87629228320139
45.5452834257196
45.51743749633639
46.09200409111541
46.14011619921048
46.248387062701575
46.549225011233034
46.752074504272755
46.895703405533325
46.862584518561
47.09891665151992
47.62560924037215
48.003370713047886
47.554857811012425
47.19688940907146
47.17167854044714
46.74844393223749
47.273201087604434
47.48764670084905
47.254576179841905
47.65695776836811
47.432208463308335
47.0882704993716
46.72872205716393
46.980862303156954
47.39779965374682
47.376141767078
47.45896998953913
47.47514862929405
47.38622430510141
47.26126615558713
46.99389256457862
47.16874116958697
47.0058288448622
46.53823304827395
46.74382263679974
46.88366155702255
46.12467953128311
45.987621284527755
45.94519116708687
45.864253133717774
45.664028769248695
45.68072978562493
45.116129884118315
45.07927495015941
44.58129671690795
44.572320360366625
44.44183935363958
44.359361541596265
44.077203782416646
44.228036380410856
44.24565237904763
43.987637513690856
44.08077129066054
44.63368628561468
44.6092493403319
44.53018455356105
44.88742447079375
44.64968152923188
44.77662790115973
44.300803821014235
44.03693008890686
44.251199848874485
43.773083324637874
43.60772073589472
43.82241179951697
44.177549663498375
44.242053911954976
44.19432622620335
43.98771667745607
43.8543551400931
44.067445722984885
44.08493215437723
44.395426227819094
44.226167417334
44.18977949830026
44.18486735247321
43.95742177364469
44.03333830778139
44.368927934222086
44.68418826321723
44.58909425730129
44.63591408069044
44.606401623689806
44.70366996778397
44.93783278723959
44.23062384071285
44.16214841221055
44.29007746916323
43.884254910302744
43.56233868814468
43.86135176509215
44.22043233170588
44.41442920466813
44.207469169619344
44.13569515184234
44.29407741574454
44.47816640999063
45.02680372661596
45.13594166052405
45.02873306359667
44.58893929698786
44.66332740430118
44.87603298207377
44.761313962388364
45.648305885526725
45.32716495432085
45.461502126071125
45.63380010899081
45.56969461060951
45.931039519748914
45.71263473688921
45.3888209539229
45.13196427821954
45.490348064579365
45.93894075747009
46.10292149300063
45.71534212188223
45.705150607342794
45.57213584265514
45.35629082277733
45.471332626946264
45.741758033979224
45.40222242655355
45.06866520929077
44.547370556569334
44.55438166694873
44.27341723685788
44.07182530684837
43.97341595823969
44.481234362681676
44.413888846153405
44.59395731003866
44.36607379793965
43.93205656274844
44.1069581335071
44.49018755729569
44.08654996161083
44.23806373638171
43.99047941664628
44.19754918130783
43.75652962048496
43.92640508770291
44.262466995063164
44.36592576056287
44.0474608998214
44.29121804860778
44.62089522591123
44.69157532363209
44.28815796446185
44.12563648320738
43.848319855617994
43.612086409503235
43.69511811720319
44.145611389634816
43.77091355626507
43.97457323862699
44.13407807849107
44.011946507709304
43.989225567072324
43.95451325853051
44.06387826332271
43.42367668681265
44.2108847181526
44.16985748860547
44.45280923086056
44.329745627259825
44.38291835421059
44.10584055315457
44.35258926654164
44.73070936700647
44.734826172768294
44.70375950073439
44.755228677500945
44.66652535939003
44.5095933154901
44.46079942793064
44.42469876392017
44.22996832436493
44.821039562531915
44.68424670116378
44.88989218800959
44.187721214012036
44.11392074659461
44.00862356394151
44.53442738096555
44.11911813067907
44.56237440947848
44.6713480505946
44.329859401641514
44.74948781702626
44.7107841222843
44.54445487970492
44.41074884486891
44.146059460407685
44.72766772534552
44.72880643210619
44.65026874065021
44.27918716165707
44.624309292598724
44.26403849238522
44.44708788584253
43.93889294676233
44.02884451011103
44.5691138154184
44.73697472822804
44.354059960867225
43.87180477310912
43.79000712834765
44.16154054765221
43.695906909955305
43.65494057244827
43.41282357584038
43.477476052957435
43.31878893322448
43.35114563426328
43.38720965571113
43.79472630346377
43.48935468735247
43.862949828635934
43.59584776457705
43.52053121122849
43.28764893809985
43.257794970725094
43.105225783771296
43.26513964219664
43.54754622406323
43.6305790422339
43.9096023572702
43.763912877146
43.8628756065199
43.79396899089868
43.772934545175616
43.497020596098686
43.77423719623286
43.56689444504551
43.6209558374344
43.634569445900624
43.75843741250563
43.63607224489818
43.68477176727812
43.36468023651757
43.03896040211874
43.124413300937185
43.371762713048696
43.12490930384388
43.54908841375755
43.64291968470649
43.46880158101433
43.48889607923332
43.32601415051342
43.34333726597499
43.3716451687783
43.501160863510776
43.39921338932301
43.22874460394169
43.28663565983214
43.61689949324004
43.93574538873191
43.529530827432346
43.40795573190974
44.10153932792492
44.04248973339826
44.2014775338286
43.78852907755274
43.82482703209939
44.00596731412533
43.93371503361424
43.949243600713395
44.058817421904386
44.26557824330344
44.03996865006317
44.20011865367048
43.98266353779289
44.0081786621824
43.644032843873866
43.1726154933845
43.7560897391372
43.271220488609075
43.53798906941767
43.46339565545669
43.979451421494204
43.975430639029234
44.14282571945242
43.61101454410351
43.60145241995683
43.064628629864764
42.9568409976239
42.821910426970504
43.12991305784699
43.1475962746351
43.340630254452336
43.85286668131379
43.55796790232401
43.96751975804036
43.83165097590403
43.18028049421305
43.82624219597662
44.11788186327075
43.78890680878373
44.341067914231985
43.78777535124753
44.24713067379705
44.30302967761567
44.334260449606994
44.22071210001847
44.48644144500897
44.69063775937831
44.23402676671796
44.20677432069574
43.96073367076191
44.161046837084875
44.33031851249765
44.401441403151395
44.12029243073862
44.364451393128654
44.287632047676745
44.64933168775027
44.11013380382125
44.38527647123307
44.15635395418753
44.89588118670803
44.77643124634874
44.575185945018895
44.4151190100391
44.83243575947946
45.068726323881485
45.171144813231706
45.386916221047684
45.30365979823345
45.43900257994512
45.88138772277145
45.41083897822249
45.594641068584004
45.65123452483121
45.57764795299118
45.84139581478411
45.619263533672346
45.92380968546721
45.46184324513181
45.685830654182745
45.695554476098316
45.55565158116506
45.46999182300501
45.34639083758834
45.35904202898287
45.40178025939122
45.074953258380695
45.31211074541538
45.709217137343984
45.96376803663891
45.73195794440996
45.48101862019117
45.03364569670375
44.64570124159019
45.1128565598247
45.26571708415482
45.2166211278055
45.0436087261608
44.749417119094346
44.49954840462642
44.4775691031498
45.051905684196484
44.59481096744479
44.41197510125401
44.58437563558742
44.847893207485065
44.88076037802172
44.811814754109626
45.12998145627296
44.81636749350541
45.25815261436581
44.96436625236797
44.67869441845582
44.87064927400332
45.16081474892364
45.281412523846264
44.796770022121294
44.763722065494235
44.95498886737353
45.41909588135077
45.647811859379665
45.315129886361554
45.178805737952494
45.129940060289975
44.93704101345389
44.74604407671126
44.73160437997345
44.07169405639616
44.53411236741933
45.10799870568123
44.831656791100315
44.81207005026778
44.7287682243223
44.23894672417018
44.75892915188407
44.60545182161756
44.17714094491358
44.34600326199183
44.25156715055889
44.04600894905457
43.72624345461332
44.16843324576177
43.85571179302846
43.902544527185206
43.95877454215695
44.267820330234194
44.256920574668776
44.46230399353512
44.377442388905855
44.465981393959886
44.423744285633695
44.239432096980735
44.72868106812716
44.498061922636715
44.6372053440145
45.0323451441717
45.17320607984315
44.95402329674948
45.42306098819284
45.64644480361331
45.45212474483872
45.67225276768157
45.660797632095836
45.70034884391248
46.13747584513221
45.76315749623786
45.529560655002626
45.71744971347155
45.429371123361555
45.27406652714043
45.12865779516696
45.064722420694125
44.70579250631863
44.426758631475636
44.48851589837709
44.20700504850981
44.035725518298996
44.548287533894815
44.387100659571566
44.91186432601115
45.16051282354697
44.91639915298728
44.88130311619627
44.93459865076453
44.86106028680573
44.73781542300742
45.01298024956457
44.90854628820793
44.83051862857438
44.71236965782184
44.67124263102864
44.61872358753101
44.954821920733316
44.81839302494165
44.75201493623529
45.150847155652265
45.19671584359484
44.97320164521798
45.053754168269336
45.354443371271145
44.59630529314812
45.16365565586324
45.381316277926246
45.26748254107752
45.218027517323264
44.75213474461119
44.447165939802126
44.27232787205753
44.805501854095546
44.492410374058636
44.48464298995753
44.47550141605959
44.95447991133387
44.4168214871775
44.56826033494085
45.245855455862646
44.69756304777949
44.48535538664195
44.23455289446556
44.43555731524877
44.2234328069877
44.90699262576938
44.63510446751917
44.51476040280552
44.55505667368806
44.93457036326499
44.91313054360699
44.976619379030566
44.729195428563116
44.888476483536856
45.34957229907022
45.43585678688566
45.219020982870745
45.055117534012645
45.11213135086303
45.09205038356281
45.236353230561775
45.37078200856314
44.726587038364585
45.14039916758111
45.17395039465352
45.0511157419172
44.76460171553672
44.77359429964124
44.96251938039113
45.10506614689724
44.86717300694029
45.33312463644062
45.27031804645454
45.65572060002203
45.52262274754431
45.36535086821835
45.047105436443175
44.91976997879104
44.97286205395918
44.860556201126094
44.972564632619815
44.63370620573195
44.40445023140811
44.72505168306261
44.958591710303125
44.987151667075445
44.99594947425014
45.06721637622758
45.02283029151216
44.976576803515236
45.29241822007615
45.32102950170809
45.46726726530392
45.71226907768264
45.64488585097085
45.439438779229
45.523995846348804
45.51780533639161
45.206871406128506
45.31654694228587
45.06943448943102
45.21485048651819
45.779911108925226
45.635898584926416
45.938439723033554
46.26698655127468
45.832910516067
45.930296631147435
46.08662887320272
45.79056200645738
45.839429195197525
45.5493040140342
45.49783438315536
45.35355689314713
45.688640260580925
45.76462036506967
45.68548259781406
45.44530180851902
45.575181803605616
45.62449523290203
45.163221860303175
45.65132295386823
45.29953813795945
45.19284937279666
45.345807330879666
45.520302894851056
45.76397627512427
45.6192610798643
45.89076473454127
45.61107179999261
45.43100479559631
45.78257715437643
45.395209219049825
45.86398571857102
45.1531902740471
45.42361676607103
44.80923159768734
44.86686684706358
45.19258069036177
44.69613591481813
44.7665955014173
44.764001207764935
44.60874923317706
44.76607271495927
44.67653208397999
44.62339460862197
44.58406412253924
44.93085390839573
45.255932894410215
45.51070758951124
45.71865836135763
45.86895870023697
46.48857897677495
46.20752126655187
46.363117029969644
46.06526737905403
45.53696307771915
45.90505354139872
46.16305329289722
46.12353322370241
45.64091552035518
45.69868357816029
45.71224189347129
45.77153978050827
46.00004602886434
45.943237458105706
45.34458692210615
45.18319376395458
45.26581625195026
45.85731568040731
45.71814399953282
45.18706783129492
44.855679563687694
44.90057038373655
45.037496600817796
45.14119402891377
44.51080525673236
44.347659073649126
43.92479364703861
43.8265602530466
44.36334699659356
44.21143108032569
44.05375992693315
44.21360684430162
44.58120478405851
44.42391154536697
44.54866202093629
44.2651704548206
44.54917831281568
44.484630998145285
44.633935345801994
44.0942664382709
44.220738213147406
44.52635426233061
44.701533240602316
44.4049774358047
44.38044337001114
44.14610968773294
44.290707402967165
44.14249612051863
44.15529681845161
44.65937506363191
44.67296971555787
44.04907381626355
43.78384606062503
43.96076313172886
43.82674867790474
43.904635735696225
43.57737393715775
43.485507937743336
43.40101929460721
43.687874787180405
43.70800919951029
44.00505219390864
44.18023817671354
44.20565405210258
44.15866549295477
44.85202689080996
45.05008512006034
44.753824001853616
44.76682166690967
44.51039073003499
44.39275968233096
44.621633482112486
44.04342878749803
44.42773011769588
44.34911165683252
44.022976153332266
44.27328108246169
44.0820841878633
44.269329109355525
44.314905768094356
44.69323866933649
44.650119008854304
44.75480611708846
44.7965955454219
44.8664832601089
44.58995167024863
44.64076404372444
44.48499549157104
44.66549531513332
44.73326167373982
44.829572338053616
44.45636103646851
44.15899760155898
43.92007786529693
44.03519538558417
43.76218734954209
43.781085934367034
44.129541339542016
43.92764815720115
44.162483469856106
44.007732410593185
44.32033026167098
44.492646193369175
44.49942549418777
44.039058519112366
44.21395523365051
44.290067300742734
44.23154087040464
44.243372368427046
44.09083974003827
43.954415935109765
43.80468197345121
43.366727887095
43.30003634061917
43.22963632881384
43.03046878440088
42.70388832872428
43.12943368178567
43.15934700870054
42.909606043199744
43.133073628531534
43.336085656131566
42.595864095514585
42.8260719256801
42.83668780885879
42.78743949427281
43.40631915725951
43.16504622345668
43.225872534072195
42.8651380191627
43.19370649235091
43.17058122383177
42.97230519171043
42.635171985993566
42.404237731275686
42.3199499537855
42.60438624240674
42.589792283122
42.000733709175805
42.24336608543138
42.37130306548615
42.459767152295235
42.482325575827446
42.57734203504026
42.34276828076391
42.37058060368883
42.36881171964282
42.531550534451064
42.424284104386935
41.87986944822415
41.8944906100487
42.04481996684855
42.23096706187752
42.4266062350331
42.43010109770904
42.6372148966321
42.40316867807582
42.24093528004163
42.497545771563004
42.608623996765175
42.622573049953004
42.503596383707524
42.38720369601689
42.57477317491631
42.532464732272075
42.279952072120885
42.3933871036289
42.545553792798145
42.4801730328151
42.63899228585663
42.92193281865599
42.47470113265325
42.67285304579622
42.303318245565904
42.31433345865591
42.53274832189363
42.672642469217536
42.81465318133737
42.62753975060785
42.67098326937406
42.66616146015599
42.70731067294168
42.40978380395699
42.24645528629829
42.21925661821178
42.531445164855334
42.59396793207291
42.29386839463762
42.37135929303494
42.797688634690886
42.74085125072841
42.60581878334265
42.62329144152867
42.72333801860177
42.82878736382238
42.96310281018776
42.860428792338176
42.85662473287881
43.05715676693061
42.79887606352995
43.38885799836065
43.26715319158955
44.03135559241384
44.0302907855728
43.8239951023986
43.630574518111885
43.83807775435398
44.15968543132201
43.694308971387294
43.26640352695876
43.41066877456469
43.256101270808315
43.25125481312658
43.0230520152197
42.552194209219415
42.645098637549644
42.60416902032395
42.51711422700494
42.32207505135959
42.81849810124141
42.871395747572905
43.40507886000245
43.49326216724991
43.03917925195382
43.51002195123877
42.92407239176819
42.823113349716806
42.893920126204954
43.04846390089643
43.05235296182602
43.00866798156269
43.22312400004819
43.013456873903266
43.20294762672796
43.24568697853878
42.88070192926806
42.61645243989682
42.71758987942606
42.73348775715541
42.78247048315013
42.59500061186052
42.774004879733
42.835135295416755
42.58464786637909
42.20411981618176
41.71292158897238
41.82052759107673
41.62586806887598
41.79675825749855
41.88121189547808
41.96170041984344
41.84965910568005
42.117270431847
41.98094975595723
41.924152096209404
42.09225991344999
42.34890512332663
42.477404066300814
42.59566488986418
42.477582961748354
42.63266890840644
42.549615092127645
42.024701276222046
42.06084918535432
41.93107451823775
42.099545651762384
42.1318864210127
42.398209932040174
42.2756794576777
42.351796118682486
42.1724691351569
41.78380184366241
41.65205104858403
41.56751096843198
41.871407051687136
41.36155856228053
41.61563365224552
41.13075992717406
41.19070415820978
41.09263947575586
41.19194635016895
41.042637341834705
40.97688283728436
40.607162112066874
40.86612675001687
41.12601225886418
41.02514231277503
41.3372057643082
41.5748181674039
41.17475913360437
41.09389260695528
41.191888028749254
41.27312898589124
40.726173129015784
40.95871021414768
40.45428261218782
40.85905429659251
41.12796320325111
41.1409939171121
40.72741156382999
40.94883084627677
41.14630388837004
41.161335085163316
41.40693452736443
41.253634235541476
41.31256618820547
41.237362481441
41.249945846457365
41.806686845702146
41.53258713219073
41.59470329258659
41.734141050385865
41.89554694190262
41.64798784715186
40.92867343560971
41.44484791266147
41.10615408479505
41.08111231832336
41.16284662824444
41.12980039442158
41.18401966901259
41.14689195741663
41.346683040127985
41.27919153274259
41.640719811887294
41.63477818043962
41.94901915745224
41.951996753688555
41.570021137734955
41.91024019519458
42.050816595455494
41.74332882882461
42.0741377767374
42.25590545199433
42.18053130150593
42.04861191630725
41.92646455020212
42.14186344615232
42.021744541044185
41.21412958991037
41.42956988358659
41.597836376293166
41.56407760442939
41.2850058558772
41.37038615797709
41.394465052326225
41.22247462932088
41.419540440025
41.65452058046828
41.24729952280127
41.659826849858476
41.43240253338703
41.59226351396511
41.83472881732448
41.72575436550233
41.64509006787108
41.8479805477318
41.78239729119645
41.863526634349085
41.7389737213365
42.098895483676316
41.76876811108037
41.640675027580265
41.79601318031054
41.69287091139364
42.105925199986714
41.97090046545241
41.72178537491553
41.91680896246419
42.27969368473459
42.14561396115516
42.37400571178074
42.56003848279084
42.62106682257448
42.69137261732647
42.35456268310465
42.462211339877285
42.450904044983666
42.57461962205438
42.11870136827785
42.264661915945666
42.1597733112942
42.487203251212925
42.78888115544176
42.30404527523088
42.332691843194894
42.718376004176676
42.81069880903486
42.860200626166524
42.913306607122216
42.79372640278386
42.68468296790609
42.8236483500348
42.52097229085029
42.76368532510909
42.64575538593575
42.344349725045475
42.4025089168106
42.51996695629285
43.07284796516819
42.64890449672828
42.25319251297143
42.392902561005634
42.511573881000935
42.7223505453485
42.336702920757794
42.565922987160214
42.48993707274331
42.3250950758761
42.846911009664105
42.54810618904433
43.05115023016243
43.20713620775091
43.350599483042394
43.38375412492882
43.02187308580087
43.13709471560738
43.7168527334108
43.39285669462606
43.06640792899884
43.19420416281402
43.47919068317044
43.1905427967693
43.35219770339708
43.23749143298242
42.68954096563414
42.594919191182846
43.12139812604322
42.95005931017337
43.39897986513474
43.60395169812371
42.93874847614003
42.875333194300936
42.89660568200999
43.328473982165534
43.0789665330765
43.0459373359998
43.01263613475635
43.22329841951155
43.280254420285935
43.18358625132035
43.54652244732534
43.44269432255749
43.95595621520625
44.02388452430829
44.40146974404232
44.27807712065042
44.082151992334715
43.77212375128739
43.587973428014685
43.46145082021623
43.79067633315787
43.52523754482187
43.09739617234301
43.095580513806155
42.84549005921377
42.53055955619695
42.912133437072356
43.10130495993286
43.050122767581584
43.11684817146852
42.841525419118376
43.19383114036435
43.56514202612985
43.213744787744794
43.346151811029486
43.37919029338284
43.29695183877567
43.232133492621216
43.00244512025761
42.793334764821125
42.9967385230195
42.577560908873984
42.55143133517484
42.75651114474036
42.73707271193194
42.752777165451285
42.95710805913202
42.901579549687106
42.61130187249248
42.549267163180275
42.69094555632773
42.733780023645615
42.78177280903401
42.46143360224348
42.69652552302355
43.191654809293354
43.34756330272916
42.77921556400951
43.59000238354385
43.26303528384698
43.344571982930525
43.052867586286034
43.38776420497488
43.24352236687173
42.726753214806784
43.132575289975044
43.22518347538077
43.43108437861162
43.408309576223836
43.204263640440445
42.80650335244093
43.26323259125893
43.25154193612327
43.41361616444445
43.324091606648985
43.500106342934025
43.779745220020786
43.82599266819626
43.75039805678163
43.76951003525092
43.956383582121695
43.390490267178485
43.27096447296507
43.59790680370999
43.66774399124446
43.713833591110166
44.15917222370708
44.02781372370124
44.2900320719926
44.377762528654905
44.0286696554492
43.7433588337867
44.0708686263415
44.44108111529423
43.9727140619493
43.946875147451145
43.632057692779206
43.623753845663046
43.39718793923052
43.474542969935534
43.22993264335981
43.72217533620758
43.58942073678324
43.366430473644115
42.95409313639202
42.63988598424527
42.79745925689359
43.459118314575754
43.4270179615728
43.183384950105825
43.29796786706779
43.074810304008395
43.468599179301506
43.62590606359607
43.72742805190921
44.104968836287355
43.84895960373457
44.2762695276026
44.903070396645965
44.5036551956836
44.642146914788185
45.308217513594236
45.15519848333281
45.38263157390538
45.40331036346625
45.05496740873232
45.40812937624076
45.33589093094468
45.29056350311795
45.52052768432595
45.6521593419985
45.73682212602019
45.54217456877798
45.4196998162856
45.335026766459634
45.35180982279418
45.318012239209466
45.41783964016841
45.619489126406876
45.31286069784997
45.24701377344623
44.71567420231113
44.887357845370715
45.30145506168407
45.31358625552228
45.11938430111428
44.81526798054613
44.770613472878935
45.24952002687626
45.27833884200505
45.53028697642976
45.96428484600372
45.53113053772516
45.14403448541146
45.672709053088724
45.07972909216697
45.64591784401995
45.42728291979899
45.41592412524755
45.47376284570741
45.093722763462566
45.00786574816921
45.30752869138428
45.12294029062403
44.90104948592302
45.019170101311204
45.21501669714455
44.8022453277966
44.84851793214137
45.06612183113899
44.858811588907265
44.336289044392025
44.412816422981855
44.60912917157757
44.696665681153206
45.135543714087966
44.660386088204966
44.92628644799798
45.392988042552425
45.19766108876295
45.56535715134199
45.13254655055043
45.437550938425545
44.96822642899907
45.24325468392791
45.20679870673222
45.30247033343284
45.61745421590387
45.63505149930246
45.39870593189796
45.39103685866674
45.32350386736572
45.683114940796195
45.53715025196532
45.2192003179389
45.46200981516721
45.56933698846736
45.51413642887423
45.24761990690789
45.2567677032463
45.15782094858394
45.381987928149584
45.055299754899316
45.41413386319166
44.91624455020298
44.72490021196843
44.47938869188953
44.236889547586514
44.398325472886356
44.313194863922426
44.65183619586327
44.889499330693
44.627562915825294
44.07719334285756
43.70387040371325
43.924319258916924
44.44040057275877
44.10401042888367
44.40662892440959
44.34898931947798
44.22184001908275
43.428346581316575
43.6630091206214
43.958390240181764
44.058054212580856
44.41596905178049
44.00734306040527
43.92894548734831
44.06521303942247
43.54735174550853
43.79805624978203
43.99188266240874
44.02664402027052
43.90511147457178
43.738662051396744
43.76659173606232
43.68270025553593
43.33344242049689
43.79352794439156
43.66417579968483
43.49223972663358
43.1231754284862
42.94441869173396
43.153576247934595
43.404180473723855
43.3548103823857
43.05035235426711
42.72320409898347
42.812637680612525
42.762698534266256
42.79507051836653
42.864685189395296
43.62192526468007
43.11629782135961
42.80407371403367
42.983457690362265
43.006269566813806
42.7763474661312
42.787765038738364
43.02626586388239
42.605306165583784
42.73731480307434
42.73942150991111
43.009410579484914
42.89392505088343
43.203832026633044
43.023414357716455
42.79211538803846
42.63798840002009
42.795652661302725
43.022084212653226
43.3125409308103
43.04624565520083
42.7398832956872
42.89736804725196
42.90750524239029
42.84812825142666
42.986082943877626
43.196871149289116
43.38172045144372
42.82445580506617
43.15620321715334
43.07531998775857
43.27590403471068
43.11591091866366
43.06582481404281
43.14627740326421
43.080519291542764
43.02925085269825
42.947812118041554
42.67093058096984
42.677004279224576
42.63544119331481
42.504852163449875
42.41312772048053
42.35227653180667
42.30535654371458
42.55533936716616
42.640539699674825
42.283923636570705
42.08093380181403
42.58932003495342
42.58152844681131
42.240485092056254
42.54398601962082
42.2077485666577
41.65853278801178
41.78273003978457
42.02910715892752
41.97740861344004
41.79709454400129
41.65264622155719
41.73586160854262
42.09310558098089
42.52920912585039
42.04661572743804
42.174137130076744
42.259252166938516
41.90778747889266
41.52733832011395
41.15320160416675
41.33605885389378
41.51680281382949
41.20914409899431
41.222816678005564
41.205023605937384
41.261797630997506
41.12916021984443
41.117675426237604
41.409541441934365
41.049153467023714
41.01303272467262
40.953492650403234
40.88764640240653
40.745268729885275
40.72277607616595
40.83973008761762
40.684651790156956
41.01227116242804
40.94181350161767
41.14610907905692
40.93151105059987
41.60050327866144
41.657242355931096
41.99929859728355
41.9318823559873
41.81791591002171
42.027974103398726
41.95192322429868
42.05728334811572
41.618608702233544
41.44403600687462
41.547823476685785
41.358451525467395
41.36478290012736
41.2812542290839
41.42452520188282
41.31394911558441
41.524796733821915
41.41002109694107
41.10562557376537
41.220826803901055
41.53277635910763
41.25475707356412
41.589962928887175
41.9840284451428
41.81613963270286
41.57009953267559
41.94265232365641
41.74730048171181
41.61425853197712
41.88957212161432
42.00352128662543
41.984945111456014
41.68242547044354
41.73403722433594
41.989163082877816
42.20335391640816
41.8866696227055
41.663605898176336
41.69871333624506
41.9430197689847
41.8791185546121
41.61161383747874
41.85025688390646
42.122173279824175
41.97312086903253
42.16804886584046
41.93829206119801
41.871871469122766
42.368712653866396
42.07523239777717
42.1420482221085
42.142039350985065
42.382238946369036
42.28183028838629
42.2041903653846
42.00006086855413
42.38562684964634
42.20542474493546
42.371807653598026
42.46879759460856
42.48036863594017
42.41234999909558
42.767526237594424
42.97474120750578
42.500636907066664
41.92072791772288
42.213917986504974
42.393928480447485
42.669229276089105
42.774975154830585
42.93487956850417
42.55450904561934
42.540188007382454
42.94285066439778
42.950471555449184
43.13395172421956
43.31609565526713
43.102128402452784
42.96089556797787
42.94678820224945
42.9223391951867
43.21830646674673
42.70700934417242
42.97203985073198
42.68352614349744
42.95810096911788
42.90230370018004
42.593542521272184
43.19032544109453
43.16629434901635
43.04260529561694
43.270370481839734
42.86292784926894
43.36734964725593
42.81719351892766
42.09355033533823
42.29926705822715
42.63620263088277
42.53963362762996
42.41038473609093
42.08900105638829
41.94800038066881
42.11886297263561
42.148091943282004
42.44430484234396
42.14878101898926
42.62324003157536
42.70194034662846
42.870372294905124
42.92535197684131
42.975298233366594
43.605445192775974
43.220776542033335
42.92149580222134
42.53749899052623
42.82825102331493
43.376403172232024
42.92865391825662
42.91299775828553
43.106403663621215
43.75648082840956
44.07839656815455
43.96293545855538
44.43193790327827
44.02802492331668
44.30816261728189
44.33229584249505
44.526156038232315
44.61015104782152
44.43861328565062
44.00086435707301
44.040189541322505
43.94275802381391
43.84311725402332
43.51565352221177
43.83778380974256
43.76082557907596
43.62649235303949
43.82174094988718
44.496574493562804
44.24104463836673
44.333042417461925
43.72578119705962
43.99109132353821
44.21247707001027
44.675489810612476
44.69285337070713
43.889592245418136
43.52676487743951
43.19626081086651
43.13542767487278
42.64737740711335
42.79762579662014
43.230784056325234
43.02439173035935
43.015648980519146
43.256011793370206
42.79394657345122
42.794509235290676
42.400374378757704
42.3446360219468
42.61786835644501
42.51780139850577
42.337728898570425
42.35357730622557
42.68058334319827
42.57605245834468
43.040778605324924
42.65895284529816
42.43791126933874
42.36780745775276
42.338631118344225
41.520646252093215
41.77830366297715
41.652770279682834
41.73452247547023
41.793095270529015
41.834188122079944
42.20512004307348
42.18962630185443
42.095723117570195
41.972262497645744
42.435854276845944
42.11402742441738
42.11741055138985
42.053357915266886
42.212113261664605
42.364521621195266
42.0697244810863
41.58605177149783
41.384779911091044
41.07581448734135
41.288149170139285
41.1037312869586
41.032332098169505
41.04985262522446
41.26109664092106
41.48798490902833
41.51161482473001
41.74234875110778
41.87967640869944
42.20783810048595
42.14336092093247
42.57893554968147
42.367089062414536
42.23384689947566
42.48913997261216
42.592996072656675
42.82407132635205
42.701130409927075
43.0601280689055
43.16701617162246
43.567897042820874
43.492481995766674
43.382436318772
43.12446154628154
42.59037117842302
43.309291737804834
43.3238545148653
43.11832085966025
42.68248162449242
43.10486858709265
42.965540005851985
42.62869305513071
42.311755831078436
42.80662726496953
42.818929530423034
42.7587846988618
42.77952907575812
42.7310945776331
42.74237447553728
42.98082371999765
43.34380863419859
42.990964244634576
42.77747365772591
42.546394273503104
42.88778212173777
42.761144595033606
42.46668227722885
42.70501285302533
42.196591934880104
42.42844554364404
42.78137868554236
42.84247859500059
42.64294856876959
42.58327694025259
42.49146042184946
42.458299128764466
42.93456853085311
42.89696854470569
43.02618435599247
42.67301568851354
42.55165725117069
42.74093901260111
42.91264033314953
43.54063161427345
43.22615048138456
42.936635194135164
42.98061439960134
43.07450022856114
43.341542466330424
42.74297584888894
43.229477131527524
42.9210585446028
42.96298148852197
43.19661160785488
42.777725395808744
43.23578654916681
42.99056799665801
42.9338739386806
42.6630865297746
42.88480817831977
42.775921372639765
43.10177579105422
42.88573124317871
43.09259762275405
42.781737611525706
43.46945935808818
42.91544894234763
42.948012139819824
42.843369804269365
42.97112426221403
42.547093105215524
42.480727777657926
42.383714224812884
42.168953248023605
42.22111648179788
42.398250694482854
42.658961318386005
42.94804708232036
43.053419257109546
42.753912815674035
43.09586992216878
43.140597055796384
42.97732745992543
43.428744535993424
43.53647612088822
43.36647695930119
43.20664014210093
43.40504466848142
43.609550710031996
43.736513111729494
43.659899833895665
43.55669960446919
43.75262746748362
43.9897138616113
43.919982231720155
43.90480023231447
44.14431110042368
44.20443607839864
44.484550005380214
44.54125498334596
44.46919617905136
44.02490158191145
44.594335294168
44.46465650835708
44.73660314852668
44.52366773273588
44.43655735295015
44.48268402161614
44.56310381162115
44.53980553775298
44.470844805878656
44.624881843520505
44.522496942676156
43.939581441994534
44.22561245715621
43.97982644669001
44.399902103473146
43.89687308483381
43.67846591801612
43.668564188046346
43.084062792389226
43.32793577827835
43.348847540123444
43.75956462364944
44.26018129424408
44.03463059671432
43.49714880602777
43.475643554054685
43.2021258597361
43.027631385949654
43.20471694824577
43.639577617730204
43.36245755324681
43.28991196378572
43.373390620777656
43.557985110346976
43.25550039549131
43.387505245794216
43.55618147962068
43.24296060018334
43.21671006962564
42.577331441580725
43.261383615347555
43.12023517902379
42.716169806092076
42.57338448525909
42.69536323969703
42.919306625834956
42.73643690704625
42.86096233958648
43.140742719071355
42.96120264926217
43.38690053790419
43.27276408428752
43.35504017440178
43.5006353935638
43.07929735644124
43.702986072998904
43.34024140800321
43.16147985199956
42.9833551289729
42.942940521517244
[truncated: 98,002 more rows]
