# Supplementary material for: Comparative structural insights and functional analysis for the distinct unbound states of Human AGO proteins
Source: Sci Rep. 2025 Mar 19;15:9432. doi: 10.1038/s41598-025-91849-5 (PMC11923369; doi:10.1038/s41598-025-91849-5)
Supplement: Supplementary file 6 — Supplementary Information 6. [file 41598_2025_91849_MOESM6_ESM.zip › AGO3/r2/PAZ_PIWI_distances.csv]

cm
46.97041972163773
46.87621689622954
46.75845721517559
46.760718245449546
46.4831731707495
46.52648264081735
46.561420090635906
46.90980812838751
46.980930125241315
46.540511706947086
46.55735455728161
46.62457018384858
46.562785424799536
46.662424036708416
46.40342412070302
46.37074097072445
46.17599469871456
46.36683104637759
46.63916477409193
47.01800313075642
46.706082917213855
46.70484114587688
46.91118633741367
46.99172994595491
46.33384376301147
46.22342740082851
47.00760927466601
46.72370776436921
46.822792535032086
47.08246031060745
46.826305513335164
46.97423608282693
47.03808790156361
47.398299708972466
47.605501390989076
47.29386195821069
47.597144345212946
46.82200515184179
47.175599718309115
47.01884685533458
47.3020166889328
47.4024542020913
47.497967358254016
47.451104905671805
47.1071898217541
46.88008135009764
47.15925365297278
47.398897019579124
47.30477435902501
47.38376192128799
47.76619306081939
47.803725539165605
47.70746328824641
47.72123165547081
47.676008902844956
47.956217739408785
48.05857706262162
48.016285066974895
47.908198076202254
47.98665518086413
48.28235943608416
48.211313118450946
48.34212671227339
48.31439019430397
48.433252394633065
48.50949521304705
48.14142794972172
48.47691392111779
48.255144174749354
48.33854048510748
48.0018256698414
47.878714590313656
48.077709778986474
47.713516902616426
47.82957867139605
48.21483541518981
48.44933070728242
48.88346645361723
48.63604870770245
48.59393397321169
48.39297573380694
48.617431910797364
48.867583347765
48.29678727618184
48.3794222914714
48.11741255889388
48.232835542900276
48.39627804345814
48.43008649424809
48.03347365777288
48.039489501826736
47.780668489794365
48.180646344924256
47.75552516930759
47.829942965408975
47.856327891618626
48.14745030950056
48.08504610217523
48.189592515376056
47.96564248956597
47.8634317856237
47.96568407893968
47.531876266824376
47.55872219619562
47.99924113182271
47.79434600729488
48.021702291305395
47.83281184897724
47.6660773665701
47.516886844956076
47.96679868284457
48.16375563500581
47.95010076740035
47.90425059989722
47.53869562971655
47.568693776714134
47.889311576448456
47.73621037973928
47.93477808582875
47.615765652178716
47.7075089579207
47.80879984301817
48.04099925329737
48.33085956549613
48.35976810912192
48.20969047532897
47.91070501762354
48.218984319851025
48.103815162753506
48.02960001646448
47.66441009709527
47.87540198513768
47.97671413834764
48.16666157805689
48.04271077795674
48.10817632266724
47.669469302813006
47.919007039085685
48.010522241768165
47.92995666341815
48.373773199364834
48.26250736263329
48.43618571340397
48.64361897360441
48.208945572502
48.27415755830851
47.77201356983238
48.34834679743601
48.63147259019302
48.424190000392336
48.65126236080772
48.86684809738741
49.06167776967981
48.80384581584984
48.537211087697955
48.23226613968882
48.42621590490306
48.70970248712092
48.781145134910595
48.46766396261964
48.65990623888966
48.30254584434323
48.537450825364864
48.52590166137703
48.66181270888557
49.222002367989084
48.89230679427095
48.91793991158925
48.8411328247899
49.193761324919194
49.48941478025898
48.9840717435662
49.09828693191165
49.46740069180256
49.20951500711341
49.581098831389724
49.970542291598136
49.95134092457484
49.957894959804676
49.46593258803338
49.553680006103136
50.1081352352764
50.019129102611416
49.53370811638972
49.9123143332474
49.98009067841319
49.49584045646346
49.47186387101976
49.78621777734694
49.92305749238863
49.89261076794482
49.55713638324488
49.79920156020294
49.74865087201262
49.647594212492734
49.571358138668536
49.18462077141827
49.273185445476194
49.77518637131203
49.5314693197783
49.25795867093878
49.433943990487
49.37601980539707
49.4135357123351
49.3929931023129
49.12950704666034
48.8990873056159
48.84595451998204
48.52659972213328
48.927929314374644
48.74819917146578
48.74149822221016
48.59856802228327
48.399496268357
48.794671179198126
48.82544431168692
48.74871594440908
49.16626640107947
49.29567328352083
49.37229869903055
49.21790673627198
49.594916235753615
49.622396317002455
49.541621578910124
49.51792734773209
49.525871103844935
49.41104834053625
49.19230249303269
48.48206668941409
48.55390331721034
48.619762873485215
48.23193800101783
48.40406943970688
48.36802300918808
48.57730894769048
48.73936976468193
48.53048180071017
48.76463436821076
48.38794118300746
48.86609589449313
49.02432250761694
49.129068424546794
48.8838640703394
49.0640947091685
49.02412061374603
48.868021630765526
48.78255557254226
48.957804321611796
49.2009135788781
49.22140353013794
49.18499189797999
48.84832112444112
49.736032410716916
49.62944326412382
49.74926150289471
49.372484970079235
49.24612613203
49.47105284502725
49.668025690355435
49.97651984703613
49.790797418562285
49.511778695911005
49.30557893232885
49.725877932062
49.8990211006804
49.502421248086655
49.964430217542535
49.74823895519867
49.76744979596943
49.93898879487363
49.98153139638992
49.671253349713055
49.95172774191599
49.896621731687866
50.16699593286091
50.54685139915278
50.28505028867622
50.75187473376287
50.956723076840746
50.79363547872207
51.15167964431745
50.99085399463766
50.434241340742055
50.2262475574702
49.93150533849956
49.40513101208683
49.492539027495106
49.41690718218658
49.27042398213169
49.43445310380931
49.53109500515659
49.82358340652013
49.64818257533911
49.674035406344586
49.85976678591445
50.01366766058909
49.8950759297331
49.61357919992774
49.57444721572439
49.5400905911424
49.506378084349585
49.84649726073285
50.14945165384745
49.50222251796178
49.583829426085046
49.36485365589135
49.76040237073264
50.00079131323773
49.89265561022665
49.620168798904885
50.14867219712734
50.227212459726424
50.478087527200394
50.12441626364997
50.1988060039265
49.9446937594477
50.08553820956824
50.58592710597652
50.24893744892419
50.94835992032424
50.80282576221828
50.34205805075865
50.31066130958353
49.826797727747504
49.832801877021
49.70266996068962
49.79346205083263
49.86449988336554
49.90893787012864
50.10212036075611
50.22475624139826
50.53642707963867
50.76179422131171
50.442397296571194
50.60888005085448
50.558440940661306
50.8616704077181
50.585984164313594
50.713105938659275
50.63202745138728
50.60483111970477
50.35001329963511
50.32075966108579
50.532828760270654
50.38419483472238
50.66237284027372
50.459421139653294
50.35290003585608
50.61184737082122
50.35264414095092
50.17752320518243
50.20095078987825
50.08299223008913
49.63685815650005
49.92789268746246
50.229866097273266
50.14257368800295
50.379596793212336
50.71655462182241
51.02326864666062
51.04547601062693
51.296950547678726
50.82566727111649
51.0818972415244
50.512994742214424
50.71265054714681
50.937167171866754
50.78722250676064
51.43619393947449
51.31347921914536
50.651563639173055
50.967721943830576
51.27040841058948
51.561445205187226
51.33128634871917
51.24928349399837
51.39054212767698
50.93375652375155
51.23268087381037
50.98784506101917
51.06343874895047
51.17428587145333
50.83224667360654
50.73652960207202
50.64636425934486
51.10537078529198
50.8279988275458
50.702501940891246
50.48891527543714
50.45053350685366
50.19499452376427
50.1513622477269
50.394235631549975
50.17715160516232
49.988508766952755
50.575305758261855
50.28068394786273
50.70453198721826
50.852391622904946
50.382072639018546
50.65214742739019
50.37234790974314
50.93023210745867
51.29074633717986
51.11798378589261
50.948704905426865
50.89589740078051
50.90847724088062
51.181961461230856
50.645795056833435
50.46688844807853
50.48718605376851
50.59625305538237
50.33600111273518
50.15695684187881
49.95417193464682
50.03830581823886
50.09747575316267
49.60699898121446
49.84443392547425
49.970484800785336
49.837437791188165
49.871671950927556
50.21877548233963
50.52508293769239
50.51778928150502
51.11389733988575
50.98669519903603
50.849269724376875
50.98549635736864
50.42453613117202
50.33336822566382
50.39609753461879
50.27040324424956
50.36633068712487
50.475875774595
50.31063516762931
50.22882295954051
49.99587218264442
49.99039323767438
49.95316887100998
49.55528787932611
49.87749711141858
49.7004589916187
49.71924282005426
50.28245086158057
50.329181618090864
50.34689083479933
50.15238290820635
50.37643701710877
50.720578671744356
50.56985969792893
50.6013439409093
50.49609940628668
50.25164015197846
50.12651147372085
50.064712544385294
49.82915792847018
50.200768415096704
50.367783890834005
50.61624352150389
49.988362186587935
50.07313061664114
49.95147174638719
49.94359618984058
49.96697789877978
50.191282991687906
49.97215266934776
50.104168410733116
50.37254257785137
50.01017359870226
50.14338549846302
50.61181485425838
50.14590219458328
50.15136591177032
49.71175739770704
49.59910357556774
49.81238798043416
49.97094708687328
50.28875627137363
50.25513260744248
50.10724532354153
50.152321562451185
49.913689559198474
49.76483728895529
49.76512011888005
50.116918304368866
49.51390039465049
49.706990798948375
50.03268774168642
50.26141629857438
50.19082529872148
50.03967925159179
50.47260360764824
50.29487935137881
50.03393746588992
50.19412207987587
50.09400400517979
50.100707441849444
49.61736285359412
50.34701265588292
50.44577274619293
49.781876656837326
50.4620831576067
50.65086450260951
50.33370260328293
50.28932913579436
50.36149334573054
50.27499994337132
50.46423169600161
50.71797021252088
50.36064563718913
50.57336536021396
50.51143501099848
50.435840197834416
50.650810501769676
50.79183973036575
50.80887082672306
50.94719112888609
50.744535268759364
50.83341453493351
50.61398484350107
50.14865712764901
50.18319327129514
50.618832298910434
50.71075676884948
50.83960250179277
50.96068650006048
50.61280048320874
50.12876918806072
50.11705368149643
50.32424568629027
50.18662684392323
50.41896336854237
49.8348441893222
50.11052803904961
50.13174938447565
50.3080152168864
50.25145477764234
50.18034991984466
50.89435636302973
50.74565448877141
50.710555439582386
50.84533773118656
51.07573353130599
50.690982364465604
50.90826543938485
50.76084248313408
50.87302596411499
50.86252718608723
50.41707931035968
50.51625414818593
50.92591010693144
50.80025211590317
50.448465694293986
50.92550307745531
51.06823629707122
51.44921651404699
51.12112002349209
51.22426342968475
51.31573628698195
51.69648256661532
51.42809067030466
51.258027990571364
51.31464358188136
51.64908753510141
51.922781898526594
51.98198178719503
51.84391474529025
51.77416029965014
51.97286637146137
51.6260289737325
51.46915243499348
51.597844424673056
51.70403457488056
51.66015965099969
51.34507487570113
51.51697928684112
51.9041175861669
51.346641743621944
51.778103102689784
51.57452441946737
51.74773122057034
51.76421984996877
51.60347155248491
51.374833956587466
51.229825284686974
50.826325253882985
51.15104009762518
51.441054640722875
51.09242360493628
51.350129523674575
50.95180210253357
50.94459895366833
50.857379391704185
50.57513689990331
50.70028456883728
51.14183222341752
50.40433262965871
50.76792036608748
50.45917665722573
50.68406225333966
50.73422286963935
50.89221244192551
50.669398560058085
50.575090613615814
50.15385907772341
50.412877315938175
50.3848971757384
50.543302739283554
50.36823808529458
50.39812641457361
50.60901708313728
50.9396297498852
51.14866415825579
51.36439099129904
51.378567609195336
50.82642163786641
50.994814117297246
51.07887089938878
50.739696522696484
50.62837569226769
50.45230330004807
50.395962550268635
50.78091961190458
50.831667607262276
50.9231057133966
50.79186503621972
50.645341965961926
50.460149924637804
50.541800684384995
50.59615662750883
50.72149897903702
50.851497212213985
50.73591543113217
50.4474122774699
50.04061552786513
50.26867340214362
50.397088958000424
50.64232640612855
50.314760862345885
50.09429577446563
50.322394612398575
50.26558132908804
50.10852951921952
49.9897463918776
49.96698962758186
49.86915022302833
49.9538486856804
49.75951622156143
50.01498705825387
49.56659607430074
50.12855255529617
50.163249348816564
50.345622349845655
49.96173994903533
50.536824447207835
50.31627598226188
50.43037152056834
50.234071195967815
50.23737909784857
49.94626098201217
49.93106015934033
49.58718242504135
49.654219196828414
49.90024748500448
49.89111576606332
50.263713528833556
50.24642053308995
50.09059284105386
49.85365612961598
49.95116740455373
50.067617384536305
50.33410041775131
49.83681508208555
49.55249256562133
49.95387377651932
49.853871410198735
49.44948463847521
49.86481811909395
49.96788125454031
49.65689881566881
49.47811063411948
49.620693268690786
49.41788872865099
49.37605236229467
49.470302444741044
49.814914730409974
49.90015098560875
49.35058561408013
49.562605469030025
49.548132938235256
49.32570762196548
49.390216777016875
49.46427302260673
48.85072093726284
48.879736080095554
48.754130769097266
48.93308737626019
48.54986792187433
48.10847141965918
48.03561302349388
47.9720874276491
48.28395417448037
49.084751458722884
49.33036545138509
49.4802147977079
49.396371868312
49.21973959705536
48.935104346560834
48.759259380825625
48.78202822418691
48.67481600912475
48.60874599503668
48.62874556064414
48.513980763146506
48.63772688026255
48.82284740180075
48.487507061314304
48.51767811896064
48.52738136090265
48.266310252945935
48.56452919784512
48.332334215443645
48.18960018142833
48.19164338602738
48.474829826477865
48.83874106730597
48.84608268916738
48.640209472293364
48.100976525215806
48.76287239616066
48.90889611296331
48.80847369417969
48.79013542961097
48.56108426889683
49.10293435469356
48.88474441786666
48.96284806362796
49.0170405739689
48.79209065009718
48.70724599249238
48.84667250491062
48.665180101983296
48.73785469756576
48.550722954356296
48.6464087741487
48.79294378073964
49.05027834525966
49.130969668182075
49.56609771687526
49.133548710589125
49.124035693691106
49.14393057847596
49.36536647685661
49.295945285938956
49.16783738790536
49.42584154003726
48.66275677359841
48.89217014215891
48.62760793041047
48.605684395472196
48.72853831875957
48.77827758636726
48.89038771603819
48.9459200258211
48.76042822113378
48.85229191100909
48.57472004288713
48.86441296251111
48.77672574294774
49.222393851599776
49.07725625867686
49.24234808583187
49.170208493293046
49.08622838500018
48.904921610026506
49.07566440507035
48.74896048580596
48.91613184936817
49.02403170748019
48.70659901577066
48.64891740226813
48.85819329446982
49.00767892178754
49.00310102966793
49.103237831435735
49.25852291889516
49.221956653939806
49.06287756879558
49.18693106464699
49.06906558509875
49.07038040024284
49.076651764753706
49.48192856257606
49.519024184583586
49.4260657805792
49.60683886127711
49.680385888795186
49.77283990042346
49.571612825367474
49.48291252152909
49.4733678970503
49.28791571765457
49.31763797949457
49.55018733487385
49.353929807007155
49.08592561151283
49.14222198055784
49.12199579178004
48.793756474404056
48.963217503794624
49.24262258949206
48.93931015277937
49.40125641755434
49.81219466185002
50.01467908816339
49.80853905784018
49.79893455057145
49.56211081581004
49.19751058690232
48.87729761054537
49.02700211423215
49.05912872072958
49.19010454262063
49.30201706374393
49.39930301849405
49.50419164728265
49.143540569760326
48.95690881929697
48.634190409109735
48.34523382812129
48.33742801369967
48.20549086964991
48.338265162947074
48.35167469609032
48.22039575009376
48.073681583054935
48.39379746287327
48.669319743889545
48.979548822939876
48.94801137626138
49.352072961067655
49.651287289648174
49.649729905173274
49.604934873160275
49.7457248459993
49.82446563869442
49.81947324907479
49.86454986042904
50.54777244536315
50.77671120670609
50.532418308482775
50.40417086029157
50.22683192850374
49.85669341662041
49.58038677658344
49.89271536680606
49.5733791165422
49.28398899895468
49.68499668380187
49.723767721294855
49.77195954001588
49.78760690838572
49.46221843446207
49.569449400792415
49.75438155639839
49.69485314881886
49.16514853531135
49.28822961326932
49.922911575097864
49.72788132584697
49.666208786864445
49.661616007750894
50.11164568241751
50.175110967806624
50.109223471891696
49.82557032813866
49.49939337183269
49.50975739904163
49.734600117187476
49.93190259437694
49.61811421544559
49.75982875325208
50.259831550174425
49.789012141407305
50.04490664847994
49.86269800692276
49.464255874334896
49.42499290617101
49.24718674551013
49.32728709227302
49.68673961953415
49.91012296587033
49.595512335027436
49.62576359557784
49.733221383590354
49.543295472393396
49.372125181485764
49.19870553292754
49.3730798138678
49.43023988179151
49.82105329261874
49.672816629372434
49.22335547015415
49.217810884125534
49.678292062633005
49.24864659911627
49.773483457341804
49.527419300442524
49.182077698396384
49.33433556033747
49.30759096564052
49.1129635243094
49.089212134107036
49.18465204782492
48.79131597773055
48.96526816935783
48.939202418762406
48.5229104256119
48.4777835532736
48.50186922159436
48.88564764962794
48.875740331053464
48.98074600376769
49.10076299781506
48.94938389643671
48.95735902972977
49.31760188312648
49.50133819461688
49.564781312494226
49.64063737196705
49.45774145016705
49.46477101207024
49.46550524455332
49.69095988460523
49.804595522460986
49.52470810824669
49.58610234135789
49.481220142396005
49.99269208004909
49.69365635533691
49.765913624419326
49.67212651719593
49.61390605182825
49.04314951596115
49.050574570575236
49.30385295419321
49.04622588592944
49.25040919744148
49.128262553512485
49.12037991474476
49.24442867137667
49.06359890589857
49.17482773307722
49.1456568379574
48.85987177623325
49.00037179629533
48.99529920778679
49.248960322863525
49.10324986627118
49.07805905549668
48.86161523831776
49.02334327286792
48.955748133161
48.81103333129906
48.87506681847001
48.67809575109798
48.5025787203012
48.52094156044963
48.20140730050827
48.06929972428247
48.187019706027996
48.22630508662704
47.96364888226193
48.05870160992948
48.22222617098037
47.796214454594505
47.7734393457129
47.55588402259469
48.24362188021361
47.92998898286591
48.1663172201668
48.10943666503539
48.19808984602972
48.09827696737966
48.89593879754689
48.34774786273759
48.061854539945884
47.9348195570334
47.34542091167808
47.67626905813638
47.47745259585966
47.6603392434419
47.51975193166746
47.497011473171426
47.33841716163466
47.59935340565206
47.73388867869025
47.67151311517621
48.031553871907846
47.99077344713287
47.92854338538554
48.143651701489205
48.0095339040553
48.05734753399905
48.257579500256924
48.31930671485693
48.240093033033325
47.90629094725808
47.9070350255185
47.835720818455435
48.01499648253587
48.01659887782394
48.32248044371408
48.32068755656954
48.55502168763195
48.6081461657727
48.47211610197453
48.43742403570222
47.897404939727444
48.24702503760735
48.59469250955748
48.67896292654337
48.53683284081035
48.09537297150681
48.02723396702622
48.42784803674359
48.97490106080264
48.90618314726049
48.769354929975655
48.91624060661416
48.622689395780114
48.610922836449895
48.53626054361143
48.59573343410808
48.66413307471163
48.61768272446476
48.60490292606929
48.295878518856576
48.17390816445061
48.18408593384831
48.2840273754189
48.47540821002239
48.2855153583938
48.10595227588265
47.83772696143424
47.75218489484426
48.168189886958004
47.974442893256835
48.02976521680031
48.01953772286102
48.41678446343917
48.449882612843595
48.55924392442983
48.294404204853215
48.570054623528776
48.333155880016825
48.495392924100834
48.631270992271894
48.643034326850994
48.402504314000076
48.33874076322641
48.18774455595223
48.18789943047701
47.93495122393476
47.91658403273179
47.78235541396581
47.65235411274114
47.779109974197276
47.82739940834548
47.98224357250909
47.9721676859014
48.09445420038573
47.71104969744396
47.65146610211078
47.83159754698003
47.69775504547177
47.68337339278597
47.48129877763004
47.63817163267727
47.36638271614664
47.37222451476576
47.81335303549123
47.47485273003818
47.78873724898238
47.84928572731783
47.760821655115976
47.406489846663035
47.73377654362039
47.37854983092927
47.43919763128744
47.51105417969805
47.640871765975746
47.88464612269079
47.80796931694518
47.74637496345878
47.56340549758592
47.31381447291129
47.4864127715062
47.40834157442544
47.97251053166124
48.01573562484611
48.218111699595745
47.84321013333631
47.88718501322791
48.25823101063941
47.95733207738029
47.742207641590944
48.303262824839955
48.06172663560308
47.85487119981184
48.49436217291101
48.5723866048138
48.78791784231641
48.51720697408057
48.70561108220548
48.690954815568745
48.21443588895189
48.685123383567465
48.50951634609333
48.433345192310476
48.656937633961235
48.34843284795214
48.57154798158808
48.641441203249045
48.34083038871213
48.72108953554314
48.640427457768986
48.32183697205373
48.96848902938055
48.90565149323229
48.670002128941015
48.34550593550555
48.44802018061688
48.25361231385686
48.88592879669853
48.97552154210851
48.66506135009708
49.105018033242416
48.95474228867838
48.54394730378532
48.545412617138716
48.76500965459451
48.35600218582463
48.167611453621525
47.81303994690868
47.94587679965115
48.10762460509811
47.90708972073159
47.987587919192
48.14750041268229
47.966228619513046
48.19086932041818
47.8669730437472
47.8788669670447
48.27638850218455
48.70294769068007
48.44873247429407
48.35764369463094
48.04184611220823
48.10260451419763
47.93634739530864
48.29640291718222
48.566763992939514
48.454634325523635
48.18781907240996
48.35388559841549
48.3853830167697
48.49490367527821
48.50991507052497
48.68447046718548
48.77850672953265
48.575593163987
49.16278794953006
49.13001111850368
49.334955351227094
49.214841325060625
48.8061402504261
48.87111355034695
48.734867896793524
48.4749689069173
48.4295689675166
48.64838718541627
48.68908070384887
48.70340514526959
48.27231744486276
48.4204392633669
48.8363115008795
49.033648085534494
48.81582719055231
48.6368197530074
48.459765405785326
48.56221221498828
48.71803241613813
48.76450023740057
49.25006851767895
49.10604688016719
49.043525748623175
48.97442022865398
49.05489250263875
49.38187710672084
49.34266110175146
49.46697629287159
49.173715211984145
49.15304083984903
49.28789957638642
49.7379087480249
49.53448884457721
49.47768539976886
49.24045683920734
49.025642019429505
48.968575661982456
49.00891156428077
49.08939155355253
49.103926654735695
49.09092610174993
49.476787288229644
49.674075433460544
49.479599853431175
49.23656201197366
49.4174107180608
49.28335902147817
49.30596752813358
48.93861763221246
48.96816795916533
49.31622400743062
48.67308609570138
48.37516966858536
48.719276856843365
48.744842999613816
48.89075443499699
48.830345991329295
48.66749940678575
48.577472049355066
49.0842772212765
49.04621878927976
49.169469616332556
49.283251812711335
49.06779706906597
49.06778491293817
48.97243396690295
48.70161526543063
48.578849938540806
48.453849682333505
48.492345858868866
48.81825049749203
48.39133238452386
48.080819267477054
48.46662952485919
48.589886141026454
48.90640405923255
49.1375796829689
49.064935582924804
48.777203226058255
48.855550423670294
48.481406545076055
48.30614973948237
48.24652788621195
48.3398173848541
48.83593923738216
49.26897906116859
49.10187419861083
48.50498937245067
48.74710749698126
48.87266843763045
48.809127078109036
48.65957323159681
49.03313394448257
49.34706926610141
48.90347066800076
48.372057643405704
48.466581514527746
48.49335751933381
48.75350190514599
48.875472203609775
48.65345040470774
48.54438474053059
48.76253652484016
48.912923936042944
48.79036237703042
48.50930404587562
48.71191301153024
48.85958404007859
49.31950389836353
49.24076992262526
49.112414695929736
48.93035124426965
49.19385867879144
49.11765297462097
49.361212354585206
49.14459168048737
48.95242582669261
49.045199391952394
48.80035468068398
49.177479794688395
48.852536372321175
48.67329077646452
48.89865006546303
49.45752379068517
49.146876826702986
48.63529358349643
48.76570261161285
48.860822696375486
49.15650384117057
48.91363842060505
48.6965067481811
48.28037507673185
48.28683125743647
48.229155832042444
47.97366598840181
48.06019685040654
47.73815621290468
47.666867221038395
48.01957032019979
47.97879913272818
47.7433238892982
47.96501677122046
48.06380698188873
48.211034580173106
48.08876383643649
48.59862962332914
48.15313816031389
48.00355727268723
48.209677076610696
48.50954477413564
48.78669974140437
48.563967764723635
48.5600948581365
48.69593801572489
48.701286625835706
48.952363726380874
48.86250885651703
49.050718418512446
48.90728665939487
48.87068038300114
48.771390466498076
48.86166690345266
49.06145466264455
49.30144006981312
49.0727772657403
49.186516491106005
48.874876572900334
48.96661782295246
49.08760624999933
49.088094378689895
49.21247008999847
48.945115182336856
49.12540038804474
49.35002216858603
48.956896238912954
49.284201296398166
48.86495488021201
48.61023913929193
48.84401805450159
48.65651915412291
48.579247898151465
48.137733536983255
48.11048569007457
48.01260066156522
48.43806472661072
48.29746485131397
48.40791162971361
48.11281526998347
47.72670600287597
48.117176554753584
48.16398436135706
48.570120777047535
48.54169474965201
48.390743850964256
47.95977428186451
48.00880397896046
48.21636542413115
48.24373932019284
48.3239505164775
48.04082865639405
48.631569960136815
48.43128964160237
48.20155085375609
48.17366760009658
48.12914744343709
48.24837578507269
48.28919273791822
48.14669872124559
48.14245001413391
48.10084346171953
48.08972116219484
48.195096653486694
48.27929797579271
47.973935935433936
48.34978287874429
48.346239779610585
48.41028519695056
47.947503889804715
48.014433249372715
47.91962255324368
48.62035828594927
48.554462158919954
48.4695565753029
48.820026545111084
48.54424754743792
48.76240626347176
48.49935035590608
48.85470381573349
48.693981639458734
48.881546560302716
48.60288058783058
48.47033690623296
48.22493837749579
48.1220783258974
48.34563438497835
47.8679441876733
48.03520884542453
47.96649484027116
48.13066682115645
48.35861995077722
48.16543482172068
47.9745110208484
48.21309639432508
48.55286292453872
48.16789407165195
48.38655801413488
48.41212010345925
48.77008685404639
48.060099769852755
48.01936663114498
48.077442329115776
48.282201958225926
48.10201349404642
48.155364306216704
47.74717231294533
47.851949976226436
47.97306971393405
47.89575201507869
48.34958381368229
48.15757909608324
47.93823407064978
48.25120531730298
47.9167055409662
47.763852565981026
48.27161495110056
48.023544670630045
47.884903676011376
47.560483008966486
47.538001365242586
47.68205586991223
47.4031556914146
47.429719699885595
47.77003401322037
48.21166501299005
48.400936938968144
48.21649072334091
48.32947980827925
48.52414213236751
48.350110951988576
48.689082656297984
48.81041392073504
49.03933608923591
49.05685872248631
48.98866120660747
48.929909270526935
49.084615874372325
49.177830116082895
49.394317357113785
49.50183118428273
49.84462372804427
49.69181114830047
49.57033834418318
49.47390396141061
49.32287985638678
49.321035185296424
49.220349563021635
49.57558482319344
49.72196475348405
49.632465519222826
49.65629523951137
49.88762065029439
50.16825502171678
50.25878091102845
50.484447186409646
50.19183422218001
50.0476224265312
50.04292675865058
50.01514452633591
50.067844307144036
50.064273831136404
50.58900708396347
49.859533289925636
49.98576872787824
49.89644882136483
49.98969254191824
49.7051120366145
49.82262801537105
49.577241002497345
49.77586425985393
50.029771086598856
49.692862608942804
49.34710902250284
49.43298859025733
49.10696256125036
48.842660669639244
49.21656879779794
48.869279002130405
48.65262726595068
48.797450999885974
48.85453320273057
49.017033109025476
48.95208594162215
49.55227576196662
49.77610954468163
49.78141043291192
50.12344068066581
49.740652852374176
49.67823749234249
49.47614549565355
49.54954456731007
49.69948575227077
49.67843287906416
49.69040741285999
49.5415739676132
49.38472697514985
49.84742594018289
49.794630435005246
49.55085702282472
49.276350829788875
49.256802631355164
49.353621500674876
49.36083024658199
49.35625030386824
49.29111549201489
49.50786315988721
49.21750499525135
49.08815208657863
49.3771700860876
49.66094730941979
49.305856647320674
49.36502120545147
49.22061076845877
49.18504966356003
49.027137650805535
49.16637522095872
49.18793018166245
49.18093656271922
49.236334673990434
49.20892226206225
49.24155292104229
49.13697520587378
49.14033510150675
48.94319952931972
48.954419141662626
48.532854148321874
48.65683192579309
48.794721495419054
48.787526868150195
48.60477264837231
48.664500563321134
48.955936712979195
48.629073076945566
48.63479653253465
48.778202752137005
48.576749527055824
48.7621910900409
48.54695076002296
48.32270956983937
48.03323838901135
47.887190475745875
48.21801324659287
48.187290916383375
48.047023588499776
48.1703838654737
48.219702996039885
47.92696599916394
48.45407610349477
48.294603878106955
48.03317435983375
48.00100961411547
48.016367397142915
47.803860730290076
47.900103511959216
47.6344863666536
48.09106414324295
47.945094189683545
47.67964173043381
47.840673852570454
47.89643600549169
48.271717597161604
48.371434436412876
48.51528645707182
48.35739266710128
47.866266593134704
48.19444120196686
48.470567629715205
48.786970263442406
48.43352509601097
48.865250969214614
48.45900991229686
48.80634500771036
48.94825609532137
48.69924738852237
48.578592853379305
48.753537467305144
48.64843041051508
48.67498067161859
48.700461503865476
48.6679411938557
48.6267110866898
48.807746915933755
48.74536511720753
49.15491608702276
48.83156229469137
48.63454895526915
48.475766973874975
48.837530552346976
49.18624447668883
48.98025535584185
49.30806408688574
50.18737384090258
50.033573076787725
49.895607803276306
49.978700139670195
50.579001566534956
50.50261728160803
50.34533928621562
50.430967277813764
50.35580099663543
50.45658825221556
50.51528493036744
50.42652080282637
50.62119609987498
50.77007036266119
50.771348554118205
50.90245884377377
50.78913817137463
50.894166270158436
50.769321968873754
50.62234505723199
50.85703949337387
50.66467880424373
50.41808843693906
50.3240017278741
50.3164629844291
49.89109016045804
50.08037092276587
49.40960704798999
49.453684033953316
49.55556350188394
49.30674407739331
50.00414694180242
50.12846149201709
49.907209297538905
49.62794562562088
49.713212526950386
49.73122015754097
49.581093656000796
49.76345040629132
49.84128118901064
49.74583082914462
49.80504437619953
49.307426098819825
49.547583260036575
49.86983731115289
49.87263932470685
49.86313528608111
49.95059375659796
49.95793251944297
49.76642548167588
49.32249317667136
49.29036910184827
49.94036969380377
49.703857231283706
49.65243298358289
49.07823326060095
49.272789261135905
49.46062241918106
49.05610177685053
49.12603775692416
49.01020016456674
49.22149752006034
49.25363845704791
49.655209742499835
49.04567457950715
49.21010624665542
49.25641091156057
49.115073316428685
48.79027783356449
48.68422141375302
48.77437638732584
49.18802522376545
49.40958287893838
49.456751863641315
49.21344669430639
49.10112595009014
49.25238211095036
49.021717223733674
48.9775892655752
49.025697214293004
48.73771521823431
48.73958120620765
49.052075442380655
48.78608735755242
48.907369295063184
48.55332420720734
48.82654509250252
48.78744550896007
48.69589138907569
48.69935421978915
49.2308977419492
48.778433159061066
48.86491241336046
49.09449263203928
48.81608195889408
48.8737441141776
48.56484022975209
48.863044067841436
49.09524762263081
49.0717063372922
49.413320872215806
49.40281353524199
49.34416032924146
49.328394463913156
49.161849633308506
49.40814220415189
49.27895693030374
49.610611004215464
49.17809193043401
49.13026453459299
49.180290032525875
49.396342804549136
49.6330412882636
49.648031190559216
49.405324695193514
49.22675092463779
49.41057727180583
49.61559387351037
49.46213078958593
49.2738078856914
49.93043718639658
49.94761666123059
49.53753463841524
49.370993496059874
49.09975643441269
49.76286708129994
49.38411490720101
49.267263974791156
49.3293727452109
49.36188318152881
49.44356686307892
49.85426320806258
50.114490849658424
49.73587330377729
49.70737709506635
49.24063659038642
49.198604555568885
49.33005745276031
49.33224078476322
49.16323112991061
49.593993910912374
49.37545599857956
49.093220583911446
49.05078836858845
49.23115974560454
49.74254178187225
49.49627715723183
49.305208462855575
49.23664481143236
48.83504937961903
49.138199909510035
49.0619145094691
49.358254371169956
49.672395697088334
49.65034727453959
49.69323434881691
49.16063274257268
48.86430130468634
48.73511093948881
49.254377533690224
48.88545955361401
48.63838174113236
49.22945634357645
48.68284406749639
48.608593394152244
48.82068689542256
48.36441617269606
48.44323645029972
48.11787273316221
48.28008723987509
48.46973174905938
48.73454597745788
48.27995081865979
48.07007417027016
48.32186224187486
48.0676237260282
48.23248759425385
48.06879266834191
47.89175917865077
48.07558852055762
48.25179973310762
47.91727298062861
48.08607149647283
47.92363544637827
48.395196293579176
48.8261254877409
49.1264884581491
48.623506120429745
48.211150207364504
48.32866646737128
48.30373760169838
48.69330517654314
48.36523324155956
48.46372413869145
48.52373524046442
48.167634344727105
48.103742963180814
47.970160054678466
47.93596226337688
48.0301233401939
48.14858114126794
48.63834169768426
48.40805681634851
48.62244967365113
48.30661099180264
48.785339245774246
48.63477916644977
48.406208660397766
48.65001218759208
48.318424913385996
48.45309376018338
48.04360903554851
48.04527433051557
48.02404995387181
48.15520867430161
48.27309735215541
48.313183389972366
48.798491789827246
48.982630317973836
49.19547779183772
49.30300778663964
49.127733677605214
49.08442812073339
49.159559583116724
48.81523883620595
49.19677162369179
49.30102111532896
48.652827704573866
48.841010012821364
48.998820023037375
49.10044574100786
49.03548180163533
48.85556752041782
48.65689145651045
48.539184346311096
48.58163690786075
48.177556622445856
48.662894794241055
48.74129842479276
48.66891312755151
48.48676391891566
48.31329365078559
48.01482365804677
47.976243504779454
47.877919682641476
48.27472653417842
48.385401481175606
48.519495959352675
48.53927968045372
48.49221932320302
48.629777274049665
48.995518864423126
48.946450925464724
48.86373859652096
49.0685384948085
48.796477682628456
49.071202962908465
48.8041944604198
48.76063096750071
48.90024536365073
48.66440728903328
48.572190107296876
48.41386523184164
48.58469747171646
48.863155790348564
48.43347567567524
48.62628280239528
49.10444449948663
48.902391998164525
48.769128419976994
48.67323286421261
48.85430746720414
48.984706210432634
48.82202223901419
49.008444069881705
48.93688595522198
48.857963040383254
49.09121334038694
49.07171587816097
49.517542073951724
49.164153813563566
49.15958006181202
48.847567001221854
48.892002068878725
49.11778687629877
48.57741584169968
48.95395090957627
48.65622931718853
48.61464103112451
48.690934277131426
48.67023224824726
48.91711632005824
48.95245078460244
48.815770146796936
48.58219443982473
48.36290523536664
48.82830999553381
48.971913973855884
48.96584901194188
48.874466431875675
48.91907398014443
48.91824560739678
49.02470847409582
49.06315664690339
49.38539864880455
48.88074477423197
48.540682640221696
48.55855864717272
48.823079969759604
48.71835676813335
48.532093614783975
48.11658382122919
48.0793472729506
48.27264302913853
48.001634057895956
47.93543125625211
48.40735838699072
47.91065436566888
47.9634022919288
47.94635004168739
48.13613686252309
48.02960148939641
47.876547653224385
48.33574891156815
48.32923501447948
48.77042935429139
48.29986277272866
48.31983886203292
48.28228902673208
48.05542227574529
48.20263201416411
47.88639387154531
47.826197004441795
47.966137848247484
48.014831868973125
48.22788903388488
48.37212149863258
48.101699636771386
48.013809642092546
47.75966257743151
48.131431579307275
47.71445942068265
48.15965439542695
48.08898631663953
48.39012100180691
48.22667461553769
48.135608594064855
47.911058511029346
48.211566518714875
47.78290124830841
47.81765413537352
47.69259434934385
48.02630055150825
48.4189834195574
48.55019657502263
47.678266942514234
48.028401365919365
48.159888003856864
48.33255642366444
48.300873162043686
48.34142971800027
48.62929232947082
48.68126769609799
49.18126699320768
49.29560070588428
49.019808533530984
48.68879152582507
49.00275238693443
48.85957262066656
48.575537106922816
48.88563817065522
48.79251334473789
48.50846987752313
48.67914447819716
48.9100028907683
48.93534410694787
49.09293967214828
48.41020046607968
48.47819632153149
48.412478610932986
48.38116503584522
48.149321948401926
48.48668477503426
[truncated: 98,002 more rows]
