# Supplementary material for: Comparative structural insights and functional analysis for the distinct unbound states of Human AGO proteins
Source: Sci Rep. 2025 Mar 19;15:9432. doi: 10.1038/s41598-025-91849-5 (PMC11923369; doi:10.1038/s41598-025-91849-5)
Supplement: Supplementary file 6 — Supplementary Information 6. [file 41598_2025_91849_MOESM6_ESM.zip › AGO3/r2/PIWI_L1_distances.csv]

cm
28.098909774593977
28.242994814643207
28.060428097840393
28.336820940170483
28.533380209075286
28.38742957055661
28.51686680901301
28.306571941767594
28.407652386763214
28.39122495960472
28.22529485072896
28.431789284633602
28.427547661458448
28.709573871306173
28.47374713376588
28.417248622711384
28.126556678333763
27.994379923092197
28.406396471854137
28.578610492397328
28.327397563725263
28.452867405305334
28.46804121538397
28.281920905973777
28.378017583202446
28.37113383675358
28.69300211221726
28.491353465999406
28.307186898338774
28.388511863451967
28.507144770568832
28.21937062561752
28.550567839442294
28.63794959372743
28.473613015671777
28.284328694637704
28.446980971485836
28.643055465342865
28.758576912994776
28.448067659237633
28.69527530299336
28.68888006896677
28.50056810637566
28.515868822220092
28.666892985752884
28.24463445361544
28.528350006192372
28.60582778308511
28.285350674192426
28.694590058178992
28.66303835952783
28.689138632333552
28.73860598762451
28.607555603537758
28.601823359409053
28.619173331947607
28.67909013178902
28.490075365997548
28.337303301320155
28.607541683022017
28.634553840820878
28.509662902555753
28.78559099370896
28.618859359704647
28.71075533491442
28.70724414148101
28.74820126975647
28.75947992506404
28.551456138368533
28.745322984283305
28.720604729575154
28.7891995676962
28.879201548395848
28.643103645727127
28.81759848233217
28.821713037922812
28.79268362310618
28.945431751970585
29.087150044443604
28.84134041969389
29.14688954004731
29.169711248576913
28.963102272503903
28.76757362372457
28.76592330638821
28.920840882688626
29.015697206955835
28.847642970255063
28.810154408704214
28.760739427307698
28.936803761331948
28.969794465316717
28.752392309230533
28.69652492566828
28.61960734223236
28.570662481136438
28.66779144557644
28.541316164590114
28.79732927209948
28.67655671615053
28.322550826773483
28.678825000797627
28.652444143641446
28.44778619316056
28.670829365076997
28.678219436715917
28.532899321767815
28.56228626078893
28.240522235003134
28.340397490698905
28.522978960825544
28.396242465527703
28.257273094682294
28.392970850888233
28.41635547352315
28.306191717232483
28.05838159976504
28.17805238380253
28.506203075308168
28.661589347205823
28.455752684133262
28.541908724226875
28.694508821023206
28.77538063296398
28.912214765750193
28.58700741837663
28.544910658996333
28.490388251926923
28.46564210970453
28.823422128816123
28.590908344254128
28.829216782004718
28.70821568836068
28.70978436847559
28.64646778891281
28.55226986730247
28.701986819649086
28.93492825830653
28.927956886132424
29.178286658041113
29.115894060196865
29.35416542623019
29.528183101877566
29.61675929755072
29.611902080643315
29.410414760353653
29.173495116727295
29.306435912436303
29.3967626224242
29.285076205792834
29.27652260557535
29.347917964675986
29.307428750569724
29.374371609756736
29.574407997003917
29.33696246260011
29.27064724848903
29.558311205341017
29.5496358829623
29.377023660136157
29.34574694539991
29.240173323588728
29.330498448473616
29.52337982252157
29.307712875436962
29.24820501945143
29.522354637295052
29.737156653583334
29.532370787985208
29.79423395855597
29.503288650820956
29.488626460398894
29.67250381785296
29.6418646103302
29.714046393387694
29.57891089449805
29.691809224333657
29.758367678502474
29.742241798495158
29.477596616413905
29.47739474623802
29.661650517567512
29.58831908521466
29.715787596423798
29.83773893903739
29.76264587715472
29.684123896471576
29.656021869863423
29.74733743291267
29.916660511101927
29.952910426768952
30.05655370475435
30.07850048817946
30.327359830836027
30.13319463578076
30.40092989294832
30.137081072352334
30.117001224443623
30.49408473589461
30.548078667818057
30.1897672242409
30.27245115396965
30.131579171141176
30.17210363671976
29.93708394138072
30.094871773109666
30.112081627935023
30.119942736886102
29.746067724350834
29.858718915699797
29.936219925138644
29.865305969430487
30.010021355967773
29.651409336936563
29.6765698994029
29.848160434752618
29.793342341160397
29.72671552636147
29.453987261097957
29.35876388945357
29.338849442426863
29.449171024466057
29.358677297066524
29.380992194443106
29.495499392849144
29.60345326798999
29.650467060174112
29.60873003912206
29.2820131162853
29.202081146571587
29.003470635725424
28.971765933192174
29.12056655523359
28.988662716711318
29.18183965112829
29.242718173188845
29.27828087193836
29.297091254701705
29.065934002339844
29.10968454889256
29.370974875433028
29.004828797415446
29.105931751078746
29.38665279758877
29.43363080459776
29.473438303684564
29.479797550630586
29.395111438968865
29.168253247459855
29.128900312326095
29.145040435275963
29.2792227385199
29.37246925515604
29.425729689096443
29.5533852829869
29.445223748524974
29.408527466068165
29.604636648233253
29.330241666296136
29.623900246286528
29.60202636007333
29.562733736147162
29.636252731145714
29.690690617135008
29.58088674451124
29.650056020424714
29.729292676317133
29.68021540666305
29.473116149986982
29.704347679892045
29.66480698858007
29.768420926965867
29.8576574398552
29.592194280553286
29.614553543702606
29.675873680950325
29.584198409097624
29.610546660609575
29.5506438885962
29.764460435476778
29.673859577391394
29.57266633959846
29.873917376766602
29.838092992471225
29.713094100078283
29.18706103611331
29.658971904744885
29.44849234815072
29.370328070142907
29.40353233562569
29.502231392733428
29.553961214499523
29.429639448318575
29.551536292913703
29.648037541067374
29.578277119313128
29.886706740596924
29.60727520205385
29.567850569617924
29.609391235724143
29.824464338219055
29.94314082530974
29.65548506785554
29.726413493534206
29.79861169119806
29.75081000872812
29.972934292681423
29.988469732871327
29.983539497154165
29.95550134442408
29.881802499164472
30.033685855111433
30.200629880203557
30.10736977515435
30.15941766667994
30.118185877076485
29.93192361003562
29.93364826711709
30.03666607654648
30.029560281350975
29.73573435489954
29.57749555681171
29.44927697899217
29.260096453451204
29.287196197122675
29.330172955398073
29.60054748402158
29.56501826207386
29.600618916017982
29.59321961522619
29.428350466709333
29.767935148500655
29.797891316882506
29.64963218645972
29.721344599878048
29.74446473721999
29.525781417422397
29.695114187229862
29.648972256156725
29.484982298684113
29.780678931491906
29.61218426716925
29.450843371568368
29.29276653006022
29.5371464262346
29.421303928862578
29.460477799906204
29.37953991030091
29.46372562231097
29.37566069376265
29.280988852557307
29.332258829614346
29.34692726430527
29.043571337245925
29.140563146292042
29.26906978706928
29.07639855521043
29.227498690049927
29.611611901236387
29.36625002003022
29.260718867556115
29.583446735244898
29.44926248371015
29.62949602131965
29.2159173997178
29.349959415672885
29.60943501880164
29.700464344781924
29.91817710798521
30.056392741497632
29.68191809756891
29.79924076180777
29.994500839067904
30.014108575539122
29.883985653019725
29.94715545284689
29.87618988136938
29.639683357317534
29.74028201745098
29.569174377426787
29.632552981088107
29.373672761809473
29.486814790859707
29.559065187387095
29.442514937114744
29.71854938232291
29.783737699228055
29.87873335212067
29.896661299117817
29.753729504969776
29.72823143994794
30.061145194608404
30.11064895801225
29.993528741437473
29.851260223323735
29.973197598757416
30.128667826622564
30.162774994165183
30.33798385188741
29.855159148101492
29.918632893668477
29.706493517717895
30.14126126320306
29.976408023025762
29.970973526157906
29.88474045134502
29.89833268223357
29.768891878770944
29.93413254029584
29.60715783908047
29.68983828797727
29.80333028677808
29.995544661794888
29.89737247641849
29.874928561231336
29.835185058954195
30.006293414008223
29.344388260989984
29.35082446018641
29.27629300849569
29.361379836047963
29.420991859729497
29.287610658314566
29.472819864974046
29.80986452614712
29.396013018912555
29.98262689327686
29.958037675900428
29.859445509986028
29.822900880356308
29.862942038826645
29.459567488134297
29.477704501316975
29.5590422533779
29.504315982770336
29.545163712182703
29.645345792102844
29.614711144783744
29.341486778241794
29.553444026049377
29.312536427353354
29.356171972832595
29.197715147316433
29.31701510749155
29.26495315581168
29.995588796338765
29.836708691601096
29.827649346003213
29.779008081273656
30.1792437158995
30.04959200924927
29.833509007466578
29.951563946813266
29.727905966929157
29.372768410235846
29.39989782473537
29.56083194378289
29.60300250018193
29.41251644308428
29.47172599429123
29.433756956350408
29.44694419507785
29.207425795324525
29.24448110298443
29.36029689027873
29.435666257539104
29.34129878401726
29.305442575225616
29.28358933138281
29.32949859558667
29.100556347214965
29.465756024559937
29.832889918861447
29.63214382596552
29.6825036213611
29.610539946866723
29.714136102422042
29.683934935802267
29.775317794591544
30.015988769890555
29.713609912665778
29.78021218965632
29.552653207874048
29.467577226434706
29.57652210570937
29.583383288874142
29.77718969208824
29.618406012168343
29.582493139044534
29.838434608443954
29.8688497181372
29.51598096258256
29.50030625730891
29.80894758891105
29.52310457366439
29.441978760625947
29.69490324452761
29.723498942075974
29.513881140216384
29.519266009925683
29.56601507177274
29.33224939543548
29.520661711420306
29.692736344974822
29.96735544091627
29.84368014561514
29.668846994849783
29.63483076921851
29.644532315653716
29.34647795110659
29.6832431326401
29.404214965900042
29.38331578323782
29.451648871292313
29.586936581529336
29.46678681537811
29.281951215217674
30.044776764590434
29.761763141627725
29.72071196252963
29.94257907182651
29.708519831804857
29.731444693352284
29.592954189072884
29.63113292180009
29.594160173778548
29.631378279492875
29.71895808671606
29.27410974801821
29.454478225401292
29.281011193810805
29.418341629984347
29.42804356403442
29.309151009935132
29.49176539083609
29.418693535586698
29.18169418270889
29.190346083439835
29.471212489893123
29.435353237181022
29.498236428325615
29.8574520729074
29.7991520712888
29.749421937932905
29.66317130942125
29.569774024895764
29.44939598155636
29.65704491355693
29.557106068444778
29.69714441356954
29.702545661981105
29.413373937438795
29.67987460766953
29.686814828849624
29.50003631265866
29.598536478496293
29.37962677395785
29.77081572959796
29.8407277836991
29.781702631738415
29.766725104951025
29.58472060274713
29.520578513233684
29.3145812351281
29.267641730334606
29.40725219238963
29.754684346253963
29.805355577583317
29.606769436758935
29.601159904487012
29.52061307425989
29.856202759487342
29.92091432267376
29.969677670599086
30.079446315538426
29.8200929082058
29.640158854965463
29.647483436778106
29.64843379430668
29.710544691769577
29.91190754201592
29.841863693814503
29.72269364391781
30.06926827915351
29.429383059442983
29.633146048187015
29.674505963355685
29.663185387740846
29.977520257658163
29.78914914819276
29.669804065153425
29.669087158586255
29.809588619597726
29.534233240025177
29.67673914457904
29.35131393442097
29.413727572988513
29.600182182699083
29.599140525675473
29.404246927573897
29.649309183130356
29.733628105281067
30.186491498587156
29.761417655999868
29.60027140758509
29.662874613637257
29.64944018097632
29.807549958128902
29.764148801268878
29.643345166920138
29.58041394319065
29.523383672838843
29.52094633656545
29.50548779709578
29.923978660422403
29.948245269660983
29.977252669479057
29.795930867733052
29.98085160159092
30.22510270435796
29.87341655478978
29.968256757270755
30.08951012804039
29.94404866823054
30.262503198806485
29.8443575138695
30.166834566355494
29.982106358727677
30.073870370303005
29.67039378490236
29.676915629025224
29.670668512948758
29.752726353696463
29.94393554057743
29.564673065076533
29.483271574862318
29.36861510715913
29.48741640380055
29.532117660643493
29.541838256754215
29.466536217390047
29.301718719755794
29.472234741796715
29.494826056652002
29.279406357525907
29.47593006187792
29.45253228758493
29.473212168740602
29.521221353585325
29.147480670765145
29.605923056396406
29.38331757724452
29.77483672144004
29.425676711538625
29.521288719906433
29.332068534133587
29.463698228367566
29.56344845210071
29.532822953535256
29.323119245386888
28.940664913026545
28.835074960411198
28.846202661774267
28.830315623662823
28.860493749435204
28.771499666689653
28.877836267682937
28.83918481309457
28.824254200275313
28.984130378219472
29.018978799245154
28.73117267132351
28.896540358709416
29.013620551931375
28.871062343465827
28.567775352750804
28.840107177015028
28.635764965901167
28.51597276740912
28.624653748652523
28.751614539983336
28.72760260103183
28.471482185758884
28.741290681530124
28.897266763052105
29.02689216541519
29.030696736725538
29.094640752263082
29.009040031858877
29.137949311147086
29.188985414462753
29.095370732565332
28.737107448915197
29.086681421748523
29.103513140101743
28.866473632254998
28.867659932335126
29.00111555164785
29.061986966219287
29.146918798439053
29.150197768463986
28.846666338121604
29.02446837450319
28.99543969826037
29.359727038012817
29.537926557320038
29.396702458033147
29.585061531313322
29.36707979125661
29.472819191542133
29.28159568756808
29.340094380146162
29.37178760289031
29.36800372064246
29.609656806842942
29.363251576026233
29.306316768729467
29.352330950050455
29.41920003547472
29.623636741925427
29.516775075479114
29.38925589174149
29.174101454028943
29.355846496519618
29.122167206540432
29.25688783138087
29.209637820878125
29.34008146371756
29.2635323025884
29.397117361961545
29.507392290706193
29.696873945399158
29.57660488669995
29.568213169503327
29.658554189390845
29.41449593363878
29.5918266469675
29.398136946662017
29.472598267083683
29.19479435456693
28.987861950806415
28.920466587864222
29.116115080780137
29.25922493860572
29.177208942361908
29.306149982568446
29.276498939109633
29.5503689861701
29.60821514254429
29.428010795876837
29.35619002222668
29.67785850876401
29.76220980840259
29.744351090274122
29.797658669164846
29.650685649608786
29.727473582550797
29.985997843102094
29.492477493374242
29.552980454754508
29.599284958966287
29.339532275917033
29.78176663953877
29.36358856764066
29.549202671675758
29.540396886927994
29.311315173402527
29.28161633504833
29.18980987031618
29.22491962034626
29.371497054783752
29.320216855649598
29.260296589425447
29.19004170030074
29.380069263613954
29.243861890606663
29.07980207835165
29.18263494780066
29.02478379977124
29.20012963499583
29.584834926910112
29.336382392398736
29.397638487606102
29.487387145739135
29.45236913806923
29.433019867565765
29.13593771212184
29.28021991425559
29.37373326290004
29.568133542657772
29.289945957272725
29.535437766358797
29.4828245998037
29.681386060944835
29.562717142160846
29.520270083514657
29.700500339421662
29.744729660111222
29.56195033756874
29.621447255068812
29.284031838562566
29.612071954331665
29.162239417243168
29.14328247718546
29.48439039211335
29.29782994479942
29.376323646812946
29.308222329815944
29.364583001686384
29.395100161104033
29.200596748186385
29.2815351331978
29.297958950116435
29.25127139777291
29.005153000745512
29.20498803756241
29.41737977597044
29.46288606643019
29.40694886681998
29.545082500558088
29.432708402104645
29.356044183173417
29.485975490331867
29.71510401979657
29.614297547026357
29.455300730494343
29.6722252291252
29.68618279395635
29.354542565247773
29.687778591623836
29.58904848496537
29.187392066071347
29.378186885162762
29.120095209330074
29.44743466428024
29.304242181922532
29.316426513180748
29.123699039287242
29.25808419034076
29.452412635939243
29.433067956954705
29.426535016857933
29.430409765994526
29.352183020881498
29.626318264505542
29.563499717618704
29.68374083834782
29.54496622407525
29.355376793892734
29.424910070901483
29.79260738556251
29.810875919189094
29.75939568545285
29.90501593219807
29.967097814828463
29.893160913824584
29.839535822553973
29.800353683838793
29.47971068221228
29.75848470140492
29.68563673334517
29.888738761284316
30.164609093862023
30.113693030457515
30.094738380165346
30.082714743920995
30.15201236672358
29.994229850498126
29.94007152141644
29.66101519573078
29.87699191414328
29.93803368319691
29.870750799274337
29.795278052611277
29.723411031648265
29.57100555385
29.496156571954458
29.502980504652818
29.338991788989034
29.401730965746584
29.350262218996043
29.69587438167247
29.802211158629014
29.66762304297541
30.012763395973842
29.58208156895701
29.982639599286486
29.886641721322608
29.557040276644766
29.501318763833023
29.468191416719495
29.487383068644206
29.6010385559675
29.695989408267522
29.499074698625112
29.696381636232324
29.674654922542313
29.378834645874196
29.184346980789353
29.08441616454712
29.256307997371792
29.55006929985489
29.181903606252234
29.568769345186915
29.307671806244677
29.232521548072526
29.67591130395075
29.439161176834833
29.311757615699864
29.404783220642262
29.581909380618313
29.340948873244376
29.26787473085681
29.09619736464371
29.24097605132735
29.36995206433815
29.14119330968347
28.900803575972724
29.080058091024636
29.261923138865352
29.166661968744407
29.152357121328187
29.39048105963716
29.172059808313183
28.977725631224512
29.29504553604995
29.34756041693081
29.364822266977953
28.998752231361347
29.451069338938268
29.43173749991081
29.661781245918412
29.583916794497153
29.07597894371423
29.513145570259823
29.477276009079954
29.336042472417812
29.21929034986844
29.30082727841027
29.258752756916437
29.806192121114943
29.792748144618567
29.796397906204742
29.83471406054534
29.96906958532444
29.74614931278543
29.555705239550697
29.709362916760554
29.757370397823944
29.93302788137189
29.67018118915968
29.683980658632212
29.969110041407998
29.633954657046893
29.817109761545506
29.82599946350547
29.72385893680979
30.034670021237577
30.04233605009662
30.18409613140536
30.354044246284936
30.275848396951467
30.186813265106732
29.983637172814486
29.8601289199912
29.72276138735064
29.959273000466336
29.919674104704526
29.802257040788074
29.90997276054154
29.80779264310345
29.74275757149105
29.74296750246775
29.754909671494715
29.60519222560893
29.702255551616876
29.536759316381385
29.474041849415972
29.40314387049923
29.06145071225123
29.662778129340715
29.28011163888473
29.35827372403133
29.043590958634905
29.19586401273539
29.230232402345386
29.63265620474915
29.32805774362223
29.080827612551392
29.318098751295125
29.173753840631523
28.849715054723372
28.933520615150602
28.98257597545984
28.86248802372917
28.989540280712298
28.885652121743572
28.93175570470247
28.908958467008325
28.832119189640622
28.790673940842208
29.108658813581993
28.848331709580602
28.822828407153754
29.034399330697713
28.73672874660042
28.94691929083539
29.284479781404126
29.411101650635416
29.193614208115097
29.14485047359173
29.02115064654927
29.19868104084329
29.06188424858384
29.224478343394363
29.226821115374236
29.165464465967762
29.53371016486705
29.197524401553377
29.199537451725732
29.083091245891097
29.295008480154127
29.186557158191587
29.263479656349485
29.21065116378612
29.08134311354623
29.066747413227162
28.977064512877373
29.008560565504883
29.272713784907406
29.476761831710665
29.248075051593275
28.837260385346923
29.026987450625608
28.98366992450619
29.03782546812237
29.212419408299912
29.08838473290755
29.010622347258977
29.190784536053208
29.409657816428243
29.34777137778359
29.16557445214011
29.302583743412836
29.29093381952217
29.47846567809214
29.175152574457716
29.495332917892547
29.350558280062508
29.20566508267547
29.41609490901615
28.798866666014984
28.831557016929413
28.955426655621014
29.245488403377458
28.995112220195768
29.251230714723718
29.211839171017175
29.039439211620852
29.11757525458549
29.032252328297417
29.18244447366321
29.208295954978087
29.49791668888965
29.274617063005003
29.277044557898932
29.201162821631584
29.186052988702684
28.8489103885341
28.975399130801264
28.819442321075773
29.240395664214095
28.909928423799748
29.0056594263219
28.97491662958852
28.70576670169255
28.955910961662866
28.92094391445491
29.10127169931435
29.000961131028937
29.02207805871993
28.90947786189212
28.83931536642647
29.03704074752906
29.024118158328474
29.139048272740258
29.23238244281908
29.136391467086945
28.982079911159733
29.115741391254485
29.084394181262347
29.181773549829774
28.859624905808204
29.015401444406795
28.698558138373045
29.09921465005242
29.213906111632316
28.92821364702529
28.896685680534606
28.724513657542936
28.844115873868372
28.839757688050753
28.95184939551282
28.71514975319207
28.894600539245353
28.57002302072734
28.791755612352333
28.692561224263947
28.853109470559108
28.813540043045528
28.737344102792957
28.884245584913252
29.14534054593271
29.081027277412478
29.042662923598797
28.969528520663623
28.988473062418084
28.894404410100453
28.683625870026216
28.772069579421828
28.892529095207472
28.793850505334582
28.92339211593356
28.756145063788825
28.879663296731866
29.11818243904594
28.79175091202285
29.349927932249113
28.910843199767914
28.966208290746486
29.169119313766032
28.853844177988584
28.885794246530217
28.61619522939508
28.57948989659804
28.610958258526992
28.925753371710652
29.175651868515047
28.975217100374618
29.228916489267757
29.026100605711566
28.876672102765212
28.792823361603265
28.922841585828902
28.86555976963185
28.777876119225997
28.853120416928306
28.921067366349376
28.69700214950006
28.950649909604113
28.99134113532018
29.384423798076188
29.337797288444374
29.275318200332052
28.836081557432568
28.925450972152575
28.83866445657414
29.051221361522213
29.091788894418855
29.259220704919084
29.333183906789845
29.206922248467134
28.84753558640086
29.071961406071107
29.29291777116821
29.01474229625241
28.9900429671826
28.797815122302787
28.9432744431981
28.89930789531084
28.740954923902997
29.240841002190173
29.051922309240187
28.90751500756901
29.1785608772517
29.06872744045183
29.0720700564572
29.01265908823374
29.093411417556784
28.910657730393172
28.503331883827418
28.725028101001957
28.79575135439503
29.02228039325634
28.859164924521814
28.77882171332651
28.63693643271148
28.586192829436776
28.863253054185723
28.751873592109156
28.810595598559836
28.825342076022544
28.75694592855951
28.696305411540763
28.77174875088125
28.789167575776062
28.98266541931746
29.055863917782283
28.971834865704206
29.234797300290772
28.788016272250466
28.874568728794916
29.1950503801381
29.241364544183856
29.075491666492994
29.01514320140431
28.959003910584066
29.003568708313054
28.909930025853207
28.875015995235238
28.845970887006445
29.05108145330818
28.8343324487221
28.94444003684936
28.87503913791112
29.048914622334635
28.94354704826498
28.775477538363834
28.904067873568483
28.907164354231476
28.6569838924414
28.912477577650442
29.034136343227928
28.91819681534148
29.005771343286323
28.85603768852294
29.48658227388142
29.310504002951962
29.052225219438718
29.090364755779728
29.237729898757397
29.068919499925567
29.30479963530023
29.260540700501046
29.213934903015772
29.169886830318646
29.204008933868757
29.318488360864265
29.477337219528394
29.110635055938605
29.34771624086907
28.81324021401279
28.76552931465562
28.737613295144463
28.92192598381224
28.982595448702977
28.994370296542407
28.71133702705659
29.11448565430433
29.323048012051885
28.942583746519883
29.308710620122156
29.106646071639243
29.1446844683969
29.23876929270541
29.475100679863104
29.4044827784789
29.438490539039293
29.381944332931564
29.247915608115264
29.580170284310043
29.55377291238006
29.50846179136198
29.121024369921944
29.296748979492016
29.332300134387964
29.30836521520249
29.725819989627922
29.462685531218295
29.486640638804392
29.57319716826916
29.087805324307823
29.34087562095688
29.38702334615312
29.72114444127858
29.456331645939482
29.339923274290392
29.324000294044733
29.584973480937382
29.537430637994575
29.56124241705895
29.48497757738713
29.37268587079913
29.429359722119845
29.437685225456608
29.51486767110337
29.535762952387408
29.69910372002686
29.68335155481497
29.516175440011292
29.33103577210838
29.52249134780886
29.459085469296966
29.47722554472317
29.7564487594863
29.785694594272055
29.486992988118995
29.76004483344018
29.584630637231633
29.686848333816183
29.565141661130582
29.313339224951793
29.5961939840442
29.23892524303908
29.187164261710794
29.365024181538164
29.50938666953149
29.172677749598595
29.283277305211584
29.125867620130144
28.6822866851201
28.895614564459123
28.96651854025205
28.651798975889402
28.769113175635933
28.97988188066056
28.828472260131267
28.83164806891
29.26771089295317
29.170724749425627
29.11671799638353
29.693262861488872
29.23432959279395
29.22345113491908
29.390602258589904
29.710840247144265
29.320555914013735
29.309179391092027
29.369476881417466
29.077767017140587
29.218134092260307
29.049838396345454
29.13098241608979
29.295122956720743
29.496517464045432
29.66707232539452
29.51958829725867
29.667614005359393
29.369988592848248
29.391345417356078
29.415294188897697
29.123706350818
29.157254159009288
29.385055631967642
29.37867999298416
29.349838712458645
29.575103749596682
29.453648871861002
29.329977742220308
29.488723700907215
29.253356817801087
29.43170734228252
29.373066783042507
29.476890483167434
29.60573674521599
29.57337346703715
29.30722731673775
29.391144069993246
29.485124730539198
29.455432105716742
29.520618280511282
29.516116569299346
29.562952302248604
29.53725317175725
29.439252907255256
29.307947631635955
29.408141662134977
29.55494991521606
29.500262674170802
29.328746748299668
29.313616683524316
28.98153042947172
29.10987001617963
29.3395739972908
29.348993194129267
29.312772592685345
29.51346766308787
29.660877620583648
29.299694281608748
29.46535081674044
29.35652044107105
29.13096773207146
29.374996242113554
29.12017083254222
29.368539522597878
29.468318489821055
29.545753741775506
29.47477471646783
29.478418391020586
29.54607579237863
29.76727072096483
29.437157979775627
29.721880181369112
29.42857208450877
29.424335409319127
29.45246881460031
29.642010552463184
29.68916577276267
29.665026462567557
29.825787695187667
30.014234807891903
29.692023348243367
29.536016875300337
29.59142388624435
29.735340694956406
29.859083293378816
29.884161042537404
29.756422566900337
29.67049306650301
29.822037079506696
29.85703733612911
29.698445478514042
29.823712142440282
29.597653331175334
29.779988265813923
30.019229336663045
29.780831995250306
30.025603697227467
29.844246760501687
30.00213109871025
29.729294606116063
29.74554418705954
29.627676616582182
29.81450851671096
29.657906052996744
29.573034967292887
29.553036620934922
29.429972667604826
29.602058527590845
29.514802414495904
29.528235553638332
29.345396073573117
29.255451558781647
29.430245542647654
29.69526666705807
29.889893414465377
29.157023124351426
29.401648942796164
29.31594279539474
29.20784893806189
29.62079467895647
29.66528089139531
29.571570263228057
29.467929786403012
29.35108866749227
29.276112722492165
28.970205463365964
29.154083804290455
29.27832201714349
29.440248004217988
29.596217465970593
29.6385509453993
29.45141785884711
29.37901950824424
29.573830952020927
29.34380940836097
29.52839832558611
29.4505909703033
29.34407500602188
29.63559926566324
29.445179787876892
29.582752335634115
29.620095445038153
29.475958332380728
29.55023521163434
29.324500713564014
29.427891818796574
29.34283377691252
29.382820290840453
29.227534840241397
29.1804351338998
29.277924024835833
29.2308085215614
29.529925830855447
29.63221360644265
29.565894313494276
29.672001922574918
29.790627225586476
29.55860751209984
29.80094086370214
29.593617178380804
29.51345430022353
29.450836303570146
29.211186966632376
29.63231074423269
29.700751339161446
29.609519230725976
29.518813865473543
29.553223169074123
29.27665053079523
29.4399690781323
29.334542177940012
29.553412467917934
29.252663491617806
29.44921379525561
29.65950042179657
29.359803235133132
29.157444329766587
29.26608714831034
29.175700208072527
29.117371458962626
29.372134150915823
29.192953910820577
29.081861692511954
29.219542800974562
29.225415400052672
29.064995000270756
29.30913318671052
29.3191542156706
29.257593613398175
29.243448306680918
29.50365742218274
29.652190614902292
29.366263736393883
29.102627723889455
29.377232702027726
29.24925542010743
29.44838667124347
29.256352656240676
29.228050975680794
29.547026387329762
29.48572914691199
29.427072732392638
29.04164014920186
29.238510747484074
29.183310578450257
29.138603652307953
29.00305643983553
28.888573673548468
28.883912483718085
28.724435697481205
28.7413664315951
28.790273642996333
28.85424465259976
28.921725062731635
28.582511596087514
28.942999514839894
28.977733574114257
28.773239877986704
28.697292749590215
28.68971074289921
28.653957790563368
28.48466531341853
28.783510375537347
28.71593906051933
28.825785422385692
28.77021695060239
28.909038651273114
28.528023813252236
28.90484045452832
28.929734086642735
28.542258734545097
28.89276866227247
29.0083286490694
29.08326546713435
28.872772766320153
29.004893649327983
28.793059411152374
28.97125093892463
29.01593068524226
28.881982152075246
28.97286027663533
28.9579712485773
29.202553667283205
29.108849972827326
28.912125868306106
29.037285316130784
29.052567446532315
29.111989570117842
29.138393842022612
29.11667758582715
29.14250560958455
29.238563231718707
29.094348365427248
29.153445137909042
29.202239135013624
29.519374884949496
29.21344267550429
29.175602084619594
29.096774970866996
29.33675304063284
29.074159161229442
29.172639211407052
29.363457880637863
29.144287417471894
29.275194050188222
29.0258065994783
28.842960311575812
29.133714654025074
29.042541814378136
29.504779332879313
29.67387279986876
29.58550581143512
29.972967970814054
29.853618655531992
29.74463664524003
29.670072529178324
29.603323914255366
29.88130237091377
29.62875136450254
29.436595324544438
29.688932094902857
29.76193618177072
29.77962487258613
29.80902737451833
29.592023515953336
29.867314045937643
29.855697045255777
29.967667520819383
29.763202855098896
29.688784737293325
29.999590425614024
29.891846191266364
30.075571210105497
30.027675963621853
29.879512830485858
29.98834949512958
29.921707989445345
29.924402073687784
30.085986043455943
30.307888625906024
30.127270902649016
30.3300994938474
30.41169902464128
30.576781344854393
30.659215343787423
30.35438862128478
30.26742574722816
30.744557742686155
30.58733932338621
30.29077504298014
30.308474399298003
30.355920668940758
30.28263899540556
30.247501895941856
30.39048212789932
30.016258163515094
29.928321151929907
30.00224603807725
29.935661655149236
29.78935912900155
29.700957092276536
29.835286307220766
30.1002047571925
30.181455486432142
30.19254774530394
29.985570946680802
30.16411202526959
29.870692349028634
29.83204663353016
29.79129054273204
30.00982307347868
30.23130760709956
30.120038731364808
30.14193631807108
30.081309263822565
30.21894783045618
30.158204934475453
30.35680495487653
30.22283711729004
30.473096352492167
30.246248437839583
30.203793711227885
30.085984878919582
29.757007732743368
30.154462844219545
29.97109005286124
30.204169983169407
30.05422522302372
30.021725928340373
29.92838467436327
29.924269960196167
30.030719856879333
29.897499953953727
29.956129520532087
30.153729112085582
29.903799930532063
29.726764930435213
30.098926638039927
30.11568803471972
29.9370791223957
30.044937480791447
29.97795542582947
30.172387353478307
29.798617435192863
29.59232146934687
29.754448860052367
29.95459334037854
30.03703256863067
30.03351568223633
30.04076078394906
29.786957824213793
29.791994634538774
29.882299378056643
29.914377503462593
29.81360853040082
29.71868630917676
29.778053560906095
29.78300713000146
29.77444408923276
30.13110904210911
29.832115416676512
29.98079588604948
29.895131308513335
29.905654674567348
29.917280073786213
30.077615421026177
29.77654989340931
29.712533709490106
29.858427845391315
29.834358493539032
29.6382103918323
29.59255569042858
29.629754111516405
29.84196445656212
29.797566800045015
29.94076711244657
29.72563603773053
29.570450340133256
29.649491590479002
29.597766436523735
29.695486188826518
29.638447714298156
29.830279646510885
29.733866975821606
29.590757265130293
30.218367203790535
29.88010123757304
29.928852592022977
30.125205939828863
30.122062199201398
29.663537491361257
29.871419088532665
30.18989146043127
30.01640953006596
29.77845917526568
30.0026429924315
29.984805807547982
30.048712474158222
30.015120622192594
30.106347046761975
30.10533898607116
30.011584866953253
30.02639412365835
30.3801766447407
30.12033208190208
30.07212462017836
30.200174419722316
30.378085035094735
30.37334387915842
30.228472910204136
29.937161092575035
30.035883723037692
30.050518895552432
29.698838105051355
30.061696539103153
29.99574857516383
29.92908832992103
29.913234263674923
30.154665963443342
29.671820118026655
29.88755514291636
29.45197998632466
29.690603775045037
29.555156159912897
29.528548701630026
29.549111868420656
29.760844939830825
30.011097277678125
29.859020357818338
29.966176642082292
29.905572728564607
29.895729821826443
29.969237550791224
29.808542798325526
29.572933077645146
29.616863886291796
29.398930717192012
29.57859939021245
29.761980648857122
29.43914874428138
29.41376121918282
29.595465360018416
29.291559570669325
29.29409741055145
29.341511602351595
29.70683241035098
29.695527438475686
29.871347199324777
29.625782969638774
29.73030344518755
29.602420937682243
29.684277248955908
29.522326211719804
29.435484883354793
29.462582738189322
29.565496657482914
29.537246478394337
29.71888243368113
29.40095788161673
29.345780208348724
29.532743029625593
29.627414856059918
29.383130276243154
29.302419759754727
29.395935374367298
29.39625341062361
29.64681410042673
29.735523413837722
29.353083193598437
29.31985675215209
29.25699771708216
29.362047849451272
29.27109243610605
29.062129837324974
28.782737303055857
28.86675777263343
29.22939925842049
29.110703515212656
29.320344324194764
29.551203975263014
29.602266876297538
29.57507750340322
29.532907455941036
29.609185995004758
29.446882948899773
29.62355729927758
29.30473459372151
29.290443268427804
29.498354280652503
29.350080546420415
29.367567299941165
29.366631390701354
29.36826705520309
29.610308802052455
29.444921610294877
29.46107965656808
29.352739336874723
29.508042963537115
29.362721947328172
29.29715645764199
29.591817579521404
29.43390738476485
29.206827364049406
29.115398706648147
29.391228482596475
29.543844911787566
29.149079589436997
29.330426146463864
29.483277866781272
29.50528199556127
29.377164095292734
29.408156175943994
29.61972334524228
29.465849549252784
29.673140381990713
29.667925111631508
29.471363294534527
29.62958719545971
29.366047761474853
29.10905811987078
29.420583306891878
29.59933544445393
29.46888262568188
29.50699286341824
29.696152634506504
29.5676511586927
29.389644995316164
29.464128517986587
29.509349533894074
29.489529997268175
29.415275074224322
29.517951709485107
29.31705482767164
29.579442864754455
29.446359558771398
29.666287014867137
29.960021850212378
29.29265078786051
29.38598532424462
29.65656619369851
29.384262790090144
29.20956414910717
29.745655690872972
29.684645848424644
29.87367326524925
29.77465920340104
29.405253076315233
29.542607540543653
29.546497537212776
29.348604121008343
29.573705404085153
29.638734128249734
29.73787198504338
30.019276002576408
30.07623093920916
29.893723577850412
29.612001673764922
29.591226922684573
29.711383248537857
29.77667067921791
29.65994982980224
29.75056212436351
29.75895782963236
29.885066321555737
29.586817442330222
29.88960176023538
29.774206121443907
29.972586847194602
30.202692949072397
30.01129078115435
29.91300262342047
30.19867281187972
29.85866686538584
29.598537364144505
29.690140871760917
29.766148294294
29.551390447823408
29.80425400890767
29.867518309051388
29.87940326772996
29.88773477315797
29.834379759101104
29.96066918612312
29.765055237311103
29.582417490416113
29.74413879023827
29.537740039776278
29.51722521053622
29.658621308790362
29.392344626650146
29.500338289059087
29.476779985168857
29.69834927755818
29.746910564433072
29.615765484523706
29.477670982619355
29.875343284344698
29.952740422785
29.70921999544678
29.694966049867762
29.86310877306915
29.430882854588358
29.636075851268693
29.451379263962536
29.514379604691975
29.73571745324125
29.526030049997935
29.433041622535633
29.578671245707206
29.67994578590944
29.95394694761444
29.995748087881502
29.55105235826329
29.572951912046218
29.399704907648474
29.455890804807403
29.901304934438798
29.674751767690545
29.39877016846719
29.390174081354992
29.336895972692037
29.367369240435305
29.639203490056115
29.425980775949444
29.475809514528642
29.474277697613328
29.446758215977226
29.628563613339395
29.491865360101325
29.687702949701183
29.639893104967044
29.402076831150005
29.458955507215894
29.432319304859863
29.601203705285478
29.81427163151278
29.92784630661939
29.68348439138878
29.877463681322496
29.938569104996006
29.705076648500643
29.643409318947846
30.043811434971232
29.8254379453915
30.11205417144367
29.980928128257123
29.666984012425715
29.557801954967537
29.761340029320994
29.85248028534059
29.678352958883114
29.94781033108383
29.64257613953004
29.817146268426807
29.943818770060012
29.963391764819335
29.905118047026868
30.03597759220844
[truncated: 98,002 more rows]
