# Supplementary material for: Comparative structural insights and functional analysis for the distinct unbound states of Human AGO proteins
Source: Sci Rep. 2025 Mar 19;15:9432. doi: 10.1038/s41598-025-91849-5 (PMC11923369; doi:10.1038/s41598-025-91849-5)
Supplement: Supplementary file 6 — Supplementary Information 6. [file 41598_2025_91849_MOESM6_ESM.zip › AGO3/r2/PIWI_L2_distances.csv]

cm
29.513835368277142
29.63789750776551
29.617344905692736
29.61977876182438
29.804877389769263
29.71215200361459
29.762494173763898
29.388443651339625
29.743720254856548
29.61496705101801
29.78935084827145
29.81727873212273
29.654011462030837
29.743238668638178
29.755250050468437
29.965435398615917
29.66932301853355
29.58020271443541
29.54682938022882
29.574526664994
29.69707460516513
29.75272734975846
29.702437986467455
29.57758681720057
29.842314391216824
29.775499287039576
29.824201764301602
29.884248312838846
29.631092281559862
29.68796710927895
29.689840789392935
29.398140045981215
29.582726252449863
29.40477277686061
29.345144291005212
29.553492454189676
29.310390551244186
29.67477256299541
29.720006295208613
29.785390093390532
29.615584424462853
29.856627926548526
29.680270497042198
29.60217517951654
29.799871246964823
29.778731556967955
29.594728790024607
29.77760396945321
29.464425986437234
29.449362020635544
29.562820307656335
29.53762031821724
29.69507563874809
29.587931443995863
29.66099765877565
29.52197096004157
29.41626867601924
29.43541829293957
29.301012889365538
29.3668050351197
29.34517168700129
29.361661300395703
29.429724860569685
29.394443934135992
29.35909252062497
29.405687878770195
29.689269508193117
29.347424026267614
29.502701415986657
29.46813542903402
29.45104818658252
29.49386734840173
29.253147006951295
29.52590640237106
29.35470349197787
29.457922644002107
29.587250185706026
29.468590665880463
29.509030818682035
29.661771593470327
29.88269421270147
29.80673180512149
29.547208749487684
29.72562884942843
29.74169606981652
29.78951533768092
29.735185075283866
29.722514442267016
29.62574222106145
29.74855465505634
29.641999619920053
29.863964842566187
29.24552559937162
29.57161137831251
29.364568602011524
29.320259585929943
29.34311177126114
29.230916832304597
29.282957446668973
29.324086600169043
29.34557034959838
29.64401392560952
29.485805587873536
29.370473256978403
29.280932426990177
29.5322971058114
29.48284467694409
29.42050194015215
29.389702909257476
29.18746959982742
29.20438860346483
29.038613042457666
29.0692329567945
29.200748951032047
29.044018052419833
29.049027320085756
28.663472279816133
28.760434498838944
29.18981909661832
29.287194973970617
29.100324794724386
29.228480186782594
29.00411303691496
29.105355106537598
29.272004815156034
29.307429153119752
29.101484074695307
29.291786227587178
29.15481413201675
29.366800865786033
29.203997564647278
29.30358101970256
29.322639604789543
29.44947698346873
29.455035160324524
29.158656622996393
29.452552772170897
29.540999025186387
29.47055286289802
29.658139210577836
29.40057856914931
29.782717977466877
29.8651962332315
29.68390285396546
29.757285017891537
29.61321375610964
29.746825987977044
29.601987980344823
29.630326237118286
29.579292197911666
29.603339667877872
29.580727309468262
29.482496506153808
29.464583858673617
29.731190597501417
29.668531717871787
29.522641958960584
29.611344422953707
29.391307002652407
29.30962601366157
29.540242096354245
29.51584400897068
29.357820014823233
29.487169356260996
29.443214820274704
29.372370688284303
29.539752203319885
29.67016238910886
29.43807871694686
29.724595894802373
29.318203644982926
29.411547079997398
29.627818179522727
29.829990494319528
29.627617599361862
29.685579662675604
29.610615699456734
29.55713466628877
29.46933840153436
29.621502773671278
29.51394640359973
29.437985364589846
29.543756801921027
29.42491894178735
29.442173224614457
29.461673420886015
29.43214930581483
29.548947402631274
29.409320621824058
29.51542639804817
29.519061342229495
29.85564656483773
29.790639314964523
29.961587592845913
29.829872489331407
30.152884187282346
30.083684825932465
30.260028547953272
30.123163779313977
30.277173826586917
30.146389648616182
30.30987858253241
30.410634459592167
30.059464029501466
30.172131299692495
29.920430358594707
30.215939268292445
30.010614432175046
29.971120574901306
29.934736086248428
29.969887877036413
29.889716757732725
29.922123829874806
29.93726063546778
29.96896216366102
29.81899672144331
29.885652590362454
29.835273655716993
29.64832639623845
29.504048592352508
29.546197046947775
29.58579243313248
29.48116360590869
29.800662043174917
29.62735189296497
29.729009415995655
29.69799638922266
29.916508390645134
29.612048474333395
29.32829182795177
29.4697630605693
29.50910914318892
29.515637669390323
29.242126287025766
29.229070770887976
29.256316187053763
29.474440258857793
29.559149987440133
29.530413381579134
29.321560308857418
29.5279960108067
29.621325342795522
29.667339665491557
29.712124073483192
29.718768261113485
29.701691911669947
29.623166017904875
29.54638632166961
29.486425319281548
29.393357702700463
29.52929419328272
29.657858743563466
29.63981953939734
29.734205302313928
29.39499447002252
29.490127095725352
29.405588816934795
29.48524866161252
29.278198898011826
29.341108512808056
29.443245964754603
29.616866321311957
29.86593806051875
29.71005619108354
29.47690171768404
29.44394873878951
29.52107585853665
29.608774193244024
29.451372452689572
29.66152469673034
29.505320909885743
29.725853090210972
29.653585662663524
29.88180771648424
30.00983674180225
29.639608769714947
29.709894462029688
29.62038505660759
29.49855265358692
29.825937485700507
29.809827331165728
29.738698946298623
29.841397725244658
29.827095070890202
29.800633074228546
29.71630781726387
29.810432600831057
29.6735128620725
29.880132278711184
29.808444170647753
29.953762925124582
30.06708951442283
29.90409626610504
29.98128344331327
29.819402963443572
29.68646980727834
29.889996657041753
29.810118063385953
29.99504294867622
29.900070647995463
30.050363677155637
29.866703608084773
29.880483251636775
29.98010468553944
29.942077044160943
29.994533527796058
30.085746437198498
29.826017974133407
29.837277193889996
29.902205422362023
29.84937781772583
29.927618736145753
29.92544675105756
29.93003009343936
29.819355482542665
29.98768247827543
29.78283551432273
30.064377623701287
30.02236002402452
29.87249099222767
29.729134502446538
29.861119669576944
29.84960816275866
29.60911536317741
29.823706363402476
29.79981078632839
29.86211325396639
29.951282257266087
30.021219491325255
29.98796713507644
29.8615812563685
30.013153800502824
29.787316916828217
29.972089346579736
29.823351415387208
29.97711504858977
29.505022228594775
29.73373597947113
29.813052803370425
29.600210488896078
29.753345138321965
30.043234037972784
29.923195716994844
29.587497355422673
29.714050810888217
29.569035798274918
29.758313460326207
29.569857921611966
29.63287605449945
29.583790038922583
29.62300817576716
29.328547497122916
29.672328492530628
29.54631931710903
29.489833059897283
29.62109042545216
29.486868204062386
29.48501438245515
29.452485528854073
29.264950792937775
29.32916649423794
29.287645218516808
29.64333221355466
29.556098381323682
29.819337500843588
29.57489970992499
29.608050199153443
29.721108498791807
29.909949988117425
29.698622650586596
29.83568170924642
29.68616442943041
29.853925582688888
29.901785424817167
30.00115509075156
29.92298675044347
29.889537792175602
29.771997364110938
29.792549107870975
29.61229334865932
29.757819615531535
29.660749739536584
29.75695980466246
29.73656199997935
29.61891530522122
29.41663497942318
29.526631760860774
29.921637498806128
29.789844747635243
29.866762523925
29.741177829560502
30.136145047482806
30.03028489786065
29.82952391816824
29.93306778644973
30.058651243904965
30.090308202447115
30.088474012057038
29.921868910199088
30.05321820127078
30.07819867634356
29.958398098619043
30.153819912153143
29.95183535658582
29.891867401548655
29.63179878595352
29.96879287326554
29.81418271664158
29.88237206765813
29.777656867800495
29.934608711756386
29.961993568665164
29.77593702869345
30.28997608373105
29.9405577236284
29.90705881344563
29.92556258313103
29.73763872071506
29.68832208331213
29.720810836077977
29.624976465844895
29.703166680960656
29.632706401325684
29.655810653912287
29.742867147914165
29.528678114676858
29.774121234168884
29.747767576831198
29.906365696958936
29.673359828849378
29.892747758079732
29.5845407558935
29.62199819053005
29.65817281074782
29.88371860326076
29.570807036994264
29.732205742892663
29.820542496960975
29.89107710747979
29.803362496606354
29.629550876750294
29.78115295984279
29.66535592985536
29.54282178345551
29.839098468018292
29.94663549733627
29.910895377588155
30.02327871440316
29.861608605193435
29.91443557156207
29.87153943420316
29.921353750803757
29.96430535542206
29.97275325099728
29.966759891044145
29.809919100562958
30.021872586816578
30.013564980983315
29.79682074265672
30.098639519158425
29.925107505439353
29.646850689528268
29.83257634127236
29.6559452355957
29.796180390858574
29.57387604767028
29.441469407586805
29.612089730669425
29.762849501615495
29.58103909939472
29.523338713539957
29.68826859721528
29.72998363209548
29.80104285478481
29.723240010134532
29.811821856892372
29.780122741290263
29.851042866070504
29.779912419402002
29.940438576855893
29.805923496924212
29.848134145482156
29.765769402558348
29.931208664457472
30.07525564206606
30.040504413941218
29.916862102552024
29.98264689488202
29.881919729499707
30.12810740743749
29.90894210883341
29.96777666130603
29.90678107443564
30.04884864831305
29.96102194695551
29.842335618375547
29.935968807518144
29.959702059145226
29.770801441283307
29.999893182065843
29.785036413758522
29.41206905341666
29.653372858675198
29.763934142266372
29.796373795536283
29.937758639164464
29.82435460771512
29.77714481686412
29.820953503965782
29.831233285521105
29.751320157463276
29.883734476323095
29.62123269471544
29.80939302865317
29.90007151720095
29.701124563232643
29.606903800379705
30.11877172256608
29.592631188635547
29.8475468227694
29.815207924267163
29.976139050493163
29.992967526266217
29.980659809348865
30.030156550919646
29.953912823672017
29.79034598709153
29.942096559701977
29.661828122742794
29.725653607572447
29.648399392098842
29.963570446953312
29.919566489106305
29.587290970365753
29.778825119039194
29.768701237291836
29.653986861138485
29.640473606725628
29.723708419109602
29.674201069198
29.78200641668322
30.097489996586216
29.951884003575852
30.018133848238474
29.806163346589166
29.96643419546628
29.93635349540225
30.099094642761923
29.818809017244313
29.96814302203304
29.95339588485395
29.67619013661935
29.804519343737695
29.792550440178918
29.88138029997301
29.854387056829342
29.726883633425878
29.72188454441729
29.719349773358637
29.76340606044024
29.755588537910544
29.712658820694564
29.68111011274968
29.5610135398331
29.608502277519626
29.6162825652793
29.81398354937265
29.734252068897213
29.74031534450688
29.706890303536365
29.603180477322887
29.699706711166552
29.82128342608543
29.845540268432686
29.772842860835464
29.74162572356869
29.697616383637023
29.860043327118447
29.76634256083496
29.82848748762714
29.85487670493534
29.799475692443536
29.670256372196114
29.71548254098049
29.685382862916224
29.719049656696548
29.808948032190365
29.756021551862883
30.0204206527736
29.698998454405775
29.941103025976542
29.961608823517388
29.87891024563413
29.793948449239384
29.753233049974188
29.85942878458284
29.895591351761286
29.891487004665933
30.198954566760044
30.016879872095743
29.99230567814192
30.05577337915561
30.190180024031594
30.000743003342553
30.063792025942778
29.871482377965165
30.032785028865703
30.01643610891492
30.02615767556273
30.084628932017115
29.917163745919787
29.840687405256684
29.71269254887843
29.802658320320337
30.089254877051193
29.994041890706438
30.022448717264083
29.94975476215875
29.96020342943477
30.21765408793972
29.927410634691693
29.849212085420728
29.94205741475824
29.761192816938088
30.006849952101724
29.677221896935077
29.87645258891213
29.66861541816931
29.855386519974964
29.89836923799168
29.699810453198072
29.624931940548237
29.74894335847287
29.74076411344946
29.702084020831375
29.734995168953162
29.72015715720969
29.557873993137633
29.722360971680367
29.702735662660647
29.475259246919645
29.61451870166061
29.545159275372626
29.768989880916905
29.793614449017483
29.82247874127432
30.05377426307571
30.038318928645474
29.707858106390212
29.587095265453453
29.89814187796035
29.620035129928805
29.952795523412888
29.781093098969183
29.894846878007666
29.78991514701168
29.833103360785586
29.88906527576761
29.82385311416588
29.682021602176405
29.6771369873702
29.636601680615406
29.785400241163952
29.672944298368176
29.68376800440787
29.714244350751773
29.48997421996806
29.40386639293083
29.284749264231223
29.569077504580427
29.32302329091064
29.322145204753234
29.50412266908837
29.36786407181031
29.378897633067044
29.432120793295184
29.630631618803537
29.42379750504058
29.305504469548033
29.252924364132408
29.477839660045884
29.685586842717743
29.34005987594048
29.5562117857109
29.526270979163144
29.661316982683037
29.79255986214788
29.689470206084092
29.665861349475648
29.900862536769083
30.005404792995474
29.641718677995467
29.519241691619133
29.74820888475275
29.653709875471485
29.587557307871734
29.723647909339043
29.806152498273228
29.838301790537688
29.909018953070515
30.216758832081393
29.956398646897966
30.094326721368002
30.207761657171325
29.981181576053984
30.006575883831164
29.881521584766748
29.830472133987097
29.882646046481987
29.861198867433487
30.095778173118035
30.13782611932628
30.061596928862414
30.123652455191202
30.28358809930449
30.19211500231219
30.044879415820336
30.053910357306947
30.03425106567371
30.27753269056094
30.191711301442492
30.237111214141528
30.185187865175482
30.122007596369677
30.00109920905957
30.131691949966598
30.150661989952088
29.99890368763762
29.98432419610161
30.151918362432863
30.277292908799303
30.01900799815743
29.908228534907742
30.069372397936117
30.220028321813288
30.023224790486424
30.214968905492057
30.054636482050572
29.812741815158834
29.887941683557976
29.851086065179672
29.707383395310337
29.865685357448406
29.925120154199902
29.70892543653045
29.96170222197782
29.9241183534829
30.093454471437806
29.967965733718643
30.06168740107085
29.872602987698336
29.881769137655336
30.035194060646
29.945833966611698
29.981940668346713
29.78875771360009
29.76217779164285
29.87019557413664
29.688153775000156
29.47423245787026
29.692500923037837
29.681069232716215
30.110326212588586
29.713167015337923
29.589296294037286
29.65588151955466
29.568757298397745
29.39124207751341
29.449235045664054
29.464283501575704
29.621742350481295
29.582823917955334
29.445466136954984
29.36599237505163
29.58990686315498
29.377539214306104
29.290123841495088
29.44241021847141
29.674369840984333
29.545998085459765
29.817011613399938
29.9714954268181
29.78310102190835
29.53544546207561
29.87343910561516
29.726657349082043
29.814888200295236
29.827618179179648
29.70577608431515
29.894537933188992
29.495166506824724
29.72261309850788
29.950119187967214
29.868441660832715
29.869931517143723
29.85005334822337
29.86293984594002
29.890764695268075
29.734940454171582
29.625059451450337
29.427147110357737
29.750681006210133
29.48507610380743
29.462311936864772
29.746265187508765
29.393188500346795
29.435945219817405
29.6321651587083
29.413586789622368
29.66056104860426
29.730600082317984
29.758841304051888
29.630811829544335
29.71615931802342
29.54737110290157
29.512030624807718
29.439312972054683
29.70275711410097
29.68229965033024
29.793649116229542
29.62796830866807
29.88869003590095
29.925586027007316
29.79275079829137
29.825113355593476
29.535536678709335
29.62319891760889
29.564948948839977
29.74453684179962
29.866645366793662
29.83798649056358
29.671115176922736
29.933784283176372
29.905541058777324
29.85115558797388
29.85960866523532
30.028225420958666
29.912808029677635
29.78291100224357
29.98770139786016
29.723666358445712
29.795086897679337
29.667685989903557
29.588120920282968
29.50488623973289
29.516315996263113
29.736269577703926
29.662367092377792
29.73532455912405
29.585348676165975
29.62186657935462
29.58396636150003
29.52903966327473
29.634798229894706
29.611915766135187
29.82960578551924
29.960330362127642
29.731624345082615
29.690637217941145
29.698992319389397
29.768012415264128
29.874409053967675
29.818890787568307
29.93478395194583
29.80365519081576
29.924456830190326
29.909876163025366
29.88844338430606
29.895432062936923
29.69065422821336
29.728429473874925
29.72505426506119
29.96635780294878
29.896902269169644
29.704699377554604
29.713072771260737
29.842869125066287
29.749099002167757
29.91993477707861
29.84870281315362
29.691830119336366
29.652946085191562
29.898717854279596
29.89795479301887
30.008538030271517
29.76029665487348
29.7956347695153
29.86461798277275
29.727651274878387
29.83364121310625
29.794196820538566
29.672181748724924
29.54058727466847
29.387754607187624
29.588186430009404
29.505001083613504
29.61191414696709
29.471397623057047
29.378059809295202
29.268662330431688
29.32124717172397
29.441689218045667
29.271578151210548
29.378087700381446
29.234249082405075
29.23925129452021
29.49430468614871
29.398804832885386
29.17790410116542
29.350503849679328
29.48034650860999
29.335416005736267
29.360148652713242
29.46530922696459
29.313750131460466
29.562175660046684
29.317523889161375
29.23384758583072
29.08236664318746
29.377937650678383
29.326185177313143
29.398153142929264
29.27357148481123
29.31493270560813
29.187795773153326
29.41885243334053
29.516481796461115
29.355273470257867
29.21765471999187
29.282830839832656
29.42079710106859
29.590914419401322
29.537684859271433
29.090939273416293
29.404093694689053
29.44926465475715
29.15614967644279
29.3986555907486
29.057970789432574
29.026067900394406
29.243957889983704
29.315933045942977
29.271143216340814
29.380166768178217
29.668289248635233
29.70397429432251
29.755963050565047
29.73184996109227
29.823019498435016
29.825842033771572
29.677264070463483
29.745738035197153
29.91797012396286
29.80248214487471
29.952465813983007
29.836377503086887
29.69587058591558
29.846377521108916
29.87869882429003
29.86013381558059
29.92020253955948
29.908279124065253
30.09782469800706
29.962636099778788
29.818786742477805
30.04581944549999
30.060250763032524
30.098954613057128
29.825873098489897
29.984854104012754
29.974256683480213
29.962095202274583
29.82462946060283
29.88801536780383
30.154660666857488
29.79309500819067
30.04942618190831
29.828264235800724
30.012243594079823
29.70230298833884
30.048760216238968
29.886219152434478
29.856707094097708
29.689137032586522
29.59141310472051
29.654326259442907
29.67430054064142
29.6872141303287
29.468934781612404
29.516634099054716
29.50141651762094
29.3966420613585
29.471285303816064
29.635048946735125
29.625721074919245
29.76067944531579
29.716363805888435
29.69262634984133
29.584297452014756
29.700074207330093
29.533223930848983
29.614017580092856
29.752248657906584
29.708950989753113
29.837137447796227
29.892786542924775
29.60941482973691
29.771656117249307
29.821635321738068
29.84633435903364
29.64288104234172
29.71174730320821
29.78940674881716
29.84874838694577
29.807977163319723
29.91591968717386
29.865749659134547
29.922344459191507
29.655917958311345
29.717348683470785
29.8206254315166
29.831195253196327
29.764813151561825
29.664017375678824
29.859725299275063
29.601640280882467
29.773588474729447
29.63128581288419
29.69628241046246
29.46304888149987
29.50964571222761
29.323448099906045
29.435577628907716
29.63061952641929
29.68363020652162
29.797595721116316
29.63423679848412
29.707975018502477
29.43533433308673
29.651206192427335
29.64237666277594
29.72066303495508
29.606944288819957
29.863139296007652
29.65830189346349
29.874286659312006
29.865052065094243
29.982827010845735
29.815617078034087
29.597716049930387
29.994273396048413
29.380580286695913
29.326724010339202
29.21142748674363
29.535984132641683
29.59370817660872
29.345326218171376
29.54614970123957
29.372684886570344
29.366428032320425
29.366383581471485
29.326665667847426
29.68983871589936
29.71516664654392
29.541365600734608
29.555643059747208
29.692576012448523
29.43961099399927
29.539101201120676
29.44454996100176
29.519109791044464
29.526472090357565
29.502904438276467
29.540718005705255
29.696865552397103
29.34373369127908
29.707626930725617
29.76332529654884
29.576368217972625
29.765050702051578
29.496178014976994
29.475407404451555
29.298055135381077
29.260992868160642
29.414178294783238
29.42055340801376
29.60864257658692
29.64084617308129
29.442425681079104
29.51449399200012
29.4966227956578
29.530611834813016
29.39885054314288
29.563729501759454
29.347293539966984
29.71245469477383
29.75311541307715
29.53849054845508
29.529204329034695
29.522786812297564
29.605674889766227
29.3387589503446
29.386669111143128
29.572019077729415
29.475569157600013
29.31872733400199
29.37210345973339
29.367101043326432
29.54896711391662
29.499285458683683
29.63520845122467
29.61690544680432
29.626948269162376
29.538139474186636
29.31570325856009
29.513511517544167
29.44375259669698
29.66221279707747
29.45547784989295
29.417529473192186
29.27408621599251
29.559538210787856
29.44786170527447
29.466364550200094
29.453400881687973
29.374656809469187
29.399209534400992
29.705099742525068
29.336990769430322
29.60875680025999
29.2901506356219
29.44089505717114
29.28763242181528
29.2268890998515
29.296122439283927
29.52585622101575
29.213721225833968
29.498605015376302
29.476029275792445
29.313114726017574
29.133402921429038
29.42322565450772
29.41636274750767
29.46886395157077
29.583702648356198
29.506866996025234
29.59718062896679
29.59807175600012
29.430319891123414
29.42396371046526
29.5313667864956
29.75279410131957
29.795368094796597
29.49054007542428
29.588723447624602
29.570291615669298
29.275780981477244
29.27203290909612
29.54270831865602
29.633426760263028
29.65931713544013
29.8089085941877
29.63448098804025
29.623341794380085
29.495603253857865
29.668428995511835
29.460913868447197
29.530471243147794
29.49814951429919
29.47792019383196
29.1641861899234
29.595356195237162
29.555376244061836
29.527255162995566
29.522125112455626
29.654872670538985
29.709814654388637
29.695843416614196
29.71546144853947
29.717712788385363
29.46631095579388
29.52927647198741
29.853199645334115
29.860179571756696
29.59931990146904
29.465552692668993
29.473197340559995
29.650534643138126
29.508807149514592
29.52581369987058
29.653160991719
29.687360437362038
29.564711576213003
29.68124259303902
29.621026919708324
29.836885800182262
29.824260777164323
29.773891497668245
29.61982090767933
30.019527496970085
29.78977599523542
29.747894009554336
30.056745469542438
29.89903715380915
30.018372038456864
29.75256271080507
29.765688389061555
29.63794679561644
29.748030546010735
29.839419974636563
29.753813368335262
29.928034792532802
29.524972232389775
29.91993298068865
29.65286991699534
29.601614960783508
29.7465065253539
29.471102131120624
29.423153868823842
29.575762081037013
29.712744009307766
29.691697261620302
29.79140778736681
29.866996905791847
29.938652991039145
29.726016494758344
30.02478912593478
29.936371820265816
29.892559879293472
29.78770771080604
29.94364551119777
29.792860725529373
29.722806367462145
29.891551095619228
29.849435711118026
29.791230364218297
29.910934444342583
29.961039368044656
29.9907380758772
29.73540584526579
29.682225029955337
29.662567955775348
29.47001462039367
29.887394954680232
29.874261582758667
29.928716446845616
29.903807508131152
29.85455497373206
29.9044930144149
29.936835444096435
29.918378717642693
29.89468337504515
29.88266135782425
30.03229796901062
29.92935054755131
29.98578896004935
30.275587372393794
30.31914796991694
30.18443966348486
30.164272525183012
30.195780118362798
30.233933568509656
30.291313494453217
30.112030872801046
30.240502418836552
29.977548827047414
30.096295814069986
30.143071476629046
29.86760789764041
29.85212523018512
29.9350274729899
29.68830626143723
29.726807125678793
29.81709670825602
30.090474633404
29.73124748782566
29.672107812849603
29.876704051666767
29.93512403478342
29.995741966671766
29.855263188866225
29.953754640254683
29.840564515625683
29.915014968342263
29.78002050303153
29.782510547726208
29.893876309251908
29.96961216767524
29.86890423232211
29.841302881315737
29.672478762974567
29.80739167838331
30.094951528589778
29.818621653126097
30.080980241316457
30.005907815568104
29.926347797705375
29.995719315679274
29.797563036813244
30.01704011915572
29.88080640120161
29.64194438356311
29.905338635640426
29.78528307217556
29.69583798367776
29.77613446058879
29.950807886885343
29.77832097016015
29.814179928461744
29.74360962789669
29.554062560017343
29.628928141632898
29.873521908320832
29.568049526304296
29.581197863913932
29.878982142438737
29.784767738571837
29.57829466878031
29.818263073596267
29.720015155986783
29.788428928067592
29.840501086924668
29.717825995840265
29.580705793796604
29.532397168295883
29.853916132132206
29.653622825575823
29.59701469809661
29.845206854818723
29.590992539046848
29.68848765745963
29.48368335842868
29.694520873398883
29.73392885587725
29.765118090021776
29.67941011836317
29.81022790422299
29.89803694855937
29.84518120747753
29.650410492841893
29.868051686929192
29.453212127084242
29.678883879494403
29.765680227077244
29.66013747359457
29.686308431013202
29.835199370782515
29.801016464557115
29.77208070841406
30.012956014925294
29.97735577515903
29.989419580151363
29.852836534301208
29.90387757087763
29.876642190968038
30.065030492239647
30.110661663710808
30.025804611943464
29.76300177158799
30.101287490314036
29.820259299425793
29.908125813541552
29.949283873387184
29.965560920776177
29.89388792466575
29.725261354812016
29.775242087643615
29.862972529079162
29.880452729327963
29.80429755828124
29.76239022947879
29.874894874513735
29.81818145341597
29.979600307664754
29.720713205806092
29.776538897182128
29.836667318332548
29.788687558721175
30.037925531162344
29.950575670751142
29.727230657232873
29.894522584810613
29.839918913173662
29.567025891130363
30.050727726770017
29.957091531750695
30.04654397816165
29.876902291934677
29.837097125514116
30.034890606447426
30.12307834801302
29.96683297691581
30.16047870382626
30.114661802819185
30.08936076811328
30.23502397265908
29.774896909188353
29.985055652752244
30.12833233463038
30.03984948938993
30.277124521539932
30.066119844508663
30.086623162951025
29.982024519983224
30.230226224500207
30.013354637267263
30.251823196526054
30.171980274771155
30.225253439023014
30.15381152363719
30.075427318907963
30.07822900057287
30.104483486960127
30.13469256721022
30.20384681042339
30.30132590716954
30.418295301447856
30.23169110646532
30.23301134586676
30.144457827659487
30.21173215841784
29.99532603492817
30.060986032373073
29.99860764215662
29.963596305640092
30.008393041140522
29.76248060547576
29.873240897987415
30.11525009038623
30.07436996868166
30.09464161338556
30.059973901794223
29.88927133375274
29.940883645669327
29.731156800913197
29.952179304588206
29.7711488015653
29.914469790340778
29.809975588110824
29.87026066554983
30.091235028310127
30.109432912129776
30.152930464858866
30.151323433921323
30.04446028444939
30.300821877485504
30.130325158001067
30.148323607561217
29.979990123899597
29.970205301316902
29.91770241313767
30.12768414908642
29.969867022927378
29.711658555689098
29.78935502635661
29.815625886702406
29.665075767699474
29.808294275527746
29.63881424959396
29.919086682726334
29.934033948516063
30.187911898119435
29.885676877591592
29.751299063650578
29.811557940395918
29.965216935968286
29.851566200265186
29.65663315276266
29.874167809727364
29.7438047607322
29.852068808731538
29.6757186386491
29.87555166789349
29.74295983132833
29.786342470705215
29.946111925745384
29.94932576859961
30.044098432719192
29.88067802667093
30.04035466506147
29.976826708321195
29.66248349917145
29.716354534820162
29.750920644136706
29.894857335239784
30.085145533096902
29.829279753875483
29.973061032176933
29.936958357769747
29.71066818256773
29.69777588194066
29.566500990142707
29.67322989716371
29.611227647443496
29.700281380664467
29.713364279695345
29.408818812020634
29.780156583691188
29.824548779536862
29.927080417935297
29.786919061025145
29.877443541920663
29.807848113785273
29.647234968779134
29.833034313765744
29.783259088606812
29.6921502968219
29.984655705655392
29.78417108122127
29.68214000384075
29.730116026837706
29.369384720554415
29.734007791945785
29.542899036165846
29.661747314609645
29.666908951286338
29.79565517007178
29.776508964246467
29.62876267053511
29.753647936929834
29.93283086488696
29.720344466750067
29.64802122012517
29.575439722480535
29.591967601938872
29.44569449637769
29.577000008869184
29.63385098666172
29.464054321028176
29.650722889270856
29.601468928786623
29.61083471179118
29.538684889065305
29.420219226776982
29.46661957331616
29.477983268231945
29.691469314630975
29.826452261574357
29.680551072535405
29.664866133886818
29.582884364777353
29.46750767815064
29.177443751676368
29.467381854514713
29.587232031561165
29.409115776630912
29.596632481199414
29.79861085725485
29.72474988498724
29.70962087730733
29.882256888598537
29.502582297502418
29.772164236490763
30.015782269100836
29.986141116753313
29.83966049935091
29.850417047177093
30.028973259370016
29.877498818097028
30.077824468090533
29.76612958090902
29.63413546378556
29.807054506614907
29.724697548299947
29.80309134995838
29.689987105084615
29.655487376029665
29.780399383823884
29.904529034366657
29.617522392924982
29.8754576896753
29.91097791560598
29.983394578145962
29.738497792776073
29.89247793323268
29.902558910949512
30.13509229699031
29.796819228828003
29.65072388633746
29.808018673071917
29.877805641803523
29.612146303195484
29.88195753601456
29.885325466228498
29.881164627078025
29.943484907518894
29.7496813788664
29.545607813234817
29.697658234323047
29.89266470618891
29.889031148501537
29.79881718514192
29.87754720214884
29.91347696956338
29.841480192047904
29.934886287694773
29.92451827692304
29.793207414636004
29.9079428162457
29.811735600028136
29.531333637861195
29.88362951057218
29.764958172133383
30.087987262018743
29.990352581283748
29.59297248569579
29.820462109756107
29.93900959365439
29.937569176733987
29.680661837057073
29.721797240652048
30.00485468732571
30.004723042166003
29.956611837008687
29.580536959559158
29.681994928826832
29.675751607349277
29.89550575064667
29.795211170325214
29.705350163817762
29.68928418539759
29.726636642911938
30.0027571684832
29.96654967071564
30.12556569170119
30.213293343810076
29.90855665429694
29.922081267720902
29.81422223380375
29.86669644922586
29.786831277131032
29.929256138723805
29.93137186966784
30.03190244222438
29.703515992758348
29.765925832502198
29.711898879557776
29.730943141637642
29.763320365432946
29.680195902181396
29.70041098731659
29.74978762686508
29.90136956403541
29.88956026167402
29.83343514648383
29.896094323020062
29.737166466164307
29.56159392733635
29.563758430650456
29.35805634659306
29.82418823837317
29.54556874586261
29.608447093987365
29.673630048914806
29.594556564795507
29.713091837682924
29.8667279277677
29.620175969013097
30.009636023300626
29.95145895512706
29.913481478542884
29.682959672330753
30.052350581053116
30.013030993851043
29.972421110011663
30.03623786207809
30.089961614312525
30.16270456887763
29.974468624442956
30.03488752205689
29.796598650878458
30.155326781191864
30.169790853193
29.977218658587343
29.80215888151281
30.03344646159083
29.75247344347986
29.649332312187784
29.888244740219005
29.838336936933615
29.925489477485055
29.753428562287734
29.696349086468356
29.778963819908768
29.521054396201187
29.413557395829052
29.7898915501519
29.616953604472734
29.795186905076182
29.7222262269913
29.901834786298725
29.945684298448406
29.677659102989146
30.060483014549327
29.91210462878882
29.774205322276202
29.69532342326602
29.96467440831357
29.944159257423212
29.9800976341692
30.21982127005891
30.186719164181426
29.96580088929115
29.975849542198326
30.07941569469698
29.959002990915227
30.01162734431283
29.943705479170035
29.82426488354315
29.771554410786035
29.79557558710808
29.627220923184716
29.685641950719067
29.739919780162385
29.898244360353637
29.745715230070676
29.80888003177791
29.779103969732557
29.677890103357555
29.560280326297846
29.713369662866405
29.83151174463971
29.801451789259445
29.721823564678196
29.610148421129914
29.755147986160896
29.87601859111103
29.903045943154265
29.66927643765537
29.84887344713988
29.953175152730484
29.704639682125833
29.845324135124088
30.168620150659624
29.89515356519787
29.972871932706035
29.766495688072183
29.578170377348474
30.036646107951505
29.99734996757845
29.970480122600414
29.741155554034943
29.619733082294523
29.892535880303814
30.032270194227284
29.946069298109368
29.86557698041879
30.041864886930156
29.90491466003262
30.081979600630252
29.80243377792815
29.89584024387592
29.971797116442207
29.891851488449916
29.67697840159388
29.836718771774002
29.845058351420406
29.817303131402717
30.046438044026235
29.904872218930766
29.884012504099086
29.92657788493199
29.709235231011885
29.775634254655312
30.14272593655041
29.91700873638013
29.884240115752885
30.118338774362492
29.85827213398441
29.93836383748983
29.815491944344426
29.98652213144253
29.853221443497944
30.030035832862097
29.824554540540205
29.76862185566652
29.92066632687621
29.704160100534992
29.76537855853332
30.068609652915814
29.982271650433972
29.75124040804189
30.061381820400893
29.783876337853453
29.846957882087388
29.88149675857061
29.956948714729826
30.043968088500797
30.145496358316468
30.119486957167663
30.011274554740925
30.080613103338738
30.08705290528294
30.220065305026008
30.162904223186988
30.24750855928532
30.170979464895385
30.005097526937135
30.10354931341622
29.974734879860726
30.00059610379748
29.909715262758212
29.83387278025324
29.77970186856703
29.91002770722747
29.992391535941035
29.999459433812262
29.822867220971705
29.989863199247715
29.79263008808959
29.759860107141122
29.785470211626023
29.66315413496517
29.68200642257091
29.798371773022428
29.700308555558085
29.812295749253387
29.761978444371657
29.774292261362096
29.838358407533505
29.945970392554266
30.087168846300337
30.019608695483026
29.92696629741589
30.05246619184067
29.80559597090748
30.08354057157631
30.177428825265537
30.073870098473428
30.06462000640035
29.839475215969657
29.980594274826323
29.953907712328846
29.7288286048979
29.910695256417263
29.72920028602536
29.799044940108082
29.974120981125846
29.67961309420298
29.625135670422765
29.77517078339088
29.7373037963053
29.53494884906472
29.6613999327518
29.721066963857847
29.659059527318284
29.664520224293028
29.831443887373606
29.718001033298968
29.83593527874889
29.67140435001688
29.613973636857512
29.612344427974776
29.652215640819264
29.552186952168285
29.705565334974906
29.89296123212223
29.99229843484807
30.07172911490092
29.737742369538424
29.58891135884135
29.525684413231453
29.657044822215788
29.530338195586157
29.738421636313724
29.79726486395362
29.677497859644916
29.67329127139646
29.80260081012566
29.775373206509496
29.517109589068493
29.651316539260982
29.738778741231535
29.892272467191106
29.869225201668254
29.59905508018859
29.82757082529576
29.97522220808957
29.74305691722524
29.857967260779134
29.85094966970096
29.957213907901952
29.937467166299253
29.786925406030694
29.910260961128365
30.117023030820373
30.06949871985736
30.02405348158017
29.824706717587542
29.956620642341907
29.883420022502463
30.169323349065692
29.91847362939228
29.845649900670878
29.94914209389967
29.835679363650456
29.7647725830788
29.767541227592925
29.85273060502885
29.92440685155768
30.092067304931113
29.787759021562508
29.81481161331586
29.850233002402977
30.0766648124121
30.003745864728955
30.053907461853452
29.80907349308884
29.96207889481955
29.984515259314584
29.77079120882868
29.979162537684243
30.01861125950709
29.815392133798795
29.74349660840291
29.885542290932396
29.86082956208449
29.775827932023944
29.955887528521625
29.820880944302456
29.815828990895238
30.043938325085335
29.933614691654927
30.053930376774588
29.928132013009318
29.842331624771976
29.954036576501313
29.670510258246416
29.99953810946173
29.887631018191826
29.73945529034554
29.752282442400627
29.668256899578072
29.78521274055248
29.93754509162044
29.85147217061352
29.79951696110441
29.79393388636195
29.810228286633222
29.657485497172583
29.83757104106417
29.80016228801396
29.781271180085948
29.756745551056667
29.6158439282199
29.758857047726313
29.729538462187218
29.86834445046481
29.8650929892363
29.9878242892992
29.95822254101529
29.88181983430372
29.931058520388465
29.913620850252947
29.759509273233192
29.877830949064368
29.902163637645423
30.2506700652533
29.919595767640224
29.520221093390447
29.737996175013503
29.481234240058683
29.53540164794615
29.985247571018203
29.616289434178547
29.865466970676806
29.656432084051136
29.657876988490983
29.677578791746463
29.482234896235198
29.524268712918108
29.734265371591885
29.703264346377985
29.726415905934577
29.65338154447599
29.72790414863739
29.96176778195334
29.89590264475432
29.70130911177945
29.622956931475926
29.578238223803513
29.403985797862457
29.35482074009196
29.575762474629574
29.49530252071354
29.887773465888557
29.73050850261873
29.834342286287086
29.927503859508118
29.951615099368343
29.694425926095455
29.761944645816108
30.00925148868235
29.99144970306107
29.89146773996904
29.9040029842753
29.9091862972128
30.01905383197821
30.130220386031485
[truncated: 98,002 more rows]
