# Supplementary material for: Comparative structural insights and functional analysis for the distinct unbound states of Human AGO proteins
Source: Sci Rep. 2025 Mar 19;15:9432. doi: 10.1038/s41598-025-91849-5 (PMC11923369; doi:10.1038/s41598-025-91849-5)
Supplement: Supplementary file 6 — Supplementary Information 6. [file 41598_2025_91849_MOESM6_ESM.zip › AGO3/r3/L1_L2_distances.csv]

cm
15.474632945221106
15.495689485744618
15.475579075586905
15.396059294205788
15.598080833337685
15.537202221586954
15.605388940107844
15.374012258408461
15.25297703225484
15.249496297160029
15.27993400968961
15.2322568476744
15.320524510700059
15.32984448446233
15.16753854319083
15.44231442244061
15.62288016621689
15.610758244984869
15.4884856071918
15.737483969573699
15.89181701797066
15.82480989965846
15.954181844505655
15.822034533112538
15.948657545555468
16.03498343139584
15.971450831507967
16.02504464783039
15.889005788912806
15.998267676140403
15.877343029247339
15.972960902078507
15.792312366872103
15.934270916915464
15.811056883892595
15.821371055072156
15.925871603622591
15.844068038598945
15.840659526360701
15.695475046985377
15.844408014678809
15.731689006479485
15.989829735053826
15.940781888912376
15.8949128192271
15.793786376739197
15.875656754333411
15.932137076136438
15.837024957045204
15.837465013907222
16.010437311523326
15.817645885305044
15.938748573243704
15.62471436422805
15.49664116677034
15.517286738313288
15.818636105768634
15.785169667288743
15.707064292210559
15.590852810605504
15.971089825877213
15.870166141778428
15.973236571402769
15.976528939687404
16.033212018646182
15.890141379779521
15.712241514355059
15.970630689109264
15.895156749773067
16.02978156681541
15.801800607855693
15.87138583748474
15.784027027577013
15.74799560685214
15.64580781258691
15.896940574455416
15.71073181255649
15.619664142983448
15.726271116762872
15.597457586587641
15.821584360948563
15.718698545010419
15.697785267644168
15.791641947565148
15.823197146403045
15.788840046757263
15.751706652341479
15.634168285711358
15.69992436767982
15.789404377565024
15.783230874619354
15.638384035360565
15.954492931183626
15.773200203701354
15.784330866315257
15.822849622069942
15.38178530362179
15.777659347692314
15.707246832145323
15.790671739200741
15.495514883293493
15.675519324387924
15.610225859917575
15.681432465799917
15.54647446841307
15.730814501304607
15.655235849885555
15.768997911214074
15.904259198224203
15.844018658819774
15.953033663813775
15.741965477326412
15.607001048200482
15.773269112863755
15.831647409099718
15.649854970790605
15.589435147428928
15.832601153570595
15.547018409151848
15.640653639673667
15.837691703010181
15.730380757918567
15.589217530407412
15.444740024962362
15.52343570113658
15.610611259635785
15.565565595142969
15.737060469908537
15.60136731754958
15.73612220964493
15.609722212475859
15.688180007313425
15.637355431427729
15.367973160437375
15.441071279826389
15.420059654745923
15.641031969869973
15.296342397083437
15.361495848210966
15.29836829973185
15.49811216041382
15.493696209000184
15.617239529915603
15.466437402361136
15.477573848428856
15.552714954771783
15.552490249071377
15.462394096493965
15.403600714675974
15.648515152934506
15.530913787059552
15.676951655483576
15.419662397054742
15.588209015125727
15.538542315335503
15.472444662484154
15.685670313828888
15.637803398995183
15.454988501157976
15.260052603936865
15.350459628151023
15.47196143453434
15.46039011426037
15.35393456042927
15.505915732538782
15.736132729449102
15.700271135239475
15.773198824287855
15.817373069449545
15.668716934383863
15.857716257885764
15.648628324677562
15.621197646375363
15.689957159467488
15.558060182773703
15.902454574764654
15.523295583048696
15.627576720823756
15.763478057115064
15.862859848347844
15.93484741570865
15.866789351208626
15.751527956880505
15.733275011872044
15.884039300917348
15.629251586732202
15.68016656132761
15.919822119514969
15.71419884450467
15.866779970706164
15.93830257891388
15.693784485299295
15.64053564671521
15.840494176222172
15.645086919218153
15.749179549565623
15.581309858615237
15.520783984755122
15.483689827066588
15.37772259668661
15.452326568656517
15.741111209150942
15.516265057963842
15.505038450115853
15.46266977764401
15.478038406904306
15.457327833042422
15.717595155067393
15.518424754975209
15.470045511959205
15.497518231993965
15.313351761214026
15.302677299726685
15.194963476248999
15.390292191442516
15.635388441558787
15.414278991530761
15.698067284651154
15.514156617583817
15.445484616916188
15.288226254211645
15.411012464972575
15.51892360680613
15.087893189552027
15.234305673812411
15.300173023163985
15.215022405585229
15.259484600250692
15.063105639785832
15.383820929600114
15.29002667554071
15.270864280954262
15.357166228494854
15.03288258052148
15.17421335760032
15.177436062102117
15.20029186125782
15.205726415779504
15.270115714338868
15.284071772085865
15.444671948032916
15.445435744657935
15.462166098050725
15.30388828863014
15.421515792127659
15.239120943535482
15.008293000064608
15.046081306110342
15.224180680101965
15.08985350520923
15.493905380431048
15.29285351901703
15.342471942542103
15.588495664238732
15.519819531576754
15.5863476608551
15.50464496806719
15.439807168768692
15.534971201661817
15.48689767120192
15.113252302452137
15.222257342926492
15.332604003191157
15.172258292417872
15.146542819286674
15.273215518391567
15.211718964896153
15.258775907690218
15.409863504961097
15.420181355140851
15.61491087737459
15.509710353846756
15.552373399960496
15.720486450069464
15.558396597201124
15.570263497628074
15.609499776555122
15.66699545378826
15.45749255439682
15.281597492625966
15.405247857509694
15.478628591050517
15.531790751641527
15.54969707958136
15.475495888135146
15.428438847730018
15.412694252349292
15.260908057688107
15.490237960681457
15.482734388536642
15.650744415243015
15.807953894875535
15.612167801046905
15.708348319923982
15.62223955089615
15.688511275108967
15.809680740315814
15.97788343389719
16.035618893214426
15.858558866328284
15.868881629455256
15.775615332798248
15.860088088564547
16.09048730402864
15.971839902505646
15.732374884473446
15.643942871207962
16.06663349980256
15.869885405290791
15.636782753711955
15.976024949523717
15.594714527907959
15.810040647190117
15.59996328920118
15.393476730558513
15.452631595650288
15.50463048694049
15.612638454961349
15.597917362839553
15.741357663502834
15.458024101762971
15.475715058693586
15.614786290681986
15.363728246603626
15.531456655071255
15.707563107796608
15.58873091721899
15.756199999865302
15.800669796421372
15.647808353903406
15.429830500010333
15.807551865937736
15.75366007536256
15.612135669714474
15.435355028768779
15.559052165295771
15.586675102073789
15.445791282178268
15.4707587539758
15.67215319188396
15.586050781132668
15.448594187379744
15.576143904764583
15.608450459224615
15.57989635812585
15.5550024650184
15.663577778035481
15.49670557440529
15.507764968325333
15.54280809640408
15.564950145230574
15.344102397715627
15.426379097173141
15.17232267784004
15.354240312904997
15.436777886123553
15.231102701401928
15.450758625676295
15.368055637034121
15.490855874090833
15.337799229393626
15.490450186657448
15.694068680733784
15.379887337299541
15.585937290607562
15.403784702578992
15.534172491425881
15.54969244415258
15.55323861888616
15.573004230743145
15.592633809228168
15.289979478260143
15.450089820071247
15.229221789986164
15.630373046227609
15.318633288893057
15.345517934963148
15.580471659976736
15.360146090276235
15.51602781175939
15.501435798155441
15.426241944531688
15.54291679060813
15.342994885169803
15.55256115769454
15.573290773760759
15.723557408539325
15.561095970753595
15.555156342309942
15.592040789490015
15.499003444148524
15.490148333642026
15.66548288327422
15.435524195890743
15.570965880911611
15.595437627556626
15.654935618067721
15.819050118900607
15.45180337488001
15.492253048534936
15.281570814570802
15.31525874722042
15.578273707924586
15.291024617647194
15.177790916315878
15.236234443347604
15.009020184010462
15.209849414917015
15.140765219423384
15.168143394190057
15.238049887937644
15.281557247027544
15.51792425916122
15.290067123481379
15.375122930805057
15.492090826509205
15.27599814560668
15.36645143430541
15.344472247759533
15.553318248069115
15.461526492979564
15.352907744028366
15.388353994504197
15.466537705391238
15.482530142905617
15.278944125563306
15.331774705276136
15.278386322490512
15.176298871404756
15.461857223683534
15.264566337533925
15.273284396432542
15.424040124685353
15.577843159628179
15.674997117412472
15.504310033333551
15.447375599734915
15.377350644882906
15.488045087026967
15.251840623144583
15.343613415930376
15.21973928801309
15.461151748264783
15.497923795275028
15.45613003406753
15.506204872575795
15.486789180612135
15.650688914200016
15.692323964306272
15.66256220716613
15.553934426647906
15.632961247551494
15.727268651305717
15.517188254847765
15.382099890607254
15.511250329206177
15.464795761570649
15.75133406456404
15.781767728040384
15.680367296827267
15.842254617838107
15.708338883551704
15.432315515648718
15.532756417829681
15.805200355947347
15.673137434747419
15.769582372081352
15.682839425786057
15.774007402632805
15.593122001253063
15.575919404709627
15.34320162598048
15.592576421846259
15.526919609049392
15.746624699847512
15.326553413718944
15.32012692644851
15.478624852786837
15.719427685286965
15.725276623948364
15.723001820042205
15.495406432697125
15.585422240003531
15.515334803563526
15.559707073103532
15.573169002440133
15.703621068157815
15.81005034477752
15.635377980412027
15.736792449639376
15.660296412043602
16.028146398795506
15.866897729592656
16.0393885693389
16.095381379901117
15.97479867709507
15.675355947552239
15.659749068287068
15.841186378210121
15.952254889101718
15.773523033415492
15.780301187087641
15.94445119687646
15.773964955532549
15.935475838296979
15.737349583576835
15.944071857646524
15.86056589807555
15.88034524849133
15.857276698775214
16.066199548153236
15.826978013791015
16.050281570413272
15.965581762785984
15.801572687042604
15.852823106929872
15.871498276953142
15.80411319903635
15.906708809479902
15.448700904856128
15.53448065577904
15.594531024843873
15.486617994100069
15.589890267460346
15.614279073237302
15.54498928741923
15.718075421499778
15.551071228747116
15.682703304076428
15.725707256937069
15.639584961803472
15.60502415837627
15.65969645093371
15.649096841054192
15.72826025057246
15.710040146308142
15.738858189671129
15.621936436724404
15.600106689018888
15.40848897189708
15.468148753576369
15.29893114219035
15.461696903110754
15.661257203008317
15.385100154103405
15.362932626689142
15.442428769410563
15.213410939697836
15.623370487027456
15.464205214474804
15.309366126586815
15.243724118936788
15.262879913811066
15.30336615860421
15.153905699572716
15.129389814780865
15.216113484609592
15.189786484779914
15.49247488837965
15.37407787489657
15.16597460529484
15.347683741486609
15.320403557916974
15.245671464593391
15.15870502072388
15.348351348713887
15.245509056969087
15.321051814359413
15.048361131458808
15.123956630839878
15.451918412583696
15.634748504509592
15.3311151987716
15.261506400469857
15.45557526137749
15.298220492661173
15.442216918447171
15.35315761217537
15.196524364439425
15.432260339022005
15.55460321466849
15.54607623345093
15.243561476478698
15.437780972808905
15.47128128778551
15.486527279564928
15.409194013911632
15.335181577894993
15.417313562535321
15.423653492617017
15.545770967223353
15.512694119028154
15.38245156465107
15.17075184913518
15.369512413006724
15.37157987090911
15.592223504641325
15.592792542431216
15.45481740918229
15.655051485601106
15.458344957345117
15.657304937255327
15.685931844379496
15.695834602093583
15.63390559162429
15.642271717149624
15.555805714433887
15.840411927831646
15.741770318627918
15.858512812562745
15.758340297586514
15.504569859850603
15.50720139246293
15.560496920173206
15.561603460177995
15.422504778268372
15.200838769349952
15.317551358020733
15.346413146872479
15.48879737684056
15.241153299276666
15.222961584108251
15.396527252291268
15.447090028555982
15.650560260008076
15.377507250654153
15.68719387743881
15.518343741598045
15.328831723361226
15.273191121405635
15.198363357597298
15.382603291374142
15.338745723530124
15.268065069771737
15.164916622210496
15.20083953505451
15.380056740956118
15.203222240466596
15.113690830281344
15.153270009252198
15.140917643424626
15.110562791457482
15.227237885742262
15.437867071984396
15.347359039825394
15.511751391498176
15.422274310635132
15.333685083157539
15.399863540529878
15.35279754644693
15.620952593496293
15.41363120583331
15.53461274863558
15.594403273361417
15.385557086162432
15.482416734890272
15.543723452822466
15.594664663823114
15.565816781902301
15.973560410901081
15.772917460528376
15.819735924917063
15.659586846867542
15.69383025397595
15.516729181927483
15.647722699848858
15.745818111007386
15.89871330428938
15.866534651586615
15.662308227760885
15.768186493345562
15.508582920072508
15.850348408659459
15.569635167750068
15.756531187579629
15.634604972361503
15.957018031504964
15.921004781578556
15.719755477349263
15.724598529704004
15.652866998899212
15.73306065074339
15.887676005013175
15.605026333165181
15.384088871540223
15.637392837063334
15.508368287262037
15.21274199240017
15.507019954592513
15.582607322980309
15.503403000008433
15.279079433932905
15.529676039881574
15.386285273070765
15.580334878879643
15.463987942257441
15.75600091391091
15.604604960534097
15.26348254479763
15.63620172335657
15.58667460112253
15.73094946727588
15.52278209060321
15.454091257786137
15.602270311041634
15.496884958171968
15.66933132567634
15.803294874321512
15.858398204236998
15.644458086894968
15.705672021783457
15.777644262515961
15.527091215212463
15.9482975913198
15.522581278362651
15.506132340138908
15.720268771719352
15.937908258764786
15.94202341793653
15.823560817544223
15.886604063217503
16.183582228494604
15.880874193586976
15.775666657902702
15.70161852084385
15.774135796052155
15.683177504940875
15.715356856525021
15.642181165054051
15.649957841897805
15.919901958149097
15.710583601553463
15.69546146020955
15.870830430820288
16.096541177196716
15.829794340299017
15.741671450583059
15.839511938014226
15.73823867794449
15.740172067334372
15.78198887296729
15.68429505230649
15.850085269921552
15.833658135237688
15.700622092051496
15.77064291190728
15.86113222131919
15.925934715516263
15.815664388245882
15.795060981382429
15.45778356788413
15.504529465893794
15.643640908117865
15.325723958281351
15.611630578593807
15.695131871578305
15.501737175883976
15.418728985331398
15.946195116774891
15.911297355983757
16.004694375280305
15.83296714486033
15.893544781735288
15.962080781775045
15.979428709153789
15.866253291842359
15.785329172983358
15.950289760495345
15.814152190235264
15.928121728711464
15.80410155807774
15.6807996727417
15.630967387968454
15.46416039739828
15.463912819705923
15.40995133674368
15.443102947035996
15.264963149919064
15.458068576014513
15.51010323521516
15.516310371718461
15.737716120626162
15.567550539859786
15.598352554774548
15.591085203903315
15.474613147099307
15.361471219916403
15.561650740695685
15.474015564780021
15.49428410480901
15.551412177675825
15.567770662431837
15.591020362426121
15.67351237898446
15.756908905763316
15.655636588727228
15.556333864759377
15.73461668363361
15.792647455760413
15.563190825145101
15.720138530434848
15.366071081109647
15.670409393539847
15.716897575037507
15.677847085521373
15.644579145520089
15.580923779042253
15.665041800065072
15.625806193872542
15.56041642114362
15.622348381186473
15.536948769529895
15.563797036861068
15.580620128555958
15.782835135605591
15.83900633029565
15.706279055757857
15.491017656163141
15.946550750028102
15.835771176052534
15.97642335824543
15.686101201863428
15.725297470199532
15.53521420281236
15.590700324878217
15.31355774202784
15.440682079438332
15.476756522256672
15.497195237604824
15.25697468467076
15.255568917670505
15.40085213567502
15.109839167755545
15.174930130857426
15.310875077048413
15.145476066132488
15.037163596219536
15.191398059830155
15.39074741059204
15.236815848125113
15.501236118098374
15.524084789239984
15.35297890217733
15.350060340224001
15.434923062114455
15.357098161032512
15.340254376134768
15.522424069859683
15.441616568953714
15.4589159482134
15.385883902971585
15.541753892550982
15.398690678974898
15.450036522612354
15.330720271598205
15.071669488367426
14.96491222683452
15.223938584914713
15.116045971544171
15.308606218621827
15.156850005738649
15.176303740013905
15.092104968095438
15.195945028278405
15.333181708934758
15.338143753360395
15.2642982418244
15.213320133326546
15.495718204915953
15.590993658099832
15.559779212000821
15.483774504915528
15.23857563158675
15.445056474029613
15.297600958228466
15.133767479058369
15.156718023541627
15.4579955084285
15.492118339627455
15.499329981633519
15.553279801426376
15.389724277286204
15.477886437991549
15.452689221684846
15.48642808446698
15.30676605602934
15.269060483923761
15.39353817518981
15.218726348335876
15.222123645846871
15.415104714500432
15.443832385017675
15.247776484736166
15.012829446211084
15.290287603913235
15.076288869951819
15.096429345227666
15.191533954146827
15.253600418650612
15.335221111928858
15.11520405234284
15.202207315519043
15.019046619754482
15.384902605771723
15.39410050640046
15.29949616726179
15.424101211800657
15.170580874044012
15.177386413884367
15.572076103869511
15.454199345941673
15.45954119899412
15.378129031035261
15.272614645114446
15.655745121294082
15.690852364190011
15.990531327111551
15.760998401155272
15.865452123933375
15.726085591784805
15.884119473468377
15.758273907159925
15.948522586225236
15.943717116463151
16.160937771693295
15.917463685663234
15.784049439123677
15.873040884831696
15.824940512511922
15.695929184712924
15.56257816296906
15.823927020744843
15.959144915409759
15.699413002942395
15.796135117467932
15.97714843230541
15.730321611205195
15.85565345440045
15.667645252121538
15.794871250550912
15.57853740336429
15.682842178711
15.758865397407208
15.575389620212245
15.765012543247165
15.602199035000957
15.886514645291614
15.70541428242065
15.736573917812876
15.690102440399105
15.79445097124779
16.11825721720034
16.03639694883947
16.11028546283286
15.92443610316289
16.04679012305175
15.839033321855945
16.06877859338915
15.834961823342388
15.973838115981057
16.026703573121914
16.03007381584511
15.888990504113812
16.041485484405385
15.970965112963157
15.936954795494227
15.59252403406178
15.816142091758556
15.795893466067367
15.664397260508801
15.777287090711196
15.771231899600403
15.874760751511086
15.571190669530342
15.753048671380322
15.803212122622739
15.862008699265276
15.893649105140984
15.825954523169694
15.661287182832844
15.89281088891716
15.98205437840061
15.796884729959991
15.930182223329062
15.727258754845586
16.04910709800326
16.052367452705084
15.919101523410276
15.953044476526781
15.848026265779183
16.05784815888594
15.979438575996403
15.995550519686153
16.03464095612643
16.032622805094412
15.91575468431973
15.925136383746546
15.635782020415036
15.762361135447836
15.507323265649495
15.428160386500334
15.416153761732676
15.443602685740995
15.655125010485959
15.58638335311079
15.832071747082196
15.86526143817836
16.012055133137274
15.64322430416403
15.654049430621045
15.843388275446355
16.136144440097496
15.726936821894228
15.648386943957496
15.838541473997854
15.912346640311139
16.104114772750414
15.814537390791076
15.907566617108472
15.719695431411917
15.902100076268676
15.797061642840069
15.995975125567448
15.922613097794125
15.706048636432884
15.88787365183038
15.891405317938197
15.872753011120759
15.826537691888635
15.881385630568724
15.882204815435365
15.65098406307523
15.973027364110234
15.910956989174947
15.897458180759472
15.750550332067819
15.925294970025154
15.661541909847013
16.133238295162144
15.946635342588706
15.864113070248736
15.924533253230775
15.917428006055834
15.870641499788238
16.010989027859285
16.043876606980046
15.95421437875684
15.933581924020292
15.720638468852794
15.658549102887468
15.505668026548303
15.669782559522249
15.681244418441493
15.951432000021146
16.05219972802073
16.104568286138
15.988433868628487
15.947486210516312
15.923179042427558
15.995838514427874
15.89954298516936
15.859557563398385
15.643922832597259
15.717441412932077
15.854878275316926
16.029500657996063
15.872237375419367
15.85459001263663
15.978134966756866
15.98728328193075
15.740497703768781
15.628759411278876
15.695611883091567
15.834509893766942
15.702494802546568
15.725093776005721
15.86471764481588
16.009933625731367
15.960798206814493
16.075750137608853
16.256832502283643
15.932901715703412
15.860838106725204
15.819572446642278
15.86965862633675
16.068242034606033
15.631779201294737
15.541316515347138
15.698613604802208
15.827722972005967
15.840428310001172
15.832814895232689
15.64818031585522
15.926099917882489
15.772954478630112
15.907428416719291
15.78056882289689
15.694696104057872
15.899130841769109
15.965547040284088
15.907238342552253
16.05608727645839
16.037472939167074
15.859572906633872
15.829629989268053
15.594097533118948
15.906774093610494
15.905901316133546
15.84782803715205
15.630970510595787
15.617024032806464
15.723873741184809
15.60975950009346
15.53480224260537
15.611998407257383
15.482991604283814
15.426554917515311
15.358133049753926
15.51125868496348
15.502474938326744
15.798273510032901
15.511691373212061
15.524205733831037
15.369768130199642
15.444715983940057
15.586036510257802
15.509528134208868
15.714748063737913
15.96459618555665
16.020293209488873
15.919348878962724
15.949917790761454
15.901907578494418
15.965060754850443
16.01010073836242
15.776485668839387
16.22094328391171
15.929176334665158
15.915877562471747
15.56745825329337
15.703345940587823
15.626475625581167
15.651970875773138
15.594786632193637
15.788374121197966
15.872103998675268
15.771352142950828
15.65011626515853
15.58018846722375
15.706464478657486
15.795214963836163
15.56596967132837
15.585605734045343
15.739514384533072
15.67424020503127
15.689859102684252
15.670151124555662
15.82812580660985
15.729704674992718
15.779687092764009
15.66363664040314
16.036177838113527
16.01003363240807
16.043152212057212
16.229816425451276
16.025434797599804
15.855351973878392
15.952035624022532
16.13069333083939
16.33905902372195
16.146030403913336
16.33305455113565
16.386422000182478
16.551069074684936
16.350908915996698
16.011982189579008
16.090702786134493
16.063515085023624
16.041450956216686
16.2228185559307
16.32881410858502
16.280993305319527
15.998328257632638
16.072176181452846
16.141916286192007
16.217358650429066
16.22981529255052
16.109741932006273
15.923202167819692
15.867134803150066
15.7665793953676
15.723287457523138
15.901609702750346
15.918477799663856
15.939243467309117
15.968555767545826
16.102262476659952
15.960435744208246
16.02901567995224
15.763054356133265
15.795576932423502
15.919729808221545
15.99661764695086
15.99763955823191
15.79358939888525
16.011679755065153
15.945290868295498
15.709800943065709
15.875859031794148
15.847266400031021
15.806042783447788
15.848571326116081
16.10635024755918
15.801473089914756
16.045295500280133
15.808529883914009
15.881153620844222
16.116734969813287
15.943821835174445
16.099375659172928
16.178036681224096
15.945948994832683
16.093053877009936
16.35643085526217
16.248719790504406
16.193424758502964
16.293512985450796
16.129792690401644
16.000365502013484
15.951037207343665
15.9224864700516
16.018258785425754
16.168457638665686
15.954852541203344
16.04297535416203
15.7767078242982
15.925627554947289
15.785563894671968
15.876469830868293
15.770810562537337
15.781997475611643
15.53054545208291
15.597539372222684
15.951816525672303
15.797917203021521
15.888084379249172
15.9702778497875
15.636714624992567
15.785230161219838
15.752020505026527
15.516557583077015
15.857114953464853
15.995577295778624
15.705333917328135
15.800227819624139
15.784153692157755
15.783824565488725
15.749833886259259
15.726126781181087
16.012032461585747
15.911834798168215
16.130482231516545
16.159969713718787
16.15565978193534
16.083255990313877
16.208328175493367
16.000217815291354
16.14184454132383
16.03110526507492
16.073774839762528
15.89755385817259
15.811484920549223
15.90276163456444
15.997259452414799
16.064806296356604
16.25568215870631
15.82828167566286
15.923229897629081
15.777463019518029
15.904050316986734
15.97088581060574
16.208150941732573
16.29610321102283
16.345140798173738
16.298777358203914
15.944602459803889
15.79195672402567
15.696411123664248
15.861843243164593
15.837564457783767
15.651682494456715
15.908275313758274
15.66563615881076
15.58319881602736
15.561765898408288
15.612484651867257
15.70331348548166
15.655021502322398
15.772433060466803
15.755632991783738
15.784680248745813
15.841575292183082
16.17969130327489
15.886875860145775
16.12477209848849
15.96793537451162
16.069621829580804
16.257438141671937
16.064142948400878
16.188607915955828
16.102738740219316
15.971737566619437
15.833394803768103
16.070771182483735
16.061488142450585
15.877567299167042
16.035381768811703
15.93844692176524
16.050001511404574
15.995402058549304
15.884069236304295
16.151884272496368
15.806887380786916
15.926679800655464
16.060700924699514
15.759927564289022
15.794600256731453
15.983836000429731
16.100396980735955
16.113438797541086
15.906862373938672
16.012710204034143
15.731737920842415
15.7677505824514
15.980713874079264
15.938207848264021
15.86536306258749
15.733278629735954
15.980405428691103
15.750557356471862
16.071391939750203
16.076020452415907
15.621753896679364
15.965387790657413
15.769240240992294
15.924912365359589
15.995591824276902
16.02815936977155
16.072749921236756
16.123893288520723
15.703492109636358
15.904346310342781
15.682921297314053
15.907769274916316
15.94873326014812
16.075725790197914
16.00134472037206
15.984400899074721
16.010344212924906
16.160958267674758
16.150457425327915
16.186554494724305
16.007462651649313
16.25476631131939
16.24734557349511
16.12123830886855
16.10046446525486
15.799338905342733
15.93922893638526
16.080140263661093
16.114591736289146
15.918571766407698
16.012578797946514
15.891577039411457
15.656404914463534
15.849268612444883
15.566692045986816
15.898501040470663
15.856184708032524
15.745595280617195
15.63054368950088
15.771522637434398
15.637558146628855
15.764143409337313
15.821608452789315
15.783675296716108
15.97953396906202
15.835450632107966
16.200237270539578
16.261325088100286
16.367934237427253
16.384929484960484
16.242944033296286
16.027659994551122
16.32964868179136
16.049280467582786
16.0152709725167
15.969198128913904
15.652658483837113
15.683656479290743
16.04655738559797
15.89806519213339
15.974360229569756
16.088825452675955
16.076443411859987
15.9488288926486
16.120783061750867
15.924298386247461
15.974400749025259
16.022506996922118
16.024480566165444
15.821307247533476
16.0127225917263
15.904168551908302
15.779491935597514
16.01157655171461
15.95380562689862
16.012614194934308
15.987531077576742
15.990230708460608
16.191226354872438
16.19290905513103
16.05934445563106
15.956870031590695
16.004384783389906
15.784190545997387
15.792970226095628
15.95900043190893
16.132222727233078
15.972246946614945
15.95062241512634
15.863267319066454
15.928690742669563
15.636314388037064
15.780155282398471
15.875800958414684
15.956813571466366
16.061083962235987
15.957011759231527
15.686002217596261
15.929331201692918
15.767390103794433
15.906892100160173
15.92926802872566
15.959494491471206
15.603729385743678
15.916171645835346
15.875398642789843
15.994616359654465
15.588618363030937
15.712001840418072
15.873529796518625
15.947293433502615
16.06788078286542
16.016852934282927
15.967237532870424
16.022369747798326
15.940787210590537
15.898336549351935
15.928557859461133
15.669706778182816
15.823095690974466
16.025211749135657
16.181203925162247
16.056661699168462
16.191837331894025
16.12622168644332
15.915449824569542
15.970554441900642
16.03965775285785
15.941236113584115
16.016069364455326
15.957610245081534
16.057701714720352
16.122600141788112
16.043670299424313
15.807107439312125
15.882593608820864
15.83771050399311
15.821681443280541
15.724806179391612
15.823397791328834
15.878365316055183
16.089771016996526
16.065264559827153
15.991286440643357
16.10207606521854
15.824064401931107
15.880268492662688
16.25055962732497
16.250445404904546
16.365963807607116
16.215068781565925
16.140255211172768
16.087147260054273
16.1975479698549
16.262743405836638
16.263326051189736
16.203113831694125
16.348159025306337
16.148641252485525
16.119541926964306
16.04643271518075
15.921438332207838
16.02017782740632
16.279874429592688
16.125095145890334
16.033171905298893
16.18118078769943
15.956464568169507
15.84567001509138
15.972012097185567
16.086925705450852
15.970292476651329
15.858017102871493
15.834557837598705
15.9857295069767
16.23032421732826
16.160294573566972
16.136200480072205
15.983169719204664
16.042823003362585
15.945336403599393
16.03598554060062
16.114136351856114
16.09183734929725
16.097377793292395
15.940203812433927
15.923721747210811
16.02498725068237
15.753176158663399
15.983728012272628
15.817748533289846
15.956809007984711
16.139253472048928
16.071851601545042
15.818598573606547
15.644353305403447
15.789804390059416
15.742790294359528
15.80617865773272
15.646142289950713
15.864138937574381
15.939152610915295
15.827626621122125
15.95586196310585
16.11730639342181
15.937907268914277
15.717349759397623
16.01448502872439
16.114576784945843
15.866999052931469
15.691092993089018
15.88629532027258
15.82838874645989
15.5415490122898
15.7533633820364
15.873900001838571
15.997106436253944
15.793214465024116
15.915398026539972
15.852469058084655
15.915260481792355
15.955713658866264
15.786564365529069
16.0384037435802
15.83409712718186
15.781135091930695
15.73911207908651
16.020685558472536
15.971239942425743
16.003648173623244
15.820406552986505
16.19865852949274
16.136393701716496
16.01396405313171
15.84805389746037
15.802338158783366
15.699026499932765
15.608918059626578
15.594453101597939
15.617248676895946
15.481352414294207
15.42690903455295
15.471504897576262
15.842965040566037
15.628402938555247
15.646291900183188
15.541312363119857
15.423505073225263
15.606941542164556
15.714229507256553
15.723651019103865
15.955682806912495
15.795459382393569
15.955914856313937
15.71260955552477
15.709319209881736
15.869571415600792
15.913929795532347
15.75641352048131
16.000643180958367
15.804701769677967
15.638590943697928
15.748100283880675
15.835600369251747
15.825352501464382
15.703733589045981
16.01247776702073
15.660882411508064
15.860121948271683
15.900799051500131
15.997286902764225
15.934031768376078
15.685700662795448
15.733322413425867
15.802752361356143
15.830867423375233
15.811077319879915
15.962004302053517
15.96086111736113
15.929182278118022
15.964485882530658
15.901848928999076
16.102511259242704
15.58333806940669
15.671747831411702
15.88321297667677
15.833831977310046
15.845069021373872
16.227614072015598
16.141271487840754
15.897758170188805
16.08707483669699
15.811053976632621
16.046115764489485
16.068648689915136
16.07486293468988
16.1022577756991
15.888604097094381
15.606742104255757
15.76654403373507
15.78543956046234
15.856315268372438
15.873366565956953
15.855796121899232
15.911209477504293
15.998289568954977
16.151449285351585
16.366184199502737
16.213237951329408
16.044904373915784
16.013482650204534
15.977401162676989
16.076181412127703
15.994880057498717
16.1870745068736
16.044048091641066
15.950846329501154
16.08579825023829
15.843302067371313
15.982344464936633
16.045379716970906
15.933569270468958
15.939617697749199
15.94001499052826
15.93829051508433
16.052619646209433
16.008373788620055
15.967923977481803
15.831498627626535
15.897081924058844
15.814084630647779
15.889500498935355
16.11429633342814
16.106508832400493
15.960799970689681
16.010804712217443
15.985782169068868
16.10887896930779
16.022289193813346
16.10581088011382
16.2739933241382
15.898896465302656
16.119346862681994
16.051056703145274
16.003597256703113
15.913964732676831
16.147140902566683
15.739438907548616
15.97721529255263
16.061647719481073
15.960173848084427
15.750911105330182
15.776866359107164
16.025026274519895
16.0034718014709
16.07531617924096
16.218126095853847
16.0910448217278
16.022438910988456
15.861538250732998
16.198783847371978
16.16686596695557
16.133902704801436
16.052994364103633
15.853253441853042
16.212704473033657
15.882283502580838
15.918091043330566
16.19349108233202
16.006071346224196
16.0601861107389
16.113231110172887
16.378173787104842
16.118894609794832
16.36639478034824
16.127670104191402
16.404340751326036
16.317779233844632
16.36840553555758
16.19064981581547
16.23833606729179
16.357132617737463
16.239916235206163
16.48040297669745
16.027873589202738
16.085640354276357
16.43870845823251
16.354741299086726
16.47996555736737
16.113656077296703
16.637936102717855
16.456426148593724
16.48006038384203
16.190448582764006
16.145297001288345
16.178440776416828
16.282329040759855
16.16353762516937
16.3615649868626
16.259686731761345
16.4996766211757
16.172536438317795
16.281164778590593
16.439451315750865
16.267761380543934
16.049898114881422
15.973501084465841
16.0662298884662
16.116156760149714
16.141721062857123
16.119115139438936
16.231526815408394
16.38575297852201
16.319249452795983
16.45831358322188
16.365664594428406
16.204400772026254
16.14870514259147
16.25271628094972
16.361091136920344
16.07474132920815
15.995511501206064
16.173885519946403
15.960689030391617
16.256380731679545
16.49760519264649
16.09379635582672
16.350913876987395
16.05940737606631
16.229880874586005
16.040334253368556
16.054644189325565
16.240999380158993
16.2996430143361
16.42439638194494
16.16425568972261
15.9908248922418
16.35382291566034
16.341340904234634
16.072972910846687
16.307933642766187
16.31327006343591
16.34227751362715
16.298851636964308
16.170004001367236
16.199004726336398
16.23496385546733
16.013450097729898
16.1447568521556
16.107487427096345
16.00329492448047
16.25347215182455
16.329028503888974
16.42438809441382
16.312398326944272
16.531945953036466
16.319382820887334
16.319237718475918
16.29023340454365
16.370844887146276
16.37074774310218
16.51944187751601
16.20626337607873
16.1735228635501
16.42321008219795
16.118899411534322
16.234717707078076
16.184886459946767
15.818265641940265
16.04138058653094
16.11575767767475
16.24847897549224
16.123863148250614
16.063456819254156
16.34394599202735
16.284810702219595
16.14682952668246
16.255951792555457
16.072944782997244
16.259640660599384
16.314110295445364
16.165027249178532
15.9812419120811
16.052310859667653
16.096680002526714
15.899806997238143
16.122155534594995
16.379702707320963
16.150750195836252
16.428484069123837
16.552704724715383
16.589668862733877
16.578718811002915
16.390328959746313
16.39940763889822
16.489274328808854
16.331739190008566
16.403328823574196
16.602091813049203
16.392016669574204
16.32317816586985
16.26980264209716
16.300999928603282
16.299208764930025
16.315239813921725
16.19657926417233
16.57003159755635
16.397813300547693
16.192213101424
16.35262990116697
16.44739404999537
16.392205367827376
16.429128330652063
16.7714467770794
16.36824978330436
16.36438649900151
16.34573340347075
16.449235677722353
16.34619003884121
16.09655048443861
16.454975726085294
16.52581720373501
16.61660295690796
16.513992745345504
16.316675074159477
16.361045785479394
16.519606187123976
16.237809512034058
16.361649260525464
16.72153272685475
16.811544954888355
16.842960037902973
16.912227102728227
16.658270263743344
16.612397890704457
16.683668970994233
16.391292036791715
16.69237889822711
16.64952551788077
16.683826399164076
16.64036057123273
16.608787471525254
16.505575250866084
16.379737333462447
16.53446495330317
16.659342499261868
16.313012089996313
16.328130353364955
16.335274183514727
16.082695393442293
16.419902534241746
16.21765986092324
16.093537809784895
16.374610580500434
16.417402142374513
16.304801244348287
16.22644274191118
16.459546008623967
16.54060954775716
16.308258792331547
16.20698124658572
16.270432020336408
16.220929553105908
16.48690834826107
16.37919291550044
16.400789590020565
16.315167849407235
16.41173201183307
16.562308952927207
16.592221861441587
16.300695820066665
16.465842195098677
16.546525590617513
16.70173311599367
16.366599816368694
16.434506917063086
16.41378917734702
16.24287624517305
16.160548453000096
16.337202238586343
16.386442427902978
16.367045025842486
16.38174032876413
16.171534961507064
16.487614088271123
16.37940787648867
16.12729251772754
16.199138854705584
16.305374967483633
16.56536427780412
16.536190642586813
16.487575536920193
16.691613260456236
16.292240577301786
16.44952438362176
16.39892120823431
16.29918084452646
16.442135452432368
16.53286045261552
16.18401041232675
16.3703073812134
16.374055959131123
16.201190970806753
16.170998078463704
16.397451542038503
16.357307434396798
16.07665917196448
16.107996844318826
16.354802979023354
16.391156695145742
16.35322204561997
16.622892579584853
16.67433660883228
16.591622336613568
16.669492250425407
16.561641732748022
16.59460804054918
16.635474033448833
16.7008636961993
16.583302123336026
16.35106582769007
16.425087578246686
16.662116309966734
16.388775820160657
16.494501822142404
16.510566791276762
16.10337618914966
16.408030649327234
16.58444868198965
16.25492366909134
16.364952697890164
16.12072844202886
16.49224643432119
16.396915433479922
16.44632884366878
16.392088367627668
16.31305048949954
16.54861612637438
16.18111438201574
16.261833755683952
16.284577194057217
16.175514761066285
16.409698452279
16.478079104172487
16.40027723029335
16.338473171907477
16.49474110723577
16.556642134627232
16.622918174754393
16.580330997308675
16.45685331631467
16.30262841823184
16.531854468186793
16.534318270104873
16.678656459560916
16.689060099671746
16.316838532648216
[truncated: 98,002 more rows]
