# Supplementary material for: Comparative structural insights and functional analysis for the distinct unbound states of Human AGO proteins
Source: Sci Rep. 2025 Mar 19;15:9432. doi: 10.1038/s41598-025-91849-5 (PMC11923369; doi:10.1038/s41598-025-91849-5)
Supplement: Supplementary file 6 — Supplementary Information 6. [file 41598_2025_91849_MOESM6_ESM.zip › AGO3/r3/MID_L1_distances.csv]

cm
47.26356541153162
47.51820656314964
47.59297059263171
47.88884791093917
47.98373156530363
47.49619071000611
47.71278795452124
47.54652763408433
47.970035219896914
48.44153467224627
48.42588854959015
48.380880400034265
48.315539036696016
47.84539007184164
48.09490667593259
47.97412515315781
48.3233899395776
48.117072427536
47.82093919903587
47.805698574979324
47.94143640868631
48.074123687431545
48.15338433094582
48.76308711508181
48.51244385594576
48.610363112830264
48.10851181373295
48.139226069154084
48.916671671669505
48.49211297284056
48.50421761880419
48.326887460254795
47.86537345620643
48.243006831994336
48.01200420115966
48.44991143274774
48.604081181152026
48.40665918153252
48.05954828375932
48.236602511595365
47.80401592309457
48.16094576836314
48.04920330622783
48.15050886752082
48.44438871518325
48.23203630190631
47.878685317113074
48.08188712901103
48.13151885028109
47.86823688646862
48.099881181666525
47.830091800244766
47.62935199778448
47.78971973781508
47.625704483883
47.51989102940145
48.0223547291775
47.951081379404435
47.69525086734212
47.717007135486625
47.96013245381023
47.67049153818967
47.630982164231185
47.96687017192297
47.928453161850015
48.571041057289015
48.7011564522863
48.42486903334112
48.93962685085726
48.43593882008794
48.490448625134505
48.37235668412054
48.148961928761814
48.265495484964596
48.22984676158155
47.68493188028604
47.84827525361465
48.244851995805575
48.22179137166083
48.18452533377673
48.79543265329674
48.49712491317615
48.64681640659406
48.46480179877529
48.462829197200776
48.57022669146412
48.540835331694225
47.841979300746424
48.153618183134384
48.1031497107782
48.28381290809867
47.848460016117215
47.49579550046488
47.54919679832419
47.60576381796575
47.61049347091915
47.76885295857734
47.57256009937752
47.586673697916176
47.568414838239235
47.416001411598685
47.364037449811626
47.13862019067488
47.277593468237065
47.2191712707924
47.21696953824732
47.194134615530345
46.91627443586964
46.86188359796363
46.67837985160833
46.788430523554084
47.12778017841466
46.88378745989888
47.058252492547226
47.16478138162593
47.06082924433915
46.92043402281907
46.873229173927555
46.82066350985686
46.69778448480611
46.90241468170534
46.79541998733943
46.51541798258906
46.784993895558245
46.899405064654026
46.71348360764708
46.81561939133416
47.138706217753075
47.536990652254175
47.73591212580685
48.02916735276018
47.97914894254299
47.580961689922994
47.282325078343874
47.260727744526676
47.14153162517076
47.06397625967308
47.120419201081255
46.916140902672936
47.13253562015349
47.01776267591427
47.251460832951985
47.28958410761632
47.02064495099512
47.33346075218769
47.2211982918166
46.54939834805348
46.795176601076925
46.906437400124716
46.6005242098212
46.81968998457517
46.724062272544444
46.959284889104694
46.97354274722527
46.79233912910241
46.895028598339756
47.3947783492702
47.12425014695934
47.25698766198453
46.990003616473274
47.05979617568678
47.15866937371734
47.1197256153428
47.016532296092414
46.98041524676111
46.88625322444919
47.34606144325361
47.71267335836155
47.54595625832884
47.59570773756867
47.48377300150936
47.35308053489028
47.544532355537775
47.32138354310587
47.00256718846534
46.80983551426828
47.24404162183919
47.14599408155079
47.715476933522254
47.61868823672394
47.49115239322132
47.47540425629084
47.14339070132907
47.22319779707002
47.34514280277062
47.52407146328557
47.21251795255776
47.24056831738555
47.08561888030669
46.940340474083705
46.94723639395498
46.688540742001585
46.52814586600767
46.896458059720665
46.93468405115492
46.90230693749167
47.280534160038414
47.4716413200098
47.19564197445679
47.0354285002456
47.25069153560462
47.05166880024393
47.05886861432431
47.05188382208944
46.42514666043939
46.52970071112547
46.26001190066214
46.569097342054214
46.32240751303183
46.55027739647523
46.91275929124013
46.68743421855253
46.50248342572465
46.675310403461
46.95078306104872
47.23185040081476
47.32833888409493
47.48376318487723
47.35418290100843
47.09502066508233
47.23463804002471
47.884722125435786
47.40295497404233
47.30494502807112
47.27372365484847
46.97579479070394
47.18253735362303
47.142516571150296
47.25626044362249
47.25037709668664
47.1581769199547
47.31940187661258
47.09112439211953
46.748440314829416
46.74523292907771
46.529550230702306
46.62619846288676
46.19707782387356
46.089242036343045
46.470182227902455
46.61584948199572
46.63240938766979
47.02946869609707
46.93617848221467
46.91242291395688
46.62353187773408
47.14361830084486
46.562227114972764
46.90969741012371
47.147638622514926
47.826413084842294
47.460705123365
47.76819774386897
47.620377400023436
47.648795127893294
47.250498057100415
47.181297508987555
47.10163058147322
46.965399330790184
47.226220467429144
47.03419707177603
46.62272037214039
46.73305860338276
46.76756161005427
46.93436247428402
47.043343784384504
46.432858512383746
46.56246050574634
46.6519666982652
46.95421737422039
47.04103064048979
47.2253455822125
47.603505899933644
47.11927179830775
47.332591074608686
46.8463330057762
46.71456094515936
46.580197424736845
46.66013317706293
46.69139317464568
46.99971381648557
46.78356759248658
46.983510537431265
47.043596724047156
47.041551560149216
46.60345031757658
47.17154264726335
46.9602712144596
46.9276250287183
47.339578260591615
47.720892133080085
47.84632729308424
47.59051029086534
48.05164740584892
47.58336949418398
47.4207156192896
47.347269774910636
47.36035670764246
47.20780582307339
47.386290022009796
47.50411724746334
47.456908753627545
47.114240509473376
47.66917450670104
47.486442092236175
47.91617909156524
48.26713619024666
47.67538992440352
47.726940773142
47.923797791290724
47.70425365843566
47.708135073909546
47.82438993587483
47.256287616281774
47.40462089347709
47.63380848047494
47.329434101186685
47.60612497791431
47.443039529205805
47.452498145978964
47.63839282155672
47.49159766999996
47.286166963812846
47.87781490477414
47.811041678698004
48.34447837862282
48.06353142699399
47.743983380986805
47.29975761845813
46.91620534593352
46.961603532226846
47.52394664304798
47.42100159598476
47.62978960630309
47.821277944103144
47.63006072440378
47.600581085132326
47.3824470898612
47.22324214867667
47.32406748200049
47.63686027750013
47.893738020464106
47.441463611866965
47.01912121237727
46.716784468033126
46.7009098222537
46.778379920347604
47.09636137570181
46.41023410044647
46.56461704858302
46.48841396340488
46.75131132005758
46.4636273749781
46.9312724655084
46.465393840066454
46.54679006043818
46.89728670581096
46.597439323265185
46.9211843904107
47.171832984155316
46.66149858900503
46.699022003197406
46.58841502682907
46.77356878560872
46.59846343267324
46.593340164970414
47.158240216014306
47.058990856704256
47.03904570253572
46.866807875034084
46.73704275209367
47.13560166059729
47.19795581330704
47.379651768879576
46.63638041195627
46.70003549144251
47.08444586298736
47.14909618779618
47.287371994053075
47.00198370518723
47.11769020647732
47.10904149609722
46.87329327998431
46.95168998624381
46.870764992093534
47.11159945018088
46.839916552929985
46.84073612475227
46.40369244264984
46.535319109196315
46.90069002947463
47.140070489012736
47.17331020042815
46.891362295550906
46.40483592700841
46.18377708581238
45.93023403675143
45.70815669115966
45.790990801486174
46.196524227251075
46.083339381673206
46.62056158819699
46.79145975004411
46.90549805778757
46.87178775972384
46.82085187531317
46.399557686066025
46.82493251479888
46.55847664838561
46.59884604349984
46.742035386014344
46.81242076450655
46.67527632287844
47.1845448134895
47.23492797359347
47.10647736967731
47.17892066352178
47.169247411053185
46.89377649483427
47.05211494058881
46.80954404987978
46.833365343879485
46.8588047197824
47.01864898743263
46.97105830462833
46.72530453952611
46.484692332186256
46.86735515620313
46.52724638749382
46.241754736027964
46.45409581961006
46.59752490168969
46.47016505452892
46.80464763980847
46.77063532898623
47.266290111826486
46.8129925634916
47.29159227458159
47.20292681627447
47.307553171550055
46.578235807744754
46.28104435656226
46.47840791604043
46.63255050182843
46.42383452843402
46.46239155850602
46.17918455245317
46.43684680654091
46.1341948347563
45.98192946826268
46.44032686656495
46.946939094844794
46.91386145490371
46.98760797632162
47.206276992795395
47.4783862785246
47.24329385535053
47.0238089366358
46.95950900437627
47.19360485091584
47.492991049799734
47.454162904639105
47.44393064673947
47.02492832537142
47.05446169376987
47.04202541139513
47.19290352007659
47.272640822591924
46.97108145949088
46.99671410682579
46.7974520445282
46.62089641667683
47.014283948890196
47.18494633138707
46.702740611892985
47.111717031455846
47.299750108551784
46.94764709405186
46.85838500573515
46.7014997797159
46.74353982288817
46.993027242533316
46.92391691116529
46.639141199215835
46.80745108610669
46.75968470340022
46.868595679074936
47.067335972537
47.17903895191698
47.10165195698883
47.067389027373935
47.16013570936938
47.33971662693174
46.77010676884286
46.92835767454235
47.00024804191708
46.888430084528615
46.99725167770715
47.565369450317604
46.8341300606837
46.91608304861593
47.0137123893021
46.768003521802996
46.83481270182935
47.38332617654954
47.16592829856764
46.929378766294896
46.793571173605194
47.15737169973369
47.06289350035283
47.20856683090269
47.05464386238015
46.94350528875252
46.499160213173674
46.20353493867032
46.24021747569027
46.3072999884211
46.11080607004794
45.98669823123628
45.82325248657244
45.83382468067606
45.7458149546309
45.87676027448252
45.57014191784694
45.75097194630514
46.137184487075324
45.91511544884915
45.98462942672126
46.00118170728759
46.44374105315309
46.81287194941992
46.69459764578364
46.96646282689447
46.4888683820552
46.78752210085977
46.873391112447486
46.72350612256624
46.801911107471106
46.53402649895955
46.630404897343716
46.48220258553272
46.11137730159435
46.48258900762288
46.26798922276507
46.51166262177574
46.203658340973774
46.198654612269294
46.51828293234797
46.11742847858578
45.83961360095306
45.60249885845386
46.225042713706124
46.52865068514181
46.14315674974533
46.64361535412213
46.784811481532785
46.55891251971109
46.54744693808427
46.55821942086697
46.63744265412707
46.34052936485486
46.67171430174682
46.418965868919514
46.35936064032918
46.449150095248214
46.57463603451251
46.46639663380891
46.39196965368506
46.44432893352824
46.95128924654292
46.69159378856921
46.980787065563554
46.4278832408523
46.03124620077828
45.477894201187134
45.68643296414925
45.60986042049838
45.93103886400025
45.8883339481425
45.909704967673015
45.70303827233757
45.40378334849509
45.582174323459384
45.684586704842
45.83743206755516
45.93976305626255
45.83914343280605
46.541696306919285
45.87390414283126
46.415815138046966
46.56454107215427
46.85698282700524
46.49009038942349
46.28341993959864
46.641739660803765
47.14594070088206
47.340404489343996
47.314756619258475
47.336240111921576
47.47649518041517
47.30038380693159
47.63811020640093
47.60770355258213
47.22443816768424
47.17735542208841
47.03524795014997
46.86907867946216
47.009103454570855
46.79006757036362
47.098117958155534
47.089899464066455
47.47144435801292
47.629718494091335
47.74138326868898
47.44071606459607
47.52856169484502
47.65763890509788
47.339319145099864
47.29814190279007
47.432183924897885
47.61385879712055
47.03262939329275
46.97088297809437
47.00233352681751
46.84235801562002
46.865410270728596
46.893483810397505
47.2754293074991
47.413942770261194
47.14410773791086
47.09511488547255
47.59684802965858
47.51661552933583
47.0596250107957
47.47240947984703
47.66642275069768
47.31269471986113
47.50829363587582
47.29758089435902
47.66896818398291
47.36088182137532
47.37623432739589
47.443569232659016
47.07800138038051
47.08809379588903
47.26847303293198
47.403534639670774
47.19615034484509
47.02949863741563
46.91479521420712
47.033363064598106
46.97870675672984
47.42335660597817
47.256522512310966
47.15574171614323
47.18100304650137
46.84776237438983
47.206420523338544
47.03314721870526
47.5239018488509
47.61231198435725
47.831497805497925
47.637559141806406
47.47987046803811
47.251495972946856
46.89285645820982
46.727930819849554
46.91727311403772
47.7063931343688
47.719958750380805
47.62646038641655
47.49446006245426
47.346028142499456
47.50433591590144
47.599774188701765
47.62065952122269
47.06346032642783
47.20389230203365
47.34777337523366
47.54757481178869
47.22281440691052
47.234905574135716
46.97360175934408
46.949716452478604
46.83816537826142
46.67504879081476
47.16304847776276
46.82333186763182
47.04678575536727
47.23215839803707
47.062049673171536
46.927948130098684
46.943894594077946
47.175803237022244
47.51008058760787
47.41477881748039
47.45876402033875
47.8745437685413
47.825700053809726
47.91837588338735
47.81112733949754
47.43759616050511
47.16042587314886
47.37016055243812
47.29600180693318
46.82040649484132
47.16375916366638
47.31937268582763
46.782971944706794
47.0054257799831
47.19071760307316
47.2304666925822
46.72266081061544
47.14050018624188
46.89287659101277
46.789178551362575
46.95754288328829
46.48492385651971
46.5681192013591
46.307004623349755
46.302795974283235
46.58356659216614
46.64208580040944
46.82354876135336
46.53362120230112
46.28530853890522
46.25313567850317
46.20833388369596
46.02701164847558
46.43131517392239
46.43281627162847
46.560695415268356
46.775952555645475
46.656020972218315
46.2706301858261
46.06397772667243
46.19532657234788
46.63841009768655
46.467294803938906
46.458912403130086
46.6546972955615
46.82538419956378
47.23356422179332
47.143729451919825
47.13184925615498
46.89523272163205
46.879246449471914
46.6345956268898
47.037668780055526
46.8578042516298
46.77669140825604
47.147807415581475
46.767308812490874
47.02019746976292
46.5827076164389
46.24838793003559
46.72719500979904
46.946548058212514
46.59850491426134
46.39556935704156
46.31357982638482
46.19571924372355
46.151433263223474
45.926548218413686
45.99474131188015
46.365687048466924
46.46957257288714
46.44281666852036
46.64129420106629
46.58381939603221
46.676147604916956
47.20719994869029
46.760408678639024
46.68145020052773
46.4063743052457
46.97449541365531
47.18355662912623
47.17622184108806
46.95641911384378
46.79786782924988
46.42092444812455
46.34254302968247
46.36494827256825
46.581312161631956
46.558780361244374
45.963757181082535
46.42407866755545
46.3217158502463
46.69197723652508
46.32145742784278
46.64404778737334
46.550777155540146
46.37996106966565
46.36669377966917
46.358776111365124
46.728105129819504
46.396329134312104
46.64146985885836
46.66221589303709
46.3472175295237
46.62409678979462
46.71059667205505
47.08119928760762
46.92318308639512
47.00069547058919
46.88289323563056
47.46674255925329
47.42850264700541
46.4692032445325
46.57832647347566
47.101274327256135
46.64711943240983
46.30728761236997
46.03282338068705
46.068998355710846
46.2013033936615
46.82190690838416
46.75309770358641
46.832924129072765
46.753136834792706
46.624851929682606
46.641656665107156
46.30544719037014
46.32920562972801
46.47287217906875
46.42108711515219
46.78227173975831
46.92640901966434
46.801542519337104
46.44914427210386
46.1119477846901
46.13362029927041
46.103900337115654
46.10095825167242
46.37730913674573
46.06534821350221
45.700474104195195
46.12060172985177
46.01656697512607
45.95236335375229
46.285934325759065
46.38634518390129
46.241169660287326
46.817183153718275
46.38167620860751
46.57494017554505
46.4113844708879
46.59070491525473
46.37581775859815
46.63512302924988
46.7588399218996
46.73276905751067
46.94208999393925
47.19518412520921
47.01872731381981
46.93720403964778
46.90976021897308
46.92392661154154
46.97888444407326
46.72909124259336
46.238685524823985
45.871522641163935
46.408476754191824
45.94684832980103
45.984155302082726
46.20385321802552
46.04785817188107
45.95806452262084
46.06389721230047
46.44221877661422
46.18852783854783
45.870860725833786
45.729903752233746
46.225421770456734
46.18823693753791
46.93532195896947
46.88763786613224
47.08150580177805
47.72218661242959
47.63307624601562
48.03890189343574
48.25509668309674
47.720803280878464
48.54802294961501
48.21574130125185
48.384025898370474
48.35132877737837
47.69775107316764
48.003306909447794
48.41430756276946
48.32442534043677
48.32344546651005
48.023274605862966
48.04288496987418
47.347398690142576
47.56091626122576
47.71256482762791
47.94056343687161
47.86157978381142
48.14565164565738
47.65640984466284
47.58791713271715
47.33607311258609
47.465952846930584
47.251754811910416
47.24285675738378
47.26345076829687
47.263902022295056
47.0563864549789
47.019592845487
46.762758384568585
46.853455888218804
47.16518790270546
47.01164824836521
46.82913741242841
47.233085896185415
46.927325970956026
47.109916130629806
47.25143597775707
47.36534969196708
47.48198821119544
47.099374086824135
47.11857020726759
46.98819399987168
47.19402967010189
47.13006100288262
47.301620724029114
47.113653953861544
47.41887829724238
47.1778238744666
47.463842321130144
47.64818319768334
47.29112436081975
47.33673523328026
47.73852930326689
47.64564719960759
47.56746565316186
47.65418399178344
47.65880832212106
47.74472327160643
47.71994891742617
47.803600244714374
47.684894097088836
47.73043229039664
48.50732653008405
48.36675336334683
49.06030200299427
48.71850772734595
48.603693481847195
48.32319206520447
48.54271087453023
48.62242303210489
48.71351740188979
48.55858995630856
48.513273461741946
48.4274473378054
48.34754385765507
48.429746662857696
48.2921816191999
48.16311664743414
48.03300734889828
48.8615239968509
48.31041235365348
48.16424767900705
48.20229871603461
47.84675968172658
47.849185818731904
47.92177534023213
48.100041717690175
47.955324035501874
47.7115001441323
47.90045296531978
47.87022815986856
47.79769774508687
47.768653435590075
47.95412687585488
47.99518400738384
47.92144671057028
48.16915045463326
48.38827564125043
48.37966829382355
48.276805905933074
48.2119304076945
48.83448513636813
48.353675860343
48.37779441752319
48.191806188068206
48.188266523473594
47.82534335875657
48.00761319174419
48.171734671552414
48.56264827885973
48.80903905534878
48.68283324473752
48.497431720423975
48.72695960995255
48.663719127151374
48.49797709698278
48.28016621397888
48.34171582273584
48.40161578129947
48.575220220293076
48.80469369803538
48.43900815929608
48.63503501644926
48.12869829429694
48.2351699297158
47.87233239637027
47.889694158600875
47.76321258305407
47.69704754003797
47.52651949236259
47.820876839966346
47.268337597337144
47.31597495767481
47.64613904644921
47.259986879860506
47.420632732700845
47.222542887217465
47.586392827177036
47.12923817563479
47.407099148010836
47.199950476756605
46.919101894165685
46.82590337595337
46.96344809839595
47.0986951728501
47.16194512324143
47.085017369508684
47.021708151944246
47.08095046512788
47.47430826857659
46.80246542861081
46.60330807132822
46.417351479171415
46.39186321779404
46.596064862446624
46.54438576998652
46.49094827045536
46.286970583398826
46.47216481852059
46.62956095420355
46.634314661817754
46.2610883463926
47.06791350590133
47.33528782608483
47.586040787292944
47.69505391366819
47.308249635211936
47.03936603580215
46.85852441248163
47.443113458624296
47.34184936791315
47.063664938964436
46.98629527623942
47.07678802270192
47.338610726460296
47.149093826561426
46.75296736853983
46.56097319868131
47.01639669864973
47.13569029892115
46.792153105884864
46.896954261277436
46.71490770740572
46.60745211610019
46.70711904206205
47.316952021337656
47.27515903131201
47.213235277948485
47.069666098362056
47.09746368968032
46.72440754143532
47.00306263380742
46.49401547774713
47.43060556723075
47.677316807707335
48.02433647502592
47.700156055140944
47.780952996486675
47.628818466991916
47.319443178380574
47.25126911669071
47.28335922926197
47.20574658024348
47.52899936703988
47.57111013930028
47.93520506804317
47.81266093524609
47.906638301453704
48.15170594947138
47.86259810705481
47.81304640385974
47.705711490150286
47.78793969082504
47.70253709955269
47.47492184019225
48.304892058526775
48.2390589306063
48.216971630836966
48.04312815859515
48.31069182067154
47.80205989679581
47.76817456041046
47.70004333358455
47.906296853168634
47.985422212340715
48.19072252898591
48.04016436878917
47.871669874294426
47.38470207921094
47.624453514588424
48.34238177552942
48.16808917828136
48.24000344838898
48.42467787497662
48.136015786085835
47.93852395819604
47.89154139404685
47.6394358074652
47.516188176645976
47.48324002335197
47.52335329904264
47.52486173643654
47.488797959891755
47.410117649631324
47.5925353296137
47.795041678333504
47.656089510048815
47.91055383010625
48.03571738561538
48.01670218461672
47.60882254334843
47.90963817108253
48.21754651634117
48.07964430283103
48.02010545696534
48.281539049287865
48.48378165460041
48.53862529601041
48.53820011318277
48.19263637936842
48.70711043870565
48.406539543544795
48.36129456806344
48.62291175976254
48.66502375478305
48.55456789489377
48.58411075134744
48.2056087579923
48.20173625066449
47.84291558033234
47.909271040451614
47.6076336167123
47.285444629654094
47.2735852673546
47.08266070238502
47.10554505820891
47.44039607473631
47.15052567054183
47.51077680970938
47.54373300704623
46.93761500575772
46.62048589676926
46.38026242123084
46.27685924281314
46.50008251409611
46.40992301860788
46.841764895474654
46.59545469365375
46.72580600029987
46.65672740441295
46.824409488794515
47.28353578742384
47.29294193685163
47.1900824238133
47.12951004596375
47.425305850667534
47.24833172769156
47.572204507487236
47.758851428460275
47.53819071925185
47.32416005345525
47.904282721608006
47.485773026565674
47.68353203063554
47.27971840285807
47.196841944046014
47.389796632462506
47.60007323050545
46.99347365469637
47.03760831514747
46.7035703752638
47.31756966289327
47.411082811320775
47.40763598462056
47.365965388558266
47.43988615217736
47.57177027496782
47.48837466685647
47.81627961592766
47.807313982949694
47.557585848024715
47.3376298474275
47.73122115612313
47.60857116033318
47.336414261995934
47.891922305673376
47.896123908709235
47.52724622311187
47.33640130334526
47.41966151337457
47.326837011621954
47.164389394107054
47.23997079625072
47.51573795714075
47.5630598978216
47.73587979900491
47.99086152542831
47.7669812984824
47.91135814265206
47.792122464660174
47.50963095237031
47.631295802529635
47.40722155610639
47.63644774922242
47.91291524850815
48.025469034517776
47.64605481949985
47.42396621283197
47.61918552526314
47.52092250050048
47.12698415539989
47.724754927823234
47.242674128715485
47.73147767571545
47.49718039976068
47.56318046300317
47.96506043279805
48.05963776534059
47.95421046153975
48.43036560913889
47.98905638229936
48.47350666492184
48.07183192322342
48.295085062928464
48.4812757163713
48.57801200394607
48.57363195378473
48.102763712545034
47.98209014562723
48.14497597114324
48.14766314331772
48.31292606922595
48.08100446965089
48.09899560992443
47.86885151532722
47.876487759991946
48.31928912844365
48.24532008821204
48.21412800845373
48.35079195364037
48.096453863200686
48.28419046522135
48.39735464628802
48.22307321146061
48.3608585317028
48.706050383219974
48.7261641419612
48.24701747635343
48.60281358193615
48.72458600157761
48.55410103735843
48.54856625641995
49.07348963399751
48.75351408883359
48.507973293842696
48.13929175438607
47.99155691508351
47.774236228157854
48.24704816220579
47.892698405328794
47.89690151361683
48.05084140349501
47.41241770953035
47.71146351395402
47.879838623584554
48.01014676311248
48.02682838152966
47.46374590863001
47.81735049752973
47.45724209412805
47.91412034532605
47.56960167817662
47.824368216398994
47.75524186698176
47.941799077030176
47.56568715023074
48.26929157816196
48.262811005979906
48.27419115867894
48.12589308834259
47.93858099455839
48.7847287126765
48.43811659344261
48.67818864653534
47.9546241053406
48.494424740923634
48.80883268823232
48.371578834637944
48.539145897849316
48.63895330881679
48.43329031766242
48.819167455956155
48.20477095719559
48.26740061875922
48.478831765999104
48.4588771370166
48.55347068813347
48.859377961574474
48.49140677291052
48.74212075158945
48.96727782614307
48.787964752172634
48.7469890001938
48.60803444856209
48.74499823938617
48.53762109768023
48.58639627380245
48.42730548505166
48.08073009676562
47.819349721748324
47.98937517489138
47.88153110068859
47.57147333778557
47.53688724305509
47.650108165790954
47.256699536136495
47.34014883475764
47.56311497559073
47.676678945295826
48.04772955730172
48.05404725651377
47.99848444159548
47.87671614135575
48.28957791235907
48.20976001329148
47.93434271518686
48.369273396061935
48.012814094153725
48.089453408737114
48.22943027200127
48.270110088203666
48.13489122834367
47.74864420262322
47.78960202977513
47.79810008177516
47.584076595666176
47.597867194714254
48.04102901939935
47.7518863667304
48.3013264755475
48.038104294324896
47.98813323153932
48.14429683241541
47.87707557935115
47.3383807202762
47.946888367504314
47.93984769041758
47.57961375161064
47.96829440394359
48.506448297690156
48.07446275339134
48.582404514092424
48.37087171857031
48.523377557331756
47.71432333018659
48.016064830283355
48.240818894826376
48.64151949087952
47.97077908097412
48.455838245085054
48.94599853426563
48.96755454794449
48.772720573427506
48.80697072852525
48.734623674532344
48.54260453765251
48.695582411042274
48.908524699963934
49.248761481654576
48.815188672632814
48.816125085041975
48.54317562243473
49.227381037559795
49.00608320700011
49.119659544296994
48.91988215608218
49.20778059304438
49.00582781074058
48.85814720579622
48.96784793327624
48.91748027037535
48.673624125645944
48.90391001152945
48.910717271007925
48.470064043977914
48.69990338379368
48.53427635033402
48.299918357398646
48.287213124446474
48.41491376857366
48.23937455020799
48.05167235960638
47.98302054421476
47.840207482209614
47.91274174757122
47.53642644051298
47.9558926939364
47.67965361253191
47.712963793588834
47.72359312314565
47.68944596426448
47.4823444510164
47.194479174518314
47.66666807682665
47.57319011254749
46.67068217728466
47.23216255689378
47.12990348785459
46.82627015805497
47.06892409654446
47.257331812911076
47.16651413077789
47.08217962719831
46.974061359897455
47.058566237870316
47.0553136733379
46.57879331654135
46.320843694213835
46.213042206869844
46.22285001727246
46.558590420298195
46.500756632093285
46.61089435324189
46.79976612220511
46.760232870679474
47.09845234636315
46.841379720448124
46.6569877324157
46.55425084678065
46.39786880579182
46.4386565055611
46.76778943585202
46.619316098605545
46.96322088786352
46.493646426037984
46.60775804442649
46.667894482872924
46.88051488958403
47.26073298302599
47.21840455393347
47.13095903728316
47.21025844125781
47.530572814965986
47.63830449282661
47.097973805038414
46.915506815485166
47.40203883849358
47.4124452393453
47.08040091736063
47.01120238643159
47.224271974774204
46.439468541838814
46.628259433962185
46.70553050404418
46.79343981546375
47.11808441474656
46.608153525809904
47.077171022656174
46.93327400598626
47.10440985808322
47.25378707977797
47.11198194771462
47.12559952298825
47.27862448621114
46.738722083041885
46.661949343752426
47.03523993484166
47.010649252732904
46.880611879449994
46.88543354687895
47.24456007694826
47.30013388986122
47.40939793580282
47.59372070348595
47.06487957849805
47.376967522833155
47.85922752107393
47.69994069590859
47.54835332489628
47.51008855780021
47.605355897104566
47.73066758575689
47.84880103495162
47.80063225873636
47.936132236230435
47.714638252127976
47.450098596135405
47.64192586613454
47.77724305086549
47.52741893179349
47.95273491911319
47.69971106380956
48.0296269048787
47.98668693013881
47.66051447530056
47.88813813796638
47.718942843060866
47.75641673134077
47.929508879467434
47.92612937499265
47.81055850741798
48.02258326441803
47.988280677087054
47.84136175601238
48.181561745585135
47.98301194195377
47.81781124392772
47.815298980748075
47.83439733399878
47.567365762920986
47.786749306296
47.920693858336165
47.37648816994651
47.85498322919662
47.87407288401431
47.93527011753471
47.93511733992663
47.80077380954821
47.89065127423996
47.528888088419336
47.50406936669274
46.94754554493722
47.247715848756584
47.68124363587085
47.253678318044514
47.579287156412406
47.19710331285926
47.30464386870876
47.41823753470601
47.18288403466969
47.01543680541609
47.37275307287204
47.01600976307185
46.99668362726461
47.07825911890658
47.06201022388909
46.846685327764725
46.97393469567502
46.56410127526163
47.28106359213431
47.24218600873219
47.32227374100756
47.0035529385115
47.240734501231884
47.004208638277525
47.07120669977938
46.78751692447786
47.27387396505799
47.31729171230264
47.11180783092459
46.990235967134645
47.09084587344666
47.063134551446154
47.171029706605125
46.92938634716886
46.62491392898887
46.39776050399986
46.74654288373593
46.437645936480855
46.13710782243487
46.354089241640274
46.8369575443321
46.795411667845606
46.33699461102288
46.84042528769974
46.667410429770946
46.95937227563774
47.14631647113429
46.92387683540465
46.88562796841598
46.77254855692968
46.820753329197274
47.07494650942654
47.06238570719136
47.3452257570636
47.17741803920629
47.941983588938506
47.48481639992751
47.52514401510642
47.470279695620334
47.65690945776414
48.173526485985875
48.142725614379486
48.19769850210567
47.78833557509383
47.660872166922445
47.5326492982674
47.57383993178098
47.07752974644285
47.500978818099206
47.33795055180871
47.36618037107387
47.09302745540657
47.16325706996109
47.0889210345773
47.24614596165407
47.07173891721542
46.935317015348595
46.74965858590636
46.476986933627515
46.780705104876034
47.10862607532824
46.595658701863115
46.71852393541396
47.082440537330974
46.877210688113635
47.07834859088964
47.27166742813784
46.93032915581328
46.854805789570115
47.29941760828672
47.198723270789074
46.97132550109059
47.1433507987959
47.17491628964994
47.52940234420264
47.66749142328282
47.47019747431602
47.829869951881506
47.598570595257286
47.58757661901488
47.39804789856535
47.46371205011501
47.74014231058566
47.923291497376084
48.024324690722395
48.29247790579933
48.40875786071003
48.81970079460536
48.06393552281671
48.35666128031537
48.03242216816068
48.043175645147954
47.995633536762945
47.51088642213332
47.77881683913215
47.60684165647354
47.413861277122415
47.5471071657407
47.343864290236745
47.29361738144853
47.52628450099613
47.76350259703983
47.758542054293386
47.14990799823112
47.389214112898664
47.63736457632178
47.343750856264435
47.228277806139396
47.38949029955777
47.44359388389253
47.332553592345974
47.23843444520345
46.79964103342206
47.12035825048281
47.32745719337556
47.268224297716614
47.56719568140644
47.79801267770616
47.86655211996504
48.01071245448921
47.79255648662493
47.79554750921463
47.765552045533454
47.55640868968969
47.37330462668432
47.61668737027095
47.849803198590216
47.660940439260806
47.59687025616028
47.71678938892203
46.95886057344409
47.23801401271216
47.758390095384115
47.69950296640309
47.6667898505168
47.53935738394639
48.236554841916906
48.08870262803161
47.96836637438814
47.692366207489506
47.81724826824
47.65027637700085
47.92928647982634
48.44516640150792
48.05164387081745
47.80403917358006
47.89381042214054
47.883919256856124
47.90256558296771
48.051271265806335
47.88487836393731
47.990996946452036
48.110741171323994
48.212454656266075
48.26277762963713
48.53367835378026
48.49401454505927
48.633890681976034
48.549128425020015
48.55035334799065
48.37591279591783
48.2117019260724
47.777188850736664
47.59177063600297
47.83001162651468
47.818506658107545
48.00256596559068
47.892807553589726
48.05185828754446
47.7602505491195
47.89783569403614
48.171613366145586
48.09100530850011
48.328018506952056
47.793299079034405
47.948221327089655
47.853691861290315
47.565151792372596
47.99491505656324
48.03650889039302
47.98654212226375
47.95947647304667
48.04325954757128
48.14307214457779
47.765967064121526
47.288257472189784
47.5664128484975
47.85356801491525
47.672962450974836
48.063901243364775
47.87262151845605
47.78540110319748
48.35586171293947
47.970850209922055
48.08264435937908
47.652228948533725
47.51904840951317
47.98768246581046
48.08638978419085
48.220475964374124
47.86577930942194
48.07183935743159
47.75376881868414
47.997386985002215
47.83799446438439
47.94462133879599
48.37612446508114
48.04617583435657
48.57285647426769
48.39521328701325
48.12232276967342
47.66011708080133
47.95640326083211
47.675652994909214
47.97011826736997
47.452795587404964
47.604337962866815
47.17272829801635
47.22521163564834
47.84460141653155
47.92286078826827
47.50387561287229
47.36387432374039
47.16601083215231
47.41454046274469
47.388814492549116
47.49267202514715
47.51799583355237
47.9250415466743
48.111378849617566
48.48864323075342
48.24816156648544
48.1054410679697
48.336635669243066
48.57167947818711
48.792662351963955
48.871650508128624
48.79329202638396
48.895019232555065
49.003298505735
48.727065825066674
48.55718470576074
48.38524001364212
48.43365138256028
48.390515594993644
48.23528117983688
47.94644591187867
48.19785521124776
48.53090269087774
48.221306355160934
48.45586182635304
48.79296907667487
48.47112014175407
48.49446407696652
48.381319517387155
48.48606840216262
48.6282134271988
48.77214891132305
48.669779472136156
48.331308905080455
48.46493954986407
48.17218731421349
48.35617651422774
48.409531739673575
48.322482333723435
48.410593001644
48.49096735134558
48.26410676945154
48.296328357283556
48.788933793635344
48.015702464755144
47.72156904649816
47.2106794676299
47.59738448859691
47.66370572710151
47.366178252347574
47.83726497113114
47.91932008864803
48.03515460583571
47.69620559400552
47.745440288641504
47.77642437415483
47.744260592197314
47.94906741728927
47.61257727196215
47.83020430554674
47.86540827508352
47.70496588406272
48.07832918476856
48.20995303188407
47.72027740410511
48.11181573483296
48.27767742700552
48.16777647663988
48.3086615111173
48.76126598047058
48.585587084624954
48.464586492209975
48.565471875964555
48.296091489377815
48.033170552767054
48.59862092645883
48.60215613829852
48.67465403595408
49.063796211183174
48.62579283053183
48.557795692111405
48.33511313344487
48.233069556989435
48.263002802434116
48.42858693357806
48.806045989491885
48.371151362010565
48.420616016107964
48.34944648806104
48.6782832661208
48.26537645627318
48.26969965508898
48.919232744657805
48.57563161672277
48.69368426872345
48.63505310172698
48.85289529578146
48.92371389259651
48.734437622363565
48.68213580671578
48.345664570629005
48.054308198301655
48.38696629501482
48.46219969274624
48.78678176177273
48.504602278791765
48.83074782984748
48.59138818449766
48.355428166605684
47.939459293241576
47.86024924630213
47.91972482521456
48.2410755447464
47.94711907638577
47.90613911819308
47.887350045344675
47.8466215562369
48.6772202328551
48.852510200697225
48.68083480366466
48.49951861405577
48.26213284698789
48.019646894996654
48.204043731777745
48.04727912967938
48.31722600858181
48.163660824838296
48.13327495357689
48.299227603101215
48.24250282488492
48.0579640042615
48.382326636295204
48.27844667597127
48.47342972359728
48.69692622273988
48.650116117097454
48.538578335765415
48.355813974835314
48.17437969529247
48.05477327104907
47.99484542567981
47.99488288312318
47.90761585169036
48.016509273658805
48.06556102087573
48.14198953257601
48.44473205821792
48.52578070935933
48.53140046366515
48.52160259024288
48.49496195836521
48.43802055959108
48.43509384931124
48.664544104324015
48.51302610415891
48.28007919415615
48.591623138827565
48.58649234248202
48.60073700747859
48.437263262804485
48.620035704350805
48.54487532861631
47.933373101596395
48.538380813673804
48.73008504995548
49.17334425824743
48.35882905207459
48.85531301754097
48.488228266664976
48.76099611110337
48.68054990101199
48.64017281957252
48.83842787682522
48.68595219546337
48.589840225876515
48.15617171079894
48.3280969014389
48.21282318466357
48.26344512910099
48.24046975261756
48.40785884980116
48.41718677971926
48.358628785969636
48.24000280227922
47.92115054462708
47.791815003854104
47.78333249320366
48.091212904863156
47.647830732200426
48.06839117634602
48.10666660276765
48.04247104228845
47.88350528152862
48.13990806182252
48.11403015982036
48.19763564054088
48.15285891684673
48.15886616544438
48.0146392056878
48.16075696489249
48.52177274124444
48.32240508268473
48.11919439063256
47.65543849127406
48.107759033784625
47.9171810751087
47.93794700580588
48.236496112256624
48.33682858673188
48.32453617806591
[truncated: 98,002 more rows]
