# Supplementary material for: Comparative structural insights and functional analysis for the distinct unbound states of Human AGO proteins
Source: Sci Rep. 2025 Mar 19;15:9432. doi: 10.1038/s41598-025-91849-5 (PMC11923369; doi:10.1038/s41598-025-91849-5)
Supplement: Supplementary file 6 — Supplementary Information 6. [file 41598_2025_91849_MOESM6_ESM.zip › AGO3/r3/MID_L2_distances.csv]

cm
51.0939688540685
51.32878218157384
51.249264457763616
51.52674340822479
51.60405296285302
51.16158597334824
51.345139605415966
51.15898364345685
51.51296484449914
51.934391347923196
51.965007750657236
51.885020330446196
52.0770169875296
51.40667676072501
51.51594815300543
51.27076467866676
51.69768102196663
51.48367205370557
51.21983871624975
51.111822964242435
51.0484010740476
51.26773483988583
51.02483103797809
51.615655168306404
51.3931507748598
51.369285742827664
51.26748721975635
51.240222886600876
51.49947684176268
51.531575821292215
51.64005787585917
51.37367539950759
50.756578277098306
51.32977239277031
51.054415050724096
51.325671804138175
51.59858582126961
51.2047906883706
50.8069122201425
51.0899581998274
50.77977251902009
50.915731460554746
51.04637833779253
50.95040105044823
51.31957776553471
51.13026819621325
50.98217701529351
50.903891107080184
50.948894220205396
51.04645609281113
51.11236473999318
51.22344309161889
50.95380428377114
51.20194182583401
50.66295760384695
50.65557044485989
50.869074237924835
50.76092187692086
50.54269719304761
50.99047227386507
51.216102929416024
50.81883098499434
50.87519611376478
51.0770110837598
51.40139687595079
51.624043880010994
51.79794516492682
51.66095651575726
51.88961493056374
51.493692015190824
51.28980905278506
51.377847525501565
51.215470211475996
51.21382134789861
51.41638067881341
51.270299968129656
51.36983808457844
51.714752483566635
51.75089607336481
51.613541161699565
52.051676797540956
51.96045294818819
51.9634183824732
51.776674259449166
51.52013622629408
51.603416009729806
51.733511361461936
51.10933226605904
51.41788726524833
51.26805177719872
51.76965228971825
51.38291570304764
51.05577805859198
51.04630716046634
50.959079825484466
51.243889215481026
51.31801727668719
51.1935228980335
51.13433059302975
51.241913041624684
51.12510903298164
51.021987493749805
50.8572948317484
51.02364002188744
50.924413010494234
50.838554978544536
50.95371241846931
50.61837219920693
50.62751783644653
50.55933484881254
50.46954153022867
50.77093084886223
50.51490348449216
50.62267430754072
50.72931529122911
50.661633651275984
50.472958823675654
50.4923088230987
50.286837106865114
50.27318606896331
50.7498478092771
50.40231474738064
50.35088576822931
50.64124383329906
50.382662661476324
50.262877093666475
50.35888558821676
50.438413811680114
51.1033909539954
51.39168263797774
51.58675837381306
51.38865568664986
50.91818850853248
50.83680322016139
50.68831411297095
50.76638129667982
50.28397449407954
50.56819014908185
50.716872019022645
50.63271175338245
50.11340936854745
50.73100604190017
50.6713987959274
50.35454233110171
50.52830415399004
50.49775624129377
50.31453610708297
50.62478544759182
50.59429687823367
50.50321883700055
50.4053487114564
50.22750981782051
50.28922905497335
50.40997978686474
50.23075841478379
50.482741250275886
50.52743294454912
50.33440661696097
50.40114989520267
50.25070371647156
50.28058190614229
50.605383168794035
50.32387994582077
50.46182120111262
50.53638167685847
50.31279219608278
50.52396793505963
50.93330647803187
50.79971766306564
50.79551731247828
50.86676877267237
50.70288678525772
50.49677461620453
50.61663904922413
50.51500095411757
50.58599005582326
50.478613927219286
50.45315437357329
50.785822381026385
50.75264722266077
50.68472627667102
50.5801221775876
50.36119587232245
50.527411914758645
50.61082537782166
50.92021064124749
50.53790361421305
50.51578072596313
50.361303650781274
50.001127911073226
50.22861440019552
50.15502268691122
49.8604041866248
50.18264567046166
50.278691860421816
50.49811038843321
50.65533652256463
50.891624939617884
50.68655005379424
50.37583440411266
50.34689693942783
50.408257421181524
50.37143033807284
50.39209775878385
50.25769239204636
50.46133365055804
50.33417260768134
50.0131903348411
50.0519973605919
50.169386569027864
50.342407416654005
50.104197571752955
50.02801793960168
50.31297767076077
50.34712594975466
50.56015944722715
50.671505284051236
50.82752652238717
50.51233272783487
50.49628458329785
50.34660362807676
50.88628008886026
50.5398841622897
50.59407744814107
50.768046438830034
50.428965321853774
50.75910260798943
50.713615530471294
50.79390168111631
50.7441369337407
50.899850903393
50.91105350047809
50.725625854790174
50.49928135740826
50.37235206155598
50.40733101417719
50.35647934353495
50.10972246283861
50.04121806808498
50.15483574628676
50.50060999600568
50.3096165641334
50.529495950824426
50.58758510218899
50.3171382974503
50.38720713895813
50.814891424045406
50.36667134805351
50.47660802550524
50.63575217097819
51.306166600892794
51.04023579855513
51.06664777579077
51.22780038852069
50.85982752729624
50.58255633505469
50.70124289427482
50.602506665110624
50.6575408518679
50.62963743112617
50.65022063506312
50.439424170843296
50.52671891786759
50.171675003752725
50.41569926369061
50.18207109061251
49.7539114267006
50.03234568191719
49.92109650971102
50.28166364552014
50.4038257228982
50.30355649994871
50.83599896708787
50.16524270897669
50.62442578602635
50.4281229847462
50.18045660751646
49.89825179265494
50.14019180979938
50.104924935791665
50.33729839165283
49.985202771640026
50.06204573984016
50.214731631499504
50.54438270990698
50.22854749587622
50.72421007319333
50.112914171094964
50.31546562205379
50.59034498835642
50.95264702737547
51.19545942387792
50.90139865660491
51.10473082097786
50.85805058855253
50.75145071147654
50.77733818626347
50.712519678861504
50.44174990515887
50.6403082684169
50.4815341988992
50.44039134659361
50.18297114675701
50.596710168291175
50.66920257452797
50.91936064028827
51.42922351446019
50.69424306688861
50.749072281071335
50.69895215415032
50.506367568260764
50.59301562514773
50.63067193450271
50.27322228547235
50.53164914684057
50.469466797101376
50.557359329106326
50.887504046575664
50.61698668408436
50.55250696351693
50.63159585604139
50.69457902823947
50.74800636354682
50.823666518979586
50.89898090713804
51.16375257911619
51.13985800930182
50.58713688484497
50.240215111901676
50.02341732109506
49.92390857362495
50.49381883756209
50.3536584989061
50.63127346032362
50.66342643227512
50.47853260532146
50.68249371966591
50.51113133663077
50.3939567375574
50.49592880141619
50.66092437104282
50.86503364617867
50.398124558366355
50.2029239001291
50.15423326892457
50.47215579446065
50.34946472952459
50.59266725226309
50.029565007798624
49.84178653675675
49.68938701280204
50.29862946911711
49.91029723348648
50.48263313902733
50.23877743847247
50.53694974039
50.48912841792024
50.33677401376762
50.42665715678916
50.6288873402473
50.35083589121827
50.347483971758884
50.158547933531835
50.407831758267115
50.07755188699742
50.09587439464144
50.45153605264597
50.31624976885195
50.15228590234633
49.88148437189007
50.093188058745206
50.37582370244465
50.50226401366116
50.75643272069853
50.296915588008716
50.42663074026005
50.72455537651517
50.60984913522257
50.61734867901677
50.44245485619824
50.544257929694396
50.66489772479866
50.32331439532414
50.30591795087814
50.15423287749418
50.04575247867354
50.10474364356688
49.9306048690074
50.01626546228223
49.90975814067405
50.159876025805026
50.44658575200904
50.44485862855663
50.5257105268613
49.78832754000888
49.9466987308213
49.70453472700597
49.583808310124496
49.632359518014255
49.85683211999846
49.90950282170455
50.3623803228807
50.23961244462272
50.60009622691867
50.520675322096324
50.28909456776383
50.06038325446772
50.473010545273624
50.11540466164883
50.32011143751967
50.29678146373918
50.4523493257387
50.19154036822338
50.62288395433468
50.708829660488306
50.47428910559237
50.730300169361044
50.50952535709963
50.47251449046434
50.67703066343519
50.36380882840071
50.441838992741225
50.61405245768194
50.583323773021476
50.35199844092954
50.28950225192637
50.139385341743974
50.33609496087824
50.328105486388814
49.88304563109097
50.0559515526866
50.215049775285294
50.2341923453269
50.545676470139384
50.418561836675295
50.87256477809956
50.36620152290102
50.983898245598496
50.790617118100805
50.93403616550756
50.22110252768554
49.940962348823035
50.07271788899907
50.12980581090941
50.10193764961691
50.25468296865951
50.094827543614734
50.31119791892318
50.18118609831255
49.99245074526007
50.18353461252389
50.45856229655459
50.42808466232947
50.43086795343146
50.42652868555721
50.50757294617118
50.35408557556054
50.38145437976814
50.11394438793796
50.54837497233354
50.16447339042582
50.07579335303138
50.1851514292926
50.01130494563159
50.14130745545711
50.3618963411869
50.44279643743032
50.20654515182188
50.01309410557384
49.90906379955001
49.76461581195204
49.68896975787298
50.005747628949074
50.23177828603196
50.16091380030313
50.330519165399146
50.49862417522154
50.2473575447495
50.08632341215551
49.84137976180848
49.883511674410144
50.26690262981044
50.22269637551378
49.89890757732235
49.84401394155657
50.13693011355096
49.91231023477191
50.352214678006796
50.627349798044825
50.68299578130988
50.40028908182733
50.382097319796515
50.77282905356772
50.338140095853774
50.5670603799221
50.43363375537628
50.453975553769105
50.40233964558611
50.6493943374337
50.5740024555827
50.606104014095436
50.41278877666254
50.33200049660796
50.27584480932136
50.67622654120675
50.15962880318565
50.285094841773656
50.459760953653635
50.67869531860355
50.46725375003768
50.40932312850869
50.189648451650676
50.117840549458144
49.591662966920616
49.49203368061141
49.95956619571722
50.17159221440754
49.69130527941802
49.82094437666262
49.519017650031955
49.3706388733393
49.40041588650924
49.697644626877526
49.61798083445601
49.687943424884516
49.947199064556415
49.81857488296598
50.04307317226789
49.8025241755029
50.17702636678339
50.38551779108967
50.472290289118995
50.769993425380655
50.48506507016048
50.682701937199354
50.46135147158454
50.49065822912318
50.4562165496895
50.29347661393374
50.306946849701994
50.07505430508503
50.00177088982611
50.090826683407435
49.91133409804183
50.049882897563414
49.92511499107137
49.639395701269876
50.076942807780604
50.170795857445654
49.82554118668072
49.56327161713854
50.14549560358752
50.41660423155807
50.15991132943939
50.454610003000745
50.82756945112811
50.384401287784975
50.972418849067125
50.76468128945697
50.55134214165069
50.19834598935639
50.76452640983999
50.402169385449554
50.82967021821438
50.56466321346183
50.699969890727836
50.50775111117422
50.436362490983086
50.58453834553084
50.96631998753262
50.898702690820066
50.57848401912464
50.56039583276214
50.02393742681517
49.596217504128894
50.03430487320801
49.877375147021084
50.17892282400897
50.13575040586801
49.87255107635484
49.79922414500492
49.84757926290269
50.13279026730164
50.192849704901384
50.069000459900806
49.874107878614915
49.735380576617985
50.3714540650053
49.85204824261889
50.46314854656857
50.43471432193504
50.49141958448146
50.3197950971137
50.218992436282036
50.5695644820875
50.88114087612365
50.88506405430406
50.79158617827308
50.96751722966854
51.209715491769536
50.6887941696136
50.96643077497242
50.52312221421832
50.05882573125897
50.49268455574538
50.33140976405006
50.37731395470641
50.60610659530742
50.3444668580429
50.90823223175375
50.82448608319959
51.0057476064712
51.21388023851703
51.15846195043106
51.2508661937475
51.367252921131794
51.18978965260717
50.84428667172625
50.940134198141514
50.90251540657047
50.85727501665244
50.85871122224383
51.001907743433506
50.82053370728131
50.64510472066691
50.45482378123314
50.443190987882666
50.72889823636231
50.9593040336185
50.5657436746057
50.7783027498287
51.25768398608169
51.24198003325514
51.23878300320913
51.14266677406008
51.39081983245151
51.197471650453004
51.15722790013479
50.81770749856198
51.282370532473585
51.25187706645185
51.23427816402391
51.15496622340133
50.94930335778931
50.916915583932
51.20488662242186
51.43982196371194
51.108478185324934
50.862653136258984
50.8685480899162
50.97473773799082
50.77198269918254
50.88824864101849
51.0652969050002
50.824322575260766
50.65768498463878
50.73771042480742
50.97680695166141
50.71346862943782
50.976688728569
50.89735110168732
51.21361327567322
51.28910346083529
51.14540066349963
51.10800289947784
50.60975017918474
50.287032843814565
50.31842618514715
50.954757761981256
50.99395268697066
50.900371318213175
51.001252320179326
50.86987999567483
50.78195257353969
51.099145428722615
50.85085669051837
50.51011398678164
50.41739325612475
50.58481834492251
50.845121469594424
50.647683483814795
50.42716753274305
50.45800591858013
50.32543910314108
50.21642619783833
50.21404583204668
50.569654841271074
50.212480234743666
50.55459638699741
50.45092366066524
50.6674365568222
50.46994651796209
50.42371529929296
50.68039036091471
50.76632728851357
50.855893124880204
50.84004131571963
51.11542968071882
50.96958376864048
51.19949962096978
51.146208138813364
50.74853580894037
50.70754103909375
50.86753334243382
50.720196475397216
50.424970518937506
50.72415817409384
50.72016698706365
50.452803709437006
50.601065860362446
50.97916909005098
50.91845071126936
50.522155221304146
50.71891528184875
50.493358640884146
50.48279030857424
50.55275686705419
50.183311727755026
50.14280757123299
50.03581727742755
50.43945201220419
50.64528880724232
50.48103139448937
50.78883376489578
50.468692031433
50.1623485467907
50.24770427546449
50.01324240292796
49.946696541728095
50.0844291072205
50.061147469394356
50.16191217467717
50.50237142884749
50.36202931507709
50.23811429391537
50.11235940859011
49.95081759459501
50.475385081269984
50.3406264794722
50.277189360374386
50.14739995638436
50.54402655385072
50.662406375506585
50.651196051512926
50.585238652366726
50.502893622043956
50.47929225862836
50.39571594643475
50.57731754481513
50.417595406593044
50.38524048273593
50.35084988647841
50.090719266321294
50.32597770768077
50.15803819148066
49.90818951226474
50.23569867601209
50.50620535757611
50.068085602962306
49.8581355598106
49.80254837044538
49.85181980955767
49.89744820897274
49.83650530088755
49.7076498299747
50.25011869818745
50.3209976468257
50.347123639268794
50.02775520221481
50.044139629269104
50.20353895231716
50.853588257161945
50.47832346415998
50.57743309670874
50.31728898843843
50.559276374140246
50.604195272721356
50.96765813244955
50.63034684809395
50.354585043707004
50.05133253246625
50.323896376198185
50.09691904686478
50.162601460356
50.14474032346113
49.77589429694272
49.97070397923858
49.800034636379806
50.16828655052037
50.09887826380845
50.05211917240401
50.31973032993113
50.21790219474417
50.30039717844252
49.95717920242795
50.43552416972173
50.1548507571727
50.15116131366211
50.507129290720435
50.31630510165577
50.342975713299516
50.73983686449778
50.78205198049113
50.5595549968332
50.61283008619538
50.78695534848052
51.260847613390354
51.10924079261922
50.64863169662934
50.52579952352152
50.99502169762524
50.59081214388068
50.49724659021601
50.10090391625829
49.93435268651946
50.008046271602915
50.76909723204925
50.36892322233508
50.29304255247506
50.37295004219175
50.49049110817911
50.679023153689265
50.12327359127499
50.41510989960647
50.50980926683678
50.6040656792496
51.018023408905044
50.93781799889324
50.60035106763019
50.4681353238681
50.41318230043563
50.43939759841583
50.53472037639165
50.590458354372885
50.57592244660226
50.295805539180016
49.9582176415281
50.46653197748771
50.19497996342804
50.2379187194256
50.46582794201735
50.561614445794824
50.32550398052119
50.45742127921466
50.474463869684996
50.25034563299514
50.00240440916953
50.26720103065403
50.45073164098557
50.83073338600915
50.81412995181399
50.58481963047002
50.78331568962191
50.900904028507995
50.57960694620421
50.67590399652684
50.60262910060138
50.55347837753986
50.55965608166002
50.596556300498214
50.12779490193728
49.82298073284629
50.50036947817915
49.926603447279575
49.91748821789825
50.179619549316655
50.11876125665903
49.871107343707514
50.03274369542794
50.52330627428525
50.26198363724317
50.13099468750535
50.27675572628875
50.774270532652736
50.539468316946696
51.05537348196417
51.26180040226983
51.261262668539715
51.32008629716625
51.45226530835665
51.78367361846525
51.74165120767391
51.40332885867029
52.07709773108669
51.710862016710614
51.814428223319986
52.01973888073106
51.71004657325883
51.74886480957232
52.009958797222176
51.89485592884989
51.55757895730764
51.614893469233515
51.507644877308415
51.34422603213562
51.19014357110065
51.52094183307615
51.51085104066621
51.599871092550764
51.862416003817565
51.55949434988494
51.36098531672469
51.12194706183663
51.18124728830957
50.94560642663338
51.053892184550755
51.045740377988714
50.75007939515274
50.924514794883365
50.936673230804395
50.618966653130514
50.75049231899709
50.90731331160824
50.838963016562865
50.57242643133903
50.91499123197073
50.680582144801484
50.64059940389319
50.77673494564509
50.861516442865046
51.08497126770259
50.63908399196721
50.59428727271144
50.81506108306606
50.589267573660344
50.739149571553405
50.71781263531864
50.53457825425255
50.85452697508859
50.78429455721509
51.17132929795071
51.16612193759778
50.82567938161939
51.12657241581665
51.180337317659706
50.974000912440395
51.152779918403304
51.09492368996421
51.356619826021294
51.67023170706573
51.64115889181483
51.43195167709613
51.3128914857673
51.51987318583488
51.631400828941445
51.43836340329078
52.267702038027
51.993253935631145
51.88039538436614
51.791877706078964
51.86862315303345
51.76849021242369
51.869646481264546
51.83608063443144
51.77547173076009
51.90527629071548
51.92006588560346
51.689308030917935
51.54008608730655
51.357044426878815
51.30842453659933
51.766866041412435
51.30318256353493
51.04527192540403
51.17953187057142
51.021909508959155
50.94939392148842
51.34016376356779
51.37016103845703
51.425421696296816
51.40931359053624
51.54767475644305
51.25472595789929
51.14226569249562
51.051235582031175
51.43987082148665
51.563553428964205
51.62797700511159
51.82971194531622
51.78862799090887
51.67663871161973
51.60524403427663
51.473240773320924
51.72082502704679
51.48368865102652
51.47909714742079
51.60315029117648
51.61384243618018
51.318068882589756
51.61277561483681
51.604109097234925
51.969740640710356
51.77015618628769
51.61316928800938
51.4316977607497
51.62248605873329
51.66504898611257
51.322476834160106
51.36753785737872
51.50550371517816
51.73956329267886
52.013964619668265
52.18620385426951
52.01945944149283
52.128233342137754
52.0544843342045
51.93885412184918
51.84905259293532
51.85325775543889
51.805981214409044
51.42146458379763
51.355192445509246
51.600704735235816
51.19326099910859
51.326364392505724
51.268387349802744
51.1606222217483
51.31045665724876
51.12804832868012
51.451489313009525
50.96311459756329
51.1045726357862
50.818324082909335
50.872945134021826
50.63163849972124
50.84502739938788
51.02203343056745
51.04170580216974
50.836315724862736
50.85486152662467
50.82871905126154
51.18146629467875
50.457652635855375
50.19738338389809
50.313950225446206
50.20245321558268
50.36843067187985
50.35989972892758
50.35223858186388
50.48866083130986
50.53943504416896
50.209391220172485
50.10212869359485
49.82810580876984
50.6358476686537
50.93570289736225
50.99644084416816
51.23375981048863
50.855681488330745
50.66104453361858
50.18075295795599
50.81759865665126
50.83631353407547
50.723103320399865
50.551682056221594
50.72045077638623
51.009679166728304
50.839526123752464
50.7376964622362
50.24894751702243
50.79287633329734
50.30918968754848
50.359706148044246
50.32996626099791
50.334194275098184
50.11964062840517
50.21976026668806
50.7304878246221
50.72487355108955
50.61513633862359
51.02252751422879
50.675708982714205
50.44470010663072
50.5002001028703
50.000741354273735
51.04326181634265
51.17970122288732
51.336886871690645
51.29745089760217
50.97106242518972
50.95178466008227
50.656067642265185
50.48126247632843
50.67737000969165
50.62038578905512
50.744228210357285
50.748570849337774
50.925106888373094
50.92487512546783
50.95261632834462
51.15705738903471
51.02477222183962
50.98190596034741
50.9246711914599
50.87338635182123
50.973480732772884
50.686342391584056
51.17863424733241
51.20404867571607
50.80625182106038
51.07257702885323
51.032354001974014
50.38338737156117
50.63553890473995
50.78024390694914
50.65039966512947
50.44838497579612
50.89021720467211
50.893637348101024
50.82807940422209
50.46772405049918
50.64300713660459
51.23020652715669
51.177859581391054
51.368004867133074
51.509350206461626
51.185084584027955
51.25399996401534
51.405822720904624
51.29864563095061
51.220061204924804
51.13965821213206
51.18693106722212
50.942747563732034
51.05867759445908
51.03127331409203
50.97083089838172
51.18341723067766
50.9310783487617
51.10416307595354
51.09617601825373
51.17002307088919
50.6166015282225
50.757351500619706
51.41396163861957
50.97730009099081
51.29193265810631
51.49762611986164
51.312699369634736
51.634120059384124
51.38148438605103
51.166701909456165
51.88067030720578
51.74595977789272
51.56464852799974
51.788669975354956
51.887701655299345
51.98337143150586
51.94336612606144
51.57875194639888
51.62726886024978
51.5572637259476
51.6692198079011
51.32331483660796
51.185277932479025
50.978890716174675
50.935454319198335
51.168574841404
51.264267598586486
51.010149796355165
51.070688976566665
51.07096749466823
50.775704163055586
50.39481310028549
50.12213732496672
50.17391282305555
50.236041076398884
50.196029441804576
50.35638723083074
50.15965661350052
50.14549727943426
50.24553755570486
50.25915607082028
50.52855700332902
50.84488596137819
50.843495455883925
50.38821151281534
50.65683403984784
50.92389909355321
51.082586392501895
51.17843575293536
50.94712228861924
50.45756607730471
50.84354165014443
50.771731841595226
50.96990861505155
50.97109532699167
50.99483304753227
50.954700742846775
51.033596805680936
50.80682095334886
50.65270008784876
50.33601816501393
50.94745647511999
50.99692367683263
50.84674515781669
50.69155269872059
50.57365513231564
50.70874350279407
50.815952938317714
50.80786991944118
51.082088187963976
51.05919326421607
50.76523781861055
51.10913767969394
50.98518282230517
50.76569437622409
51.20701818063923
51.09656165447675
50.896138998832306
50.80018302876513
50.85902992223681
50.73332349144819
50.589200652538445
50.39530613064616
50.77720862381897
50.85969261663518
51.094129350279346
51.31808049966755
50.99599339207707
50.8103850723045
50.83938124931412
50.8523472635992
50.51534282168202
50.663279149072984
50.84881737518305
51.0989060681885
51.13030162973678
50.68116222390952
50.82571776991093
50.907606695451165
50.94777461639576
50.73921541386828
51.260283600269865
50.99836297979695
51.00957042496111
51.02371794793654
50.968999724900314
51.2483197429548
50.968858300145676
51.34452634448441
51.42381710022128
51.09722123917032
51.44289155588434
51.352885161260254
51.39414230925965
51.65238921017941
51.74087839106465
51.84168893189396
51.44383949760717
51.19773369433911
51.65214467738995
51.44241832565013
51.56253387727831
51.494194959715706
51.42515251374112
51.333477772637345
51.14424192316545
51.90928680323495
51.769262094604706
51.6313308593973
51.96608319579792
51.413075720426654
51.609588142359215
51.82094283831604
51.65047480949937
51.767618594448976
51.85392892345432
52.015485984732585
51.6673974547933
51.96707764661868
52.261114617821576
51.711190858955455
51.890140262424005
52.288154522218946
52.34505440076149
52.079291757300304
51.795779236736784
51.449528402846596
51.44949096877995
51.79590443072602
51.56100805891039
51.998100987788696
51.748956637532345
51.49085511554
51.608902663464484
51.50577645695302
51.56809034854262
51.65596012579282
51.4290537945922
51.499289408972714
51.35300463681947
51.50399270176474
51.34009532097693
51.54515610450021
51.56115458463701
51.35013323602542
51.06831742125523
51.66310757161511
51.877814748230236
51.99625949594976
51.84797337882079
51.863274024944836
52.36587561239925
52.00914143377486
52.11452633799194
51.646075349795616
51.91692847853927
52.207277809920726
51.88140049432283
52.0335406590972
51.777590520512604
51.81843583587929
51.872069261214115
51.55300093594468
51.78856738864677
51.46746638758078
51.42677753675835
51.645912437204736
51.647733441727475
51.31034735052737
51.53263228449905
51.633184840774646
51.64456276774632
51.609303650912366
51.65524167253435
51.650327223826004
51.773051115036324
51.65061410897169
51.490529475739734
51.379436791393616
50.92560351143046
51.13843607803424
51.158450229671125
50.612550691608625
50.63571532742722
50.72156710325868
50.63376302170692
50.71189886652922
50.66183457582202
50.86271414302634
51.162449111184095
51.238227733858174
51.25145411470341
50.81633062476059
51.056497602574794
51.085479065757625
50.99004441079159
50.95678326264811
50.87444028417773
51.14376344228787
51.31302175778251
51.117257856144924
51.29060720750587
51.014555424596644
50.80401440003178
50.99448599427921
50.89581762619276
50.66316557263013
50.801329024691555
50.79015963254766
51.18293165972456
50.779162999078544
50.90087616992192
51.12078698706474
50.85985114313876
50.648154139091204
50.9843981168201
50.93203142498676
50.547475772513785
51.005794892080495
51.20081578367208
50.9653181066848
51.30940114523671
51.26704840071264
51.59044053648855
50.85154599244577
51.07306011223172
50.880167849372874
51.54045852791287
51.155959299262065
51.42327183901178
51.48923977935765
51.761516371372565
51.543402528396285
51.498919833915096
51.406560529194856
51.29262077974027
51.17565057283711
51.18640229768157
51.57998444171661
51.58346124610776
51.55751431666642
51.479169575966125
51.70678939516269
51.69163523629136
51.72130790954735
51.8519969239656
51.98411306205089
51.88012357405083
51.59118621945805
51.79438334038303
51.99860903882529
51.511341225501276
51.7271402185917
51.64549444965962
51.28381371619942
51.61065624934684
50.98770332287522
51.30191360351903
51.11627107751136
51.18962729038653
51.45291217650538
51.138109666138114
50.97531982666529
50.66169848581038
50.778922833652295
50.615834807350936
50.96954622669251
50.973042647332335
50.77546891621961
50.504949269720036
50.481421724842406
50.49176485464086
50.27534008540331
50.620969131973
50.6275972883377
49.953521776831046
50.3603274923826
50.495869877279915
50.317832702514195
49.9795288669077
50.270339921815506
50.660948115059945
50.40879439196742
50.367664067672216
49.91348344548938
50.13227042920741
49.73892322168398
49.81586239466161
49.628820240333255
49.684407073223916
49.91682304249668
49.93139308609799
50.11142171403703
50.2352964390781
50.38218123834774
50.354016855600165
50.460227599745636
50.42303949839454
50.40638280462819
49.90217778558249
50.00460366256793
50.152230235884325
49.95785744586464
50.242495122126336
50.123398703320795
50.311632484989154
50.22072380218784
50.39110204786839
50.65131347445333
50.471045548745565
50.407124676433874
50.36857667134194
50.3771616183209
50.73899814883387
50.278687831480674
50.03119280478705
50.223964965504805
50.27588343532191
50.181891558596035
49.744899738259264
49.98449726523872
49.86657048035805
49.611761804631094
49.68340424985633
49.84222724177262
50.21428760937267
49.89656374793009
50.182829451631804
49.97614239088063
50.19258786259025
50.395571258870646
50.455978911521214
50.482235583841806
50.45394893374572
50.392347266490816
49.92214504615013
50.27603925251297
50.463963923322545
50.39106828653183
50.39007971639967
50.550270141431724
50.5301862574381
50.55510734732542
50.65488078683219
50.31658659563058
50.36477211174721
50.8297311297393
50.50771336564594
50.651265499402484
50.38812648532246
50.37550168295427
50.51116706192149
50.73252450513406
50.65728379944705
51.10865629115328
50.76781396844811
50.66749502121938
50.57435496731236
50.75997699582202
50.71520159601282
50.86338549679112
50.87962066220596
51.30486669484497
51.03819732345312
50.47109373499011
50.918597682809654
50.63303939653745
50.88201677059591
50.96607183256788
51.072003432015244
50.94650499147942
50.84357067093193
50.88262917128755
50.68139738384132
51.09634472215632
51.112232793728815
51.055782419258485
50.91774850752321
51.016078280707134
50.55442359579005
50.74033349877148
50.95317934174438
50.78773273802193
51.18746845566431
51.309957571553255
51.096139010785784
51.065623030358054
50.96172591644393
50.97665151391152
50.64655562371653
50.91126399323464
50.24528057073036
50.59149726760651
50.7733468928809
50.883582036299785
51.13479443433898
50.83572154705469
50.70786361370483
50.87749352814694
50.6554051302884
50.93591563635035
50.789849986913005
50.469503016577235
50.70039064838545
50.65863026829379
50.95387729555955
50.481694462448026
50.60245851812676
50.29670702805714
50.68335357912279
50.491558382484634
50.58993133814344
50.697312440382085
50.753348959072675
51.092520643884754
50.94862033015387
50.76062131365287
51.067594325007384
51.24299674328651
50.76627234841819
50.7142551124442
50.73055078900896
50.74659506373353
50.824272600729216
50.66355755892635
50.611550892843
50.59622008286613
50.571823231236735
50.24664143087379
50.2997168345461
50.44968057468662
50.57561665837747
50.8803362377687
50.669711700380695
50.7709967208573
50.46918131963251
50.600877603734624
50.73449525804049
50.480407853040695
50.561912247624335
50.77116802567648
50.43423547654104
50.73451543060094
50.54562749777902
50.802678689832526
50.87223413466475
51.48280968279659
51.19820623592249
51.206583258645
50.862784108318344
51.38417210453399
51.67381494363582
51.64926780527291
51.89282496173239
51.471649101221345
51.29221722642439
51.204297764376705
51.22908076446946
50.577593667106356
50.829187722924075
50.93680273727123
51.11739740658591
50.97802129579331
51.00601254974878
50.87390084585574
50.5930967796578
50.682648367887474
50.38354541171976
50.13215757124461
50.173437056317724
50.43631396578788
50.58717532034888
50.3152195519785
50.37865316545243
50.75272625174686
50.63810575440159
50.839076568240976
50.83260085657551
50.625657844669504
50.10336805119462
50.664850165486705
50.532695488322325
50.6780314986487
50.78926058935874
51.069833134566075
51.256440901618866
50.96159979236826
51.07557100918347
51.231919414680355
51.13368397025963
51.066631659736274
50.96085187484618
51.05545097669244
50.868936036145456
51.44938684244962
51.36050113968969
51.67730295248503
51.37014715374003
51.77969703785017
51.31492364409339
51.52836779748387
51.19303329212549
51.41082392416227
51.386114518059046
51.331154426515
51.35067402130199
51.16716087512138
50.88697383390941
50.99261296085108
50.650143606308454
50.91432213405045
51.06554070106784
51.1089686070424
51.19157362635096
50.85490447279001
50.9590919767194
51.19932385380556
51.05050762458817
50.98140702124394
51.0642041484572
50.75982136986687
50.767828424935544
50.53630733614897
50.25684550230583
50.394448238704626
50.58193898902737
50.587337544932346
50.90844463190508
51.0746551477031
50.94487805404109
51.009030829775995
51.049288396387276
50.94813697321438
50.85846820610458
50.85886451340621
50.932569199226066
50.77794022853025
51.0590883877539
51.13902779261843
50.87332712554875
50.68080220235444
50.19776866380934
50.69423708472575
50.69466862384244
50.78194909916786
51.09657746927192
50.92541917415056
51.311691354149794
51.26002295939934
51.13177139138104
51.0927323121966
51.31187705470685
51.00235941832398
50.939809355179925
51.39815948873117
51.57001398334818
51.27908484321181
51.35387517746241
51.20867112827136
51.125166929221365
51.198598571035525
51.374948289983784
51.449161081894836
51.173369954151575
51.360206409861554
51.76522338068834
51.49582807086892
51.339283343806265
51.908659859497675
51.97350538761455
51.804786765870006
51.74372881547543
51.420981427057875
50.93868705186866
50.72382868287814
51.09839992356226
51.33139380595524
51.3734119452635
51.04063915513611
51.101428221035476
50.80578325555627
51.077570764246744
51.22703944295106
51.27266628618829
51.408926419811166
51.276386464092845
51.11937917417421
51.33862543455033
51.194764178584535
51.49110875055245
51.63957064483315
51.37596437788779
51.4512846001171
51.41977234240578
51.691412195335545
51.29250531969002
50.918970270948485
51.11152914490262
51.24320902551659
51.217963822000286
51.21578411786349
51.21669860806868
50.7895091860981
51.54124662670726
51.269891870667124
51.71683334418655
51.385906281986344
51.010848837912164
51.36104096087359
51.07342594441648
50.923598047714854
50.62120949499794
50.802892709556545
50.683455297385805
50.86753283997374
50.64381764289572
50.604246271254155
51.35356260883659
51.088177444815976
51.22874605173513
51.06095197526767
50.92584101698738
50.87851556374958
51.22610001741543
51.15778215536233
50.9782182176972
50.65758486851095
50.80657190548299
50.54414754052063
50.65930280940429
50.67442041270749
50.78870570989442
50.596584789810656
50.473809436882235
50.486686134969254
50.477216258400695
50.52421967396008
50.991803326764625
50.99013226497935
51.32130449979164
51.45911446761514
51.51617423019997
51.45559576460059
51.2480609814121
51.44135279135027
51.58128394642757
51.431352957523934
51.60815619226762
51.35343205494032
51.74292118425908
51.58250735727012
51.50578678643374
51.433046329382655
51.43967130330354
51.3153831978295
51.276438387657805
51.19863866173397
51.122449638028655
51.333997065512904
51.38802188896559
51.12471586706805
51.30830154809708
51.52953041289392
51.131012748709
51.25458903971098
51.223138190007134
51.389845849884246
51.360443908671655
51.38963199416533
51.4755895506163
51.129671081405235
51.07855000577738
50.99647554655851
51.22067606475528
51.131827751184936
51.269988058283786
51.33024774534885
50.8269384180672
50.74373698415752
50.885638084388276
51.33436716709305
50.74844623903893
50.7478059427611
50.273308274771175
50.82170464847884
50.59279201783804
50.724128741491256
50.89050463650798
50.74747215499876
51.36379358668273
51.09381704959284
50.6631382410176
50.759292091725406
50.62076756419159
50.823985731306244
50.54952333064116
50.6893177368745
50.78944181073481
50.84998739167289
50.91513491180216
51.02167561729431
50.62951960843359
50.75839423758512
51.104740935201946
51.10688402025407
51.25876626643918
51.311390124754
51.32288353049604
51.01811243608839
51.345909018477215
51.05416378790631
50.747807447442476
51.32338699070146
51.37576060303172
51.17485838827571
51.61074463637922
51.426784078195176
51.17525184536673
51.047794060476434
51.078589343241255
51.097895995595984
50.845862028066925
51.32335469221125
50.73818491034367
50.95448899629281
50.9179176744531
51.08461181735417
50.797402873322
51.00251298191441
51.49303083536511
51.11228663530517
51.36488398921705
51.27879574233949
51.53424268434497
51.416079143233986
51.51778469112245
51.16047937052782
50.986425144712655
50.794803063139625
51.06876984435374
51.0427947898414
51.24763725144141
51.23507460249891
51.17488782518308
51.04083446977677
50.922498862750125
50.82822036859424
50.791591076492594
50.67500654745533
51.16864635186777
51.07409298823281
50.98718780234718
50.77946025672433
50.999220099222505
51.52086395200508
51.390756160489005
51.47977129047099
51.18348445403091
50.88378635399079
50.692268488122316
50.79205688596747
50.65748628419883
50.61005886507628
50.82737287399105
50.886747213545014
50.84139510230018
50.64652565414961
50.79019522888113
50.88110641780615
50.57861823205111
50.47605891194648
50.98198852334659
51.03548720699708
51.03868491763426
51.01865703920318
50.878511400763315
50.97865747019223
51.24982705411732
50.797101042752615
50.98430404590766
50.64384960893545
50.81423333232088
51.12959795545514
51.481199636262126
51.14176780905654
51.21342223001542
51.23469955209086
51.17400307807115
51.09826524567651
51.28663563482494
51.47701971016081
51.49881401848867
51.331769213713976
51.429524673507125
51.12124862775294
51.40280108377875
51.04169327213434
51.241068694000056
51.28322552308417
50.73814032695428
51.35441671984945
51.05434348500132
51.31212145046356
50.70909353853331
51.3863391583033
51.10984095816306
51.38065493164015
51.06294044950714
51.01283124099738
51.518847000733174
51.31612593864177
51.375890032604
51.0061315406865
51.119621187417074
50.99298706745458
51.066962586788094
50.81558393705662
51.08048926172858
51.52377974467565
51.68137677901088
51.51071940808756
51.28475522543176
50.982780580801865
50.87290752698332
50.900103827074695
50.45872592306841
50.97916628838392
51.104969750347244
50.89306092520086
50.86731777555763
50.89421895489256
50.814586973637596
50.998871919864094
50.98569496375728
50.92253054325237
51.014355054588584
50.93600094390956
51.31310552426642
50.864120881255104
50.55033395647863
50.38161510530342
50.82954664506021
50.610253328449744
50.69380487520061
51.1473417419589
51.176043248385504
51.356327076038745
[truncated: 98,002 more rows]
