# Supplementary material for: Comparative structural insights and functional analysis for the distinct unbound states of Human AGO proteins
Source: Sci Rep. 2025 Mar 19;15:9432. doi: 10.1038/s41598-025-91849-5 (PMC11923369; doi:10.1038/s41598-025-91849-5)
Supplement: Supplementary file 6 — Supplementary Information 6. [file 41598_2025_91849_MOESM6_ESM.zip › AGO3/r3/MID_N_distances.csv]

cm
67.29764457166516
67.74700547838975
67.6398269798112
67.78202893456407
68.10248685673704
67.76672858187482
67.35192577766502
67.22350281148792
67.52245766783555
67.93255897638907
68.06065659052244
67.9764979988875
67.84409257404236
67.32753770741441
67.54938314826806
67.18134134824332
67.50022533863189
67.54921415173206
67.63337811338272
67.45914180731361
67.55238624017888
67.60494533240954
67.91914620869814
68.08768338599587
68.10016588252621
67.9907723516154
68.02204973437992
68.24903197140716
68.99488846524302
68.77737789267573
68.7514717870837
68.7589252410217
68.81923447062407
68.91085567689692
68.44359495957012
68.82830778551704
68.54739136752377
68.50826465361669
68.31606072259589
68.23023045603097
67.89160302027184
67.99016134638374
67.69566909932182
67.76674086078017
68.05003610434342
67.86554606508408
67.88491414787335
67.85952658995332
67.78869331612826
67.92266107236445
68.08985390268707
67.88334326344403
67.66433346204528
67.90360554141529
68.04345883654096
67.88933015174351
68.45038947658416
68.34874099249146
68.30422072264311
68.18715132296393
68.34569909649008
68.41482108711344
68.48232342369951
68.61087354847852
68.95608094960532
69.20234148413593
69.36866883636968
69.02490266044188
69.93814917533672
69.30173777247936
69.02615032763354
68.66618518058856
68.66317583734298
68.24250666319894
68.36854463473038
68.18414917587565
68.35818446868448
68.63123105673456
68.74680960399101
68.23332216458955
68.66103996021904
68.29257657191039
68.55587708621788
68.38648615835058
68.05485184475361
68.16260514324748
68.14129324440805
67.62436107300219
67.75821196397442
67.79971086106207
67.97760173101895
67.54283989607943
67.60713601929979
67.38214325978335
67.37450657199611
67.06579774461298
67.28187633741616
66.95598486940288
66.87052804155881
66.90151624951486
66.69447217681186
66.3090879454033
66.28611252415386
66.68893545196258
66.62136034812094
66.90710183400398
66.7685167406347
66.49174303096537
66.68589399341393
66.45681867910973
66.49382123243231
66.75164323193955
66.43741298578755
66.67529828828245
66.81741841184532
66.44893729549565
66.39832495304005
66.7341845972605
66.35541162326318
66.16446907752149
66.41767343403735
66.56837603142151
66.42373347130176
66.6406870377399
66.82714101026276
66.59985793265969
66.46442208369544
66.56839269515021
66.84660411899641
67.11740318679674
67.56791392255573
67.74211794987954
66.99113765040974
66.75139195242483
66.45297004386987
66.74265298554367
66.47936116622547
66.7266581747919
66.38404605454602
66.40815670335526
66.42335537198943
66.71204900116012
66.7516924308686
66.6331870108662
66.72630328654152
66.51814319370669
66.13067482879731
66.25259280220129
66.159976252096
66.57526045777364
66.5399717287232
65.85898782357162
66.08942055420691
66.41646927726977
66.05642232663203
66.14943960542958
66.25105082293558
66.30090560059129
66.1986571379288
65.88514266914741
65.96286008093503
66.34586736750533
66.13832933446189
65.92145309090235
65.79887732901312
65.33411652447184
65.71406282348511
66.30791152546787
66.16564984550322
66.21416488470283
66.44223403744016
66.40356395080761
66.41164644246783
66.32727895998245
66.18937257703512
66.15950541799079
66.3919023421717
66.22694202804855
66.63761839656271
66.7169878138356
66.76426370371242
66.5886509596165
66.52102927263999
66.7456977262936
66.61728031825058
66.95498337149745
66.40056905492513
66.53485402577782
66.54482787033027
66.46189388327343
66.86133019344152
66.75350297388971
66.36625406286994
66.49353747613476
66.15945153557055
66.50315558726085
67.02119677539017
67.17931985017162
66.78242932319206
66.9614323288301
67.12346694823614
66.88105684816196
66.8134458325685
67.02694460943756
66.43314665756306
66.52389417376638
66.28917527944165
66.12338586317291
66.25448947230458
66.31937240143552
66.39933297182658
66.3692520297427
66.2000678699607
66.1500535953323
66.35933842476905
66.35000243109131
66.42699309619903
66.75830710576207
66.87752933155582
66.86618747954968
66.7476866182178
66.95850683331206
66.95683493967448
66.70764543854769
66.70686481540471
66.74103157459307
66.47810619559341
66.12568705845106
66.44897996560961
66.65760919135911
66.49947735809096
66.67892851487288
66.41704428807077
66.25897388295462
66.32416450944731
66.08688992924608
66.13684973330074
66.32434533512011
66.07594608076805
66.36200873258278
66.62253492130503
66.74441262055117
66.8954518443702
66.87279991299424
66.85261533753949
66.45609436815059
66.56446864476108
66.05712282829693
66.16559431168005
66.30352748115861
66.88901130515437
67.09817434054146
67.0735420332469
67.08649634105105
67.07961316103187
67.26211451726753
67.4015073465737
67.32107948821233
67.48654124123878
67.68194173868994
67.63902004542696
67.12351102517316
66.93420544932926
67.11181066722168
66.94526687088565
66.84648044703893
66.65082223384265
66.59540131956942
66.22305781642795
66.45536162281005
66.61570512834017
66.82099577455176
67.36648668095853
66.72810212658138
66.93996692683727
66.47943655945598
66.47170233298858
66.38287835237243
66.04424358287451
66.47745223403915
66.76193204234895
66.21152927278561
66.12838824169268
66.37927057966566
66.47653415973936
66.0455697375201
66.82392366715105
66.8019704423947
66.27326816373342
66.87439299336432
67.02110628765091
67.37407600060344
66.86364532337885
66.85552160350747
66.41188688529877
66.26760569234975
66.35066992812506
66.62833112907666
66.7497633630624
67.29469092299678
67.12418830489952
67.28464908998167
66.944481198284
67.28956821710064
67.1548649740607
67.46788566774832
67.71034686362741
67.27151542353576
67.16342660056058
67.10492346415597
67.19396131909943
67.23910455991619
67.24463693347965
66.91511895407102
66.97464355172758
67.13953219949798
66.8326543245444
67.13093281750248
66.82654142797475
66.66599572393541
66.92040775651212
67.08725782465814
66.91054914599259
66.7038188643783
66.77869511069143
67.50313722057494
67.51812378113418
67.04964549931046
66.93360064628305
66.94047972653493
67.06661791411469
67.16853322730948
67.3438616200036
67.19374653235907
67.35141075682519
66.78239435739643
66.80966167032489
66.68704789337627
66.59740101252176
66.8568326201929
67.05463891278055
66.8303421272169
66.37387504664142
65.99001970157718
66.0473205263778
66.13315743070976
65.87291869217283
66.14438520275297
66.01047354350048
65.94366991287322
65.94005647596205
65.99568969843519
65.94177383838506
66.23087878009463
66.54355201809199
66.88052263322736
66.69031046905734
66.315349349056
66.62444334243246
66.70283023680253
66.246018767733
66.49952354511714
66.19609684071608
66.34448277507391
66.3559016581912
66.33035634226871
66.79337457306069
66.52994783003474
66.81327504442108
66.44913478060654
66.50231854865149
66.86075678056363
66.67290680245193
66.79631416264843
66.29616761296771
66.53601313305025
66.85076932386413
66.76374918784113
66.60239166952067
66.3277695896036
66.75576462866005
66.49473440012706
66.6024311021037
66.24268776135176
66.96195197556848
66.89430576581167
66.70884006134658
66.43577222015898
66.27312821104361
66.63548404431627
66.75538940365618
66.87389162276925
66.62215140472858
66.58448464659901
66.1893558713718
66.22615512704158
65.92925995368013
65.82240393377425
65.86450198582716
66.17198498316004
66.07835311455507
66.21350228533403
66.36385170716324
66.61790544027043
66.4866729372562
66.44158440363472
65.70879088958466
66.1839223818728
65.98532534379426
66.18510299093303
66.28098426886257
66.07843299488498
66.13086541751196
66.77308532817914
66.8678565264338
66.36355141251614
66.73335534246095
66.51157458217953
66.89484872969462
67.0708739423283
66.86568268162505
66.7161328874674
67.05406035978822
67.06915916525406
66.93789718117606
66.75186953769908
66.56657537464034
66.67010158574105
66.43699352763055
66.41471043163892
66.55821710433236
66.6654461582275
66.75626375619878
66.97678822211785
66.81053516625295
67.16384864780974
66.70276274472432
67.07774318468161
66.81390418327166
67.17229565440563
66.27280032853912
65.74493898956867
65.93139145329884
66.03543324640555
65.86115797730619
65.7973996036063
65.58526039869862
65.93789322906547
65.71625632661544
65.92494447592259
66.15496585228423
66.35072335154547
66.47877145250257
66.26932176250084
66.46441935503739
66.42737407730655
66.5392727937599
66.33796372813917
66.50454475841498
67.0009052307439
66.8883384684514
66.58157526553589
66.54159672935681
66.22287550184296
66.35859433322854
66.47769425776548
66.64725892184877
66.6905319108739
66.4093379275624
66.23788152713794
66.21963805132438
66.12042767220423
66.25148500430188
66.52462021584496
65.94212251776466
66.30947367357552
66.11692490813228
66.05995985598378
65.87223961174506
65.9963589905318
65.73428039792472
66.11153963530774
66.03127132892946
65.8442121194687
66.38978794438204
66.35201452849574
66.19827233102198
66.19472974831233
66.58501164336195
66.28063977334145
66.10741180720748
65.98580945967186
66.09402444717905
65.77296451259141
65.73095385984537
65.4986950607288
65.49659898361264
65.70625509378671
66.14798671302599
65.83170940439048
65.87438345615634
65.84072260915057
65.59519004243873
65.98379395904013
66.24347135387302
65.92746782270054
65.683866923681
65.90685162170045
65.83190482320576
66.1363636793154
66.1786854983513
66.17808463787007
66.05408256939053
65.69872327687108
65.64078967707351
65.63720967761265
66.05865479082144
65.781719171029
65.55292327511651
65.64685686744232
65.574807004691
65.48670453760984
65.49111890073682
65.08442075796914
65.4310786459044
65.73628380929173
65.76681155096614
65.60296662323606
65.56951324591938
65.84325533079976
66.03940011008676
66.07070045385626
66.05423405683676
66.14550967015424
66.26771962252714
66.31960523305663
66.60543239314767
66.1405733911852
66.40411888032799
66.04806708563167
65.83344217243659
65.78682921115639
65.77164207104907
65.57652682788225
65.85749793262814
65.5953707845585
65.66259351549559
66.01913598261669
65.7427279162106
65.4226971506583
65.34287293840644
65.64021267002576
65.93382846584238
65.73164221210212
65.91905786086109
66.34518354099843
66.42447545823975
66.52333168201386
66.23041322092618
66.01966392079424
65.63798886333984
65.89312066685463
65.79002330631546
65.87786685945154
65.74370773399697
66.15239177422838
65.9695803587622
65.76631576883864
66.17649210262564
66.51099211099128
66.1511636470459
66.13606735826443
66.29368977914262
65.86657930998543
65.20550673018873
65.22285462248703
65.29972831390653
65.21037455646845
64.92820111231704
64.88564056805883
64.95112120625643
64.91587281939357
64.80081420775855
64.78161529492733
65.06474365077938
65.04482145939593
65.09788080824472
65.82513925366267
65.0598613888279
65.12882562888115
65.30248463274877
65.90204862443747
65.73638019472811
65.5981122837113
65.87933621724274
66.1875940904915
66.09796737460417
66.0689675813031
66.23430808262225
66.41213603823635
65.84071798772612
66.2697166528079
66.36973399890199
66.16552125286097
66.39060998208001
66.32381098555636
66.15979039926813
66.39182667796055
66.09358283465525
66.22748847413625
66.09204060410028
66.8116281578576
66.82357276842232
66.94832666291255
66.77269513063467
66.78271848460254
66.67409199832399
66.76225346091685
66.74915160514288
66.92221394951252
67.15473245026904
66.74666858226321
66.69252726759258
66.28267795691457
66.29622567359175
66.39423454506304
66.23192901246534
66.76341119331576
66.85004733743621
66.75115919162894
66.86256212650596
66.89555569478081
66.8301995131562
66.69158338725379
66.97313866387006
67.16279188219777
66.98490305557507
66.93046692650843
66.52884871256757
66.79386455809696
66.50773151084556
66.74301257704171
66.60107508153999
66.03339382902655
66.39091516338367
65.85672379126306
66.40110899718356
66.41717476075465
66.29301090106027
65.96123021980466
66.31976164160515
66.50312192951098
66.76162956713834
66.52402571646837
66.29129163281439
66.13439284986053
65.99121238850807
66.19429986624685
66.27293594120826
66.72018468173817
66.34750899871244
66.57565580061694
66.61188935272516
66.73023197282464
66.57555700600858
66.1889891922388
66.22305131605569
66.43691639394515
66.9509668023919
66.65829319722583
66.45232416709388
66.53000691220598
66.41888231858647
66.77374404209792
67.02380364942114
67.51552880932287
66.88492585879506
66.77271813095146
66.9508145461026
67.12057309219472
66.77708999394777
66.89092007855506
66.82375412546742
66.87186494370356
67.07373126995194
66.62908434131508
67.04565390017011
67.10844005107641
66.98093420802373
66.9536703712947
67.10607365083081
66.86624663310245
66.82485517199201
67.1727963270736
67.26544766694666
67.3588087635428
67.36973396335134
67.69550359943895
67.97384676536333
67.67892507678923
67.75027750328941
67.40729964883171
67.26840075781288
67.4562979353891
66.97394412175392
66.71031900087856
66.57351562067494
66.84761514195414
66.41793686984865
66.8063597592394
67.04181522656683
67.05746448290911
66.55885230576256
66.86431739502946
66.71880487641307
66.48596365060095
66.62672740393417
66.34250757399508
66.21455977943285
66.1555808303138
66.33032273788214
66.66822443100382
66.69134464569633
66.64254490574879
66.44800657796871
66.14377154923261
66.08621882668149
65.9010095561636
65.90671589011798
66.40174466693279
66.08761232546938
66.36351486962408
66.28754511858533
66.44734735326509
66.05723811854686
65.74444319015268
66.1587129484867
66.25536798519919
66.09239501970136
65.96552226501122
66.07437594850363
66.1406618179015
66.63106784902381
66.54534285300845
66.01462981940114
65.70857758930659
65.84435214788338
65.76948248101296
66.24490960244016
65.9360683344924
66.08816951829073
66.27474755954103
66.19138374483842
66.15038914764952
66.14998974743085
65.68786598304094
65.65097261223865
66.05765906272539
65.93844712350942
66.08075276917526
66.12901111627879
65.94564111206522
65.4767303436709
65.60274451574298
65.67791906457931
65.94238165933629
65.88338815078973
65.75675283915712
65.66037793699805
65.86656245955716
65.95842889485816
66.63236936756996
66.19182245083458
66.11860413859259
66.12406690253167
66.53590802121977
66.58320937999588
66.72563419601381
66.29568594269493
66.22166365002744
65.9332753577542
66.32259574575268
65.951943380219
66.26529607863384
66.03019604150013
65.5724274095444
65.92212559560929
65.67219141788974
65.76212616742588
65.74027698621006
66.1724694329786
65.90223371578865
65.85901000163221
65.69669958758644
65.55807547399958
65.82078827952148
65.51714139327937
65.78089587657455
65.88830695307354
65.68820676542036
65.7580921056877
66.1181128311117
66.33611637923029
66.30244552052896
66.554448374239
66.52201479211968
66.62709476820547
66.66238912798421
65.81328653690929
65.96107108698106
66.27550502534231
65.98595903503336
65.49820889305165
65.28210577723935
65.43028329760998
65.6186586061267
65.9195649178622
65.72454157117286
65.5595016839655
65.74842891065754
65.77995770705222
65.98724437137832
65.680796181819
65.72299515132647
65.60372333974891
65.33115183172808
65.79668690633939
66.08021208025055
66.04208863947802
65.83583674953076
65.41278748053335
65.43237269106235
65.55091389554464
65.59511630470509
65.80997482064156
65.47669928764326
65.1371452041295
65.68975286437563
65.16286989155851
65.12303650751711
65.30583825673294
65.73574957310383
65.78055338254715
65.58092255110549
65.36003597619967
65.5494708123351
65.59334556108685
65.67302273036695
65.46447058561577
65.36960308565202
65.5953526438782
65.69917263862881
65.73423335099528
66.27907282178168
66.1864917506892
66.19870518381495
66.07851034238442
66.08894707107049
66.32652760804238
66.24387879977779
65.73497602239571
65.28596548571372
65.91060338819558
65.37830213517451
65.32271261792752
65.40174390973745
65.43910709385014
65.44191625202333
65.47717290410175
65.83374501950588
65.51108374564495
65.18733702733431
65.0717590340151
65.42610110767191
65.19657259925411
66.07915501648277
65.90502667976307
66.04259391722961
66.53718462353558
66.55204230631342
66.3582349409296
66.50962971914392
66.30120950529096
66.63239973743907
66.23244496896415
66.30076492284094
66.57330104229592
66.27995628002891
66.42357947981918
66.65012370276955
66.69844738206075
67.11114243655526
67.05426624222213
66.6682435155356
66.40047107856064
66.62272305704163
66.82169046653505
66.48321216891466
66.74362908122727
67.1223715337498
66.64604375345381
66.91457918866624
66.7783159600229
66.85169430821078
66.57028864532695
66.75199179220674
66.77975960012355
66.58800705557589
66.75619796323765
66.78878636877421
66.46014175526646
66.32336431547002
66.60982338260642
66.39195651578602
66.35279082809399
66.72338493184118
66.61771978234799
66.5953020098036
66.8738667183165
67.25674667081032
67.28550581767709
67.03714922159541
66.83218587719999
66.99969878402449
66.94696436659339
66.96440009129016
66.71841457120755
66.64324649972663
66.7598781166602
66.6633372655426
67.00312289028666
67.11361525645025
66.57506384316625
66.87573928098388
66.85485986103161
66.74986541600006
66.86949173759417
67.02221313550868
67.09041552156611
67.23904255209372
67.43456425600029
67.38187810567327
67.27215181215607
67.66943813397361
67.72629506754376
67.4867835383431
68.14861027039034
67.57997385007381
67.61560933723936
67.22296986489384
67.23571264859343
66.78157424727708
66.9094732618584
66.99796200171315
67.26819119726699
67.01751676973383
67.1745060493486
66.8448988307408
66.66935276172568
66.7926377372517
66.39915557716697
67.16573091357016
66.91904617532697
66.84968974757295
66.85078000655894
66.46536584747459
66.62089419425867
66.6204974417571
66.89985202415978
66.4942005146697
66.4199127630626
66.31650440292367
65.82361380668274
66.11174015053531
66.06082113924563
66.20864446431567
66.03565055498551
66.15373003697307
66.22873022783283
66.4352614075925
66.48389527663434
66.37108059908276
66.41893354228264
66.89786292524612
66.69041633623942
66.67599455509581
67.1310402123061
66.68232240487595
66.49736519473977
66.68623669978592
67.06044936501944
67.09705612092114
66.82647794734079
66.87134249285774
66.92702619459325
66.95491733736532
66.95461885062207
66.9225504496656
66.57546380195227
66.29914059793231
66.27683544003669
66.3576722911599
66.51025736400314
66.66349454689549
66.69824950539008
66.61177367225086
66.34946765827426
66.149992360057
66.34695058645535
66.31352756361298
66.31483944031656
66.14804850625423
66.25129407449151
66.29886235774761
66.44395031938376
66.6663326659392
66.24198595176696
66.33119901983966
66.49161205210861
66.5570019764409
66.40249946541299
66.65710154159737
66.514557633274
66.0215581675143
66.03511355704045
66.28798380889852
66.33666063011364
66.47502303253694
66.13458861963817
66.35725198154894
66.18307673325316
66.48207469843307
65.88015004212836
65.98971742936138
65.95260507955395
65.62260046523538
66.0056145967714
65.95459128765584
65.78749042568154
65.6606921064289
65.77737617579501
65.65487038141505
65.68664366988008
65.547880739243
65.84376439813913
66.3042209250883
66.44467403190325
66.36113507983862
65.98404206486032
66.17392182659125
65.97831018360561
66.25567774767761
66.23686333257201
66.02789952656902
66.02334988756684
66.30237737012585
66.59317917760306
66.39878926589914
66.38923171871508
66.00942387059173
66.88606675723882
66.4994402476731
66.34602782707697
66.34797370990461
66.11536042501312
66.12832300245024
66.18744815959428
66.66923056150532
66.59111280797859
66.56262726547236
66.4430629858066
66.66855187578403
66.33863820297036
66.49102579160495
65.93120567887203
66.47337393494232
66.81046330335114
66.88780319430381
66.67799153476436
67.18291028706155
67.06645193483774
66.6856208836551
66.39148454048608
66.21894646319818
66.51935534994082
66.80048180292896
66.79509536801933
67.24241002338827
66.9650433428436
66.92803938546464
67.08026248408792
66.93106478088346
66.83739298955015
66.70874059172377
66.71013276743942
66.3330222362716
66.29430439394903
67.04890387209346
67.24640021238967
66.80493209196433
66.93370900520316
66.8653140843496
66.89487903252719
66.6399017574556
66.67192102442684
66.79768196836328
66.37018244503962
66.75098840078353
66.57210172655329
66.1782828170474
66.01347287628278
65.96140464211533
66.48814251029646
66.2388591035112
66.5281103152633
66.33288588492998
66.01999344580318
65.82753012631166
65.88496397603376
65.5363788603648
65.81423115242521
65.78475239916601
65.80470208644789
65.70073969095544
65.63235509800734
65.41013892224353
65.98528750375964
66.2067478177637
66.040561274465
66.15862790566929
66.07445500576284
66.25872818437254
66.00020967832324
66.1870234583241
66.72434146681927
66.8827337800782
67.23183687439783
67.08059914678434
67.05889054617165
67.11810057199175
66.9084859420383
66.83304559422714
67.16736572359099
67.10626458717043
67.19940031170961
67.36777741424744
67.19136223607876
67.34133746875403
67.33201313815007
67.22937457259248
67.23218767246102
66.8216962984858
66.81566372078669
66.43107233374859
66.68514445813261
66.75048702589619
66.37065155464524
66.4818588227892
66.33793366054333
65.96128273779576
66.06041910152591
66.41232227120743
65.80554971813443
65.6347243109053
65.34980542292232
65.43784535147516
65.46541893391564
65.55222567164432
66.06214593399515
65.66734842475664
65.60558767173023
65.81770207755285
65.69748854932473
65.84784325731964
65.92830350200887
65.83588534090146
65.56983582050934
65.46096234854387
65.90229229014184
66.0187185395821
66.2317433032024
65.78494040077486
65.69396642285881
66.14292591164295
66.06463946067781
66.19320049916561
65.98815888470779
66.04083226226952
65.98583685036382
66.08593097022889
65.90823376192083
65.55773978588022
65.02959704862971
65.8001204752896
65.82469033373454
65.90169992422503
65.50502249713719
65.43507300937159
66.14182170056742
66.07005166272441
66.4423613073507
66.3774113487087
66.25807835010579
66.40951540873223
66.62969161305591
66.3764355190303
66.14151661240115
66.57354105928573
66.85400058330688
66.61622700063577
66.39440127521628
66.14483943875204
66.05495313180955
65.8486527244448
65.9165430876599
66.40821717056946
66.40109990295338
66.46686572093992
67.05630327625178
66.65104819504003
66.6059991777887
66.50789201028908
66.17819611589644
66.21523730803418
66.25635300403748
66.78547920158978
66.85016079012972
66.63135738287535
66.60690938762933
66.3777116069117
66.51424615011618
66.22360917536149
66.04965886959134
66.5200183828359
66.25434696087882
66.28693482450036
66.44164029748902
66.65628711055754
67.15408250054814
66.99027512489837
66.78817115107394
66.70656489135483
66.42753594834626
66.86958719185985
66.7242913723396
66.34800284584614
66.67918415689584
66.69861175395553
66.81271128038294
66.42469065900266
66.54022131172299
66.65339728397335
66.47696399354163
66.33154683626978
66.26555062523317
66.20368896787161
66.2023324664498
66.3465890902899
67.0043364337291
67.17193258291861
67.0061977926162
67.17678936509125
66.68350076610858
67.06458382166572
67.12515834683046
67.05828769831554
67.28140610392053
67.38637994623085
67.21947987613743
67.0825643225083
67.18238040148245
67.09258473613467
66.89857115363634
66.75671009627601
67.30300096713526
66.96863091631444
66.74108319171395
66.82905709825064
66.59915112216103
66.36174881213252
66.51752306385049
66.39904889106151
66.336852410592
66.41595555755623
66.08375097749725
66.13638928986735
66.54925701522517
66.7743342650215
66.74793493634168
66.10967789613633
66.59382673201311
66.49334469931547
66.46527591201838
66.20106678881008
66.55237508088904
66.35205825054108
66.5866654284398
66.47108587296371
66.95921533722701
67.08626450597788
67.04520662234945
66.9411285807433
66.985538683125
67.39058532876234
66.88088332387298
67.27240291805954
66.89365387709627
67.16313417777292
67.65091986547559
66.88000545768143
67.06643183400827
66.93613283134701
66.77824465540972
66.63561447772562
66.15707129752073
66.35036740088695
66.49370932506606
66.37035742343613
66.63828584713326
66.50752453203715
66.3843582183119
66.67732166235109
66.9509382404271
66.95637509013191
66.83044647418563
66.72118546404018
66.8439233569437
66.59371763113516
66.55133856810808
66.32738039158059
66.11599070901433
65.79643786637328
65.47512276103447
65.75044535351516
65.83070159329073
65.59697896620371
65.99849615150742
65.8005585212296
65.75451967090031
66.23636669269627
66.30181190045758
66.75572055687894
66.69320489873905
66.71084373086205
66.16022122019471
66.61453971684628
66.75774296951151
66.28863975704922
66.54781944305105
66.2434212912164
66.81363352020942
66.26104551652047
66.56067495093129
66.95019697115518
66.75779793508616
66.7458777599009
66.63113487943215
66.44077123379896
66.26301110028909
66.44280588458533
66.4706660645193
66.90944263869775
66.61822229838731
66.87309915247012
67.05513810409265
67.25477767378372
66.83380818008871
67.33750759689624
67.0652217000412
67.01962589005143
67.0302273141263
67.35876402027397
66.7852159135791
67.02678015487052
66.84873515319842
66.94782346925652
66.68397701538726
66.81656195052682
66.97230877770339
67.44186811869602
67.00497779431103
67.32612313172991
67.57503850395085
67.63120413388924
67.42800768454498
67.48743026258705
67.43134177206407
67.3569018535491
67.52951216720342
67.73872966584186
67.72367395657936
67.29321679997047
67.25739453490893
67.44871817811332
67.75013764837831
67.43955617294426
67.82419577581491
67.90507785693337
67.89633684000272
67.73360470363738
67.62032852620919
67.68842142054666
67.6860728410909
67.49128247528631
67.61249163653784
67.79499674936054
67.10593082756594
67.20017954118755
66.91522590657858
66.59615690853313
66.68544368626094
66.68036579986894
66.75365345179655
66.75747925775693
66.85375020309777
66.26709452937642
66.23097703804338
66.31759462443536
66.76402567988808
66.40362535477172
66.43599772556428
66.60743754095321
66.57288454690595
66.47961966394796
66.22661655097653
66.38142995355909
66.4197594910589
65.5140743741769
65.98499021984176
65.9110595555898
65.4101809118636
65.2721788854367
65.77495252285388
66.22582725706972
66.01610548524842
65.8922374762413
65.70120573104845
66.06313338749703
65.84896534092123
65.93572637825163
65.52111698795973
65.59026202098237
65.81266125037523
65.60563008167104
65.54901109010106
65.82065214393342
65.58848970021526
65.60137878255156
65.52678327536955
65.40734426156058
65.37234954848412
65.01279635735166
64.87963946429682
65.2424942237909
65.13001943795777
65.6259334017777
65.386920779889
65.53011683028333
65.55887596695054
65.79965300374054
66.33626376083289
66.05454301735865
66.19571458510397
66.11010980249844
66.60076855174435
66.80348308302737
66.16035036470552
66.01303063497537
66.03959635221246
66.0629401535357
65.99230908238525
66.1486611965994
66.3654106550137
65.64213990736927
65.78463436116324
65.85011642361528
65.90792189786515
65.88664077709562
65.94620838715817
66.29800044984636
66.52699338801224
66.08389246173539
66.28154899657375
66.23103213590875
65.90453336672763
66.00228663465946
65.87178894358185
65.62517674318832
65.97721868873595
65.96373072398842
66.18728545333973
65.88054808064611
66.09204205506325
66.41693317317831
66.73617456307007
66.46269085178288
66.12187002463693
66.366014450639
66.69130395939509
66.11813096177681
66.14524631232938
65.97792430965501
66.27882046530985
66.28101016986169
66.67258253385113
66.46687212755873
66.59306484258032
66.4726646285983
66.40209013233746
66.44032441665675
66.53959042254894
66.39323294212674
66.58799961952758
66.44207582612594
66.81081624010692
66.43123292000477
66.37878434308418
66.71921609128655
66.47860558623033
66.4556812185463
66.59862001695348
66.49468698759443
66.51555567863626
66.6110962313253
66.65384767286729
66.29445653304255
66.67573430298607
66.37120971845768
66.47039669420826
66.51574882811482
66.52038190710746
66.32123873834988
66.31493755767312
66.61037812912097
65.81593865357075
66.47375980992983
66.38489626867253
66.26751020964448
66.20761482507353
66.09531434955734
66.5148403237144
66.41281543204597
66.12790621494109
65.90008440654378
66.10174619767275
66.3529472607071
65.99722217263138
66.49599256368802
65.93929916945183
65.96617549150875
66.13736690432903
65.91311342746954
66.3153293715391
66.0921279156106
65.74792282880082
66.08131389864488
66.08425328840448
66.01205165848661
65.89418886497651
66.03779066095923
65.66608789200342
65.99207316676603
66.082833126008
66.16356918880747
66.10422187063837
65.97653685574232
65.74438939232606
65.62967141129118
65.70830454926161
66.33540345041804
66.50413990657653
66.33311942387246
66.26957984609986
66.28927248188154
66.40315100040519
66.07488145691146
65.63906933349695
65.567557956383
65.55734510898046
65.64887965680462
65.33227912393005
64.77849686468194
65.6307771958407
65.71319564696067
65.69114229333347
65.09378880952764
65.49853750717905
65.44557360970859
65.96929724948407
65.97722360536243
65.83218502492366
65.75233107481777
65.77135292560801
65.71212969268991
66.23996802094747
66.02234268928336
66.1070019216595
65.99729498513912
66.4034471391562
65.89510217363035
66.25062176608287
65.93970998860368
66.3042540592431
66.41206616264
66.28764330762603
66.39984889822692
65.83211918513919
66.0255974322529
66.12386118438117
65.97481922470239
65.7450158130117
65.74837045125996
65.46297876831852
65.99363754722793
65.92976111946109
65.61437496710195
65.66317030677334
65.84445729996048
65.69928237377479
65.53164215415552
65.55005665727423
65.00642148717783
65.46811567208594
65.75338252787593
65.24830386199633
65.67228480927837
65.93211474161737
65.59175692645464
65.76917469180394
66.05981518198261
66.08782473508566
65.7531933932405
65.9470823740238
65.82019517885749
65.61250560915633
65.75897472626353
66.12763551571926
66.59945932642351
66.1971866492668
66.11248334311176
66.31605106538277
66.1178309868705
65.83204204550944
65.89211303572678
66.18331768972972
66.42797756476422
66.6374785104269
66.55675007133888
67.07535096634346
66.85694683343286
67.16567968984907
67.04494506963037
66.95447640726378
66.87244220909938
66.78301566623954
66.74524053356052
66.22122199974231
66.34026776043092
66.46830249381249
66.08966087524122
66.14533774100373
65.90601982583495
65.9079614717511
66.05509025375952
66.41656213479051
66.32102061019863
65.78097575164463
65.874163909186
65.89783243741381
66.06091402117642
65.95178692756964
65.93594041135854
65.79383083106778
65.68948507140391
65.49623742231617
65.31684676816108
65.70221926799039
66.03818544239545
65.83057572048966
65.8677991303318
66.05386438350247
66.13614888326279
66.26696994462682
66.06689153956965
66.14460319947281
66.33008856331362
65.96206506511028
66.07121743047324
66.1848400538935
66.37704127935065
66.46808030349665
66.10177126714214
66.5169223863886
65.81642083016862
66.17043765866275
66.49034305853618
66.38658081425443
66.56948832001433
66.2416586100134
66.42621696783304
66.2994712935393
66.6267608590206
66.20269175495547
66.382546140547
66.48446206502899
66.64860268449682
66.69360635272128
66.60884611557961
66.38048534894747
66.68088346166888
66.56986200134382
66.51954120659668
66.7034748050513
66.83982890557762
66.96358269923864
66.91292014184779
66.89749144458463
67.12778133062696
66.90293525452336
66.8166257073009
67.4401361821635
67.32810535444514
67.37593146187713
67.3411560849595
67.65219653894587
67.13625819511647
67.12424423102807
67.13075532541637
67.03431528149343
67.15820701861296
66.77435250529827
67.00032700003581
66.90146123018981
66.81958385019715
66.95885303428092
67.16706398269109
67.1948266675333
66.82367739471188
66.66358648398936
66.61463010562846
66.78079833119904
66.92371585947512
67.3282650533738
67.18368958696938
66.72462756459723
66.90797816256753
67.36889813510047
66.98660000991033
66.74342039040867
66.61580034760684
66.82885314273277
66.75773613219938
67.10887360159981
67.06189635262125
67.2173736060181
67.49537253081243
66.74156822731497
66.9464147550194
66.80856702961643
66.44982428075554
66.88360089194852
66.95751199742081
67.26436807434962
66.9586690438853
67.1025516382957
66.84965334048921
66.9974276673298
66.84100758524662
66.93472881658448
66.96635062268444
66.90532572998517
67.32913304565417
67.04674173930795
66.87446023751731
66.59191227663032
66.78948500342061
66.76443501176715
66.90722657698886
66.40000780089106
66.62249996761305
66.4084180783283
66.59265536166455
66.96275676328925
66.70351249721261
66.46564916446229
66.2844049582822
66.4259274923345
66.4252609752228
66.00781230218949
66.15028016265374
66.38198308984234
66.75257171604841
66.99319111522038
67.2431372344413
66.66927753426177
66.45328522831858
66.98664861714205
67.37472859793634
67.33303766950317
67.64013414562794
67.57370506615943
67.63542143941388
67.7825342106223
67.48725765767422
67.55326811900834
67.44779078500814
67.49560252763973
67.30301288376644
67.09692094983298
67.13502686384143
67.29648995571904
67.44154869333599
67.05931132273473
67.27107760471263
67.50606451468254
67.10613626382599
66.96722543379059
66.87974127357086
67.26927931643237
66.98898343313888
67.30864008107648
67.04961182773657
67.00337129085302
66.87863342796824
67.0110392623788
66.95023269234974
67.10990934849512
67.33772933053244
67.60845898062364
67.46702459489337
67.47945428005767
67.7585086405328
68.14158207375917
67.42884530038432
67.25848297838624
66.79592443597241
67.15946970957145
67.01344996802051
66.80724711745236
67.24060576799724
67.30422489929946
67.5781640114513
67.1258475886413
67.50883877234719
67.5662473642134
67.5090889768955
67.824367629508
67.54682804096579
67.51518230143876
67.7848876960951
68.04245006400653
68.0397618529237
68.24078154446755
67.67057846409149
67.87655679631672
68.15120466321211
67.97710397194824
68.25824725462682
68.4007716738016
68.0640392663853
68.41106716721102
68.87461702947421
68.86801421033336
68.23805867022482
68.75412170110467
68.28344927837456
68.29504709053911
68.66892662964558
68.44192975660047
68.5423395193882
68.21197798604773
68.34954824195509
68.42218859889972
68.31846363519811
68.23906626123839
67.74500292075963
67.46276998920688
67.53927689099721
67.67928538599344
67.38436664242603
67.57754590169684
67.82347674207385
67.4178681522564
67.85506906039586
67.79788270468329
68.11970270886296
67.64203926570242
67.77188773280261
67.58767702943894
67.40456253445579
67.32536182765874
67.69658570381091
67.55345767651654
67.80787797577652
67.81464449990786
67.93970276810866
68.03466770639609
67.52189414985442
67.3072716333912
67.31255273439807
67.47363742884497
67.76582564385836
67.52026830095213
67.48360027208733
67.54262119373593
67.5949660386447
68.22141681187986
68.3950178854954
68.08287990554534
68.27477474038918
67.98876949796528
67.97131687254154
67.85083877782174
67.83273943659442
67.85353061290839
67.81201878864908
67.96882554140336
68.04966458134994
67.66342489379753
67.647660998725
68.06276298605933
67.93230417010004
68.21327251650544
68.6340559840945
68.27747783607973
68.47522158202287
68.17626373136653
67.99396078774458
68.12109649805849
68.17707521657266
68.17997430663944
68.11519225761393
67.85687392033853
67.96385378339504
68.04043710808519
68.23898087489937
68.30845631760346
68.37904946281559
68.32185782273389
68.26007007302024
68.39004799038541
68.5770938009071
68.24078061947672
68.29095271213245
68.115529162291
68.32863534395227
67.98920085839579
68.37816535275455
68.38442052749433
68.20433505408968
68.04065842458338
67.8943209325715
68.48872376945515
68.05420630474356
68.53477923793528
67.97411677198812
68.51202950102736
68.12974549729392
68.61257469873459
68.81370463162774
68.59231007477602
68.594848138333
68.72380135469662
68.76474112103655
68.08839658739944
68.02766903208072
68.16330678838585
68.01764269161734
68.22273687774295
68.22199786923349
68.31221543781824
68.46287764016071
68.03379355403412
67.60556755500549
67.39180923564432
67.46618546131637
67.79691316479978
67.83496795976232
67.70078683060997
68.14633517952157
67.97852796338591
67.59903289320584
67.6774393826736
67.54426359539912
67.79189308349476
67.57614854392011
67.94093755178983
68.02573167054751
67.88550754187294
68.29794594694265
67.91524899790353
67.70570709279116
67.6705333000433
67.66877092498302
67.47057503132247
67.28234612649008
67.7074047452422
67.70240468074165
67.52127748270433
[truncated: 98,002 more rows]
