# Supplementary material for: Comparative structural insights and functional analysis for the distinct unbound states of Human AGO proteins
Source: Sci Rep. 2025 Mar 19;15:9432. doi: 10.1038/s41598-025-91849-5 (PMC11923369; doi:10.1038/s41598-025-91849-5)
Supplement: Supplementary file 6 — Supplementary Information 6. [file 41598_2025_91849_MOESM6_ESM.zip › AGO3/r3/MID_PIWI_distances.csv]

cm
27.506286828066916
27.765772622110934
27.836181066026725
27.935906320128133
27.94351870624483
27.8461487973216
27.954611525289817
27.74392484260466
27.69292061451554
27.852179891696387
27.95610951171898
27.98938050135162
27.976182694661045
27.762879872860292
27.92817845092118
27.710098522601527
27.766965108532244
27.73257850433329
27.825853137478777
27.730520243534254
27.774222065310294
27.83036808732162
27.694679647873087
27.936804348558617
27.736185503878843
27.809965733812135
27.707981873863808
27.681605984109233
27.751902311399373
27.89626894744785
27.796869103854966
27.769631851250903
27.760923991950865
27.686247331519226
27.743231998726305
27.775781261204056
27.666432695576827
27.739350402307892
27.730337058488978
27.63478377517209
27.550315313179755
27.567760488380415
27.59627257815691
27.519767996451627
27.60878049408209
27.696776076988957
27.777967804428535
27.698745769035273
27.793053798702363
27.918083563705718
27.92872906653832
27.897658450703215
27.672337157783165
27.84984976366669
27.77767590668734
27.661472738542376
27.85221720847767
27.60958074788003
27.491245087014377
27.60604324139495
27.58334042894149
27.52172337393168
27.582937895975494
27.655645280709578
27.82442440705745
27.9536122540594
27.955641595688814
27.86247922158256
27.964849889071136
27.57062914616671
27.73518569493392
27.64802426733669
27.67349678560288
27.700637443246674
27.749554436918018
27.6718289740159
27.687336650370916
27.801012724618843
27.894772531530393
27.76482438034198
27.749586937304063
27.61486238791613
27.882331674670368
27.848720312755805
27.72194201594745
27.876227048754572
27.75937185819517
27.67569808874109
28.023073806759882
27.893425283918628
28.014132234281703
27.78765177730393
27.860038274360583
27.8001420408145
27.847118851555425
27.794711543856764
27.883795400555847
27.751567075325667
27.61150938095374
27.92392488437518
27.90963951960318
27.822685261002764
27.83675857905997
27.697277029226726
27.74549591103491
27.87451882536448
27.756755888545065
27.715814510064007
27.792232782781895
27.808225398990363
27.556602661458307
27.71986869845894
27.846801798780756
27.630046309536635
27.840489864965967
27.676156759642588
27.717154460335827
27.662359312833367
27.5439900922651
27.538785661217815
27.499254656910004
27.564307587227415
27.493206639633037
27.616750021798133
27.62579591584083
27.543422749538543
27.503604323853278
27.64272834694337
27.789098243127395
27.837993328524245
27.81348803029506
27.93639256922727
27.704780433138694
27.58784617260956
27.61332224077202
27.59645536112252
27.5572306908561
27.689174535732185
27.553958787855734
27.502523005474714
27.35585553568673
27.62241389511518
27.597402425426445
27.620208856445437
27.620876242461232
27.40851996386966
27.45290578948264
27.40641950392593
27.408408377082555
27.558100707849473
27.559290195420274
27.507930836201897
27.429005216093305
27.48327639630368
27.51371264912891
27.569271504670038
27.47442657023414
27.539445195467927
27.456373511602774
27.451367235259827
27.401648611902925
27.423430295315466
27.62176618611874
27.489103419048146
27.398117793387126
27.410866620063363
27.583011590329825
27.667871190184158
27.716151764969766
27.585823033707882
27.53714612907637
27.571485618414307
27.585796248657317
27.420828607370517
27.50478284481921
27.4616482259606
27.45246228872505
27.49428138630167
27.623018567257393
27.565060046356198
27.509204212431605
27.452292784737725
27.492532383111463
27.700273666641603
27.551380008672183
27.541917081345908
27.455599087466172
27.39801357159005
27.647517629730412
27.61103287653255
27.445108751292757
27.56194457872709
27.407693936302397
27.330956720057483
27.278962627956272
27.296203916665124
27.586844873815586
27.57843277765855
27.512129758913645
27.57220601581195
27.527268828485358
27.520957128350656
27.302591982417926
27.532662025089223
27.43312484286555
27.662149698085212
27.5887784592785
27.335963978424036
27.550561484820637
27.53154553539632
27.45430295179581
27.380903255272372
27.560393468745385
27.415716237307983
27.470326093037205
27.68873163380267
27.470114624870998
27.43128565155262
27.329667189653083
27.540864350281208
27.465962979041134
27.426831459505202
27.423862334393704
27.60311755014004
27.605186067954424
27.516524265917255
27.67699840659439
27.529213602720116
27.573616240570715
27.629761390699787
27.672842780941256
27.75972727865998
27.58065328446318
27.607439606063583
27.509894899033117
27.796105391386327
27.70197443805614
27.463058057688745
27.496163044206256
27.59694641113158
27.69751357617252
27.598625854380707
27.491018473333877
27.58815521883356
27.591891079379323
27.72817176408607
27.736702895962726
27.633635336990473
27.546914221040016
27.650681016914305
27.492388951212067
27.531449256244095
27.645382601627706
27.679758552526376
27.616141321306262
27.66671419501373
27.59813515589312
27.4747638418373
27.681197133807185
27.570194876469778
27.63859116234862
27.472461166813705
27.65165091550656
27.598671386719626
27.716598416267605
27.565296346125688
27.561038266409682
27.719288224580094
27.460652919785247
27.547838660919478
27.552016726903602
27.536378425335887
27.628021073445268
27.44802364889167
27.70859609033996
27.501287255655864
27.503901709396207
27.506872138248934
27.494983683270025
27.512624552727463
27.62877924882887
27.47489888680087
27.43281248388458
27.750626619950207
27.599367114853937
27.475473003588412
27.769884529043992
27.719841332258408
27.412218327646883
27.511709214694616
27.663663803305788
27.59303171808658
27.59862724438099
27.731808216574183
27.431597309203013
27.459804827012622
27.630020757171977
27.66149455622409
27.44158288822278
27.579504454503958
27.45386543486555
27.697418278218944
27.607870636853438
27.600373004468274
27.522674584348245
27.613589020316617
27.762454178123622
27.520975708628516
27.485546288217996
27.55590014805704
27.473271992999443
27.66182135822605
27.660789646483675
27.566482477314075
27.581790887944795
27.762379204682226
27.741984598966404
27.748442484248486
27.567384063068975
27.49219825102408
27.56208226794406
27.802060226334
27.6946883557755
27.651648702272865
27.532508558521176
27.725427126864634
27.63680266747623
27.457471656078067
27.440948281776357
27.455282700412006
27.523695656590235
27.541892336596515
27.630100930246723
27.695216857119192
27.710930459320554
27.46297356031699
27.639942962545042
27.62598797057679
27.49837427137993
27.52222179745911
27.62845893641728
27.56439456431402
27.492492002323754
27.413070163681212
27.563045088537145
27.649435017464253
27.414613186099643
27.68746335631559
27.56498839837397
27.393325338738
27.19801440755447
27.408135473134692
27.3992865860636
27.473915523345234
27.420561855952577
27.671726014542323
27.656678326827365
27.38584882300478
27.521599343772667
27.717336576530183
27.59386283210237
27.519449456049475
27.383882894903135
27.431985107348694
27.36821337687208
27.262720923016172
27.26280473089166
27.338938873307427
27.458039069151372
27.345679280489637
27.520702005501345
27.46041929492916
27.33622530265979
27.309083129381964
27.2693026600896
27.542651038972156
27.590260278003004
27.328958239056004
27.475516011649923
27.428642566969618
27.424664583616526
27.52927557612234
27.51296778329546
27.350090316018672
27.348655567575552
27.211437977779717
27.477496583041972
27.546283921132716
27.5346099391629
27.46148319593383
27.384851041663712
27.55814571878178
27.57368449903098
27.45855799308234
27.338478379176788
27.413665091740306
27.147918925250405
27.136440275079675
27.3548271684311
27.37034132457108
27.367042592621782
27.651753634261404
27.416509858921682
27.709110465952083
27.463957744346057
27.539766649674533
27.274636233991554
27.56850208480835
27.3647621909671
27.535381194185028
27.544593496904962
27.68019664504111
27.3566917534584
27.604556012655024
27.45234759957579
27.272259745653926
27.612131704819436
27.50068009350183
27.480955065940684
27.5293762697672
27.453895651956522
27.414517132972318
27.51654298416343
27.626889848602076
27.651238883480136
27.638586512403048
27.55413398071268
27.46581237751813
27.4306245954163
27.40677035463384
27.530134876668725
27.46990475134673
27.62502231151335
27.66405024515505
27.59065278699096
27.636413885850946
27.55641014881254
27.679856498931315
27.711181675134647
27.70492881661898
27.573094118422233
27.437534552056654
27.540289817914225
27.509285727790044
27.450573199325344
27.4901463830132
27.486856918985954
27.63759158261902
27.528667556870452
27.61223538850745
27.483145969084024
27.489618638566164
27.594034627570743
27.57370577086159
27.551504297733537
27.549851296722967
27.535625207840194
27.468035620320503
27.43401865700647
27.626017374965542
27.426772780297323
27.48196934608054
27.56287745464562
27.53612893203434
27.47009516090975
27.492643469494084
27.640397985298527
27.47656386676209
27.296048039669618
27.40375229966088
27.325622887377943
27.169803418350284
27.342505025927863
27.258861301286547
27.28540745055293
27.409910966342203
27.561572896634665
27.513851087427962
27.467299878423482
27.47603912646175
27.2783067833566
27.37393184483741
27.375450361779407
27.389075304096632
27.41094682459854
27.509599600475546
27.440308336932734
27.451378340911496
27.703608756879955
27.527578424070033
27.664452141501844
27.600999124909794
27.607437647455896
27.508793651450222
27.640925297878727
27.586609960636853
27.59827781570767
27.557630599582353
27.69216516859824
27.658884947486165
27.692987020340848
27.677309200207965
27.396987489543182
27.480533059613748
27.608495622865018
27.574108157430334
27.597110899367443
27.61037982478607
27.70926058070871
27.737059885632586
27.54603945433796
27.526834604889146
27.3191755727941
27.282642460583716
27.49748188380112
27.329664436911454
27.56758058173216
27.44559996090437
27.295097236500013
27.378472042003395
27.406278481510455
27.336303493003783
27.406900808956085
27.413149835159924
27.51471486066058
27.50156838383563
27.63270955111578
27.552038910843084
27.501508631894083
27.587956291714974
27.4979889416622
27.60969576300185
27.6261367218083
27.718046467700173
27.887957454255734
27.777944119110913
27.640743131908465
27.66879743069544
27.720688402420897
27.65748873645694
27.486158263075314
27.60589307369782
27.671681758317895
27.628547691000865
27.643912143021854
27.526419981397876
27.39034475576446
27.693088265293085
27.7507626694993
27.675237341321733
27.63049864250772
27.645085085145485
27.692888636982904
27.755862544929688
27.72999689706572
27.8246665861411
27.830728953476417
27.88940279981765
27.81721274687544
27.622447828971215
27.446619901594218
27.682621967051354
27.64536648376683
27.93000180307547
27.82334053280346
27.77796061428665
27.71224960550323
27.594057214155356
27.847882131640116
27.864551410904326
27.745980081946207
27.699564124934675
27.879384986346725
27.831675141843416
27.587894070880747
27.663941639416436
27.591037360711454
27.776536879947834
27.675115768717493
27.546199092760496
27.579304859705523
27.46520433891784
27.481329139000838
27.346513545110987
27.653380944052863
27.626697706434758
27.480706727620724
27.826974018454063
27.617138396989105
27.722505512536827
27.648875084593087
27.763905608069358
27.557743930851473
27.51690995691105
27.767072931445707
27.893531732268126
27.73894203393818
27.779461206103928
27.807079332710877
27.92422820873754
27.630189791270013
27.633027021498368
27.5849572614136
27.617403007603354
27.614877211707775
27.72974461496487
27.64072375818401
27.775383602673596
27.520692116929954
27.692865642554874
27.71936640943398
27.87005869242926
27.817218215866305
27.940277546419175
27.919056988519042
27.894662390299327
28.030324960335626
27.971737025804995
28.14090652633043
28.003467236194663
27.952965503131296
28.061594195543247
28.042973087942144
27.796206502224404
27.72591433220867
27.76451387523528
27.562888877672428
27.870682240440214
27.79408377998478
27.75709036599346
27.822927122062886
27.775959340323944
27.950876710129762
27.851384100198587
27.91425651032399
27.877033563972176
27.990862812059735
27.955046265353534
27.947756328056663
27.953483964926356
27.742308881396404
27.889941932783717
27.877400917194226
27.823992709163445
27.771156159310305
27.812655752737705
27.903106073334087
27.83132480471942
28.021026786821686
27.877944947577923
27.8925291835427
28.07476172299074
27.933095219580522
27.852967853205016
27.86038656628482
27.74907800740541
27.696123866792245
27.87880860844567
27.716838250084006
27.798717912989318
27.637346166950916
27.798283711976655
27.876177648673153
27.778670888013103
27.764117401753165
27.65955144094285
27.479884484621795
27.527541283188576
27.648869689447398
27.655296999246488
27.672180497085954
27.680747057491935
27.561675533959164
27.797447235556856
27.571334158116386
27.65170128060246
27.707709642479614
27.618490222437625
27.598271661150957
27.695349777803703
27.806988983015234
27.740031579700975
27.779318006443777
27.663249243968533
27.708156276690218
27.488204899291492
27.612295784302
27.64956944536865
27.648712652520466
27.66416941580424
27.659702716913724
27.720619859528174
27.663852724235397
27.745565532947534
27.734949920492017
27.931203719699983
27.838612568203374
27.935248576452498
27.922096928915142
28.067100130169504
27.934961053536547
27.678573470627395
27.751043529905942
27.733900728548253
27.62470134863822
27.784199267119586
27.803946206201623
27.64007212825961
27.74774671008897
27.671585449400645
27.758656045852998
27.661962714284375
27.578653607167553
27.796629600355022
27.692086840007505
27.714087367927736
27.72326255703892
27.511341702123392
27.64969270818984
27.61838171526879
27.848210607977293
27.729620829842403
27.76561890789066
27.56184848491718
27.556327617002964
27.760059990364898
27.732030855575292
27.568120964443878
27.76035539851718
27.683293681723804
27.469585692642017
27.592153911220404
27.74724858503206
27.71550628473133
27.493607924738328
27.37566960053445
27.54344595822314
27.47641972297117
27.501369403294678
27.67752310951237
27.616200064191553
27.56748893615821
27.63408578206633
27.70361120588186
27.64715666826563
27.66161234086752
27.561039269255854
27.675500978345823
27.683855915145248
27.469514552476298
27.5032831288267
27.750508794265592
27.62908937164311
27.6353893655853
27.771599632693807
27.50984000523124
27.507035773936842
27.716597954544522
27.6417213678284
27.559401438567853
27.551645228849722
27.49136847590123
27.55184173025921
27.467710418241534
27.526350337162576
27.64876243738496
27.613382567555515
27.500172332587596
27.485683455802327
27.600656798572917
27.707037791588277
27.900135459564073
27.659330348118903
27.999089188033953
27.829600031439394
27.81970894335911
27.678488458906653
27.69712452819092
27.900129701570336
27.772132625570734
27.52796655755967
27.673391415521483
27.39091771938855
27.534828123808627
27.559473447339958
27.622672621856406
27.761054622250686
27.6643893863694
27.60963017464115
27.670609009139167
27.70589081432673
27.438343312874657
27.513318109073428
27.455629435825923
27.29815747539844
27.68031507340743
27.406933716197834
27.59124891523409
27.586975696945004
27.55801658175021
27.498124911230825
27.973790909617314
27.72002061408166
27.807739019099714
27.849532725520156
27.78339249421799
27.794310710758083
27.723286587846093
27.62853222934877
27.53719021970973
27.60851040346398
27.46133076730374
27.660678162276074
27.351323475964904
27.387899771758544
27.43505475865283
27.73486749270035
27.53633051224582
27.385027264746235
27.484223553963083
27.687436869870947
27.674334063627573
27.486339789431423
27.471763054429157
27.482503269612405
27.548910018600903
27.785445444496908
27.795405453334062
27.711713005250264
27.81438129623148
27.77352142878193
27.718554069699298
27.632641035352478
27.789185212389313
27.81082162565679
27.650053728195008
27.592266813690152
27.715686537329535
27.60725316842942
27.635291452537153
27.52727992215058
27.658347047430272
27.73602798965115
27.736033137712113
27.701265719898
27.71420297062743
27.7658127053923
27.73527418196674
27.42278761829097
27.635586747793322
27.651532963350927
27.604454920527413
27.58609676655049
27.884282404939473
27.68735085513111
27.60211643060916
27.762962995603836
27.57077525127913
27.74303821303719
27.647151728699544
27.63653333082646
27.406627184701595
27.715594795445664
27.51335374088437
27.55811496952226
27.576617527477524
27.88930879058966
27.629504053104966
27.420140400273628
27.73700984714365
27.584279988744616
27.514675518491476
27.547507129905917
27.66780675068343
27.56654647355657
27.851850666640768
27.948761939638782
27.880642012807353
27.760016831275735
27.794443935549662
27.80355324955826
27.71079610094824
27.749954715489384
27.922858896984373
27.799058850894554
27.872208304243212
28.019459286100787
27.685763780890973
28.011423506401734
27.95367485411199
27.77660833686049
27.88564013556442
28.03284739766146
27.979042213803158
27.65292682424803
27.704201063093887
28.010582458923597
27.78655027814412
27.79634238837544
27.89285078940676
27.788418851260626
28.02947801030134
27.84565353869002
27.892700542496396
27.86502745641709
27.93139728143378
27.853248452392044
27.99317136321372
27.791071047649083
27.974363516671247
27.72162180205971
27.661562089772996
27.94947068556806
27.85981053535224
27.805000919462245
27.868033230021716
27.7862702887434
27.80401085785081
27.917896377723473
27.909413858465218
27.78532373099791
27.766552122465033
27.794125696339695
27.86178586965568
27.724834597266554
27.85664561586997
27.917018232040892
27.827721398624366
27.799473030387986
27.820252421922678
28.067810786457525
27.9997093765126
27.820283141999617
28.10772468823897
27.956875684105583
28.034284319103275
28.00581140049136
27.952302124222644
27.958122248387706
28.075429675525097
28.01899559464102
27.92548409412068
28.00820069199112
28.08993568071683
28.03466946301233
27.74005721003828
28.014713654623208
27.868277120207484
27.923291861857507
28.048615400393903
27.986834731083775
27.841650934422816
27.87189906467416
27.786220798331957
27.91837184205788
27.925097435604602
27.995792459375803
27.955633848547986
27.848527950528457
27.82851616918837
27.705226944612708
28.094246652102083
27.853928662184927
27.904562801950014
27.978638392871776
27.904601822275477
28.067560747129058
27.732110109306056
27.872356667621332
27.924317114030735
28.063149379754346
27.986990310263174
27.866933699595968
27.76757536783495
27.817910849682278
27.978158283881818
27.851846359688885
27.969343306438287
28.022930313879122
28.004824042743685
27.928622016496526
27.961916791864965
27.87127737263501
27.88700558917186
27.761211361406176
27.8060094132724
28.116955108467945
27.957698312796005
27.900478959600413
27.947992431036052
28.000397755576202
28.003410077462256
27.972783997338887
27.93035213810365
27.7392436437138
27.956497740146478
28.02859504582715
28.04752734826501
27.840993803467228
27.979161489440855
28.03905986330608
27.95699341250869
28.168716965245434
28.065974591422993
28.162657701185115
28.216283148793114
27.9722088092986
27.930318288200862
28.093287190484382
28.175651726365594
27.85534326157698
27.98491081432632
27.915069370403096
27.80969936360702
27.920274666131018
27.925196976118734
27.958418729625944
28.0172207546841
27.98414575671864
27.833865658854002
27.967917421454672
28.051360132221742
27.963904853172526
27.85693428960305
27.734260337970102
27.989479734214285
27.952261771237744
27.97679957316442
27.896695110910738
27.931025435568365
27.752726006509448
27.96678398704267
27.789442734729885
27.72519736958117
27.69896637788601
27.588992757716145
27.75018444064633
27.633179318631175
27.642994818487733
27.771672292372305
27.66262562380696
27.720340882847882
27.54980163294507
27.61708249500384
27.733425638821874
27.74441685797175
27.89514837803282
27.74769627108917
27.543382295279134
27.561656166869923
27.674725029294414
27.696858798527334
27.749506404448372
27.736467242980062
27.58244681107723
27.648886530509163
27.59052000671287
27.70928777488708
27.551542117845454
27.373175719887385
27.465234982248308
27.41764085063052
27.583292423228023
27.69691723491147
27.42743564054916
27.57647405650594
27.66303603269909
27.66982276014173
27.572633778858002
27.431877374865834
27.74004330911976
27.71587670678372
27.70989950478172
27.650254399586935
27.618879847766856
27.571147280230267
27.760075203496555
27.69230894505257
27.513253334940494
27.701266703060696
27.55020680748299
27.70160394440489
27.622099323939736
27.649953416766046
27.685124497153804
27.599789695616185
27.736775478124795
27.842031127635064
27.537976475617658
27.658464625548337
27.77035694702881
27.610716201496366
27.685438122964033
27.76401513839676
27.742958699205772
27.65364031731358
27.65700989269955
27.776697407577217
27.883592675591427
27.793686233906488
27.909377925994434
27.777203371589493
27.814485986147183
27.827845093322477
27.668606999819406
27.757543946276993
27.682412256182822
27.920758695283542
27.910110307516497
27.836999258259386
27.740836041400335
27.72708808705256
27.86031929285745
27.921642522685815
27.924729418215808
27.749163015865612
27.800335332866638
27.83834767836799
27.75530054137825
27.876869489391716
27.606341015585894
27.646718480705402
27.837019187820218
27.652873506715107
27.931979161801763
27.659662026167933
27.8982013823336
27.81031791421125
27.595571800209054
27.772877417454822
27.951344283241422
27.761912901898484
27.550634396402536
27.625894133625657
27.79863553210349
27.600836410610604
27.620482483533337
27.8022700871028
27.645570809211378
27.806211781601842
27.658082959831788
27.694214281093586
27.78151164671542
27.70742563378306
27.809407294565673
27.63937775248008
27.691445972775586
27.667521647036445
27.816686307159163
27.738962895204917
27.89628251498156
27.879995420741313
27.665603890733305
27.634747544452296
27.8260513813565
27.871238652750094
27.942845208269503
27.919432846664904
27.934492658241897
27.693195080552748
27.74344609193545
27.855771949785026
27.666834517461467
27.662689188709617
27.69549085301659
27.774343003639085
27.691351138123903
27.510025936690983
27.54193073607691
27.60615954428154
27.617704691945086
27.55449770862935
27.542703130229164
27.660747590504748
27.74945943720141
27.682801571882585
27.51401506941878
27.654807544902635
27.711980467607574
27.639785714807275
27.672676076301443
27.489680287409644
27.625633904969714
27.795607897857764
27.76122074675726
27.85942265886501
27.908966556411638
27.84290773471206
27.76456469193796
27.80477918705644
27.772688904870535
27.724786799741008
27.61578151101084
27.85330036983563
27.70995568568703
27.85218016880287
27.67227062381859
27.509186044339746
27.712232025376487
27.72153116820291
27.739006356140337
27.689618031505102
27.73678497528479
27.57827467166911
27.64199081198098
27.783901519837592
27.7059368196843
27.820736243687268
27.67633569423595
27.712435981771115
27.7529404390118
27.660344698466975
27.63246964647558
27.49913604760483
27.515920863360343
27.57773957327664
27.619021888969186
27.710781153278635
27.622751991992935
27.651199880302855
27.54189178644421
27.5840992443472
27.530555880564883
27.65679781971274
27.515083507183075
27.717825853019082
27.629572048715513
27.454315266191543
27.621070620279685
27.49572745139229
27.751168523443905
27.621119142275337
27.615837025005263
27.618374449043497
27.475221393266317
27.52606402259345
27.704585521827987
27.76878993207975
27.791862035132986
27.69571536919569
27.936495795476674
27.97866719051017
27.80529541491754
27.77771810868439
27.88667795710456
27.8203950266981
27.79535467112779
27.79293542497861
27.969114811974915
27.85942257349778
27.74329646516553
27.885825976693518
27.649384031380066
27.58894313900585
27.753139050352907
27.724562713013075
27.724077866851545
27.804202394361084
27.839625740739187
27.922275778621064
27.770376480651315
27.917846164561965
27.589467192841983
27.667140223998494
27.801091357187126
27.798996665996548
27.91786166612098
27.814514170193494
27.784632113542582
27.738071600822362
27.923834574376535
27.832298523233494
27.76039979626864
27.733324024846464
27.81910851954282
27.90406203797166
27.85735191427233
27.728600657818955
27.723624954447097
27.851716043936392
27.78103234784113
27.752039600026173
27.753179772420143
27.826895621126823
27.737717577824906
27.733751169497246
27.874555053907
27.954848470763853
27.930075901470968
27.61176487398464
27.79112048689305
27.964174126899724
27.809645967832395
27.593348224745572
27.775411459226817
27.655318693372653
27.75158987765192
27.751873076413354
27.873841675957102
27.883062689932288
27.97821036389267
27.960453755794763
27.878152593236532
28.07259215091924
27.934946881423954
28.022285250231004
27.719906178717128
27.950612947915374
27.99613748595466
27.850938914802644
27.79238872147938
27.78934746594978
27.859512168160396
27.985722296856274
27.825558292788006
27.941744504690597
27.95711148582194
27.723831675637978
27.700514857905517
27.71901534715812
27.77834565094643
27.776036771071073
28.01131347766417
27.900330107698814
27.8587047634537
27.907316879702698
27.8301672175897
27.742631757040307
27.677847251354617
27.60777462047823
27.695384846132715
27.64685457541715
27.609145417032927
27.74867687621789
27.724285287431346
27.624799612624305
27.6546399729926
27.519791628925862
27.367331444582877
27.641679786520807
27.70853813952619
27.632254547417137
27.658232587937043
27.745019340178956
27.618649360357573
27.643936005366253
27.635780600085845
27.358673464239402
27.553845970336376
27.407257145316493
27.554371497325704
27.513521339011614
27.559699296929804
27.62420818986675
27.485004278902316
27.47840785016811
27.49570273901528
27.621176352720205
27.554939710012306
27.649799992450124
27.603208500961202
27.86871419177121
27.606215850137744
27.4830908903397
27.493456505511453
27.63055132012493
27.714500830493627
27.823675951281576
27.694146664725952
27.71558449041612
27.64380079660366
27.635459818236484
27.609176285496623
27.764675495620555
27.746988553427606
27.915840341614484
27.96316566264306
27.770311486424276
27.73297975065537
27.982180888859208
27.720267429554557
27.92320040641255
27.909602157426026
27.817785105338718
27.888131366744034
27.808435818010167
28.005383607221173
27.826931728753465
27.92299498906732
27.827745080401495
27.792956030490004
27.782092952679644
27.78912431621662
27.802312151560287
27.879834900793607
27.7895401114901
27.87457926075809
27.821305944566202
28.048799015847187
27.964397550125835
28.000251599659016
27.91772325179163
27.905574451254108
27.82839499484735
27.66182679076338
27.865209228041056
27.87826756297576
27.834257374293948
27.55781887260242
27.728847387729033
27.698022493642682
27.665858019479227
27.81774979161333
27.78588169403041
27.767399801901345
27.42423162805605
27.49531195781907
27.528824892027373
27.806070270700282
27.678377808041432
27.60768873808565
27.54858262405227
27.561339980750077
27.607049014204858
27.585000302217566
27.655102112215996
27.795914139888215
27.4344174222446
27.819733426166042
27.865831201451098
27.50548307809813
27.46450516740541
27.49443093424006
27.776679506192774
27.561291277672463
27.706889039435794
27.399838807083924
27.612759605040146
27.543145717864526
27.55892083654027
27.486624933257225
27.403303044826274
27.418224836763258
27.308927987617956
27.515695254169486
27.554985843040477
27.40590866707299
27.331364632218122
27.362378454613406
27.462695222090893
27.47815502349485
27.333000185239978
27.533868396305472
27.456639138091486
27.610700224601608
27.725032775503493
27.44535093222888
27.56872520795783
27.460321074798653
27.55750625673304
27.76393206606532
27.707052723295718
27.76763291025481
27.68111750485666
27.72428385697576
27.799198170648
27.51500668631933
27.623769637003484
27.55639127768337
27.639858655111613
27.528697504957876
27.598581907856662
27.49090120451166
27.479245797963856
27.25730947932373
27.49555235824919
27.4456524260321
27.51979107074633
27.606941164865013
27.700746256042756
27.64369252519287
27.506124278202755
27.53257706408168
27.6970887794155
27.53511727975171
27.345851407987304
27.49321685431386
27.43000559614025
27.59790636651285
27.62842846903752
27.696899330312156
27.55559568288185
27.61633106277425
27.74954323345985
27.652236651421767
27.729635265327666
27.628843684950922
27.59159083262603
27.689788353261182
27.405794981711395
27.395323256391276
27.46146670300579
27.39583973660681
27.36429789273548
27.550406563165556
27.628859871699827
27.5151573504211
27.38769447442088
27.56595737237093
27.482992739535373
27.43004919627483
27.45101369033576
27.527909907299225
27.502512706503918
27.670092671737226
27.59420360731491
27.42847191234671
27.578258771247313
27.620917649383696
27.602333108463963
27.581397836210666
27.67368950113923
27.480975177817538
27.481056800869364
27.54087555890663
27.31468677612091
27.57621477657913
27.59860781136215
27.608825063935576
27.522935099689715
27.57400662439312
27.419263793787106
27.724194339762494
27.631045593983213
27.56008369163669
27.618827678372902
27.76331980941941
27.58965889315059
27.70902269309244
27.667337142336727
27.645774678033533
27.65764385652579
27.673847832437307
27.623289040490153
27.533539240738524
27.672999669559314
27.60253986079523
27.807076431566347
27.769605217817436
27.838422820361078
27.79773153464864
27.735338078893122
27.906930245807995
27.646675246929654
27.36425421317819
27.72657256568841
27.65890136096537
27.55925056479093
27.45318149247037
27.701690630418646
27.552380221917844
27.72649511906933
27.73202554398227
27.564769919673076
27.64848806892873
27.629906128052763
27.58036013978433
27.721859161890304
27.62704830812052
27.874362642417807
27.8153832780601
27.73965765589835
27.81494660408543
27.764372910624747
27.646949362542074
27.925849491817473
27.838872881022333
27.69920608830689
27.76492073163115
27.80449274060139
27.620415746975457
27.44044571589402
27.63180679551178
27.559128681344355
27.6902601737918
27.482596104792933
27.455317818398363
27.464661384916788
27.777530049699738
27.630874148831822
27.67625034018858
27.804853318959637
27.67618462106979
27.708573126358175
27.746635923597943
27.68937404345719
27.73047503054731
27.79019752449274
27.85464596175462
27.74082209821305
27.658262532665024
27.476360439087124
27.690602198428962
27.94526722554264
27.917588702878433
27.924673300452547
27.872770833115023
27.817997511435536
27.952052681666814
27.777499303611293
27.714796328976952
27.815717951516444
27.627093012938946
27.736684201383596
27.73359646572957
27.676164190557856
27.793100886157738
27.844550144400987
27.669940462068634
27.572191126427217
27.617334140998814
27.56175739019364
27.64460206782649
27.708172110500023
27.558786322321964
27.64849404469066
27.85078571513142
27.7210736807285
27.850949216908553
27.859746489015475
27.796113263043832
27.517582136855577
27.868309214424222
27.641040125076348
27.818749598789605
27.652073919135304
27.872328681021653
27.68775890775799
27.762600949445158
27.84274625319431
27.793045874599546
27.850109776827104
27.659089372486534
27.6335944641326
27.744637395669933
27.72881712427162
27.877103385132568
27.822974395367332
27.885008024028465
27.85527277648641
27.883712667400534
27.77314226690974
27.867937025303288
27.801892875734474
27.85092032512135
27.775893697892162
27.730496487545647
27.880152379517103
27.819577929239824
27.72292314783573
27.645106452668433
27.49247790335045
27.87927598726586
27.933678053315944
28.059735061461414
27.9198023075481
27.67527107845372
27.759396390369062
27.87800404812966
27.90823296737985
27.82357508317339
27.840786396995167
27.88245971942339
27.901457449911675
27.685130164169344
27.519027446837253
27.707575419565597
27.651376202025713
27.775418605313064
27.66675750823934
27.669166564327814
27.801630334458437
27.799531322243396
27.852324803198936
27.71252602760276
27.685168790209083
27.659559531352098
27.82561016621741
27.519078336656467
27.766861961292133
27.69671594755529
27.457558924542703
27.672242257491526
27.590381350632022
27.796339175362537
27.6813869681061
27.588078847849967
27.834891075959757
27.649244430023927
27.791839527014798
27.777468684648884
27.83767052681267
27.661555446393905
27.755946298236303
27.67706029591448
27.746452198072674
27.6828361684663
27.749870278160774
27.688497251829695
27.685341292998878
27.48153552465325
27.615403212952636
27.496859548776126
27.838190474891004
27.795730588832175
27.884770534136837
27.80757483333458
27.928466038991402
27.799807032689596
27.83890607604347
28.039696493194814
27.964947444582016
27.908679589307184
27.86432393878826
28.05791231550782
27.92011537659924
27.84013424635029
27.811947863246946
27.64675766943211
27.678338129162295
27.62809135483529
27.72520578836877
27.753345040865895
27.660072215884735
27.78247709366768
27.88424975903508
27.836687701295393
27.739989403702822
27.772265401112577
27.58645211703596
27.734597017418665
27.813415302812594
27.941008657303854
27.76763977315164
27.730167281935085
27.885477770062923
28.106382317373985
27.88656854519918
27.67020376367801
27.87866421790618
27.82129484054057
27.875717213253626
27.810194904428304
27.806355133282356
27.715666058439364
27.887562272487827
27.77212756811292
27.68708464693836
27.66377190310433
27.653708264687054
27.715192325000313
27.72227698626407
27.76636508624256
27.603595930858923
27.71683683444412
27.493168062619908
27.56803659013116
27.487438218044584
27.629819651406656
27.61286296165816
27.708261078518856
27.9001727750001
27.708149325411622
27.620303802720603
27.516014838930317
27.629577394188516
27.73833394382897
27.662800440022256
27.564878842022807
27.569770533195538
27.416212177236144
27.689013375242766
27.673387150287464
27.476869330580435
27.417802974614958
27.518739862261466
27.625103901117107
27.459258663122966
27.511348326154152
27.50044831386951
27.714701820320435
27.780234610223594
27.84840795384774
27.692948492894118
27.721025103010067
27.71479589237402
27.87325101330891
27.848360162027074
27.82862599549431
27.981130056545226
27.750583927565252
27.789590338166676
27.878842067346145
27.903475220213302
27.78732471579217
27.792108393538648
27.822326716336768
27.80480706621329
27.792336518662918
27.81581951172928
27.853383893199418
27.843571980189456
27.74422904013652
27.675396481156948
27.700319129949527
27.569202219682676
27.641362230739027
27.523827552151978
27.613897630765173
27.675196992909846
27.708183777006248
27.577865146844545
27.750430904575833
27.638838511475115
27.720948475558636
27.837111276353745
27.676623705861093
27.70861680539286
27.69955917250407
27.54607171209959
27.638442411996063
27.70552953227426
27.79834991401371
27.6209544192022
27.666344978298813
27.394724428352692
27.65241562107824
27.400381702433595
27.498163204770265
27.577839356604944
27.57245629873357
27.680416341662657
27.587077664658683
27.78522047532564
27.659052692873843
27.517413482281405
27.627329304088377
27.5340339747849
27.562858242842506
27.813508418350573
27.60156409931116
27.796505118488277
27.818688996706705
27.593563371962777
27.709219031819707
27.66277636437266
27.586032951452456
27.70561008933328
27.706580921837944
27.498356544636987
27.671673279729724
27.91070702296412
27.77196570743675
27.634904394102207
27.712197897547185
27.65530155973895
27.724462680447527
27.839703209082106
27.725650787176807
27.72786323431332
27.63337074909594
27.621465622001352
27.675463682422052
27.74434983530579
27.660968266130556
27.673148743574902
27.67536677659289
27.576089781293554
27.726962925453833
27.458982824757893
27.669571804563088
27.655449931199993
27.584534405289926
27.69781006596946
27.633188520274533
27.92528068552304
27.76239696579027
27.719120264407145
27.595718283113342
27.613077225801547
27.47568435888012
27.683334482145412
27.550139174265677
27.60977288268958
27.68571222196313
27.730588892522615
27.648986679084178
27.622852508624774
27.661633001248635
27.484012015086627
27.559399350161627
27.639199539085162
27.67113813735453
27.698865016833203
27.67094176356143
27.460280586911868
27.796441042025286
27.724765488583298
27.622305158845442
27.793708113189332
27.59582687768187
27.774850410854498
27.596489986860867
27.553537327113194
27.641774638749244
27.74823020010162
27.699301957243616
27.884625831307126
27.67895708051047
27.64082192526137
27.66266009686994
27.673367580579427
27.633501811624164
27.799098782271596
27.774166795327517
27.736731492672288
27.873477904230995
27.59331693746516
27.733883482403357
27.681723291885273
27.693723627182944
27.712643552834926
27.73813658718117
27.744522363258007
27.67455860729928
27.849469435428375
27.68637489929824
27.81083278109161
27.762212346807033
27.674317475712783
27.72554942475325
27.814560690956657
27.86466234701358
27.722662788637635
27.756278823219326
27.96725978926924
27.692006208506267
27.625663262279947
27.565957644529785
27.69582414179437
27.634709485912328
27.627466918360177
27.848045366757706
27.759177211568606
27.77187688793185
27.617147941835363
27.786409621597326
27.61088755011272
27.686312285160707
27.629639044891825
27.463939745439486
27.686472944389223
27.526345521263156
27.632570955821226
27.466687721278607
27.49298746543834
27.567378212441117
27.497287896025355
27.44480732105236
27.558421619029023
27.80191164884399
27.593540523929452
27.720758807779326
27.550493738756334
27.40314813624534
27.36755018614649
27.445959756501313
27.21180523783957
27.60503111526287
27.543469604856814
27.560372798375425
27.541980424272168
27.614823700747667
27.493500059873792
27.56140417271739
27.47044589541405
27.596543323569335
27.672837702941106
27.543607853569352
27.530655712703766
27.61544170802451
27.589378859717694
27.47872886773881
27.505437860379413
27.44718261065454
27.312103919952225
27.569897010162776
27.532214487322555
27.509311674615873
[truncated: 98,002 more rows]
