# Supplementary material for: Comparative structural insights and functional analysis for the distinct unbound states of Human AGO proteins
Source: Sci Rep. 2025 Mar 19;15:9432. doi: 10.1038/s41598-025-91849-5 (PMC11923369; doi:10.1038/s41598-025-91849-5)
Supplement: Supplementary file 6 — Supplementary Information 6. [file 41598_2025_91849_MOESM6_ESM.zip › AGO3/r3/N_L1_distances.csv]

cm
25.40010474591909
25.42704016992875
25.1896477704355
25.089107674349655
25.223996688487958
25.393246968257557
24.9467811218154
25.26954811090664
24.997143610228672
25.05013227310818
25.123319679050752
25.321716261795526
25.355874731120615
25.055315508255553
24.77000632342285
24.776098532483786
24.904028924988133
25.067653207786922
24.990498162412102
25.05334609629887
25.027591831038794
25.05726037182099
25.373235282805553
24.968596872631714
25.291019533528708
25.036959260410672
25.401947619526553
25.571033450933047
25.23776468265975
25.6202597355474
25.533860572458
25.83311945294784
25.815775972582177
25.685100611816715
25.39926933295384
25.3990029146478
25.010936914780704
25.165162396902026
25.03364398432165
24.986159523579392
24.990621432039145
24.94244793361709
24.800580822787786
24.785928113430664
24.7221538872314
24.65361311153376
24.875985939870453
24.77209846593671
24.708920863823266
24.627281282064104
24.593063564121692
24.84264645782378
24.996678638023045
25.16300876408174
25.328945695268878
25.281687084417648
25.412660784001535
25.396875148296207
25.59978171754121
25.529454493679555
25.441824601113844
25.28660531171058
25.32925383535493
25.139023820838194
25.341515254095974
25.093643132687404
25.017986629636795
25.088820468594836
25.582716750862208
25.470256997169166
25.311072413435525
25.049126184180288
25.192034497065883
24.805807599676278
24.991676663852704
25.151551307739926
25.198571951022778
24.95895908657372
25.15732583391824
25.099317601245616
24.742485331052524
24.80759216081118
24.80346744047988
24.802724613375325
24.752339075156584
24.619787712016706
24.502217922219742
24.7574486789217
24.387384323492846
24.257139487232248
24.41218393161666
24.358396310957378
24.757475386007304
24.363983816467748
24.481260028893093
24.228522613066268
24.233334149437315
24.477406463636388
24.397754298617212
24.245805983617274
24.190092369806454
23.942300286975236
24.113242839852088
24.24365293693835
24.067888917360076
24.055401956717574
24.19637555532223
24.289974917017826
24.337458583890726
24.32374613606387
24.3776140220857
24.291510478255436
24.291378520489744
24.315471695561804
24.3211800645456
24.1974327339788
24.00723030342373
24.535151989834016
24.28149943070946
24.216784133792437
24.479135969030093
24.554409598453397
24.74145536987852
24.79892939197687
24.71017824436378
24.7490707492276
24.518397890047257
24.417199289095787
24.274038419134968
24.338989783617357
24.65564742253751
24.92126958218132
24.637427165854103
24.53989168581958
24.429407034732176
24.55807866870939
24.416627091824722
24.651663298016995
24.644478784599592
24.397092731658216
24.362529732078816
24.503787837928712
24.597206721244124
24.471782858447536
24.424452100591175
24.24511262107978
24.440603247238293
24.494878203964724
24.224634800195076
24.888594795758518
24.708730520112557
24.186730619267795
24.467323067779517
24.68395848426597
24.568446628970815
24.689955599419214
24.677334911727716
24.68412349409119
24.327549170292883
24.134509185681182
24.287964729556126
24.8093045269043
24.50374600293683
24.27368081478702
24.34855919482837
24.131829227404268
24.058928210177424
24.377527800173826
24.086580337877365
23.71527149496541
23.83536392502125
24.23690758273776
24.131191387258056
24.108593835937977
24.15835520110541
24.04860791113717
24.051850147546297
23.98300584905094
23.957543432894845
24.211302482885596
24.389101259701786
24.442757958181325
24.301303921009467
24.59112790677686
24.319685250728924
24.347336312811297
24.32556006057371
24.585524002832724
24.269874960082397
24.031151162932566
24.6287605571451
24.47013025156643
24.41751279989427
24.18366987973376
23.872826703629624
24.151703065953953
24.420048203276536
24.120870560776574
24.112644922756715
24.078519864065058
24.067639207894647
24.049029205332385
24.22991737289412
24.208710767943153
24.400620022426192
24.316949030945263
24.34927752254381
24.339997065178363
24.246426288965008
24.07380466770826
24.09020047025193
24.221440473315102
24.232605500233383
24.06129532500016
24.18032431467032
23.95221981001176
23.931960688815774
24.178646067054054
24.34196189518886
24.457466579412053
24.21215334940094
23.924835004899734
24.221587913094666
24.075929530042245
24.239461437551554
24.393893957478266
24.505105628212924
24.00285782247433
24.333359984299936
24.41342176937224
24.521299046303
24.506967020665286
24.519361941898577
24.577035900861638
24.66383858313172
24.53278904869675
24.53196696841789
24.923359576182676
24.71668734821086
24.576912684582076
24.58463895297117
24.511825092535464
24.44610892360423
24.241625716231802
24.109291582879102
24.173121646209516
23.80002204552961
23.94133540682985
23.60449841700666
23.647674987829546
23.690442340224166
24.16211088716802
23.833166831152923
24.113981549882137
24.134721712671574
24.53814323735421
24.816524410617276
24.37543632238378
24.81174628280359
24.716441388416452
24.747999305186603
24.714727986966796
24.67224619263119
24.611472265871072
24.277005489986315
24.464222612138368
24.428914470973446
24.31720518277919
24.074503816893735
24.091600731432422
24.175404114115832
24.169174559730017
24.38759140685159
24.35248819234169
24.413043863481363
24.370398217631188
24.23195776166685
24.38509099778244
24.04355125064691
24.344065440052123
24.355725597576644
24.27603727327063
24.244568913047743
24.392065779494303
24.81056197949364
24.51992091065354
24.486648391231235
24.322161419559347
24.02526790036466
24.109998063490803
24.025252445631725
24.270875762192397
24.030835985302723
23.860404601980207
23.99484049035193
23.895988458740927
24.188426132413657
24.016572738739022
24.126929426238423
24.131876440640955
23.910493362022354
24.162514337459374
24.196397484620494
23.966460395694156
23.96982890100172
24.04013452585637
24.241649216198255
24.168294400919077
24.151219553214524
24.050456038211106
24.27137880205872
24.18101530758197
24.18753282537572
24.369756713779793
24.20628700068465
24.165238995569737
24.257705732608063
24.280289656412464
24.38434248126519
24.193698394945876
24.230994460736888
24.287923736929407
24.306904109993596
23.986076209440995
24.296609256039062
24.445835348140687
24.62109731419685
24.213387408847034
24.33864034467781
24.716373135221563
24.654847530319582
24.371035518599424
24.626665785082807
24.34628383067341
24.306426931406513
24.110035556691287
24.12177598292179
24.25339489488081
24.44303314150765
24.70200341179103
24.69314521963653
24.44199723887073
24.17286508426826
24.484876743558953
24.252903480485266
24.405808727684292
24.136626930827937
24.04008453270488
24.35597336911078
24.186582785213595
24.04866678016495
24.28846783707581
24.067906157949295
24.190072939011383
24.55722976145224
24.76573341003868
24.557169778247182
24.737229066827492
24.731879877201436
24.64733624722005
24.647455803270585
24.591216176266478
24.411330159472087
23.825091987983974
24.216533400472027
23.927463291490426
24.347353707339433
24.21410379990853
24.543476252850976
24.296610723608463
24.364211467119716
24.503323885607234
24.366241820243918
24.340969936157816
24.41618174244235
24.632358263422905
24.416356888070407
24.45893712954051
24.061359913021942
24.029122478100554
24.18221180450549
24.12137631270028
24.229267005443877
24.03100999109133
24.517069906685354
24.25507907977923
24.183798454794196
24.19972932072317
24.32509567992158
24.482133299262948
24.169792888912824
24.231097869746606
24.086987260294226
24.12800009851891
24.16271143304198
24.371988967087166
24.203877608018864
24.292657515524407
24.187852114581617
24.068091784236938
24.312779668419587
23.913920197408498
24.079333346238254
23.90609458094527
23.89595010817445
24.128489919516596
24.155232754480366
24.099530699632126
24.206214064406023
24.550614144632615
24.264113185937912
23.962972779991453
24.1211523162534
24.43121187584767
24.487884805566928
24.23221048973906
24.44779176803766
24.149394794190208
24.659107974398125
24.764387951415078
24.847603486321443
24.69509073785241
24.67527562888879
24.683310883018596
24.448264139729993
24.623021307901027
24.868417267858163
24.42169855108294
24.273781115209108
24.52242214194772
24.374363951759857
24.275087729897564
24.408334888549398
24.134461023480632
24.134476416576955
24.145736388215706
24.072877337001145
24.148906074674255
23.99552219788415
24.43468021119368
24.293044124734926
24.200624546114053
24.1172060362729
24.152665757923756
24.007327494648827
23.961778924441326
24.159210007209904
24.15668061644861
24.25919818173432
24.4010743862935
24.239618052758413
23.980078297783393
24.126266755441524
23.943412084251737
23.806797717503414
23.559048434103314
23.736197947459683
23.894703755357497
24.408548461783642
24.53502844484839
24.150313567148743
23.930824184832936
23.583957052061763
23.54072458897056
23.63164727492683
23.71077704521116
23.65336724650705
23.56865521830712
23.848790984453874
23.695250440114553
23.742682673586692
24.01955373902511
23.825660197865652
23.815069318426605
23.78706439781617
23.70158511681747
23.737546025055362
23.937330743112135
23.93899120837626
24.005265294780695
23.905163497383196
23.84280929696396
24.06958337968187
24.068758845626302
24.456280836630203
24.555738243916405
24.314252592021145
24.025661587289807
24.19497831715009
24.001004537927216
23.903326085391917
23.84383772853428
23.89601050134378
24.37289255073418
23.83863242464763
23.632980959275667
23.75279636732046
23.640548595471685
23.72621679787307
23.84200212894033
23.71270081826436
23.769901727218222
23.68107695431939
23.9000784738275
23.93958745763075
23.642043841686338
23.704922674261542
23.837918917529517
23.471198217522435
23.701259838386243
23.416536939669257
23.564411897503827
23.64007698494318
23.733825647748553
23.496640612009845
23.6108521132918
23.942963174276784
23.79157986199531
23.954990739923236
23.743677770034857
23.770674802031394
23.92513631870742
23.922483249973336
24.03595084016455
24.070627733752765
23.98439940299646
24.15819563194722
23.848177849019994
23.920202791143534
23.859235528115367
23.817315170131945
23.746924718899674
23.747318349556725
23.99526122554534
23.75406722088293
23.679845894537085
24.11892634539188
23.71011857378506
23.937030683025487
23.592891643116346
23.827262929553463
23.811607444609212
23.67554450031083
23.68705152021377
23.863148154597486
23.86662996571533
23.819134032989666
23.724453771662894
23.738664087746717
23.7298086573088
23.84010731807567
23.691464398967145
23.777287971744666
23.942300706937576
23.912697208179743
23.948929236619794
23.79364409444225
24.0249994576143
23.886744108186225
23.712591947239297
23.667490588573017
23.690367281993716
23.69016536074993
23.80192676623244
23.5173280087598
23.798096948995756
23.671585648516707
23.629246784606703
23.859815116119584
23.770453744918257
23.60078862156463
23.238022830975325
23.942166292345306
23.94843346220103
23.782595049873652
23.828256072360343
23.726095041676167
23.57335329593063
23.57518930958931
23.532562982153397
23.593728143386425
23.800763246201843
23.69830888129404
23.854947521777053
23.881599545219736
23.67598170866348
23.70569184922012
23.753706768927273
23.66090318984098
23.62266374535264
23.7143924323617
23.737081940047293
23.725229586658422
23.73568893706068
23.55927357954825
23.565157387459244
23.318231412373837
23.600771121236196
23.610694688168625
23.891909623916114
23.55525480753538
23.559835545339215
23.679487642771033
23.633658901725912
23.827186317489833
23.873181535044946
23.613334427521384
23.827299774961613
23.597550190415262
23.715324772317295
23.956083780731657
23.988945846361585
23.99875329738716
23.665139576857648
23.832017134117915
23.898571399379776
23.78707455503478
24.012028838307135
24.055675626577745
24.10297349911869
24.253124250414185
24.310129672930028
24.300090599582536
24.107494808003807
23.947413052069663
24.163178686199966
23.99805397528049
24.368252400377717
24.126256680092443
24.41654197201713
24.57541341653079
24.28834379969199
24.23757930995079
24.361950752315277
24.054876756845463
24.37668651717639
24.477496293528997
24.157867700207582
24.015734052801328
24.005502852168096
24.214514293893373
24.20053357108368
23.753879058468545
23.863936662057412
24.04214227078667
23.612699751434572
23.636259935545375
23.684659700503722
23.52455241938268
23.59514876357983
23.797042470649576
24.0169736527808
23.756155451211317
23.49390632667854
23.457240096885705
23.637620008322514
23.57473597874586
23.307116324473824
23.655277307771005
23.506506170621876
23.33642728759679
23.412047840683144
23.413303116442474
23.65436166411773
23.722062768581967
23.62283178338223
23.934575546932674
23.891712433050998
23.772947187503917
23.398680448899256
23.553306583408574
23.632103907472654
23.436426551121414
23.651368073438665
23.47159207801533
23.605256844473853
23.4444428093294
23.380864105726463
23.394545611563764
23.587865212281148
23.65741322184351
23.506198311119142
23.784990757918557
24.073693762074427
24.233754020654263
24.16841359773999
23.97347019114438
24.117051043053813
24.008224612044945
23.81043131248551
23.821915721218925
23.765071115702924
23.667348229960208
23.58733915387979
23.524932557401968
23.557731064644752
23.35596059054314
23.36183761542138
23.615588654686125
23.465016568386435
23.557763837190496
23.50405627530514
23.784777289779644
23.807813841916857
23.50997418689344
23.52407186561587
23.170068880995984
23.39198581762998
23.23015651456623
23.419632123745732
23.417453941437223
23.456166462495055
23.572501958107882
23.392692752119103
23.35764246160971
23.111042934235662
23.33340457860624
23.475995866008976
23.251940956258615
23.43679365947441
23.50497102614212
23.572772846771585
23.31983396316191
23.225603369883647
23.385783630611286
23.29485695717696
23.170551272024255
23.107500884808665
23.263666894412225
23.202031760989215
23.066097691475264
23.134864413477125
23.07569371556337
23.176313020994446
23.2896925610829
23.339374206091755
23.32981243652164
23.2703673396844
23.319014120336963
23.243734563529916
23.22588868001758
23.276136965485133
23.543344352429358
23.68651020051942
23.174417024306326
23.212217807145173
23.137395103803478
22.84229602226601
22.938533791542547
23.030337506944043
23.173248845738456
23.104152852335808
23.200338868430233
22.94364256939959
23.3948781156645
23.206758251385363
22.887346256597066
22.989148606502326
23.198291949141243
23.620327465514695
23.21080833806362
23.157742981052692
22.8572436006926
23.235803689447362
22.99984840467975
23.12656901187967
23.073202947292824
23.157259888718652
22.957148412217297
23.179482777727547
23.200514546151485
23.36737094803881
23.574136572508
23.62898176105334
23.747259813726927
23.478711831325754
23.570801008569518
23.719716440531943
23.70254288761934
23.84924361329171
23.73825496755685
24.1063756881257
23.811453418947902
23.90487591714784
23.88364703939678
23.980677537166233
23.679348131329856
23.916952538524935
23.758508841974734
23.93180798861995
23.997367632342602
23.745133269157677
23.93624307684216
23.67054700102385
23.75692394960315
23.608253198866322
23.628978612911375
23.798610059424956
23.842698058674262
23.825071897249323
23.66830319832744
23.65066499627572
23.68181777807796
23.702397612233494
23.877682299730424
24.07641242478963
23.83796622081905
24.06150332488642
24.319770607592684
24.21736428401339
24.043961530911886
24.18031219504555
23.890565942416746
24.058703396399434
24.090578248388063
24.17686883436454
23.9913547625327
23.93212721504322
23.48490465743189
23.945528438666287
24.063528646540966
24.153942264480744
24.07302487290735
24.1617394539588
24.033619135040297
24.14184909300445
24.166064357747043
23.956853452630682
23.986927233821646
23.840142628019684
23.94562446133484
23.762722940027277
24.071006454482525
23.8949587814006
24.21701362543969
24.135708902776308
24.15069979605688
24.472414472229516
24.193716132152637
24.01264217318836
23.83421274334748
24.15758709379791
24.394519111093853
23.852457576751416
23.86043304235712
23.908368874214467
23.686595387220304
23.545066382948765
23.473353759874556
23.327467843177985
23.47588930344442
23.6503749998587
23.382965342475124
23.592608749671015
23.656813369311603
23.884452594582065
23.939269549699926
23.807319278078577
23.89894110832187
24.13234377046956
23.98244615307745
23.937174176123992
24.178048603835826
23.983648902067003
23.703851458314702
23.695909815403947
23.983331538926212
23.981020231489158
23.801746889160075
23.801944343166955
24.099826650964328
24.16417537507766
23.930200712237745
23.927166731370992
24.02964916346
24.19012914097266
24.19433734291264
24.162763763901605
24.13939956655505
24.220354840905475
24.03856047186217
23.9353143588771
23.973613537495467
23.837032298477933
23.87032720316683
23.870715600980443
23.812454747439173
24.31567741219167
24.2647740957044
24.13195588459706
24.00945215150596
24.305089882152277
24.28263378037479
23.816256670770805
24.269336338437146
24.361155216124516
24.372554490772057
24.044972563461386
24.039867120858478
23.973968226359734
24.13298319821082
24.00787267889955
23.890803523954826
23.936042809576016
24.066221462611903
24.104503757665093
24.158402284399063
24.2623969710548
24.27680953380156
24.351357470876966
24.386327910623056
24.08251717912991
24.00751941701943
23.79182247703258
23.73384381648708
23.973515040662793
23.954916992651444
23.7392284715711
23.97436244720251
24.123479189284808
24.095937790421768
24.180659756651576
23.747353549949267
23.996023194863664
23.878670362339722
23.983163814281234
23.792423068817378
23.722354307755396
23.693909588930264
23.74982929839166
23.75065779903474
23.519778445123656
23.5186993738134
23.688352255073852
23.59333460462184
23.569806673649335
23.67694730747144
23.928046981791827
24.04398409077484
23.940545792445363
23.9538976523866
23.859646714542258
23.83240489449912
24.00488020069718
23.61400309910122
23.663509641299402
23.385539119487024
23.30900301973597
23.455768078372227
23.457359581605758
23.18719915294143
22.986657456840064
23.278753414684015
23.55259356619276
23.71361517755699
23.652703344859876
23.65690007262002
23.424978160365853
23.21337678918753
23.469328012449388
23.33731555882258
23.159442581392458
23.36131743400836
23.43060541323556
23.464758293513032
23.553302806873752
23.59029645099611
23.812961818091797
24.083070577735086
23.920345772423232
23.93458081574598
23.70234695675845
23.3605984656688
23.548477159402413
23.67699491967653
23.673134548904287
23.47596950515114
23.233370332898456
23.301088368639064
23.35023087932629
23.42367918424502
23.349344120260344
23.395574982749135
23.360722546080428
23.503802178190632
23.321834472715057
23.403802879752156
23.119944583503678
23.25108743691077
23.27138844676781
23.46993530349548
23.328505252328323
23.106191898832734
23.006533585213855
23.233486019643728
23.28405267791454
23.40639303824762
23.367551271470404
23.509933342268205
23.25794513826329
23.327820312338567
23.318888222847868
23.04415475368328
23.31966694118572
22.96165915985783
23.240495721578803
23.105197975361968
23.06885893751512
23.433386278547115
23.40032990301555
23.388528530385337
23.55503070254865
23.45684271221817
24.023188214014795
24.23801370306436
23.767055384665664
23.730648561157096
23.493696722678866
23.654082153853622
23.594006867645746
23.780836266814724
23.67429605398602
23.754394169464426
23.550701013528368
23.66586130283067
23.791382914446498
23.926524392064838
23.88966863081479
23.649740544051312
23.786131609606716
23.76370879958169
23.553500857261596
23.48765060235323
23.55207615796692
23.63744670401874
23.40686905846461
23.83801308165962
23.837309835945373
23.812528385668156
23.66431362949043
23.496365009681437
23.52010452642324
23.467892702497064
23.617929577051402
23.405864322767012
23.607259635399547
23.32144300304793
23.015376062017943
23.222421772301633
23.743306265254493
23.73203378056059
23.456510078295697
23.576399448605937
23.51092636560135
23.62588913577159
23.6887935844323
23.9165493239723
23.567726645968683
23.950909155397326
23.746545727689572
24.20382953291735
24.137746957948988
24.273401624889576
23.91207858181197
24.04767964526526
24.088361917062628
23.988388902390202
23.84380507367385
23.891902669343125
24.099101137002904
24.026044115418763
23.844775598515316
23.891211695910787
24.03883318056678
23.90358826453616
23.854975896142143
24.039902471892464
23.86512012143518
23.90039899394412
24.083001761148324
24.1872939711425
24.086390446102126
24.01295529026701
23.68944379509374
23.804149657113914
24.09365091144091
23.784618741209268
23.537489876243406
23.668073253628204
23.5553913585031
23.54869282257278
23.52806906168164
23.556873256136956
23.64566154441617
23.591589060852897
23.570330083330756
23.7180751248928
23.612745499547675
23.73532820070636
23.376117448873025
23.750271234040323
23.436148035351458
23.8289702402215
23.630597146155896
23.841420756241384
23.672852976475816
23.598688325276616
23.59057232526391
23.549441558929278
23.523365187024368
23.683287893890338
23.755602790729657
23.648604568684643
23.409447714066076
23.762803024814477
23.503988625248212
23.440906500318647
23.484130637162792
23.409418417974734
23.16106266541472
23.485938068322344
23.316672920008095
23.29979698014389
23.33653286901381
23.41880790075204
23.13874281581047
23.185398267880604
23.003895094688293
23.071884385274068
23.083675641463913
22.99977104795099
23.104172706780727
23.325828811883717
23.05233326211467
23.0665167520423
23.012228875235405
23.494134025753972
23.2657963544354
23.158101806669674
23.198297642964608
22.91487959857502
23.14127869544007
23.229523396796353
23.269979063018788
23.419333629408044
23.20575348917545
23.23189735260293
23.301425380399714
23.07240914828523
23.429794834104282
23.370494092434196
23.287106263272303
23.24022515841539
23.365068912435927
23.412349792190273
23.34820442575223
23.377200042398176
23.457512141458007
23.064293924756658
23.23134735971397
22.9695280217213
23.14524691542341
23.005594468080947
23.04266155894394
22.94987339242913
23.08467199183319
22.725878996382036
23.13593108959691
23.032985100603366
22.927026052605004
23.005521291204488
23.041797850744306
22.983376563886885
22.809503330734525
22.641503247601534
22.726861044110965
22.672329444331332
22.78560900399411
23.246975901770373
23.0518487525781
23.16954822347508
23.164523127298818
22.865112120060555
22.74912701572193
22.733597435771483
22.989376050022233
22.86804900396022
23.324142406807262
22.985262902091034
22.82977029595945
23.162406774948092
23.01870920692826
22.95085335984166
23.36774878832657
23.28532644994392
23.18737337722787
23.23858059776936
23.13439726885029
23.459300437683567
23.314661545930925
23.295307271853144
23.043256589882354
23.363882462518784
23.339945243246788
23.348174575910008
23.488626411001253
23.20533268096051
23.181352717170622
23.422543845296044
23.488548764944696
23.309103681000547
23.063794091403615
23.232592213030134
23.351418300653314
23.08635009383341
23.086356032871418
23.19553310175455
23.336456483107266
23.429766019233977
23.18243583665502
23.37170818489195
23.3072543633908
23.21497246748941
22.95116131831894
23.351858296098182
23.34459648793325
23.371751498225542
23.327498354934587
23.52887139448409
23.613053992435812
23.406769232278705
23.29270425794698
23.423315196253256
23.373419659919662
23.462849559017886
23.250446538666758
23.386495865913474
23.484428725452737
23.57224877209827
23.459352054835183
23.613900232954894
23.16688114644372
23.264906475245674
23.25737236699106
23.409780808030852
22.932011528825825
23.248664441163424
23.039559003003337
23.046413754557285
22.894397373930218
23.135526914061835
23.096681419596784
23.273520405948847
23.107380228654
22.954355437062365
23.126382355371177
23.03475920637555
23.045031997313323
23.198401028305668
23.2659730664402
23.331783768042442
23.44269103069589
23.368399447973808
23.37249507426764
23.268684351158015
23.457915596135408
23.554467404227736
23.46690057061257
23.08899021784187
23.29607836808133
23.04196662038998
23.235031215828283
23.2478129315401
23.115944029865574
23.084652256514495
23.027740275810107
22.894675637937432
23.312303171418755
23.124279254144593
23.4060208710179
23.38972263116305
23.291527004015038
23.317881707426704
23.136913467641335
23.027977586738867
22.970902821613528
23.09594355579988
23.15026750793088
23.069953902522265
23.31493793965395
23.401294449080485
23.676670815990505
23.349513975198903
23.41034769668859
23.37028171984308
23.344086866481398
23.434636900855004
23.618844211604227
23.72500872380642
23.693262179596655
23.88054951635895
23.63103302161396
23.848905287126577
23.645254194466172
23.507154239988086
23.366618331878158
23.403016989735413
23.333506765122774
23.419687649676195
23.383690321685158
23.179861145183605
23.16833772842711
23.24124714511847
22.819905125084365
23.04608979368613
23.14642695420371
23.04505291266691
22.815827193648232
23.196855995179256
22.919897353897436
23.207824384816742
23.350460678500745
23.384898828481564
23.51447963623806
23.495013431502432
23.552751509073577
23.676070288025187
23.749293362116966
23.427107547870754
23.646074652264424
23.604319186175317
23.90328681766335
23.5301610371709
23.636206670030923
23.74335665662624
23.603707830150494
23.696824895128422
23.72717461078537
23.72822819777125
23.664210284577695
23.501003489422832
23.812405800699352
23.82680085659083
23.64637342897537
23.402680508651184
23.403090018243418
23.599502141559505
23.576507267972787
23.56313281283743
23.72478250414675
23.659123056420235
23.292779792669926
23.676025301759793
23.66661228985134
23.60645330650828
23.5634683509358
23.4089078364049
23.651998839562665
23.558327217418515
23.261118274033844
23.593784583180295
23.57687257712453
23.25488218368868
23.61777289276019
23.775605722182064
23.775919508814503
23.940595846472867
24.073541709562427
24.099787628856824
24.283286386544972
23.68500997565016
23.617175834319948
23.587316863995536
23.69843941555217
23.74651441741296
24.0459106240109
24.322959846156813
24.201542223879866
23.833531517872906
23.96587951056721
24.161927001404216
23.947398241468903
24.087374289922053
24.591785024074586
24.070584113501596
24.251275131128292
24.31725789014977
24.230399880819327
24.230411554009574
23.958833675730023
23.685514298619616
23.898170876302927
24.092016211613156
24.161336749929994
23.90508960164339
23.925359015856454
24.063675816166796
24.196497110830773
24.28553067886272
24.188583534564412
23.982059326285867
24.052863151001965
23.967765215475268
24.029054020583345
23.909406531324727
23.98035258729334
23.880321730591405
23.67243851137011
23.933112619475043
23.88865748581568
23.91265513432641
23.742150787718032
23.9166610220882
23.871210664198596
23.93399948096995
23.680454116339007
23.56511153838558
23.79757638251835
23.748483711905912
23.609628009568194
23.73645282851395
23.59496955299904
23.741569770516147
23.77632393872936
23.585303486523017
23.37492533617761
23.25738543878917
23.34339645462699
23.246483708531514
23.456976385635844
23.268540989087217
22.965217854360343
22.98907872207944
23.127209421586343
23.366600460645678
23.533876589926535
23.3761187257218
23.352516616478834
23.533709679059136
23.61064420241201
23.39538472839603
23.520007647228894
23.37013940388929
23.322202525584828
23.366643245004735
23.317859326797088
23.187582018129195
23.236811756018827
23.443087029390025
23.45540233203113
23.642747075750304
23.48071931915417
23.15426118208611
23.235013086608298
23.25138655937966
23.280992244407585
23.70257977345398
23.414695526002493
23.290917976987945
23.480610262603
23.61071254639524
23.491794034851125
23.434492272765272
23.36617430149818
23.734109810276866
23.694720540101702
23.550588419736677
23.43142413432344
23.455187075057662
23.41494214918189
23.521864690518274
23.73940980188642
23.654599147375563
23.637359748179087
23.609354253192812
23.553738889010035
23.702531920989756
23.77866564094196
24.031753143428084
23.69249560676659
23.952311855789898
23.768477771282225
23.66151830893426
23.670452317830495
23.708096493199804
23.88731397279868
24.057379578219294
23.66545130068976
23.424878831066803
23.446565029129754
23.53701180502331
23.568612974590962
23.300393888072346
23.45540222948151
23.532195856664014
23.300136410538503
23.72321520227283
23.79936588556163
23.43610192781685
23.084667580602662
23.43381725561798
23.326214630776573
23.521109255707994
23.491767372489072
23.857049071493137
23.667696199140984
23.75281719716065
23.423696295013908
23.708428808486822
23.545466043772844
23.544418503138136
23.698135338528143
23.51716586107769
23.92102900383511
23.720630864540865
23.419203438565656
23.570135443327604
23.845664459675632
23.75801581962391
23.74059680406918
23.57932749692706
23.675715049487135
23.978804384278657
24.049033165645426
23.956397554736604
23.866658154587995
23.492639329696477
23.610520931841478
23.920792782255276
23.908340668444776
23.789052051251286
24.01772280869251
23.938975131880987
23.886089605662544
23.510991278205005
23.796159873067186
23.970668347558934
23.9264394730733
23.507943438837952
23.577180396134317
23.72326893555383
23.501696252441562
23.463873291101244
23.857630563276114
23.662571577539087
23.732811527095258
23.464124503592
23.579789473765743
23.558668652403743
23.318313119317537
23.405065230860053
23.115639526481967
23.814437063020172
23.457730043725693
23.52917911287004
23.6522495995104
23.801914481037667
23.91627860901926
23.69455561110347
23.772634032755107
23.800131706477416
23.396494314637867
23.41378289817509
23.44305436338143
23.376839675698477
23.300336513733914
23.455107499584816
23.274764827415343
23.423893084439833
23.59995094595387
23.863414832267186
23.657492471679397
23.7885429895374
23.901124138051838
23.8941109794942
23.449113256619377
23.337942083411402
23.38153100325168
23.54504379335667
23.284969245108115
23.498820290649007
23.335697295577365
23.569440841435984
23.505905040136092
23.447161134487597
23.58316290209416
23.379537939533584
23.353335590540848
23.547265287203526
23.62552908702564
23.579067137369425
23.596100413742572
23.743645088188615
23.471825347633906
23.643336881378158
23.568080081900515
23.489532901429143
23.495597637735667
23.61343692292723
23.28413415912091
23.523932420633567
23.54498047832224
23.6922200596372
23.552977970133433
23.430375444365747
23.374016198156358
23.230199763318005
23.300272051681144
23.373129969762765
23.146393213448782
23.44047566991344
23.251791490176394
23.139742105091667
23.25365704857928
23.282821647019322
23.23035042207064
23.16094388187795
23.260574508793034
23.22990221417994
23.258808775224235
23.237022699603404
23.202499698035666
23.19436591756585
23.1977476679354
23.155006919768567
23.51673292141577
23.568468912556728
23.46939341553965
23.457665647485488
23.305396380213466
23.514227496234586
23.331825407410623
22.955109247603282
22.90977949450839
23.054962622870768
23.141407941909222
23.42576586839469
23.505543931206837
23.290012586794226
23.195269468364675
23.280389348140798
23.343361225237302
23.163412197958564
23.179461369316776
23.43653015089082
23.368606963959625
23.45205050535694
23.31586533534866
23.414656976578215
23.47878688243973
23.393808893435292
23.796802845395064
23.76117735684631
23.50903251766532
23.373364619265693
23.631890989451698
23.171049627530895
23.20216477639248
23.46937698453953
23.428591270135765
23.626067540807707
23.483088181971002
23.485455769589766
23.116153400631777
23.306275860092356
23.192976123557386
23.485168523756276
23.476477334129953
23.241339893678973
23.73733719200025
23.604357431708987
23.37588946974123
23.149335989667723
23.071022761983965
22.98834261580715
23.252693201128398
22.975390162314397
23.139062806413445
23.11516942094065
23.030815283850597
22.994353009715315
23.06314050240125
22.98189030196521
23.04673991217479
23.33686366550761
23.516684878225387
23.535895720663536
23.560503798945582
23.620423582962022
23.647695186994433
23.614432817946934
23.22253059451524
23.32833299385933
23.365288390364125
23.68046620544059
23.5961200208659
23.64718959804184
23.834175071167532
23.88699200180214
23.566500545457274
23.5315851222019
23.601677115849835
23.605071822673686
23.74574020354976
23.758249090618577
24.015732987430866
23.77052287720879
23.487949124143846
23.556890285288254
23.650375002360537
23.699139414961312
23.52034398164683
23.788533188854416
23.6477502913542
23.705089679575412
23.517671500941766
23.59831126868936
23.609163824218218
23.645169544855005
23.68284138813349
23.691159996753054
23.71708829751776
23.809732575317927
23.6844492304852
23.765596752211756
23.965771704123433
23.94701522398332
23.960352006999877
23.867988499832048
23.80194488383054
23.70080825222887
23.746293138033398
23.86636088392784
23.887222958202745
23.74831238832613
23.979703817410392
23.96867523971989
23.857543361693683
23.626563189296306
23.584350221808315
23.875388346278825
23.785737094196264
23.814681492968116
23.788460414942033
23.440894454487154
23.537916201019126
23.86777891865606
23.83232746222423
23.871472747411648
24.02664201460288
23.91556167045206
24.081305800981372
23.96284813271108
23.756457215116164
24.15032234824165
23.77658772980984
23.263603693863526
23.57697256502773
23.653796839096334
23.5161649050402
23.50915586720329
23.501165495795302
23.362594816101446
23.294328046418997
23.244886803080572
23.232708292522762
23.387771257903747
23.687358105126812
23.61447615414208
23.42771803011394
23.550522031774342
23.660937761265973
23.698646325879036
23.59799194365415
23.678394257531675
23.623564808759987
23.756807698589185
23.627756569713526
23.503904508028146
23.452667302465173
23.710783031612266
23.58147541537075
23.407528838727476
23.132852473660183
23.232503432206254
23.260636557056692
23.342773477883746
23.348718263806003
23.11002903980468
23.238838278774537
23.43179028788668
23.15491580065225
23.354299859669403
23.39788827546205
23.16994216463852
23.198091819113863
23.235579093741514
23.281156644086757
23.357919710611405
23.503349466154315
23.506922656157858
23.158131876937997
23.242605165426568
23.204860813312727
23.252189414415376
23.329636239659514
23.38831437482495
23.384694651642416
23.364085272206367
23.57713527448419
23.647231867913266
23.58437724544588
23.495862753054496
23.59498149318018
23.78307252496141
23.75558367248807
23.471615818191054
23.567114496165445
23.812645912878242
23.448419794407595
23.539092237898966
23.52909559986282
23.694542879762963
23.534239173697312
23.658946586644536
23.490985154041034
23.65783422742049
23.67988598549838
23.75375075153701
23.728182891553974
23.768533049614877
24.079661129936138
24.029682895753233
23.854477299916745
24.023092556904466
23.901785752362393
23.831879180231937
23.832420021016613
23.965773405892165
23.838858231841048
23.467868707192782
23.70415898950785
23.55965700226903
23.567530876841833
23.83648663103808
23.89304506540521
24.00675519587402
24.22504451972648
23.997083613601035
23.90280932027406
24.305759326170318
24.23126430988706
24.155856465016466
24.095990041772932
23.949296292133848
24.213876730891656
24.198826957042552
24.378390173228563
24.28556662264386
24.472966431688423
24.90081948015798
24.849171602213726
25.04192779659818
24.41330245437976
24.27224442806921
24.122321668318662
24.155012266085627
23.9041097387057
24.20232731844
24.506494820601066
24.17354848142688
24.284300409977266
24.18434950302904
24.159234877328807
23.82220098937748
23.662814944341513
23.247928367711232
23.292950095526127
23.251857908139883
23.269430170771646
23.543196370692435
23.408073461305158
23.444916269135806
23.644746636391137
23.76481570946897
23.64965694393197
23.54092560046373
23.53538031281014
23.659582168184823
23.60099607566867
23.883152294327836
23.780629833576832
23.737985024140915
23.931471008463873
23.841269874178288
23.666509837725847
23.974407267618442
23.517581246028886
23.647622044197043
23.592817696360807
23.782665056452604
23.88317108482304
23.88512511015233
23.962271034576485
24.041845363094282
24.426844727434347
23.90003856385155
23.93282035043386
23.97432675499546
24.02636225063147
23.80422325349379
23.98086610889198
23.962546922716594
23.9166928213485
23.722190494632304
23.843082052798973
23.9494571518686
23.95757459854957
23.68346671349926
23.703998013946862
23.94158371130447
23.75031195197911
23.57262978128356
23.89153146794977
23.813814998564574
23.994948120559894
23.933727706696356
23.81715773657986
24.122804074816486
24.250559345387817
24.37416717230317
24.324997510154326
23.756216691961146
23.789834603474688
24.036842024877142
23.946600602338346
24.029799521200026
24.126148731087767
23.984685805424558
23.87406750498088
24.212496205249185
24.249482519661036
23.822672576423734
23.945516656728614
23.89716693672656
23.589973414131332
23.677217902563378
23.961847514983837
23.924872504304847
23.696235498452555
23.833324647428586
24.320053889488783
24.362799650744112
23.519147148745887
23.54992542265051
23.76838611334374
23.85835462543666
23.66631108209447
23.730371778185976
24.092578070377115
24.12142163521097
23.842495157838545
24.10774541454756
24.191184133132985
23.889680954386243
23.692744402881974
24.082765909176903
23.8152709901028
23.862724422950517
23.838707993965684
23.778419203852582
23.874052673923043
23.7588885760949
23.569072223505316
23.746534896252676
23.789736690962812
23.56803584459391
23.967308437127624
23.509673418748612
23.821294220821795
23.73469462001622
23.358857268624174
23.563278823139587
23.482186272323542
23.759154194620905
23.49055854132971
23.686009302485687
23.875219298804335
23.570007449445033
23.682645195931496
23.26976434040126
23.465252085899273
23.68324269020372
23.463938757800715
23.366768551375777
23.427387740786852
23.373782887442687
23.474425055758164
23.38422085052425
[truncated: 98,002 more rows]
