# Supplementary material for: Comparative structural insights and functional analysis for the distinct unbound states of Human AGO proteins
Source: Sci Rep. 2025 Mar 19;15:9432. doi: 10.1038/s41598-025-91849-5 (PMC11923369; doi:10.1038/s41598-025-91849-5)
Supplement: Supplementary file 6 — Supplementary Information 6. [file 41598_2025_91849_MOESM6_ESM.zip › AGO3/r3/N_L2_distances.csv]

cm
26.97424193789591
27.121170902252114
26.927435370014962
26.87885850418077
27.11951875279086
27.00096863505041
27.069729503210617
26.992618005774606
26.89380219773826
26.91322609092059
26.899956322182945
27.0230415365614
26.684498930740876
26.764684033242972
26.770208777499832
26.875822074691094
26.76846052046218
26.735535138085506
26.739244855438148
27.009936291182264
27.086175973307014
26.92805080198794
27.30286047172931
26.8669665888999
27.114255560299334
27.16837819900589
27.15332523838789
27.330669367600485
27.43872511938351
27.282443085831538
27.361512213509705
27.482500534081904
27.482520060601136
27.45975379324259
27.12596150246299
27.213716864631206
26.99120319837197
27.32779362495935
27.228077185423846
27.02587819253805
26.99282856282312
27.01959310281923
27.087188037975796
27.161915892912543
27.059742312525085
27.082405052350033
27.00046641580275
26.888380010960525
26.659729848647917
26.74061615087253
26.763959733071104
26.79228645546084
27.04064588810648
26.842770621814502
27.139946543489806
27.10989022208294
27.305534501137632
27.1721439140538
27.54143411711771
27.055763301124813
27.049359465254838
27.08828653644991
27.101681569253174
26.980130451580933
26.95023742846985
27.17864192082036
27.02811041682905
27.040164365582562
27.361566197406084
27.4183681445328
27.199700148935374
27.127379961646334
27.324284162397998
27.1027897977332
27.022600760204707
27.069515655558046
27.116848089652553
27.03146617589351
27.006751606831767
26.97998698747976
26.979308951717236
26.757503617463612
26.9045937951924
27.08775811575232
26.77310506734726
26.842130616364766
26.685223547984098
26.657346112303845
26.79314311703853
26.65161072027064
26.82674402197132
26.940549439562556
27.008854723739223
26.740090040389614
26.8528997715468
26.587547016542835
26.599619349986188
26.57777105305401
26.57237792023413
26.622026997575354
26.512079051989986
26.523086061301836
26.620843124585736
26.62618461577754
26.49112625655543
26.625918407926775
26.541095308663717
26.474108541880085
26.48252482242566
26.51487730348005
26.64296434648699
26.583558167027647
26.77999353124309
26.551629169474296
26.48393686161601
26.60692685729353
26.605552665929554
26.600292360494915
26.28637553334905
26.485046300531337
26.523257223034456
26.901444197436298
26.62929511695329
26.81814252600877
26.82222209273059
26.59604407666642
26.677912736904073
26.80427069118371
26.42754893382457
26.492107744642485
26.683178086047885
26.707236468121458
26.588344608559417
26.424940473609816
26.51279580512701
26.513488182615976
26.373856261818723
26.479961710959397
26.37950469226996
26.495798553986894
26.643768372032106
26.66284042253331
26.65666917351582
26.45495489297391
26.541418134263726
26.45358122351939
26.19307040489072
26.26631370335767
26.180533764300847
26.634483345579024
26.466977046037567
26.13445511234599
26.236977873292112
26.388088022501854
26.64386122602151
26.51727002253582
26.609721375609503
26.497790734128486
26.427059002236504
26.267496746476514
26.333221988942555
26.36220639799326
26.51586285161249
26.446020891801087
26.490339266262314
26.358873203858128
26.338584604100827
26.594813321463544
26.146589838435773
26.003434477302587
26.149950561797155
26.11732473093341
26.414116978026566
26.369349095561393
26.475590668054522
26.148149439303737
26.34819514327037
26.102088677426263
26.405813886093892
26.303522837841342
26.509083858331365
26.496430733471307
26.52512662219761
26.478844693257304
26.439673711757404
26.476554717699866
26.3149804637365
26.345102635913904
26.062705113978822
26.248102765646262
26.42593803641381
26.221943530818972
26.292995999065344
26.428376749703645
26.11222710108312
26.11066889653074
26.353061461668382
26.22449956275395
26.211427966356922
26.47913077345178
26.596476561967062
26.415440216272447
26.333340719981333
26.401445811032914
26.362708700704186
26.291449531863027
26.324208575699096
26.564080414256384
26.202811349248233
26.485976055972664
26.408912020187465
26.463088415090656
26.343553329255666
26.271143693366547
26.347576448768827
26.31638315404694
26.356136762844027
26.50473207519261
26.510964286141004
26.295117823845576
26.443712643986277
26.298272417710383
26.488507363966274
26.434712696333392
26.37715119698969
26.580830811465624
26.39818228542708
26.418478569428338
26.518706501347665
26.467373465066114
26.28619565991763
26.49011916146959
26.321201843712174
26.27733455470864
26.574016922084304
26.280396770402948
26.536111566237825
26.603316909540705
26.52474493277987
26.653193116703896
26.728833121593688
26.90999621391928
26.756732982047456
26.780248885837896
26.630186342461947
26.325743699039418
26.094021113647972
26.25869746309092
26.428954702363946
26.47023250505896
26.420322029531157
26.53837636178715
26.58514646544011
26.634263914323572
26.595543773712773
26.895062507320585
26.933794868782204
26.65752355312963
26.9280001979475
27.014130945301098
26.979741025392546
26.870675321878846
26.64611008298215
26.821812201858393
26.649353333305545
26.705263731034865
26.907262480776335
26.538040652160692
26.509853384831864
26.586282362334885
26.681369343763432
26.70997759288882
26.73973860505945
26.82480769070752
26.653824252972075
26.61009360063657
26.633943688487797
26.543528850367874
26.205569809685205
26.325581754707304
26.606335763194352
26.514734616856156
26.65181408553458
26.450732810153298
26.6670165858742
26.518421670013012
26.481726837171955
26.787975605895962
26.428562328199465
26.464127082687142
26.610790310990403
26.718546274936806
26.544155702888904
26.452961964638924
26.407266986894246
26.523388211081194
26.346427109073097
26.532258201608816
26.53771214388353
26.652069225089928
26.493926060709057
26.60236971826922
26.824277034892848
26.664597941014897
26.727650463461842
26.744551585974214
26.734213000394828
26.8717555078254
26.722566111474293
26.77875890264451
27.063492125046167
26.992282387920564
26.935506776394863
26.96847044483404
26.59003250467358
27.00114143444612
26.7210801656479
26.753846050308358
26.684971741126947
26.5871383833641
26.838553818389915
26.53105752343959
26.560932402307234
26.602125154460428
26.73301608927934
26.679807750799757
26.80100554251938
26.476910100987386
26.6995964765845
26.93868628069569
26.94502446630024
27.045733424475596
27.03379013145064
26.68187010800283
26.757056620212296
26.86984537739377
26.4641005562006
26.460587853972807
26.666394673981923
26.795874404955608
26.8186638284901
26.720044256190775
26.51221980251215
26.362160796168386
26.455625345554992
26.483580575483906
26.52398920588457
26.367100018681796
26.575725463997028
26.46523625829271
26.541067650185706
26.30017423187254
26.45255621619908
26.449326123995814
26.959666152671396
26.87997980227176
26.7480713796253
26.743797911156346
26.86765832192262
26.57494494069225
26.385328123105392
26.57807836171829
26.65020136250655
26.42034607276281
26.402951828820385
26.393381291785637
26.689409736599107
26.311032446932394
26.606699990827053
26.486625755786136
26.458503599416495
26.468684162884564
26.382636293944987
26.480626847405095
26.30799928484451
26.18435905699984
26.374113711733127
26.338153403490058
26.138905155455582
26.378081044624974
26.255174265811288
26.235217960373554
26.39082305430058
26.026285183973425
26.55604656109762
26.58520364621264
26.373448107520144
26.35760469536135
26.282282856368024
26.478155392058724
26.42171064793167
26.263775564195868
26.279588003987755
26.298748501395213
26.349124506912908
26.465395074369518
26.4773279164368
26.389995789289888
26.389686353983347
26.323870342410096
26.442959275331347
26.228012877424852
26.413162787881806
26.176379643409714
26.203919275356583
26.49000923655461
26.19905350462267
26.36447753165098
26.37380267167491
26.53129716907028
26.696557918520735
26.249683618759306
26.388301092002465
26.35921269892206
26.46688947765727
26.47852939429773
26.34284503984826
26.510071759304793
26.648942506779868
26.556314095862128
26.458486061954314
26.530087438746097
26.55690346627913
26.532672026787324
26.5732892883814
26.482971454790384
26.548706956110944
26.458478680830744
26.26871568024525
26.44620408465296
26.46063337647919
26.213646922944914
26.272216304768737
26.30066705643242
26.367217837939638
26.28708051830509
26.24629348221545
26.151876529760198
26.21191086952437
26.382269043316228
26.333010513799394
26.267183374229738
26.272570465021385
26.20217138959514
26.118579634060424
26.141681443959357
26.03657614660403
26.26415268861071
26.202833398832087
26.343089824157726
26.330945266585644
26.123904323862888
26.337749396884305
26.074435683949485
26.212438132179063
26.216099841883064
26.43716108514088
26.308572074430067
26.275658631850803
26.140122298287114
26.380826602529428
26.1988864499253
26.274437149631126
26.252247371059994
26.310096891343772
26.16282238073254
26.166249289450224
26.30092698617103
26.184102459696703
26.272054598779757
26.42274599886157
26.51379223510595
26.325154452204618
26.347678682807413
26.388327939207592
26.454429765316227
26.15652747985695
26.34122787149487
26.384608943081165
26.5766142690375
26.362200695927424
26.279831415590973
26.3637662301202
26.29438529549266
26.83737499477764
26.433156283434766
26.458317882934217
26.2820649094755
26.34641835703337
26.116688126578683
26.274522411456758
26.323197457905454
26.239103199131684
26.265691579078755
26.24477092701871
26.17542861005212
26.129788807695526
26.132450681891232
25.977891254983106
26.016670864703265
25.86952879407387
25.948255592989163
26.097820852897314
26.20440483687554
26.092702586070445
26.013908644634142
26.052630357135342
26.037036689815196
25.88039215018237
26.009923494556354
25.98612261626597
26.13807208956141
26.124777885643894
26.188991618021184
25.976612858078926
26.01236794251436
26.075438495705754
26.090194160143316
25.984305740772164
26.252053154998606
26.115705957725993
26.403362346960673
26.202754215299894
26.310406510669306
26.44044808316767
26.29565601111617
26.505651769843958
26.076588583718358
26.23621299063425
26.282365757753823
26.314377220692897
26.252959565794725
26.06186549390304
26.270270744911212
26.202893243674154
26.22395039597245
26.275290394448465
26.0136665500662
26.111807357932204
26.154869099167986
26.24976519515064
26.14284466028821
26.258215802845513
26.312982636638722
26.388158050329263
26.186928369315655
26.376552890820978
26.04739523229746
26.207291745014007
26.117516657861295
26.342243300160554
26.276403443907256
26.246392347642594
26.35976924290018
26.11769986311152
26.476481153654287
26.416708378985977
26.286431385643084
26.231484822377706
26.38561812445035
26.246777756430188
26.17632266644512
26.3505500926313
26.11528518729053
26.057830597427508
26.29890866611317
26.595535786778257
26.66691740485443
26.32463720642143
26.44359338258274
26.36396608042602
26.415477136216097
26.44418837399256
26.8110439104998
26.532960312124075
26.495287307157636
26.57427029179012
26.29641444836669
26.11609885550596
26.397746128092166
26.366350422902947
26.136893683145843
26.08450192821629
26.058431888815587
26.220410466921184
26.162885191312217
26.246467428347195
26.20206623522227
26.01953939346325
25.934458766918876
26.022343209703482
26.41093188336364
26.147628668346893
26.33537057497521
26.37420909798363
26.111308552852552
26.188177977323793
26.275591159913237
26.29044449825177
26.402224390556807
26.26882262239717
26.31675796746246
26.39659401898749
26.506111078493074
26.32208967090833
26.393945159103303
26.26397297143622
26.314764516747115
26.389853523820967
26.318590657895513
26.35110631509892
26.52539827072842
26.44851990067565
26.571806376521636
26.460183751421503
26.46980001032734
26.374452896343268
26.401374622627515
26.43343575472917
26.541345832323596
26.753442513557502
26.675970085114066
26.357290486685105
26.29365661873422
26.448311504868126
26.48306434697589
26.560881491238277
26.65108845527743
26.408624979967428
26.688602925569853
26.80897606264862
26.489493872871364
26.39472323250356
26.352914769678865
26.307159974584987
26.393568372618766
26.526984905347582
26.65369213145474
26.381000081634134
26.324540052565276
26.421794203228554
26.566645699326806
26.178129030503815
26.065945599605744
26.15781182712709
25.886216639123887
26.18392949329819
26.318324181786533
26.17278613032827
26.006434645967953
26.3555687277865
26.300443872957665
26.44065575253071
26.129302736518106
26.122395631690097
26.121023959841146
26.083755065744533
25.96687814491931
26.021491898063132
26.298075258794903
25.994114077861667
26.17123426638176
26.232763238037432
26.200571328723388
26.108167171697946
26.135490250083855
26.386933300237562
26.37518953599479
26.603119963619175
26.3382370847683
26.438416588895645
26.366406595443244
26.32867318311918
26.333356530480938
26.38105694607951
26.818890488509204
26.506141111610294
26.50793578313872
26.397013326959836
26.56313781551347
26.415736860962127
26.487372892566203
26.721578834868907
26.73627861742946
26.97514534751994
26.646916781137552
26.74662590820376
26.92700258937457
26.667334100234648
26.831077959455268
26.67157350776769
26.657162954980524
26.58731916524667
26.608134687804963
26.62021995587335
26.519586927791753
26.606818292698534
26.47618790978355
26.58764781698145
26.488543932249485
26.502552929845873
26.510467122907542
26.40025110323969
26.42128681529376
26.256144245942078
26.34331926241155
26.152367590466973
26.344459534188857
26.188387125674836
26.273464422468713
26.273816838576323
26.440906371645926
26.134725098279166
26.211323313435795
26.323986882084206
26.328466632772965
26.295082613149386
26.38477850437074
26.30765337964407
26.289330567174957
26.235759124835365
26.393134488874182
26.18748316487242
26.116034557928028
26.478768906973496
26.52440725405444
26.341811568847945
26.41257107949432
26.195140722172226
26.30486005871371
26.40976339635415
26.408976379074016
26.167833043611218
26.191216654881455
26.315064239985634
26.15045723021985
26.42317185367677
26.298052116326836
26.313441010844475
26.333623994554358
26.451783490659867
26.338646079140407
26.54378031296751
26.55558371497129
26.136522510726895
25.938286559302433
26.13283153176257
26.08377831631876
26.08411951117909
26.024623990299485
26.398126437005175
26.47750997584693
26.515721886777435
26.256165656766854
26.386065613194983
26.288001222039806
26.11687268166137
25.94104234999323
26.353373330449095
26.271131397250407
26.339882099902884
26.345434469410993
26.182311570352365
26.215860537732155
26.333522588050972
26.28672451325924
26.031613258942684
26.054762965234012
26.109677283411003
26.22162788519563
26.194290988877942
26.489957369197327
26.290224048432613
26.327366768555745
26.418489867808365
26.321393013952797
26.21101195465694
26.5587158810974
26.42282670112921
26.375110032565523
26.370602238005727
26.5523328494255
26.434624232985552
26.405766504043125
26.452417512282324
26.36366193340232
26.344172559972925
26.525627023014845
26.67199975926385
26.4398522889087
26.706896774249245
26.330305526283496
26.47121621929428
26.35979426923212
26.174836435062833
26.084872963360976
26.065487642717983
26.615413386989985
26.42537627204083
26.126785656527996
26.17849309179575
26.134572715601823
26.20848969275569
26.294479363850026
26.387364551300127
26.27959457744772
26.50892440493655
26.538795507659426
26.40496501082472
26.583885704008665
26.349741240888548
26.534957141083705
26.14226833859713
26.31480792453954
26.462477978640347
26.590768075633633
26.33853600784343
26.410568310019883
26.338559725527585
26.364741185842618
26.318473245946677
26.38786873155849
26.46098598488713
26.47180554265651
26.410972845019423
26.251911166455194
26.377724786645892
26.390915708177168
26.50959742023691
26.585314221486584
26.192621149588696
26.261918881745512
26.317494238382203
26.23535483402068
26.472929157459326
26.45951082374003
26.414387294800775
26.495746074291446
26.510652595491585
26.494475066170065
26.181533000113692
26.52493110145338
26.557308700480277
26.35528566815902
26.368755821211234
26.41663827671586
26.6590193696249
26.4553159620231
25.8967109536772
25.87510941726444
26.31032320325477
26.291971222184127
25.944002192862015
26.452793731768537
26.59399089456832
26.673854113734784
26.467766254158317
26.358647525873426
26.567769313974335
26.456937517433573
26.288935653194752
26.183853297642585
26.377410521464117
26.28921713536999
26.457169581133353
26.32360529562836
26.630498748670444
26.66385458378615
26.54158020780179
26.529381081903068
26.509863112007228
26.263252878024492
26.218172628839227
26.135416270738638
26.234025130739344
26.43154360616229
26.160622960972628
26.380220030267836
26.36220363963498
26.37667179835786
26.239367181240027
26.18093874621269
26.210389505834524
26.122313781351576
26.2063723580539
26.093544453421853
26.341426350978775
26.468768966277196
26.265184981971643
26.242539260916455
26.178411113261333
26.619915306311132
26.58924695525522
26.416642474520266
26.666640200688086
26.642176407801337
26.56179942036901
26.452452574709344
26.361819663239455
26.631675105548652
26.340160939878263
26.470988107293678
26.386664512513267
26.348739947079896
26.314837446856956
26.607895478328416
26.487331419732538
26.920597644653583
26.588169923731996
26.60539709205864
26.578265009806657
26.43399186858744
26.442570833255807
26.272263277287102
26.484645898977785
26.433860452520317
26.430188773925252
26.662152161103343
26.601424525408977
26.506142494703855
26.41975141941837
26.511713086887383
26.473787029749406
26.293319642088637
26.464731384710017
26.499673310396695
26.34219434460214
26.55525092850638
26.39899160597649
26.42060971136913
26.451027743082086
26.358523169406798
26.26830693973303
26.31079187573493
26.228167305436212
26.162566991386306
26.03744830415309
26.25694868287669
26.075750580202676
26.181289085092274
26.248243391353164
26.435948326898885
26.428157513271966
26.53792243619831
26.764124668918058
26.51743904956617
26.474022942677156
26.195409820801416
26.26824781308184
26.213830993691793
26.18047603485762
26.112325626160075
26.10270685749635
26.294634128582583
26.306298458358793
26.077618218365117
26.473926756523365
26.24330123332362
26.301419131921815
26.547772862730906
26.238727226154968
26.29740450140409
26.29171441003338
26.348221698196514
26.16952529328017
26.09792691309075
26.302026660667927
26.150840489948372
26.546900194586737
26.288451952766717
26.127180004512486
25.9371204660062
25.98275458248884
25.96644946545692
26.228641212990112
26.182339592004524
25.97740918981572
25.76085607162698
25.691236992801866
25.87787392164905
26.051833292810432
25.93543567221506
26.019317381354682
26.21908674636295
26.281006007792683
26.238903264286016
26.389456870945857
26.167276079086943
26.13397178851211
25.86818967402008
26.303591025437314
26.192742125965772
26.0565224423673
26.092138045827056
25.905080793203023
26.30692331526375
26.466153239867523
26.277396653627964
26.377440276133296
26.05765971253845
25.86971314730352
26.00676423824626
25.98165079513671
26.120423417834736
25.85273394206204
25.898142008806477
25.923612793278945
25.77016087624345
26.019869619989652
26.08146784297665
26.20444162327781
26.254055677939505
26.394841977545344
26.46160756652315
26.397303077861995
26.434572871780986
26.245106190258536
26.154462958135895
26.328320550811004
26.19243186312467
26.279157926122274
26.44303096730054
26.376683076625444
26.045796469157903
26.38402501905525
26.410972918282724
26.30333548144445
26.43399000670345
26.30789874846746
26.322921128064536
26.273031696110635
26.116558044561824
26.056948781889766
26.1676985790917
26.36492965272695
26.169447712837357
26.277277429782988
26.163690465155582
26.468290192769118
26.147114935924076
26.194344837240838
26.354624918199313
26.228950179948995
26.44502469584458
25.999390575954898
26.064424922525376
26.182661625253004
26.032442348350237
26.1837244755093
26.20857441786969
26.433938247649543
26.323736340945633
26.0817829558216
26.00602542347857
26.052993945555173
26.040507798045365
26.183033127313028
26.085252939131998
26.28520699968759
26.151516350174585
26.395327850132347
26.608966186886946
26.44352855457694
26.391016938413205
26.43202976242502
26.454979898918765
26.227846510832666
26.434818273509524
26.544334286641806
26.664266521763643
26.385377343542913
26.426897949100688
26.469035347856188
26.640101752580243
26.485610538980765
26.37863533006496
26.749626250557434
26.424299591528733
26.43800848547122
26.623194211129704
26.661825124221963
26.51090858851143
26.50588258592742
26.42977088510903
26.4273724706844
26.617388300698334
26.600743317407876
26.617980983004422
26.50911146394055
26.430754311064707
26.348186590442342
26.33016501244897
26.235082420030132
26.577023718790514
26.509807953031043
26.32408615062134
26.236699079141793
26.153826649087826
26.295891322129894
26.402200336678266
26.204812183619847
26.418299917656018
26.522801749999786
26.254296836695204
26.45777774686201
26.400866586650935
26.586928467564555
26.346673712282307
26.148639353534143
26.134330829712688
26.270151459482303
26.021312207689153
26.122347144106982
26.189405951414916
26.061984500081188
26.04097358753468
26.122145489205987
26.039289246954166
25.980157872936104
25.728033271839035
25.882141603626405
25.8206472208426
25.672759212210835
25.855761781155493
25.878432051986156
25.822306665076862
26.061613585339597
25.96422494044519
25.861137228521386
25.8598221202981
26.093043042914516
25.86989910197485
26.16988264142455
25.894526248271973
25.777716032803724
25.957108543391936
26.123210115485218
25.906630488841643
26.004980551339663
25.812259172285355
25.861956852681278
25.94326596900357
26.096153560104856
26.163492005694987
26.237603925515646
26.1849465430496
26.01670124723793
25.89641279865794
25.80638532959986
26.027275831380916
26.20416625120589
25.9769097740078
26.02076338649052
26.120755415321362
26.181878536920568
26.077901098018806
26.081664694038608
25.866391403504142
25.826267378769067
25.7834982358586
25.77911707379795
26.022515837548756
25.663491289765698
25.65590672354671
25.78508525105314
25.682839144094043
25.769746956507856
25.893110945418538
25.92299225341461
26.084392072807834
26.05410740919801
25.926672630352755
26.008946311368327
26.136314049864435
25.783565656462926
25.823692200117538
25.875874876200157
25.798934723938604
25.923215006699397
25.829637458339747
26.134427954104357
25.996454116143493
25.913155027069333
25.912196749768942
25.90267437067604
25.988187265255586
25.913974651396103
25.91275031823701
26.047998398740724
26.03916748577652
25.991651893324164
26.060854534806886
25.932911141364443
26.212372445128043
25.853065155161072
26.031645058954442
26.01625700796994
26.044077399761708
26.132916287621683
25.883034546241106
26.05159953222507
26.09065975134435
25.959090790004385
26.090730765041776
26.194849662150208
26.1360736428053
26.136240930140243
26.11848208437304
26.177122134150384
26.20863399598533
26.08929651941288
25.943682046476816
25.937864108908585
25.94477991020045
26.21191383391438
26.33737352071111
26.22402182211462
26.13682586798088
26.20494715150945
25.937149684741055
26.12505192311674
26.37367185312054
26.202719857073582
26.553296303216264
26.297855517424168
26.250696749026332
26.425446525924762
26.286497581065234
26.459726919512118
26.307685378119874
26.163590025733846
25.980192430884024
26.223477634005913
26.043678434535266
25.919259796506132
25.83688640426542
26.100542092812013
26.118489304437052
26.30871209723688
26.41523649139885
26.06486489077569
25.91896723268442
25.819476870932583
26.271320984552062
26.164932608394363
26.07642970517205
26.066653152514817
25.936894448389467
25.90189840359556
25.89790736591138
26.047124242717103
26.272818073049045
26.440100174105265
26.07961923091191
26.11970577605635
26.130252518356553
26.07622125518853
26.2607202127236
26.169018015796766
26.380295870235745
26.178984562278586
26.193185291767165
26.30967096760568
26.11729708033262
26.077108543340998
26.25770861749317
26.318396294315097
26.47972433777141
26.24680462840006
26.100346948370916
26.11272357588581
26.070936868860752
26.175555059806495
26.144095894718678
25.964552637616485
25.987315912918394
25.968445298515114
26.10799862724369
26.263748827737768
25.88919050583177
25.98508305851392
25.995290143336046
25.80565541826202
25.973916324080893
25.843173460346147
25.772052346976743
26.04608584154395
26.17107170921415
26.323644123561426
26.129967249626503
26.173970093940103
26.249197918960324
26.147720286124756
26.224959521922504
26.250316262885566
26.04090823409373
26.054702824406426
26.393532248902527
26.096335241893115
26.30646658353833
26.252579501389626
26.186855719795624
26.041684266425307
26.15145881492878
26.197310842134158
26.03353109774757
26.00157021888681
26.05714385369858
26.228404184647328
26.07902522622479
26.32322049273248
26.17610209680427
26.023309749678685
25.888892295143943
25.91822735010566
25.747256729529326
25.926296486877245
25.98261990494524
26.16582004804534
25.917955953180126
25.927187283949902
25.94745883537361
26.06196912629757
26.023086515652636
26.03402459193989
26.025814849384556
26.032542887792726
25.80968791407975
26.01571017462359
26.09347915250979
26.12677679100668
26.123459591027487
25.9994878159905
25.95863852161241
26.061165265448977
26.042912053013577
25.999505063980365
26.0652746854661
26.211559256542525
26.323770840469983
26.24753072778252
26.288236427999166
26.237286449391036
26.14735350730849
26.06306169569658
26.11304429286768
26.189790081584913
26.07715235841445
26.073758769869077
26.24049377358499
26.33503559117296
25.84276186013998
26.101293012606945
26.142603491395743
26.065831843842318
26.084539337722244
25.998985324410356
25.885903194575437
25.907526291641098
26.01033787103412
25.9407852443377
26.164676141662724
26.03509442940308
26.17591503468011
26.280028089280997
26.343925898800858
26.569636068181033
26.65555575291912
26.507940070424517
26.555703024723186
26.258763067154245
26.575399548186237
26.401697906137937
26.653064345135146
26.30571293276837
26.300132439561185
26.369531480947078
26.365638209508422
26.27435902598614
26.2085045790195
26.382019275044218
26.319888206694614
26.533307272453946
26.427456418595554
26.30418931685075
26.337356846513444
26.2513443099996
26.37932205217781
26.61752646329787
26.520315038895173
26.30610382813254
26.14085516589482
26.327761936801934
26.097669157570007
26.366714535208555
26.09146956987252
26.096118149668122
26.523691697625388
26.286891505623338
26.332860885448316
26.525614079726694
26.318067606989246
26.491739346359186
26.208862384097422
26.187033295906208
26.2632717203936
26.18203851025939
26.16635016253601
26.380472044604392
26.09504818548461
26.39129335564432
25.888593851324746
26.003326187046774
26.121746435191692
26.316501969808208
26.096751331803357
25.986207013563526
26.00414159592703
26.206302325634436
25.86761998409296
26.27079210091374
26.205056799961373
26.409427702935805
26.116185915869742
26.239688764080128
25.955637642188965
26.12513504607605
25.915095424646555
26.138545667902417
25.925326999098367
25.769406266680775
25.801181324150242
25.621884208439383
25.631790976640104
26.000616269130653
25.98463281791256
25.988462881321755
26.16982412086081
26.283193453036862
25.97258442597549
25.91452419986069
26.16416235250797
26.020641010539443
25.838886800012034
26.05464495226146
25.98119018022744
26.013146039020533
26.125109235782325
25.71903875444822
25.70699850502909
25.888062711251905
25.83907360712328
25.711753421350174
26.085148769912173
25.843979241155616
26.114754097620903
26.220365124847117
26.06568724837183
26.07819890010743
26.191830400110938
26.197381331427685
26.07320593459026
26.173855546774014
26.212114797862164
26.2662233804796
26.23101282698288
26.382223817708045
26.400974934264976
26.455652144430903
26.245890542738852
26.125743022362762
26.36867348438036
26.243092705082397
26.105179561727606
26.35758327025696
26.202329659239766
26.170536257123707
26.06251697926174
26.161969342774544
26.25333228394377
26.228478562577802
26.18125826759014
26.342851528094094
25.947461287609418
25.92970144207513
26.04321221763904
26.17340117634055
26.13816286501787
26.141204458298798
26.07992584179624
26.1924454499189
26.123319551438243
26.09054064357431
26.231030953197024
26.323123955903704
26.225635829841444
26.2689426720155
26.287449189539682
26.217235279567944
26.021287748030126
26.036356763291778
26.162480681532422
26.4170091480562
26.30142432312421
26.294580126887922
26.001789776034055
26.194802058405948
26.20910390159978
26.16129997934772
26.249319701940177
26.124952640134097
26.16503435509478
26.230356660435888
26.181778750610412
26.198592577278607
26.008787556629194
26.27685172260438
26.265790411070043
26.211054470581722
26.15242440361196
26.068727329138344
25.848357668126035
26.041099396344656
26.11405799196458
26.071686071885356
25.96379587936067
26.06141091535859
25.791142755785053
25.83512810375215
26.178858441393
25.7606431481603
26.237633191175284
25.966163261418867
26.05093447457539
25.417314449423177
25.734693757504065
26.213390833205445
25.82994885480777
25.675052387121372
25.731814855331805
25.8613242445282
25.926933499318714
25.674428200936312
25.6911712911463
25.736219037349542
25.91445557301745
25.792525382980337
25.800223338704104
25.7980709907885
25.85363510078825
25.612223910117848
25.395516583291595
25.7472356742528
25.522720843244862
25.616964900149675
25.943203179167906
25.835741660155513
25.610575541196926
25.956027829557563
25.738674150946856
25.569936182659454
25.560731599953087
25.724827238580797
25.733890425511262
25.518979090127477
25.70790623240297
25.61141303497621
25.22601550689296
25.540235293426502
25.806005289709734
25.6427779331972
25.803741966443532
25.59374081946623
25.683969327227153
25.723471016417914
25.716866475552294
25.54525523162469
25.450513482363796
25.406818274659777
25.600797790896834
25.828227314968913
25.417440010042633
25.668639092129887
25.834163201116223
25.595174891603534
25.532868841289446
25.710979416884076
26.082021256289597
26.05597275921787
25.87565910326358
26.03045557059283
25.77628081185824
25.843417129339677
25.848398762406568
25.793799957910526
26.024309832094595
25.798704580008813
25.75590229680415
25.84863295601956
25.56378987331571
25.704918333607186
25.91180090649732
25.799249215709725
25.872412876719018
25.665529108612382
25.436644782677906
25.64726655058651
25.868533162737357
25.65862792027743
25.322620144657204
25.583647114914278
25.564653000257547
25.57843191409589
25.71031170376595
25.703591196497342
25.354389187382072
25.747253228596637
26.002562816291952
25.831905096156053
25.968324979515522
25.881779294613107
25.7165083141998
25.735331273376485
25.607842607626306
25.71207699691746
25.964668749834683
26.0019176452156
25.904307372707674
25.86921895672558
25.977335310651647
26.00479519794015
26.189725903599772
25.851460598252082
26.04637382225916
25.83293654332
25.974485139687012
25.887522777822085
26.08517886880974
26.01520455274114
25.763669554811305
25.871654658038977
25.779871041878867
25.700856645720428
25.66265869632628
25.643441883429862
25.734917350338176
25.64549795854814
25.491458216419925
25.60821614547912
25.89874904204815
25.783631877823815
26.121761545611445
26.05647935816542
25.82709627973771
25.78306384385689
25.65129566783919
25.55618242840649
25.58546816099699
25.726646712213096
26.072327795314685
26.055737767465818
25.79251417287524
25.77553139229098
25.66958532271235
25.80615962386181
25.741233116398384
25.890767082721094
25.72768818192854
25.83231806141069
25.852007939291305
25.665622575095224
25.88052768560046
25.756151117891626
25.834136004622437
25.926690905322243
25.911896159350917
25.971884016325955
26.140952378652297
25.885800648557623
25.855509832409467
25.8631995026791
25.781721967773173
25.84266777534258
25.86598944044837
25.781021049372445
26.108048039108464
25.91950997610596
25.75829949874001
26.213734199692507
25.778999153024994
25.88365335093251
25.976014504200236
26.010256760609522
25.801684839300343
25.82954855365387
26.104958021049033
25.807667246694724
25.857216688465975
25.922710168898323
26.062604743542995
26.051687804168246
26.06613397771687
25.76556430490202
25.890662560221113
26.137250006418057
26.09991102304063
26.08137595573069
26.019490535942772
25.94548345666495
26.090904676241934
26.006190686252772
25.878933059289157
26.0906832756495
25.819612660573913
26.06769199710705
26.096497103619008
26.051826685086265
26.042425800927514
26.23605062435589
26.25933107302896
26.12275509995498
26.03372399265342
25.983763791797735
25.990588256518986
26.327374463096493
26.082853957707997
26.07453295741585
26.01096828268942
26.08090312912114
25.838365094519474
25.91618134686592
25.993932031763666
26.18583379736756
26.27198441652605
26.321044627307174
26.39668710762543
26.596273453921196
26.310536762888177
26.411106583540455
26.03424825866532
26.364033775116397
26.25095527177764
26.192470520532165
26.175864348253924
25.813939778192506
26.071533267786073
26.04239035615138
25.82547441309435
25.87192676401009
25.857114175433388
25.78164435583615
25.72685693230871
25.93236829943032
25.99040017249187
26.159810704245828
25.87836432021965
25.73482360430004
25.93182411799293
25.928929052462102
25.771342422575703
25.637805029811286
25.932349032410343
25.892372632760853
25.96594735639623
25.909622442558494
25.740825029096392
25.788134469115057
26.012573691570935
25.86702022354562
25.944877086416785
25.92095156925265
25.825859554110185
25.832723026876376
25.801731513296932
25.93902752936421
25.890135829960364
25.95797337972189
25.850258889618793
25.880346981452142
25.829989148262406
26.06016155763117
25.958595420436197
26.129102935615624
26.105943286901766
25.852769348595906
25.89503411981166
25.989852969894418
25.986803807293054
25.758905602145134
25.69941353873389
25.855862278967603
25.81351456629333
25.77460233886664
25.837273995542475
25.73424979264698
25.842895243802975
26.0076382276958
26.236798407560286
26.296763721793738
26.31829848760424
26.24063400340024
25.8381394043929
26.156433475729756
26.10782304707917
26.12768784438029
26.146533639592512
26.321084348185078
26.483125043970226
26.388247831519585
26.463851169329594
26.253205146838464
26.364452848572043
26.226211310256556
26.187175237808376
26.150064554937234
26.272541837662423
26.1019189348327
26.13777620721255
26.296102188325484
26.147028880167277
26.066610869635955
25.805951921454813
26.113786643649288
26.107868658712576
26.20987911202528
26.039106466123418
26.273910994625226
26.115360898860946
26.22721529444906
26.248716183291794
26.33796751299814
26.41469230818055
26.610998161266572
26.368784555393734
26.4204663985807
26.42353373267667
26.3925908711614
26.29811951663073
26.47355629826263
26.264027680244162
26.404992027023326
25.973477601052068
26.027631591543667
26.434427985875416
26.508521824339322
26.455303069581724
26.46214354332473
26.326890212105138
26.24406642190511
26.273946488686523
26.422419274829704
26.459734360425585
26.56883836317722
26.48592920334077
26.507769854075256
26.47501031618578
26.347024842161844
26.31411266949337
26.496785012813117
26.342582000184933
26.733630350869934
26.78439669267974
27.144275270448656
26.53377052680844
26.599592520649853
26.246284401716238
26.382396908284306
26.218821924569077
26.26177439126003
26.450755483140078
26.290953741774388
26.463409018387686
26.379845148210727
26.520025693924328
26.43510606270681
26.44118810243395
26.405687179336326
26.223674032201544
26.202974998660387
26.29412494373469
26.344600027151508
26.261933179392297
26.15559174699175
26.017876456051386
26.407992297997826
26.411271147754096
26.28931821488173
26.403056479734534
26.46973412537258
26.20992920727835
26.47314150048773
26.52884907058244
26.236905438144962
26.446334315410407
26.359505041504743
26.251510886385503
26.442356031884813
26.269435820586896
26.25414344945396
26.249523478371227
26.61333608409142
26.4969969207931
26.34111004928608
26.32051048105872
26.468837291271452
26.648692407956588
26.338867321407452
26.28530255397494
26.047598330210864
26.456387614028444
26.21042613652459
26.266027055360443
26.114133854957167
26.31988593065683
26.198530011833867
26.446352604669062
26.403905888903406
26.46491003259948
26.343840502315405
26.211428060723037
26.31983693348103
26.369850875366872
26.421274148236083
26.571553287498503
26.332144646774946
26.436439925901738
26.2106613749111
26.132813113670533
26.297054804418092
26.367206437637396
26.366101514155197
26.244117121022825
26.391969383223017
26.36451311076037
26.251493962042325
26.26508512859336
26.4573378148914
26.422399280414567
26.518199275121173
26.298366445848718
26.553262177504394
26.34471513162294
26.13949912566417
26.245254044926074
26.00097164179392
25.95258129632814
26.02068228247993
26.01730945495403
26.11931512367509
26.175959620727635
25.989941512372077
26.386930937504946
26.382932353959756
26.04352338658225
26.38799860436523
26.24584779217052
26.36443935767551
26.33581713296877
26.26236847521565
26.389926218249983
26.363620516115006
26.234974333963503
26.355099115527075
26.47146039730294
26.428848213958197
26.216576309637198
26.205506392023697
26.182546060068205
26.28425175303728
26.208465016284322
26.085199931989244
26.442483565766672
26.055673286716438
26.209486983928596
26.231854495385747
26.230750052443454
26.072912945882635
26.39827492414557
25.980681023497947
26.46433039731113
26.261669161196842
26.15474963650564
26.339057961279142
26.020011691863004
26.347768100650516
25.990921366940388
26.363472292883237
26.406428443239346
26.22052355638179
26.193500183765828
26.19452552255102
26.138581412086744
26.24059093152485
26.22076408543665
26.109625705584673
25.961516376745898
25.95014732412736
26.2663227619052
25.8707700130158
[truncated: 98,002 more rows]
