# Supplementary material for: Comparative structural insights and functional analysis for the distinct unbound states of Human AGO proteins
Source: Sci Rep. 2025 Mar 19;15:9432. doi: 10.1038/s41598-025-91849-5 (PMC11923369; doi:10.1038/s41598-025-91849-5)
Supplement: Supplementary file 6 — Supplementary Information 6. [file 41598_2025_91849_MOESM6_ESM.zip › AGO3/r3/N_PIWI_distances.csv]

cm
43.54174465737993
43.65639218873865
43.473139083727425
43.52476623053836
43.83247084841963
43.58853428573711
43.17148027531933
43.10878728071402
43.316964755328776
43.34398020192095
43.46850289870176
43.25046111634121
43.18360452429326
42.981584249625804
43.22486017528206
42.961057113340935
43.136029506863075
43.22922686869354
43.45185460903601
43.22077042976194
43.30375075220736
43.24859576869964
43.7014249089797
43.55981104013091
43.67196623718553
43.557897995901946
43.84473073831428
43.9249778143933
44.55724916364181
44.279459786072024
44.29966804135435
44.336315950119065
44.49939605674077
44.64131889294924
44.2293903959694
44.52631135483352
44.38126812809809
44.39151151765477
44.33366898019267
44.17438899337397
44.03631370291995
44.01898427360767
43.631962281470706
43.61570516687919
43.80592726656654
43.70609510315001
43.771259435706476
43.662282755032535
43.45384879955513
43.608107728796575
43.75475895327505
43.51209545086211
43.52122270434791
43.45908834042358
43.51104824711402
43.5928627106213
43.865754316195535
43.96760844980329
44.21563173858997
44.0238313998366
44.23245851433379
44.56302291488407
44.48930824013515
44.44477244669783
44.668721483661635
44.64190828902352
44.88920538416851
44.636727602494595
45.301364044533166
44.93937855349692
44.62952568734005
44.52755571658203
44.34800600040544
43.93612332397049
44.059929519137604
44.205496429163986
44.29954595679466
44.337686197230106
44.44471922762374
43.98742890404708
44.37163350089197
44.113467529339275
44.02826458504978
43.905934321269804
43.81543583180073
43.886982267913375
44.031081413498576
43.5682409777915
43.65228110743319
43.87848876761992
43.91096503472507
43.73476793249465
43.702875380183485
43.63022950773155
43.57239872747373
43.14871974778268
43.399323738631644
42.932702019635784
42.944005540895795
42.84890663690373
42.77301546737488
42.39681378966726
42.560776496666364
42.93099852409979
42.81546018819133
43.16928385831091
43.184099055049
43.01911737809229
43.052233526723285
42.67277408780375
42.78716286105702
42.89789243133082
42.563736660965084
42.86171212766749
42.78013657613689
42.56074191158065
42.50185174800458
42.76025372125106
42.57609879638659
42.38138867550017
42.4582679713145
42.829240776055954
42.6174957162109
42.847230962554995
43.10486926385695
42.97707085361586
42.738065308941806
42.71025449462651
42.776820236064694
42.77514191927002
43.10279624839409
43.17061557919402
42.76918691271198
42.451488560826604
42.32771235162916
42.733872824757476
42.487550105390156
42.53421735023934
42.40171228373922
42.39783461730813
42.63162137983962
42.59343777417032
42.69133705549724
42.600618052504224
42.629017958004425
42.585276048390334
42.244133121203
42.36038640691834
42.42559246921247
42.60829472013103
42.659678932484965
41.847772333319355
41.97839691402534
42.282768902119415
42.094339143979624
41.971231794722264
41.91882674660255
42.146646271078005
42.10099034673441
41.97044007804103
41.95843213416707
42.147428690619975
41.76512280911603
41.736690004879335
41.63827036989302
41.383554344757655
41.580597874375655
41.96108706633492
41.74990217237091
41.89792310588231
42.28059876086653
42.14906391708032
42.21082022425208
42.29942261705947
42.12000210082075
42.19248170414371
42.289674993658004
42.212689488231696
42.515851312684475
42.519674797325216
42.61114009311122
42.46151843791914
42.377578240179304
42.29960412640555
42.36192877960175
42.6758488827547
42.410265170273924
42.32355382760686
42.47350757076604
42.58246166041081
42.756380689737874
42.73789588893589
42.534281480315045
42.65067959132329
42.48212451110614
42.67584517562536
42.81211362494737
43.019784336770606
42.718390006995484
43.108716328555175
43.12087146900972
43.03700357799721
42.945013859978424
43.11618746812764
42.72882350566372
42.655264373381186
42.5469108247418
42.558901771180466
42.71131350711693
42.7638927462731
42.77562322604298
42.90118686021488
42.52859708978696
42.53876675427954
42.696825869640286
42.38026661699302
42.61802962020047
42.745238667796215
43.028401793205695
42.970606187907244
42.751274822649776
42.97412644242002
43.094833863212806
42.77866891487212
42.71294861604077
42.91078908575773
42.52930637284697
42.37406598340389
42.575382220158595
42.78734435856165
42.65353835783423
42.615396086653874
42.64336341796065
42.62048239008599
42.85290884407619
42.37366408383546
42.506573023221826
42.77222300710698
42.73498520874916
42.855514116878624
42.99905076604603
43.16335630807435
43.141879645559335
43.08989851163601
43.18026101106041
42.69936658808922
42.62331413643902
42.44466268098616
42.57748964696347
42.6057580283418
42.8602358987527
43.18853529191528
43.11030422312128
43.00131111950561
43.076264192721894
43.261595397571604
43.40345692043577
43.435143918626295
43.50895314306305
43.77540105368357
43.84939121892186
43.642724630466965
43.221722279135285
43.36069565966803
43.09623583630133
42.96273809096847
43.09522326809193
42.95622164109822
42.65147601804855
42.70401955368268
42.81393890239286
42.90776891974254
43.24084265288258
42.92182872495145
42.73607341316088
42.749246533012624
42.88455966066938
42.79305014880685
42.29891339621574
42.77177707984137
42.898435924178344
42.48751387436795
42.32309233964492
42.21025314130932
42.266197915138434
42.3045932247291
42.64947131235959
42.79043860954307
42.58904114292673
42.95703450127866
42.919547381615715
43.32072987412808
42.89156830985864
42.638423412109674
42.4243785838115
42.40284153874021
42.332534187891746
42.732278879540885
42.859562743246805
43.53252798440697
43.27898761267789
43.20529009647794
43.10121500223869
43.484326558538264
43.33944649267534
43.55666336991616
43.42597601844791
43.27803040835677
43.103363283220496
43.01240334363052
43.39889997227743
43.3096327860783
43.17798126276651
42.91900865622594
42.90313490627273
43.05063992928398
42.63395647627283
42.906213511632934
42.84029827951283
42.682244654211445
42.84232193689476
42.834096301889005
42.82966722644476
42.52259584772956
42.464239858002045
42.919536161020986
43.064915829348855
42.94713067050015
42.82977256044335
43.016032013233
43.30151496504956
43.25414073291209
43.412657389352105
43.01647000291796
43.27424833193819
42.97844457595663
42.69845242746588
42.669365419815726
42.6080520927724
42.64172145501231
42.71813081486152
42.54707297756755
42.38255332062444
42.06808289742088
42.2841892074926
42.17280392931643
42.12291704680019
42.08075235720763
42.11323085412796
42.104496569571246
42.51843066727566
42.1912194921322
42.52480541205381
42.40598497459441
42.960959356665626
43.00869378913289
42.94379534026765
42.79237296611613
42.818916808226064
42.719102286380306
42.398305711726394
42.71490989067131
42.586315880004605
42.841977561226656
42.8200783088472
43.033921041277466
43.066289682439624
42.74983612228366
42.801841919581676
42.554611314922504
42.60632495131922
42.93199415524437
42.74632082935846
42.88775358896843
42.620423440989995
42.607513253221725
42.86536191644004
42.79018152844994
42.548452974228724
42.457976509899375
42.911048130317866
42.622218924304015
42.740055308460846
42.48128137641824
43.201497718479004
43.127831003820624
42.82205005124783
42.42126329727383
42.49946328435128
42.89829826670981
42.94135562762925
42.70848216182874
42.52346130997538
42.613795991546006
42.526972861210595
42.546339076683736
42.63426400866966
42.52976283870552
42.4441985163773
42.63279383868785
42.51000259864267
42.266810567605454
42.54926535664754
42.57793521344185
42.69519550506044
42.41515100582943
41.90867621855355
42.08021047206965
42.10415056640546
42.09408511232901
42.25918598438687
42.05266145607361
42.266298484629196
42.43503978864109
42.80512945979957
42.41704983493281
42.427318891176505
42.34997137957659
42.61476796120677
42.72609314430073
42.677143140851506
42.70093198534886
43.002215110472
42.89363327578557
42.76370973618888
42.71712746873546
42.48522186969317
42.52386280255518
42.65534165770706
42.6139818315167
42.837856190343516
42.9274299899711
42.84258037220741
43.01250944114157
42.883383371399525
42.96156493735791
42.66961250070383
42.8283369452587
42.80127977526481
42.9841549797054
42.51877857676649
42.124398777596106
42.15831419682716
42.320523169662785
42.15466606387627
42.05247769413139
41.97418200881905
42.24624398875257
41.99252404031495
42.254687223980255
42.52931132907074
42.55911300070239
42.63813397193968
42.44464144260543
42.6806059154108
42.6403197068925
42.751734163673596
42.55411583252984
42.574820083998766
42.82541293969975
43.02738738293654
42.73292997381797
42.60277118670722
42.63020395604016
42.70213287640616
42.884834247209746
43.020802586339585
43.13103833331565
42.89170843725072
42.66158619403043
42.731576491847584
42.65665660410068
42.515131642073406
42.822544793947166
42.37166181864194
42.59227327917137
42.21251906639538
42.24845403643986
42.187626740198134
42.46732487615201
42.33407284292683
42.552415153827354
42.57791535669796
42.156917920561945
42.69408904589516
42.53076267343449
42.338672720921885
42.39292681433402
42.57868068540908
42.37545857229995
42.11156387877766
42.07283969745497
41.92979780334562
41.7489134211071
41.79904619504564
41.66146400818189
41.672724549453
41.90855255118079
42.06326029723249
41.99382238460623
42.02769495264469
42.124978410516924
42.044739945466254
42.42969356835391
42.26433203505119
42.095981767287384
41.869073048837286
42.16527910957131
42.039911295571905
42.24088838704114
42.524464471311944
42.453454838516116
42.46485093333574
42.463045286149914
42.42519502687628
42.34362179821403
42.43833796894916
42.5978439400816
42.39514563487784
42.65475767049829
42.610167544342666
42.274294937826504
42.15875256177254
41.848331012318866
42.079316794027925
42.360451919313604
42.282036497468255
42.20321485898945
42.205382430789946
42.20651722500823
42.364922353733675
42.40572412171756
42.100401432424356
42.31364947735197
42.32758704305823
42.492321131569696
42.888486298175344
42.33023904303836
42.687116716307386
42.33461698581981
42.12521925577949
42.0996458161511
41.911750817044116
41.977440163173505
42.01711457322
41.91471120408033
42.13104430319998
42.25347996116569
42.01045612410319
41.94191819636807
42.0115529152324
42.112489970742025
42.08824862944271
41.87434133000656
42.06569308180897
42.40672327188794
42.51271567476689
42.56114060783935
42.378582140226875
42.34730759538895
42.21267704575344
42.08962528229876
42.192065240228025
42.02495789023324
42.00117363581459
42.366797275161595
42.37860214396927
42.440390416169095
42.58097508906051
42.788408145417534
42.609409824767
42.56033263046042
42.67550375224533
42.44750134989912
42.229564189125895
42.18802512739863
42.25943465732564
41.94357322453547
41.640184115216016
41.59016056443795
41.56785480540419
41.59238303961786
41.42123198819801
41.342178180268725
41.42601520451772
41.46582166360608
41.70810498411317
42.004255937056726
41.462834017243686
41.41552702865708
41.50875316860606
42.043949549914835
42.083977440977534
42.10006167144641
41.99591430383279
42.03224883438111
42.04510089448312
41.776510027176876
42.08017041490919
42.0310543627209
41.86632755859702
42.04127797318181
42.26790366863318
42.2666095510591
42.483392786529855
42.47548736829992
42.39112547374178
42.46400623679061
42.353685535861224
42.295757727578675
41.90083488652049
42.494718349806725
42.40215646457737
42.48385872123366
42.46197127665775
42.35985762031451
42.14941577790643
42.26862948365
42.2229429367019
42.33532900533387
42.52360573055944
42.42015291201819
42.32586701238724
41.938641325842866
42.14147078886015
42.038469178383366
42.08534805834703
42.22384805220842
42.39639442507364
42.325977116564346
42.28875919185671
42.365306099705826
42.17119175924423
42.241301781691256
42.486120828782674
42.53179040555774
42.42024269361815
42.384633433553155
41.86967229087668
42.08164409958372
41.97189901708993
42.2968947175768
42.16294867406745
41.614694025298846
42.090999700745236
41.5298135369707
42.00233550723118
42.040270286243654
42.03514625695229
41.79202979502531
41.98525618442862
42.03114888834625
42.44421186878359
42.36776146889807
42.03229390218155
42.038531738505846
41.93925094814568
41.96583453949009
42.07916960967401
42.39618175491086
42.14656939523597
42.16778941897302
42.35067675426775
42.558204813935
42.51558009110239
42.273793209356974
42.35974247342372
42.51037937350316
42.736250696971474
42.620300460139525
42.442614983019276
42.434823053580516
42.58497006240866
42.76982690318378
43.20133583825428
43.67833854191048
43.22894741242222
43.16574577212376
43.12220554403617
43.05510257400576
42.72011396074353
42.9950060790764
43.12745145800566
43.0520744921834
43.28379484658885
43.045442235846814
43.25799910215599
43.44152659429577
43.15153687967134
43.1560579059068
43.329654175747926
43.121733910472216
43.12241292583215
43.47233045591586
43.45137872933833
43.497028754739944
43.548385496560336
43.60575961685512
43.85026852596264
43.38256102061553
43.605516360799776
43.65847351081354
43.523498725723435
43.554585482029374
43.09730694506186
42.99168650635121
42.85814174425785
43.195088631776926
42.84838109942159
43.12921262666549
43.302095361468844
43.377543050072056
42.99265543619768
43.161680614491196
43.272640049808096
43.15426503623687
43.05964983314127
43.15308257161
42.90896390764542
42.98199932092152
42.97276437896432
43.1656069580652
43.22701782191613
43.231464623001784
43.16480861426994
42.865971041549564
42.926707090126435
42.73098602482875
42.53573304494724
43.05185864957098
43.05837439804435
43.13400963081165
42.81279921223986
43.07998818158826
42.88450931121046
42.800028782961355
43.1086828364043
43.09262272557196
42.92855040788056
42.76820072991883
42.77731109120153
42.77720758091958
42.9262452402551
42.851977505603934
42.38869257350211
42.11261460817667
42.48888256281608
42.42906016668652
42.886976911804034
42.60699005739139
42.68763992913086
42.64710683227977
42.82767083332748
42.76726818561758
42.72305664674334
42.511980601935825
42.360196019888
42.34200535289201
42.550751992832325
42.51926891418566
42.88163350501258
42.68002214814685
42.24251967240071
42.36946966794896
42.61457423934833
42.558364102598006
42.5542526758531
42.474719382686345
42.299717835998145
42.53086730343307
42.4184606544425
42.69896961605718
42.536871655129104
42.11299564143039
42.398867869650395
42.70158937480224
42.741846885486204
42.873804984309366
42.47625492455481
42.43855706531319
42.551063691657944
42.70266868052686
42.51328311300156
42.63213554303498
42.3990215786245
42.12291256859758
42.2269526898127
42.11465162027964
42.216711944661775
42.20730623893665
42.567174119890744
42.43038572796202
42.24706713809049
42.34682444299797
42.20659370640711
42.07587126718937
42.075522388711306
42.25467743113666
42.388025599618466
42.326162800185706
42.3985366566672
42.35550628660784
42.56542337367968
42.54267190495996
42.64682019497681
42.63554082742528
42.55976936058241
42.63911115537856
42.006401420230965
42.45502009696704
42.47696736099444
42.62531130651777
42.0371827251305
42.02705684592764
42.051558588013734
42.303348716182285
42.24438506914519
42.258272356204365
42.20795018143242
42.31049194090433
42.02461472136753
42.29730611690148
42.342850218618565
42.39402624776521
42.29620041651501
41.87156857222232
42.04418110853863
42.24869904221749
42.407127644116876
42.27447604461407
41.915476043323444
41.98869344446518
42.039050576608005
42.11749874908219
42.13094841106726
42.0471073028603
41.65868145566939
41.89885671734468
41.64737698207657
41.59520928575712
41.73906401406808
42.05975586326938
42.02749902345203
41.701873605210004
41.53908045518576
41.550622589555246
41.81338441527224
41.967083323809014
41.879224755878646
41.67973776884685
41.967790656318314
42.028908881624254
42.040834068087996
42.513045637767014
42.42336600262933
42.500711695474905
42.254589916613114
42.376155163962466
42.476325784007756
42.45959892555072
42.05511011532047
42.04621845506122
42.03036971017141
41.814306649494
41.891657100419756
41.972307165324246
41.85563231399734
42.105465285867695
42.37423575586399
42.2037533483924
41.97554675539073
41.84966933686336
41.847397468176105
41.98650746011822
41.89806186143493
42.14900281276685
41.769434587659845
41.951734173019915
42.2739039668199
42.30772517263635
42.00626778849588
42.2352015532667
41.9588584590786
42.11839051313072
41.907992307655675
41.81724318852258
42.082472379796855
42.04245951186802
41.86933035021054
42.00987153678153
42.32117251509358
42.70893063459331
42.67553064362716
42.411649035323826
42.41940962436806
42.508574981420104
42.40603287654505
42.24886945019709
42.52364658189487
42.761836039661425
42.48181621978698
42.56031521265556
42.705702032133374
42.788172094356
42.572025206153924
42.586883043633414
42.75186446385733
42.45525009940001
42.7875025596597
42.70103587769609
42.78670653937775
42.5757117888535
42.679576692804915
42.595342245160516
42.67229280888846
42.81689652449126
43.02442505306983
42.96436480105535
43.10486037439308
43.33904576332014
43.62531333061582
43.45307120261388
43.31922854111782
43.34567917017182
43.445616064833914
43.43463902467299
43.055685153098395
43.2041040226207
43.06192192142555
43.17948798139123
43.248133277813146
43.45298095778437
43.00260349620737
43.182211290849665
42.96453139007521
42.81850600746086
42.90778760569333
43.040869227439146
43.015195031587815
43.225192655344884
43.284883440381876
43.48552760359544
43.47219861080624
43.63316666556764
43.618253097679954
43.45008259801992
43.80490140117122
43.44032146860626
43.42525588365541
43.15547811012201
43.18490917123965
42.75084570208457
42.79318644962308
42.89591780264782
42.96086045646428
42.863014595425454
43.172421736641056
42.63315226344307
42.71056692743886
42.95988379434632
42.63982609415912
42.9084796868259
42.857323613614966
42.95435912767553
42.88200152891804
42.62441612620666
42.738521997931734
42.79667234040152
42.87579861912821
42.39934255681352
42.195261074406595
42.063397389495435
41.90638713955993
42.31829055155469
42.119535283063435
42.125091747387174
42.026743134632945
42.0763241281033
41.93523193960953
42.05036933601909
42.21428836247048
41.99081594737602
42.21024559964932
42.49277495985517
42.45625082435147
42.581601441885866
42.85574985945979
42.48898901728346
42.42031030223284
42.392297132771446
42.593258332231805
42.51349160139301
42.4300273733744
42.41529645488011
42.61482849243611
42.53948828552769
42.389103561329534
42.36412686672119
42.19032032334611
41.78234881042479
41.853655243675725
41.94718798918607
41.867301755426155
42.279540340355986
42.190491379581026
42.1359249454271
42.132278823754184
42.277415279297436
42.252153502576725
42.37295800613933
42.42391306698831
42.19806659083166
42.46112741657833
42.468087180872566
42.511333732303584
42.68632828093178
42.39182315816171
42.324058762694335
42.64922502840643
42.6879081241842
42.549452167938874
42.729953712194195
42.55512113677868
42.42828330461694
42.68111071175794
42.581195776830455
42.579295755209955
42.53580975872025
42.30131979342053
42.54504619538202
42.45716208727271
42.64805316307106
42.337967138622425
42.5750183020931
42.62325971325167
42.36615051591128
42.36621016581618
42.46292699524728
42.45006592258571
42.23300671000236
42.38937524104861
42.16738392687279
42.30773587543497
42.14488325596174
42.15202872088365
42.40399081793887
42.49053056288965
42.4462599779022
42.35857181667258
42.62407400125385
42.471490882036306
42.367921119590854
42.359284344663564
42.248527015500336
42.27468622884584
42.403795151567465
42.63133617095225
42.60191645753834
42.85204425548328
42.780649590014605
43.34061934737818
42.7250538028415
42.533947056549316
42.68282263270619
42.53404287804816
42.59458526254146
42.56349851245956
42.85194724699278
42.826116855897624
42.95119775028729
42.4895455640853
42.89612326697635
42.62263076455391
42.71238610286078
42.283679096825324
42.4673068863903
42.753296473817976
42.76619491694615
42.82358310846443
43.1738743373659
43.346705698245025
42.95513827053874
42.74470785318896
42.460931187707544
42.74733703143532
42.830891468202466
42.948368790094236
43.30217414625637
43.324920843137384
43.15204558526509
43.148655372428905
43.172395325168296
42.919755219386154
42.777014335728225
42.831859852488115
42.41811105564
42.43905659001995
42.85804266499008
42.98655992083583
42.714512247571385
42.68402812511881
42.73375622959011
42.68849790444879
42.59067336387737
42.717497319308
42.71694994908454
42.20188428022609
42.26838741631643
42.25663895379721
41.97794463121137
42.02146809367382
41.76683203103707
42.16581502947598
41.8614442034395
42.11209156648617
41.928752459023386
41.791168591149415
41.651104664129235
41.919989100142516
41.49895465662976
41.93613198268214
41.99478451656434
41.765771195506446
41.760634955420166
41.427693881262044
41.478825184444
41.8167299851738
42.18171364340822
42.01763598220183
42.03970821702784
41.90428497963773
42.13456316411718
42.1466471546293
42.18033370585219
42.60648076013797
42.907203486362064
43.17382961739556
42.86153345268285
42.80262098208802
42.82861218833707
42.772808193246284
42.64217777932339
42.869723247119666
42.79977326602088
42.89637544790173
42.9893768260618
42.860490372438235
43.02700763781063
43.02499644072596
43.011915440403534
42.954152366882724
42.63132150436318
42.85415413203877
42.49242345767534
42.785958410242245
42.939904224987075
42.413041520661665
42.434501311085846
42.375392968141625
42.03977400848337
42.111729706035355
42.29837705442282
42.08199230843357
42.224376939652856
42.083248460723674
41.960936406304675
42.23430651925705
42.401685000081265
42.57001628357634
42.39793482879194
42.382604451157945
42.494088610844784
42.2209442704541
42.32204040108695
42.27379935320557
42.269358135937615
42.16073706998484
41.66555774246447
42.02924913335121
42.3122100252165
42.43273727327544
42.0913514213179
42.00743600357786
42.28461568005032
42.3027974211976
42.456772436511024
42.40044047760843
42.29803231375767
42.347140593033586
42.38271684706353
42.600044593879694
42.27779592000508
41.78458902531311
42.18697941628136
42.00541520696095
42.21321041844548
41.919645011309996
41.898707656504435
42.35115836942186
42.32967917470281
42.77863437764513
42.76589875562702
42.63000752896076
42.920575423568756
42.841727968886595
42.635047892063426
42.61160917596869
42.77382643190629
43.01466298545626
42.95513995223014
42.94416479810685
42.67745735384588
42.46432165508961
42.47860773633831
42.55720592074589
42.99819146741495
43.00924680060203
42.73871700550122
43.19289323814959
43.06048250023568
42.897156126209715
42.95328099694836
42.71596263374461
42.6380845166452
42.790140450873324
43.08989451096262
43.16376254455292
43.056391646720996
42.97585229778977
42.91818995038249
42.94541128897847
42.81448270341325
42.639552861075614
42.99699861632828
42.84491861502695
42.78593668665678
42.8950813686004
43.09466098716032
43.47844637719635
43.28904782023377
42.8135488611951
42.64589551452555
42.47905348203314
42.94277413199549
42.9238839144149
42.5515001868874
42.74692344978547
42.75877740277047
42.7194625010835
42.67351718926915
43.005592654086854
42.8738935175524
42.89730357428609
42.690946763290114
42.60881572885781
42.652659311682896
42.84649915165045
42.94385081604559
43.30383789429092
43.416942746197904
43.1742279525894
43.27585974120985
43.00020995122836
43.25376570906253
43.217476482387845
43.1687545532874
43.3582178961559
43.529943482298336
43.345917259726335
43.38621179904784
43.36114282448223
43.05846552701024
42.99046745853213
42.95515596110597
43.26134225811497
42.76057616733197
42.7551136221008
42.986022975800786
42.95704816909683
42.64295985036161
42.69291505651688
42.66706241947296
42.56404163430538
42.54618531793319
42.57827709900182
42.60761189815686
42.95474163297105
43.10719333671791
43.15234135390788
42.603507985125304
43.10299414191207
42.95195340804573
42.97856984749152
42.863388505300115
43.14021119382081
42.77311892929475
42.84267894121104
42.852431533490766
42.849128910666266
43.02084670344976
42.99269124033221
42.957255859072326
42.97422553115007
43.00056742297387
42.85408006975026
43.16044721253797
43.24516676527648
43.114339009370006
43.53586423373748
42.93861809029985
43.17894253018023
43.0592984479969
42.84162868930204
42.51628912560455
42.2682031391325
42.25647903971535
42.394349144537216
42.473394163165494
42.547177250335196
42.473558158300044
42.300791763365126
42.53087504056161
42.489112735913125
42.55021520157792
42.29174630358621
42.23197647549354
42.432295228458365
42.27860075565595
42.37574732611192
42.225096069121236
42.08091210768729
41.87662258575985
41.6288821779627
41.80354198740792
42.03801466115605
41.89896225975066
42.29302520274452
42.30263441622809
42.54992669370588
42.77764315935997
42.55590165737151
43.028193418710416
42.9781917175069
42.765620691643484
42.32285506776176
42.656133063446916
42.78361043222464
42.57542526607944
42.5168835571146
42.347845415051566
42.9558692552221
42.45424920010701
42.61787684410623
43.10288667794565
43.09427798387212
43.27796868002151
43.046294317014656
42.75328639441181
42.4049469242276
42.58282541504124
42.71286182908619
42.88345368564937
42.86089111113888
43.15169858487575
43.25644562502971
43.56580298326744
43.24393685653638
43.46215068081605
43.101690726915834
43.23825026643637
43.286198426356066
43.47549290189869
43.05293894021903
42.84481662309892
42.7989660537506
42.64641531427766
42.48856569860677
42.744815775897
43.02145410485161
43.12838539289053
42.98530015516823
42.989569063902835
43.06978343488722
42.97227362071364
42.854482816709165
43.00716776483053
42.807386128285685
42.913896273704026
43.06235218522586
43.375456978343294
43.11479604886953
42.73462964948686
42.44392863812991
42.8194562512483
42.971578137156754
42.714614955459446
43.170071255884345
43.26493906721951
42.978084448673634
43.03704954121842
42.9327757945915
43.05964776413809
43.06449288057818
43.04064101942259
43.2116881194705
43.25461437965809
42.73792143905724
42.90783359156931
42.7338775399992
42.34202896469069
42.52904250208472
42.385004250858046
42.2351211083311
42.41751842041567
42.73270164617345
42.358879569026804
42.33198699176457
42.45643933249813
42.732953644537886
42.43067899807225
42.58068831351908
42.889004359946554
42.729992029806766
42.64083167968035
42.636881396870606
42.47748088482873
42.52720533615226
42.07856599985301
42.26375901815157
42.20374327460298
42.04470255073595
41.9930904609591
42.2347077936244
42.5341226152043
42.43531451123651
42.23138664765095
42.12377088298247
42.436044276303754
42.52191934140929
42.6855224782184
42.41091742623175
42.47544599764488
42.603999281475836
42.428134157104154
42.06490378035377
42.37439077625877
42.27804261186281
42.240067649499736
42.165743561481094
41.96777225146736
41.97870811032797
41.777541473571425
41.54149215546524
41.71856937566115
41.587041697460734
41.89233997935842
42.04815285220416
42.036688778732675
42.178837418162004
42.11715795268613
42.395085231162504
42.139810176785
42.32497708602637
42.3562432583011
42.70272103154259
42.91763922853328
42.561787010899316
42.44393372113238
42.36790405600435
42.30528257860924
42.46015969520559
42.496939420579714
42.76174109492878
42.373444199143364
42.585187574362635
42.50985581930233
42.45282063875787
42.085017275258565
42.34997400957391
42.51430039154379
42.87021881978094
42.53694768499247
42.649713934164076
42.557631674244725
42.23333746418962
42.24734852119967
42.29340314876328
42.15845854426372
42.328870141956166
42.41110020935463
42.54608487928522
42.29912624854481
42.54070312466383
42.77766825482873
43.05257578815231
42.76930608415256
42.47643511372346
42.602092852146015
42.83261773287306
42.58761671692261
42.487329775048394
42.320046089067425
42.560506346184546
42.63962425719475
42.64372348414963
42.4746798434811
42.60689996961415
42.824147441579456
42.56550310261149
42.60413863442662
42.66788986061213
42.58984670290579
42.5423380436465
42.38781546642754
42.58326858705043
42.25619589626106
42.415583778882215
42.5282997181559
42.25605815325861
42.197555556652915
42.30667878299535
42.12651934574318
42.27413852040173
42.35124480314264
42.40226982086278
42.249660806456134
42.437249617818814
42.043736411201074
42.10428529548741
42.28266229467431
42.19185887177847
42.13366563652868
41.820797436783906
42.35172503761993
41.80229843057245
42.09306523474924
42.062224380833904
42.075437250031705
42.01586838048124
41.97534702770397
42.42633226536647
42.42044585083196
41.937662283492465
41.75284312323278
42.20808376920576
42.08159391072952
41.87603023392243
42.22902940395643
41.96555735956468
41.928883596126504
42.064623958610845
42.10660876314488
42.26529490394343
42.130586771247735
41.922633060851275
41.980268813615886
41.99676323567698
41.93827918305746
42.07288520759073
41.88932369948846
41.676473005698114
41.68704571711744
41.91433261982061
42.1734816313761
42.11178534184729
42.0777079223134
41.80242476603986
41.61537655601746
41.84239448690606
42.29713604513744
42.22282330536485
42.22649578004192
42.05789880201481
42.11393339477994
42.3735717592573
42.07913399606913
41.617093647781495
41.83739129290292
41.83001331012802
41.7756788837389
41.69461211350049
41.25399764449866
41.94944854535778
41.85946252776047
41.702683870491036
41.50795804065513
41.75207929906127
41.82166721967163
42.02320868989001
41.99640084466423
41.746744060827524
41.67402228096707
41.786261544479956
41.84826239992135
42.20482172218196
42.12390235424585
41.93844791072115
41.74273864204091
41.93894021563856
41.51101655812997
41.93866921468101
41.8419095773376
41.93281937405132
41.75140897981716
41.753466072890156
41.86547122286059
41.46058118475763
41.747897717148355
41.59985345537315
41.57177825497908
41.50344873202146
41.48849057354941
41.46061551729634
41.906792788929785
41.81473233772718
41.46080878977858
41.56406603713341
41.77276405056388
41.778075423762935
41.7998801939627
41.86622196872325
41.446339502117006
41.812191826354045
41.94373190912419
41.58632328497888
41.924397750331316
41.927776728213075
41.69651321937145
41.691842696935275
42.095445118058464
42.14240321411078
42.22004306306886
42.085732135308135
41.96443975867613
41.726856718459416
41.81775635267223
41.81375830078123
42.393562013606406
41.81450221673833
41.765556230338305
41.83938770107173
41.72316235552629
41.50156699538579
41.64854104780298
41.81842715571227
42.0209073738148
42.1179228963182
41.990011740281666
42.43902003846029
42.29123637164685
42.40216665660341
42.49511007472595
42.36028926695437
42.42816022543339
42.32851989351849
42.29592048361519
42.07286987913996
41.97880337208351
42.160976116494304
42.013216823552206
42.038855954472744
41.88642595509713
41.69556959158323
41.74911524344355
41.83898864947449
41.921503447521346
41.53231258135002
41.51052308429136
41.35080703959881
41.41945870230293
41.60863377924027
41.531598470851556
41.46248023949128
41.47708619205301
41.50975502252111
41.39686275239015
41.727391267021595
42.0026877823539
41.8081571466467
41.73558272783965
41.963271992404735
41.86346758699702
41.93697627877889
41.77427094147817
41.7044324420995
42.01533412635132
41.770093498254894
41.792301685118375
41.89206394001352
41.7618320805643
41.93792691609536
41.92574172952235
42.184858585672444
41.73869573160235
41.73922528868844
42.14954362707968
42.04776103699149
41.96608332892418
41.66456408645619
41.58092347129138
41.658419127487925
41.95223034217124
41.74602842966857
41.83142445083393
42.15241470379888
42.14405798565195
41.965910503759844
42.16637262711747
42.063845930724355
42.40127588939757
42.43329582548787
42.247145290537965
42.44579560497954
42.30601554427574
42.54442075333662
42.59036566176207
42.47930828602546
42.56783890130266
42.15719435987518
42.162346366989574
42.608880720129456
42.625769329000434
42.744240718790714
42.77244652346162
43.16702274935055
42.69682683179096
42.79609812405723
42.63189458288387
42.87547794280871
42.857395341142926
42.592548342345744
42.59854598568979
42.61804228626802
42.58007543840726
42.61937385782639
42.64245905181812
42.58638365953035
42.58580295666339
42.41531980889952
42.6135980192069
42.584356707722655
42.550372580642126
43.03739535041027
42.819539123973335
42.45571311249066
42.51231469324944
42.76383861742687
42.62347769298936
42.57841071603689
42.13182694315219
42.2226753388064
42.23809795823755
42.597201128536796
42.692746919063694
42.848481947873374
42.88854834075978
42.42821003336635
42.607831524630285
42.5340263434882
42.19217049343621
42.564976977181175
42.71118011648018
43.08014400272668
42.92684961293451
43.050714189521194
42.89487732290854
42.90421148109021
42.71961144245493
42.85194229696596
42.794658257879725
42.830878223533745
42.882811281070325
42.67165917090927
42.597681019139365
42.62920847156128
42.7598607657167
42.64514410609762
42.87129533269646
42.541670056519926
42.80318381766865
42.7218133783798
42.834112906993205
43.14022777928461
43.07462517844771
42.97798886440466
42.792167913850584
42.88808045597383
43.11213743640004
42.5165267507014
42.656255450652274
42.71057883150506
42.96250010960566
42.887785178808805
43.157115232551334
42.54628113053816
42.51428870107533
42.964768427593235
43.3807517168174
43.29013068587283
43.418947000645296
43.45631061718134
43.33641843707101
43.41365795749691
43.245766273468526
43.44955431806919
43.3152785486415
43.438837380811
43.37107549156783
43.226510021674024
43.14086879042897
43.11621328888093
43.20820137166481
42.96184983295411
43.22450348463359
43.17424967046993
42.9518535981491
42.930900757297934
42.791086069518535
43.14528409373002
42.88792930922453
43.007675238384934
42.83120025388452
42.67168806818801
42.55602809627147
42.68818294814847
42.624306411782555
42.87533297625531
42.959600364082846
43.25709563267874
43.24594421173469
43.22399357550923
43.47357953191548
43.6828958665556
43.42979718837482
43.231189897995925
43.282515993223335
43.198930957056504
43.28471431822788
43.072304074578206
43.438080652770275
43.49913183026377
43.644723040110335
43.31303389880897
43.74533128833467
43.746411958609166
43.756348581097896
43.79230123480939
43.628443600132165
43.4502789291249
43.60308884442538
44.12811637386364
43.809325721219636
44.0035097975499
43.75033896398077
43.83496698471823
43.89901733134408
43.723105065651865
43.85936793486761
43.93537367669813
43.707562643077644
43.88967631390447
44.24586067574208
44.286144959595426
43.96698044375553
44.29332098397209
43.783074090609766
43.88709977715052
44.05115599424209
43.99331324355469
44.13895051785593
44.03400527850501
44.298223705752335
44.38419044415654
44.2389788651118
44.097739245257934
43.94612350596506
43.80696813037772
43.92528492488021
43.83025190285974
43.81919381745809
43.74102034623925
43.70682558771445
43.33329016159498
43.77568093461559
43.8196924372026
43.88047867959242
43.2146420738532
43.60492697254759
43.42883017783881
43.27548185600148
43.36935218604682
43.76361296102421
43.52783263481394
43.48373122082616
43.745510409321874
43.76612821810284
44.02199119440351
43.65972273528551
43.33480468188038
43.701764163356536
43.70186439835798
43.70838486124767
43.63660854130606
43.5175545870155
43.606487005986786
43.541608300610555
43.93875408543391
44.07444191883198
43.754206013057015
44.04243480984521
44.068671908774384
43.900058827065884
43.80969615831625
43.97313357962748
43.92217216250127
43.791008328759695
43.966895437052244
43.97632778719876
43.73552772224659
43.805113295012134
44.07571174924806
44.057477935846116
44.341368249761594
44.67786777571411
44.19953720544271
44.378412472087135
44.15870748278009
44.143744563959196
44.32435330653405
44.20319980040244
44.14138535576283
44.089154964952414
43.99043052757213
43.97133094371403
44.109674519366635
43.971474253679006
44.17841087215471
44.101917649305165
44.313379467829805
44.20248333994495
44.345135663302834
44.37905327606572
43.75863206996404
43.967273773449016
43.884759951171716
44.126932952207866
43.64274657500875
44.174303898902
44.40979128753672
44.032947904490534
43.91500670756671
44.01822457938141
44.39013134643999
44.03412635644726
44.37977230739402
44.20050653842243
44.49392401849632
44.340051162032836
44.61743338321552
44.78009938218857
44.690287583675286
44.7259715111033
44.94210299652238
44.827010107870414
44.52055143174182
44.36549314243804
44.34042831088842
44.16168586474173
44.481288459942306
44.39010889929201
44.30129260912617
44.47871462118357
44.07207145240483
43.89653010898359
43.712914261399675
43.73517679632413
44.12414222932643
44.486766252244536
43.97341637674179
44.45695429088396
44.35169440969273
44.243423472581824
44.1021659026483
44.16060357776105
44.08506713685265
43.958127762996746
44.27835235431941
44.30302694264309
44.23186512036373
44.65717278604067
44.29891640362824
44.21249589868246
44.38872194836363
44.27115011474923
44.137848906307504
43.79357007449629
44.098121539427034
44.01371500276622
43.86778233611432
[truncated: 98,002 more rows]
