# Supplementary material for: Comparative structural insights and functional analysis for the distinct unbound states of Human AGO proteins
Source: Sci Rep. 2025 Mar 19;15:9432. doi: 10.1038/s41598-025-91849-5 (PMC11923369; doi:10.1038/s41598-025-91849-5)
Supplement: Supplementary file 6 — Supplementary Information 6. [file 41598_2025_91849_MOESM6_ESM.zip › AGO3/r3/PAZ_L1_distances.csv]

cm
30.055309379830884
30.02241450290567
30.062002238015573
30.27974914290019
30.203063871207295
30.12003686482859
30.410711488133806
30.511466932007792
30.509267500872138
30.401725781269903
30.414315036717348
30.123501723066713
30.06672993531565
30.149860876858078
30.735577827216417
30.69507915644057
30.433472672463957
30.21864784992988
30.648087967593806
30.838173427446588
30.617039556950616
30.71292636173867
30.36100063670076
30.681936738192746
30.676882214239555
30.680934520783822
31.117456740524148
31.04124338104657
30.92419947124478
30.841796361292854
30.636846044659965
30.324252669873427
29.990490765652694
30.03442244128312
30.18685116033155
30.25777114587343
30.49917409841567
30.510449002013058
30.531664623637152
30.21414529277193
30.312211235415575
30.297540685667805
30.1897873083662
30.36202595885253
30.438646160401234
30.16380872052457
30.213175545830616
30.17740174562353
30.239672751565955
30.280557546159788
30.419403651448516
30.11330942546468
30.028366484532803
30.255794249888098
30.016525119842523
30.29399477303765
30.214883641134318
30.328643824843724
30.129049630927344
30.152306119529992
30.22444152634469
30.286595199041543
30.13501812305674
30.27048264763335
30.156246986248725
30.285551039804126
30.271298952988197
30.57709975048125
30.340618921797866
30.749144148853453
30.91875476398066
30.627424895547854
30.93307334329012
30.698832209970316
30.776693826255716
30.798824391292612
30.920974975326743
30.810339123894508
30.948729590696328
30.995004221337883
31.109040726900723
30.701511647528395
31.09459453983349
31.15349125406533
31.396375116027937
31.446639854798423
31.23167913210963
31.315894120427952
31.322038897562944
31.302783650185138
31.40950342177745
31.17435622341115
31.488717770853007
31.488616950941694
31.50600402215372
31.59070124416451
31.534931810784947
31.57194944816362
31.577326759366546
31.59804687609412
31.40223314297966
31.618739436378515
31.232071448371787
31.116872962950524
31.581696521322257
31.47047124882333
31.469775361476113
31.135855933589482
31.32951869868228
31.350311723270753
31.282958903328943
31.484053323835393
31.686660514849407
31.40513742615425
31.186643231481753
31.179189365033807
31.009319693071525
30.53662732454553
30.8119421641279
31.08090225951193
30.99098346119384
30.97967051101886
30.727242227253182
30.346858051463496
30.84224479001762
30.69075601300485
30.58581658020791
30.761352330603696
31.11002256005619
30.99681539050812
30.844414261368822
31.132380505333213
31.103184631517294
31.264478202605634
31.11835340129475
31.126633076023673
31.243898411027022
31.256636737585104
31.05864912964262
31.29274920560997
31.041997859235327
31.20182483093994
31.300748838767078
31.134461832339557
31.351636391383458
31.08324301007192
31.233080331300943
31.104858874051068
30.98671650953053
30.85728187871121
30.85696956082668
30.782354426772514
30.49644266462059
30.5846206670799
30.47444485733061
30.67973745666675
30.425538198700647
30.769501918028922
30.768268838640694
30.98182315084703
30.854633030492536
30.600881552167696
30.855098425497463
30.57890431092379
30.857437809112326
30.942889308339954
30.736860201871455
30.837025654569405
31.145309296806634
31.34662731481821
31.21681649083992
30.953186734619752
31.075373795708938
30.976390221926458
30.86503731415104
30.954634070512554
30.76803748339911
30.58896664859725
30.717107383892134
30.568943269184217
30.655302865080603
30.514188623181795
30.752601546159706
30.657591394539214
30.868451905093046
30.889370031865063
31.053145480774443
31.04568063403751
31.099663171265842
31.20458664689159
30.886944476992976
31.026088028052786
31.127764941710243
30.972207690560296
30.923920739121314
30.963153582914078
30.517483992618743
30.787476085596143
31.07148696705336
30.98424566916919
30.864068640660687
30.80706547860305
30.83613028602926
30.674493085698103
30.646851364842508
30.572565893383384
30.71654662549256
31.15650355602845
31.012505329897863
31.026066601020926
31.001528931954955
30.6853801552023
30.654633747996026
30.545398281275386
30.514618533479524
30.58461521987208
30.68929698348285
30.598022181366495
30.715261776230665
30.685617207874273
31.02025883203489
30.943604301232458
31.08749240713862
31.057571987093823
30.84097575899458
30.75673081787122
30.766371486995833
31.30496641307151
30.944980833967676
31.09263989091473
30.79415612294777
31.139282424678022
31.380863966971148
31.074099853545036
30.95023446778654
30.775808151951583
30.8205406508866
30.847637288072082
30.979180441798214
31.075370313488637
31.108405943937143
31.175932731762977
31.096006416376632
31.11822682416528
31.260557441275388
31.59331340252872
31.78569073736851
31.506316245801084
31.789343513080972
31.690681395091456
31.154013402959247
31.047587262812065
31.50988349055396
31.42689471967563
31.26703026252223
31.14367495804751
30.81027770389841
31.071408657497887
31.16193491250688
30.911021949346075
31.183474155297855
31.295756996895616
30.651997708840582
30.671287917660987
30.792612244343776
30.60454960902549
30.665210678503648
30.830176622943583
30.86250777854744
31.095303267256906
31.107209952062956
30.93820256371424
31.083588098601755
31.13419945173993
31.311234049394326
31.390047714812894
31.34886793575478
31.06269219026174
31.46374779474927
31.00175846013848
31.24325642122895
31.264126404719608
31.439246426227843
31.362756170233283
31.350848493355326
31.67032702951967
31.35323546350006
31.53309330488272
31.273041333333566
31.643172295228553
31.6652430393383
31.505695630328812
31.5453643624258
31.4760929095983
31.480958249607017
31.693381865516567
31.70010762967897
31.56214690008466
31.658346793191125
31.529712550712222
31.7554195448069
31.854398008218222
31.479520943788355
31.251121143044227
31.52255841976543
31.411330650827086
31.50448566423596
31.53480426582343
31.370750840688817
31.686191154695305
31.597953047868756
31.683409429399838
31.792505014660225
31.940036208539585
31.872750230457793
31.714479317286884
31.38873139478172
31.312422282742926
31.561166101099882
31.851343876538046
31.936702607405973
31.75693811038406
31.67401772433915
31.880004550448543
31.861957849541007
31.815420396782937
31.51851145976211
31.90528529280486
31.568061505129357
31.329784797681608
31.45299467571633
31.45701235313327
31.341768996813354
31.415925998377144
31.72614643684735
31.7937500784711
31.694567850426964
31.777664956559583
31.694452719250872
31.603025505213274
31.420938768530196
31.730727405757495
31.69123504255017
31.52234995274444
31.62152152973154
31.597222523936026
31.528273533253312
31.387427818538224
31.29017769113922
31.227161376621297
31.144035425976163
30.956315532510875
31.03232930334586
31.146400391624233
30.965751151605804
30.870336865086255
30.94045233806812
31.03762148888327
30.937240488068333
30.926416828160754
31.28728527952398
31.11343038458682
31.092692063160758
31.421789619861617
31.324152566923377
31.533510967600282
31.482163111754744
31.344517966082364
31.082489296270367
31.274458868235588
31.14580906149326
31.170124004521135
31.17774798812428
31.204118003863652
31.3348443517049
30.76064579999023
31.246511167202865
30.955663167078598
30.936550886725197
31.171847163095006
30.932887650086037
31.125576548348835
30.855433561985564
31.339307456142063
30.98569804547801
30.932598470765463
30.912497929319972
30.84784238141357
30.779517123624633
31.021890387936274
31.548141568827642
31.313017610330434
31.293154794147615
31.21947336687385
31.247371774166304
31.013469685902784
31.121807759715498
31.093850686146606
31.274789650864275
31.07505520064781
31.197068588072348
31.259582122675965
31.345528992659634
31.48082853451718
31.542751808417375
31.259799216414336
31.04053565058341
31.059421864451924
31.101695348860932
31.01501262637762
31.23749390313265
31.15258207063342
30.83776919837141
30.79640114967882
30.741566109735864
30.795860175389194
30.865676872320382
31.0811130344168
31.090639071815534
30.684433515114307
30.758540833670484
30.984526241041234
30.927901926765355
30.842929105972598
30.919200073818136
31.0355429765145
31.07225376808517
31.120555232665684
30.8676555546311
30.62138229923086
30.706698504114446
30.534694263952247
30.786175611202573
30.68298149652435
30.512805366265155
30.909713302665732
30.987474362877624
30.941451408993192
31.169808187655637
31.09491517929752
31.342706938802564
31.269741324922578
31.22769424127802
30.996665212234774
31.32036483262013
31.381524471717352
31.00980536453547
31.174507216857776
31.446361410543197
30.930347402383315
31.526055606976573
31.230098736233046
31.26331269805295
31.208257241866708
31.44895126501604
31.501149512433305
31.21831948222647
31.34878043509613
31.201341448877027
31.087045607947807
31.211974418363972
31.344639429879678
31.548229389696928
31.623714977390005
31.34483843921241
31.230420533115545
30.94058691630418
31.176900123698637
30.8946772099725
30.788448292367526
30.665536439167155
30.469800493627567
30.490142736216903
30.62914015388599
30.94529773197074
31.08081835653566
30.76799570267944
30.707100633791004
30.6600824274656
30.36933035766494
30.42481025935059
30.598881837255938
30.232449928475916
30.630891014384574
30.437056458397894
30.231729569841555
30.516656287632543
30.51059759935809
30.379574142590087
30.767916094166807
30.731850978689412
30.519147147441416
30.613097538979236
30.637472369680967
30.589318299921082
30.62795698024124
30.903687730534255
30.662485759848412
30.352630823515668
30.38093796483668
30.303700040561978
30.397629700552443
30.548366709358532
30.06291485598239
30.51091713967151
30.599061794079237
30.47633529550967
30.210224366955412
30.45679503205083
30.520971995398718
30.740583891701867
30.910816876096348
30.71114149474152
30.69949032908406
30.566526527199777
30.731236261187288
30.322453223788507
30.470768467684664
30.369941821287803
30.54807300819047
30.511932359708364
30.779674028871455
30.6744983921894
30.900981434789557
30.49863147342735
30.623513271739398
30.44728846646826
30.388588263906257
30.716069097304523
30.507255724072028
30.589533541044432
30.61924318759005
30.480316834565876
30.39027047134171
30.493076932259992
30.515203069924766
30.20347426932031
30.42929532216436
30.375240528177326
30.514420976693383
30.440709903577748
30.529546833619662
30.495821167571364
30.127545284378012
30.254421814996242
30.22102921365628
30.17583702385269
30.38473409046642
30.116347616283075
29.828658750135283
29.93664635996541
29.880263905407304
29.979524138875973
30.107284698336226
30.063827501208245
29.648184976958486
29.716248917129743
29.529683701216488
29.604341936473364
29.93834842421873
30.317897948085253
30.126175931067618
30.12517122682318
30.16490035310165
30.067638184396994
30.08118502648486
30.200317684524915
30.38239883192324
30.0298858855287
30.335299256250977
30.40236659885103
30.546817580366014
29.989263556237898
30.08179296565374
30.057656142402855
29.941840307911207
29.94336659141155
30.139349187779565
30.12433876844957
30.356874123183665
30.462237514908242
30.267064634126786
30.152809207151627
30.197865213762512
30.31462077829258
30.4657096787715
30.401315153812032
30.32332104672554
30.49286747751557
30.652985516911862
30.352789551966364
30.580695298516385
30.125755356466872
30.114269476652556
30.14870507899127
30.218471716166277
30.13734825877802
29.950142111718435
29.99696618402211
29.814666539988053
29.92872200123797
30.31731698213518
30.484282351675045
30.48430277960867
30.186730416008608
30.383454358544515
30.25616569315962
30.56457413922198
30.312803308876934
30.476358478991397
30.424412884829117
30.585908231588988
30.248344105926112
30.28236086635817
30.27984796938766
30.480047687579024
30.589398745251255
30.50080420209656
30.37923549386166
30.626859512587266
30.624474976098462
30.399831592108495
30.346555028131537
30.234293321781212
30.654652860659464
30.748088553805783
30.861152789703457
30.591579308154746
30.85354768557533
30.68331165825426
30.514571383789313
30.729331687994925
30.192972005197966
30.227495601450343
30.607223052903095
30.481788201593773
30.63607832851549
30.60569151697451
30.719660742144896
30.526559809780853
30.245537700029388
30.396270854977097
30.18890898151427
30.574821514031623
30.273263449227205
30.94150520563033
30.672688665057603
30.966845147593254
30.601866472295622
30.696770089653835
30.411932661091253
30.202190734955067
30.37069112406797
30.517788234022593
30.761421732754375
30.66785865834176
30.544621637844195
30.70863705685152
30.55124941131046
30.65009180748464
30.530410132337632
30.644877330865814
30.696311076024994
30.554927519886935
30.49641952040689
30.527747510956303
30.72638524703526
30.442396033413726
30.170754826945426
30.425341108956633
30.62533084313518
30.399241943235957
30.21337108447788
30.39588891813061
30.284821292674135
30.172108846288438
30.383189381323234
30.602419242463903
30.7725014113544
30.760757752189225
30.779930141356626
30.488655101561857
30.45519312591763
30.364431531370002
30.270109658747383
30.3969112526924
30.867586180452232
30.729303858365615
30.65787314299867
30.676071385681986
30.340429313207363
30.510770317578437
30.403867257547848
30.21661790813016
30.58997953259183
30.47508473262389
30.789558730561
30.535870815471032
30.294060859424754
30.305245008738023
30.74162295150639
30.243957312291272
30.801711308694117
30.51468945920855
30.359041750819035
30.62407342500051
30.50741517801011
30.43753165540205
30.389741160603545
30.04107987477698
30.270980082273105
29.993020441529634
30.145247838882824
30.008373307646657
30.206726173350273
30.19437617310402
30.426456959328895
30.299185024925443
30.56074017407002
30.226213375898283
30.179219477000476
30.39395176932542
30.41117086747678
30.37311240079144
30.407389155354213
30.414769796424725
30.786005663451117
30.449576127831747
30.34126103341225
30.188587675259402
30.342849394034765
30.181273967511576
30.372512113536885
30.051733404978997
30.147675788781456
30.30000898769552
30.289633533368093
29.888095451015833
30.034563207424206
30.463057084964145
30.254781912248756
30.155390650525334
30.12299302415575
30.122345434081335
30.7357035115696
30.616299746366636
30.37689767481115
30.72840976692414
30.925448364078257
30.840865103566163
30.89918263006399
30.791154036252205
30.467342893274086
30.74838268099668
30.350164287629756
30.550920131584288
30.48969536068711
30.44831511324461
30.601755446109735
30.54414317504326
30.466042199384813
30.346621261199807
30.65027314526493
30.4143832873803
30.451359935576278
30.275971132847257
30.571147628823127
30.25861492819325
30.308260049724367
30.365816039639007
30.381995610962377
30.287031207674634
29.945313376097776
29.97424061150848
29.925382603271164
29.815630681135328
29.782956940222164
29.46210307821955
29.92917557732435
29.669605398636282
29.505886380630873
29.73354652183681
29.830810548823425
29.660993175981382
29.99172788897563
29.85754550388153
29.953335934380615
30.01197230328982
30.097095948889155
30.19219425594405
30.52837072908288
30.35428493887542
30.126876900109888
30.056632317414625
29.854529512882035
29.98731822005559
30.0266576740185
29.800856280560843
29.811215387239926
29.924884749649426
30.12723440055328
30.083734321070384
30.00860546364706
30.05849829027889
30.161317645731522
30.003696267557817
30.003034708473507
30.049138322427606
29.95805071971957
29.936637203569827
29.805332798828935
29.87453558628324
29.79015202068141
30.16550558187608
29.769241185554808
29.939496615288363
29.81276077896579
30.19803389695717
30.401797953967307
29.806011207541296
29.909766501624745
29.993180455219573
30.007268900748983
29.714036307860923
29.460267849886492
29.684400842831742
29.496057946303058
29.780870032568707
29.608726306634342
29.704987249646933
29.704299154719358
29.650909795725553
29.47285971443267
29.44097952348713
29.55873434938939
29.84101639340721
29.841424439457796
29.579815476184184
29.890807965464152
29.790197051106066
30.046712654034955
29.874647440592863
29.81263281960471
29.876083538613816
29.934669961464742
29.99199864740707
30.057460558255322
30.127758601164086
30.130255665560732
30.294323138903682
30.098960468565938
30.066514001673895
29.82024280177529
29.75177642226102
29.73820439828461
29.587033789078845
29.506552791192043
29.439599746021813
29.56098352417774
29.521628931446596
29.455428295832824
29.38120670313581
29.37004161919363
29.680991765357195
29.757851298387894
29.620112599325267
29.55845047086825
29.57484596847009
29.706379784877786
29.431858727785738
29.65714414779682
29.74916783870897
29.771734121654273
29.581437088628515
29.804563576122373
29.523227456135892
29.72177725029552
29.629298826144776
29.56800106957003
30.09146944656832
29.83573403511183
29.65734132735867
29.810900955674295
29.893550334777977
29.79307359560228
29.871957813866217
29.761526136232394
29.653522976910946
29.894460746124473
29.771294007230797
29.98559694995231
29.496408183030198
29.79341911797968
29.860183216219756
29.77122493855999
29.693371511922457
29.688586624540537
29.727648487190947
29.70398611604807
29.862676226624494
29.601155481615752
29.397223290339213
29.630162847514757
29.379382455659808
29.5920472752676
29.4664318568794
29.559684875652255
29.496670416398647
29.518656392832415
29.326877277278
29.07678510746406
29.318990612211607
29.669477733089586
29.647993162335318
29.47982370434345
29.5884436393102
29.668074566041145
30.076295478091616
29.940659535247587
29.809759229893587
29.932993352485173
29.907315122009273
30.062210193842407
30.029605818331945
30.359122401124136
29.89060268438028
29.80843066332206
30.041095867028496
30.056423428580835
29.868233111708275
29.743709591891328
29.63630995017418
30.028325817746786
29.48723095323565
29.764436668758073
29.443067910914102
29.25457350190487
29.2896031155363
29.229894410988344
29.29943627082201
29.428747258103744
29.58191621309905
29.525845014136717
29.711631029144616
29.984362649451903
29.662870800325265
29.733290940417575
29.88122998884957
29.78994307641127
29.799707831893965
29.845417000951667
30.068484471032214
29.95922585653579
29.938539514227
30.14022771521461
30.023256606447482
29.73725300584098
29.957432215507843
30.102986243989477
30.211356135390933
30.22598300492163
30.091031347060234
29.986499874641574
29.901007018453406
29.92346597943017
29.65793508238867
29.761721614414167
29.235095593734062
29.83313871694019
29.33850511485409
29.283962357281656
29.68175755197596
30.117998854583316
30.006067139062566
29.969023385293923
30.017383677853488
30.264485886412377
30.229232947927365
30.27052205663802
30.082173557708558
29.902609312347163
29.848084668983237
30.01921345901175
29.588672701001574
29.569936970218254
29.59600795943083
29.635334685174477
29.758375030147363
29.509725783750472
29.488114194354118
29.313923246388242
29.488863188094232
29.790291565419675
29.528384238519724
29.64959586624179
29.583244290497298
29.466178151660664
29.53751341627181
29.455402106914697
29.48173127129486
29.376254240395976
29.56052874656818
29.57983940580663
29.49948633582565
29.67399618167113
29.51980601262903
29.234314993581425
29.128457313764926
29.325125469233072
29.206174462443585
29.433601877714285
29.23395419976479
29.006103125571617
28.93365568442421
28.633451525602595
29.101495477099654
29.022055264740217
29.511874172099237
29.34139131033135
29.44642769020876
29.227558793616076
29.20608318874544
29.403603867560495
29.376179682630855
29.284677066681077
29.27047220634678
29.115528830371556
29.11335694550227
29.142500906628808
29.111380934677243
29.121328111382383
29.245230766098093
29.254112068173367
29.125825227110177
29.382762598249446
29.207422319114976
29.17380728517089
29.000550045104074
29.111468319542727
29.066386541256893
29.37235690073003
29.14300114212763
29.364461956806416
29.192669109138116
29.475306649958892
29.133453248442105
29.37098894596678
29.519207844038217
29.528858102088407
29.33319600412183
29.299056657049928
29.50325469475466
29.358947698401447
29.312537111281358
29.27677080924888
29.185853247314252
29.159946774780494
29.406323573232694
29.327378540378096
29.046535362779007
29.206196181048327
28.90950017290759
29.152128043861193
29.22639118912695
29.296242909628063
29.517128766944857
29.35450994006049
29.423992282604924
29.604008027550424
29.312580894602533
29.368189929371898
29.453161235352173
29.200156252149963
29.064952605997192
29.295390033192565
29.36507805571185
29.2969009355289
29.28586279888856
29.345433143481895
29.308444229627828
29.166581839732984
29.290315653123933
29.481721687431545
29.504782958127205
29.374122660594793
29.302370309919606
29.358360315256363
29.368925137312747
29.23539377289194
29.353316401069357
29.31608916340888
29.24701730099806
29.348535681424558
29.656272214134898
29.60928543129175
29.841898421029295
29.588305226712393
29.33926984799867
29.41647286885315
29.53818623036853
29.69434959733538
29.777160881005127
29.72272049570052
29.486924845703935
29.53706742191531
29.63127750125661
29.576903278884505
29.797156864554324
29.69403805461565
29.862632205915006
29.672664941491913
30.058423354814064
29.677862545699735
29.67159681019817
29.272883648324942
29.353002175250356
29.643708422854676
29.52963151024491
29.53237713386624
29.567625351858805
29.272810625032303
29.188698670001248
29.22448898694606
29.29255229732174
29.22280714358584
29.662746299676996
29.480247988311064
29.71957677982839
29.517650411264196
29.567034147055864
29.725071933371723
29.629316592943134
29.67721636862473
29.46466333807022
29.821216864627136
30.1044920809127
29.983555763432214
29.71575173246753
29.860076424676922
30.084330203572467
30.089966814059135
30.198013430434013
30.037062289704917
29.91320392356906
29.9690458343144
29.91192539629998
29.957028991724997
29.391409188979544
29.63637507678734
29.75598042336696
29.760876672078663
29.634661864247597
29.634331848860814
29.51935864509093
29.598729491646967
29.447292373939312
29.586287834877016
29.6063377677114
29.928241922593934
29.785420344505134
29.84648245136409
30.01600034232991
30.137470579202766
30.240091319997177
30.085677529522826
29.858248692659753
29.794763533584575
29.69460393075585
29.82082360012739
29.97819455784296
29.963313016151492
30.012363862947204
29.632984935594113
29.590280523889767
29.7555799979805
29.878153220900014
29.94652896762776
29.753892383564356
29.840157295617193
29.376307367402426
29.400762309147176
29.27766731939371
29.40907405965994
30.057562323526213
29.71302998791505
29.28180463590672
29.447850313312532
29.29066999366628
29.725174511912513
29.516311836256747
29.379987618540948
29.511658117352468
29.34137831414772
29.073303696294783
29.296721268363303
28.95861504907839
29.310812242317095
29.393727718830956
29.28864466952415
29.16646466074238
29.218937646753
29.106666553140393
28.964524567548953
29.363775750037473
29.471523802810438
29.32081063462611
29.481838382920902
30.0718951503555
29.505484945405136
29.600292866873286
29.622465658083343
29.65189262089534
29.42999003697634
29.569024895157757
29.47161799228246
29.274851707831463
29.635188134049063
29.682762867682612
29.600910675765803
29.401329803889766
29.31285959496716
29.25503915106517
29.468266599475747
29.26869519240487
29.147259908487435
29.28896824392391
29.336010350444127
29.262482132893073
29.084220341369747
28.833622847817583
28.94509601902045
28.78569157703797
28.975085203526696
29.070103030331403
28.931344734632518
28.828580941355963
28.54176854259255
29.07193518796122
29.11215065003193
29.240079821618753
29.028038748249323
29.47261232822786
29.219596866224304
29.533020133212418
29.55974724011047
29.495670846788293
29.061029755977263
29.13770484868743
29.238834295330324
29.234389838905894
29.15890058830127
29.196071159103003
29.14089681698284
28.938786599303487
29.389624058503706
29.22708989915886
29.57203088227733
29.316689932517452
29.29689783185827
29.415724115707786
29.36927217464784
29.276719454298465
29.51974225496235
29.252194322123515
29.69422014447059
29.748821285172163
29.525165748065987
29.42348935463597
29.652175678349053
29.710901810095955
29.55225196296051
29.72107540759362
29.670502670912455
29.611118302570915
29.737089873956304
29.55726575272612
29.484487065319495
29.41099200624032
29.20321266397925
29.043667011973117
29.123735211361492
29.230155350033183
29.15637882173156
29.134305088195095
29.31280973781869
29.144529951212355
29.33357847973605
29.213728809156326
29.429211785693198
29.25086844435265
29.019468025886727
29.202184781741913
29.40425204695277
29.288948366562753
29.482523762700016
29.803790075462377
29.635873774284224
29.655369488547375
29.268750738705815
29.09574814886552
29.288051474711207
29.31761607827121
29.046633184832675
29.494011669819855
29.494244359864524
29.207389439102382
29.69073650589819
29.59332800210917
29.491447472245405
29.287343242670957
29.433011306620944
29.508889708745148
29.292039961338922
29.512082176000657
29.158136498195343
29.613255862702996
29.464277201872612
29.268892903895445
29.203956021279133
29.48697317203026
29.23845377257851
29.23833246066301
29.035353073263035
29.415019209777995
29.07527685836991
28.922318086530208
28.78384396585979
28.930525042861465
29.00030912103836
29.24947408071101
29.110553620328723
28.760501854364538
29.279372774179436
29.62235270325258
29.125401715784037
29.582582046526003
29.318763920338426
28.985715396170857
29.123289377076436
29.149397410281438
29.503659835760963
28.994671344182272
29.152708918150445
29.45381433224476
29.597445498544584
29.328580036078193
29.185629529398526
29.403613674482404
29.41372802954778
29.291630902085952
29.297975260487334
29.61180487147757
29.3935958747209
29.431803779108595
29.29624283705999
29.443917804679
29.781852614156282
29.491408298974555
29.640014346657264
29.794540574409687
29.62980004946977
29.607221639345767
29.950895850396005
29.975348916248887
30.047972248046406
30.025843743644703
29.730255896788503
29.660757925317323
29.321375591607307
29.66838314642718
29.634150563417208
29.40045788861152
29.347888665615184
29.535993275626097
29.563456348728085
29.393347270547086
29.588442195020217
29.181758417218248
29.44654295012203
29.376254343388172
29.571606587602687
29.50978958867639
29.18731169119251
29.245796345117373
29.43748942358601
29.38069668497806
29.49589072955474
29.363556629859996
29.221091830423067
29.088467844855856
29.238482033512962
28.915403062718728
28.925324481607518
28.889524086081167
28.77481889124531
29.158559685794277
28.96720835235905
29.046723802118514
28.96044335009489
29.087785460075278
29.03842428106266
29.419943973485108
29.344378279849096
29.194434595499356
29.351011418744996
29.412914756810533
29.35902286089429
29.160430346008397
29.36740125630544
29.328543782852435
29.403073522716838
29.444057358023223
29.28433556124466
29.144378562475318
29.071026985993935
29.35291648144592
29.19150056934271
29.047551965290722
29.470441069043048
29.633125522780283
29.70632179035422
29.80316909814458
29.902942352025576
29.625675684772887
29.70180038472944
29.78038349838895
29.918297891193554
29.867954426663736
30.069848334592905
29.741260824876697
29.849978297305775
29.82675745764597
29.533899001599153
29.52277313259324
29.488938851548554
29.466775894842634
29.794059863901587
29.68565562554964
29.652116180963766
29.598704818853555
29.56618907959444
29.54048514545798
29.374032251369076
29.53500755184334
29.585889296817285
29.731863360226225
29.653833509892156
29.518095788073243
29.54623934519506
29.41294690635593
29.361330901119924
29.294370602280335
29.3668908146306
29.41091333166908
29.367703373530336
29.551533746232103
29.226737284667223
29.81977501294029
29.632573866851736
29.588679584634523
29.47351602353062
29.579296901184335
29.481056121101055
29.626488468650738
29.34374151836355
29.557805133895457
29.623550764482097
29.272183567421518
29.552099091464378
29.61330813825122
29.417819774537417
29.33098067566734
29.52853169566511
29.633817783065886
29.393031800461603
29.32624804041619
29.482183727193515
29.456281435921767
29.598204105086673
29.44413233079207
29.35737646985289
29.325637205551214
29.359315529480988
29.135150288940444
29.6607427541569
29.338617961788987
29.43927259252681
29.622884907205826
29.605313060479546
29.296832188911267
29.219284314627778
29.385539539745174
29.55856807490836
29.519851204597792
29.202375672229678
29.244932913778406
29.397364231668845
29.24487533146154
29.326790953366167
29.63429025372171
29.79375449090237
29.40319157900753
29.49138120776652
29.60540097455605
29.505635275405478
29.230434471760738
29.222869089964064
29.281844253570426
29.077746326066887
29.644814515556615
29.184449519289174
28.907197882685885
29.37711508158755
29.258399652559373
29.301151863032153
29.17660632464052
28.9944009049913
29.171952943450865
29.211282827669724
29.28669405129888
29.37527995698897
29.337230066214975
29.3428131287647
29.453909482800473
29.623985984174183
29.210058968566177
29.769604017077977
29.51377951956571
29.1445287892591
29.215718804168656
28.97643633751228
29.33359493552479
29.329504533882286
29.535276583256604
29.449181942879896
29.390162900731447
29.67329663424421
29.37912990559512
29.538140384092856
29.695503122244887
29.719223190736514
29.610428655024645
29.696268921835436
29.438660688267696
29.831306177488987
29.51109079047767
29.625681512685407
29.545507404648767
29.697567612430582
29.60023163994656
29.482565828021766
29.584982527842875
29.579133961583647
29.444612024949123
29.50914570892557
29.528571557174118
29.534312824523848
29.276793017651773
29.448400554424506
29.268080616914887
29.369920846694033
29.467039552727076
29.84501561724091
29.847884952349624
29.877585361238822
29.74000530943985
29.59488846401585
29.717536660620684
29.877803932666506
29.843423559427695
30.003766616852335
29.6535544403515
29.527052147277683
29.54560514608433
29.57230015343911
29.63576843861478
29.42903597385079
29.342727352855714
29.571265757331428
29.711052618575568
29.68909585312448
29.68605988343463
29.339778618169372
29.647816336613978
29.575735129837803
29.510040955781722
29.49822212802437
29.811908122723576
29.893714969466092
29.780423267493536
29.732321159506466
29.8054942764578
29.66913402039558
29.66674485686032
29.71963797504051
29.562095146967124
29.750492778946008
29.856188691721414
29.814279461703798
30.028818594334318
29.846592435126073
29.57550531710145
29.67545417018005
29.98705088811299
29.912819523005574
30.19618940851297
30.21100577018733
29.854799220485727
29.874442222227376
29.840836286695477
29.86162659031215
29.833138279000522
29.8266310873667
29.85369128023504
29.89276359437963
30.209944556159986
29.977202094463753
29.913307532347723
29.764977287324495
30.030529573689417
29.65500404932091
29.5231129930064
29.49465426192236
29.49668710638909
29.84097765172142
29.35292297047152
29.563370596481384
29.431080960853087
29.412526934616768
29.5403221178513
29.232849226490693
29.343422517818684
29.48807235446436
29.530147948924125
29.618241069083442
29.445274048285867
29.487921832457545
29.212560033570483
29.636637068603726
29.44555923757412
29.669841641600573
29.476252632175893
29.53622780002085
29.751858611182865
29.329587977997736
29.120132457676082
29.14722957860682
29.533851567596454
29.454914230564704
29.266502849550037
29.068984467225473
28.961946874477878
29.050735528264777
29.37970411789564
29.45762994215512
29.225908006446346
29.41340482318771
29.66433717264621
29.138044956073376
29.48037686593681
29.67081508280793
29.431996378209668
29.668399936087628
29.588284688124
29.558912643488792
29.35232136666548
29.72602909909161
29.457648995469672
29.600751767058615
29.42946115439137
29.180333494571485
29.485080380640994
29.263653413137394
29.54306208970585
29.382583895440444
29.384445976096405
29.490048023091237
29.41035409184335
29.259875309955472
29.441897925548812
29.369924429406286
29.240189345749982
29.378897274501394
29.48044284300877
29.13941977480142
29.157723598452684
29.399304189509294
29.243501231959662
29.222220835197643
29.402594810152404
29.390853642230194
29.384007370435974
29.36319474704898
29.22936254327545
29.293905434397555
29.262854628953498
29.373105595448365
29.498681803583366
29.461172238512226
29.44063152334399
29.41992306783349
29.2906416383351
29.248590943191783
29.187578594958527
29.163809197840187
28.70071024944501
29.161962914861828
29.404258557192893
29.126490453530153
29.21779265880358
29.023472724032345
29.241795966269564
29.024840780255946
29.122772643835464
28.717742920220413
29.074234396179108
29.083203696724677
29.36652756784453
29.255928496607247
29.189934341374855
29.185468553516436
29.01228094877668
29.252612600900264
29.135113938738353
29.21258100411635
28.96046918889773
28.89107260207744
28.915537215787275
28.817635726157118
28.845258603433003
29.057177618204282
29.057761612988266
29.013615904839092
28.83835916420209
29.001995240870023
28.749986789633212
28.672673320959873
28.567800636756672
28.807106326817166
28.82279994161915
28.83055186097579
29.064052960672377
28.838726855156356
28.773230239774175
28.64915743963143
28.704516247883536
28.593926219510365
28.47340375197544
28.29247577176685
28.18683288850526
28.553556282485022
28.581193254874062
28.70384764479352
28.856982313600476
28.580636013173113
28.400092630761957
28.58250863622975
28.44634465830643
28.915355267099724
28.735518854569982
28.701467733511002
28.599093771541494
28.682766016203242
29.082171924964904
29.06480472657983
29.252507998836137
29.111993302681544
28.865981862886578
28.90557394803215
28.767727757671135
29.221941006219303
28.994408137667246
28.924476722814198
28.809534791376137
28.974488142414007
29.080009816175792
29.19906687449058
29.270153075402337
29.325248725648844
29.44190841503018
29.10292349581923
29.23629755811983
29.365918064440915
29.605491193646444
29.3152143414658
29.43083164297245
29.46227342614331
29.446320339628762
29.36088706870483
29.44321618157017
29.70959489718877
29.46158407150802
29.630413293198416
29.58731663110367
29.699678445348955
29.65660993062288
29.475865208008766
29.698762611135457
29.60214261483874
29.615082410476518
29.342099185226687
29.586020747412196
29.704783771375975
29.5026407280188
29.366478485170894
29.383497868139727
28.933475508244673
29.455190648124958
29.50659996783979
29.543346285852415
29.46911347891308
29.311327643378377
29.400592030289015
29.643988638478795
29.429831371044422
29.667527593375617
29.55067186098745
29.449718005772784
29.53424888045654
29.563799213396972
29.344497186113216
29.59223552033934
29.755498362128122
29.65576577820823
29.87565195728835
29.611757143596805
29.676642419192635
29.83485795316594
29.78059269282788
29.82111332134319
29.827109637431803
29.483057847444087
29.714228300653176
29.849322328169105
29.671099699541035
29.566228942842887
29.78034956044603
29.471714775549636
29.56461864491521
29.60540273274157
29.619107962049245
29.283288263068485
28.99518856351879
29.08162416217501
28.87102468361255
28.79657496383995
28.781140430550224
29.058103032454664
28.917657895605135
29.00247983687085
28.958379000195443
28.81056311598667
28.687558629447025
28.800258794508473
29.199171932905905
29.076663007603326
28.893722351524662
29.064000534224462
29.360548103372658
29.09300149198229
29.01271198308355
28.938696865147403
29.142344794634752
29.47060267261605
29.25617585712692
29.43824816972381
29.6014685221254
29.43231958143552
29.51060228938169
29.24443917716864
29.277253401697365
29.478486729287432
29.357247878451574
29.338144645269114
29.6670647011696
29.504798487539773
30.141282709202027
29.802085437863518
30.08800580618008
29.859286542153185
29.645797668855252
29.605736184518292
29.57293136893957
29.343996654266576
29.376762691309352
29.240779334336455
29.253231779039854
29.416462211287623
29.16490428983524
29.23848741019057
29.078576511908324
29.118749502166192
29.191969231731047
28.97169265924236
29.32730820529557
29.474263155978797
29.109035912743867
29.3323527251601
29.48949591768997
29.26074984599596
29.43970068841595
29.152073623818907
29.087037444814452
28.732449672709112
28.81731638806215
28.92088796098331
29.11368615748626
29.19289145582016
29.11756601223131
28.964709443371632
29.155977556241123
28.986085368364954
29.048884055081984
28.987916159583598
29.195774093155617
29.277051977822243
29.082307579899748
29.303362763822197
29.135714360243263
29.251935511140175
29.37258730641318
29.108967022389596
29.136718755620645
29.02182196901387
29.07481424877905
29.2127926871101
28.86114627431331
28.86811340471797
28.967193569620235
28.727838787265966
28.501358549709426
28.26274956002766
28.664775653838245
28.734079021128682
28.66702400592011
28.822481838876172
28.96788146559639
28.97117738034599
29.21950844406206
28.694478005760057
28.477561787081346
28.620170371150945
28.62835387024024
28.694607878369634
28.889930294514333
28.81130380714706
28.798852167437698
28.573631154343015
28.40627441659859
28.552764974868744
28.389464537277348
28.09235022477738
28.280046393017184
28.90114354645194
28.89217845582063
28.58815822930127
28.499728131989254
28.60861292674269
28.301745102085004
28.280006243839452
28.413060872335596
28.60850724499361
28.757912932144777
28.70874088366463
28.591583045712053
28.889705547296565
28.62406627620022
28.74213717962411
28.819736598930636
29.039633965568534
28.992635302303356
28.95457059452727
29.112949036684228
28.960408892009685
28.952159254474275
29.358739804187667
29.054245016941966
29.09775106529394
29.263476779416226
28.815333970164552
28.95019404514086
28.974410515901447
29.0722372908212
29.013619494106077
29.068176703548183
28.92539372628329
29.070920558097438
29.043719153568922
29.05014972352514
28.89396339820853
29.215292564903677
29.208056194739132
29.247395110307494
28.83816369658409
29.01501761351025
28.973811623398092
29.071814505328774
29.183430649576128
29.149805583624488
[truncated: 98,002 more rows]
