# Supplementary material for: Comparative structural insights and functional analysis for the distinct unbound states of Human AGO proteins
Source: Sci Rep. 2025 Mar 19;15:9432. doi: 10.1038/s41598-025-91849-5 (PMC11923369; doi:10.1038/s41598-025-91849-5)
Supplement: Supplementary file 6 — Supplementary Information 6. [file 41598_2025_91849_MOESM6_ESM.zip › AGO3/r3/PAZ_L2_distances.csv]

cm
45.311498598798764
45.28611443554831
45.32293337635544
45.48132050136863
45.57617798757501
45.36747885770803
45.80798885848378
45.680086410933875
45.55394819825017
45.44891910302326
45.47418368213856
45.15633379107394
45.17223723181918
45.280220614746
45.72815501860778
45.927789759513146
45.87284340717733
45.63188036808803
45.91731109966522
46.37449619412129
46.34871968545985
46.36773384985001
46.133107120182764
46.31449620811452
46.431289377301425
46.5392770606514
46.886988195199365
46.82070297997722
46.58679570027896
46.564461670258346
46.23712289508833
46.05500442560141
45.48317531938753
45.690459847638174
45.70018463422793
45.832928285389706
46.16620975404185
46.074075589295845
46.04800736829169
45.5988376666864
45.817767336152805
45.75545493832767
45.90200995202845
45.97087813883073
46.00625716610434
45.703612547809236
45.80521053589653
45.84439835385422
45.840175053967066
45.785318277706104
46.118455799209386
45.535711633754666
45.592612507450276
45.56863108125555
45.19120634341952
45.515351468891275
45.76853315952059
45.865595651004305
45.61327647476769
45.51334087407956
45.99850144093764
45.865229669935026
45.80594123241596
45.96315079077063
45.78778021918987
45.87649150736352
45.72826301817969
46.337921805010104
46.042916768335154
46.52177320555017
46.50198391364009
46.28511990147494
46.49447767958938
46.2318562396558
46.19398513363051
46.43393311955176
46.35360567641177
46.137042083271936
46.37181704196161
46.36616253230634
46.7488145897351
46.197507490360586
46.568269019237405
46.745338578879064
47.06572943356156
47.11300412722541
46.830670249746085
46.802517567075235
46.856673418576705
46.92138726663182
47.02695187866415
46.63089878461666
47.24686580766348
47.04066790209977
47.097685461597635
47.207993270018555
46.70108171175485
47.17674506812672
47.102666719068374
47.200619018801746
46.747127258299805
47.14529096252943
46.716834852597266
46.65735119636822
46.95987651522833
46.995861587620546
46.973483746459095
46.7792922734286
47.08383139449305
47.02131435180595
47.06856036542081
47.0444340752146
47.125303053074916
47.03174061292992
46.846624171867006
46.66997003393355
46.372686144958706
46.128810837841456
46.180934588880135
46.51034900820046
46.60498493304954
46.498612705608416
46.110638177536124
45.58203988087678
46.1912531461921
46.14388995050785
45.980020666898206
46.33105040887379
46.5164540677839
46.52261932862123
46.2437418023288
46.63524781905097
46.59713032402499
46.423136183083145
46.36254270686144
46.31997724327386
46.696564387674144
46.33578637587962
46.181304346708096
46.32354575897448
46.27299590371655
46.448659634155604
46.69900836206569
46.346128102757056
46.57695909566117
46.35030241338812
46.51341461302636
46.28526671050765
46.11308640330338
46.237110202744134
46.188679704837426
46.21825503363795
45.73957749356417
45.97550601447251
45.811477025108545
45.97300508412787
45.926072236439786
46.256043305272804
46.01352600802668
46.023972053936134
45.993682246798066
45.87976246419946
46.13654261817434
45.67115469807594
46.10147675479705
46.45243329796992
46.226137065495955
46.43943406257891
46.7964240640657
46.779343919795096
46.80370774788428
46.35197015120634
46.47755553018764
46.41737663519039
46.120825399891544
46.55995192224648
46.06288090225513
46.00684759877023
46.3300171747837
46.29123964797674
46.446725571991315
46.21421703508637
46.29401127178548
46.195972452883154
46.57427657977679
46.350750325768075
46.59611804024013
46.842748917418575
46.634257755293284
46.864764448633544
46.63670488618212
46.494409052679906
46.57734499600254
46.6376005593179
46.371547863829456
46.564659615931255
45.98494294249535
46.13233762022306
46.35791365497939
46.14137316681186
46.10284691668521
46.37853694938512
46.19176109272944
45.958262123895416
45.90291173192328
45.84327323284373
45.938353955246605
46.68225810807649
46.303511111872595
46.248331421037236
46.33114376198844
45.80922205161839
45.75764622171698
45.47680325524067
45.69367973359549
46.03294910417881
45.95838000863527
46.10586400034927
46.03945838111035
45.91123099748629
46.08671220917851
46.13615042869293
46.41581564273219
45.89376607656816
45.77640911168482
45.67570036152419
45.72819717412946
46.29187267196661
45.76683495151293
46.28082545603103
45.923494555340696
46.27063719811414
46.63857022864432
45.99543174310722
45.988775796322436
45.8134515489998
45.880706964358275
45.89318121045559
46.06551719049439
46.202376087757486
46.44588968148723
46.46105600739568
46.40754236325432
46.26463817620243
46.518754415669314
46.66720288503914
46.61596781932233
46.42066360754326
46.85917831554522
46.64867078188184
46.49587466080994
46.193386434506486
46.70210960430432
46.868668129012974
46.70084931471131
46.64174821520785
46.207878917816004
46.36579767613125
46.56884281954349
46.27497101810666
46.18273512351314
46.393951401647456
45.88925085528173
45.73366957040142
45.771220812280475
45.74403537875852
45.68426423068413
45.88706281123524
46.1560485478352
46.3930974609281
46.59498433213795
46.28855252383188
46.46072239974248
46.727228314678506
46.726610866779815
46.84045508444578
46.81541510942062
46.60800960336493
46.763349806456446
46.12425443116466
46.490020693372685
46.60385595350894
46.86429024738069
46.78529384887186
46.666299391829135
46.94686028431789
46.606086169025055
46.62129604499889
46.61666917089326
46.983335715824126
47.175780960917535
47.18287005048425
47.02632354816318
47.06944295406914
46.9984148997236
47.30026604574821
47.428310624902544
47.41430010379851
47.54261661124301
47.23027522681683
47.453965514360725
47.49772535832462
47.20986612294912
47.20921112425051
47.37582304716723
47.01621096329571
47.05616097980761
47.495655419598904
47.12413911547198
47.21294162073791
47.46608292689005
47.13455616253528
47.44948783401142
47.39885722709223
47.113484254003914
47.009998335803445
46.74195962612796
46.798245377261004
47.04140542707214
47.49166341853663
47.293233774121425
47.15121407971178
47.20507535605723
47.17643929574893
47.35588591179001
47.470525639860405
47.01880259731877
47.55061194852983
47.19187040294055
46.80840136137269
46.710367554327775
47.088885510250165
46.92394990432292
46.801807434280846
46.93794945804131
47.13960065781931
47.08114143716907
47.026187801788005
46.99886832000189
47.10218663730099
46.833519205787276
47.00787492481464
47.125189145790664
47.02226856179288
47.06190519631389
46.99858068880909
47.054037961921225
46.732796990531135
46.630873972678046
46.59375061996332
46.50835695976393
46.164087359924885
46.29296375160115
46.15265726127593
46.09041513931923
46.060121323134595
45.98166414893135
46.3234401783337
46.13862431470839
46.23703678232683
46.414701406065085
46.40220098075056
46.580013448314546
46.6097719738497
46.734237500336995
46.72876080754798
46.87844014981867
46.72464565133738
46.448981280697126
46.66181111279223
46.550416853423506
46.303121467168275
46.47822323648168
46.27655683775414
46.759843677851094
45.883343632915945
46.43305413691026
46.339727270227776
46.11260056177158
46.531461607566
46.24911078192811
46.40328839836774
46.24676902499904
46.52923560214424
46.34502121391279
46.337901966757
46.453920493096554
46.27007438784019
46.15576699389971
46.44770582317997
46.85464718322348
46.64584041786894
46.82326651674846
46.45680368226936
46.67558920849626
46.426794988013015
46.648467411709575
46.77627879743684
46.566075278824854
46.37928283432437
46.2764245157063
46.38359461606222
46.79041805780775
46.617414879119764
46.56147848371115
46.311809281783596
45.87826533778438
46.104248705785615
46.06673052146075
46.01343644897064
46.30800468002369
46.22605574181592
46.169337945137706
45.917821878989706
45.923174658663996
46.08261557389696
45.922636759302414
46.18740995989086
46.14867963821763
45.98499275423073
45.964054198429594
46.10932236630886
46.04197255664961
46.054674869269114
46.16625662375394
46.13103401125937
46.219232654417084
46.20563565424509
45.798995872157185
45.82105080133216
45.761735280622
45.57029117173053
45.962818890041085
46.027051048289685
45.97290544527972
46.206173034577105
46.232891148766534
46.10986790741159
46.515964497541255
46.20021182638747
46.56479503332738
46.3465703193189
46.55227229191423
46.39416227754428
46.6284201458643
46.75564823659301
46.38508811152469
46.72950089623206
47.025314169798676
46.47931887724233
46.972380482287846
46.74948492360313
46.859323704284236
46.627887562547
46.75640849109678
46.92191151726091
46.555268475821215
46.96588106626862
46.87875713964127
46.66512422077298
46.94196916892551
46.941857755544284
46.8186008970611
46.988006397244746
46.99056604349687
46.75427816908732
46.540290559884404
46.64415915562073
46.501971346220415
46.24050386417734
46.09045131431651
45.66358837429552
45.957120215969134
45.98905539916562
46.5102968518505
46.2301362466894
45.99508296362503
46.05435496160185
46.255130110706
45.98484293355914
46.00818336379491
45.92390186582578
45.68576451312398
45.99346734351891
45.85058722356217
45.625207311507204
46.105682852858756
46.18026553263348
45.82422273751231
46.33251481255811
46.20742219738873
46.38635917129337
46.313104626289004
46.52437822578808
46.47771904314596
46.433150356413336
46.38126477930374
46.102960816665586
46.04767280881371
46.14737179150921
45.882367047683154
46.02934862991917
46.30643879529731
45.64889463398077
46.270743751041564
46.13706702312447
46.19441275862866
45.858164920424215
46.14633616982034
46.163037561596646
46.65102337550827
46.570812844253965
46.61008583879496
46.53776453552347
46.16148455361334
46.380253807494846
45.958154175936144
46.090311959106
46.09667242701205
45.78213437602951
45.84580021227739
46.133300190930804
45.92644001843084
46.30586105615091
45.92814998950416
45.978042576742716
46.0380620394599
45.7539702816088
46.23862561730514
46.09851598888444
46.11525424891366
46.083547180833435
46.00342517782074
45.83214727535644
46.0393250938925
46.087887803933356
45.786041882253734
45.878916938339636
45.80723920349086
45.76252794812295
45.77129063972458
45.6274013844547
45.8419864305743
45.64867899099192
45.51315234021803
45.45265095466571
45.45718294373326
45.44223910810837
45.504977213869324
45.08107885431406
45.06786780141561
44.948260506363894
45.02935914360443
45.19046421979875
45.04212332034503
44.525610843643506
44.6445514829483
44.36095469325467
44.77051778630142
44.99677815198405
45.15063869650892
45.22283654210327
45.18147563136343
45.108228586875995
44.94713721637006
45.10307692776081
45.11609349489869
45.40192839878882
44.73214508971562
45.16676343791504
45.53548966021865
45.86138655484211
44.987122177928335
45.03065679609978
45.15630467168281
44.8912281937282
45.00778189137771
45.14740494998603
44.967309322852955
45.50218326954137
45.71755906334264
45.45785599091093
45.06811095798066
45.340137678423204
45.50334489166207
45.670240875529494
45.55260553001775
45.44315748468334
45.672594688362416
45.86457653708769
45.6887047138291
45.878914276686054
45.27036502229711
45.03525191601304
45.20867345899864
45.3132765899134
45.49926077719989
45.329699753479325
45.210631446175405
45.22895991247876
45.1371769824485
45.73596961627516
45.97868210059573
45.97629297751965
45.5735843595038
45.83583236713313
45.62429286676667
46.226963943428906
45.871742262484794
46.206942331939146
46.0653629984692
45.97467374297271
45.6120041364849
45.71464416550589
45.66677850065151
45.72763853786289
45.64162791043422
45.638700785808
45.549214264528224
45.941795847860135
45.748015715428
45.45176892367154
45.56319018320725
45.49846526632531
46.08999457746556
45.91274157072331
46.3444156568843
45.95346936664269
46.01689875574823
45.788443352553415
45.52788352264509
45.94474900529831
45.35879813077247
45.27767982028657
45.572792682251354
45.48649675717404
45.82405536574688
45.57505148846319
45.646999245479556
45.47897305626027
45.15043546309512
45.285416899968666
45.137274440507326
45.78595603990519
45.39489996571585
46.2654539860695
45.883434914389916
46.09675774926912
45.77817209030868
45.88064021567596
45.80348527677945
45.39503274830208
45.70868914572177
45.82884046588631
45.851332099070966
45.946779768123605
45.83471887432775
46.044148883579496
45.8596297158666
46.38895046981838
46.06555821562181
46.25359249648612
46.14987341751002
46.036763265705574
45.75730783362883
45.93969029939012
46.282107855488526
46.12830236890589
45.88189247023997
45.94562664629323
46.280210154530465
45.74164954269603
45.90583179795483
45.81428399731008
45.85707110042233
45.65919767665913
46.16533591543837
46.4103219760026
46.34033305708674
46.315553678356544
46.26276000751539
46.01645931540767
46.12843215515654
45.77617634210711
45.42211023395802
45.81827458090528
46.171194842305816
45.72286050124958
45.88620580992627
46.02049198083993
45.522067153109916
45.477557181268274
45.656893640919144
45.27748768428367
45.867929897360035
45.61073450075271
46.24834739453097
45.84236853250986
45.32110427683036
45.7281127322353
46.080311835448704
45.68096680265192
46.06396866436894
45.68356977274062
45.69938136469054
45.83393864452987
45.87151411933302
45.95523249951513
45.925228975414534
45.3938585909371
45.649249360950414
45.4948939446696
45.38149441204824
45.691901446667444
45.423878796391634
45.33241257572131
45.836577042199366
45.963580078914084
46.24489539155889
45.794662794463065
45.76652539157203
46.24488630259318
45.99465234132568
45.8857689519541
45.8555123094775
45.93538677454994
46.23110024061954
45.8707986308243
45.70861420433088
45.53596218940393
45.9625275744469
45.57972182174706
45.794678036933874
45.60306890613912
45.958531724694645
45.90335426566194
45.78488343414163
45.488299013767474
45.535588069690284
45.95931973263539
45.80007678505809
45.57517781126102
45.77207728801293
45.75448712748724
46.21132897110451
46.18818760589476
46.05726385267372
46.43960107582136
46.54717546271661
46.47243077568249
46.09755091669003
46.106583297570396
45.9036502484022
45.8920312482622
45.77756095446165
46.043385784440815
45.83950693557176
45.667121855656816
46.396861286653746
46.3253890777771
46.282367982154035
45.981917380236226
46.33707690699808
46.124955745385364
46.16900449495291
45.905566539703045
46.148277065308996
45.99704453251519
45.94476980686369
46.145408267179
46.0323255939578
45.78130824032553
45.3716108490106
45.22019408304677
45.0760109928322
44.90091919557102
44.94140484587951
44.37477511032096
45.061060919881584
44.896859705914146
44.74276105938003
45.14135147041985
45.107246330758194
44.941010936016326
45.26845733777572
45.037554622437085
44.960010531745425
45.29852139439133
45.29578460507313
45.392945351743386
45.81770302592089
45.58895371381549
45.36818940675157
45.357404749624
45.26368571428085
45.299680264952634
45.2186447072274
45.20418446770667
45.22469225625663
45.119973523948595
45.531414389697254
45.11581986259887
45.39004484868398
45.45167990367196
45.49938337226435
45.27708792262672
45.200198673853194
45.35113159345925
45.19463452492486
45.168600450957655
45.08237001474223
45.101344247501046
45.044659022330244
45.42927101937918
45.28234806327118
45.592858024783474
45.297443589601855
45.51329300431006
46.128044518862396
45.45457815434851
45.59866451255835
45.36254564709378
45.42773437656687
44.89686229434646
44.74462101034643
44.688962377395
44.63043935820317
44.931500319798374
44.752590403027064
44.51825744851195
44.59221105409133
44.62435682995166
44.15332965751435
44.16844597838128
44.4731519067071
44.620235690551944
44.46633800665664
44.35410710975175
44.99236942857169
44.71663964995062
45.225526254933314
45.0682054396653
44.828536292711604
44.9892586045725
45.030779677428356
45.015770139039375
45.04736633000215
45.32467801832877
45.1638675802501
45.39427228286376
45.13185274845285
45.21178333141598
44.781898620194525
44.80666963399024
44.589700425801944
44.207767256483685
44.06946513571482
44.21064141731339
44.165212376484355
44.325171187879135
44.06540993685896
44.028744554390855
43.93589049883694
44.36592226349975
44.472733383515255
44.447620990894485
44.30161387674928
44.34241888284125
44.74099961671144
44.53238912465844
44.8559715725217
44.85945154743386
44.59284912379726
44.63013943812232
44.72017189311156
44.259679089807214
44.4631608210451
44.63558999373658
44.66301890398922
45.11211257464361
44.98121983142579
44.67642598969239
44.879469160865085
45.00822788873501
44.91542488080213
44.772228422344945
44.58752437127367
44.56434516838495
44.6384691003108
44.53143841276001
45.032642257026474
44.59938333768853
44.62497772940301
44.49557476914631
44.63090599714464
44.367161458986345
44.33537357387148
44.525381491381324
44.47289971981047
44.70821866640702
44.29035670595172
44.09545770831471
44.094634783819316
44.158985458621764
44.4270754799368
44.216651495131025
44.54658937117664
44.253211262777455
44.21509592098313
44.4303088734397
44.03907819405416
44.25223314242308
44.568101144519225
44.35263722193369
44.57418454654616
44.77457824257086
45.18747268142886
45.44308875973915
45.41684909493622
45.1679858828119
45.501354248081725
45.322870996187405
45.66905625426079
45.59649599003373
46.20303000033644
45.45074106642723
45.299970578207194
45.60096160118884
45.53730745351884
45.226266840854755
44.94433889236875
45.091396469703476
45.6408178618147
44.77712396118652
45.22718565452499
45.104618222185316
44.598255371345466
44.75198199036335
44.538369939206
44.691089091570724
44.56149136428272
44.84565170872529
44.8439135323588
44.75537532548254
45.38990153609694
44.8705098618971
45.16855660658286
45.16143100794402
45.19669216360804
45.1788635075003
45.29743181674066
45.859875596386374
45.67837468265607
45.74399218961414
45.721336730144316
45.68146298781221
45.21195096636344
45.670727604184826
45.60134894093673
45.831189727196005
45.87145401644199
45.779555209339755
45.5301980579411
45.643839314692435
45.615859790297606
45.319294531127944
45.055146879835995
44.733519683293935
45.311960196894205
44.64947055453124
44.687565496675575
45.095187429203364
45.71724512137019
45.20941568603975
45.37447052135664
45.427823856742776
45.76756451623194
45.68630650013233
45.76797766759684
45.38312946805781
45.435617723287386
45.450928220913276
45.475221941649366
45.1767784102671
44.96140592846256
45.30989207563769
45.24224454371359
45.2900578734235
45.02037278527977
44.89483121165926
44.96961059956268
45.07126411144962
45.48140139620705
45.213736943391694
45.28816589700621
45.18857612975131
45.018369886533094
44.79667638146703
44.814885255525375
44.59966057182127
44.42593277724253
44.62766616577581
44.60548289899273
44.763745997579086
44.86169111988413
44.886341008260935
44.72206725552033
44.749004929134436
44.600304710617785
44.50917426496597
44.86222456480348
44.96661538212677
44.37414034430335
44.16396217267391
44.089397316041726
44.682145803058376
44.762863624441565
44.925796575346965
44.8091104227824
44.765172368858295
44.69557330120736
44.5948343802851
44.99671386501609
44.86845926892288
44.55456925281047
44.75159806494702
44.653649836356635
44.5922251275971
44.63733167025928
44.569232168703984
44.634896607193056
44.58164337458343
44.87608942334632
44.6691454632403
44.862388103039834
44.589578670219964
44.71476724827899
44.21815008217238
44.83990425820648
44.56204911665317
44.75826169917933
44.68103742584648
44.89625340168797
44.657172581934375
45.108328223451146
44.77159508538462
44.95582647168786
45.01874030198588
44.851627298327045
44.56418835150032
44.452294251071564
44.828166994135096
44.72790330559277
44.91911499679103
44.998133811241686
44.842025315461285
44.713604744082815
44.90204021201893
44.802883927937025
44.6054175727322
44.688774337481014
44.40591255172376
44.388776662992456
44.45365215791558
44.694289233501834
45.12731869498435
44.76655100956169
44.87890971391229
45.18980207238322
44.95521096722715
44.61790624140119
44.60723273465267
44.40395545169831
44.42671438925389
44.514111883122965
44.64230358269596
44.68780969168348
44.853773910936084
44.86082232542277
44.94310301855779
44.92649250270008
44.67392826473965
44.890003881461375
44.85858446146279
44.74662716985442
44.89348657451056
44.455997596783945
44.32770650458516
44.375874311843944
44.64687028812907
44.66796254472137
44.50767256171759
44.50348192609542
45.08848035145941
44.90078906752819
45.31692859513282
44.886235995271434
44.59851166994973
44.887678342220944
45.148638297425244
45.2146512047851
45.513360179950666
45.413458644177105
44.99868981631171
45.042400226340284
44.8984738387387
45.198866334251036
45.377176756425385
45.2194307177942
45.23241943859412
44.974847198525254
45.538106894998485
45.03341162203862
44.90608500361397
44.59325529631299
44.50377975900549
44.763483791187724
44.556944705767755
44.66780339368489
44.64849467143056
44.61597462948708
44.16429610624708
44.27589362561912
44.210008066898
44.19273499807675
44.82807105930599
44.516783003770406
45.018104038104546
45.07422642079683
45.21081357856803
45.30322834762094
45.192219345963856
45.176837732800664
44.96330285032247
45.34186074877538
45.41460268196198
45.69201385916491
45.167807730853326
45.348985656094484
45.2717131426464
45.39896830987162
45.409391268182105
45.33125537330732
45.02465296964867
45.35987316558966
45.31173507703706
45.32720355596485
44.61904676653657
44.76476221230529
45.0132504725815
45.124716787093654
44.83016707268891
44.85849052969655
44.85024680380772
44.78220799634131
44.62640156316305
44.744339038677154
44.85930257838921
45.15407523276852
45.08600241515038
45.064447125038264
45.599909737460486
45.54648696328944
45.73568387562012
45.77557054770028
45.31665059157706
45.09318068191769
45.10218689185134
45.320916599195144
45.728234138334734
45.66856338888006
45.78661744380286
45.46870465234111
45.66424039568194
45.5837363222007
45.37870039140379
45.527715442256685
45.3719479765149
45.379490183426356
45.1348872336572
45.282019072008644
45.06445740892026
44.90983859489189
45.713441012573035
45.3635886753855
45.10188735828987
45.21435698855578
44.97999411369627
45.23653072153803
44.96859551603828
44.74777490065428
44.84657911142175
44.855919044551996
44.64026276624085
44.86266163339184
44.50151654056565
45.06690372248083
45.10237084799467
45.01352464888679
44.562839570997376
44.66582452288682
44.61823116478441
44.56746154179737
44.884096674212024
44.823661769514246
44.92149030108786
44.939827979926896
45.311653832727025
44.89933550589038
44.9327505139726
44.90693008620676
44.98893544128729
45.067216760813515
44.90414428321336
45.0242108379411
44.546790688632335
45.05398955477147
45.34308969357507
45.06709892926749
45.029970785111274
45.105605694762474
44.77105855205009
45.130004455393866
45.204061988466364
44.94466140915305
44.98623208308196
45.2015504632035
45.005411305880806
44.669742197228416
44.366108077639744
44.40081740428664
44.358021823053804
44.661773941155566
44.53489221346265
44.359816749810996
44.12679460900565
43.870354407280914
44.31328213186725
44.469043445833094
44.53670412335995
44.32164032238346
44.59891935483413
44.37125965234278
45.11222342819334
44.99757178628257
45.087244821792574
44.73172298261519
44.396472472702015
44.603114348891545
44.57675820244787
44.32011684462171
44.66367650545131
44.806929699946735
44.286987008102805
44.85179009405579
44.72463091768061
45.03994912617073
44.73927064860093
44.74999602469585
45.155192202180366
45.00545704854372
45.1729607610215
45.41464246981624
45.10811572577304
45.50288184919371
45.702606753573306
45.27886906979913
45.319393962448366
45.38415120026413
45.50293083593683
45.18879260742148
45.237588178022214
45.33031409652358
45.37649053119992
45.5497994822817
45.49492610979771
44.99605733107709
44.969076165195524
44.56637833468491
44.59440703810312
44.76110897587312
45.032668920837736
45.019862262423295
45.09972336398299
45.168335832486015
44.66923364875755
44.67438989107597
44.484574141253965
44.84183423693998
44.65337722141383
44.274079174729046
44.71215265466792
44.679363052057774
44.48321030300966
44.6155429935301
44.98646366605362
45.00231512068996
45.01000552394327
44.70670202810581
44.46061125454264
44.744361650932596
44.7963035971512
44.7836375779144
45.031561956692734
45.31148168646231
44.83964265477998
45.33486623253555
45.47054401264618
45.163115055284116
45.07279002494895
45.096007888775446
45.10588798422454
44.728344027954236
45.18487685235919
44.84428376090003
45.084134052851205
45.123715426440235
44.7921460059138
44.8129169682035
45.10337544312743
44.67847063314062
44.92263118078494
44.36265147699141
44.86476125903539
44.592664234298354
44.125209205466774
44.089101018923046
44.44360683799825
44.580967768807554
44.81843796654174
44.44695424657668
44.33319619891289
44.55739911493795
44.926591859848465
44.600383842114304
45.05528803603281
44.664613788131014
44.1173760044086
44.590892699207075
44.36555455228805
45.06678155995822
44.58428224792613
44.35078735554212
44.96474188029042
44.91074360748285
44.80673079694906
44.693013697355404
44.96603972180319
45.12173213195551
44.92888743515248
44.44937213274223
45.02664220429767
44.630626849177574
44.87247069700672
44.707248514217426
45.04488263642742
45.29336959304244
45.051878706952685
45.22087059668422
45.57087931659235
45.344735548122095
45.45396925488079
45.51914367485778
45.797118618262964
45.87470914718356
45.66185233941694
45.25508195534081
44.99311310595662
44.82563680548554
45.31072590197587
45.27147368591993
44.870793176541746
44.87423126861057
45.014560118153426
44.78523031493943
44.79442036840456
44.706657191072445
44.67883155865996
44.89944411184849
44.70204646010864
44.730265296158265
44.792916957798575
44.38381094173136
44.584276991323165
44.858992086571604
44.79161325877188
45.08671108039167
44.79328256822698
45.048237055596395
44.93096411211274
45.23107960235019
44.85575896610718
44.686050907250994
44.40381670936381
44.603650925746564
44.7343551914479
44.50986593775526
44.52657897555772
44.2710181271562
44.37099850801243
44.66461356250717
44.92209416953962
44.850965857950236
44.87881247708867
45.03902877162078
44.967080472898274
45.05628130939419
44.663629364828466
44.9862389733482
44.91888740287352
45.01314046355792
44.854404445588585
44.807102317518236
44.46961090487392
44.283552443132024
44.85406490538287
44.578940136117744
44.498955671279454
44.93682599396367
45.08197285614471
45.37481719747396
45.51789976883623
45.479894360735464
45.129229044781816
45.20432983579982
45.08810298407941
45.133815340005114
45.188428377732436
45.62822451820622
45.16136629930732
45.24661857943779
45.16402322822679
44.87560586790917
44.45631379165929
44.57142482101595
44.65060978870395
45.16406679885943
45.094885858744064
44.905424161249876
44.50967658296903
44.64742896279004
44.49751479840106
44.484023851318796
44.692821346093794
44.801786609063484
44.70980696004979
44.94123021602748
44.8297692899673
44.93389189383125
44.3443196402051
44.44101384574453
44.638325583372136
44.77111908018916
44.93493906391501
44.91294981615306
45.011649876008505
44.79148581477616
45.27981039134659
45.083374698275094
45.096017967717096
44.77663971931741
45.01302044527429
45.073180483682506
45.34379281820698
45.01380202741438
45.359597704728465
45.34675750624082
44.72940488899804
45.12854199129239
45.2262480204511
44.84790054786556
44.82055355596869
44.971260424555645
45.137653355026345
45.022917496547386
44.89274849488999
44.80688781905116
44.91442112567764
44.993463762772805
44.807467235832256
44.61575726601678
44.764444927121396
44.79993771183055
44.740765003783395
45.32465711472645
44.9283639563667
45.097489488438036
45.07495139899066
45.11024212803974
45.19476329327342
45.07252453174242
45.4330760920257
45.45256266286413
45.37138974040739
44.92069360779324
45.13691714729842
45.31018986808299
45.1688053123985
45.18059870981882
45.61933135344248
45.5872464467529
45.188919620958124
45.16597942179992
45.14289999535454
45.154988991853905
45.132210759390915
44.87180176588913
44.84865601741645
44.79380314786065
45.145389955684536
44.53154376107477
44.34854993806955
44.99900158487048
44.8046620604734
44.70123610413467
44.54149464301624
44.50614623351133
44.89651145061544
44.90002588171429
44.946378077505024
44.85901650180158
44.91089533736955
44.80962622748522
45.10000895399015
45.33712787105635
44.848331729554765
45.379658750431226
44.98007948728653
44.577822284382975
44.72284699365005
44.23070572929117
44.89226305935641
44.75222499357524
45.09755125156442
45.15300998465956
45.00332835119741
45.07989022188157
44.681498623615134
44.942711480908805
45.04999488697398
45.12346009825202
44.77403166178494
45.05600981875975
44.903165461584045
45.23881393057261
45.02306645310452
45.23912907980323
45.02311621835727
45.00647154027745
45.239201906480794
45.2565865245106
45.08487207914337
44.87579932575715
45.00849794847063
45.04169769130126
44.73113630377436
44.98781928464989
44.76547510917129
45.10203461955615
44.687876780423295
44.90893438315563
44.93327977815909
45.39256381716993
45.44260617103344
45.25408404270767
45.50957713546968
45.125362997150376
45.19703144105652
45.263873725217614
45.565425936438835
45.67806000398553
45.325524792032915
44.98016349537975
45.36856235476915
45.33621494480387
45.30277126600068
44.88054724076766
44.75390324328434
44.83138085995251
44.83806674485842
44.87673687207702
44.871954412849455
44.34235777887869
44.6991558060873
44.60849934118546
45.02857615024472
44.76833825511437
45.050741667891685
45.05170260993119
44.86170021560477
44.94721605517282
45.186886055260295
44.95605795433076
45.246151194096164
45.13949914534703
45.16567878971898
45.11186557718502
45.15819551090423
45.37289314965436
45.567795255415064
45.179365436388615
45.20017178008119
45.13609006892721
45.371084461382424
45.42238218753177
45.73682567081613
45.76499842687272
45.18968045767934
45.50722338483004
45.13698828005759
45.40796558255792
45.48754187398917
45.52498801492526
45.45575330815393
45.211495162244994
45.645574406965046
45.49021543168602
45.477822547137784
45.27096713492926
45.67389557937404
45.28000041322741
45.11931586796896
45.101288772586315
45.04098800407029
45.55284495561708
44.550942389284764
44.862117940312075
44.92689668135361
44.90450042003058
45.02832927786836
45.077837122952175
45.11055410125798
45.005173053937355
45.13271289633981
44.97442027624423
45.07065310328684
45.11033399961412
44.768651613160294
45.30027126555977
44.74886518412791
44.814204601928914
44.79332660901431
44.865438834093965
45.19259279553659
44.75257769373329
44.5293504788017
44.59220289948587
45.11140950552073
45.199559902985406
45.261820303235304
44.87126723151194
44.59781645147187
44.765778828070154
44.992231340374886
45.099617400444714
44.852411174259245
45.12116099943789
45.33170747286611
44.65501455025886
45.258303913624275
45.25673248694779
45.10509742073879
45.429312282806
45.1812625458005
45.20251123087903
44.98002072136335
45.3169464705535
45.16909236839464
45.28959253560608
45.059913513043874
44.636260871705424
45.02146929870515
44.77651096100252
45.103458611135544
45.14282021893189
45.08307381337806
45.048058284930775
44.99853729939528
44.88533705262246
45.13804782051389
44.98916253551111
44.982039325577375
45.31750994980431
45.02664592668766
44.92481137023967
44.83746964391169
45.0750350934126
44.74367764536573
45.00458045907218
44.784582517856514
44.9322559464845
45.03989839710254
44.88374346626754
44.52481593130132
44.55962387619848
44.85937796307167
44.93088004405964
45.1354846219463
45.264226031191924
45.15570630945658
45.07361337783464
44.70240312712643
44.98448577826952
44.918616021413875
44.88851817143888
44.379010262859175
44.67653655929549
45.20585424881178
44.553229369163525
44.629410806572636
44.797633196140644
44.830076294487235
44.71362816480508
44.72331513095956
44.584521719501936
44.778163073268026
45.01271463397268
44.973597407500385
45.29779013558908
45.198889819490546
45.1666976787883
44.77133675875907
45.025423352069545
44.95414488433058
44.976355305968205
45.004449467179604
44.45870947383836
44.57847979181081
44.8303708251074
44.76742674843176
45.193784239650235
44.79151072018481
45.36961367593186
44.94793920173641
45.13802260931711
44.55523969052613
44.448551148469875
44.29608348204072
44.71418786150045
44.60813848828358
44.77041229982528
44.97103731536296
44.9280291719402
44.5165530583267
44.39952024088672
44.61307251508175
44.35013120012054
43.972702646166354
43.6700061214797
43.687525929250754
44.14352655457215
44.222483349451466
44.36614773148123
44.59853552149866
44.50834695771873
44.275834618677415
44.54807658962604
44.33807201418037
44.60757192712241
44.36532591565653
44.48836293234633
44.48257608430088
44.25487742435254
44.527836830290916
44.72073646354293
44.639510387329665
44.773503814978355
44.814888370965264
44.459351385212486
44.599831783280024
44.85029107045345
44.77391984534693
44.521233382603526
44.315705878738704
44.68238770892215
44.894591709424326
45.107376730375634
44.98106771907224
44.801420254563205
45.32013152465825
44.9490664748734
44.75546273850032
45.21245571249809
45.47476978838813
45.148369859030424
45.26133439770375
45.20063412553456
45.237036366325434
45.20580107466589
45.028596313107656
45.476657988356024
45.13876138230163
45.18362988113341
45.41389536263399
45.58699173045216
45.67268420990461
45.3961404624047
45.810020335628494
45.55107420861985
45.55008293588434
45.29717309195669
45.55112447301428
45.71276789757181
45.65884345469679
45.19020742771316
45.13327600193622
44.96108758019616
45.189665361501184
45.360264496182104
45.22445091281397
44.82222254513776
44.91517979350871
45.07801092257369
45.49990731729661
45.12949956859189
45.24884848761229
45.45293666314322
45.289162313581215
45.210763639586474
45.32859826834596
45.009778456813
45.44751952328832
45.642132050553634
45.42938714688353
45.40043491624782
45.22957659284136
45.39749732099637
45.32170239070514
45.47067282449224
45.93815455903872
45.64454440763604
45.59182922989812
45.97576466085478
46.10216062070975
45.892099328999365
45.54497989658492
45.797394570862856
45.632056659691735
45.59648358063056
45.70247798186748
45.83185565088668
45.23436471200983
44.7970171207625
44.86169623974071
44.66532467694646
44.63351922336922
44.55523854995303
44.704962479009446
44.99060323822728
44.87714875728366
44.531181702747745
44.691206084165046
44.64709324267763
44.64126577554672
45.08178092144355
45.36633468205685
44.7302579473227
44.77855637362467
45.18981621156467
45.06247052160506
44.89542417794466
44.54900501838409
45.09099036253217
45.49306698331851
45.38395899513752
45.49784575693252
45.480611572150956
45.3028354487111
45.56910818673764
45.02299734372961
45.15451126660386
45.65498409513503
45.636590991759554
45.74232648007521
46.1065965722683
45.72830168134876
46.33260760685451
45.92702094768827
46.10552241198881
46.09186369934242
45.85966611329517
45.92286795416301
45.83095782078774
45.60119612424055
45.55452300187875
45.28811534085198
45.47022966973434
45.692517117372596
45.16392856178807
45.097168661248034
44.99509152541971
44.750775528993756
45.183581278269685
44.84250322034893
44.98648973105099
45.39950076520032
45.080328084718644
45.18963087132236
45.229855356315404
45.203508141245756
45.51334750268909
44.954289686836546
44.79739427506167
44.52684554836684
44.52634390864521
44.95730101070886
45.040370505831085
45.12923016154695
44.989884558417074
44.973898554656735
45.310820478159016
45.165470638666584
44.91686660719008
44.96721586316757
45.3637711222131
45.54532517161822
44.95306617782764
45.285934756396465
45.09197083925025
44.956068038604755
45.13308771598813
45.05709862317417
45.09007183663859
44.9369215977106
45.0142076591365
44.85110265043627
44.834295630960476
44.68675303733603
44.62641663423861
44.47153760171472
44.35205236576256
44.330734187640246
44.83276652095855
44.831193586491395
44.90251707026999
44.652933203978414
44.99647414333835
44.92087526253552
45.088026866012534
44.61518808113605
44.46451609759589
44.27338804474908
44.40322430266219
44.52148901789061
44.513495442751264
44.43246813172642
44.72437449433424
44.40448202637578
43.916376189896226
44.0683925565228
44.15554845014544
43.88208090527841
44.038115554901836
45.018080755483396
45.08826859404563
44.62571779153592
44.69002734600645
44.66568707999742
44.370895959414696
44.36766842077097
44.61139135328755
44.64429339273689
44.57456356053705
44.598798842368424
44.72051288761194
44.705703816157936
44.594478483615326
44.68233365226265
44.35519342138004
44.93823606826373
45.03850990743055
44.47138531094195
44.864558814893975
44.524236457113275
44.916396489728115
45.18086792517055
44.90301934551605
44.91320096285025
45.09590265240996
44.81195700876217
44.612831976660516
44.70251077654925
44.912462719834764
44.71593559529116
45.01746680367419
44.89635295550881
45.024167553053196
44.860208944738496
44.94384515288609
44.892909510432894
45.246511116152895
45.283875285683166
45.199364718131775
44.680456730191274
45.04036328878272
44.96734964201947
45.22728085702639
45.30461969170429
44.9250170099188
[truncated: 98,002 more rows]
