# Supplementary material for: Comparative structural insights and functional analysis for the distinct unbound states of Human AGO proteins
Source: Sci Rep. 2025 Mar 19;15:9432. doi: 10.1038/s41598-025-91849-5 (PMC11923369; doi:10.1038/s41598-025-91849-5)
Supplement: Supplementary file 6 — Supplementary Information 6. [file 41598_2025_91849_MOESM6_ESM.zip › AGO3/r3/PAZ_MID_distances.csv]

cm
58.087854624631774
58.04740381783133
57.910359264656876
58.37205803284697
58.60217999133218
58.58747560442512
58.03250016818485
58.161709122131796
58.487620976700256
58.80990039200813
58.92135639625341
58.52926884358274
58.58851775531636
58.116008039813295
58.04024708673309
58.33615925460181
58.71939242491354
58.57810765103926
58.05724999516172
58.30278641576266
58.13381141165852
58.788457684847096
59.67049200783754
59.660980002293854
60.032182762764435
59.83864365756562
59.668027191747555
60.02915038865258
60.51753014989911
60.550788308563824
60.2418176714752
60.318720671073734
59.861544632455185
60.12527906662432
60.17039650886539
60.442794010125446
60.29414664448528
60.426743982099985
60.37436232418674
60.30042277063319
60.31292340600661
60.58101558523363
60.020711258643466
60.701851286664755
60.980451215940086
60.10947445281355
59.859166044367754
60.131525784641646
60.157864148613314
59.614324287851964
60.121437579979116
59.91554347353337
59.91350650256348
59.68607149448232
59.709961700089245
59.40481788943244
59.92848772064137
59.96579881306574
59.29145494362187
59.0270754669087
59.388131360640635
59.9042397927723
59.88358069456746
60.02701864806019
60.18547306630267
60.57347281344374
60.498718182600015
59.93211688078692
60.52252754896723
60.228952411443835
60.49263686848218
59.92399727788787
59.68665710735375
59.618609986976786
59.48298322693416
58.93936273252629
59.08776718787487
59.0841810747357
59.32000958285231
59.245693833042765
59.43407265260807
59.097180011634904
59.407856177636866
59.105801631165264
59.44939615459986
59.24070693280027
59.219378029053146
58.622500576230706
58.97631302876074
58.66671471944931
58.82257767552204
57.83242062516035
58.32358961663361
57.9484425431665
58.085912069347394
57.88883811525676
57.92277847841434
57.9159802667074
57.82906028609798
57.740102410966344
57.05080513461497
56.80004961603372
56.58312757945772
56.34141924460805
56.64988452184414
56.84459624421741
56.82265845265508
56.48094829238516
56.53373555752905
56.41074030644131
56.61163000962674
56.96568140655974
56.778358237606156
57.0606879663731
57.21287649706441
56.77870852468093
56.80817915627529
57.6327625768387
57.4275034010888
57.49033056688581
57.48957044677907
57.266368059459566
56.51348464251689
56.1359162849683
56.8291795730214
56.93729801059859
56.80164889028852
57.18707697485795
57.29482457686695
57.54084118418617
58.12928627130361
58.46914059647524
57.43084930950663
57.37040645699105
57.423756502153104
57.088826339720086
57.65437752163291
57.568291678426725
56.912653306929066
57.557673537563396
57.467179682319866
57.05776461554828
57.87100027518415
57.588262838192215
57.818163284062734
57.377009913874886
56.821552040182624
56.85468114058104
56.96929480242535
56.415047219866736
56.95661579497991
56.960281622269285
57.176179367326505
57.27243886759689
56.923477172450056
57.45814787082153
58.05135233954062
57.90051013251389
58.2057107409457
57.8496013104739
57.74254457945763
57.82824601850375
57.966313154786526
57.723705073717156
58.237420139044154
58.02661740031694
58.0148115163645
58.452414697455254
58.215927159174484
58.23154191593942
58.14307255635895
58.0915454209571
58.43104030993813
57.4577829071655
57.04565017126975
57.244790486032876
57.55516187976425
57.22237941581543
57.87114204984087
57.88427380996701
57.68412996413447
58.11287340232458
57.478022399286026
57.292973439913986
57.7472448043514
57.75413075616365
57.295366306998666
57.563846823907966
57.677033252970716
57.86964033411173
57.826168317090406
57.27478358907618
57.167867684866756
57.23467682612271
56.985647925687815
56.85682998018293
57.07277787504115
57.13080635019575
57.30007108349111
57.31253687011331
57.54001570774487
57.26205743303903
57.16392159752372
57.36370588371545
56.42651909636397
55.89250695547959
55.92701982624228
57.04076160957261
56.654258244056514
57.33500327850341
57.25089846663141
57.28071120907082
57.39546502514
57.7249086527132
57.91044786120905
57.78663991507773
57.50794957908782
58.26460337202562
58.09939726235797
57.682656351294476
57.82598630109546
58.52363954178941
57.99598381161176
57.71596488977864
57.8036808491823
57.730735758144206
57.47240276634947
57.0257871294101
56.93377538345277
56.91667910562147
56.5108542644904
56.24546366839088
55.87308153925503
55.599593138216605
55.973056016691395
55.76910856223194
55.352724419347325
55.42369966792245
55.384470065217975
55.08126170495185
54.98935358783428
55.50995719793092
55.92319795431624
55.94851921489698
55.85579823978597
55.448348938868314
55.64331037337466
55.144766330643925
55.821431701726475
56.02352082687391
56.635774373979054
56.544183209139675
57.2600977360814
57.43864192280378
57.163854869072004
56.69675235333331
56.56796499945192
56.414277039520954
56.390120007511534
56.76807207753059
56.34164748958839
55.86383614576644
56.10689005144734
56.353333482514955
56.998792613281715
57.37308734600137
56.97237505104291
57.19145824454382
56.9278061592437
56.96847478304748
57.14786955322581
57.79606573309023
57.90407492367648
57.50946327212735
57.4918441467715
56.636093977087405
56.64391182035986
56.8649319292574
57.13224265222949
56.67660974099412
56.90312116316035
57.15009332008163
57.023165518927826
56.93355023707592
56.69401602934521
56.12484977239883
56.46789141030034
56.45621442774405
55.90832475202522
56.257819021857195
56.8385759942679
57.15648128293487
56.68878940999359
57.15961733375675
56.97340186759707
56.50011736014813
56.82403352852005
57.11594371961446
57.32687320425984
57.27083623453931
57.151565309069326
57.10136877127402
56.49693027376351
56.86997675410942
56.5145538979947
56.626011817328816
56.98103671188369
56.923270959900705
56.85543771732316
57.05316210805835
56.875675211185474
56.862973228555546
57.33215864785793
56.86335673014029
56.81287203281082
56.9269667939043
56.75443386190112
56.927291961094475
57.001125390987625
56.754056262863465
56.50402475992613
56.175953701280086
56.296888217840745
56.30891285474591
56.8832182508715
57.7567686608394
57.598028409647085
57.681208343812564
57.289551512043005
57.029218504677885
57.135352312372916
57.95617861241028
57.81319221891845
57.665403874911135
58.05124052890279
57.69743586299831
57.591613364418095
57.32109042640329
57.215354224782295
57.41288875129911
57.893152989005785
58.038892172777935
57.524337815230396
57.599358932763266
56.93205641254335
56.50615015677991
56.399224568824785
56.84593726203323
56.290681161053385
57.097215747405116
56.72989221621238
56.734034233251535
56.494356777057114
56.71824790252532
56.6021013551037
56.76399890244915
57.10953690903911
56.939840912816145
57.2069913514316
57.98367998179329
57.86618673382316
57.50383778833314
57.84302416816781
57.422857128381295
57.69479029490568
57.18291370638338
57.79875066027354
57.890734734070485
58.61611756628153
58.44963201659381
57.79303045959114
57.868785458806016
57.5458416035928
57.272941665380095
57.027606919704105
56.8657292416782
57.121224636049305
57.84991847388693
57.77094097969376
57.24432685211419
57.30853549116654
56.85207425623933
57.0911524988005
57.70715594535191
57.73562844754497
58.239962837110404
57.91913608690029
57.502586901671414
57.02578948856518
57.56171278449504
57.940602564475945
57.60104986186832
57.332344196405614
57.098876567271866
56.756789305379165
56.36390095400353
55.52744241737652
55.60826687570521
55.81287923014486
56.498801413280304
56.553101508752746
56.67399332587646
56.807001370029774
56.78521726580252
56.802870487188635
57.15648195042579
56.38003294344332
57.00975165052686
56.93118533963649
56.85355053766641
56.90828975890765
57.246643408745875
57.266315731163246
57.75074953232549
57.848577166729974
57.94545624860362
58.123355058573715
58.16764934926928
58.29090142811089
58.01244717563609
58.14894853719513
58.13372118498521
57.72965098089489
58.35273731810538
57.84238045461375
57.174015645493064
56.93345816713694
57.28299835814127
56.66167460279532
56.95365889427194
56.729632998284934
56.743075601389286
56.54108421748954
56.41858911937438
56.85727375028728
57.069929499216414
56.90776329185988
56.94775525508177
56.71972569048348
57.06688511901824
56.585649199778395
56.10146061509776
56.29009080130391
56.38061198271859
56.247654220466195
55.93943797525512
55.37832683379539
55.267617083561106
55.15566213149578
55.14003008700922
55.66026594839026
56.071301192869896
56.464093590768016
56.554331194658126
56.59026646820011
56.9805066865413
56.84345548987734
57.3391034005607
57.289395398577305
57.197053780765366
57.836523754871905
57.94482962356835
57.77521043862953
57.46833324408753
57.612774012438386
57.4350858846
57.67055666723792
58.526931142921285
58.093937840785266
57.869107925889
57.89289969340723
57.59158922615298
57.56162883732928
57.759789524779606
57.257627732785366
57.643462645434454
56.73401605047693
56.9923855445229
56.56250881913686
56.61728264991166
56.88577570456076
57.161396856411024
56.995931928558086
57.11822212072047
57.469036302826254
57.313197272895046
57.296200522515704
57.417301525708346
57.41412582674112
57.45871770762216
57.6029179236153
57.8183694443699
57.60210588501948
57.193771809485746
57.49790398677664
57.29742796134143
57.08029990449618
57.25380295441425
57.98920462535394
57.13431345956964
57.020814629510696
57.276221697029825
57.26233178378226
57.30420539276091
57.97548703108275
57.93813955978032
57.72409701989203
57.25549239579187
57.492975412280224
57.6700604579744
57.75277492193978
57.9531025839716
58.0609471441826
57.49910971634628
57.264940593080524
57.07427432380306
56.7250667328099
56.291353473364644
56.354498023284236
55.925982559005035
56.45870601453147
56.48110677598567
56.32447466402051
55.65455335904723
55.54964581675979
55.99263492231001
55.396712891822006
55.30137490513787
55.6668724365257
55.9221132674596
55.94795834779773
56.03847357352669
56.08266814542627
56.26739235656781
56.347314550712895
56.61778880981661
56.50531136111146
56.62308541815458
56.68077853623693
56.03661958400449
56.52310079927239
56.61301624116622
56.3277270577662
56.38873959551856
56.376845512445406
56.03012669551706
56.68086935471726
56.420568657653675
56.096481843940005
55.90299635062574
55.59180528874567
56.102219703531986
56.69202204075131
56.485162357113964
56.61508914031986
56.46372496738637
56.88077093707669
56.788859658192976
57.24567272187978
57.291475015619945
57.44659866232135
57.137486985518635
57.112046293210184
56.66128535536327
57.110175064255245
57.482479042359
57.49383557675428
57.30791753093723
57.29548432535649
57.444232009088964
57.33917490595266
58.37347828494891
57.21913178548366
56.88540064496888
56.75215064797692
56.458107079480115
56.40202777775261
56.441447309122466
56.57455725531342
56.76867369225284
56.55505909864611
56.25905044389714
55.70144690884647
56.1233255308625
56.3700416734668
56.827658734617785
56.3849001766086
56.671370676780946
56.318909642728286
57.07891031661388
57.26002101384091
57.65059351895543
57.247218856538865
57.0195695919903
57.54206679754416
58.18139174482549
58.27092133463312
58.40782604796721
58.54824937559539
58.81008513307191
59.01814042823956
59.331974395762195
59.76005306197513
59.3652574398304
59.272083757167145
58.775001759111575
57.90258657878106
58.129725943281485
57.826849311404644
57.371873881150336
57.2539601734474
57.67182399814514
57.70693795947079
57.77157220207736
57.59838493871994
57.63912332595903
57.89661854743906
58.01843018308758
57.73447988162844
58.154860510019056
57.82785352129106
56.781241872217144
57.07263506092787
57.00324719698836
57.434458984748986
57.77946705348779
57.84601421250072
57.888244162817806
57.77180003271722
57.664123169870074
57.61571730783532
58.22011784638021
57.74681250041918
57.38456238822896
57.939922315675275
58.157951320442244
57.68769671366228
58.0976173654347
57.90018643037405
58.149855718935676
57.94422453367855
57.700381435841635
58.11476393193449
57.94149461287881
57.74651459856542
57.957398417040615
57.52018177055722
57.170922485929765
57.008272346490564
56.9275242430061
57.411307810722015
57.41472255591464
57.927417130883995
58.22532897625331
58.19606902808197
58.08374537581057
57.774901004251
58.10000825747487
58.139769117216616
59.004577881643435
59.24001440584548
59.19524695980118
58.61905657012928
58.29098114021685
58.303441463875494
58.08375537744853
57.94512342125042
58.4351535101781
58.50623184229319
58.48054936859841
58.54380213105851
58.24353762786709
57.99064825281013
58.53151894060047
58.41485124241578
58.14091517520539
58.14879408380404
58.17235491030736
58.14292538363862
58.65478240100099
58.40378341121663
58.625615462538555
58.26835531113449
58.1598483422635
57.98535463464224
58.03189532055381
58.5773028999704
57.98296849008731
59.14926174381176
59.01693366038585
58.883695181016726
58.735764744787524
58.187210161395406
58.456387332123036
59.34272752196177
58.8398331682112
58.69592169210134
58.90970647282596
58.62720360961848
58.36496137167537
58.6938071167062
58.31451514065434
58.37344682730273
58.35379080072734
58.24690501905859
57.57227212502964
57.94986411631151
58.482656199180674
57.71352472227859
57.61209820526711
57.955079187318
57.783928963739896
57.55604036236426
57.63057732503349
57.381626924073075
57.314960109739495
57.54548254550564
57.174282520631216
57.581017309548585
57.038390589449016
57.05724621853631
57.90239876030229
57.465632316001525
57.109942377330306
56.72619021424762
56.287437654972514
56.249279782015634
56.38770681806395
56.64073355871205
57.06917277895272
57.36042013352865
57.41595770389779
57.55143181679372
57.71599475887519
57.30710703970971
56.77042893124026
56.96915737120611
57.12949913488798
56.91812048512161
57.065957872822636
57.60740942536943
57.41560604224845
57.71802110193743
57.57173988494477
57.76591324670389
57.45194981347068
57.363784907961374
56.91021279337984
57.563982914552504
57.00109471819533
57.34611158081709
57.320840606275894
57.16888274803086
56.78428202686849
56.75433535577278
56.566432110023385
56.28938626559529
56.73539732320144
56.53057364779607
56.21658209394451
55.89347686438324
55.61315260090961
55.87638226652036
55.9069844062669
56.16888603855916
56.35665327257346
56.27194078600878
56.433299149377106
56.90975624901431
56.916341860052256
56.842596708194215
57.164931539235795
57.10480139902201
56.76177410584005
57.21840872026187
57.62765835487646
57.994536423872134
57.807203303976664
58.09203620808251
57.79854014526446
56.97891831414017
56.89794845060948
56.948210771905096
57.15011492310862
57.086130194583646
56.46306787149771
57.19111079455032
57.01413965046358
57.08583349761787
56.889692508366885
57.199807905878295
57.07257103255597
56.87583572959373
56.80826228851033
57.29520861328141
57.19894962154161
57.36522316771086
57.604615959068234
57.549200048279516
57.10421600354866
57.075192533304566
56.74417702178995
57.27259190332237
57.08596066073693
57.043630897156085
57.28716072303309
57.55067446545815
57.99161133511233
57.02850408051765
57.03514557814288
57.72195858820516
57.13790733318613
56.65981326824017
56.91213500636438
56.546468895701686
56.53936262159155
56.65445782903574
57.158410795618764
57.46561028779339
57.13948651595733
57.437531386782865
57.3911473552367
57.35853627653652
57.28380032190744
56.99181727648026
57.070345604241055
57.17162282864663
57.44068706887487
57.70694183902714
57.319163250347295
56.72210765484017
56.971664634037154
56.616496737393035
56.33937176678102
57.31843801825475
56.798082622433874
56.705044009135854
56.95769949618173
56.47885773312696
56.11261918871591
57.04908803737432
57.41771357143468
57.22856297422764
57.703994931711414
57.16796699362473
57.70870680557998
57.68037361075607
57.76802734986446
57.42249691159164
57.413675502234454
57.43058437980687
58.066827999410314
58.54222864069082
58.20580637658525
58.845419878523586
58.30015134268499
58.13392823038779
58.52258924028584
59.00293551790698
58.5311427360298
58.35562994546783
57.76253566574897
57.97229955980193
57.876321785204695
58.19830057541753
57.959002944217836
57.51088914683677
57.18739476574667
57.461877804932975
57.72244806225908
57.17301948652002
56.87396975159696
56.44371978245534
56.68196614795055
57.07442079491351
57.84734708845815
58.03797977757993
58.518077766168844
59.51827036078421
59.83205981854346
59.758588402670185
59.875304514598106
59.30644467064876
59.89988469623324
59.969462019820604
60.42344247460372
59.92618912411516
59.720828847438334
60.498080379324534
60.83671403827434
60.37200282554765
60.230756448811185
60.074531634239264
59.47322610880962
59.177880490385036
59.50262992178784
59.551411428205604
59.80281626945984
60.0396354397627
60.010662850887215
59.111988216675606
58.99683481148877
59.10141778275721
59.692852825756546
59.37544833162618
59.113554318379
58.58890900910759
58.48400662103673
58.38553176169003
58.58286572279614
58.60301424929128
58.72814018859827
59.16958954044379
58.897432872446075
58.50834754005532
59.03465986033467
58.9491166435327
58.98113751689688
59.108759004073356
59.02143322216643
58.76583042644424
58.86616067274543
58.73059854432616
58.869384142538486
59.60133623800933
59.07469283230193
58.7783042306811
58.83975233107917
59.286102682133624
58.78553124588278
58.891432376451135
59.41995702038583
59.40731965096477
59.01214459057923
59.297624384905625
59.33371816402661
58.87305659710506
59.28489798852879
59.00611223291702
58.83733891354225
58.80452929370697
59.615334729625594
59.61618366972703
59.469342943416336
60.0559297240464
60.194948796539805
60.792471567779174
60.74188200530871
60.044333851908306
59.211228413879695
59.59607324452741
60.07558370214318
60.619569195853074
60.40703987473418
60.609466975616385
60.859856463608075
60.160391154374985
60.318717845085956
59.97502217679863
60.10267187829067
60.35693485118733
60.84252529049432
60.43602765644543
60.144690451350826
60.20187964905008
59.60057695182301
59.52187845169359
59.506213173378185
60.31221709125364
59.73857612632848
59.55554240767501
59.67653763146051
59.59757707762648
60.00126018228121
60.1847457698023
60.386983460064194
60.10954714618201
60.050757805035786
60.208470339959504
60.683077118637904
60.791881782043134
60.51294777072441
60.41237578499676
61.148185349353255
60.582426832041804
60.58532101165119
60.23566668754668
59.77074453623018
59.91023606788404
59.96693593304508
60.21116314530292
60.59694833845509
61.00949983327281
60.678694041147175
61.15796452082064
60.96217982187716
60.838329475483015
60.84866530826176
60.45298812114587
60.42623559230261
60.38057133584093
60.34854422589637
60.68912002534561
60.157263420818104
60.34215153167423
59.6550765958012
59.65887524462238
59.075480741801286
58.963176694186714
58.62019082823538
59.43127963045338
59.19990153996613
59.02365463291576
59.0000006714733
58.7009334622762
58.887597078408604
58.68346198387054
58.98218202761367
58.574765349653944
58.79438009773035
58.62280920120918
58.56044618265929
59.05366223807789
58.31669286785038
57.98905825573656
58.16583867539642
57.816298099107634
58.17535262373901
57.98030606013583
58.34170566448978
58.12856371356733
58.1807547794581
58.16609477286331
57.728561503174
57.69444697937043
57.321173248401195
58.04334798066441
58.08717817684186
58.014756785411635
57.47345925041954
57.88017476278795
58.314889769415686
58.39393804273041
57.98058349269074
58.790930230511954
59.16222361481755
59.22474409988037
59.17355734128698
59.133811848282825
59.06086105096151
58.73305227855619
58.90000895287873
58.800887937018814
58.45210022166608
58.42055895483379
59.04327581202449
59.40954598666527
59.00533608734943
58.60500119458524
58.44520282723318
58.63572497487395
58.91863864215984
58.62750666356012
59.24338830932547
59.11954543911848
58.98009836364774
59.11368733931291
59.30452093012021
59.285211421257905
59.03493445951821
59.12238349874977
59.1493297168425
58.74583162253491
59.08892634619206
58.49729969662269
59.29381885438929
59.90030371566439
60.27439212828746
59.3819731618652
60.03885068798354
60.2331976364735
60.003683141814335
59.8009736315388
59.71601573712012
59.7999639871432
60.410597478627245
60.4679571247528
60.43702744366002
60.42684500075765
60.65793676809522
60.88470396810288
60.52472149812603
60.03438525133523
60.16069036512324
60.056163101950325
60.240501120337335
60.29912740141722
60.61823728366369
60.526527214023176
60.64730023204711
60.57318403729651
60.84883329846888
60.71454835547843
60.22377624370086
59.974519873631465
60.18992259882728
60.767901229748134
60.944571450673415
60.39330377747289
60.08034333437238
59.681255069763246
60.019230711386484
60.53482377816044
60.08637144257384
60.132482447768936
60.30854306053561
60.134899287574115
59.70546546769149
59.977495364971844
59.86516244263543
60.01252778889848
60.06489361692058
60.00258310827783
60.0435348747496
59.70574520235587
59.52116247843553
59.84870679869659
59.699707966931996
59.91635167381143
60.06614529872933
60.02980016322465
60.258384517671814
60.278363737672976
60.633822480477406
60.76742216126372
60.59106591351589
60.8818711187771
60.54977526940551
61.109828562116306
60.84385873504117
60.77570484629283
60.76801779929633
60.575140965433256
60.468212864467006
60.526507714570144
60.74426510413743
60.59792013074919
59.91986490134208
60.42897898185025
60.44661076847069
60.08799807909404
58.731681180591
58.60207392107926
58.718817547274845
58.42433175272467
58.11571260749487
57.9370663904347
58.40425861437603
58.617804458092856
58.332489490424884
58.95639227232976
58.96423407822049
59.137455386701895
58.433355580644246
58.17273611055028
57.865829302091896
58.01870061209532
58.34352874130377
59.04711798618351
59.0028779483564
58.83442067252403
58.99663192848985
59.23463967441999
59.229917978364625
59.1053535053851
58.95643173396894
59.18908226550868
59.46364701975152
59.48072275720693
59.47672543540238
59.71444070593728
59.84008126116082
59.25743331897406
59.814874311400864
59.11473522754839
58.98406416786947
58.4831094609244
58.6400865379528
58.82139469242784
59.003706555490616
58.290850580442296
58.525439873012814
58.14314753839103
58.476358332934986
59.1032203167614
59.07592051717061
59.457229072481645
59.17255981606627
59.737879078650074
59.42154148050524
60.02259042774938
59.79458056981929
59.588096595572914
59.52752298489799
59.87458765137947
59.71161884776562
59.437317886180146
60.4235320782093
60.58038042230089
60.0495667020782
59.25053098874329
59.25635206031693
59.18783864570115
59.035490208945006
59.075656868307185
59.05452130275824
59.22803709704061
59.8130764607142
59.875305552992906
59.9187656561496
60.252914931025536
59.82083751052414
59.65620468635372
59.55163064966068
59.95228164603468
60.29044081874154
60.21350690877153
60.279857140798676
60.08816166392898
59.42106646049195
59.68616701355562
59.66717447465327
59.19199462146359
59.6260673405855
59.68857022562506
59.868559857202676
59.94357974214661
59.95045114980924
60.33298988859445
60.47524968102415
60.02071630530365
60.557275979026976
60.23769758287766
60.450441370012804
59.91214867966064
59.633958291281466
59.917145403269984
60.1204998935713
60.397180068917514
59.47345677750401
59.432076231780556
59.57017736925955
59.67576963746289
59.31280636081343
58.83488152385654
58.66496113393194
58.44858500643011
58.37203650871302
57.92834365540206
58.08867491387787
58.6040120803769
58.46813450199214
58.71741832713933
58.89727078746506
58.89099605779516
58.76254983646667
58.66964639104057
59.38807718951565
59.50857496249317
58.97100170796236
58.932887168354924
59.414520052514234
59.4550338691147
58.98484540327684
59.81610707336231
59.48391861732374
58.73466532981602
59.28017820102506
59.31334398925165
58.977397971909184
59.566159324614276
59.73998384504779
59.16584342382154
59.340370648977434
58.57757351613796
58.67131105989783
59.27202400795839
59.221591999370645
59.505832340157234
58.86236880011453
58.96843708565079
59.08996847410783
59.543483984091345
58.8839957747715
59.43497087738225
59.44558025815999
59.61814959404929
58.92514013947293
59.914309669085796
59.84933037716923
59.57585690800827
59.312119610745185
59.62415901739612
60.38931017202238
59.887022321572424
60.05540955403809
59.978416916955446
60.42210167267206
60.59742919074187
60.314495000082346
60.41174754045307
60.738845786237654
60.13869703425417
60.71917178492547
60.091078914599045
60.5655142380322
60.987010101672986
60.814980439826186
61.11463152964225
61.433956576278575
61.157160639978805
61.96142771136228
61.86763804342024
61.69162661354518
61.84155671953995
61.49509502497972
61.4969729591469
61.22168367296143
61.44412310695553
61.51292280733523
60.95945358437453
60.331984735610895
60.42954598663076
60.4242621355188
60.17264711747305
60.13210199733062
60.34827211901883
59.85446753353145
59.78187446594463
59.58773138087998
60.03388990382199
60.33245478042148
60.070623187171975
60.08866486249386
60.423087283744266
61.112956464295195
61.26063459004169
61.047311553690506
61.34998590495503
61.493337272501975
61.013135488951576
61.089549025497405
60.861645974702725
60.680266131338215
60.590119454226134
60.519499134012285
60.330937372934315
59.45054646751824
59.90783444953456
60.03254632525035
60.2668722947662
60.34988552604501
60.52210072276702
60.530922727419615
60.57047534230537
60.54932036071478
60.21910477530099
60.351342426001665
60.331314937531474
60.56068003476721
60.81734720185178
61.29719560430237
60.993505398301686
61.42282569485006
61.14118548789447
61.54493625586399
60.78233253231268
60.79835542687829
61.44667423581225
61.74465595437786
61.113388407035316
61.78934251900378
62.16836676907608
62.41482826697218
61.77140306597351
61.842522658967695
62.171546442296936
61.695298171239415
61.918891935391365
62.587163236514066
62.73489288103887
62.29980014511262
62.55412957194985
62.06167919242742
63.13814650559313
62.95484810601228
62.918414592678104
62.26407129745512
62.09483943756587
62.03783441402569
62.12652861037168
62.27215526508395
62.087238755316406
61.90754705517845
62.02586722064322
61.88572299971704
61.41242636753923
61.27241690906966
61.467767008734604
61.26156111264267
61.32150478141122
61.46100213685573
61.07294819711547
61.17239221680766
61.21724745279098
61.36812126742053
61.27252901255604
60.983462656630294
61.260178141352355
60.79627011231695
61.08126405298462
61.09146013294085
61.08628922754463
60.49039574094795
60.141157052726
60.500103063236985
60.52977788370805
60.114254942237785
60.72796266083365
60.02806484464765
59.622293138220684
60.230602947489416
60.517427141799224
60.23740305938813
60.54347174705264
60.84593599981309
61.146437757216425
60.87576384168252
60.294196520734694
59.73940136423852
59.997399495252104
59.7744535414586
59.7608205072083
60.035889893314696
60.05590983075191
59.778441381487546
59.50553806937507
59.97186576360894
59.87469911169262
59.644205274915535
59.270841442471244
59.20384214539932
59.08295495943807
59.58415782956816
59.24619204997861
59.54751300263202
58.55366068023123
58.79289412898129
58.36698081900866
58.76250139050353
58.85121124246663
59.33820823591525
59.32494204640021
59.76626889464986
59.98396239451769
60.027169284736885
59.54217799562449
59.15210682315335
60.10530719865281
60.36407047767886
60.11518382821084
60.44037346271985
60.629445342955016
59.201528269897345
59.35893141236166
59.55615176982192
59.44238025123965
59.900986996652115
59.255090076458664
59.428861802232674
59.40571718741279
58.97287641364714
59.42259375752599
59.457295887531274
59.45917997400185
59.55201384805137
59.09574125802037
58.71229929943687
58.49254205926101
58.261412309036594
58.33960432648056
58.5492908671341
58.84768402994601
58.86734526580619
58.97065538612788
59.13499985817231
59.34597377779254
59.8166118726162
60.184653255946564
60.43717968764223
60.097436354023735
59.78917739593946
60.20575134694201
60.371553779657305
60.404908998545174
60.45632673842894
60.58397866846528
60.276913858476306
59.829123753025584
60.535895865303075
60.781867487151814
60.49697189748344
61.05862864550864
60.38360682153542
60.580123625281146
60.45577198404662
60.59333523511371
61.23307708853244
61.05481150276933
60.797010172753026
60.76630600491161
60.81910326259893
60.949347828797194
61.208091603690455
61.08571866468621
61.042308404905825
61.16530464681146
60.85405844495864
60.73859663445418
61.04701704835253
60.441563193737515
60.36712950063788
60.514617489906364
60.51568547079035
59.81051639289563
60.276160399179524
60.08078595134927
59.91318120751569
60.10297521645697
59.82713167202582
60.14252487099199
59.67379609401006
59.49171898325932
59.19904992877013
59.07153674979427
59.70458537254451
59.0635472180417
59.17807697400252
59.02907372623749
59.04892225601948
59.111148368025525
58.808516067441914
58.52839255914057
58.80116809091602
58.35950317088206
57.925517854000105
58.216737793838185
58.41250153979292
58.019765261879876
58.21911145380068
58.13780961283251
58.605203968812525
59.31351900186511
59.099648766587684
58.46065298797726
57.913494819502716
57.45544107695912
57.71415264228462
57.424096171512886
57.93370346559499
58.189884116570745
58.05566713260861
58.137708511048324
58.74362058729241
58.21279326151086
57.96921899482958
57.91035582700754
57.50949693088025
57.45873819432958
57.95338131494392
57.438600436399234
57.07513627517234
57.17726719922084
57.62778399996674
57.449013198717914
56.94078555217563
57.35985212614212
57.50247968889309
58.16688564636071
58.43950327099353
58.52616133692256
58.310037788789124
58.30861541377018
58.483178800221964
58.57756951894229
58.715921125657715
58.755800748486074
58.6536107585087
59.264220377200786
58.94150822014028
59.025448604045124
58.93821072721953
58.7630136529721
58.65324252633078
58.333663951317526
58.68745959878123
58.36714151810936
58.17580601725925
58.359916967546475
57.982355557849
58.285292865592076
58.210892743708996
58.31213512920563
58.44782545618195
58.132824425499656
58.14428701636604
57.57757793159174
58.25364908242963
58.29996573083956
58.9815483077116
58.37553280622384
57.91124766429835
58.467529761108814
58.70938712946717
58.637647219855026
57.904212997073884
58.175031675548034
58.298244916388086
58.08491826012364
58.15458617681691
58.23431871007315
58.686862770055754
58.628923872521575
58.43629087061949
58.36806080017735
58.44568204791268
58.27085756806989
58.740339898792634
59.23259162590528
59.05833261549505
59.4265731262696
59.026506765413025
59.01877457142777
58.96469991303558
59.31835872904676
59.47926811945125
59.57135653389842
59.889634468999205
60.20678466286143
60.838759811347224
61.04508672098637
59.95600959920873
59.87630799564151
59.855447275299184
60.23807382037374
59.87458514872429
59.37175893400647
59.32100253762193
59.46422137805456
58.81765412101443
58.99864833509335
59.373898222657154
58.94186880333505
59.31946695935659
59.49011027464111
59.178834807573466
58.86789593664099
59.13038065707418
59.03932458892645
59.114681719646626
58.852981059740586
58.862429037951344
58.840627347033234
58.89993277892797
58.88103534233668
58.970925395980686
58.9602120520701
59.11555042943601
58.94576215523303
59.71503508500896
59.89303678765044
59.946137153064264
60.18436104779875
59.86453686133552
59.93467146495186
60.0689127007092
59.63359026101955
59.59770591652096
59.90979340333731
60.08671571813084
59.964327100945134
59.83391631640703
60.19900730797323
59.51499491518007
59.97124540041658
60.46428770739309
60.560068704776505
60.182375189573534
60.27165297687433
60.3750489783747
60.341330784417366
60.28430854321343
60.21964067747127
60.2315949280052
60.04967539819084
60.3935447535944
60.69244620113993
60.06078231772851
59.84405764882066
60.358910660666155
60.235632127781834
60.14204885048821
60.241369818072044
60.5081347693069
60.46032110101824
60.59665264844505
60.886218170345
60.8928113406458
61.15856733460379
61.0354127918908
61.086778315567244
61.01660971129853
61.614735624434196
61.15391435372793
61.00203545322435
60.79739780621883
60.04687121287988
60.205465312106476
59.98206985528191
60.36073271163181
60.23628720890714
60.67686225322035
60.22214726516915
60.50946171451317
60.72153357179556
60.51932030136116
60.78786249659444
59.99124853444263
60.11498434696501
59.86077958715335
59.88902215240651
60.003114746022554
60.24366661129999
60.58149396735817
60.981220228019694
61.14388607111938
60.958799189219
60.669886981168275
60.11949088913765
60.659743636149976
61.03771318565223
60.74500814183337
61.3620920336467
60.94203082944123
61.30126665224447
61.04867761892812
60.91517388881294
60.4771034056759
60.29590536766516
60.25646878733794
60.688411255173136
61.3331985565001
61.68296771927612
61.636148130752886
61.697151574347906
61.56598737251063
62.29419931312389
61.996651197825024
62.04598495882616
61.93943716348817
61.202348107161384
62.21446933580704
61.910222944911595
61.59266938182682
60.82636458599067
60.545383251474526
60.34940048633033
60.82316512544473
60.22356446378508
60.30646345077557
59.84130971874104
59.880147474303264
60.877582653501044
60.97317038063896
60.61312797502707
60.1327910719121
59.664087038102934
60.023763077465645
59.74120838114093
59.749122563664656
59.816121980862114
60.052787890217246
60.68834441636105
61.10640078319398
60.64053782021377
60.4343373510244
60.57486009705701
61.111608967881324
61.54610506484483
61.44749778881638
61.32900940614439
61.28878973179494
61.27399513547195
60.97744651513434
60.40920241614084
60.278761396786344
60.5079982695485
60.991168226456736
60.884367330337454
60.971152871559596
61.17478615797284
61.36996226870993
61.17976269931936
61.8001777962524
62.31432926392767
62.65379159207002
62.419329081036864
61.97288226363781
62.12890514699499
62.48177545361857
62.24367654223249
62.26344544564739
62.22148349403698
62.03765809963583
61.89743887355126
61.61350994601177
61.67780597417416
61.42111265066726
62.02068756844503
61.73504452478901
61.656521880490374
61.62263304934093
61.9430828385803
61.57260080747969
60.876938871757744
60.58634313793001
60.61888782311837
60.526339478123084
59.61124949077598
60.57328538293347
61.14548897847819
60.84627572602563
60.49201754554268
60.29312931291837
60.59507291702832
60.789389443256006
61.1675778676795
61.2118720108779
61.38825916907447
61.49186000603147
61.6898254247931
61.6761065994576
61.5472148058854
61.08392602091444
61.97362480465412
62.03388502751368
61.67151385106697
62.347146857102004
62.72756367176041
62.35733608337197
62.41325139257303
61.67037875093751
61.810098935603754
61.56568457741816
61.884619122593506
61.892361569385606
61.963855902497734
62.04252123779873
61.977087780671425
61.888089733741126
61.71131263719093
61.9279568599277
61.528755915401014
61.68163520249481
62.216527856832286
61.51000968453471
61.39158558659055
61.56446731677752
61.72397704439497
61.474172278706256
61.23776205174239
61.57831551246377
61.17185737643003
61.23982169462647
61.01359031854794
60.903376883788006
61.21590193737871
60.86634413819949
60.69453165114428
61.07409989336868
60.7188812154705
61.182322115045245
61.319908104319815
61.096327436101085
61.29186728690248
62.013285206155
61.66553334539689
61.21695397719925
61.01580153973899
60.89824047508734
60.993807213294076
61.13743869302519
60.6867664999629
60.34618480008501
60.55904110190588
60.56059489295233
61.48380136491146
62.25702427651569
61.79551053243171
61.16218932085094
61.11949854327557
60.885276242621885
61.336015189067254
61.321951318206295
61.29413331557803
61.11087059395025
61.19003852408375
61.68755704423415
61.701652590827536
61.68730679610813
61.89555515834961
61.47734496225163
61.88024147357641
61.829019529314834
61.70243706786023
62.229826951313235
61.86839036060425
61.961152624982056
61.21271515515607
60.57873987685458
61.23680479423253
61.20377269449136
60.94229322832355
60.91884176555592
61.3697677563994
61.34141263872033
61.74366028104978
62.111281852656276
61.991125041506486
62.02964496161815
62.431184223583635
61.93614235101904
62.54886319136569
62.22973438262651
62.28804340832829
62.16488750443619
62.39269878013642
62.32383675925251
62.354157421141686
62.413268416427414
62.30665863387554
61.9543545833867
62.50832027183012
62.89241680118489
63.49056358030986
62.81821274573658
62.56802934518842
61.98721988249862
62.06479888144821
62.811434177419684
62.91448107163613
62.63020528159194
62.659855342302926
62.45659136173765
61.83222820149129
61.94384842133735
61.787916183452616
61.87114019520037
61.5416952668807
61.853250068215566
61.46303278357899
61.566181007458965
61.294927609900576
60.432771894999085
60.853253415789084
61.28693014452123
61.40274149827345
61.4487131198539
60.99387140728194
61.22502542040221
61.2465494477028
60.65030284396794
61.14287797871898
61.50865285601286
61.481144561093
61.512916653982984
61.50546830733939
61.503647652782135
61.6838296670214
61.768925188399784
61.61067949828054
61.606641196833785
61.002988969028856
60.96885791578345
61.19215133989458
61.35538356790882
61.1939836869604
61.31310160829981
61.0617772237352
[truncated: 98,002 more rows]
