# Supplementary material for: Comparative structural insights and functional analysis for the distinct unbound states of Human AGO proteins
Source: Sci Rep. 2025 Mar 19;15:9432. doi: 10.1038/s41598-025-91849-5 (PMC11923369; doi:10.1038/s41598-025-91849-5)
Supplement: Supplementary file 6 — Supplementary Information 6. [file 41598_2025_91849_MOESM6_ESM.zip › AGO3/r3/PAZ_N_distances.csv]

cm
42.212015525367
42.481601944190764
42.6713590123672
42.39868135099324
42.55538163467601
42.84098558197283
42.70873547633444
43.06959861304972
42.70662318260918
42.726420935934726
42.844489794133445
42.887770490973054
42.95078050995178
42.74948090018049
43.074504661547444
43.349688108184445
43.14111653656669
43.23723696375707
43.797697810209364
43.90327707434525
43.79601954097593
43.63354202882852
43.19254360265759
43.86190753776448
43.734433964933295
43.595925501681904
44.136336508874884
44.23654369052029
43.88325190363361
44.08975013900227
43.62961407180921
43.32238394180885
43.230127508675544
42.877737080813965
42.84913745316422
42.85724191328647
43.10545607441796
43.064228834553575
43.01781706574106
42.659820534383705
42.58123559448293
42.35758547149551
42.286201946795416
42.42061938266079
42.295821923222015
41.83392972274159
42.24292113076181
42.438185351831265
42.43581729267228
42.511013582735245
42.596509635287944
42.33100483717097
42.18173669648212
42.55719273234781
42.499220576358056
42.77434900496628
43.056296604913705
43.167727092884206
42.956497945306026
43.006331160729395
42.9057201002469
42.547072089815174
42.353222077430814
42.620819914569815
42.71564134660037
42.36339365333968
42.002123716570765
42.63784154217524
42.82105537388602
43.47960553673242
43.46715394140275
42.893734229874546
43.24396760669607
42.83120507887388
43.091039191280615
43.24328643788854
43.44433414927647
43.317781221688406
43.724008748229004
43.42779844977971
43.33548091141852
43.20201479170001
43.53411935177164
43.453949151633246
43.869770153923405
43.57886409056488
43.26717319124454
43.63911740548419
42.9452649405522
43.30078980374999
43.025376174917156
42.93945519352587
43.6714774333828
43.71609509744622
43.78773643012312
43.727383552523385
43.45664677028907
43.90381578846995
43.96557896954873
43.65109775530281
43.27002131928896
43.511982350452655
42.90172024888948
43.35364424396328
43.62446284182982
43.602152493653826
43.40585783876455
43.323859206419684
43.754137594320596
43.681223499922446
43.79248265727733
43.842221366254925
43.67998993762097
43.60069414769463
43.58884272221534
43.230063542845265
42.9807608173959
42.82854660941752
42.81740788071811
42.88022408682262
43.22448166918548
43.11231846053396
43.38428148365603
43.13487123151335
43.41036031330588
43.22378636710126
42.870379201778285
43.14093495657817
43.64863410828204
43.578206446256615
43.45328334841759
44.025528383517575
43.97944999730461
44.01101017642409
43.68103921130423
43.93373408633878
44.01256102947837
43.99738822653326
44.00896300489109
43.886353153918556
43.94543958116245
44.22115267812828
44.03141568485619
43.97390715483368
44.27752966914685
44.11976799347375
44.291292520280614
44.19617232960016
43.764517165098745
44.28822076320996
43.79333450209619
43.68779480681341
43.27972720663298
43.63818152346062
43.185212113838084
42.98417060237629
43.34069655869628
43.381656410139946
43.065113801746236
43.020761655419236
43.29013788635448
43.48201869022919
43.19180343053659
42.79709897337839
42.79291954600988
43.04361503194676
43.158991585578974
43.11178573357758
43.53239799164858
43.675961285669786
43.62244118232026
43.764005317062434
43.56022183009682
43.80827837978553
43.640163842061156
43.57361748090507
43.13659767494374
43.16059358676837
42.807426038259855
43.03095841104153
43.284021342122465
43.14176467089691
43.42888854543083
43.831780790060606
43.494961089495234
43.11984666109011
43.60426466685249
43.97548933318213
43.8271029753387
43.62489671279627
43.74132993347346
43.87240648228579
43.78978284938684
43.350328970856374
43.27001813800258
43.26349643654638
42.79013021589912
43.159172907318414
43.28204478150018
42.830070057893494
42.81627562099997
42.69760892604844
43.05797246782377
42.860644266605924
42.80721375905201
43.01927530371291
42.98878927291827
43.50050741450376
43.27334937392407
42.48226333605252
42.706900022912414
42.253522065509486
42.02589634250428
41.679152042545525
42.03705952728351
42.28319574317109
42.06535712388668
42.27601436459137
42.81165520639332
43.16452054133654
43.24268402014134
42.962468207098595
43.22527835132697
42.96080584784325
43.116164021113505
43.364917836781004
43.371198394505974
43.60201516677203
43.43423051150397
43.8354391070549
43.49695577344839
43.931300787259104
44.271554569155604
43.7070628828251
43.58176214935869
43.19063695556017
43.54275367171854
43.73740810397526
43.78353041846009
44.0559586235605
43.66223035228323
43.66926284389205
43.76085648991283
43.014783347379
43.582491817889476
44.05982097090145
44.0325168135027
43.37647821597757
43.24592617835907
42.968314955226454
42.969435497331375
43.00551447770708
43.03028787622111
42.9807069909092
43.01199852912381
43.19631833586929
43.126223270724886
43.28479752256834
43.48811056867414
43.06170888635558
42.94441222873142
43.232453029978856
42.37111934100159
42.44828337354664
42.158027625598
42.36450317567068
42.09834144452813
42.38922212625996
42.167467170794595
42.55998140311572
42.69553413887164
42.56167825621826
43.174178229830595
43.162334753234525
43.49853928273238
43.37742656637447
43.3069597528525
43.15992610312329
43.24120571361155
43.28877297506592
43.492112279411685
43.347556187483434
43.52754725733895
44.076323597099446
44.530542864332276
44.46436770435093
44.19260823224234
43.98679501138035
43.75537046154342
44.32849930815056
44.047617298473504
43.96054622384426
43.86159205989355
43.79899490243182
43.6303205633784
43.55860380349412
44.04076850649306
43.73718126973053
44.137941929787864
43.76711242826831
44.34955818762363
44.452447752339545
43.99441193354527
43.88618967119536
43.821054243570345
43.95762317642825
43.93041180326776
44.026232869721376
43.98671530379978
44.08449528884251
44.23565536822714
44.13617240132798
44.462738167043334
44.474655166835944
44.449459602652915
44.09301389956672
43.82778538745395
43.61658396335792
44.1220030377907
44.454670834290845
44.37266250913082
44.36863761491565
43.991642839439756
44.02539073424906
43.746869350794974
44.34485649608871
44.11752588763151
44.606325655989416
44.54351129636159
44.24805860589641
44.20241409396392
43.731006376682565
44.031456201037734
44.41027784585232
44.481255523653154
44.30693949421961
44.43926204476201
44.6525318405113
44.429160963325934
44.74953677802272
44.448591783118175
44.52939445160098
44.25071605523612
43.99929297738753
43.767937586846
43.931243007223614
43.71727052391587
43.45466599981058
43.55852080092851
43.36087454846294
43.3769919812321
42.96127322100176
42.87863685930686
43.016288751759774
42.79528341788645
42.891148667902684
42.8109337500002
43.05635951374856
43.03946392066189
43.036262506147274
43.19228277943837
43.09266354796589
42.66088730360541
42.23101069409867
42.79216171722804
42.97669628891929
43.12825704243483
43.372327861252465
42.9098711792131
43.08705295342951
43.05873174043609
43.18527619262759
43.40933832738063
43.36168237273062
43.916176740631165
43.396939630880325
43.308079285547144
43.288397457453
42.864902979915584
42.86212878325098
43.143142443336906
43.19861394552106
42.737264900215855
43.019088824646516
43.17127558886831
42.70308812357085
42.64580742898789
42.797204449626165
42.641606167094395
42.873499897199714
43.29193186421179
43.418939548697246
43.43740323821232
43.11576562218467
43.189267474166485
43.05948088260388
43.0354279159073
43.138553621380524
42.92585232431785
42.720581220676415
42.72315498706898
42.72880811463687
43.1621766586245
42.88003858727589
42.882154628225734
42.807295871704085
42.79025260893648
42.39447782635979
42.680446541451836
42.80937588837642
42.71644519137842
42.62945751996984
42.45507322637709
42.64327693195344
42.71880440638436
42.58391917375469
42.65295565367425
42.87206114887289
43.005091019204436
43.04957940039336
43.149235123265015
42.75563946148071
43.047365438710465
42.795368999900255
43.018131578100736
43.19262072413303
43.60209601361991
43.21604406724619
42.86444714648283
42.919798227041305
42.6061415701397
42.73732733012401
43.26492337325063
42.98805419676224
42.4818377539542
43.11648711150509
42.96814249479193
43.236733410128906
43.10825012038222
43.12192014764329
43.06557132938182
43.19126354769849
43.21825190552586
42.94706071732404
43.29089722522551
43.30332506762936
43.21626961940804
43.42322618009574
43.90163432955389
43.227031595848736
43.7864549574387
43.62467347019566
43.590822196958385
43.13930631336602
43.03930276987083
43.056271537677866
42.8636215633969
43.02093156314869
43.79925346377274
43.82180586951519
43.8165823473899
43.68805794573286
43.31928535786789
43.1923972480831
42.91174037575095
42.69757322155434
42.44450629313882
42.43063092490668
42.51170265501447
42.046830869410456
41.58432729593602
41.46448381567968
41.86814873194878
42.11115632085872
42.32233626563241
42.07994953851281
42.329436821247626
42.310461093506234
42.754174432385625
42.097117378199854
42.36517331862442
42.31855510050353
42.01213364753098
42.46730678830994
42.31931583738916
42.606934324152405
42.69231519540417
42.425874040352205
42.50245485730667
42.65354896135438
42.50221771739379
42.308601035078816
42.544067820399
43.198440380698145
42.453976590127525
42.37724206838543
42.829794211096456
42.54467556482872
42.33153388259771
42.20525442074801
42.15930158380495
42.23011491090784
42.17490857890071
41.75725025281167
42.66772755498378
42.61210581361941
42.46130474375779
41.994025204423785
42.038734528402394
42.383640765987835
42.26753640013483
42.23713319402826
42.003434056440234
42.09404370863892
41.83257847698453
41.847421895553374
42.12918435162193
42.28219294107278
42.178961364659145
41.86600657728201
41.83451414474703
42.22408028120736
42.18994419286077
42.416446329965176
42.151528017691234
42.36119076045156
42.05912942666998
42.15216893381423
42.549221963742816
42.151073574691985
42.32075009024691
42.04773797532019
42.27952860288063
42.03858053307179
42.01303556946209
41.78627825717378
41.95382587828255
42.047926298625164
41.699102405414216
41.783016282182786
41.520026800655494
41.14569444026973
41.2462648740529
40.891479339430944
41.216933503939444
41.242455797605864
41.03554285746354
41.518576218713996
41.24345523471122
40.70444646292336
40.457134892764344
40.188463510207576
40.572950194323866
40.65549203600604
41.00106374371268
40.433853756794065
40.30328148789488
40.07535771744095
40.14781883344438
40.52523149890859
40.74869491332708
40.421676205443006
40.24827351410467
40.48190450491524
39.89290037334218
40.33970914094726
39.85397858971263
40.01965742955959
40.13026645522314
40.514197239874484
40.53975336218569
40.48594555692318
40.388428231995505
40.14785150830036
40.15690649286145
40.03007610467398
40.1706824698074
40.581580115020714
40.58117146277122
40.64213309742512
40.91209734425974
41.055413201624994
40.85404602399135
41.012033186336495
41.306698292817025
41.35897814535674
41.34122489546753
41.32471708383993
41.49806076113149
41.19051502358064
41.20707816440957
41.254128542750166
40.6730466273588
40.13125537151848
40.253067418166914
40.60117102542263
40.29676457433083
40.261056247527115
39.925114036120256
39.830904480691196
39.8079478513601
40.51838282741335
40.69259025948599
40.80586145352168
40.34388456653705
40.600923253821854
40.436037765306764
41.14666134417899
40.43740185638952
40.872749158042396
41.25138070742557
41.1803807027022
41.17854861789319
40.651067002541915
40.78385772816728
41.01362842757612
40.99849448750056
41.27716058206545
41.163229950581055
41.57310258475674
41.60563855874704
41.571341516662336
41.40823956267497
41.671889417032794
41.67689686779431
41.8718084289473
41.955807654077795
41.94677991044554
42.097088954504315
42.112039383982236
41.60626543644664
41.70617338356935
41.29827917494886
40.979732491122384
41.50029966004424
41.67644204167519
41.96870582269386
41.527511487565945
41.56496170790136
41.41929309460158
41.030812638330566
41.161999253268945
41.01305697653213
41.39756096160434
41.281880800308464
41.50309214992167
41.205097715271606
41.69440579285484
41.43963327078161
41.27313847744713
41.227529268361764
41.26129017240403
41.18722669879348
40.99632969515926
41.34384738560811
41.51729557630384
41.02260131344395
41.173543678409075
41.41397594658411
41.106894958021606
41.03182198898372
41.02196773273043
40.710188082426185
41.21330858908725
40.95432645505967
40.97170662277508
41.51308610753228
41.293450602506134
40.77202509811719
40.45944330725993
40.55859297496475
40.51342219202303
40.359524193520336
40.553845093608636
40.30019591875759
40.01650431519609
40.20286219720652
40.31430181305484
40.95440044243507
40.82068673307346
40.86651133331994
40.604495918440854
40.67025430134473
40.85143737316522
40.78909320464289
41.0276869886574
41.03477046835662
40.920093173945375
40.528235078740195
40.652496915436544
40.081903602499
40.11176099147914
40.618932180129036
40.1267547970221
40.458009357031635
40.56112302939587
40.872918111490975
40.880466817925914
40.474416291337405
40.786268851767154
41.18660389535696
40.91413692230344
41.309478768460686
41.27036269029357
40.99204047796758
41.234939583773816
41.0268752191833
40.994539299605414
40.94477768525965
40.65618286024665
40.72792135681191
40.37227998882968
40.66536286689958
40.92117307389422
40.74183768725754
40.41315761397168
41.20938147588599
41.050283411520496
40.91741541698266
40.725143682540256
40.46573986139229
40.70308523468397
40.760043345693894
40.65573422948036
40.59903599954436
40.771329318160575
40.89416578455277
40.75646248079909
40.43839033897441
40.37907650794617
40.37074849525152
40.146761397405214
40.30888441874388
40.172842313764946
40.15249703136622
40.23987751136746
40.19630389595466
39.91573372906332
40.081723082585704
40.5196305549412
40.21938212595235
40.38609622205867
40.78390807439693
40.98355624089134
41.39016516427686
41.35231510465781
40.656763111498186
40.87566490639131
41.05560553775721
41.32424483704314
41.002388857358085
41.09905856155753
40.73447010759255
40.97805122633498
40.76883830070156
40.86547878622466
40.704447595407856
40.95922114786429
41.27540452127705
41.94257647446316
41.58257020591624
41.17744356237605
41.090511624658056
41.32156331488985
40.92270119536454
40.63766745176841
41.195290931285065
40.93201659202943
40.71102744215454
40.756262120621194
40.78870218639858
40.58982366742141
40.47850534689917
40.478074991144986
40.39500111653091
40.428966841172965
40.624511454763294
39.80913914687059
40.46067983490702
40.558294948580716
40.48156683773593
41.14600438079854
40.9204655225942
41.24630936652765
41.66479983248361
41.33832924804427
41.18773731932558
41.520458452780304
41.333037492647094
41.58852843646903
42.12819589389348
41.88164280778554
41.824664960210164
41.50780512976327
41.66223390637837
41.74246019843978
41.43049142072339
41.12241196831631
41.3149578463302
41.44731292225424
41.86027639399359
41.368223541187035
41.61111823803415
41.931579620075404
42.3786128352425
42.14387480602085
41.88626286201098
42.06918048036984
42.16971920240755
41.72343920946648
41.53033352201416
41.461186651165214
41.131018024101714
41.56425802738804
41.48273097789423
41.33753039565208
41.47089925791248
41.20808164901881
41.62066302065237
41.23063089668192
41.72019307575269
41.53910217984852
41.39956508066241
40.8902305033572
40.710879282629165
40.79814833980957
40.62080572030776
40.96800018575241
40.793567532447184
40.48188060414175
40.63175692079722
40.38267964333729
40.43418859159402
40.471079771981586
40.5890488635893
40.709699049082104
40.70180598014809
40.96125708827083
41.07706532364567
40.70262228547589
41.006924536630706
40.62467282860721
41.01102845329185
40.53114190043077
40.83076957450901
41.12723741548554
40.52188674708415
40.58508554134798
41.03979815664831
40.887643789381535
40.53637726656845
40.924687029252816
40.29879978784376
40.470012849463096
40.15316893854696
40.04343784377526
40.168535467692266
40.22299607108844
40.0656080030926
40.53388766251798
40.12068520745744
40.24396549661189
40.33024467454
40.460279391942024
40.266239289410116
40.13210447324389
40.33837339799596
40.348195989238285
40.44534655508712
40.19103753026685
40.776879646845735
41.05661284204139
40.47637096383839
40.626786879094155
40.73163743593512
40.47961282053699
40.51715442332924
40.6983264001567
40.812368985899084
41.380947088246415
41.22172605422029
40.941524568517316
41.25380065787124
41.20534954632291
40.967112756748364
41.11437887942305
40.725792786812264
40.66534863531822
40.842444756129694
40.690499468980256
40.86302085080439
40.67083379792652
40.5752526313027
40.51080322590991
40.192743721354404
40.387359200997714
40.57166496078086
40.420048247169504
40.35101309514193
40.531338568382814
40.42192517978948
40.426819490150635
40.27689311439856
40.31170100401633
40.94085295980735
40.33750491840939
40.88469606932427
40.760537664834374
40.74556112054116
40.605044479777796
40.230993225407325
40.29909321798889
40.364860039731575
40.47480790741447
40.531321958956305
40.91556325495652
40.7752187055303
40.56662587749292
40.93138017400013
41.008600415888495
41.299832630501825
40.99651392547108
40.93402376562576
40.85063343991934
40.967223454749366
40.575556461117365
40.65604945956079
40.561213756071176
40.68148137341579
40.313403318398485
40.034146763785884
39.7920271466933
40.22845299824619
39.757512706152134
40.49645883952107
40.21082186310932
40.40387883107067
40.70133141461557
40.508368753474116
40.54086675207913
40.60535538190495
40.129870178028696
40.0986844350848
40.61412546861499
40.6123553394092
40.471750816917535
40.385418864914406
40.24703433151337
40.364064048072194
40.627386445356
40.57007440271449
40.854279652182356
40.660860077822264
40.738365869345614
41.05321769299891
40.79037311755702
40.005305381435775
40.88717625324325
40.534700565742696
40.898778409682215
40.86043760323569
40.75614412895243
40.633502807887616
40.75558782330152
40.701496314641645
40.546282845674625
40.50021957141513
40.270118375047254
40.64292430249506
40.29343606247729
40.188885696567056
40.68489330275408
40.80620134252234
40.80762678710207
40.62478925338051
40.7011872318446
41.04486046467915
40.99506226078832
40.64704256162296
40.43267944603288
40.374609991414964
40.681370726679994
40.608189147939385
40.22509064251339
39.845723250188286
40.001014333914505
40.166380444080716
40.21932607032031
39.89098014155153
39.997296627110885
39.69592289510747
39.7917590225361
40.057547360484875
40.00232214175069
40.332574037124935
39.77765156154537
39.96458806583053
40.02466680912636
40.21932144020476
39.88807140311033
39.759535838319536
39.66631200942929
39.659478535462455
39.69232791196017
39.720462191282905
40.062019896268424
39.47015299614514
39.4765320382549
39.69812538691662
39.37585044948052
39.74628804829545
39.897446232689965
39.073058946031274
39.28762262522362
39.498949277994875
39.85586666546083
39.71691842234084
39.86041603413466
40.15965321092554
40.186157052983575
40.25388079804727
40.090586951564426
40.192686195502866
40.30758997883199
40.2714823767971
40.266945654113805
40.56996222668897
40.28451220918381
40.02646094216983
40.154204061069535
40.37050184165267
40.10208853463119
40.14723922590065
40.25292973788243
40.17598186778143
39.897378130358476
40.25228393918106
40.02953096234148
40.078388980479495
39.96934065935212
40.035014573523874
39.71065894570895
40.14100547950056
39.88744814510263
40.3833536461117
40.09748652635518
39.94040388141779
40.0603030726392
39.61339434259935
39.96903100433987
39.73367267843876
40.081993251316426
39.980491112768554
40.221447567413335
40.44547596405325
40.38676298734225
40.20377075094857
40.29628294124344
40.10589186517684
40.04977987668777
40.56099121601955
40.37694943534511
40.5402983994564
40.1943413400754
40.168789092185456
40.71100891085566
40.55135024734276
40.311641475801295
40.566401683812444
40.41337788561638
40.10757212080887
40.15936996488156
39.86389711983102
40.098392156685996
40.46548177477406
40.36728008136203
40.187988775915805
40.47332975784332
40.764198765149544
40.77376245621135
40.63349634925336
40.72492345620931
40.736248323008105
40.194881370308046
40.0894279360057
40.373289540295474
39.7829558300421
39.962200098418634
40.0302108490354
40.07271086875255
39.966117268005455
40.05902133412973
40.30551811994198
40.5209375231246
40.61026499257086
40.5909687955358
40.516903432051144
40.61133347354745
40.74574244457253
40.34220546029103
40.80557837858119
40.35052187301467
40.78163148738011
40.3404837303379
40.23365902690707
40.414932232658394
40.06258393250894
40.48002633388282
40.62818418617435
40.273218443045415
40.22953299961704
40.79377128399176
40.22829951217357
40.159595592478894
40.121971544373515
40.13492248168967
40.105220679056984
40.0608266179382
39.7119328553439
39.555546655150515
39.55171297128236
39.35911845196739
39.272685772440944
39.404657831656586
39.7703420913565
39.8673283643782
39.68510601402316
39.979026830773854
39.99733939875334
40.197983995429325
40.10572220335129
40.25881664387176
40.26458876783289
40.28700296169967
40.614977399976205
40.72418418971043
40.90348581845805
40.68443287236056
40.5730683417686
40.524078144812975
40.64297349120494
40.63255234135174
40.47085683871085
40.431594966075934
40.52566908587698
40.61693665243067
40.66061604634959
40.30775471562344
40.02189724664586
40.293516574906896
40.25583110776699
40.2590444473521
40.217795642345905
40.36944135098897
40.34414658938331
40.72175391164411
40.86872672875664
40.9722022086057
40.87361658808307
41.050892065417656
40.57856889448514
41.17567955471346
41.05763997910444
41.5192615829947
41.26081164042499
41.15186005538952
40.37927198855747
40.472960270949415
40.85982614832509
40.62480603982903
40.54740351395071
40.923277242064415
40.46280387821146
40.4895798278928
40.468281495172945
40.32195916992691
40.66933577950959
40.592483249820575
40.68551316519798
40.33276846440516
40.308575796097514
40.27153030553706
40.41492117832196
40.978116485932006
40.62117998499568
40.395536532246034
40.33080586078728
40.27260014624126
40.24428038437868
39.83926491094685
39.661668362845774
39.65006998374356
39.781925133623105
39.79028242563821
40.02144726927265
39.70445100315977
39.85804771990871
39.66184520767005
39.76176122133871
39.70769779500593
39.632182757967065
39.22575557792861
39.35417056789385
40.04749615524428
39.832720390381766
40.13476660913436
40.10093728367731
40.26829490914995
39.980918758132475
40.277482346406735
40.581164347437316
40.53453162654883
40.66202724694907
40.80217637919806
40.561968962687786
40.09372174464532
40.543353675310726
40.725286981643336
40.68198363232258
40.33691925230224
40.35291530723667
40.00127204956051
40.00099090599852
39.8598492264176
39.61183522468447
39.786539517068725
39.91792780513324
39.78198757861634
39.59490235045082
39.49634623329459
39.73053954290252
39.266860060675086
39.66391367213163
39.94469452764208
39.813369473354975
39.60575392409987
39.03035000403934
39.76368300898881
39.83157201070573
39.953354551951044
40.14032606502877
40.053652729569535
40.013735853143864
40.263562682839684
40.151742709664035
39.89388419489658
39.69870541214557
39.6310332713209
39.72310542698252
39.73376663377919
39.43613523263808
39.252539676349365
39.392498033964
39.76376791961176
39.99253842107395
40.08956740892484
40.36792099208072
40.15278646509727
40.36821010898147
40.50610937660604
40.45112054211044
40.4017080626846
40.76482544665939
40.72652059683976
40.91592532177067
41.0922184613614
40.839633404811536
40.5194056784801
40.36687268057236
40.79235989504524
40.235206686907055
40.47171462419811
40.4561025875029
40.38879563377758
40.69504325462361
40.46950555458178
40.23081709414775
40.079495801986205
39.552826784209515
39.91865147755049
39.91818481614322
39.79828591761745
40.15989467509923
39.95128624193467
40.00431517859044
39.768312861309106
39.808207266145445
39.590847042085514
39.48548539698078
39.54443563511321
39.51500137701934
39.57965237301556
39.67122616844464
39.51743233663498
39.56763503212246
40.1290676659413
40.18993603558866
40.05175669349299
40.18303374767449
39.6189803000887
40.06877741629218
40.175843483574745
40.25926689546801
40.147111912674234
40.12488464937468
39.862606849367715
40.228560092676744
40.341077417038726
40.09370109636066
39.97048952605087
39.68939574492853
39.826459120586094
39.878795936489695
40.18423715528801
39.59460478657479
39.83237686633315
39.8191949297745
39.410011141636176
39.59186620457401
39.8993807523479
40.18217569900703
40.176028599477014
40.04514574314036
40.65394929872066
40.392579147653265
40.055603975935725
40.102122635770826
40.36668472743141
40.13073942798365
40.78393417306968
40.29346357396122
40.51481546115134
40.690742676598745
41.09664181418559
41.078942463791726
41.2592189971057
41.105951345664025
40.54058519477097
40.595738267104394
40.90301331075295
40.89703595668916
40.70613558545551
40.4752532119303
40.93503510314917
40.78844382150784
40.31388884218887
40.19881315966632
40.302507233994845
40.59067797388727
40.36427244739618
40.184571269962696
40.63911188757301
40.862887443669045
40.57063844728994
40.24148171850065
40.66812348920677
40.933632002997015
41.304757623326644
41.349046178742526
41.48252871436278
41.30490278293821
41.12906458623663
41.30893983381649
41.67971011223359
41.88823953311489
41.592868575104106
41.038600798448996
41.132425573249364
41.02848541952164
41.345490347337844
40.7976746923017
40.195432275996914
40.26246901225309
40.298159847407724
40.57541731891719
40.58110671365288
40.870752335833224
40.50715576014323
40.4616690558675
40.23720723731969
40.45335982408642
40.3503484056764
40.31955056986681
40.750244292280854
40.747897397096935
40.821640997368604
41.06021591983554
40.75097425916031
40.71039728120741
40.172224119830126
40.151889655579694
40.04264559105633
40.0636974944372
40.20062119442065
39.71816166866623
39.91500746434277
40.04555052766948
39.96443391881287
39.77307215928681
39.92818874412937
39.72404412270376
40.14827264356699
39.94125709107532
40.22309717574051
40.303026960904084
40.634591013980646
40.881497926932894
40.279167441716496
40.884526750134995
40.7564752189978
40.647149156791656
40.82493824779706
40.90252649919545
40.67331084307069
40.2684860939533
40.52243035436183
40.54919397917054
40.243052513802574
40.506450135471425
40.82109827674223
40.903745916473426
40.96236389080849
41.037017261607886
40.865641296621824
40.75350071139111
40.78402050315917
40.70207475701549
40.82534965827948
40.665593194302346
40.86780439886028
40.89134289042849
40.606797002804775
40.31977838525463
40.00311070421868
40.08307879934514
39.94561971130906
40.44397101108396
40.18507556318247
40.435449035815665
40.54993747266735
40.51961156505396
40.345876045002754
40.504394714788155
40.442299932686765
40.37136788126613
40.25551674263837
40.22700370668426
40.17998133921132
40.63837220592545
40.141485780736744
40.40124376970865
40.28548372399839
40.18007035844983
40.114287750425795
40.23065533916571
40.36622377318137
40.44148984267921
40.65351053375272
40.62346874272047
40.536013417408334
40.39602831869435
40.51099806973153
40.38340686009902
40.56869831753237
40.725720451782045
40.77425284384808
40.41875443636636
40.06386513003635
40.22131003985668
40.381703262052866
40.2883617927825
40.48977951700363
40.584917491145916
40.95946080984197
40.70522280785464
40.41203461806768
40.86952457427908
40.7403245999129
41.118377191353474
40.71192099666328
40.916094260207814
40.99720642058381
40.560420579763104
40.62961831728765
41.162077205918656
41.16969845670584
40.97272254381286
40.87283519688735
40.96027783580135
40.78471645692464
40.56863519600248
40.54263151257282
40.51496094546736
40.36917533011595
40.38655792296851
40.14846397902695
40.449348881304104
40.47312270332042
40.08849370968859
40.3021253402901
40.66444294534291
40.27657969015371
40.37410929825259
40.5270306911343
40.910060770941264
40.74544134755051
40.598505242643846
40.16982143551717
40.531450884701904
40.59538201065883
39.96561185763579
39.81545340350416
40.147820942442216
40.51532433853181
40.16787787011187
40.23932167418531
39.95451087033582
40.251619540323645
40.21810723830955
40.388408015721296
40.608554291293245
40.69033737172925
40.73658118998958
40.96538111849247
41.20090767591203
40.891427064607086
41.102560777802
40.933868704093506
40.69801766076658
40.4991231566708
40.59368916267975
40.97643366309883
40.954328205957644
41.12170276105631
41.16901645280525
41.305982812737334
41.13657436629964
41.179395365854035
41.063429528410296
41.44504330428538
41.49115804909731
41.111482882970776
41.584018217984266
41.77218441167733
41.85936570079165
41.72463414079937
41.44788876315217
41.35501776713081
40.86018862258128
40.75905396920306
40.83743151968799
40.68234749146669
40.826488243920316
40.99569347570412
41.00032647239086
40.78621526592969
41.163916165187686
41.21738788933114
41.129589725397366
41.14497384379043
41.24021647140566
41.32542705068409
41.136952077705466
41.42241893761337
41.32575041603512
41.31785100156919
40.94590780678574
41.32341073694418
41.528895824984616
41.57419561109575
41.95544208460551
41.511213446673295
41.550166883748034
41.722815766463945
42.00096913235361
41.51132757400098
41.15895089936295
40.85932466786082
41.15108776661569
41.17593573035594
41.226472751253844
41.21937134754513
40.91152052384306
41.06964239100025
41.11376230552116
40.890619386426586
40.919882443782846
41.025929593247554
41.06167987070617
40.94088110694425
40.84167606594696
41.04136903716397
41.01894879324539
40.8869972464522
41.1165358123643
40.71808323482689
41.13006938715534
41.23722900914242
41.23994559611255
41.38966197472491
41.42478366222059
41.39194224507631
41.32341209590255
41.61819655604913
41.796131354903025
42.2110409998924
41.64764650744141
41.54262709611921
41.898931729777644
41.8298834132691
41.56993728844168
41.55846021486394
41.212557545992496
40.951326245842175
40.835853630501674
41.44648327394827
41.09540896440466
40.90768834263618
40.49077298663899
40.467509940805556
40.59147329654781
40.3546544632977
40.13500391603361
40.5277700730284
40.50281151013688
40.48676239320998
40.8913788702345
40.553314483695424
40.6093471597813
40.79379971445595
40.59370839403599
40.30804757729306
40.27412315790776
40.78772612655552
40.47437305226691
40.463227149928585
41.00705508499037
40.89839593099814
41.24900462050919
41.07029700724298
40.91641029248447
40.9678449315061
41.022950542652936
40.9588085525839
40.64818598901406
40.81024710765872
40.74107784044478
41.14856452651955
40.896034035938285
40.62601890417705
40.55893356156794
40.4772173858819
40.4915751924286
40.800205853768546
40.518725013864014
40.671232113122336
40.44149309434858
40.844568014222574
40.28841970172181
40.434767377809116
40.45908509494969
40.322285512532474
40.4630766978659
40.01037460525743
40.17170974581735
40.06790075539598
40.57129042081576
40.61541739444316
40.47580501392253
40.45721269758618
40.284255098824374
40.3597848519513
39.99745786009378
40.07425267605527
40.1448073624828
40.18703607195417
40.069556637462796
40.21081155598928
39.98453621546068
40.052669803578574
39.853311400021084
40.03840489836669
40.00501097098343
39.734844756853704
40.034961353895916
40.05754791373186
40.341089159721776
40.13624573539098
40.2197121166124
40.51605946544217
40.4554087238739
40.03409959637951
40.31039068194184
39.95872464361348
40.31336991776815
40.411658165915895
40.70651949903646
40.97525102710481
40.87311067625707
40.91123858206244
40.477170720808296
40.52199089967273
40.706423630115744
40.48228997910302
40.19822221324119
40.191013693133854
40.4136416730405
40.44366087161061
40.264346958078036
40.1756455336426
40.24101128534404
40.483550760238714
40.343605242819564
40.244409786683164
39.92447201861831
39.9466471262157
40.19703148653842
40.27525350743449
40.32592457328967
40.12228153452647
40.05072660307038
39.78790186469022
40.19058089405772
40.40902780961166
39.956507112858034
40.16286130305082
40.41668090974326
40.31826042998131
40.162900878658775
40.27650840665696
40.407423996416334
40.06469345845983
40.02273161248736
39.60352657135057
39.85150637972751
39.651633903906585
39.28274118245781
39.49199357774584
39.59063352663286
39.50460218824734
39.43974790137024
39.81593467649789
39.64456193767069
39.2220272806323
38.943661155179925
39.14551134537056
39.21396617648139
39.22026926358817
39.05273669678125
39.00773366383968
39.428166395792665
39.53579883642596
39.344519145822204
39.43972881917902
39.423787062851545
39.34418812335047
38.981612320403556
38.98583819004931
39.424924934364185
39.47681750884762
39.497261466928464
39.140892608769576
39.01795749993659
39.194047923841836
39.33047928003891
39.35863642262806
39.254699558477114
39.4945051078632
39.46388382909493
39.14891758502704
39.6957565571196
39.89441830277111
39.86275686683561
39.964282313061794
40.04539522102607
40.50735983980546
40.67218187041141
40.61273323779814
40.47197035904701
40.74541637069543
40.37717537174813
40.29761006085176
40.21741773690683
40.049419192278336
40.04105680669452
40.369046990698216
40.04183973118037
40.260510206929055
40.192903366871384
40.12518116548146
40.458360288298486
40.09762594393842
40.30554453082151
40.77943789619667
40.91587890141111
40.9210753146665
40.35369470576494
40.57391436720752
40.43023871469939
40.70846745808625
40.41699886272465
40.71119219008096
40.90969601391058
40.570294155731176
40.45370136485271
40.5010623626575
39.945304986456485
39.68860923456727
39.807520497496505
39.980882745637295
39.780189735072796
39.97430147744994
40.05802772458703
40.10610681919698
40.18954161276608
40.09711197867338
39.78170551833645
40.02965786144331
40.16556079875347
40.08008521953177
39.872779112699625
40.28614531888112
40.338304550316685
40.29210194706159
40.34894208197038
40.28798882958477
40.29382044225769
40.51501737576639
40.115776603584486
40.70189765463356
40.53300724322343
40.458605948389575
40.63077761643561
40.49807115924139
40.63123648896715
40.167198806390566
40.296667088450654
40.42087523266996
40.30089598063637
40.308077549206594
39.98029488735864
40.06029086131858
39.67779212254816
39.97205586905387
39.839592286393014
39.61236472334874
39.898025364434986
40.34314356121351
40.078504335268185
39.66957394938696
39.52510928454343
39.60044607212055
39.627011816756784
39.987686034138484
40.11936216910929
40.21973919925653
40.12374309260154
40.554376718593076
40.76404637664202
40.804871376386124
40.811485228076634
40.93969830670095
41.150317324294214
41.35486295344587
40.864631871368346
41.10706234013178
41.419746976887154
41.30050826856601
41.217548371891176
41.19965503780423
40.89910662613935
41.16952585584639
41.329609890995705
41.39598863846403
41.3624263031786
41.02359341677273
41.14510043112984
41.21470339912861
40.963190859985055
40.92251758865678
40.84743835388495
40.870403156907614
41.230980065889746
40.981537566519144
40.8450957550526
40.54015520994849
40.73749366345333
40.963417924265286
40.700448416582915
40.84629892027735
40.56040639386143
40.16211732015512
40.821986688872265
40.74534207196381
40.60765618535066
41.03915361582922
40.802612525992075
40.56346982858776
40.50819179239811
40.3672257665954
40.60601122273986
40.37820153743304
40.23990265856606
40.24942173871974
40.479022644833734
40.67236179418094
40.450084954998005
40.51894101752457
40.58716530344259
40.4517842538947
40.659728399561054
40.61708037333264
40.617277228199576
40.395213493885905
40.80465463116763
40.80353165465415
40.45909121413251
40.54531688689673
40.18397295338858
40.06797587807984
40.21359516296849
40.16623527276159
40.14611297952035
40.28574420478451
40.52948222351246
40.25330196873041
40.07985752201667
39.72480720520262
39.947321573808686
39.861407228379974
39.780465116553586
39.37290554544918
39.35846880560042
39.49790022522056
39.6771170316454
39.69879883404907
40.070626867530564
39.83611729778996
39.76325914525425
39.563537651174
39.190378852056234
39.551134476159866
39.23463321206149
39.08661429260197
39.087424268047066
39.146985002248464
39.39325277301939
39.3218512713541
38.864449945860144
39.00719759733021
39.322202432948025
38.92966505205464
39.17231787149812
39.49158307096925
39.065792105243375
38.99905393817779
39.12786394397267
39.20409097850334
39.126228783503926
39.02505808310731
39.06700564527732
39.295185986482096
39.40427270591838
39.267689501217035
39.10629868127984
39.58328613952456
39.7811598470896
39.70398598485717
40.00068369569004
40.130282538619014
40.121102925939
39.781273608676415
40.25132081265823
39.60758286191154
39.861571116454066
40.29609017726736
40.21229278666789
39.924766724292816
40.225714129467896
39.64573213952749
39.60835856594166
39.56296162670466
39.652249285060456
39.49192774441465
39.786523543233535
39.66775177589418
39.4629725060187
39.44307964503712
39.91857358179795
39.99206112337343
40.21547714996742
40.28876297349901
40.20578452910583
39.52733032640147
39.7533907586488
39.96833038223309
40.2100755308489
40.52214718614367
40.372550354464565
[truncated: 98,002 more rows]
