# Supplementary material for: Comparative structural insights and functional analysis for the distinct unbound states of Human AGO proteins
Source: Sci Rep. 2025 Mar 19;15:9432. doi: 10.1038/s41598-025-91849-5 (PMC11923369; doi:10.1038/s41598-025-91849-5)
Supplement: Supplementary file 6 — Supplementary Information 6. [file 41598_2025_91849_MOESM6_ESM.zip › AGO3/r3/PAZ_PIWI_distances.csv]

cm
50.93108087865039
50.692934187197324
50.637374505045614
50.886342165422896
51.07545076750712
51.27345046682768
51.04778585715209
51.242884046941406
51.05232098746696
50.86015142797495
51.104711798429456
50.720552606361224
50.88436874071843
50.61187792409788
50.929955586719785
51.32520226306131
51.375915179680305
51.25006056756868
51.306542169618325
51.39004667074076
51.210402600870665
51.57997872217278
52.06272684251465
52.137699525770394
52.275995212378085
52.18362111326705
52.58955531326793
52.488429495166265
52.46556475252618
52.7434310461294
52.213470837090476
52.12368771501293
51.71620441036602
51.80245217899194
52.0572626347714
52.11277307512808
52.30037596705444
52.65348831970575
52.69534741559606
52.32112851515623
52.52875318524679
52.46272996182601
51.98807319990527
52.338232631640096
52.43954541002496
51.74722980009126
51.85911341717727
51.96865046687952
51.81110594076431
51.59530272209095
51.934945767844056
51.64086815700404
51.784150022583425
51.401366255166614
51.09951352919439
51.25409905058683
51.42319400022131
51.57906192843626
51.21535874900053
51.17612924032976
51.38275975776753
51.88886879581598
51.48770520105129
51.47859384107858
51.66160676497249
51.582950502642916
51.45499470272146
51.328756456760296
51.40904372947086
51.526436000678416
52.01062590930739
51.707085803489015
51.415633420401456
51.31154354530884
51.42713172689695
51.4796625601694
51.652117442246364
51.23837219902657
51.79177559293932
51.5855428821361
51.47897746520983
51.315667182697744
51.33969502350108
51.22616339903989
51.9425463276395
51.75209279891374
51.644133982716696
51.44089603115317
51.80281249618359
51.799449653435474
51.81691012786287
51.203304748005856
51.8229468400768
51.73715681397746
51.830830304920184
51.51942295681204
51.62031248591735
51.5168680357391
51.41841237409542
51.360915517823905
50.85784546103497
50.7625678109401
50.60056850206812
50.270155079638045
50.66549326436464
50.97439882803815
51.01946314963762
50.695399197160675
50.79885747909243
50.591520301634
50.63132924316994
50.8465313939772
50.88176903177494
50.70346306554463
50.73629405227476
50.38663564770644
50.2935504387866
50.558290394307974
50.66148168583212
50.773047945423045
50.57600181065401
50.77905239711738
50.07949894931913
49.86915430944366
50.61826189538094
50.62542815895931
50.16986468598889
50.53310478199063
50.77810283924798
50.458440084429306
50.63486481438542
51.03588243919142
50.624426191396324
50.352651103015965
50.630937776030436
50.592492765322795
50.88836024341478
50.79486039942904
50.660166083679016
50.97043057854316
51.04829017501553
50.66154229565166
51.28301097099635
51.008682954390615
51.28798882408292
50.94992935978727
50.67009318119965
50.70729551665876
50.809371990544946
50.33316228590117
50.599744122000715
50.37658172171284
50.11697013719886
50.30886935495639
50.294032234385504
50.29546410288588
50.568466078555474
50.72736820319516
50.9287279225968
50.94702693415825
50.78925852284918
50.663988793963455
50.533537994427945
50.42132657989209
50.77923224438491
51.20717481244823
51.07989752254016
51.09209797566376
50.8919236912603
50.85946084860063
50.93596671064329
50.991646176245695
51.25038812147723
50.735583829649144
50.345291724891425
50.499724514623985
50.28722098528076
50.229988438018104
50.45237554203728
50.379513544923505
50.35542911667252
50.68071523879124
50.189424612165354
49.94811493373749
50.272616237712704
50.02683073664776
50.38128188844811
50.25759086165643
50.74695822201155
50.95396011328412
50.36750429395374
50.27610891597054
50.319699876043295
50.152490751746505
50.16644137380874
49.57986017317117
49.25430337958469
49.506977436107015
49.912509018322304
50.000691294704936
49.84747972734328
49.86617728819384
49.70156161433086
49.97634630213271
49.59198137121121
49.34932717549367
49.46868781897653
50.72201628753904
50.356817038648934
50.5697951623979
50.41312267128325
50.342331055294316
50.278818534507856
50.495897872575874
50.631255618188234
50.489634626729135
50.03444323028316
50.37454612566256
50.50215148562919
50.53281127909124
50.47759994837726
50.91358573267716
50.81810896827222
50.69732459263137
50.835315781213644
51.041740233530625
50.99973040232534
50.922324491669684
50.568232188646405
50.72783083987324
50.396708365602244
49.98616497204342
50.094892767570656
49.926790595991775
50.406703719726124
49.992771352781396
49.88071420445705
49.74483853890057
50.16036715730018
49.84972145489627
49.43210108810244
49.72423577879233
49.65468151551612
49.34593265539323
49.5675926069062
49.70327361833582
49.65625999318558
49.384228835188445
49.79074612525101
49.819531463101185
49.51853372829119
49.63746583001877
50.33738733715594
50.21849086051024
49.87788934070261
49.68359733093851
49.45111144138344
49.377461362565406
49.63650763231495
49.581021587991856
49.5649097280202
49.691614446612654
49.31134298814545
49.300437034372955
49.79212267127279
50.058093880622415
50.17288223314203
50.497438901017105
50.05731349768746
50.15263868792608
50.226969331591654
50.38097931027434
50.51833286946734
50.511134594702575
50.324906062340496
50.162150008123206
50.382605960397946
50.52964364489646
50.55314543352777
50.30936977739214
50.383513896179885
50.75635994574038
50.57923051775229
50.52059861913798
50.40217800748552
50.49578779005602
50.17409716766187
50.15323735068593
49.8445201169116
49.909086693899084
50.239725020079334
50.3647400176
50.23042777834625
50.37378141450844
50.25548207902067
50.07792407056144
50.49140502090616
50.68912638805008
50.6160199468296
50.61896719950394
50.55733907026783
50.39259176193643
50.00410939958783
50.15263606476293
49.94325455770772
50.076408708515515
49.92464952761823
50.05045141955041
49.8343089819309
50.120219400443204
50.424247736083224
50.463989839333024
50.80145491837993
50.47757694220791
50.231978748782396
50.38723296835281
49.940397420801325
49.95211359705969
50.48533503886012
50.358039634775636
49.99631298876985
49.57920001365185
49.70893108797382
49.68118474006364
49.61338295934455
50.22183398880372
50.1216090011109
50.69216665775985
50.426349309649595
50.44594469876191
50.85715346579736
51.18048907961215
51.184269055332194
50.977395702089666
51.528606206318806
51.44737362584152
51.05154481466804
51.11072048048334
50.85145586498503
50.76939463138803
50.9881645157122
51.26637991066009
51.12121404058241
51.117831676032964
50.87599493417392
50.41656883380762
50.324484233148475
50.296508374143336
49.988007889832325
50.30213243413314
50.47891803005793
50.01119409875368
50.35440477959291
50.1525415963815
50.19278455432017
50.16330791139465
50.609167718453016
50.71487614368011
50.64675845862992
51.20502932190915
51.247997166784636
50.815086313455666
51.0345436522415
50.63871334244798
50.86978406627758
50.87588513938429
50.6811347947987
50.87753180043642
50.98535769289395
50.99352330972316
50.73853464267061
50.65751913643499
50.46500468313344
50.29449785081208
50.72926063544196
50.236445033125634
50.278288013546934
50.57594312055335
50.35111599493537
50.21990236199924
50.13248155610789
50.09762083744361
49.98055547930655
50.63378509930695
50.483810094710456
50.46830418834275
50.28496588357997
50.06761327550837
50.0586303577519
50.487115650713314
50.7767193447153
50.181011336063555
50.19200983267033
49.944462722210105
50.0070392152007
49.7885625217238
49.32469106803693
49.44344530700086
49.5875099813276
49.78903541497762
50.00243380226587
49.80194679202132
49.91264536130361
49.6363038019739
49.86800694540339
49.931419196132104
49.43981499745821
49.577567927840576
49.81315392821839
49.71388775882722
49.78384699675322
50.23122699382813
49.89470477933344
49.839015096970826
50.25737337304215
50.41939717347304
50.367563473713744
50.663092730456114
50.45473648021335
50.156652150382044
50.46949208815824
50.665134668676636
50.37658451046583
50.669596902999686
50.435159682880965
50.25383158715457
50.14249761476897
49.84305949492579
49.90985564242164
50.06444749699555
49.921135049028045
49.89678344306809
49.77677573764464
49.54551829257454
49.60383653175853
49.622911744428066
49.58023006787744
49.63986118203792
49.85773373054528
49.894838046194856
50.168186813866086
50.05194030699986
50.03301158476375
49.9308675991957
50.017178561541854
49.84914597347459
49.619792581172284
49.606993428764326
49.62975534184183
49.361067400054225
49.87549872850177
49.779678820934826
50.08371957778137
50.01425195741107
49.98531758485558
50.30118789856738
50.07144616963517
50.48069821782409
50.44493268480192
50.0077932047437
50.79318502816571
50.92024596188904
50.67294987599224
51.0176137823204
50.69503349725316
50.57543023373553
50.74698807581994
51.271548872154604
50.850491501013956
50.587513414791864
50.443520975190474
50.11536116091233
50.006150484692995
50.23829913526149
50.36788092920196
50.45184281537725
49.74947796034205
50.03177496034538
50.046266167573435
49.93159143445204
50.43630278026081
50.44015058174981
50.4230032345651
50.323560245863014
50.483695451532256
50.45442243410436
50.260505789829
50.385556511670444
50.44210447370656
50.50000232677114
50.59076479378669
50.783067777159445
50.345385540657276
50.522439412835986
50.6893908617122
50.636515226620965
50.82659746834824
50.68890970578162
50.64619979331452
50.30920952875427
50.180922795782195
50.60041629231521
50.53570977431024
50.301983320295925
50.85744583034782
50.9814236952287
50.81833429537797
50.35749190372998
50.61528202317439
50.72578827417923
50.66386353111418
50.75559046031155
50.67779588162884
50.711272021506936
50.691509790808105
50.329802546265135
49.9623960531125
50.15388355648772
50.10965125133086
49.87483277289803
50.38717877738304
50.26496088984009
50.017653952776676
49.96419868742575
49.57508008838237
49.88769958980184
49.21623345937328
49.272142754266106
49.77812453833832
49.40236900321556
49.32647887013144
49.34323535536844
49.16794734361357
49.45857280557093
49.441324823124646
49.51558050797336
49.50039162913598
49.70693160840574
49.63411475908057
49.09155401049881
49.292337927613076
49.401771111048596
48.94080593401029
49.289168815022634
49.03826628135242
48.8950830098494
49.388654211353696
49.28188796169902
49.13992232059914
49.15070189736175
48.84381438907787
48.96540992862259
49.123548676301525
49.0686036372795
49.366574068892525
48.890202148270845
49.00476603675956
48.94097363649412
49.513404378393766
49.88043821183508
50.41018621736115
49.560499621209956
49.70019021161153
49.405043989904115
49.44104815904602
49.852963053130324
49.98565106406925
50.2333526171821
50.15651790733388
50.15426207277021
50.207800589356545
50.886941398367235
50.05385104757911
50.05652909547315
50.48040024878742
50.28513618615918
50.13598748492301
50.29037398098164
50.39497607490052
50.416498284440124
50.129241743853854
49.865478423041814
49.410921776946765
49.5864256401536
49.931038424313044
50.31871179343334
50.010484877635584
49.827206854897575
49.83238069895632
50.32489094186396
50.21152608979581
50.446960073631914
49.87649907760929
49.61910253159054
49.822153493956094
50.118569606712235
49.98880801112962
49.74211424277207
49.95295516008604
49.92115402897041
50.48885815931412
50.574624230085654
51.03087791147868
51.112356668956515
50.771906279503234
50.685643653610256
49.892024542180046
50.32361601716384
49.82163948112047
49.56576638199492
49.38545647998543
49.457827357111995
49.28450893780708
49.055900799152546
49.3166378906589
49.305476430838546
49.53873384910332
49.65648099799073
49.48482810262914
49.68612085010834
49.27583440256797
49.26562574789608
49.26970163838052
49.241879814578944
49.62209228262274
49.77758394422873
49.923232411974666
49.691563300664974
49.708927933049694
49.67055765442116
49.31116689121334
49.80670895082115
49.160589987737325
49.03113978187244
49.643671330690346
49.69180489271189
49.76439976232704
49.936536777263974
49.52787117861933
49.65358840521058
49.51411545025756
49.59249198880273
49.836413282594506
49.91523263649007
49.72441320085124
50.141480667413255
49.58269451817215
49.4297119535446
49.536696139655845
49.43116049280957
49.50945730036187
49.43179708117451
49.85057964255785
50.17007376517392
50.27542423540887
50.41979244878716
49.84803141447806
50.096757717433576
50.06419749711198
50.38361581649852
50.63199574397432
50.56815148845904
50.2359692109998
50.19233116858093
50.30939706156986
50.20484562556336
50.013730071320396
50.261627892664265
49.91643224581449
49.962977887570865
50.23850760330583
49.83080609537409
49.775007957114205
50.233868208157794
49.898703901599
49.44609213366689
49.851097274437386
49.85694401154544
49.77003461363753
49.93821025251876
50.06427420243845
50.300839608512995
50.43154056340178
50.17540874463064
50.127797480351305
50.41619185199402
50.56651216532459
50.13470630420479
50.7404499763346
50.83769373626131
50.4775600518732
50.549629931220714
50.255583032602026
50.27484522185362
50.96921793022204
50.7332683867893
50.68665753551998
50.455460427196655
49.732144734368084
49.7441252215984
50.265626752995736
50.23712426421641
50.650806995608995
50.41354355883683
50.16190115307851
50.22466364790844
50.56293338158068
50.865913148361116
50.39270674464372
49.86196330215956
50.0720766479863
49.7866859126426
49.84360598669584
49.97861875960104
50.0386506446538
50.169060579225956
50.31095979774594
50.3028043777106
50.46828319281264
50.165224404627665
50.059759062257605
50.42772962818825
49.98921438135929
49.66822420936784
49.60084467266875
49.613117290121444
49.72214845444409
49.68528805821394
49.512364143011126
49.667792091659464
50.33416944963957
50.04249887852292
50.10984674834357
50.27229719429252
49.952103023325066
49.884758732129846
49.911318412856566
49.70366636336018
49.76439442585876
50.24958114228533
50.328210794025374
50.2143901360127
50.107501169818946
50.24320047027013
50.69360104063455
50.53525058990698
50.28730896199182
50.10504857693448
50.55504729604896
50.081815312838955
50.27122624418768
50.126517704049206
50.00936260496068
49.83598453191579
49.78908208599195
49.76475938575213
49.30338423451171
49.33248277881342
49.668601089831284
49.30890264295337
49.186495224539
48.83320326049874
49.23387466895313
49.27635291891828
49.64710912812688
49.31360670100256
49.571959431939355
49.63091707779882
49.684113141980866
49.81145843404445
49.56734004134167
49.397309758196855
49.57955001193625
49.23312230889388
49.80921631820238
49.90009591619929
50.113631579275435
49.71839914030366
50.60015053910669
50.24632997525531
49.961032096810335
49.87956385083018
49.80202392141575
49.95335763185487
50.28468918715615
50.06350601492365
50.28004497413753
50.49155179505325
50.4998785158961
50.4742449307874
50.79835567274425
50.50088802475991
50.26029438819826
50.422548716605846
50.648939705311335
50.51958169266488
50.740969827439436
50.89410087809566
50.97818630510683
50.85153795991712
50.88681351189269
50.23349121059407
50.42738961213266
50.46768584229163
50.45685314352797
50.516092861142354
50.51646724592429
50.940074667890094
50.56055574997824
50.66000469067812
50.69878327970183
50.74284704160964
50.339365586090395
50.67435448290492
50.09271682027581
50.16222913478757
50.15259204214335
50.46331560824536
50.85946907399248
50.49989310185384
50.72428465623631
50.617208393507305
50.88441845440142
50.67866019707288
50.42730088637489
50.47168552652167
50.25982870503073
50.42826809427648
50.69703092349017
50.563665827653516
50.26185370567236
50.36285282999084
49.88742339180157
49.91541807637867
50.5203975365036
50.38455040305681
50.17045796510226
50.115921354252286
50.16775370656722
49.6864285037013
50.27561574648823
50.293482825917295
50.30747108584201
50.27087287246901
50.15371470473009
50.420375368848106
50.40566762216789
50.510832611709745
50.36052225602128
50.428323981121125
50.39544616647321
50.93109207851771
50.99007488968404
50.90324899622146
51.100985866597235
50.68526860873822
50.54849264805862
50.83762805019588
51.116165023494574
50.98593863504688
50.83129587007885
50.900733232591506
50.460455565295675
50.7575934982049
51.18525053911592
50.92339911872067
50.847405268139404
50.59220832184129
50.9873979615824
50.56503948631025
50.4589599112061
50.62270266453948
50.219607789641344
50.25615552495492
50.81791159867577
50.53383634871289
50.48355366115131
50.97895300301619
51.23376885235251
51.8975400267879
51.6675926680184
51.62606046964975
51.23597424837115
51.58642179330769
51.76295996597057
52.063307019699266
51.653604755823736
51.513178679721086
52.06983676450885
51.99878105187375
51.81622211461888
51.627310132900476
51.69954409462305
51.383580859827006
51.106232525460484
51.29200919561471
51.28199819738678
51.535669694823326
51.64466943570873
51.5228197613652
51.00229316387431
50.80212092092374
51.035469120400634
51.605164788721275
51.71489935018402
50.98283734232022
50.91996928682196
50.945964193277504
50.73760473247924
50.78262519235854
51.11033187030268
51.10788962386197
51.48044294493864
51.4147721732342
51.22198652879059
51.46358004988294
51.65675054396833
51.49759035188025
51.642233630205794
51.28756898081379
51.425611895129926
51.457892112794156
51.453737956387066
51.342124989693865
52.03100351791376
51.59147787854413
51.34179608490496
51.5866112583377
51.62084011656151
51.39986710936583
51.283459196506755
51.56483569000637
51.715877077298536
51.33893008686536
51.45168603083224
51.31540018226949
50.97127411070805
51.35600692344942
50.927237271458935
50.959969957052294
50.7030242493341
51.38650645542615
51.68779499302299
51.521162017823166
51.79587451063293
51.60358723089391
51.78203180203115
51.925775106565254
51.341024119997186
51.28183916858624
51.521587060922094
52.01035335368235
52.246758440341665
52.00128813944007
52.085277965937124
52.544195370833435
51.90107502920248
52.19104193163481
52.00702781315169
52.45328838724954
52.66642797939934
52.51854004001569
52.07966883068677
52.19676585156755
52.15379456553486
51.84402306120955
51.9414301977232
51.56362280284491
52.241075178995345
51.6945328325852
51.39992129329968
51.58973527078795
52.09210294778575
52.42731543217494
52.33499982932959
52.50912511710054
52.46300261262095
52.35316591879001
51.986821137659526
52.079273660497414
52.25173592932004
52.04647086139184
52.05188858974439
52.10546682741837
51.617441681138665
51.91939907563816
51.6843997668892
51.34383932730964
51.47607418341311
51.2579107300742
50.99244337333966
51.191071777838886
51.9498646507078
51.524496257898996
51.94363251178759
51.71946668435272
51.60614820514087
51.62137951085444
51.557177955682945
51.422189269850996
51.613748895555744
51.45887455539249
51.59649045804118
51.41402321011755
51.442588647713684
51.18880814160207
51.08657944387519
51.12390129392605
51.00626255283208
50.897978839709026
51.397978374770545
51.401614417644474
51.076815075980036
50.939126614237125
50.71801136378041
50.848865780496304
50.89344219113057
51.00035228365474
50.99888478608789
51.00280710243153
51.10672421023406
50.93840845949805
51.200451781118915
51.2346380386999
51.15037251989085
50.98102058971384
50.74403185848987
50.60371959404648
50.41715043913186
50.73249864981362
50.69165925524656
50.62423481035921
50.85964491886355
50.646944837422204
50.76539771494709
50.3741266105111
50.60182727862364
50.708555628443285
51.01909727267188
50.57103494349473
50.79243438699617
50.87509563567751
51.082893984171314
50.63361037714759
51.23916406999532
51.07754898105354
51.04595918376168
51.0213054333203
51.10703430629871
51.2949652018362
51.07282106800667
50.771977336625774
50.70245377835313
50.66340232962312
50.51619437692999
50.85689335854026
50.95241796907284
51.07197642848766
50.920552651803824
50.99598395880269
50.91976467115053
50.74532471894701
50.75928842711313
51.43637600152574
51.238102422221544
51.53537030164998
51.54600731530058
51.206411189448886
51.29823086363752
51.16180338698372
50.969913587847955
51.16615049899338
50.866637538022104
51.12297598622194
51.03565308922917
51.03163678586595
51.61337687876965
51.79504714377973
51.4252259510671
51.74178441432166
52.19622222762035
52.293828732625684
52.2751347963605
51.82195272034295
51.71875142473979
51.94282143649902
52.029781526435436
52.065086882888295
52.216134593452594
52.3348528441515
52.364959752494705
52.22020082260471
51.77634548683468
52.06882357314267
52.13014462270014
52.149623945299126
52.28123973587916
52.03649707871807
51.9136089803483
52.05398365439639
52.09220294221657
52.07462792652885
51.97501828010474
51.81601983232549
51.56510683469957
51.71997370989949
51.856770055506665
51.883544297277595
51.81093642554504
51.56735599652908
51.40294980176884
51.62719164082554
51.74214155849882
51.44840544676933
51.39667902391699
51.3709711591495
51.61259351207432
51.47594227373482
51.76124632905335
51.674954100597034
51.66839146550949
51.821366331924295
51.49832006841723
51.58077463664795
51.42708180309814
51.44626309262374
51.378573957634856
51.47344840072909
51.300437563409304
51.54563310907831
51.69274849368635
51.66359024046981
52.04169500642743
52.038544310424406
52.24042120354689
51.89486182529485
52.130854778559055
51.789699577018375
51.94393224841651
51.863322997335835
52.00057725027291
51.96775855339069
51.70121551201178
51.553152865687046
51.714247263559855
51.59674586270954
51.66628622856776
50.97001641245824
51.36130533256396
51.483226196028326
51.26686975951757
50.40926395615708
50.4843991937601
50.72594759932964
50.60118563789194
50.6949485784501
50.57087977265591
50.83434880726892
51.16541973752018
50.869342437224226
51.108784011028014
51.18757617898928
51.772109742643394
51.84129600238315
51.827074023150445
51.26803986337598
51.259325067553696
51.541371816294976
51.68027290487513
52.00597159107815
51.930262027752796
51.90841320134717
51.70545909596315
51.78622725356774
51.516743255053875
51.44727860496434
51.88661146893491
51.71056132170921
51.69595977510206
51.6670115176902
51.7491070858435
51.89746761683563
51.609576785970575
52.100422988090905
51.45187872230313
51.42088070407753
51.322458536273416
51.13675992201055
51.39370028641624
51.26904680531645
51.15330203856067
51.49979289838113
51.301809588341364
51.22754917233854
51.297644440378406
51.424762923756674
51.818264086093556
51.335725270151336
51.52285881135639
51.39230551800168
51.909577409570936
51.53814375717765
51.524564403710244
51.73443104722856
51.51238621275214
51.8417046476178
51.865693324566095
52.3795236707978
52.05601219600717
52.15904352050869
52.06944649996258
51.95336132469819
51.70484246044141
51.96786171685356
51.8611232091885
51.559628717084514
51.979781072222984
52.13038319934935
51.677091992945954
52.013673949949776
52.028448656013715
51.92219197972848
51.863513979774304
51.67016933297297
51.90129507853353
51.97208706305276
51.931932062435685
51.99232400879438
51.88075649493518
51.47832152257794
51.8936011828654
51.781565265917806
51.612966869610794
51.89121911662647
51.949290563396794
51.86757084129847
51.83157721657639
52.131670735476916
52.23445286088733
52.304108743729074
51.9667386845959
52.26259732067104
51.942531984998034
52.21930534942091
52.03106128569228
51.648365216924624
51.53948060442446
51.65640728030367
51.91870874221231
51.60198341597039
51.594422352530884
51.37954867639451
51.656795636714186
51.41986721254237
51.28618564928543
51.381415478055075
51.601679797245495
51.39631321975304
50.558375510156
50.66642710443464
50.79346046818141
50.63463152495852
51.0717960587036
50.975882483602135
51.11772757191379
51.05857448637615
50.95710563684922
51.45460523973979
51.40950837567325
51.39510461831286
51.06372320423341
51.23945508210821
51.390904619979445
51.18572287017969
51.608200828600154
51.16336213843444
50.78996042892578
51.21036781589229
51.35277987197805
51.287322009618286
51.62963232329669
51.77326425591122
51.44120153795867
51.38632719720265
51.293749939079554
51.22840986886629
51.74376027386145
51.59053051205248
51.84543844103029
51.25218914997943
51.488597458263364
51.75005315979826
52.120481956008575
51.53130129224425
52.00986636337405
51.96324690869626
51.837272957100275
51.40260692443176
51.59200984011703
51.38733599664166
51.554345510947016
51.44289403654224
51.57665526711979
51.721252239058344
51.792093682391
51.65234731414598
52.03928578993611
52.10804936823478
52.07157007471932
52.02678749306533
52.03414382908411
52.42599001234997
51.958298038134615
52.48719928340477
51.954787472571795
52.20510756881957
52.41270942782644
52.13618226056769
52.182323861301725
52.703460436040636
52.65285803986918
53.125217292744686
52.749308160541
52.79387209447212
52.604777128428964
52.33028313827826
52.38989526873743
52.3893378059278
52.62870042009926
53.092309299303615
52.6777631978187
52.42933854938818
52.76080635443408
52.88093628171325
52.79783356141319
52.92973169792842
52.998429148196045
52.534492570267155
52.805402318663205
52.58369375460765
52.48421456465432
52.53438730584151
52.31856683295677
52.15752484237758
52.49270414235313
52.60428127479076
52.604571126022726
52.66105509651772
52.66543024868965
52.8808503175499
52.53786017553969
52.91729512685441
52.57876321447234
52.414842328536956
52.29570241371345
52.72315954430669
52.54207621685848
52.05426705560597
52.11094778816661
52.3128996531141
52.544442840882326
52.30826685833281
52.679028858406426
52.65735127379762
52.74261170803147
52.75980234708821
52.684947858187726
52.533846267894546
52.29097651291831
52.80579791480546
52.744459221652576
52.63553532342091
52.7834228878525
52.57800689389817
52.73020123299303
52.88968646749001
52.59281300224043
52.39099383334671
52.92555609939214
52.763021199438995
52.556118271825795
52.74874813644806
52.797691090646104
52.80817517135468
52.46835959605258
52.59083044936164
52.992134431312714
52.538603343816405
52.724781694362754
52.944346321435106
52.61096460612037
52.41715524924334
52.25373442447364
52.18697207627291
52.64275055237888
52.63840216173684
52.764326769497124
52.19227505650522
51.85117339005231
52.11927199498153
52.14303160749358
52.52049584339879
52.29731367012495
52.400207298984164
52.373806159277166
52.37181208527931
52.60184124885185
52.29803778581824
52.64964768309358
52.60530399194647
52.6860924143583
52.559609072877954
52.09122494263349
52.37642903074252
52.51414195135229
52.75922238299284
52.85831907613949
52.50414388827953
52.8473533192579
52.57857899569279
52.929864168006944
52.99252638978159
52.835537438037306
52.38743633767607
52.50436328620384
52.34829429838827
52.48947638425465
52.61013270813162
52.95461514430364
52.65725283025877
52.568964938477905
52.98495558038859
52.55096761806645
52.21931766768943
52.51853060968026
52.78865967101212
52.915508316353026
52.691874313532665
52.76950022433115
52.48966805776437
52.93525113376421
52.625342476072575
52.60051720484358
52.65971884170716
52.48369541262591
52.2347129562398
52.12359678231974
52.34472038372497
52.45885082860584
52.112509516435296
52.0861918914147
52.00641583725738
51.955990146579325
51.90405392813358
51.8042086832054
51.86810831734511
51.461416083753576
51.57882057470113
51.26035732872925
51.15918791004955
50.77248124981141
51.27641376191693
51.26500303577904
51.857303044492994
51.82351658660487
51.93159175054251
51.657323892816805
51.40656110012866
52.01896920526473
52.21835404431044
52.1993557588409
52.372822155224625
52.50355012839447
52.14611533764941
51.956822853127484
51.9573217935817
51.94408453714778
51.794070853094695
51.870501085265566
51.590462996343255
51.734133560987445
51.61296369560915
51.659039501946694
51.751840492125865
52.016369437909816
51.718563853805506
51.73006741817388
51.396195558683885
51.14982429373492
51.05211532746416
50.84493327729525
50.98112134522837
51.30326978640587
51.160065622346025
50.96675562186673
51.08939790700429
51.55633778197614
51.63341505222277
51.646617334842745
52.21658244570397
52.03672537253216
51.66698445955059
51.84610232079193
52.072506394262966
51.84668868658442
51.9520606445245
51.944737448534305
51.897003533923716
51.65245713257751
52.08915195922919
51.83120624458638
51.80521894847894
52.037468068052476
51.674640480224866
51.60332065510161
51.5189369530657
51.61110098543928
52.012022631235155
51.91814651458183
51.746910635238656
51.71420254125473
51.780253185963055
51.89897646120934
52.16541199970161
52.215418112905716
52.17434000905433
52.29210266947714
51.92404789888316
51.637433439600066
51.90758806459656
51.33978427857808
51.488519248668915
51.480825662777214
51.80735779851737
51.641655887784935
51.45086625971289
51.63975379279214
51.586674600424345
51.698688818734546
51.72362113130719
51.85538089971449
51.49198034473118
51.38918297393495
51.316199500713445
51.48781593980822
51.49538731624528
51.074444433773316
50.95412340007968
51.22128082327664
51.05448105963616
50.959775813268514
50.92473350500509
50.61609891784764
50.68878113499957
50.335152249745185
49.854998029627744
50.2400739681102
50.461534251874674
50.30189465358468
50.268908209395676
50.25354193828276
50.35249074542206
50.96560597867822
51.07672015251283
50.507344694910934
50.37904697180013
49.92273093457375
50.2295952137471
50.26634710860796
50.56629275111585
50.41123697887679
50.24612611345663
50.40450793750818
50.88655778459756
50.64833574319323
50.74192560596773
50.49805057829152
50.30730586073884
50.47775425058923
50.76868755433683
50.57277485545037
50.41326022377394
50.114017718540566
50.19836814218822
50.02029614497175
50.04828727601253
50.04262371333207
50.42733435035906
50.71213295141695
50.69817573135983
50.60006344891995
50.67652059448015
50.686525894608366
50.916053149960625
50.73648376260175
50.840771722988734
50.67368440251487
50.700881798397496
50.90050312650272
50.66378583064351
50.761197580219445
50.880444057485164
50.436143963817365
50.40736518268898
50.43722063666291
50.919281725941644
50.6949427374434
50.59166398127707
50.52203133819204
50.13964735649923
50.33867461268011
50.488323854882736
50.71793627620813
50.54683986706672
50.13226145865855
50.38996041693629
50.04414188070615
50.51629025190215
50.36339707167174
51.078682253035495
50.820393769005356
50.595174488740376
50.77439134172461
50.929709100184965
50.990545935462066
50.41943075740175
50.64825072422749
50.64710215444433
50.32854254261624
50.56143682982576
50.40885359587091
51.065155401470044
50.863986695875525
50.84183324910369
50.88876487059463
50.54753683171463
50.25869065028391
50.53675614249525
50.94723288867642
50.93556112149209
50.87926461540406
50.78461325398947
50.640153335018645
50.53397333251577
50.640980112701286
50.65273121793152
50.68589730345566
50.92108936323794
50.91414254695204
51.49521337924145
51.329616988912534
50.66421719901091
50.752812996243996
50.92779205133805
51.22061963168025
50.972390950201834
50.96659432311871
50.933635665468124
50.76349469128171
50.61399185068996
50.675506814174135
50.77518470744257
50.64797100733866
50.58593255412645
50.42129391753012
50.35240957980953
50.48789577630435
50.49295275663736
50.30552671052192
50.18447132375725
50.28755147639957
50.256262409774045
50.22671528672267
50.55645429229321
50.72816721233623
50.69580147522815
50.708602370752345
50.63689424574644
50.60996887981037
51.04777889032636
51.125873244026444
51.033940041267684
51.067155591319576
50.963330584928684
50.63201957206342
51.02567210762
51.0123564453561
50.91329539911271
50.74746369044329
50.70343550784169
50.71180616609741
50.7187539809812
50.929632300608795
50.69292761774529
50.97322956430376
51.34816520442319
51.427310894934855
51.109585450158505
50.94007774022537
50.88881440374083
51.04449679940298
50.982555069394245
51.171680643315156
51.04182114039886
50.94300234822858
51.12396297964696
51.05460332480273
51.061189297046546
51.05220347602805
51.3994399412306
51.29852413406498
51.245797085724796
51.11219862697719
51.12161284350945
51.160677194030164
51.44201795897515
51.59927663684795
51.612829637925536
51.41756217843172
51.35922447041827
51.18274913397765
51.18409137780504
51.87168002296102
51.73010663611755
51.52121219125784
51.32560333608592
51.018007501648576
50.79775951941848
50.975312033913596
51.089386212283024
51.21221223759669
51.17398013558496
50.899991320721625
51.075735113816165
51.303549098787514
50.94018855874381
50.83032481823393
50.832416692220896
51.04338218236283
50.92502533134408
50.72611617342687
50.78604981541728
51.08140544809875
50.807036257940375
51.24008169354903
51.453347003719394
51.167806640703766
51.0671213887302
50.61597839616981
50.89315193570059
51.0341460010671
51.09736280570708
51.34558611697707
51.18808235563022
51.30978307651719
50.804783006204055
51.05547872447034
50.66492800297741
50.80500344036626
50.86349215168454
51.05017272247867
51.44868839722424
51.74626928081096
51.907582994943326
52.19857614063416
51.991582892997926
52.326980005783156
52.160369504378075
52.36120948504163
52.125928772070225
52.037072589004744
52.44834042757612
52.18932428855683
52.11368137856914
51.959144181467366
51.93410855685942
51.788879270900104
52.08481395802395
51.787782828581555
51.967006798062016
51.54800608673264
51.69520777758655
52.241454848431246
52.4016753853172
52.243934333331794
52.147078913476676
51.621649285416986
52.238996395911016
51.88305854695826
51.92915768591669
52.050349398599494
51.921945921832624
52.08180260850062
52.43346142637425
52.22320365362917
52.41832444338437
52.221215226767995
52.646474034009415
52.867834129523295
52.719979731474
52.30237558030571
52.06689234787634
52.15709024732005
51.998376651105204
51.56677397681073
51.50450774931712
51.60462852197935
52.16509582108351
52.16743926680532
52.192144865036425
51.98949071543993
52.23303406259253
52.19709458684997
52.65176616234745
52.69274040265158
53.15092929183017
53.03179262039457
52.57939841305399
52.88412904623116
53.30408811736433
52.56891792504857
52.742435083797076
52.70594531111076
52.47162451744224
52.47326650121031
52.424757002424
52.3966437373226
51.96471082971583
52.23038908978081
52.20253459533682
51.9859791351078
51.92019168740939
52.09201913677785
52.22357848541633
51.91661096831361
52.021321849020886
51.60604567657094
51.64751642133505
51.11146859923869
51.71357095770856
51.990148731446894
51.765027873415896
51.53105021151199
51.73086564060093
51.7616081186554
51.662864666832284
51.73282624430378
52.06474035721976
51.815245937842796
51.77640745431531
52.072675312591464
51.7967608986302
51.718990866925246
51.95138813714094
52.61780446595028
52.238760877989485
51.8555152075635
52.46740877533735
52.77808061123008
52.523403373313606
52.37547879830173
51.88933390811459
51.831782477176915
52.12655096555165
51.83366600381517
52.052061545464696
52.44443448748297
52.243165121481205
52.312516742084
52.36611833719459
52.32212301333032
52.725895959849254
52.561020633662494
52.784589153128245
53.05441348483204
52.97665353369719
53.29367066077545
53.404546813499906
53.141324417741664
53.145824955608745
52.71611192398507
52.51751141666956
52.35054773844944
52.262741020914476
52.11785959197982
51.7777584769976
51.799703555559546
51.98366098540533
51.63321140876168
52.14264549466232
51.81018198498473
52.2409337035333
52.255861780736296
51.72650542750736
52.33629333276352
52.983383334707426
52.74284909989773
52.51550094281821
52.23311472211844
52.41738208945951
52.38025073042844
52.10707742976339
52.04178799995823
51.700874601793934
52.03590963235723
51.625546919684794
52.09260587489025
52.52100409530571
52.02585450852028
51.73819723873975
51.963746810609614
51.747439955828185
52.01013085419361
52.16448549593392
52.26145326077847
52.279759798083354
52.07788636022872
52.588594840737606
52.493322755261104
52.55327026493708
52.358709610459435
52.115602928302174
52.23943896096115
52.44749715959592
52.34149704169
52.55620881844302
52.46318667029742
52.355014587855564
52.04706207780511
51.24797002893723
51.49768700136186
51.34213794173925
51.38779893090805
51.319936564032325
51.88059391177394
51.63241095671161
52.10992384809783
52.241689587656424
52.5373581506297
52.23829421301878
52.3892707823962
51.941024732689506
51.982340537701525
51.79664489379271
51.9914297722462
52.082363261972084
51.85609277686376
51.902560730001845
52.05970624905391
52.156733092778786
52.303946400125014
52.24751036837263
52.719637398454495
52.98706419232284
52.986314897617724
52.84930081883786
52.559558377593056
52.37279258811864
51.93458362937833
52.201880011042576
52.445539875677
52.810017490643695
52.77860104850618
52.38848304168975
52.30633201328262
52.56767341876835
52.19578461753757
52.09511580107017
52.13448194435809
52.46574866524142
52.194085995071184
52.105631705746696
52.29602001656125
51.59299176053891
51.90304856476549
52.3234583399121
52.32887773296053
52.43544721457764
52.05617133231986
52.060773111821476
52.121584798060844
52.124683334173845
52.33996010392716
52.70855710137854
52.39998942759535
52.3261673334546
52.21379578872918
52.2066931618193
52.50067711168225
52.66978404871383
52.73970150212294
52.95133543782894
52.56529083327022
52.16141282464977
52.47798962866226
52.377230304499385
52.420321093496185
52.59268186489229
52.48250597627533
[truncated: 98,002 more rows]
