# Supplementary material for: Comparative structural insights and functional analysis for the distinct unbound states of Human AGO proteins
Source: Sci Rep. 2025 Mar 19;15:9432. doi: 10.1038/s41598-025-91849-5 (PMC11923369; doi:10.1038/s41598-025-91849-5)
Supplement: Supplementary file 6 — Supplementary Information 6. [file 41598_2025_91849_MOESM6_ESM.zip › AGO3/r3/PIWI_L1_distances.csv]

cm
30.681659709893143
30.55959137588019
30.53770191547118
30.630747703981285
30.701324990893117
30.51273200313646
30.622312059706037
30.598883875271724
30.604786791905223
30.56269130380138
30.639440991795595
30.496296343592388
30.67033264340251
30.545762647863977
30.634571577040127
30.673470381920822
30.81758830668235
30.808920048650428
30.70019922629873
30.639124856519775
30.786755597320177
30.815730186725034
31.12388490539769
31.31480452652416
31.184564944907564
31.217100963639613
31.070355447001145
30.995132706566515
31.274274881744763
31.153754116497062
31.07755763604803
31.094659745612333
30.690317768797836
30.993390761349563
30.900401072949204
31.146808946989704
31.309967290346087
31.26225860410535
31.10461335780162
31.122213015504425
30.996527376126952
31.204512590632742
30.934990410071276
30.869583472152236
30.96154952321232
30.905474924279737
30.772173082688607
30.8224708781935
30.797817699301632
30.408635540456377
30.626976666150604
30.45685579678689
30.524237796586025
30.42319313861147
30.089349125921004
30.23396069109878
30.477134532049526
30.512759373826853
30.673954081384096
30.632026416961573
30.895401703273684
30.747413124336084
30.57931745926679
30.646845485476728
30.494985346203972
30.662986268454265
30.76756443540465
30.720830485990128
31.00856599085097
30.717495062134482
30.90639608351355
31.02656403607933
30.56006345149156
30.718481915162158
30.728434873681948
30.65780824073713
30.652033281568176
30.63121868058377
30.72560990591022
30.88392552539256
31.13013957746078
31.014765397634736
30.819562764665434
30.615822761105022
31.100260282797834
31.105929206485804
31.190441652984394
30.734029499278545
30.9063347210506
30.95158429806625
30.920610328346438
30.695746609980507
30.521676900527947
30.618737856516997
30.781844022236353
30.51501201244709
30.616062539035603
30.458718905107343
30.546528863484014
30.434848454668717
30.408345961201828
30.322793797868133
30.390862111008698
30.381968288423888
30.166476479180954
30.244829226633534
30.45482901711571
30.605676065648254
30.283274254063986
29.888021107501363
29.988610559165842
30.145908603975908
29.948065272833013
30.13850096111819
30.071895239120565
30.018316789001027
29.793538588623726
29.909413490444972
29.99342333944488
29.855702377259576
29.901909830310178
30.042180508646048
29.795959462965538
30.11145907107578
30.22925528817521
30.302431559536622
30.13259358468512
30.396336997991764
30.39806248539196
30.244541633011522
30.35530683803805
30.426949746689814
30.395053850906134
29.84391659275597
30.178474699856178
30.10637296938617
30.22348921790696
30.00577133355239
30.010836109580815
30.045826892999614
30.145277348895494
30.046369441863266
30.213635115590694
30.00073731525636
30.194464481472508
30.07053371374309
29.707910147246956
29.842289616521203
30.113385007706228
29.757285770070194
30.099761411026698
29.817698801021525
29.907644585725517
29.948896381263534
30.000385851559088
29.88334086567415
30.234040621962556
30.22384840194948
30.14504151604027
30.07888829815194
30.07594806064764
30.04871291559108
29.853756051671905
29.77515363049526
29.785742713054628
30.090103944041896
30.360111669117497
30.418102889432983
30.177570162264
30.060485496752182
30.05309789707998
30.031313693162513
30.288481143752744
30.091136174609687
29.80412453297741
29.666370254488232
29.865282708842837
29.985238594701134
30.419017966966248
30.289952424176672
30.21912905105832
30.33107731983798
29.905146215199025
29.8452148611184
30.03120065033466
29.96884596104666
30.223714591040945
30.054186306468672
30.0954799880807
30.070174310197274
29.804049611957062
29.6221276546327
29.729407792571358
29.81810377005982
30.048941865348077
29.84584464495466
29.883773254689128
29.91182202555539
29.82815493983207
29.83588446708988
29.793907008036552
29.86680461121419
29.840024657800768
29.81530131739593
29.59587151110902
29.520224110751503
29.4569989859141
30.037137689359902
29.84511053139975
29.8543938946731
30.154635503884066
30.150709222120657
29.845088633322906
29.844119619438974
30.27847399006413
30.201894962945058
30.311565864333843
30.21214230926633
30.329182124145163
30.19401181968626
30.024207608890013
30.534541707499073
30.245027752120397
30.126095815510567
30.10633819251089
30.011537823021822
30.363245198304284
30.273180399253576
30.33491370429351
30.38185221977357
30.43931457493507
30.364655767285267
30.511090615477308
30.332991260885063
30.454830712645464
30.14346604786709
30.25051343565457
29.845593399100263
30.019734437517513
30.093501500504424
29.983195091444315
29.931229486245325
30.061750073599203
29.76181823861438
29.94795927745318
29.765112447771134
29.790427592654083
29.750300020482907
29.855691927891876
29.981425939836516
30.082260195690115
30.020349196000584
30.18496226528797
30.101300192289404
30.345323557942173
29.993875347948162
29.980317007349047
29.681640158526495
29.68034927974649
29.924845945145755
29.75900704450812
29.810683586438273
29.92407612834661
29.796274616459595
29.797178830884544
30.011606268537463
29.67020724768519
29.876560411388354
29.88726662712005
29.91838209717673
29.97522811500356
30.024922754784004
30.109648900724864
30.172014364015897
29.994384587196862
30.032530827164994
29.96389153049864
29.984424476717702
29.815896156483262
29.855938758988415
29.991001461358056
29.993822389524674
30.10370021439466
29.9653229746554
29.92660467522964
29.984871330572286
29.883727313473464
29.717513221591464
29.992947573951593
30.0828788941776
30.219875400674564
30.39146541462963
30.23676638547019
30.508648295084008
30.267634849260787
30.210887441362768
30.29466283368946
30.2916793165993
30.051651684618665
30.244913464174534
30.159981614540037
30.04997117142299
30.064761004512935
30.56735807639063
30.164095535781588
30.529042935918515
30.537876127840818
30.278574497596136
30.29388512053569
30.49214566353235
30.67774815128117
30.475988733488066
30.47770068812082
30.02275011555784
30.02350002381682
30.27166040804512
29.972121827560517
30.09289197700267
30.353766780994846
30.270554048090283
30.262504134144162
30.036234536005104
30.001213385283727
30.39809674340955
30.176902992582416
30.48074853716637
30.329649919860156
30.394146729707362
29.927202279995985
29.90641468717871
30.103235865362812
30.313334562654326
30.387334179003116
30.272071100458124
30.515068660757727
30.568251560272046
30.311372762215818
30.29728713793132
30.154024096635286
30.05642387968782
30.220324274751448
30.44367144342347
30.326276747499353
30.260757241914472
29.970993445100614
29.76011733910141
29.91539897315241
29.933678006296116
29.498994932079107
29.69421184063109
29.916538219695006
29.920938834026096
29.96027389700129
29.849660419892036
29.603174148858283
29.471423478382487
30.09254506265652
30.1270002256711
30.046340358561707
30.255235530016137
29.9815190401985
29.897273399622495
29.944022923056153
29.756909021676716
29.893712506955655
29.855759405223058
30.060171837637768
30.0801993296957
29.894446528666432
29.807470340175062
29.720450906121158
30.039815760300453
29.991639471390258
30.033453119335455
29.80532203282365
29.767683371757183
29.82623205526712
29.888987893643666
29.880223174044094
29.79602868267448
30.033858613416914
30.033403182081585
29.77399285033651
29.98300384955003
29.900001653027733
29.96610411730781
29.713899666963126
29.711992847369984
29.597045300470533
29.684479494468704
29.684959831036906
29.62638336631417
29.804463358928096
29.5137212262594
29.53173897435656
29.331755933877137
29.37038439926328
29.2284124634689
29.171418641147465
29.356494396992787
29.261988931991244
29.315982047485814
29.674183585222554
29.430426488814476
29.562265513598096
29.421521083580142
29.43925518725794
29.4405997987666
29.455547112054433
29.433696434207647
29.45378981302811
29.59986098091091
29.568781549414243
29.598760738961605
29.91788954496751
29.8192237294424
29.601847127855894
29.628562518060722
29.25912126291164
29.434491798035985
29.508811731681593
29.580222707070295
29.5129045762991
29.68070792994923
29.526413986223925
29.559995334274856
29.392663584968442
29.41803244707583
29.3810017677612
29.252706826243365
29.51789313465907
29.53432001951714
29.333964845395627
29.334905482827985
29.42104318305625
29.53573260705035
29.35973622062969
29.55951969972693
29.80508350503803
29.728926667781366
29.669591736160534
29.57078006417437
29.576938166040566
29.860000577509016
29.504546743816974
29.44990560523187
29.53121526485066
29.65060171772859
29.329288621316334
29.281111520740406
29.635545470852257
29.87820725631409
29.9027927316534
29.944034026601617
30.008160491940824
30.25024873171206
29.983352301546624
29.932813971593337
30.003206829448704
29.964393367657912
30.492979583626052
30.533697674149806
30.11474471393495
30.110324408262287
30.05853544564491
30.098042811431704
30.251322131544846
30.29785207288691
30.2079548805187
30.154072702393204
29.95988669943257
29.823820974585807
29.93500759572211
29.962193733412995
29.75090160212439
29.840572813751255
30.096013368951112
29.946734601855432
30.147741425462392
30.154602915690326
30.280889304512367
30.166398644305193
30.370412339252955
29.86949172844053
30.04170280482639
30.01052793407015
29.9970818919467
30.103033382782108
29.988619940970533
29.93716221181966
29.917759808121087
30.140727645436296
29.938609323095896
29.86044332731105
29.953422729462712
30.08535283383009
29.942264033568154
30.00191377131625
30.42466767720545
29.989660167463164
30.020399799233395
30.400165695043416
30.142501933920943
30.2959274064164
30.368905259648617
30.28684108827467
30.20527200395786
30.019457226876977
30.282762941814024
30.06615478003717
30.302794660121908
30.028056317869254
30.072315926577875
30.27773558966396
29.913131885978025
29.71891600003825
29.532746580636275
29.875545276998892
29.880071198948116
29.65672795491724
29.845201458485196
29.447118173701504
29.5065036405761
29.412078526074744
29.43676683893596
29.720350204986314
29.421754166529187
29.465375299782146
29.591963953328193
29.65958442728667
29.863669028919485
29.744877401649223
29.710950089361614
29.45906898657351
29.623810910218186
29.75377140949945
29.77371350719445
29.711882919128822
29.54208199977889
29.57733369637445
29.523029783236016
29.086812642605384
29.353136454941428
29.51434734693481
29.464396882234336
29.360625300512876
29.418873995083434
29.491086218990077
29.1691279538576
29.203808861597622
29.175025883960938
29.341616376348593
29.325475357849083
29.07403319146725
29.589981052940427
29.441549894562765
29.173584265134693
29.119450099465965
29.362992317135614
29.532986453050686
29.492580488206862
29.455587368004203
29.45920203315634
29.210436096221127
29.353299269475976
29.403782944176363
29.31925008924874
29.54819841268013
29.357747117541727
29.670409607569454
29.652373210565617
29.817359423171446
29.48930565944268
29.321702515107177
29.30745521733045
29.421198218648353
29.24023897410454
29.44100621933064
29.376560729886933
29.290221365956377
29.080441613879728
28.942721843124318
28.902765555863215
29.021758446538954
29.078917458620868
29.24327903123462
29.262225387338344
29.47345205252836
29.159536236172574
29.607655013117352
29.692283308580393
29.747475768649398
29.519605989593767
29.441357468723968
29.27009975050182
29.604424333791847
29.788929681699493
29.694008403384156
29.790679989788867
29.82095786245693
30.048149094199857
29.936900074829836
30.16906876995064
30.100893258769048
30.005606482678722
30.045920981704615
29.745188493334606
29.848933343582605
29.555083230482253
29.784201210855716
29.651681653509257
29.728176775612425
29.778350770538644
29.646464573422726
29.626634038462544
29.55120503312956
29.667727135975575
29.474089831007635
29.560139579357777
29.527967940831253
29.57817450873771
29.477922658637084
29.424994819698583
29.405698408807382
29.388803957512092
29.23123402005939
29.43412252618724
29.523695994901978
29.50735818039411
29.427739092008963
29.104250733122946
29.641107911586015
29.566842841352468
29.224123891234168
29.4823338904121
29.572062210728635
29.43240423796988
29.435574978676158
29.22204416313939
29.398232452281487
29.22192208018995
29.40395474954134
29.398987422050272
29.313811282340932
29.42004615742171
29.568867762580595
29.331043206342525
29.083139880847533
29.251294526650092
29.305507145787715
29.22966071159057
29.239172308006825
29.591652100357432
29.508521385122148
29.298505622201663
29.72819140596791
29.36608354085038
29.433771971143127
29.395132541146122
29.585568489458797
29.87613072135646
29.772140542237405
29.699772459582842
29.720122236775605
29.65678830587005
29.534226016338142
29.578288822077795
29.65583262816759
29.806720988163168
30.010708990653278
30.096866477339006
29.824607249212395
29.888922403785994
30.022114716439933
29.98635393972301
29.821197394655638
29.71544855430246
29.94816108748989
29.74182663804739
29.76001262743306
29.61966373372914
29.659024661288107
29.829106197328034
29.69255986957381
29.55252695058582
29.72163054904242
29.770014385098328
29.584508601559445
29.70270360469013
29.842236030702107
29.50924864789529
29.47705012770031
29.569667098350386
29.653792666027044
29.894932623100967
29.793164834821486
29.674256329354105
29.820240491841098
29.734990504826833
29.773307658899853
29.771747676472994
29.822245343396244
29.72183990028073
29.65890195371653
29.613560063121618
29.401156150376988
29.71159782113866
29.91332135564888
29.560484168636414
29.543028571041475
29.64930104164234
29.695038203207567
29.541127194287583
29.833793610897306
29.733247261063894
29.62791996620489
29.740878778201203
29.72728850918083
29.728277581395115
29.657145159787444
29.432036662595056
29.448332425448204
29.457376104579858
29.486278453118008
29.421022030944076
29.3538364456396
29.371943460826444
29.288811029489423
29.08341968135593
29.29958272257504
29.643691788982885
29.506225548516266
29.554218770340903
29.542147143915727
29.45506436025444
29.540064425819487
29.453107326181698
29.786409172580928
29.625794987802152
29.72841316195011
29.774731566136666
29.809757980833165
29.90373672209601
29.987697489094444
29.99179680492122
29.939111573329903
30.022526238398896
29.606040480610744
29.982339715379492
29.8961423732946
29.583665453242187
29.863816401464554
29.799104139096404
29.88480968069471
29.701400440497608
29.5789454321852
29.821592492555823
29.563110147050892
29.762145702563206
29.486750453903397
29.460713543782997
29.19607581219259
29.268489379486883
29.16268594162698
29.236262968286344
29.301137202499564
29.51434344130246
29.595460845076982
29.730642797866935
29.806715447374465
29.6730902711663
29.580610465571727
29.63716306044998
29.29285623270272
29.31058454736623
29.528297605078677
29.79259393670565
29.579309393502836
29.809665406078093
29.808055239259172
29.70691047332676
29.483911464654106
29.555813384434593
29.630866178967644
29.669928174839328
29.462905953461952
29.448377155756337
29.73213962354062
29.87906299483981
29.681217985434618
29.882177443043304
29.738015762610207
29.49260500870077
29.67818124736049
29.86451584542888
29.709105534324433
29.61742625716946
29.853765841070388
29.878459854892597
29.756249771492552
30.01046606053549
29.59557366012307
29.875056003600445
29.888965948488806
29.792673803251816
29.773832845281817
29.826023703178695
29.966333527115584
29.630166589811903
29.92269706885486
29.996910304783203
30.099355742109207
29.72930575894258
29.76155884555869
29.699088740203923
29.84667588133524
30.037213702972046
30.18479097022914
30.266425581455028
30.205658672421897
29.899351546115955
29.915552997348847
29.953074104053236
29.870543893485237
30.065025558020466
29.977486058017586
29.89682613357627
29.786873860508468
30.01488944668936
29.577609075860327
29.51095328192512
29.430874186947097
29.353984392891274
29.34015545518754
29.514001765620186
29.419113928515326
29.132746488059105
29.26083963456043
29.471676330572365
29.2480541997029
29.530694264125295
29.577640701786496
29.515502969378463
29.817152972705628
29.34438297344458
29.377449821611016
29.340197921614482
29.571203180174983
29.291501084131355
29.494297091610758
29.64064575549009
29.74069123732305
29.73186555441368
30.037029046479756
29.746948165667984
29.651486626711986
29.787782564508447
29.794967284119497
29.705906925589733
29.606130271541726
29.324122002628126
29.504906788149817
29.229008719876052
29.117508704790968
29.233637010828645
29.471896276937347
29.36204982928968
29.449349045775907
29.607672445796336
29.448611541443555
29.46657107840519
29.53129692115159
29.288183881424096
29.568261673389983
29.759803243571387
29.720137672622773
29.606516159928894
29.778124254285125
30.215744401264143
30.11376072406244
30.404387427999293
30.55339885112613
30.016397715536986
30.659085238670215
30.632413421328923
30.584873998938065
30.298188577662692
30.02262075005215
30.188991544490268
30.39751617204161
30.547123669256756
30.640723276945778
30.327089031266517
30.308140966995886
29.90891776332395
30.007678232523787
29.921657399900567
30.159444705396442
30.07379008122848
30.059889634119
29.965114295656893
29.693208650249836
29.623169087693917
29.94047245747438
30.06156438535804
29.703150763969983
29.908563001640434
29.841642909328638
29.702952552691613
29.78513443318252
29.976103653188822
29.763347713053435
29.91149480965057
29.864064190412144
29.77060108684862
30.072897856351407
30.13389921721676
30.126741349879023
30.290910575237717
30.126865187696158
30.534601433109113
30.34037630052003
30.288155756055414
30.05460363540979
30.445967030574554
30.420560116450936
30.49433081274827
30.443288126199576
30.387756386328174
30.418307088213382
30.275005935508084
30.49423009937805
30.384969006255353
30.35057160392897
30.525936728024643
30.53459772218925
30.35995291363128
30.53357866072279
30.36869192537651
30.515337461631805
30.07410734150508
30.468053454440668
30.523608428599967
30.165492272157802
30.760681655394663
30.724280076542744
30.85781492248084
30.82172513626192
30.717206255963696
30.733854440594456
30.834702816534982
30.999490080988
31.158544910229384
31.04889808985157
30.786572263263498
30.933720335285486
30.89650656829741
30.732786057266363
30.73588269880016
30.85419201849756
30.862245195160924
31.065432756528615
30.801629155290055
31.010089950249682
31.050746362722446
30.914625670413596
30.802668345755844
30.89203975486385
30.90950949840595
30.69330278253967
30.43649676629575
30.511024062813988
30.779111918614046
30.84511235475399
30.727374201412914
30.771986586392625
30.7463231344487
30.51024536269183
30.540514354864506
30.62275486389787
30.748063145404313
30.537618326585672
30.626457639581265
30.933750837880204
30.59656886810914
30.83632136195297
30.397460202761497
30.400849826367786
30.245015713440544
30.125913794485868
30.091916849041105
30.294667370455503
30.88697785739215
30.517493766278466
30.610214763675966
30.775380963277446
30.588581464830394
30.45707147945884
30.473925309232637
30.352214430687784
30.577971716660034
30.623423312684682
30.50812106221422
30.466876400938357
30.417797524281056
30.09739742542044
30.425088393281918
30.50092446710067
30.34247893608109
30.405161886163764
30.324181601017056
30.323407038044614
30.529542003084966
30.139137408219362
30.29435950038475
30.305566486538126
30.262003930914148
30.046519364066693
30.054968272788592
30.25277617781593
30.046810135714807
30.082776633762403
29.939225849127588
30.060393437837277
30.2472119319255
30.101286593355603
30.247530895205767
29.999109009182305
30.00077195434919
30.06771269267606
30.16026326477541
30.301880991931093
30.145821289951606
29.997173313774464
29.79882392133616
29.7840547007932
29.887855410119304
29.913857480020525
30.058385184885406
29.664101565034354
29.73855239541399
30.028445545859697
30.055701892745773
29.775714953414962
30.215261638194466
30.141425387615648
30.232775071711952
30.102999734484115
30.091448266555474
30.21253222294259
30.23699573910798
30.13452087963638
30.172350186582907
30.071905292475172
30.07519591950198
29.925066376128587
30.04001976007239
29.96568640184638
29.87299263221724
30.13116545017709
30.130874054440568
30.132494755678565
29.893768812746934
30.10895114478832
29.930831460267385
30.092869671189522
30.06047015968206
30.16555968667236
30.1809545554084
30.321869628496213
29.831720203874852
29.912395641415067
29.673568618688563
29.946188571030348
29.69011108487921
29.90559422013262
30.159649434000006
30.456466923222006
30.40892204304477
30.459494560930175
30.67334427327477
30.486881423927844
30.45627737789161
30.175898726336648
30.10751567398085
30.24860081103645
30.350471582034654
30.294821855128554
30.64974532648102
30.642060715134786
30.705837922494904
30.535212804256286
30.34439971168207
30.36020509988599
30.45395973190138
30.401644360893552
30.35519603200996
30.647390565345848
30.597774468356494
30.703100471899955
30.517563728867863
30.76747182218502
30.405841371783687
30.46907267789226
30.4229043042048
30.41098804005795
30.524540119985232
30.354554282273227
30.45310055963074
30.422279400283635
30.28993777704246
30.366585189948548
30.776252936480955
30.37897158517422
30.509831419879696
30.565064025714126
30.561200272854713
30.420221833470908
30.499855922194595
30.182791890869574
30.213414990501356
30.22678532332556
30.101161630708166
30.143741434807055
30.021344018244413
29.98591111848226
29.908757211979935
30.05851101646991
30.052777024273528
30.354130665022474
30.448264066488747
30.465816275135214
30.328225193694117
30.45302389569864
30.52325661616005
30.363678379254335
30.314223062142666
30.459823723578587
30.489883432364383
30.546052008440466
30.57741916163863
30.236963376605733
30.583838743745837
30.149455965653292
30.272824288243957
30.155263146834393
30.417642039872614
30.19033283439832
30.271282797383243
30.22785810332738
30.17522018712293
29.85122431849187
29.960878457757012
29.939650692233446
29.671695277029233
29.80421924007855
29.608418020806404
29.51938899736396
29.825532636737655
29.677991165173093
29.926137298138134
29.804288985103263
29.671975594458043
29.873445717740122
29.85053235682431
29.53311246244194
29.77014780656628
29.87572851443572
29.739850646479592
29.87951880003404
30.183351956670364
29.911721148849242
29.940986043636784
30.335973898118866
30.061143981852517
30.021424144346373
30.22283336016293
30.297082645023686
30.007961800195723
30.465766079962446
30.526029562805057
30.490498506363767
30.208319924886343
30.57063282514279
30.160423221931417
30.617363109846064
30.275272138605143
30.18012504944405
30.205516433708635
30.265780032679285
30.292672821273886
30.338983382822477
30.13524491725702
30.394330635851784
30.193333417730535
30.46224323467606
30.658355477943225
30.65439783425167
30.566516559645766
30.428174642741247
30.794639390621516
30.664485419326066
30.614895938361045
30.39300624300656
30.360747949372687
30.63174790982867
30.425381671622546
30.58524597311064
30.547926260091305
30.476427902314256
30.51944714787382
30.516162955893414
30.457602778543986
30.546890447501763
30.498238973767904
30.487769569548725
30.695204462478753
30.62547184381896
30.489113679208334
30.728270541185214
30.827716772485896
30.780015393850533
30.632546339525735
30.54232803453111
30.55686552575463
30.4579792973583
30.696258501361555
30.905745471475754
30.582704047698684
30.569076844996516
30.696457911894417
30.776279084704598
30.415206740998077
30.74197320939261
30.399847820786377
30.820395257876438
30.511168458436178
30.62589758940696
30.818802383354928
30.838512483066
30.664084937345176
30.908871956882763
30.679782421975105
30.98364321581416
30.88570706745706
31.002657023556537
31.078218458537282
31.044265626833827
30.86307551286881
30.746572726621444
30.876453259908956
30.741054023789623
31.035134883954235
31.11960990907735
30.79668767779148
31.05033824442167
30.96832938013811
30.953963773504643
30.896084463497303
30.816832957460893
30.755660312761705
30.96200867781471
30.94903907468387
30.95597807244058
30.856074668078627
30.87782164652359
30.989218226356748
31.288542898821447
31.10778773481157
30.936930114969638
31.110911535930516
31.03129419405471
31.08953114376745
31.113827610342543
31.315571391241523
30.81821606960974
30.721276097618475
30.63290134682593
30.684504717903742
30.79679083570062
30.96669472283253
30.715020844139197
30.706247073626855
30.67575600665
30.338436954587422
30.59951366392094
30.67655869638333
30.62266388724532
30.670068933092246
30.31711309843909
30.723463070908664
30.538548943477583
30.835543121646463
30.57095666118621
30.77289005626484
30.427436144235543
30.666224821079247
30.463823765330346
30.715212885137316
30.5579201299166
30.725107339344365
30.601284525994277
30.508183328978795
30.761679543632905
30.89056962751831
30.955724146520165
30.814460441351784
30.938978668183037
30.99504185699202
30.962464734586238
30.827002110061567
31.025995400424957
30.880605958698972
31.02956449544265
30.777802715288637
30.63840154780193
30.982168975813313
30.97690029462937
30.84344044775323
31.246275163317435
31.02910367288902
31.28270750732749
31.141054200694565
31.041541615929123
30.77953158126296
30.763825110465774
30.992321369484362
30.942962319358543
30.950242549257535
31.015861796856257
30.73730639121433
30.97059750182882
30.988697093913572
30.826996090360772
30.90697957021417
30.861651784160717
30.911381152573917
30.68358141072447
31.03543361943623
30.985855924331076
30.703315559168345
31.14258494979183
31.074150641381273
30.785353923071355
30.791466866093575
30.950592663431436
30.903837890219567
30.882135013275082
31.078561212067005
30.855897140107714
30.755938121596884
31.048576629145497
31.115634579719096
30.92055940009006
30.680323069840945
31.018371881187708
30.80114883800075
30.73720162001077
30.52307480099841
30.900447094314053
30.850893371093274
31.129137124346485
30.924382881456307
30.99165480934194
31.03650011222163
30.902774809633794
30.63932326577035
30.844776005703306
30.75331350851431
30.85037842647374
30.900629684225418
31.10696710900566
30.979420466018478
31.016566497835466
31.02549671495077
31.112703546901635
30.667558746516995
30.935673757758487
31.150455980197552
31.10604524446803
30.803337065688076
30.85226149920446
31.143086757020644
31.187917415948643
30.93703361632294
31.16889667198069
31.127580885361294
30.96126826478093
31.168715483835584
31.323108802646995
31.16394759304991
30.9972312312481
30.72725468903867
30.64798729917787
31.070585580081637
30.88854435491478
31.201244153802488
30.853430667543684
30.943681445470663
31.03070782798227
30.848377861315427
30.933361117835783
30.76837235766109
30.938274453454984
31.028637694945765
30.984263011061454
30.93387271209091
31.034150963777556
31.093844496730146
30.905474189519765
30.986092043580356
30.891182539708918
30.541427418631173
30.47898580783544
30.69010265420043
30.704486781992244
30.78032984635007
30.531916792404328
30.72741887536422
30.47715394636892
30.7300148098677
30.778366078898173
30.67392897533136
30.479774114553912
30.381000737636487
30.39950251019435
30.295050449608308
30.108630657094825
30.376995322742232
30.442755862533964
30.339232003800507
30.67511995377449
30.41250807388919
30.04590884081916
30.216280463483383
30.24721576898429
30.37509137279534
30.212478510419317
30.19606756902244
29.958154518583754
30.054454589910033
29.956216043302618
30.031314904739194
30.065420161506413
29.916529891549473
30.00363786672411
30.02183206996825
30.374678269302876
30.366442708417843
30.054110192069025
30.08619097643274
30.203287620279735
30.083700730364104
30.0442093063192
30.06247890777825
30.063094606936772
30.170766674309377
29.908179553722512
29.960302948517647
29.879774645224114
30.047455165838034
30.090017402021527
30.00795242184959
30.218491849674745
30.519582684584545
30.57926116952785
30.21282031322034
30.066657730340083
30.537333084555307
30.51834902437938
30.452674780308893
30.402457996297397
30.461634377684355
30.237820426001456
30.34454377804403
30.382916452047894
30.315538072531922
30.375935801318278
30.19773345550912
30.152953573845547
30.199418781497226
30.507493562235354
30.373674757778268
30.425856538985187
30.39085242753863
30.430220671007444
30.235989521778304
30.14680663464461
30.102318504190823
30.27545280238062
30.002418562928597
30.175883912180883
30.40763570438724
30.390461036764602
30.355364898372954
30.636938961313447
30.37146068674993
30.58003899245401
30.695712788983624
30.839445121041013
30.553219841581818
30.6082872370581
30.567122569925022
30.847982609791764
30.638159667829363
30.747910837910233
30.74452284441541
30.638769635479385
30.41461659732167
30.47804210302023
30.543767391388688
30.448243759463313
30.507344008764623
30.465431541367483
30.343219661446366
30.402094455689447
30.335561388986825
30.45881514150953
30.265765931041003
30.201445168559214
30.18337141957496
30.29171753457461
30.345738442751035
30.600253786988734
30.565435073327087
30.64823114689617
30.53429284412294
30.377583069105928
30.299389539857597
30.38088689380065
30.2445596756654
30.248193997359667
30.27657337992573
30.503280112688337
30.329376110167484
30.29974060377563
30.51211299792723
30.671197998128374
30.64094300629446
30.657726702268878
30.750986252154117
30.293183255440432
30.101125099097448
29.82453180227636
30.223441427934656
30.284585300082274
29.831484991963322
30.0655737376206
30.112181978291055
30.12304128724456
30.205840557024416
30.16809684175421
29.91190345043574
30.30082268752527
29.97769279257646
29.646428544549853
29.86703941368982
29.88076529100641
29.808197036504406
29.683516188307994
29.57074023124297
29.72039325061492
29.85257256098524
30.02955830674256
29.663751767073137
30.005013126341684
29.626383736254684
29.855221049314338
29.608372777849432
30.019057920713195
29.82402256040184
29.746356650441886
29.572655191285058
29.894060855171322
29.897969949595748
30.0762565763899
29.798716773966294
29.74301654546722
29.623613378132312
29.635223102986206
29.73033636670948
29.48833678817659
29.424202803034014
29.639339541513042
29.479554036674987
29.62851563852775
29.697011593374324
29.636224007136146
29.70574247056852
29.800252181936752
29.491924914756325
29.633289016870858
29.600704445689153
29.791916888065504
29.766220809845834
29.97201891303424
29.893966341406365
29.578831417848964
30.156170746399063
29.732504277411167
29.77606784511919
30.073363406266314
29.949003753177248
30.121767775411026
30.2515739614007
30.259253291014144
30.052456770363307
29.91196400343669
29.678324120381973
29.70639188560454
29.661625535383475
30.05490428732095
30.05925440636984
29.853474819549273
29.511231141049265
29.65079257760171
29.557268591451177
29.888669756973858
29.814880682158684
29.984860957161025
29.82691494466292
29.82612223306571
29.917571156718378
30.087980721875148
29.724580290118702
29.745840256310306
29.90746975678545
29.835259388676235
29.820767547854363
30.015292979553944
29.759954604072135
30.061309586187587
30.03614098955091
29.739553501118316
29.635649808336368
29.735500280704365
29.442755475354495
29.692196109053484
29.79263009012495
29.61551090545847
29.709615554017248
29.782679594338365
29.81022248372567
29.699897641891386
29.706614093973997
29.9065139082107
30.01121315244777
30.03511629190503
30.117558979988445
30.511698861449187
30.540708045342953
30.050711448680417
30.37334774676472
30.101189417838167
30.052469426410177
30.109060014142738
29.81188280139079
29.915383540879304
29.872561885122142
29.98450858512181
30.072156032763267
30.031012444838108
29.942571131581193
29.83693946058106
29.82049889852425
29.87563681117296
29.500159695522726
29.820650526040968
29.65898610228418
29.455714346937533
29.669425875446624
29.6113595757646
29.773656623841674
29.783439759267708
29.89994921697368
29.63885305653228
29.678544010200216
29.800576556670798
29.920874870458167
29.952682220405425
30.193574360528793
30.219120142100884
30.199773406037906
30.0038607694422
29.991422895925968
30.049461556900212
30.13506494583438
29.88469061404173
29.951896512618102
29.941912318760526
29.621891836696893
29.799299376417782
29.887577678373884
29.553283800200383
29.546693044856486
30.08363294293182
30.066690309068136
29.82243356636533
29.783507971451453
29.97262691362821
30.062899881427022
29.813029128418435
29.94618321508912
29.990523601459373
30.007052616531453
30.226898734262377
30.19979519730497
30.07160647786198
29.997440759762767
30.114988655886997
30.298635061066634
30.162894698752353
30.3603814952471
29.932805171618647
30.123304130209565
30.436344292264
30.43326791765081
30.15444276617958
30.27871526893139
30.51855263815221
30.296009256793965
30.363801459207295
30.533255830078726
30.263874334221633
30.26568174796439
30.19346994208883
29.97797269242207
30.00062977822004
30.300614579183634
30.293849772112768
30.43175382778077
30.261166336354506
30.262804550410543
30.395959603320637
30.561452059138915
30.225593493643366
30.288765787520774
30.19921578709166
30.313361934610935
30.418287851351515
29.99193112533211
30.20947952247669
30.351115771746244
30.128395572123495
30.229980206551325
30.23852970171084
30.211388602531002
30.138157171917587
29.78417510206012
30.002828422918736
29.990939907957717
30.055118458229316
30.272252001619794
30.139418051835747
30.206747710195994
30.33160376715443
30.168476573558642
30.19048596550152
29.810992981154058
29.810463883378137
30.21183505600286
30.476626708527075
30.53014406614334
30.24137273153054
30.42717463056156
30.102053130676744
30.38341626940633
30.349351630052773
30.57984400076348
30.732026292576574
30.583881530233576
30.87084520755318
30.70716614243291
30.43737477601092
30.364163348764976
30.60534034266866
30.32522650314417
30.66640888338775
30.31755658897683
30.456832604120226
30.204214676014594
30.17388475487781
30.62086558943044
30.744557213696982
30.607469487476685
30.597741490933693
30.25170294120805
30.79836404766189
30.58339761750641
30.59755285655908
30.552556428866914
30.570982378000174
30.455438903738457
30.84609400783782
30.60716199628224
30.78378022046672
30.79572770269402
31.0204509316334
31.298800321266373
31.24017238450873
31.21025519164163
30.881283467971826
30.94265205370237
30.929165754327702
30.768125878972164
30.583762529659392
30.807059287125533
30.892572669813934
30.92851941395011
30.507489287154865
30.547245355915376
30.74727845908951
30.66986537382362
30.97887205539818
31.038075564461238
30.94343545971725
31.12860075023348
30.919713972289838
30.93969287474779
31.1190782130301
31.000000541919913
31.054002434564307
30.745540543760697
30.76955239251219
30.434372661364833
30.65254637791464
30.747329045980283
30.37689800865027
30.452783848702698
30.775334957496952
30.56031782490809
30.69610648946209
30.880038032498398
30.711739332423054
30.459443385088953
30.469791799098765
30.264011327654114
30.64265237202262
30.37664060803787
30.737560634707396
30.559856438762296
30.598881086290362
30.36468389317702
30.432839085969505
30.450280859904897
30.523770221254832
30.419214154255823
30.402139714365394
30.389479298262863
30.19873460770241
30.32111533492405
30.492215314406163
30.495901698281124
30.373027920611477
30.619464861110483
30.54594115265019
30.40349526356977
30.487538492711643
30.823746709135914
30.877046365767658
30.758506144808965
30.59485447811972
30.392991513989443
30.32336059644173
30.459934996902806
30.47716072514247
30.819928491573933
30.718574178556686
30.621052735842092
30.746480059854722
30.67178258941477
30.745393368778792
30.7321913834206
31.001437384251837
31.13602765030081
31.199153526483787
31.22712449892326
31.179050498777386
31.24843543439841
31.086030492816615
30.931356622436454
31.149331672954002
30.972933274133823
31.167761258376046
31.2653155032949
31.109670093288898
30.975381885333675
30.98139059634603
30.993410135004254
30.701222984068625
30.68742548925213
31.02304484815014
31.05130024772724
30.981872594803022
30.953153896141117
31.153459030511986
31.16613732949529
30.983257452896527
30.472305582544067
30.73913684266749
30.69672638071457
30.61900101765278
30.610544643979836
30.545168931880333
30.559633308129314
30.41414175150822
30.813704831969073
30.929677397740306
30.81995414446805
30.775302345317485
30.821699395780637
30.54425038282123
30.76175706349704
30.74746962176723
30.949402530922836
30.721310587804513
30.669954221757198
30.91556427862096
30.919348113095708
30.75431091728207
30.977580762986776
30.98252432049602
30.958583323812686
31.214155087975428
31.105371764682527
30.89476355011512
31.033629511962705
30.81579665547781
30.94792974954816
30.557419465443527
30.680927318040208
30.59378267011517
30.69883578703478
30.51449885052949
30.803874967480425
30.590076238377556
30.850361532334414
30.752292260483753
30.963095888538327
30.835954077005272
31.02881101074118
30.768705963148093
30.59664647108111
30.507291765665148
30.4428162364435
30.762096075582626
30.624866260491075
30.7756792583246
30.796954599563325
30.756933822197947
30.87976380074341
30.842747840331434
31.156068341514057
31.216243521709938
31.371875936096412
31.21399904961119
31.35809218310707
31.098943085082414
31.056944300462657
31.048390722682704
31.194145018133803
31.415739620899565
31.327890722938044
31.075072833592156
31.05947124520418
31.061526185762652
31.00256608723232
30.856254059092205
30.82937116220848
30.99349495416366
30.790065194901242
30.449730721001007
30.636965484480537
30.439300531986543
30.549149692304155
30.43506064835553
30.75268898477235
30.68776049783883
30.750439463470773
30.716509090655606
30.78874377041878
30.838792141906094
31.039836053719874
31.252302499581045
30.992201339496667
30.991774568730815
30.918389102492185
30.768568667370385
30.908467284229683
31.22434308997468
30.994314818056203
31.157142179948114
30.88670480694709
31.16668475083555
31.03634007240268
30.918655800020602
31.03759835065369
31.087905552073547
31.07507280658378
[truncated: 98,002 more rows]
