# Supplementary material for: Comparative structural insights and functional analysis for the distinct unbound states of Human AGO proteins
Source: Sci Rep. 2025 Mar 19;15:9432. doi: 10.1038/s41598-025-91849-5 (PMC11923369; doi:10.1038/s41598-025-91849-5)
Supplement: Supplementary file 6 — Supplementary Information 6. [file 41598_2025_91849_MOESM6_ESM.zip › AGO3/r3/PIWI_L2_distances.csv]

cm
31.326848155988127
31.37092289134188
31.22698067070666
31.2126822741154
31.317554885575188
31.170435444689208
31.178088405482356
31.044019971639358
31.188270908881886
31.158255744602528
31.213462430059764
30.943946931779287
31.255199378407422
31.18230687904454
31.103778821527854
31.005195256522274
31.006743458403186
31.05693035832536
31.096626696399053
30.992814314214574
30.87913887050037
30.928905546011908
30.936190733060236
31.221551455848978
31.10882093303437
31.017518753217722
31.050627416815654
31.25157352151208
31.240770536145913
31.31870711288586
31.514787485222413
31.30970667761072
30.966897017384877
31.407438290953863
31.22334348643083
31.313177619800364
31.587128448608034
31.260493055555767
31.19179469782811
31.302829920221953
31.23420431766151
31.267472495654552
31.207874872581833
31.160414542803135
31.28628709753525
31.19743248489728
31.13445781249581
30.919626559105776
30.932137486144892
30.974708183041308
31.053708127842608
31.32533265455185
31.18897014615698
31.19280016915148
30.69744853235708
30.84688455654469
30.850914730601698
30.758833542082694
31.018717538788678
31.119049785250645
31.30566121995175
31.210345350991602
31.307909602432684
31.36055221495267
31.5205215963499
31.34056540999287
31.381276071412245
31.394108438925606
31.48200236870891
31.53028844325214
31.255508687714663
31.50213948815072
31.22806466709744
31.304643274464954
31.394704944126385
31.569898223733404
31.49509589563477
31.691275446965772
31.580137272309376
31.672658496439986
31.855148084520604
31.84003054891784
31.714689616200733
31.366404026858984
31.406275632665693
31.337975768951324
31.69693546178015
31.1858354066849
31.27882456934229
31.221802106561384
31.37275766343403
31.307223574785287
31.005245252521853
31.149552592264712
31.17602833913573
31.213476723012846
31.199112745345616
30.980498650967103
31.169163660367275
31.14686293978515
31.08782832646848
31.030541936880358
30.99538889229123
31.16948647967358
30.946343569245524
30.923602102585388
31.073845276595378
31.229159603281026
30.92557361408455
30.672806400938782
30.643851742221635
30.875675915000244
30.57955314684867
30.7996643438622
30.696185666300863
30.742926341204566
30.681108872557783
30.776904246772645
30.544204825343503
30.642008711702683
30.99299834801509
30.80844340161045
30.81878297971579
31.13050371697242
30.759572176044546
30.83318991820325
30.901258771584757
30.991730587023433
31.146815398775466
31.27881515865144
31.270221957252733
31.135976153498664
30.939414062412183
30.851901941380856
30.975438166188233
31.047628757884915
30.88108298474269
30.81079462273343
30.94737066268368
30.937186159824858
30.631277116289464
30.85479054831065
30.76035516206072
30.66012383309075
30.71699751227367
30.68363729674243
30.728881944242964
30.837507778365808
31.029624235250793
30.825309303946547
30.80847490069807
30.666607780491645
30.51156253135814
30.646193873438072
30.635149751131987
30.661746221153074
30.71395020937186
30.645914528332494
30.621826604701198
30.662694402409134
30.625300402839642
30.591420952636227
30.416144390134082
30.646463269394427
30.726114145060667
30.654884663929636
30.766186818379612
30.799724123830153
30.73454027198232
30.91138765353316
31.009506139487804
30.697193261520447
30.658136939228463
30.754525892638398
30.86179929296047
30.847889689061535
30.644297166532393
30.68237576330425
30.927593711625963
30.73120803038364
30.70102128458673
30.724795996054944
30.73198607602678
30.707743837956222
30.865209724985615
30.950193088928675
30.875520894699843
30.70340242029019
30.726525404635957
30.668645413596746
30.625807609229362
30.625102189123698
30.59445667123135
30.620603877563976
30.964841852390858
31.07781552837657
30.844358571292926
31.10129248849534
31.035789736434474
30.985950418738998
30.829166641763404
30.854013161310508
30.839059601974473
30.833464560160387
30.874006994359803
30.792157965537022
30.94266583372358
30.753072798265386
30.945703778236712
30.951883010435363
30.982547897292818
31.014769252303108
30.72927829455664
30.837946847672285
31.08107681030051
30.90271513399453
31.200007715191735
31.127262963732747
31.138527304429417
31.076270077482146
30.864568376416905
31.231784370435232
30.85691135164544
31.006763743899384
31.06929538821665
30.983863393428802
31.0995874558573
31.211496117313725
31.236340016038984
31.0496915659878
31.160242629539596
31.235928088104302
31.23802984956022
31.091467851224614
30.995538080044067
30.93108652532316
30.965668921695364
30.80237439871687
30.94184925088973
30.849126284578233
30.871257992487998
30.879917989221305
30.96267422726555
30.94714294065435
30.941951521705978
30.90064076279115
30.939732896611645
30.87447625401803
30.90985201067731
30.885029533995784
31.134587852707348
31.025293061153832
30.916446299004097
31.15895583726659
31.074058353797824
30.673880330227185
30.875577297622023
30.741090974742452
30.644232678443068
30.800876385920926
30.65607591846329
30.81405812547757
30.827937072150487
30.615554986512056
30.76585535694657
30.513872008782247
30.317518310269218
30.612765910063253
30.39447753856146
30.486191392488283
30.61130368746686
30.630253424335443
30.807507534650565
30.61174806775119
30.74055946052162
30.870099520962476
30.64113606449457
30.313368155312443
30.573246585415475
30.400606555880874
30.62569464957976
30.28696601517031
30.353833638108203
30.271460789291655
30.57554524993416
30.711597001752992
30.615892603435668
30.294567570056085
30.694721805811913
30.829448781628038
30.869501060818063
31.098538699817556
30.84976270444048
30.890186549228876
30.812305878030344
30.747171834778044
30.76689751540458
30.82778613695985
30.72821193126243
30.930601089138758
30.678545682038685
30.55765090776837
30.65700033747094
31.068428027927276
30.768356101020885
30.952232448649006
31.14298332901423
30.78790152932984
30.92961616486453
30.914240367815292
30.907140426166432
30.840304843471106
30.745324548596383
30.50435272900738
30.744467850062797
30.68818025900487
30.78102368662079
30.82493489592306
30.852369390462734
30.700337266804702
30.759169776986518
30.6713261330529
30.809406491999454
30.78764687251045
30.707654344612973
30.755280114048777
30.917593790988718
30.79674671809871
30.48560942911796
30.44546766083799
30.396992620011133
30.609584581947555
30.609876101566737
30.758493040014063
30.778639224960227
30.83004699742507
30.831042383684544
30.78477016646376
30.65861980162175
30.607114517980172
30.5758086298115
30.75509112123407
30.484815989499698
30.44811382300143
30.42743429442674
30.608500596639445
30.62860975457055
30.70407231773759
30.38794282937484
30.464354169625327
30.54491506003563
30.702082272001476
30.60305662638165
30.6520601231257
30.62606018540324
30.61299631398996
30.811495054866484
30.804398892675124
30.5717929751629
30.62260994234638
30.66003455877894
30.66939626223033
30.654479456189783
30.67052810315842
30.614578808179676
30.64912546488233
30.7312355730104
30.716477118479713
30.41109281051626
30.31708728239133
30.35305659638366
30.63874865876351
30.615795793092513
30.756342095570727
30.610775417642866
30.589235281725202
30.677716702006126
30.65278665922436
30.633337544997687
30.589216969231565
31.0354052538617
30.912777607087946
30.5683649867097
30.69609182123515
30.7097300309252
30.592848878230143
30.572076071075774
30.27740818463234
30.487027219708196
30.3296886471094
30.44616635512047
30.44206016525447
30.48456169126217
30.68265470900659
30.306185005089144
30.386998881224766
30.445639425394628
30.30169751660872
30.30854508520906
30.464067185879706
30.362101464685903
30.480945076247338
30.563156271784134
30.682118127980658
30.715513194829
30.444811509563046
30.661777105970025
30.62399211480198
30.50726440325486
30.53066669741374
30.52487467812487
30.645031301689617
30.60777144730009
30.55065528303769
30.82229365266706
30.61654628755652
30.51781350864079
30.50828800294655
30.430824762103516
30.539340931253115
30.483256363697404
30.42699257281532
30.709317839216435
30.643583543303382
30.351756318899763
30.342563460139157
30.234543667471446
30.510206433808044
30.529967509463557
30.221417437504748
30.457608932810412
30.49526605020847
30.525814948778184
30.47117541462694
30.511407628937604
30.749528209114143
30.570449612225016
30.785950231265275
30.7035384306566
30.625765452802582
30.345456444085695
30.293037874106794
30.251636289743892
30.39873155413715
30.302336930299226
30.267774554244184
30.247361638068725
30.31982058604349
30.188625932380056
30.091068811595196
30.36189565274192
30.55355083687117
30.611021620283026
30.48500932463276
30.38879411870884
30.54815891445445
30.466272739546636
30.55639595515826
30.34204036139138
30.60958403895123
30.590333396777094
30.631108941894595
30.52355686280452
30.471628973968976
30.618803253934967
30.755054167610982
30.801014322048264
30.81729484872727
30.680137458534716
30.48296757433771
30.367607304126643
30.29624405309063
30.335351928199564
30.494069549596553
30.488331074102092
30.469001136869174
30.5179220087278
30.475702518469422
30.561577498471244
30.464467132884558
30.47406637759904
30.622134973126425
30.556415364664016
30.260746678229246
30.205516549230957
30.367542676843073
30.145847318261698
30.462752602085548
30.445168841592114
30.548835115116617
30.40236893399916
30.356386643000523
30.493553215441217
30.24285914338045
30.577996454514754
30.486971017416536
30.373063492820286
30.486109948436116
30.64415048423318
30.722297210903807
30.798632629806537
30.766763282448924
30.82855144070579
30.948537995347706
30.754766429806082
30.535754234419766
30.81356833020696
30.755721466713524
30.905572094510003
30.61431067205335
30.793172218566863
30.472171787918466
30.514466886682076
30.57491004780265
30.426551462996365
30.65698956217802
30.555097677417713
30.56160295028089
30.701549367251275
30.636316368765524
30.483483140795368
30.368076447476888
30.596145012422767
30.390069055831383
30.427510351941443
30.665609645246466
30.30029717342343
30.607082405145114
30.398568001193077
30.527327352074213
30.64962240418786
30.79433826208974
30.753179262092655
30.675078376506892
30.808206194095003
30.633935365219582
30.693536013175272
30.568065036322718
30.435654134847553
30.74144709318906
30.45600239245078
30.247629791977737
30.34916405611373
30.332450129840286
30.3390559700676
30.35298260362605
30.216140197707603
30.41520986412667
30.527055967302495
30.245116259085044
30.29964344721548
30.38314644296124
30.543242622212603
30.370713089474233
30.525322170840738
30.869069803059155
30.60538896868708
30.925224832732738
30.77870179290692
30.77329533665872
30.572618496905402
30.777144808118372
30.722639738599987
30.842315533691895
30.816241034975693
30.84100056278321
30.651539487857043
30.782405643581686
30.486266613187123
30.882471150642175
31.091907115306665
30.806954846831466
30.74735991746949
30.390439751192552
30.265250936488208
30.48462016817404
30.437860808471132
30.56037311164349
30.3944174602681
30.06510851711519
30.168271408525193
30.399847626011354
30.414432147122913
30.405048328566373
30.153148398657745
30.135730860780807
30.192398403745468
30.357722761172553
30.168639678978042
30.495746751058444
30.510386456452586
30.506762339797675
30.508082776664438
30.647864451927518
30.565548745115688
30.72172103807472
30.81847040078573
30.68522460052918
30.85933411373599
30.850893537292993
30.805945745534924
30.776199465974475
30.553674188121448
30.40788387721291
30.694198341114998
30.58695245493117
30.662802703689945
30.670416760078837
30.467050338982975
30.77125461912333
30.55598821038637
30.630243721936434
30.846287425268216
30.705925929327943
30.876734874566882
30.867148453327285
30.657277432703836
30.462308462535713
30.65949302974415
30.594099354651377
30.462508220784965
30.599963366079397
30.67328312794684
30.547713762928375
30.753611420056725
30.36271893878436
30.614018847728925
30.427400911001875
30.544249841084252
30.339726036583254
30.209165791983335
30.707270299337864
30.802415670652298
30.72549993280361
30.64950965571732
30.684604068751213
30.520986186612408
30.511192988138248
30.299825581204267
30.453330441244795
30.38441194704585
30.576020287132224
30.53008360451936
30.425251465443566
30.50857180020859
30.65231922334391
30.65172673369389
30.41989613137534
30.44992825936199
30.45517855550514
30.526724066386706
30.374121126894956
30.46423563076359
30.778545153257518
30.468311536452347
30.46995346139539
30.717260520998444
30.702187408088747
30.567047951032016
30.61736961943405
30.747209703197733
30.56384411946922
30.73787198613974
30.72210876784336
30.76941828540839
30.580906904542434
30.6723074079423
30.557768107162392
30.440547050803392
30.77644619866447
30.6198919846428
30.765198547519052
30.789036080040503
30.62190005819017
31.056331346158952
30.739637013052274
30.726106772124616
30.72274439853797
30.770491575297797
30.855142193200706
30.565599931268935
30.407297376499244
30.68861412438968
30.430097161858075
30.343821908149515
30.47080515050468
30.623235153180815
30.590307628213782
30.740297935300145
30.57349284718048
30.639078453699003
30.53378332038637
30.619305376464027
30.835470144405978
30.80262999156429
30.84398303137035
30.696510729572147
30.875234759248258
30.863004389157606
30.825738894538453
30.891848334800496
30.86721120512322
30.706181674517733
30.659572520994505
30.59673012110049
30.451331572489206
30.66016343929322
30.644557566048732
30.6711047802963
30.66246815636911
31.070609795985057
30.94302289866765
30.86713072752678
30.907179249922017
30.913700053888086
30.880114671048144
30.863149621084006
30.715054919701537
30.70806616622226
30.62494015537713
30.695473323284812
30.802831408137507
30.847558252600066
30.912908215724585
30.789660808281177
30.59136543693713
30.71885244276565
30.592811702151284
30.47041730478179
30.59473456077099
30.71361932454095
30.66457555154017
30.690185506769886
30.588099509577333
30.779251470522578
30.69765884871304
30.533484190751597
30.97790927497548
30.723688709424998
30.761610540961144
30.568539613034723
30.78199464086919
30.602929714224214
30.634836670755732
30.71084203553492
30.63397179367962
30.7485337360891
30.617310216324416
30.813211183467704
30.777263505166548
30.683177780393518
30.587996486507627
30.63423568379553
30.716671663553743
30.556014459168093
30.65195505504921
30.85474785816936
30.732228688491567
30.628532621363515
30.309113988134914
30.53729379162249
30.42909831524043
30.5611032460947
30.58008039575013
30.377510540795388
30.640308314707898
30.709716242426303
30.722188741576677
30.587275733115167
30.54736549535488
30.56920342128587
30.69447725917123
30.612810343417987
30.443791982119127
30.503324101999066
30.584882169269815
30.626865585998612
30.794032732183663
30.650280235213806
30.55549044859383
30.432828873540473
30.657551540867303
30.62993586331326
30.55012790610671
30.466997127260914
30.256382901527004
30.27096122054219
30.236827994915423
30.42801283480933
30.453298242694622
30.379751871929333
30.741856734643118
30.507042552896745
30.73079241571941
30.613391643115225
30.45819960155661
30.343990280601382
30.24001398064759
30.514075233217852
30.461097597529943
30.59073728647665
30.593300696993452
30.563712212994623
30.657336283446615
30.554181304182364
30.768908689981217
30.718274671546148
30.621243309784376
30.675312937609977
30.703725978043337
30.816883575076236
30.820984600796567
30.59020715536651
30.667541743986476
30.504218737783138
30.338909336945747
30.710731510170532
30.657367012523952
30.790212984682146
30.498933843083503
30.531666769083227
30.86463363784774
30.609841583546142
30.72158622212808
30.828016402412597
30.832112392022285
30.756095248521877
30.6473466916619
30.784287647712897
30.603522808258862
30.537917435571604
30.562693259968263
30.708915548075996
30.673708039961152
30.352966040452745
30.337039798369624
30.27878080677087
30.410477974541433
30.29203881436385
30.35253350857436
30.61914441398514
30.652768050710783
30.467692718518855
30.442091632376595
30.392008719401225
30.13182671636105
30.19090681052879
30.46180779748271
30.535183853876745
30.737407381631158
30.779910718289074
30.678105075214095
30.636164529222665
30.866574606488832
30.58838396190013
30.55800362792569
30.64799061268586
30.596970732891485
30.531229391886487
30.495265177763255
30.304420384734122
30.397758848417777
30.32281067414659
30.042781610680084
30.26892211630042
30.43134019538572
30.274247723529413
30.3075861507541
30.40708439641867
30.509724424549425
30.246262699916
30.35683925803218
30.520802673916197
30.737562660872953
30.61872568457365
30.631301136753265
30.791313324975953
30.738555355281463
30.902639464620652
30.891391887326222
31.070167865848866
30.978654844368542
30.74415534111477
31.200314187096456
31.09380360665139
30.964439011318422
30.897504750648203
30.81633457379143
30.69956719625087
30.954202086738764
31.113743633528262
30.890361628297708
30.902333848746093
30.87516293057811
30.84788356423467
30.577430177928438
30.662383361671793
30.581268882888363
30.765347182271576
30.92619190723889
30.80896053235576
30.6240500501608
30.65446401529797
30.741972137653516
30.821037002460947
30.788979987170954
30.76343572390897
30.332310557517157
30.711333465778246
30.760050482683347
30.677581000580915
30.618351224234264
30.57956782966433
30.81895619813926
30.63853290221162
30.857363475855795
30.81832357703514
30.838476334403886
30.880038754096407
30.70451917814753
31.10358688107667
30.90729630977713
30.876583442476875
30.893689494808623
30.86207602992161
31.044859813437526
30.90526926258344
30.887225262208705
30.937054107031436
31.034319646476103
30.908181383261798
31.005437215060862
30.929879257278586
31.08696802380557
31.03746299474998
30.90232812236165
31.07340389451874
31.079413122281697
31.04257373759397
31.52993737577615
31.229112484203547
31.32748201746491
31.200478652160907
31.16692830518329
31.216249775501367
31.30023910613042
31.65987639374147
31.56445805318749
31.39197335983677
31.326677293974377
31.401064891732624
31.34221089170747
31.42840602692355
31.448437107530257
31.249395001750734
31.303537963662727
31.46036137216805
30.916587852590748
31.046407004264143
30.996015432422325
31.05006484089799
31.088117881668442
31.075401768298367
30.999104519959296
31.087955717676078
30.95929386831955
30.775161081157663
31.119344593746796
30.979194337926096
30.91515286797086
30.88370767463934
31.03017556337292
30.85207729081387
31.019068172362083
30.835857454456324
31.03772816129742
31.040459805055495
31.067947420524682
31.036950931963105
31.060030387492137
30.99187031955082
30.851172296155017
30.91491973519122
31.02456889016626
30.914985714114707
31.06958017469578
31.063181154172064
31.14735767200234
30.926992641896305
30.92274234699646
30.855020551681463
31.099173127526125
31.090007754086514
30.803445479536283
30.971517107397332
30.985674174629406
30.971753949622727
30.739466970547866
30.925765058728636
30.805116734087566
30.914896406722626
31.138039660802132
31.112218159246485
31.10404768038769
31.109071384680778
31.067799382881315
31.111448563570537
31.233482993495166
31.04895492521811
31.087863384579762
30.96828883085259
30.822915563209012
31.012975398377076
30.75523965916778
30.85341139112035
30.78463167583785
30.86983707186993
30.897390702433096
30.905406765484223
31.10761557645745
30.68290225956232
30.668104526000118
30.42866780752692
30.678597740698876
30.907239980471893
30.780578603842578
30.856415775118435
30.781308410884655
30.66176759557941
30.938918117745114
30.83287193080028
30.905095048951036
30.711369707804096
30.542713443169056
30.5924077904488
30.514043005707705
30.649510887851065
30.69104962235246
30.615226204452146
30.540752623658772
30.75835433688885
30.59392398307467
30.55210079703213
30.498040609033904
30.774022006560354
30.71692720190418
30.828004448701215
30.94883048525694
30.790121676185013
30.844029491310703
30.647219213632525
30.824470022071083
30.764146296177454
30.805142988720945
30.860450113050092
30.8122067645841
30.86221546160709
30.8037124398996
30.799624772491025
30.851579856111858
30.935424683610744
30.525347884300352
30.559566428410466
30.691020192854307
30.580287523348606
30.565200840390037
30.52582590426033
30.765761742362095
30.824029291550367
30.745378934047967
30.884504836835685
30.701736367321978
30.50821450402655
30.515224313685245
30.312222279087504
30.64179084210042
30.604888596057492
30.780211347659982
31.07062486729988
30.813868009982606
30.95437529838331
30.775561365767192
30.47042032134624
30.540498656246523
30.594183477647242
30.506234691968935
30.79746868470076
30.60130410362734
31.01401293543096
30.91592850928199
30.815733092753582
30.896133688293492
30.713272913423335
30.768567198076916
30.665325823156465
30.72397037237686
30.531818677569266
30.708428637403987
30.82990819063275
30.576436320000216
30.643679734126035
30.797934402806852
30.37059977790963
30.452255805587843
30.582410276593276
30.3508527513012
30.244314911786066
30.341959813127342
30.447373907439257
30.447453434724554
30.546193774839693
30.384033809652657
30.69875586154245
30.497546502591618
30.485445131557558
30.82628803527447
30.676735108219855
30.616303888021626
30.7887425284777
30.594809601083398
30.642192962652956
30.72828354338191
30.61183515002675
30.508832256499428
30.484874161693362
30.52201486478845
30.471560692704355
30.53246218311203
30.599285308437544
30.75501638230224
30.645706991330833
30.918026907030942
30.406767724027283
30.66930166514417
31.018125593919645
31.027828262186798
31.081380338319835
31.18110174985596
30.943987100851963
31.10925772922506
30.942081804308383
30.681606721509382
31.137381959553114
30.97594266984831
30.78484670962462
30.857186828742314
31.023531172108264
30.925235050717756
31.055061564527797
31.053527443337614
31.06013481386725
30.85728845833213
30.88968119212558
30.815686983345
30.882310638252523
30.776357558431105
30.73880371833308
30.76508069566347
30.81636518021169
30.69615375922018
30.773381420474255
30.610731695405573
30.67518831606484
30.717173542142973
30.54686296642466
30.495520945252842
30.741144897995103
30.687422902971374
30.591768220609154
30.611020728317346
30.60736794268613
30.701677590378715
30.64334872871498
30.783791961816373
30.928633804831193
30.986181643092234
30.818580581133066
30.813825769501722
30.811702857329912
31.060006965598856
31.03213319405041
30.959917219876466
30.584527744626683
30.816272037906657
30.836109685027154
31.00971749388728
30.985743127966295
30.873960019301713
30.800038111263344
30.83814313413965
30.967766463172293
30.7164840003422
30.427141769915192
30.584927262109932
30.52054917055549
30.77108343437413
30.722653390789944
30.67623490753344
30.613993831218423
30.674925599156808
30.71837481355642
31.080932016196485
30.925634714884804
30.92085534821562
31.008917314009004
30.943136446599908
30.932264970991685
31.116697751123937
31.033345109856505
30.98447636399198
31.035092728261965
31.099936269129042
30.98397503778795
30.934032387944256
30.8354849820258
31.071294274040962
31.10244036593395
31.029348597095204
31.18001661380802
31.1555154993788
30.885018356721208
30.974132642496542
31.094123509421316
30.69278202283083
30.844257384330962
30.871753878905142
31.04066190732171
31.086469481709234
30.61140545348916
30.84607442952514
30.877451013853133
31.02169834411252
30.86928317717308
31.177684483805454
31.007793395727212
31.084756151346173
30.914463280237626
30.96789527496012
31.120477142655773
30.872193325418817
30.91674119895167
30.929452170932546
30.89102590587184
30.989994867285038
31.064520038536195
31.151781515652992
31.181969417656404
31.369456870530048
31.141208712177352
31.094298450858176
31.0396763383903
31.317270758989512
31.227926135372012
31.390813045638474
31.181384033655103
31.12559204573051
31.154968371906577
31.083667629190085
31.46953545015566
31.362076098687165
31.24635487675263
31.56137630959645
31.38760998941136
31.475344634197654
31.349340253453928
31.42294691746682
31.451651941801618
31.420514528301247
31.602710031676555
31.3230774452441
31.61883217580919
31.74418903493635
31.34010621548356
31.43784900481555
31.595757775433093
31.510966674592638
31.440357387833462
31.33027827420482
31.267250637667487
31.26008950576289
31.179039626427375
31.132992991131697
31.53122632899739
31.186352899829032
31.131773763294913
31.309305736826413
31.160595888341984
30.969114080913624
31.139908571303145
31.037175903266156
31.042628093541644
30.775079954447573
30.93041564879204
30.94407125959857
31.164557685692763
30.87745946866276
30.82260474706797
30.710041736900507
30.889828172538447
30.984650474030566
30.958333817824375
31.00375807498752
31.018797225136332
31.140542999183218
31.088600471707128
31.19723506565103
31.481844044716436
31.305657382817376
31.36064006161914
31.323094901896543
31.27481462221347
30.954363236366188
31.090991110531892
30.889795032527942
30.774190290269587
30.86224816879129
30.928768657791217
31.152992450539806
31.019947498831357
31.061645477902978
30.800236071871712
31.001032416307723
30.897413466369763
31.01233674845966
30.755999633897588
30.954911819907355
30.895600469912342
30.947984913391426
30.914889298222015
30.8463277090957
30.78544345668921
30.61310813430496
30.710627196259004
30.65871128378035
30.586328281261103
30.582633834457372
30.594267858167473
30.765545140664226
30.903870307553895
30.885877967522447
30.83223434863796
31.099651449706368
31.039645039862435
31.07833952520883
30.826431065600268
30.8047879319039
30.86759120958421
30.917317891361378
30.717161242936715
30.651498176045827
30.963701858004047
31.125220576604537
31.12332355653511
31.168859137166198
31.111370536076016
31.044025227041065
31.14276184499094
30.96497084968837
30.671431303737112
30.84204426922949
30.884605045249245
31.08964917461659
30.947890350829052
31.20430286474022
31.192667039361655
31.215074376029023
31.098153058083057
30.972375784710017
30.693370924717936
30.75043831938196
31.012931246679912
31.077223551340094
30.888320711348896
30.98526477284167
30.96316143283025
31.01174192219776
30.66617136154571
30.810414885419156
30.81275868900287
30.97161826767218
31.05508145908923
30.962342552985767
30.85904668722826
31.019494073321223
30.89529205609612
31.006452103992427
30.7543316673981
30.854492704450745
30.76074873169053
30.940249315011062
30.93488905736189
30.980542454208386
30.845531805411905
30.84589962765677
30.99114765894215
30.87063195093895
31.1121488706758
31.215938625246636
30.85475718173872
31.169160202638135
30.92515505877656
30.875932329589762
31.10516327861803
30.882268549468037
31.103830293905773
31.038868078373056
30.797379080177745
31.07492101465653
30.624101895302456
30.801208244292575
30.811924329529358
30.762396116125007
30.913033666591023
30.690661454509257
30.82618100734616
30.62786226838798
30.682032352104173
30.586596848502435
30.725241654144043
30.79076145561645
30.863748357594655
30.69467326542737
30.76939569019118
30.558025643637972
30.475642343838754
30.56307354860124
30.716818180756338
30.616645581899412
30.687955132124888
30.72708134396594
30.711770655913572
30.63801448822706
30.684323694315147
30.826175645655983
30.819964986767378
30.68207372451946
30.587618829651174
30.67625676279038
30.665084435103925
30.70644423297977
30.63110784579131
30.614402881214005
30.456074862324208
30.66218838106272
30.565607420329957
30.599960289229166
30.72068651972159
30.721784778382613
30.930115286132086
30.790111390348603
30.73431666300006
30.564763211054178
30.49797682787883
30.509760561166637
30.30871653808698
30.47003077891005
30.666050556753614
30.644179234577216
30.607828489852473
30.503628496225264
30.779652349872055
30.60348565754885
30.610487817223134
30.63639360752767
30.58157287582586
30.839056054450605
30.585021711084526
30.426382280368593
30.629853657897037
30.644544934588147
30.790382288110788
30.477300478015028
30.546589504737224
30.797132645286755
30.62660637841609
30.645700559370923
30.613531076570165
30.72891504106036
30.52313418422647
30.541462487046925
30.43618852268301
30.645414532058798
30.69138613246422
30.843404458298554
30.573751712380314
30.63161424860727
30.69741168853888
30.50485411032133
30.499287260157434
30.678629392865993
30.616051538014656
30.651210758769462
30.75973472961842
30.675471198758064
30.869960681643317
31.00174195943522
30.59865761830499
30.689591708913607
30.957456592365666
30.93764100454036
30.734154963645018
30.6975235772398
30.689859748205393
31.088261593012277
30.864946894163694
30.823849241123813
31.27943563077658
31.05709962327394
30.788778352200485
30.833025138054097
31.08113861873704
30.90646909585128
30.849707363434664
30.885065995388988
30.89878606606963
30.9367769541438
30.644213670074848
30.893071219214928
30.500782411116248
30.64007868108939
30.685698634666835
30.74546749493213
30.78728697561894
30.63077895085582
30.70244806455512
30.781204481919684
30.95183017884273
30.870968473946903
30.859707648377885
30.910665366114948
30.872647065587838
30.715240331607497
30.622001516156924
30.840865840215173
30.89348671363665
31.055160820881298
31.225236566394223
30.903737552848767
31.075408761410927
31.161041201653166
31.298500826526126
31.01457851433221
30.9992018858032
30.341068686129788
30.838456617266758
30.775932360587085
30.85318328355109
31.106117664276663
30.909663734150982
30.832915269980248
30.873104541058215
30.972878898455082
31.0410759216223
31.0937759759724
30.78273708331899
30.843553888619628
30.719191597371662
30.86608907380304
30.722368464758695
30.542394023827196
30.56509402232916
30.639134274042533
30.60190969061891
30.6892736650864
30.890609624361108
30.68708316087884
30.695557343573
30.828232225437272
30.696141306326695
30.851904759885134
30.875167802719172
30.720945577531854
30.383005295032767
30.6431770105078
30.756833001907623
30.801702218291517
30.679486610656358
30.76016187770293
30.82462638430374
30.66982321228063
30.688529575153538
30.62931661551805
30.683238495043355
30.659956157700897
30.85080364702354
30.706202671226272
30.770767913781814
30.688928058225503
30.56152354052283
30.500190946837794
30.306157693902954
30.310783965526994
30.684291731201576
30.47941242363488
30.615598522904815
30.65847296982927
30.717275382729408
30.533913494029893
30.869109742324103
30.86267023824126
30.869171407920394
30.796779286527645
31.00742015682312
30.892593548736567
30.88577526944
31.02891773163968
30.824397960482628
30.74461552087168
30.621693171836263
30.784209361439743
30.544686530464077
30.558903290661625
30.755798932178422
30.817952552377736
30.807640889017144
30.698836957162822
30.540330002134453
30.476738157773227
30.72598393180704
30.699428411861014
30.367116535768428
30.547012119009914
30.666754807752476
30.726558534216757
30.603725893033186
30.568574844785534
30.717892442889706
30.694072236301068
30.69611770761802
30.823161982306832
30.636873962872578
30.476283393414857
30.66183298968229
30.431814632457726
30.42389590196589
30.68216656925982
30.640254310462765
30.771329193173898
30.483335193616213
30.623290718729788
30.537613019565043
30.61839967515729
30.83991181862676
30.852249478380724
30.693293811131007
30.647110553913954
31.04643185658868
30.948473231197298
31.057376885572367
30.889710568972912
31.059738272878025
30.784957381224242
30.758643387037964
30.66400734302766
30.781025364235607
30.636848740158992
30.821168294216438
30.66104928659724
30.668262560336075
30.623614146363142
30.577712412968427
30.57506755762964
30.623937088542924
30.71263805537166
30.563981817879004
30.615733121072164
30.37756576883824
30.69601129787617
30.536105237860678
30.361199760253736
30.58111900777096
30.629207856954242
30.387640774162946
30.47684756569005
30.472023341912227
30.44305062108189
30.387238663362748
30.671063167599762
30.583287365364818
30.66120441354714
30.877031620983452
30.715482392237067
30.645758009012518
30.569774950067053
30.566564229555876
30.44143315143932
30.598173382636475
30.600631971505734
30.603017846897878
30.68440278897762
30.546578128443212
30.651185268553483
30.644714064134252
30.341700476042824
30.404097762337333
30.505147077876618
30.617749780152508
30.62841137781878
30.656178227816202
30.633466183774303
30.644413908040388
30.47030693277883
30.69226733016073
30.76160107169622
30.71912521665674
30.334318269372634
30.473977168530908
30.875614869645815
30.662759949104334
30.85947522127503
30.785709163827303
30.675444533407347
30.797081850819517
30.854901158125468
30.83116041902658
30.862257297035733
30.87764454341392
30.95550681680013
30.563325701203482
30.697715598101517
30.9500708808823
31.13141134574496
31.104179181427646
30.927262510975766
30.946334277118986
30.723700842522017
30.517931547212946
30.700679501445496
31.056063048487882
30.962430362886327
30.809093109634162
30.69186001679482
30.503304693082182
30.76463480593055
30.925310987597967
30.66933577984039
30.741040933744603
30.895005837204092
30.67594921413975
31.03847404118857
30.794761244269072
30.90360506436342
31.02764206006156
30.90282786473312
31.0417867011532
30.894756052615854
30.9473323124315
30.949072188229078
30.809960880112033
30.70976480370736
30.69789993129793
30.64576986955371
30.66676072321635
30.911991967466374
30.536123304569468
31.04405034208271
30.911471962836433
31.14687190867623
30.873594283289293
30.649588795837392
30.9241154778074
30.964503158799943
30.845073463124493
30.685410464905154
30.563966719366793
30.601768101645753
30.828525889686507
30.560911430472892
30.680897526605325
31.040217375778944
30.785705912175818
30.787646215754155
30.637965951610532
30.54899614008409
30.728603528807405
31.000972076773024
30.956485581771013
30.9473473804279
30.90688884627374
30.9349498461314
30.784340117208604
30.871176086227628
30.788409837926512
30.965456902874504
30.994513559970656
30.936224996125674
30.759513568562387
30.92226357457184
30.742933502407144
31.0099369980859
30.8212630372971
30.947402528248446
30.862930876432472
30.988108170902944
30.91804925179696
30.835481147659745
30.846017376831167
31.12958390942443
31.048400292837012
31.155901838594193
31.070130839161124
31.241643624132376
31.01623375604706
31.12916926848993
31.143461472260576
31.12364711489496
31.022813548348456
31.045024874674965
31.179899012666557
31.03726748204993
31.068038131478964
30.85339597267681
30.86793720138988
31.027894100232498
31.0531312403198
30.89796992228959
31.1142341796113
31.11166084486301
30.997933908541203
30.98223120729839
30.936470668529267
31.10897328924857
30.87507153903703
30.819629826633648
30.712684802222846
30.79637331202118
30.768814669389723
30.83593139095451
30.850409126684468
30.518485656471928
30.752063594682358
30.786687446721587
30.956281578150435
30.951091682483526
30.782457208961656
30.85549398213953
30.95311496011658
31.008276735658274
30.983683601976203
31.09206828519792
30.949878991070342
31.244715397003258
31.158733923876596
30.77381778063189
30.781739609766095
30.831128412505212
30.882039803274218
30.82119800755572
30.788725864216072
30.663451752942752
30.95143133752313
30.784038280950053
30.80938385596545
30.650319710109766
30.71410629925124
30.73642023256784
30.867190481096767
31.005453520886892
30.933738246761813
30.976078213214823
30.767712693337355
30.897999674665797
30.947504865656335
30.716257105323105
31.03511971185287
30.845032167155505
30.981981529714673
30.99009323440325
30.93228217835312
30.796438416887987
30.872544142822637
31.089954341872716
30.983859121542128
30.732084364191795
31.14141391687273
30.91085070737231
31.023364357395685
31.086212555221138
31.001704987680878
30.930440381206694
30.91658984625881
31.097591110044476
30.931592319041236
31.17088744622822
31.35538646061822
31.27812554198657
30.962052312050925
31.204934938903765
30.960448709036914
30.792552001702514
30.86776416141589
31.169670197204344
31.175863277994296
30.929015848745284
31.04936474500707
30.84286509507963
30.866336400422735
30.913926540185393
30.72857828708908
30.95940208203454
30.84142677216369
30.92259876900068
30.92096767727227
30.739908617274605
30.558321874411764
30.7457135936075
31.050020045149612
30.953126871424107
31.158492262507334
30.974676249846063
31.004793829093924
30.658890920532798
30.903748208937806
30.912354248146663
30.73221367716834
30.709396079711613
30.95529904679161
30.89300768965608
30.855775263687907
31.000886229539002
31.092089683791112
30.994770550219442
30.940842280886887
31.206711181659806
31.142071215852333
31.148494209210636
31.21993084060843
31.158688996248635
31.371878542941953
31.262542416480677
31.062483451205217
31.144753166710547
30.90561904697408
30.807422730071597
31.099572874801733
31.03541018714823
30.905160213746203
30.787592198923576
30.9481472523812
30.99307785467828
31.191658575991458
31.186585288580616
31.15699686916366
31.07125022302761
31.036905796677836
31.259678493720394
30.937507325917075
31.230602637126307
31.064535937909895
31.082265486333984
31.047316665018688
30.87812421752282
31.071882777606028
31.034592845838418
31.20962875004299
31.161130986914372
31.31702861472973
31.18888914391574
31.401268116106003
31.264911121823655
31.208593265492674
31.537802484720242
31.471714245121785
31.42155014552329
31.387119312140634
31.418880267464093
31.343953896295535
31.459271505714046
31.195677707783222
31.22469863929145
31.283145076707342
31.391613928546736
31.246265270934405
31.21011251283843
31.091262793615318
30.95137437342814
31.22106831640963
31.078924083266262
31.221216367672085
31.165509100829134
31.16006859158651
31.239846080475367
31.13599498458218
31.254419354214804
31.138053569687813
31.31359957528098
31.160952982075724
31.247689237778445
31.397749102062214
31.47077353572351
31.201065666052298
31.01900318924129
31.036937174238624
31.39425130909694
31.218248920528854
31.255592898481975
31.388967320693023
31.476429570073122
31.447658022108243
[truncated: 98,002 more rows]
