# Supplementary material for: Comparative structural insights and functional analysis for the distinct unbound states of Human AGO proteins
Source: Sci Rep. 2025 Mar 19;15:9432. doi: 10.1038/s41598-025-91849-5 (PMC11923369; doi:10.1038/s41598-025-91849-5)
Supplement: Supplementary file 6 — Supplementary Information 6. [file 41598_2025_91849_MOESM6_ESM.zip › AGO4/r1/L1_L2_distances.csv]

cm
15.51977991006559
15.624311791368907
15.61565838169036
15.763857814692393
15.566606729890005
15.760198384060837
15.312100161064329
15.277189015808437
15.44131690947826
15.481251454313657
15.38548447137558
15.31369066012502
15.697722753076762
15.442690051161781
15.361692554051537
15.360700835909988
15.176945146021978
15.136414593648633
15.095273581151579
15.07641600906367
14.871380534994662
15.021233908768947
15.027479098743088
15.034459048614767
15.230513504509993
15.124603938718352
15.05636164263166
15.225449578787291
15.26178558965447
15.396252908491618
15.256735658880658
15.288001311710453
15.343885988793529
15.005982590246806
15.27861691317224
14.937832948452273
15.170957783062795
15.247479840269895
15.207247259543905
15.032694390288128
15.218795475128196
15.4373259621519
15.11701885164383
15.076389699915858
14.937195331722045
15.100847187930132
15.14612538181918
15.147367678680482
15.613652811974408
15.195607900111073
15.02390243709978
15.264703949809649
15.174894525164623
15.293887688481888
15.170784491416434
15.483530028602893
15.411487639977164
15.478073816737144
15.421731423446847
15.293382423759123
15.277219724004006
15.06912119945944
15.237553597166455
15.423481334939332
15.416716436841597
15.456584738002626
15.446397701482232
15.530168835395157
15.829418336734744
15.504780099308592
15.26977953455491
15.339426976104598
15.52695453228923
15.472182289563738
15.3452777040475
15.464798599388692
15.660737186255924
15.675335991824
15.778985750758062
15.75696555085942
15.483385785592821
15.691752321211633
15.502923651803604
15.455111416653882
15.515996065701456
15.45593686921606
15.603387898111352
15.557836812855104
15.678380973361381
15.671379849011524
15.654690028097882
15.743724702006343
15.722585277162903
15.663063501723203
15.552621247618115
15.476414288767081
15.501024439362677
15.558690099382794
15.458046146518635
15.33329442033318
15.441455221214303
15.456897578068247
15.626356710444387
15.5961162167872
15.316691113337011
15.295017109804798
15.389202100051465
15.221332884145534
15.166378187914702
15.218849493727433
14.963121892479426
15.29269506985474
15.121331644515275
15.166546405556637
15.139899919237557
15.03681224579454
15.255311509308946
15.589763415398924
15.195552099734773
15.22953473502415
15.30667030747297
15.146009215824238
14.914237371383471
15.052710244463176
14.841836216453519
15.015470528158536
15.036359863354164
14.953203043643121
14.852033337353058
15.048098372279807
15.025829335986051
14.7157798039222
14.863748646982236
14.634249117636607
14.923411682746133
14.935858106883328
14.992452868241347
15.22083823466178
15.23174156829643
15.097919188330058
14.957572209057133
14.954989235693146
14.960139510946433
15.14519048358506
15.209373845835438
15.179094560379841
15.09380926597703
15.112420924392552
15.029578285186679
15.139457069559704
15.222834255515549
15.183918287169965
15.301701513977106
15.408958967312689
15.476593339045682
15.371579708423905
15.509975240526053
15.276128377791924
15.170570294494086
15.460839289732416
15.472671083493351
15.536893784856876
15.319960818852035
15.517534267580832
15.198917154315653
15.398195964909364
15.301280624312364
15.322466597330953
15.480520437357145
15.35798857009914
15.395555438074057
15.52184955501528
15.580686843888907
15.044604054962312
15.11578969154036
15.245150729546364
15.665265170874797
15.455377508624071
15.29592420422573
15.218067457304898
15.399347400072092
15.576075083372954
15.38471586010016
15.289493564276091
15.620645725235647
15.585158809677212
15.580997949733195
15.525335931393045
15.19664197307796
15.375897170325741
15.138683495526806
15.155129589143455
14.963591954536788
15.393702414370978
15.289917024254153
15.295537100737437
15.144178779646362
15.149518731968508
15.129974933194733
15.132514886480951
14.887974355180068
14.977622429974259
15.169020982012622
15.046626211733162
15.158229946600883
14.91922311660484
15.045553020451885
14.845348586921931
14.97224656164764
15.038421182265163
14.9791458979016
14.796963306607807
14.909874601591177
14.907001484192971
14.841929205752741
15.189625068960835
15.25473234522512
15.245891492614989
15.316502983128164
15.274946682587567
14.914640751729754
15.167723900145301
15.184328712638754
15.148461228180603
14.958137932719476
15.015312408540535
15.046839875242831
15.055732428239608
15.124348211375038
15.3246117125832
15.105427190065399
15.100571224715956
15.324422133894013
15.155279685855806
15.20571445302959
15.381406186798204
15.470385184673068
15.397194944203113
14.988205540202722
15.09988039188819
14.8072539642756
14.81601476256687
14.836896266979773
14.688228717161746
15.005965219510786
14.876288039171419
14.840077800843689
14.89408880753133
14.89230927295463
14.986671901222374
15.19159002794956
15.292651863292832
15.20859917359242
15.349412772407979
15.620698978289791
15.378810840481346
15.474089631552724
15.186737162400785
15.33433969041924
15.195837046915337
15.220760763632054
15.257923454638918
15.214429956627484
15.121104927589931
15.34868972307706
15.179297001173717
15.330187189593909
15.293306261966196
15.250782567277385
15.207345138028906
15.377614094294735
15.302555190006618
15.40148424096682
15.3168178047486
15.209160809554085
15.330916751545882
15.326276313880443
15.192219669168344
15.39243432157487
15.151446443514748
15.30781832119175
15.300342028161221
15.380388234795973
15.063349919920281
15.016775384286497
15.178989956565703
15.280729776774512
15.359195350202986
15.323752731829632
15.382423461980421
15.459103396144524
15.324893207941388
15.452163068001983
15.400570027905626
15.369003374621597
15.498730259609797
15.61845863034965
15.289725655899016
15.18267767641637
15.270435728263063
15.068188210778645
15.072074905313508
14.991318101295757
14.969509297086889
14.926205920000305
15.050158142506806
15.163163273964487
15.490790268778797
15.358590271117334
15.1224627859624
15.02788215883974
14.786142887642018
14.964036250417774
15.03359271866653
14.98699745870107
15.097585184960428
15.06461312909944
15.31635277103451
15.03151117489523
15.257099872060055
15.213091293322105
15.101840666171928
15.191095336874023
15.262974130263892
14.986023915263132
14.966244375013975
14.918738263627052
15.002319640379941
15.221948241311948
15.318490392128473
15.257239180289611
15.285214431174008
15.280742188555068
15.277858473746445
15.041573980034446
15.459877219465783
15.319633350623311
15.543574896687085
15.410946099274248
15.296933531476247
15.230079902779575
15.38964393781685
15.038403684852403
15.210863759097746
15.29479262977284
15.239752609086734
15.078589002523604
14.913608902605313
14.806376473024011
14.659944466211085
14.487475759431648
14.76364249708548
14.779664557056458
14.620252865927572
14.644845079429826
14.604648463236533
14.490538077340636
14.507683834617525
14.688670517960656
14.569194552525538
14.890551125157103
15.087170226081232
15.113952514847014
15.013369148470606
14.88637288108278
14.731390941073604
14.86243370948858
15.024842473554335
14.76155162829094
14.949954934053354
14.977326027992381
14.952406115752977
14.740439084471307
14.75680774884169
14.839303105756423
14.603411942254493
14.787876424920965
14.580783744308826
14.657481325422758
14.55085611617099
14.753978721751556
14.701111707591432
14.713717738576158
14.772075084356786
14.485464318588066
14.570006141187365
14.686655556921211
14.984499963463174
14.815853229279313
15.064052798011987
14.927705744230693
15.079460647720742
15.130605940724864
15.178042191546332
15.04627101425321
14.976500977356647
15.199855950188184
15.290927054685866
15.287760477125866
15.362957635764825
15.122538519212599
15.270100155253811
15.205462616089957
15.159532877797076
15.228277363880489
15.255952210226114
15.071451862545613
15.411561546228114
15.22540564590665
15.299912832465187
15.123892841679167
15.211313976085451
15.06819772570564
15.098332873342375
15.225944237848429
15.43622740987259
15.239649735794414
15.29776066509657
15.271556020436014
15.018846958557049
15.261517541859442
15.200142429349075
14.910857940737339
15.221725921934445
15.301070350196277
15.090154124126311
15.227386737778968
15.231304696102884
15.188995803303635
14.97486580072208
15.075857874479585
15.203532528566663
15.19679109519557
15.182079141247149
15.083883798725271
15.138191188957833
15.321178268067271
15.398835013332025
15.430810305059785
14.997226503195991
15.190878488776136
15.162084909701033
14.87472837205711
15.060981536150011
15.138122847000082
15.302202389319792
15.003311703645556
15.21953897550955
15.023851688552003
15.125607008464089
15.285505445942347
15.227788601383908
15.125316590907875
14.99963113691956
15.119449975687468
15.14441498768321
15.048752277749397
15.394430328111532
15.260768589910697
14.951864765646482
15.020399909518861
14.882879235555482
14.919886293023843
15.18777240733979
15.260346419854047
15.001375789781035
14.928103041372838
15.106498552928938
15.14416593204814
15.179335753421968
15.09607866727246
15.093437790837836
15.005348877609169
15.009984597819995
15.152735661220458
15.027023370299725
15.024470205623677
15.137852590995081
15.377659192247053
15.135089026294885
15.104661384769786
15.257718408820418
15.242268864654697
15.074747295507114
15.028961606503419
15.304618614457137
15.148590727121986
15.05199563313646
15.168880121230474
15.091004408812
14.87256370826546
14.830352607965082
14.987558426852564
15.051346873637126
14.714422595018675
14.881067388339963
14.82616292489167
15.02895887681109
15.216325754918929
14.932299553540105
15.090876399713233
14.996501623131966
15.133315992541855
15.309363900803927
15.324855687647123
15.466075466087615
15.374776094275767
15.059521954949535
14.692261339078733
15.151611157955678
15.246923187238608
15.23434314380719
14.976282537571292
14.980235556970296
15.245155181529565
15.296182628107266
15.140289439579169
15.180419589690105
15.332114836990096
15.174421937353092
15.131159116761355
15.117835596628979
14.89121486973269
15.093838933801914
14.871523891337707
15.180848605522273
14.986322528290346
14.94728464853705
14.991421362323145
14.869364482791795
14.823121656211422
14.990757259586017
14.810451091932821
14.764089066311792
15.014624261380701
15.017445108151184
14.965348835149628
14.828889897560465
14.790717676833534
14.888574102600248
15.2413154699951
15.182772663820144
15.182336291051246
14.988767670567746
14.761180055931376
14.981995498565766
15.023078566644802
15.221138775279293
15.392646366947728
15.211893163498594
15.227440987684048
15.125288849306461
15.184057673917438
15.364479924225469
15.099124969942478
15.105384475160434
15.163601051692
15.004818025471527
14.83304821111338
14.925415186755338
14.927548172794323
15.022268817871844
14.958551630245788
15.077063560824808
15.141204831267016
15.137649845032106
15.09525339210199
14.970924175191595
15.036403441564907
15.066161524734701
14.911767305852047
14.709941602919688
14.785544939340861
14.734915542052411
14.722338423322993
15.196148094305462
14.84545600486349
14.974884002443394
15.1749269992231
15.149444615043869
14.978642609787087
15.142225001318792
15.38141425952303
15.390087374843219
15.172473363507988
15.040690265533307
15.214452004402643
15.140217934298473
15.023301749670754
15.187467311865838
15.242898946685061
15.389834835490092
15.199866449161235
15.148167979724981
15.281784230306243
15.223024238573508
15.450239147056147
15.4746946435011
15.336442968030719
15.127063054635729
15.315225430433967
15.390788453916684
15.262046531694157
15.26920815088652
15.04180323903521
15.034655298614947
15.15499447670812
14.96002297433661
14.867359728245852
15.082738772998265
14.816968540481382
14.768343829494142
14.904025731565191
14.652305515324016
15.056493153077934
14.897910055820844
15.211839519991637
14.871910131798174
14.932685490152043
15.049867115486851
15.141269922913443
15.124285973865714
15.17889613228011
15.032733134091341
15.25495147974205
15.00042640377414
14.865987355272699
14.811161587228417
14.927876354272062
15.004300170544262
14.986487692251645
14.894332181277056
15.216216761171331
15.147587812575786
15.281757210645084
14.945115630411339
15.23287881555402
15.2365907066498
15.343270746223057
15.189444014883474
15.530487156989954
15.729262840524381
15.662990105009126
15.551493334098868
15.66958809836852
15.870964700092513
15.746153998667106
15.733918904106222
15.637656030603802
15.686951814483315
15.534299049721046
15.597810223632882
15.496528782241304
15.42164543667187
15.701198127563545
15.661677434790752
15.577035991878908
15.555528124886388
15.181013334361204
14.994834162375206
15.290560059551439
15.305817506431794
15.268996018242516
15.091237175325377
15.269899175128868
15.141669095027153
15.137516940126963
15.256475564142777
15.226227976751444
15.474897090119253
15.21802704137335
15.504834948750513
15.30346760237497
15.31697552723343
15.406750094375576
15.477853608741365
15.439689491633095
15.266027679937608
15.247066080867555
15.363381642439137
15.354229151290854
15.342157893240751
15.306584342992718
15.4137907822328
15.372803128859399
15.538442554123062
15.491069793573734
15.437151563960045
15.268926937032804
15.46105792465004
15.311791924297228
15.370964092722744
15.434784024328694
15.303214037564791
15.43512393228613
15.561876585532914
15.281347718035413
15.34326617675354
15.000182562507431
15.133870839067145
14.865810313486257
15.043277552110384
15.144017788952482
15.171890355744429
15.215989108412803
15.406279896951672
15.116106010409725
15.346636696831087
15.307011439103409
15.22362599923704
14.936984985933305
15.033232121823154
15.075156078053528
15.188055435805099
15.252285692754953
15.176250089102897
15.159765136259402
15.094247965768776
15.328092167334441
15.43954210364448
15.468671777226342
15.038356754742386
14.960569117880928
15.041045884434544
15.138688235827942
15.304937230779215
15.200255676897083
15.28442837950314
15.543955060257652
15.29429326340759
15.111435812188455
15.155560398142367
15.133814147687579
15.106098418882924
15.080155041148245
15.085508504149702
14.952649002761486
15.077964396338112
15.07615802541517
15.187700495004547
15.181059432710452
14.870064842769343
14.848605792807486
14.816155481744953
14.765157296386077
15.009041763965163
15.12855153888458
14.786065864236267
15.025486910003714
15.254460628890767
14.868748410259856
14.9982213837619
15.217564391699419
14.988002901329278
15.187283393111667
14.95883016545795
14.785878008102928
14.742518105360036
15.002949706118496
14.897866589778497
15.23621610165055
15.05187086451053
14.80208012496972
14.972494854799065
14.831951675383882
15.097381123401062
14.81162674188455
14.70299380413918
14.686103172276253
14.74840897207359
15.183911271747307
14.852330902929634
14.993782859494011
14.845021318189927
14.879819294135412
14.88981043331186
15.03899964019992
15.096337418809073
15.036956345368965
15.04882687606802
15.352993859629771
15.240677728893898
15.333677216187171
15.16215183854023
15.100278419271573
15.339137254961157
15.43824280044992
15.175056443734022
15.162154517578834
15.144721456075878
15.409494984645878
15.426479693854745
15.575446989998841
15.084140292964337
15.307075597283786
15.419127832047684
15.322116572691181
15.561911271929885
15.400351901997336
15.340626805965732
15.36703470001679
15.265937703380352
15.498173212380442
15.55417310057204
15.5271970373139
15.449537890572335
15.31111958852019
15.328225794054715
15.316833826345098
15.368133910057903
15.217615701151383
15.366657384650592
15.374378278205848
15.462100279010604
15.450740660368044
15.080615664348633
15.209045220760705
14.99447408051012
15.267381736547767
15.25271779767432
15.274879526904963
15.219770378968075
15.38662816203335
15.346506084619278
15.175331162876438
15.505473965863564
15.392911612621788
15.299744008835356
15.423187956826965
15.255159876427987
15.127672460768924
15.492127671921507
15.556090021671992
15.329569668144375
15.460291598866531
15.330837716286949
15.187267372397946
15.158400888583548
15.068537269418812
15.165529243334975
15.186578482411186
15.262217574109885
15.233780067612225
15.503887937681627
15.514275954778753
15.518213169379669
15.473219052468782
15.643883926799358
15.555359847308749
15.484020248255009
15.664737952438006
15.573113160062173
15.511552126820954
15.360833071344945
15.555933793630551
15.490132861437433
15.336104088686271
15.225018545836157
15.098724970387286
15.16624161250587
15.286928637768222
15.448478746170313
15.518385592763632
15.477312579469709
15.552965665262612
15.616632108869245
15.49356794328773
15.584055861079065
15.49924949865857
15.597061323548903
15.565897250231542
15.616081737703006
15.565023188024222
15.487102768366872
15.692527799896475
15.630357471342936
15.53877501350873
15.80982779556424
15.420340869293284
15.426428303939584
15.531736605008458
15.377652532526952
15.684538391921523
15.91228108458539
15.48220033681677
15.547799880581836
15.315086825175426
15.58034116123288
15.241970978736104
15.277573266715294
15.706504150932506
15.558628945829245
15.473621122661237
15.4892842812711
15.599131967040092
15.472546996052923
15.524767312967029
15.288128615971962
15.535048739729183
15.43506022596805
15.34775610174291
15.4715842438202
15.326088247823467
15.15887545862875
15.487960563517065
15.61021223245656
15.37054623359946
15.55797955293285
15.268895274778066
15.393483121392972
15.537914499792016
15.392715653486102
15.335528591797813
15.615933690186186
15.543663497525595
15.621266363792694
15.45813214746571
15.468214522535469
15.484081766125438
15.498049753174286
15.46145614697497
15.81439286755651
15.72680093235257
15.813893045903836
15.602958403518274
15.695890826606444
15.559016881435419
15.674036751714246
15.461815170565037
15.318301763689474
15.287469266277583
15.695941254133825
15.498068715414934
15.195842754452363
15.445765827076391
15.27621483615092
15.427367054198681
15.404191154182692
15.428130779376358
15.435320054181586
15.452393311229367
15.302809053735759
15.35165290144273
15.797399476515984
15.622079334888301
15.546201769910073
15.51397153796661
15.432591400914818
15.527951396896773
15.476416734125724
15.539527717204882
15.686026196067724
15.511175343579005
15.476392445316833
15.621592725850585
15.56162374856422
15.361489347828778
15.283623806574314
15.306875355618224
15.222898173636851
15.382189831396188
15.478655205301335
15.4733063512988
15.398690112082106
15.518519537933031
15.155086731711284
15.400419600995935
15.630038686125882
15.192900416706834
15.53885469583048
15.417386647586097
15.301718286523673
15.236979933509627
15.39566248937481
15.323105070070916
15.226632724391886
15.14177564617499
15.186575553719406
15.287117786341785
15.271436388595259
15.389466539273037
15.07637952619587
15.56788001119994
15.494676604881544
15.238511283498125
15.190837700322215
15.232432670527029
15.339393753113088
15.397124879014543
15.062094286579597
15.304629770097566
15.377254508357677
15.236103682288558
15.351506404569685
15.320852407339892
15.161768672888579
15.478298470130698
15.243276852663405
15.309373413496557
15.280924633541662
15.189402407546007
15.28902945545874
15.269674516842278
15.48198282387861
15.312784662508237
15.322106038667517
15.708630390798213
15.642772245378886
15.543043319228198
15.730677318149624
15.489336416001212
15.399662689071828
15.44614302632379
15.435655193811481
15.23499400410366
15.33540462718168
15.153840407773702
15.319772595344958
15.232999595252759
15.05610513361417
15.076307405454594
15.00858017782304
15.21432126096088
15.229395848229451
15.10393776073665
15.101828862712104
15.040841296869305
15.250920721752182
15.249293252243225
15.431266979458298
15.479261734494223
15.192002235693979
15.335584422771298
15.382417804012658
15.389264744839338
15.309475434458628
15.477988610882102
15.245289455699043
15.206134061123917
15.474492680556507
15.434791245253045
15.167438604134807
15.658999788182651
15.386800268840519
15.463990088542806
15.52328643581434
15.35615522034011
15.607124716639813
15.6519883642773
15.328002892994887
15.520887836869257
15.559184106559737
15.61903513533195
15.308037558218068
15.486527700884563
15.380685001977874
15.40130162153766
15.39447846748472
15.531266795956656
15.285477160962309
15.458738484292322
15.286412423282824
15.372365190248088
15.373911226087767
15.398960238516047
15.365053279598458
15.130050815468444
15.240317994382279
15.580095417710432
15.506872423541
15.429196942432487
15.518287274780166
15.691449236233703
15.666005989670744
15.555242112258634
15.595158108700279
15.520151121356434
15.593109541990234
15.663956687630762
15.845077610253224
15.634093703573797
15.413660910315876
15.341769132472415
15.342915464752004
15.30391930526107
15.096244312630699
15.114011015902564
15.295957352926905
15.668035830143141
15.466732876414639
15.013268770917385
15.028031448667205
14.96738010792131
14.993682761292932
15.29448713659057
15.277529119837682
15.4418904625691
15.516087496964907
15.349466131734355
15.414299130446166
15.18409707735152
15.270923347148987
15.024109728231666
15.168423576536812
14.844040154915243
15.139931069908002
14.955636433581716
15.139338055611939
15.222903713469217
15.180383151066081
15.023385696424148
15.029423449557074
15.107914308945922
15.097235117985601
15.025198198094293
15.173235025327871
15.010928427719769
14.856284325061253
15.14042798588606
15.0148650996537
14.907573372453394
14.88771091033272
14.764362480932428
14.647975549000533
15.09323472475852
14.811743110862482
14.953102239647853
14.899929236803777
14.973206253619491
15.117473982780075
15.038220281240472
15.222231626826986
15.125531320478023
15.362951705887191
15.031500003328391
15.235495730451587
15.042123285162752
15.198038740922268
14.929062795164308
14.846636692025513
14.97261171111579
15.02809937726548
14.991252436940332
15.326109407329453
15.06226517038427
15.24906107479605
15.247071302878831
15.10504112546883
15.251104666207631
14.96042150290654
15.115309444115232
15.13137572276712
15.248206539325684
15.158972472868342
15.283031561742293
15.254971886575516
15.329491979266445
15.01594733864695
15.340156137452329
15.326282524194772
15.283563198467178
15.20201372664322
15.318765250453504
15.116500032515058
15.127816583706553
15.318959183697881
15.27254803449713
15.245807123009817
15.292017171292231
15.428988957766663
15.191013244211051
15.42320572925948
15.547626002066698
15.503728809142482
15.585447098661087
15.67761040124516
15.791681572661199
15.759772626917876
15.569676266277591
15.657854059792347
15.542756880302207
15.525161091806039
15.568808919584281
15.31473788818948
15.249447657426886
15.327137890345185
15.370549878439922
15.296599661836241
15.209283121073407
15.53144380143376
15.280641655810793
15.13096152523976
15.266541236694191
15.031605698717486
14.857323529279146
15.134681811002618
15.160755783590401
15.172412024554935
15.284336895426783
15.377708288896164
15.342634374496308
15.308166734159562
15.363545340516211
15.356004706500272
15.214863588146743
15.184067602604102
15.097898817104037
15.330902163442282
15.253573584597632
15.14324886154289
15.352814563048824
15.277589900783765
15.1981920023398
15.08716444296583
15.29021596419105
15.242778025281863
15.335546154354788
15.472775549542707
15.06213276158645
15.197177914252066
15.167191265830738
15.284132654552668
15.23106009666852
15.191417104371693
15.46649930939694
15.462089209223402
15.339803135241144
15.291077205375244
15.291450946838392
15.465684340123321
15.112820222005212
15.296440115970121
15.300987157972687
15.263766096967945
15.247545013594968
15.301714722364125
15.329895749095744
15.069049817144032
15.06391276183409
15.39524270889378
15.06445353601654
15.278984049723826
15.582180105528817
15.3496677716362
15.551593549198165
14.963144829551855
14.922895330568375
14.78591758470322
14.747082939475005
14.812415551189773
14.481211359444483
14.521443939122797
14.796627172587238
14.612617795964105
14.833394026957157
14.749498407588213
14.730339913537593
14.991468090541712
14.985854486975185
14.926194100622856
15.01654220557966
15.005057388761069
15.402293839610143
15.315147854537054
15.333214800276306
15.271508126064454
15.38209686755293
15.390401446416647
15.108223457229165
15.3814772173678
15.024361076533776
15.308196040329335
15.265188527865611
15.104566243336109
15.255707496501099
15.525586060208516
15.076603249023568
14.766197475777927
15.052888850091458
15.146879878470962
15.051274458316064
15.0172655441788
15.018326027591883
15.17446903907183
15.078763691236073
15.240570728237879
14.813383039330633
15.108310579457813
15.316852732693704
15.037350378477505
15.377058274741982
15.22695097407062
15.259658805847364
15.198414987840625
15.22263953111899
15.132104255819211
15.352410736479765
15.405003429789717
15.287437445862365
15.330062310096867
15.164840672704564
15.178862395369705
15.309584016819285
15.200201624868857
15.30821883521771
15.18374460720886
15.412493581994461
15.202298053251697
15.341327734058945
15.25836430438316
15.451055059542393
15.491015730352256
15.455204214883894
15.387973856751819
15.26317643353958
15.587748030939325
15.591452856793515
15.473034394603062
15.313161229846392
15.307344266745202
15.252962381981018
15.223851363170471
15.293122157974919
15.305549142156496
15.333892983953218
15.211108429658008
15.161329294303316
15.374746582398329
15.370242119327203
15.231528012147589
15.433917661976446
15.370249440845694
15.328432266084572
15.335347008573395
15.354421603223344
15.469744752707909
15.336624383066813
15.355971714235798
15.292936102211641
15.528909577633867
15.217239340411876
15.251197503882493
15.354461949272567
15.375216213779472
15.273338387592768
15.549940434747127
15.555955648076417
15.166607634144812
15.353695435911057
15.395181918239562
15.513457926314901
15.19388499221098
15.309856446351088
15.27439041010732
15.148088867129227
15.370586403095482
15.260592696981954
15.333254140447929
15.456613758864084
15.190904459674528
15.154031500252394
15.307560344367566
15.330977315904109
15.129887125942812
15.235511795016865
15.451852348819818
15.359747121614406
15.294761139939368
15.427522306493703
15.454605169171888
15.327579555421075
15.205782576646476
15.269236770361532
15.302713716063197
15.219365129491003
15.35905774186847
15.127586362555578
15.1213790268997
15.043720938048665
14.995079145626237
14.951058035551096
15.020769922628839
15.186827000355585
15.365416632836187
15.288484037669573
15.620725958468016
15.48999173373738
15.254981891487606
15.387582397667284
15.443308726564954
15.521500563151031
15.397346785278007
15.540787180815443
15.589818874840926
15.626271127482807
15.746847579969717
15.86425603895733
15.65332815166136
15.404241330237806
15.534865984651438
15.470305857788194
15.220791178859606
15.396599579674405
15.428878470050309
15.336593559470728
15.741075820057242
15.658661414184749
15.492380485775495
15.352004916324615
15.452475430602107
15.721155048979936
15.56265484136829
15.562564759022315
15.617375553690886
15.487623257459882
15.486211983659365
15.47494687568461
15.21497524940616
15.903676635350173
15.873068029859072
15.705543327640303
15.83040211447798
15.80547184009157
15.527979697410682
15.461742224154548
15.390610219810158
15.374491664971332
15.545960861183103
15.615770050492461
15.289847401798198
15.423943849295881
15.529280266188858
15.496274705180891
15.367245256204619
15.336130465111376
15.39847858069665
15.487094994246213
15.384383404266753
15.514240737113823
15.367885128621795
15.372923157708122
15.466100688193233
15.835399055204393
15.635835381369102
15.815256832935233
16.011407486371624
15.846159552599806
15.847283304371471
15.650360997577154
15.517503500512339
15.527982003142634
15.558724854877774
15.598149487624434
15.570476700036046
15.502693348518015
15.486594677771441
15.615435297059943
15.448784820890276
15.645256741577908
15.81088368540864
15.730892183827308
15.637552154235172
15.596922557331627
15.506891099367671
15.503296300285765
15.582928216538111
15.569879284487058
15.374559151710223
15.353726997166028
15.292003585189994
15.26442654466215
15.415105997113283
15.480801412672262
15.523901264035235
15.283529783634076
15.441503925876757
15.585511088939192
15.57287902399586
15.40743459233669
15.569935762468754
15.762226626087234
15.524816345504373
15.412343891018413
15.658714286685123
15.478373881299825
15.00248434049318
14.803317631445573
15.152272623580089
15.282298949276596
15.306858812464416
14.938861059491066
15.378688892731367
15.269676544192
15.171051563970673
15.265337584663971
15.487719607371195
15.580145956650426
15.480205675860502
15.637947120732523
15.518672891446158
15.309794094552592
15.13251914679296
15.242451245266665
15.534354117761831
15.67407836419914
15.563709869924802
15.395966695900196
15.413880017953556
15.104284616959884
15.040645054077055
15.267093812692762
15.158162035763475
15.156062413346765
15.135226519145156
15.281086480025538
15.109858104416848
15.02931312877746
15.050432933202908
14.8582232350085
14.987855847285248
15.13730453502851
15.009080428693409
15.037822113743651
15.081155456447402
15.281213052129871
15.25126931269662
15.12209292484912
15.070754031429894
15.168223131034672
15.151259345535737
14.870202630182538
14.815947526690305
14.9173642606853
14.99493934280258
15.249803508286668
15.072576426198756
15.099385040309187
15.077491086150467
14.985637814838615
14.91376475140036
14.768642035320683
14.972091114172496
15.024803658684219
14.86313065000237
14.947381445789809
15.191422146585541
14.88284528256951
15.016288748464499
14.761613742167816
15.16382024154522
15.030740077817708
15.214558807115598
15.29236013772364
15.292590197616851
15.235651179253264
15.343772682716452
15.271237866832701
15.234968341955184
15.340258110940336
15.348393372728719
15.33640306861701
15.301331877196127
15.260356256194546
15.370423457227288
15.033339874796207
15.15349785632078
15.175289935992128
14.910517089303303
15.186410518282674
15.081098059571161
14.902993247004886
15.065853881075393
15.114208118570238
14.965942319433394
14.894362304993495
14.810989643673754
14.908854372743372
14.902160750036163
15.086378792759454
14.942448504525208
15.078853665002024
14.9787319490405
14.886930911771438
15.176669105951767
15.11624446344117
15.319334373625743
15.093347886266603
15.119414660477595
15.327894980111747
15.294567936914557
15.224332053120426
14.910817323818247
15.143669867093504
15.466952820526929
15.305328292664418
15.168929960510415
15.209851309029562
15.156321361570177
15.312816990196216
15.355751612206962
15.430804185241168
15.227473649816138
15.282947659230478
15.301321792875374
15.298023151508666
15.226670108574769
15.38880208032249
15.394286073050274
15.09696056381095
15.094490888905423
15.03630299286415
15.245869174867023
15.553100651817045
15.275431844364824
15.229770499445868
14.972173291354993
15.290170062285204
15.378182915573511
15.381289248304318
15.4101751788801
15.288018543067539
15.057428868193853
15.362642222721115
15.388946623803413
15.370894188665575
15.52437137614966
15.149147206852103
15.318041594232643
15.181847012839118
15.59137958312064
15.493134655938753
15.451955496215405
15.387919510348215
14.87147451110965
14.974922084594672
15.063132231036851
15.000730389014445
15.079039391802382
15.051947025304933
15.221160222343952
15.471002166765842
15.366271509387433
15.212241713814704
15.17340356132321
15.072998902313754
15.01859473275268
15.171151082627045
15.047132270828568
15.200545486623563
15.202678851159972
15.442938419971558
15.10056132651847
15.181076680924487
15.003929368204524
15.210581743337366
15.016590335110433
15.150736986056936
15.425117911083118
15.421744310135548
15.55896116288817
15.190493235938611
15.371951465928152
15.229816555401259
15.169837201774811
15.167429291390809
15.250074002392502
15.311238674591939
15.38020360019596
14.993344152629437
15.500579627253236
15.276019784038592
15.309435407502708
15.326476022991885
15.262209266742005
15.449879199636735
15.36179585766096
15.275449870708721
15.434414696339076
15.265852720206908
15.488920365443981
15.349129843377519
15.359628808532143
15.442346838310726
15.392085674957276
15.255857160246311
15.121079308841129
15.557754606053741
15.743367381157638
15.48705014400886
15.638548778712014
15.637330268901609
15.408092388108996
15.0732093417617
15.361853750910717
15.489522684227987
15.29693272866032
15.366536811621895
15.282953116065881
15.158465846866484
15.313120927808315
15.14887782935209
15.213223117534337
15.22293870775402
15.237466112605643
15.072149035566978
15.30037138897548
15.267428147102462
15.379834856912153
15.032076601452989
15.2260973618484
15.265588203763905
15.281854745102772
15.51995555694079
15.632676343751587
15.649678856160607
15.39722105070797
15.205550773598617
15.253893038359132
15.301507031673312
15.445196523472816
15.161916540345379
15.285150485199303
15.446993093543723
15.08444040675681
15.397006744142562
15.342538105588932
15.146148236303143
15.621545097530003
15.467667402212488
15.59836653823227
15.458098908121165
15.543457980557427
15.419350157394419
15.508438615176102
15.286809135836622
15.419020961045966
15.183270340212369
15.469859404480934
15.430286641152115
15.516533081142237
15.606960993460088
15.413397232195887
15.482641226904613
15.328076490557589
15.376471152390794
15.43587327149359
15.526207247819844
15.392019538174353
15.425549280915432
15.579286768756093
15.434839561673915
15.540135115625596
15.462318871905243
15.58761024301817
15.423829314845381
15.688047814723522
15.560613994970726
15.63512237964292
15.64835539042357
15.56876591280334
15.637452244870156
15.563826926747877
15.377108217693754
15.63212067642977
15.823612850172943
15.91744203542476
15.778076744651203
16.001815366190883
15.66704370734501
15.722135668397305
15.692231532731483
16.043745210890734
16.022523990181515
15.878701649652259
15.606468918880966
15.430039246680014
15.357517829389765
15.25528399796588
15.342599582436018
15.515202228646695
15.46440986530013
15.431545125312098
15.539763163300067
15.508904478255152
15.644484693085456
15.63580752780129
15.80178986618093
15.632589972250628
15.53084327359056
15.4397793931312
15.589869791160222
15.52683241374965
15.340272157973533
15.738295298739871
15.555547896523727
15.747109143407329
15.804048407426206
15.731102344520078
15.712809299558359
15.582649623759071
15.626081024125963
15.450237962872368
15.626458830591774
15.482337026568386
15.382791529221128
15.411395346810343
15.485676210734255
15.611123851082073
15.565684328535765
15.721179733720682
15.772236693651815
15.938391908313577
15.70936218190652
15.840273972736904
15.525074330634501
15.646920986692967
15.394476450490929
15.817417133553121
15.610904790272572
15.619452550292275
15.194483086400723
15.718996102863237
15.68540036131477
15.714596664333575
15.697359714324142
15.623896913465753
15.588711081951487
15.525206449636835
15.394498194607051
15.624953400523802
15.478796605105886
15.570623976595417
15.428296977745058
15.718942567454235
15.83125895672209
15.715234225799627
15.869103578342957
15.556737106835008
15.388957167712057
15.67304922418204
15.460676177644958
15.125800980998038
15.308233180190156
15.43202069730528
15.394626229621782
15.3005309668285
15.259588653695738
15.13705232469535
15.33715723820044
15.253432258111319
15.228062431954623
15.349887298855325
15.250664398345227
15.344206841510957
15.242567232376153
15.500129689586833
15.476672223570144
15.377791293467508
15.363591212385336
15.230344371370116
15.3368810491404
15.188952946964458
15.238204641156257
15.156040181261341
15.008703283410599
15.168389826626463
14.962817006307201
15.163599566272026
15.158696602434565
15.201169603271547
14.891340784624022
15.071911359976818
15.05798297400794
14.95715070396941
15.036827099362467
14.908802717544416
15.163940524425707
15.223647794004002
14.945181204102752
15.056544328276907
14.872079129068158
14.886268951487763
15.089234351733571
14.90191184037283
14.868391918767783
15.089107961530269
15.155678095032762
15.005474444436738
14.952682481571506
15.008454598184592
14.866655921379595
14.852275560278592
14.95466089163993
15.079274832021392
15.219830999249895
15.082094475807438
15.236982854370867
15.416325649614423
15.31526263889575
15.27104029987486
15.568922327776974
15.607608516671728
15.751762071018275
15.574466328601
15.523532066972923
15.545866238002981
15.765728828795858
15.751859892342067
15.439409710700765
15.687250418648222
15.70035873296022
15.571890413048555
15.468280505422184
15.376876581002513
15.469315110678526
15.530742386618845
15.568558295078592
15.52968943984331
15.476896759262548
15.496599272275205
15.427770290216577
15.222879461591619
15.127122945994213
15.352076004224603
15.291356126488976
15.476413711229709
15.303402480745106
15.209966253106746
15.42560507871144
15.317527647886203
15.292757225398407
15.319337603710547
15.221813171321758
15.22241420608257
15.42030143378222
15.390314707893408
15.54718517073963
15.33480786786841
15.073778835341695
15.186697833171548
14.962621956610052
15.271407586878421
15.053102338438627
15.146529073796218
15.53449343021637
14.977721051234992
15.29123895598547
14.935715639862252
14.93064007295885
15.122338621790318
15.063023776399389
15.249669813449628
15.190990660590773
15.242735408610889
15.484155162078322
15.472078118347463
15.206227397192496
15.203285728911327
15.238534691516342
15.216842642358202
15.297488944875973
15.203720734589451
15.443361854446348
15.301413714945506
15.256684277729349
15.561931671973815
15.445319761344726
15.230615423370175
15.01387357566368
15.03495622114456
15.095889978781566
15.241478288432166
15.105424136637888
15.284921632172997
15.101808548920774
15.218959819800194
15.214445493391466
15.251913930738969
15.269520948523526
15.192640390246957
15.35383608424288
15.423765303474308
15.539650808727991
15.436203483195925
15.291627536338263
15.480839895283012
15.347674716386603
15.386671553507298
15.40694972563705
15.493753903781244
15.455279310887388
15.380122315719202
15.211855835582089
15.263849418690937
15.147430319564451
15.23971762766185
15.310597661062102
15.236240045593675
15.234796072404718
[truncated: 98,002 more rows]
