# Supplementary material for: Comparative structural insights and functional analysis for the distinct unbound states of Human AGO proteins
Source: Sci Rep. 2025 Mar 19;15:9432. doi: 10.1038/s41598-025-91849-5 (PMC11923369; doi:10.1038/s41598-025-91849-5)
Supplement: Supplementary file 6 — Supplementary Information 6. [file 41598_2025_91849_MOESM6_ESM.zip › AGO4/r1/MID_L1_distances.csv]

cm
47.50996734252971
47.20415390238367
47.10996669561419
46.91753835006882
47.40087242550491
47.133816945541206
46.9117908402402
47.08125215290997
46.8598024604306
47.04128245043475
47.16950106706963
46.625456196023514
46.683005492591676
46.60077930156524
46.760648742939274
46.74073008045956
46.6806460920816
47.07353114719929
47.13872420935872
47.068293653700586
47.39323513553747
47.17466931830199
47.286008155323884
47.602697000135926
47.36170943612089
47.34556711190795
47.22029177195964
47.28046757045741
47.12932120508822
47.20342858280305
47.13831540715934
47.36770897681406
47.67870178307306
47.260528800236244
47.13939673987288
47.240528767505545
47.06286827645786
46.68463095062083
46.746037247047035
46.50186461027829
46.8924728778363
47.05283913278215
47.13875491406397
47.11793315551677
47.164064313439034
47.48621907550009
47.491605096417146
47.242754808509076
47.28435039027557
47.35854722195925
46.9448716375455
47.370101780977585
47.29783069944046
47.55047725350163
47.51252759765602
47.40977260660693
47.20716072514734
47.45936965131569
47.158089585737535
47.065179407887214
46.825933412402826
46.91410029808432
47.18635220558827
47.302491422183294
47.300382737316305
47.41913689812808
47.585775310533315
47.68620155985506
47.44952280976622
47.51077872326347
47.81237138465089
47.96545356813797
47.531088354983744
46.945049020087595
46.754033920313596
47.062246815592815
47.0695517446948
47.27041935979723
47.0351085019457
47.28497764079158
46.67912236043511
46.73122775384339
46.36460520132215
46.743452155076305
46.398828885545804
46.478680916719576
46.191857319828095
46.438369995851346
46.61491629834198
46.15994373460474
46.77170237534806
46.69618371017649
47.132122156351954
46.911773461025355
47.18968192712909
47.365008858621415
47.4564523811781
47.23908871249928
47.40654646349002
46.912629750834505
47.41351966076586
47.33300111846286
47.495088169555586
47.61235496145557
47.247214722334114
46.74422872856278
47.00549779752591
46.87841392252271
47.253200597714425
46.991310972326026
47.221643160964305
47.03563764540905
46.92349683881811
46.827282696714086
46.64833951200098
46.75914290441071
47.02319255487022
47.04656432072656
47.07136640948289
47.07002888826973
46.93793455327321
46.24626335957627
46.99847969702704
46.97928387400878
46.66442794644115
46.728423933534295
46.52260182430272
46.6156607204035
46.41807970356566
46.23409040979509
46.19848810495731
45.83227969085392
46.1528451734191
46.055106268377926
46.31196123896257
45.969041098745606
46.54995416727764
46.61873863881361
46.73630307882591
46.26212386167037
46.193264219987164
46.436585201521474
46.17633507658993
46.26077096826141
46.32566763877598
46.33635101592276
46.17955776283504
46.47091343192166
46.06952762984784
46.25844770346557
46.512750711907714
46.069970927019746
46.298750657123065
46.22825872244604
46.35714502877116
46.30027680813277
46.43171195844273
46.4343145203071
46.06649869358758
46.108441923892
46.55561303706695
46.8777452277197
46.43187365966388
46.200753541754594
46.43568434289694
46.586667209946874
46.37442271035706
46.31414797504608
46.36319425486028
46.28098736772019
46.44616737729061
46.34046319312202
46.2832594024779
46.304153265770815
46.48900561394652
47.000602675795825
47.24473683661413
47.544267586082945
47.56039556986559
47.31742288929806
47.17227498072743
47.002184888575144
47.20207335246673
47.56615465834891
47.062950723353985
46.78615391194091
46.83677220201596
46.73934482683073
46.45662657560693
46.43579527745477
46.83033987137414
46.76219696237056
46.678632443879145
46.496093449093436
46.504226546356726
46.9668511039945
46.56564334446543
46.641077591499894
46.277721080853944
46.49264032839755
46.97837104570692
46.98486043977283
46.72011712810867
46.831177137160616
46.71978595566134
47.16928225154267
47.353226876472
47.43294656247873
47.07113526659946
47.01650039575723
46.913810833936964
46.62192615465401
46.67289254927259
46.56793120061052
46.66780389158572
46.38759778631075
46.09146603552151
46.06373657346767
46.31670257675859
46.341990016062134
46.784548056159835
46.324277958674095
46.199921453553344
46.2463503638188
46.00072872525482
46.574696918205646
46.31645218601723
46.61923834466518
46.365467167355575
46.7885985412619
46.69042965552107
46.56357302774718
46.7817841791948
46.889426458059624
47.02565075471382
47.038810205547215
47.392262150869534
47.03102387694194
46.902583831790665
46.9059093930885
46.63418487514066
46.34538000795997
46.25181749939818
46.19609829777783
46.69548208922911
46.3088588359963
46.11547499658565
46.19475510885365
46.33445275237575
46.67152364948803
46.497639707063975
46.897806834105594
47.115499456792826
47.14113961576681
46.93348512561201
47.376994357257324
47.045350137327034
46.583259426828064
46.60040442579669
46.54169627294706
46.62358220748638
46.64461113726585
46.611107231565974
46.56885394092027
46.604313183275394
46.829748562878514
46.455807996761294
46.28635942541521
46.26482945300875
45.97045029661489
45.986753283893655
46.343417794658016
46.386537761426574
46.26709018766132
46.23007015506037
46.02063056517437
46.297675266673856
45.90975778724586
46.2425577530796
46.184844464813686
46.26254809614976
46.39195279907683
46.24469583554036
45.99847611895103
45.775197253578355
45.795355513237396
46.09874117549969
45.85151748425655
46.25240730363005
46.25792716005498
46.51049528294001
46.46413036638075
46.47211030103683
46.36313578436866
46.37797428228049
46.32170708567589
46.22357236676208
46.0655673645315
46.20880263620186
46.29560272841505
45.740371276382966
45.725044268591105
45.8443899742652
46.06841136083192
46.20818259736946
46.241849918745736
46.15796900508256
46.18908892125278
46.04113998426331
46.302959915706495
46.0173228144175
46.190783762138835
46.42320954412055
46.59776311631536
46.14871799912476
46.56750600411129
46.79792668722857
47.05087449266331
46.823592285848505
47.040858356372894
46.74768274791093
46.720170493069745
46.996558521161546
46.780381551983936
46.39936723100357
46.44848164264506
46.66259111066136
46.34378268337859
46.046791513416146
46.15155789059113
46.09224524315394
46.15938887796565
46.06932455682429
46.21844581414788
45.95962716246414
46.282997698013396
46.39659142274368
46.43359033439188
46.49172595710415
46.38096020974246
46.35996355633551
46.31785545509761
46.085897553328735
46.206572934886694
45.9881415714256
45.94112227730052
45.784243289037704
46.3251871630106
46.05659915479446
45.58871206351911
45.509519671611706
45.70992159801861
45.578932239269015
45.88380186656908
46.123612469544085
45.90728408860489
45.873530317114245
46.08637594997539
46.452414834888465
46.49675974475605
46.322843027640225
46.70625727182902
46.544220443315616
46.753696053247474
46.55226520448678
46.45273355193799
46.95421077655172
46.6818151088666
46.36421818570583
46.41244755831332
46.52886243195659
46.37167547842861
46.50862144123587
46.58163477352947
46.27243590496016
46.12607510997084
46.53604082060019
46.306152073892015
45.88052351820207
45.60862322105683
45.89927796905458
45.79236606623706
45.70651058872427
45.93931193768227
45.88728044628699
46.074954330046566
46.09945543428211
46.13506791132702
45.855475377333974
45.775860195816335
45.731316776229136
45.92947660077546
46.10847776811263
46.237891266411594
46.103378511996695
46.34977753895056
46.37661683690531
46.13006062546903
46.082756771130434
45.81368915652412
46.013347417282105
45.92234030321848
46.09889601229076
46.49163944286204
46.28761186323153
46.19806632356416
46.54113653421398
46.475673837505745
46.360737542279
45.92439133090902
45.93392576572748
45.83997591358527
45.71278689718774
46.04510681680647
45.99093134618977
45.75064464244892
45.808930929178956
45.667885845196594
45.91471559646909
45.60712901157387
45.65811326581177
45.72606579675707
45.73374772181985
45.23526602275916
45.69316144922017
46.32099196297701
46.670316902018264
46.66914506742946
46.30618740082546
46.44253430899927
46.25974979937629
46.325236557804274
46.343309263551795
46.78869259396439
46.488096477709824
46.74471062639368
46.56509773865159
46.27364303414368
46.121946773216344
46.107347381719165
46.06389491230465
46.072905401913324
46.000383564457714
46.25863207386056
46.26902346222146
46.18215083195705
46.96857516196386
46.43115402380784
46.58857333712355
46.69204836493328
47.104374187195496
46.863033806104994
46.92146433451861
47.062071674391596
47.17646422595191
47.19285550621648
47.06216584816686
47.413979103265184
47.39848159901675
47.55102726561615
47.41157207475976
47.042992571336335
47.010917289748235
47.007011215343375
47.13209954182567
47.33976812403824
46.93822317981936
47.42981653462632
46.671971836716175
46.81749652910495
47.23996531154849
47.07137429553414
47.13262688058872
46.663694098217306
46.64206707805399
46.42840533947115
46.25912542295365
46.73289921296312
46.46287581003779
46.61370334009424
46.202801765837286
46.38203874873095
46.433871323703265
46.625942135998294
46.25022464478758
46.728619490418104
46.46532001386863
46.307263155928545
46.55307129333135
46.34677340465901
46.389159075634886
46.72888675870614
46.58009574323545
46.252934315797766
46.66695481348091
46.80984671814791
46.89812740479251
47.35576408362441
46.94061508155048
46.818764391136426
46.96364114507395
46.83996097678275
46.90570043756794
46.747453762387316
46.756359309326015
46.69868258709515
46.80781483796979
46.60889048795445
46.85183343280544
46.368250715801324
46.58721319042973
46.76649577664211
46.75182897821634
46.55560771533709
46.795053000815805
46.95656179085784
46.77194859830018
46.75417129961014
47.306913486772075
46.85651826312253
46.795979007418026
46.567397736947974
46.3528978667209
46.7435687100277
46.80193842715348
46.41678553012258
46.61642795626393
46.598606718852835
46.61472356935733
46.986065176467896
47.27050672464729
47.283287397351096
47.582339577426026
47.26347967123413
46.945767292884796
46.80900970043891
46.41130524949496
46.36876507670996
46.473676048905276
46.69849592025965
47.00929021672836
46.292937098277065
46.20208325277884
46.54540023951995
46.03199132554619
45.76453005134006
45.8716361337962
46.29111198898022
46.45704290907841
45.90436385923309
45.76844645633219
45.66224925966613
45.60315964794652
45.83277012284362
45.88195169314572
45.102254101367016
45.10459861274585
45.38228621670188
45.82864449471529
45.503213466662224
45.49823648298903
45.091534846749546
45.41484024443502
45.63241080428481
45.23395863017127
45.49478783904493
45.672339124901015
45.619070554091415
45.71201563098486
45.88195881064282
45.831013007747195
45.7515593113257
45.434914081927836
45.975063813274545
45.63578527778398
45.2687724123609
45.31010801562323
45.30827468113701
45.9128200116855
45.912849757475755
45.74082029383754
45.99958444323644
46.10013901614589
45.747705958108696
45.60319472980287
45.56049992311874
46.1376766228913
46.17928494147681
45.69123806567345
45.924732919273374
45.971029576755186
45.90737893321831
45.6585204179968
45.56949834349411
45.62198089157316
46.00300331043759
45.597631206006184
46.15252851515987
46.276731567937865
46.39410540552914
46.46301567676148
46.63316281597199
46.76504178626701
46.939565547052865
46.57202565723081
46.33948422763781
46.16828006552401
46.32625281293416
46.17504499526704
45.93718129499363
46.060370841194576
45.90417117018709
45.974639737234774
46.24810149061773
46.47810119151198
46.517748763835314
46.89767269809227
46.629540717300195
46.393973569837016
46.37645205597166
46.878548923635456
47.36771384197295
46.520142109962705
46.73684680352169
46.56512173700654
46.82364332644115
46.847071599347665
46.48466263099605
46.86963305162536
46.67549218703606
47.04869702094386
46.62404728183192
46.95015095467677
47.05534216261223
46.548970624774135
46.73604297252912
46.68906231179761
46.76760160967422
46.621736339047835
46.84613461399047
46.809487097907216
46.83405559527288
47.12608539643733
47.05251491015959
46.83123408934628
46.92631363256884
47.00229615753596
47.582196224796164
47.32917884454939
47.29691222799969
46.863356562856225
46.561968939578875
46.874975455056465
46.81203495894939
47.09853059087454
47.04168916994432
46.90865997619489
46.525533601967595
46.64530825808383
46.30822939545178
46.42515644400932
46.62700169560216
46.34256872158972
46.515149421953815
46.33272666806792
46.32465733945528
46.155570334308656
46.61109017643611
46.31123694325436
46.49474976280903
46.2678995346772
46.49136654225766
46.19938823151864
46.5379068102508
46.263758786752874
46.42060780118737
46.529859997527964
46.41525731688581
46.16872901305519
46.31338524730616
46.24578127886858
45.98997821726621
46.00267102311881
46.57432745480474
46.690013022932646
46.18487850357731
46.071598045817375
45.972743107629874
45.917966126193825
45.924704676674764
45.79431765811184
46.13157467530826
46.013032710053174
46.0758058596842
46.37557713289758
45.90098927798685
46.11927712220116
45.9529967370886
46.22202778748514
46.26729316347987
46.14409271985174
46.42415791136815
46.439192949378736
46.59595484875466
46.98003237482207
47.23847822067052
46.979614862652355
46.89344330515315
46.742836900435975
47.20617047252883
46.81904092773879
47.23778108880947
47.18313107533574
46.987009658297644
46.94776084119054
47.234735289440444
46.92014713423986
46.349834803102425
46.685586696818305
46.46753727021302
46.39627523116597
46.54127033027869
46.52301633469185
46.70923222623918
46.30221520520998
46.362265816123625
46.29145544241981
46.27358899436228
46.52873586768536
46.65334934261038
46.744422381025416
46.45274785825084
46.75597093047027
46.35151821322897
46.14112196699256
46.359725381635684
46.405487283881726
46.397492872404484
46.14392754929537
46.384682091766514
46.30820219265761
46.240124332549456
46.48975639081497
46.260716228557754
46.614580472351335
46.503179491841905
46.08654772589619
46.24465259666262
46.419885014402055
46.41951451660793
46.779146441228136
47.03708871895254
47.462769965899334
47.55336302937983
47.85285017855752
47.64940873834366
47.78268464754444
47.420409999350994
47.716738057265985
47.991111617887114
47.739443557796726
47.605338455905375
47.34368309416923
47.126121555217196
46.81796272679402
46.58158828424366
46.63619212646306
46.21203418147629
46.45251443980032
46.23134426337368
46.65878807909592
46.2450195606994
46.39806064835697
46.80381198125904
46.36771441891767
46.25968069508008
46.60589500391674
46.68505931017283
46.717113454195754
46.66052899784049
46.48320157165082
46.66325562326386
46.76679501192107
46.675804621981726
46.53307702947862
46.87009735338454
46.66934519435094
46.59550545821962
46.314440206430135
46.56079790272436
47.099856307466105
46.6341740760654
46.73750325707495
46.40357938796513
46.4022956997564
46.599332814378116
46.72964627180551
46.61714529007144
46.19007012018448
46.2917576292347
46.552979694748515
46.67986212696118
47.23631949425268
46.61549999530357
46.604426024661194
46.529451680738205
46.48108083220448
46.81224493947163
46.489968814754604
46.43032132530684
46.110204371051
46.3113220845293
46.069599869237514
45.956245204399195
46.2302031865081
46.50238174139651
46.396367197571166
46.42756933840716
46.67487425492995
46.16318660823038
46.17726182355738
46.47515695274668
45.7540750674879
45.881454586618325
46.1608327856814
46.313216861517446
46.72775443689388
46.730738344961175
46.539508546043514
46.141059793531305
46.69767832565631
46.49691109390281
46.3864235261289
46.25111255587771
46.517507538001134
46.400357302179486
45.73222537993919
45.861457831868606
46.08293638213443
46.42629557796188
46.351726820565645
46.46632739814708
46.53947492432593
46.388401175663915
46.51268930089159
45.90913778431932
46.21412836884011
45.99067856473447
46.10109535435091
46.19467814336493
45.9459027075463
46.12869720857092
46.609505018480704
47.17210392689346
47.4394323809033
47.84024778107132
47.78762071756131
47.83671987182995
47.71221191777608
47.842312713214305
47.87854913244989
47.48578519742436
47.72823815810907
47.78651486499879
47.6281102690271
47.26662915797981
48.06553755860965
47.95985062660132
47.81815281590137
47.51764692637008
47.838842729906645
47.6922138055498
47.48921901521045
47.75253158797033
47.740238265683324
47.37143773262613
47.9170123156174
47.903444826222106
47.69150031533816
47.99223078290143
48.13733453069819
48.20293130563186
48.010253692783564
47.84436354700714
48.055557316046304
47.46993092427287
47.56765685977945
47.33359699678733
47.190368372330965
46.84249926921428
47.23504192398033
47.34486010036314
47.658396266933906
47.59807650560074
47.206450999964794
47.16837133005646
47.413789197538556
47.02534176067666
46.92078517488584
46.87820963952396
47.05629662820259
47.35968059766977
47.38076239057899
47.651638608860495
47.52118180412147
47.395959079282136
47.265033982204315
47.463258227974165
47.32528983023919
47.33502220883654
47.2146067465572
47.37921921605043
47.29246055499349
47.15659919876391
47.42969136658303
47.50092459640197
47.485811774288976
47.52231416279634
47.298800368484585
47.63709050646563
47.6857428662352
47.61197959824652
47.90413630637055
47.643012183624755
47.886631774121525
47.56724617478642
47.85505257912687
47.78138020259775
48.00483522573051
48.2846070999114
48.257396659022326
47.978898118194024
47.98715682282812
47.42830136188409
46.75490867101025
47.22293241415102
46.834484289605925
46.83090593902978
46.84107109390404
46.91937360540258
46.99548317709485
47.39889520975416
47.39724952022027
47.95608497665614
47.834989679379085
47.561525979025646
47.53638874400483
46.97574242047202
46.81630841650981
46.78131713359406
46.96652441798129
47.23696698245539
46.69609504878058
46.97971016890154
47.371223216523425
47.32554682687369
47.51479735683002
47.640620453666635
47.83351302099307
47.844995581289965
47.66864591739535
47.46883644246665
47.5629071868311
47.39471934866316
47.2829589637495
47.25239608804935
47.171931197082706
46.58095097422222
46.756693741044145
46.73915519388466
46.59428253351253
46.635291864290345
46.872135158962074
47.316488195186984
47.03046049860711
47.24420927361412
47.17461983150004
47.0322800315218
46.954013747127
46.833424511464685
46.84183020831315
46.915155911496534
47.19931984698889
47.021912194746385
46.89453748605358
46.515202333036775
46.443835657485195
46.819995968039336
46.63454097375591
46.89098608277282
46.01719544301921
46.344976910699245
46.12116128981629
46.47640248418716
46.77714844490682
46.539363426292596
46.92712912397048
47.31010573168544
47.101284165575464
47.647839569225724
47.4334759465152
46.74518275069974
47.19215861790555
47.133120363962846
47.03366007786278
46.66550926674972
46.989958985508665
47.021001766115376
47.13286348316626
47.46733049550498
46.92541315144526
46.659040975260005
46.571353790558476
46.53124889831418
46.66359955949903
46.603685008847854
46.46574318923407
46.54251096261149
46.932151551125806
46.75851237690562
46.68901046573879
46.04178378929569
46.04695835643117
45.94292625974269
46.105224929495165
46.484459192118656
45.91693696105935
46.008764922395486
45.76645295910928
46.28435714918964
46.580099954992
46.707626891714845
46.63689169815764
46.46471999045364
46.296332362972635
46.043944562339604
46.55487361139047
46.340442211329865
46.124366056672734
45.99322370576034
45.85132077128652
46.1908518372852
46.058747861924594
45.99508157073414
46.53244976970805
46.562287585797606
46.64035034728356
46.2394340842038
45.96571251657002
46.04967189287925
46.32670957236717
45.70914151538723
45.68115860228115
45.766416208734995
45.85764421869686
45.721773396645894
46.01385361256678
45.950190579010055
45.88814027592596
45.51640817865096
45.73475665820721
45.556871435941936
46.026145736405844
46.32371302665008
45.821039109570705
45.77355647986839
45.599060175715664
45.327152701771865
45.65110140785899
45.31320187746814
45.522371074741905
45.68804026858589
46.02641811729663
46.061196122554826
46.0858749505901
45.900585253423024
46.08856930705872
45.6575230338007
45.51420461223306
45.616496886961556
45.26161138597041
45.99343278874017
45.29886790588796
45.067136895944586
45.63730649065176
45.821864412527596
45.533711573413065
45.356642414806906
45.77226046870858
45.6964396008623
45.89198889803043
46.03333926327685
46.16610684321771
45.808064175418956
45.48287680852262
45.88043940837077
45.90628235254523
45.68688902571574
45.863105317175275
46.14760492936825
45.87540456961625
45.611255793580604
45.72368496245832
45.99594566800577
46.04897465070562
46.0342126951276
45.46202749596458
45.623318192447705
45.55866142734217
45.08563833027419
45.343646161090575
45.373023862767326
45.55255006111905
44.91292312223783
45.1176783781324
45.17704438757198
45.31950452825841
45.11485127853715
45.261023883010296
44.83139940251092
44.7783874249822
44.37113178480958
44.34801692132812
44.43238817261281
44.85450291370622
44.96797689056093
45.18821233622324
45.10553871927306
45.24478613381245
45.18746611358566
45.44365656219994
44.97786195707475
44.803638211793114
44.98758672942686
44.93832112564935
44.9698243686966
45.114284484268644
44.95176642505855
44.68408181601874
44.79503550908269
45.17099980547372
45.36095888364523
45.21162448195287
45.27589385810086
45.04307844497636
44.37366118501986
44.287455082004854
44.078700080594395
44.451815456363676
44.29673119090357
44.621030046930514
44.24581193103063
44.30438272294547
44.54224591881265
44.604699927908676
44.74103730368071
44.940257714945766
44.37537038820912
44.948597144779306
44.65785155216982
44.78296914912471
44.418911198576815
44.19488199679177
44.43707042265293
44.3737689889516
44.63252365309788
44.82994544032352
45.27265489815083
44.97928579065222
45.068826713536694
44.97247528511876
45.411781559507034
45.095750043606785
45.21355014713167
44.981150936096434
45.38451966831694
45.59037337076853
45.57255542999507
45.7926522311292
45.336526335129356
45.49840837722606
44.96866090476114
45.02582882383156
45.23896244143995
45.35230578015916
45.524397387258894
45.613546847293776
45.28279257737764
45.55665867612669
45.437227302211944
45.747223391612195
45.8472770182196
45.622039317186996
45.59138996745759
45.50067688869568
45.754719688984245
45.52857301191255
45.22483230615215
45.71637085356188
45.26392456357266
45.22280666485257
45.44436665872991
45.897762704092635
45.93420565383356
45.698945835405
45.75844774799659
45.618766193507646
45.370096594630155
45.65997461077068
46.29564050074494
46.00835707190301
46.018181420682275
45.27601488176757
45.615228841771774
45.92520455038235
46.138514117507476
46.22626663212191
46.44206606444004
46.516803214637086
46.713883573457615
46.51306721134828
46.81732119668447
46.360323081532364
46.35892162971536
46.63763874668124
46.81649751105204
46.383866496063945
46.49210130779934
46.15364674241581
46.05057777609757
45.799915380226984
46.01505108980564
45.99159207282817
46.311324178625384
46.26182646963087
45.73824334931395
45.59284305140148
45.55339261450206
45.734398421097865
46.06206672791765
46.03424955881311
45.84554144709582
45.73752588221385
45.88924064249249
45.826356926594684
46.08762251739518
46.02149940566121
45.52687940434573
45.88327099652449
46.06974728067246
46.31796358637641
46.19214995174107
46.49251557620671
46.837066721841474
46.83104018469802
46.32380755100231
46.84759432958881
46.479622640730454
46.65692249872274
46.547649568493505
46.772480772761185
46.610644190620256
46.46318042550733
47.24556901894515
46.69832065485135
46.73830427503597
46.47767814968856
46.56693227471885
46.2734328537021
46.59471321568197
46.88975892403362
46.51173964746977
46.196732134069265
45.782806236634705
46.34837274015925
46.088218317044834
45.57952278558703
46.39329464244136
46.42653935411423
46.61878231198154
46.4917874285163
46.176084148369135
46.169697803332625
46.177920911644364
46.273548386585865
46.18427021973821
46.610651914802155
46.81162962078843
46.77330181383797
46.53424431975718
46.88192805534859
46.98563759315025
46.49165971141819
46.45012465372394
46.58649372806185
46.809044714811805
46.560832656667074
46.26199538982077
46.07313505497956
45.906262243469705
45.78845751423497
45.44411128755926
46.324680869434154
45.89930122420117
45.894741901041876
45.92517710486559
46.08895026714584
46.10683952148372
45.91835101115316
45.440365091945495
45.070471828193064
45.32935167769972
44.901155509607335
45.10963898869678
44.9713018379103
45.149038961151646
45.30645859296981
45.47687526581751
45.17029662818509
44.78711578026729
45.10301024328704
44.95071174399201
45.624042060971206
45.43537357696124
45.22754928545362
44.97455834838232
45.1932967051235
45.82868974745853
45.56679757286675
45.339341464851806
45.511072590389865
45.35691556979258
44.95733961590524
44.70180708540764
44.96420188683024
45.075991769038346
45.483325698802325
45.424463633780285
45.53466288842805
46.12221377588018
45.425186106937474
45.40988042219967
45.32338662611048
45.692419952938096
45.340261161486076
45.36782435145129
45.97725986792794
45.316526034807495
45.48536078065333
45.33133384301381
45.4237184498084
45.44789161967679
45.61070288885346
45.194677075063424
45.52649769360639
45.103890313609675
45.40512240660054
45.13868740633591
45.19998476438404
45.384523632478746
45.384554193023554
44.922352817623825
45.21960935318631
44.60586612933351
44.92297098110773
45.27625910265933
44.9538217012069
45.78866528522686
45.61771901278126
45.248074003012704
45.02191206601579
45.57740987366239
45.02611175497007
45.047790552983265
44.668619988327926
45.141088125920746
44.88169518114976
44.781207238521624
44.91201617843212
44.65525298768503
45.00372528446608
45.235738801728615
45.0460993777285
45.188646468624455
45.43348443042848
45.01822024781612
45.22529244386466
45.08303373534278
45.06577386808157
45.001450480972906
45.16240932910848
45.469979757505584
45.27335446243824
45.108071987296334
45.16195970305518
45.4925781448191
45.454764253822866
45.27220955625177
45.439732672256575
45.08180977658168
45.4953026394594
45.910425460662104
45.717969231369835
45.43758891358933
45.8343188615017
45.64385555206328
45.69794322659807
45.584574238058345
45.63015297215681
45.29487049546433
45.2325025182803
45.29585111731777
45.09398516009927
45.109670571731044
44.93986593332612
44.86830629184101
45.23247370086369
45.43049927606691
45.490653144225746
45.71210840201355
45.82529649040092
45.968041875490556
45.949840991133705
45.37219612355707
45.83512794336724
45.85877012457028
45.64381367903968
46.02910702486443
46.33153627215983
45.85805047619427
45.932696761800656
45.91724078506063
45.7849788726232
46.045431638471534
46.060936889257405
46.084301959963
46.11298269007848
45.940605466780305
45.54963566073446
45.86681976485552
45.98623404559837
45.5460515198015
45.995635166503384
45.724226612285364
46.02140011633584
45.810148212725395
45.515811727971894
45.24016294156573
45.64885824108914
45.5639158294802
45.51137467009521
45.20685473029303
45.595324938206964
45.23710789306014
45.26197941905101
45.07219724909931
45.304618524426914
45.680943778998746
45.69992757152638
45.784977424470156
45.99640569907814
45.40414903049092
45.39265109662282
45.36154664559095
45.042824177362384
45.42977295641243
45.497360273871585
45.85571855121136
45.45759005782024
45.21314101867989
45.58215101227036
45.58563756773853
45.34258138558607
44.849880072851924
45.326792352558115
45.54835423336895
45.32526113320931
45.2806016102496
45.65771026271528
45.32749151404945
45.55376955175875
45.67991115904374
45.66025545179276
45.76779217088233
45.69197578363096
45.531449069327074
45.153934451343
45.73874909307291
45.0344160952551
45.49233413834029
45.904120127817784
46.071893704860706
45.77767088516668
45.589897620620924
46.28274214512587
45.99205156130879
45.75018670893884
45.87619368373087
46.00321421711535
46.02278754364251
46.14596320307219
45.82021181540777
46.089712796033155
46.025633698325464
46.0599445878028
46.08428331795197
46.13846259696464
45.50353363176806
45.3666180916869
45.5776932707749
45.631950336681875
45.504329953679225
45.919057595843675
45.83688360670746
45.87747803158114
45.46335635685856
45.52980228371491
45.9060540636268
46.121568159475906
46.21274057010304
45.910511704179385
46.06624375387115
46.18287868006448
46.20020564006826
46.289059406788084
46.19851541891357
46.24665006527616
46.07339435578653
46.067451027400175
46.012061299838656
45.84984655039905
45.7847392975554
46.273235074963864
46.06325952272849
45.933356014582216
45.81549981258993
45.60910003099285
45.66589055862172
45.305513323290455
45.62178768798814
46.094051801443456
45.74631367677063
45.41817952560563
45.60930842695784
45.59169828952092
45.73855789544587
45.71285824699232
45.45827273345458
45.57047727259279
46.286761338275184
46.08329953803226
46.269155591715204
45.87984863712062
46.18870907560062
46.269497044503495
46.41845770595406
45.69481207381549
45.9266306483005
45.46938915602711
45.552299856900454
45.9775047688001
45.57415330939784
45.94419254247489
45.52298714111556
45.85730710255652
45.94099586441651
45.97250693632701
45.77564375952894
46.18208007632167
46.058909876939126
45.54013652987489
45.13386432802959
45.61608082741699
45.21528503915407
45.40553655476029
45.58940879389416
45.78544961774698
45.78197215838994
45.42390915075792
45.62806592545446
45.6896097704179
45.725010140260004
45.62604999810834
45.88793402505058
45.78654844427638
45.63142118542096
45.47005997371093
46.062150097369575
46.06507963029278
45.888505233869786
45.307975445495536
46.23741682282065
46.18612625470708
45.74231574579672
46.01788900988126
45.625738720187634
45.64851684626316
45.81211130500015
45.4401821951475
45.34858139710087
45.2407010194562
45.13113566905335
45.47151226823461
45.71872912157349
45.88901395300606
45.70130418734991
45.55528388310765
45.93706952963644
45.83139318806068
46.05875061432358
45.6685502331561
45.412767898746765
45.03767594031956
44.99491191533715
44.91765787800809
45.22094455890828
45.43739689919118
45.33630894338795
45.29409716368316
45.26240242670542
45.09246858386595
45.03648569868056
45.2390367710563
45.15231910652844
45.15355522011991
44.876889902264296
45.360853324697906
45.22984429592932
44.98972826615481
45.16197176686883
44.75406965980054
44.57223606579771
44.996543965514874
44.83119023070737
45.20502693590167
45.19746886373173
45.064572081874125
44.85885815086814
45.06031684267119
45.29609273913999
45.34951694956806
45.27632256245031
45.39556155054842
45.345740839296255
45.76169377186507
46.17298281411221
45.951081416890354
45.95512944233956
45.927146251672
45.7096606261194
46.036602991068165
46.05552268750836
45.92270679187058
45.679234204003436
45.397814306933
45.534474155451136
45.93420046134853
46.92683991250661
46.18278475324604
46.36145328901555
45.98019011499485
45.9168175200961
45.86546632316745
46.390713611808785
45.788290308653394
45.79204215843395
46.058212957221905
45.82450265447653
46.149803523987
46.046821654453
45.901738239108
46.27630735375712
45.9882955805882
46.0668510086081
46.04238002320891
45.86282396697484
45.9277491373907
45.789502951649006
45.697546295693535
45.696849693467826
45.2211331634287
45.396072569347304
45.82200066944617
45.469145027619845
45.15682558851745
44.909138651197345
44.90837064058296
44.567621903844575
45.00376367848687
44.98378768720684
45.008995803485966
44.90362763877033
44.92729566882754
45.12334308887858
45.22154354596575
45.60712467683403
45.31509568580477
45.67584027539988
46.09720362869524
45.74866991653294
46.02911903668774
45.80230028619564
45.952784507235236
45.99485345259349
45.906558710047
45.855930963991405
45.60489665948292
45.17979224403978
45.15622804177119
45.47151264914856
45.470165064970566
46.086180163802545
45.474744419698595
45.56930106729381
45.610948099281714
45.96914820968953
45.84569835186042
45.86738760732926
45.8294866284224
45.99953238044042
45.59171144665565
45.69531370967044
45.44194500822799
45.22220620821307
45.575006156041404
45.30438982432354
45.31707400517125
45.60004726620312
45.97447314880346
46.213264343649705
46.03749023026909
46.546280877274874
46.40753347216933
46.34622742303514
45.960206518080916
45.766344769024954
46.24303184806677
46.094500823246726
46.09465451333588
46.65859870802429
46.013442979110884
45.99042672419491
46.27934053695096
45.90555231501718
46.138063835535625
45.92812785949409
45.52693332393808
45.7002398126836
45.7944194056344
45.96233122197315
45.99701817393228
45.86424337966694
45.83074398759285
45.813046355624465
45.79729511365306
46.018579055532115
46.05332357204371
46.01570001798255
45.793534788296455
45.725913829094935
45.414598099133535
45.273112957965886
45.393039662339746
45.64876939550891
45.44305154475402
46.009203787358175
45.64544539683125
45.28312604544172
45.43883094821002
45.154000048184734
45.234277718171164
44.95574443289237
44.94633863176258
44.811348322148795
45.04686590469711
44.932801776026125
44.6218184158285
45.01015347351494
44.876389681289844
45.14883268716958
44.96173365333818
44.97664530348058
45.283466826690926
44.86303905453554
44.956104997722164
45.337773387128664
45.87149310996741
45.79948204647036
45.65273444662983
45.751059715469296
45.475344534026135
45.64802597477497
46.09077172443701
46.1175944342467
46.02573327845228
46.42346379573334
45.991849580905324
45.784631314289804
46.01769955332186
46.179447224807014
46.78680622999603
46.39078674365163
46.5798006366715
46.50264444792667
46.215671293761666
46.710935926793944
46.89327440802454
46.50605856409092
46.600204365031445
46.242320424479544
46.42657688711022
46.017289179969616
45.99715637255068
46.17788323128704
46.21529957008068
46.54704641456258
46.207174414208026
46.65887791686228
46.49589904038156
46.34670427855375
46.45782232766934
46.44602941338846
46.272438130716864
46.33092508982995
46.80060914655884
46.54847758016792
46.481400858739995
46.856480439890305
46.73838621451825
46.95695876441738
46.94303514280521
46.84503730617144
46.62059029797068
46.35428885850653
46.16142843016347
45.88304737960855
45.75143310929471
46.1358299255167
46.05409907656689
46.11600612034416
46.280501257407856
46.249717121508425
45.95403585281948
45.63514234936506
45.87190185611887
46.194299018865834
45.769028846232516
45.93240656618396
45.879484912111785
45.9598181196413
45.901723392061555
45.8011886757423
45.956806275254884
45.83860578360375
46.24261075908277
45.926685756579225
46.08389999735652
45.66770816336795
45.99721208773517
45.50599355709338
46.218322817758576
46.166050274827256
46.07420578373832
46.2033454793134
46.241739573021825
46.20070943156465
45.99630022286632
46.21583615860148
46.18801513091191
46.29229058799384
46.109488848577264
46.504568071543055
46.05097871873413
45.82392786745305
45.874329667683305
45.985354977805166
46.174404348342144
46.13946430258333
46.353662003408196
46.364080441589024
46.10032051802123
46.19639434824282
46.3578569885452
46.59904890914463
46.43342178413744
46.28279494330781
45.658606981834595
45.791973351876585
45.97465363932133
46.10504714033828
46.100728705153585
46.37430647447373
46.70539595250466
46.30331142597015
46.36827889543567
46.23885414754938
46.251944007208785
45.84268720383828
46.34704985906899
46.9601673654758
46.53257134870113
46.46685775640809
46.404863503578525
46.86189924574567
46.757209440371
46.70767807672479
46.61269632967313
46.46608405838475
46.46644781697808
46.65138752412385
46.82397707264496
46.365756891325375
46.181884246960585
46.05602590138749
46.10855356098383
46.110081684452275
46.361918464785134
46.05179711274159
45.57522759236309
45.61391330098037
45.549551906760286
45.80862011513882
46.0911997237102
45.92799257330331
46.135480119978496
45.79526190077605
46.05328198209122
46.29707441679265
46.439422294033065
46.405346997569794
46.37772389960032
46.225068111954336
45.795558518694946
45.650094138821125
45.620771240635285
45.823547749932615
46.047801831151666
46.37741653870198
46.241546063280246
46.01714635456336
46.151862429327714
46.17274810065594
46.327960371330754
46.08723560568851
46.09028062468682
46.06183742516087
46.020334139266126
45.825782415520784
45.63933789727724
46.13962222875972
46.21462404415021
46.323639913259534
46.39715513916618
46.188718449924835
46.074535064870474
46.19024934210705
45.91384994801608
45.710841515415154
45.86641027557295
45.668492070713505
45.88059846466086
45.906247571569295
46.06345139577452
45.87151000403568
45.852471445344946
46.23083863991387
46.55658633961965
46.292095468524295
46.40754753701638
45.96848768591442
46.07767034226323
46.27649623280564
46.08704152747584
45.96998059382493
46.241808592048336
46.19328985085971
46.37184241495756
46.191753287691704
46.51131225460963
46.199915575172994
46.61337688670931
46.45761244872669
46.34843408661713
46.62956260025214
46.099228698938816
46.4983268116499
47.14156574836137
46.57805475950705
46.52191246400455
46.729137048988655
46.809222621038145
46.52656910211158
46.783186281898296
46.48115618874895
46.56450872720057
46.037105642255696
46.19405418170463
46.4696637482677
46.32952305316125
[truncated: 98,002 more rows]
