# Supplementary material for: Comparative structural insights and functional analysis for the distinct unbound states of Human AGO proteins
Source: Sci Rep. 2025 Mar 19;15:9432. doi: 10.1038/s41598-025-91849-5 (PMC11923369; doi:10.1038/s41598-025-91849-5)
Supplement: Supplementary file 6 — Supplementary Information 6. [file 41598_2025_91849_MOESM6_ESM.zip › AGO4/r1/MID_L2_distances.csv]

cm
49.57243218392702
49.033527331311056
48.739355318512295
48.8396439572364
48.95915801485358
49.03578574906709
48.60042951709496
49.09373148268769
49.00524429402904
48.794470598443056
49.126970950453284
48.60763708499339
48.620006708408894
48.50529956015292
48.48075375072609
48.70028133368951
48.39446086555388
48.82005656839368
48.9655558943331
48.87422245723031
49.12420703958175
48.6707481604456
48.78317986304516
48.95580979679926
48.91905648954171
48.791905340298015
48.81388975950554
48.90449933323898
48.96920371110842
48.62981951761799
48.90221024986044
49.11378769600087
49.185110288024845
48.84073022625291
48.68888462684502
48.75085165863157
48.53568357024123
48.435734007045944
48.64825532045434
48.44978688921465
48.51535852005104
48.73665287489365
48.67854914342653
48.70227705182846
48.977903200282476
49.121452138315995
48.8345246981407
48.88055390938384
48.88733991988528
49.14102720357729
48.40147896487665
48.667314401370334
48.793050308597685
49.03132795495595
49.14854673852469
48.86526159270935
48.95532835971116
49.16915275897571
48.91213593452686
48.5188552570882
48.564077818990214
48.39291510528082
48.80556397969928
48.90936930857572
48.79259418338746
48.95745311246588
49.21691558416709
49.238415011229925
49.2007674669061
49.57268708229348
49.56991606908196
49.67310418435304
49.54326116490355
49.106204677858464
49.003500717156534
49.125810170574724
48.99557900910154
48.789939398612844
48.74852348879196
48.79232506161485
48.468662249204776
48.77975686440272
48.48190955053453
48.8901321789233
48.6921236973542
48.64551626756642
48.453100226319485
48.63889511859684
48.51288486536305
48.301702209111525
48.70165915720484
48.74224801992458
49.09567842099817
49.00184449516008
49.211693177338496
49.45484945828759
49.171108982379636
49.23792312268072
48.94541995375553
48.752920475730285
48.96636451505322
48.76152441651818
49.10285958766415
49.2582925504175
49.00126216644019
48.66015216644134
48.775211146652794
48.70564686149789
48.87638549868557
49.03478428860888
48.917491283786205
49.01124486193125
48.838789904914265
49.00874867934337
48.728060035167815
48.6445205419997
49.15945552560391
48.98600817571454
49.202539695062164
49.038084734362
48.89205355171445
48.68364128425144
49.07833595507474
48.99829887594322
48.72481802125517
48.94399411227323
49.008508796955084
48.9474989662225
48.66223577322478
48.66272413720893
48.93455030383857
48.485071854204385
48.846632509632165
48.69772030011648
48.812398730386036
48.717724562154
48.87257612593785
48.8946144858332
48.90141619742308
48.420710970261844
48.484142497851714
48.567458079111034
48.53466531357864
48.59645341990463
48.774515533812995
48.886583426143844
48.742757829121636
49.032536967519896
48.473094052638906
48.81707142039104
48.80784744853689
48.68644778897925
48.69605276999193
48.4757517581004
48.59887546667621
48.433977715221474
48.551917132028464
48.56488774935561
48.39123693465051
48.39996931587108
48.82278836879471
48.943837254805715
48.63709253486663
48.25762024018581
48.545417236675505
48.632809859446205
48.76216577486533
48.627935260900315
48.80759611233744
48.713045521018245
48.561071444133404
48.28581342707781
48.33485867944291
48.65503152758983
48.78951786376957
49.17613242349031
49.2925599592129
49.396183225636044
49.31762885616861
49.49296561409771
49.46367893948657
49.13399307361715
49.47669509810082
49.611482137505675
48.86180904639606
49.082478197709854
49.12569629364381
48.93436365522282
49.20936222757129
48.99442370906586
49.13409203873359
49.2024613399189
49.25589699763173
48.82636897715989
48.90533759136832
49.562465777286974
49.04255747434528
49.36345292632176
49.122355035560126
49.16173619071306
49.61070983081264
49.49925223752357
49.10724768678937
49.485127545292734
49.25621366609364
49.478068059749084
49.47131181669274
49.68116188869617
49.673854625892766
49.56969300985872
49.484200814477234
49.26493366331709
49.2465429824259
49.27122450654309
49.16637164441538
48.42769220645241
48.142018185036534
48.470463745120824
48.564459410997074
48.7985736732187
49.083792081902345
48.98203710767892
48.62237909341679
48.84571529090184
48.664600058785666
48.788063961463074
48.878136853200274
48.85891624911358
48.69483469202202
49.27666975043639
49.01380277134399
48.88913541153571
49.093749656544844
49.05119667995041
49.02672073549491
49.24900722596506
49.27949913973315
49.464623328116524
49.29072917455597
49.26772437081635
49.43204035847304
49.10680070070105
48.811311798290824
48.97677907892871
49.33308009587567
48.825604468076705
48.92044749340986
49.089901416686494
48.962728807573605
49.3206933329046
48.94249879945866
49.51966546295827
49.65741167552547
49.502171419423455
49.31559957934209
49.41517006674677
49.01370392151522
48.87235508544429
48.92840005194348
48.97432583947947
49.019878740905895
49.097321670299635
49.203847571420745
48.97579934974161
48.91900749298398
48.93979609215496
49.0738494446835
48.68043972071488
48.904436896204516
48.66809824577097
48.56071686345325
48.82882480166867
48.78041423728915
48.42460859092957
48.552804856728876
48.38509717872378
48.540271154784676
48.18223279421434
48.434649150095545
48.56068513462087
48.426712811070765
48.501196904982784
48.81240071289003
48.758870187446114
48.14320363168148
48.64500541382446
48.5974130212992
48.41566256666698
48.85248908323273
48.710536516112974
48.8378449308798
48.758601417249466
48.59581502126965
48.65312212821812
48.300507394046186
48.43044196147315
48.43364829503481
48.14779491122028
48.56732403702563
48.62885891902075
48.21864919332556
48.246247591604
48.56545591430424
48.54896651948483
48.705590671747906
48.662738440925786
48.49399735639439
48.26667149561334
48.41390347835531
48.55209844677726
48.30823653747111
48.6789326171494
48.7363292871194
48.58317415071086
48.44509899630421
48.86769967279894
49.13542861055745
49.28488597509148
49.21063544384167
49.48196387974094
49.073466539778586
49.296717359187845
49.421677297054664
49.06359207956275
48.647929001554246
48.949968185461934
49.009577903865804
48.81219259767428
48.55952466286405
48.47165955866368
48.37277308127749
48.3002305386742
48.48244164097135
48.32763155675592
48.390606667961436
48.86518117650877
49.03197967520165
48.79382632698735
48.79557979202843
48.61431395508777
48.77685882141082
48.89821885648609
48.66410270915279
48.813943979730915
48.69255902026915
48.58713067847876
48.320949318950625
48.58144622201208
48.50735042339282
48.315926137541325
48.38306270401471
48.017210476040574
48.45237675980158
48.60471116528922
48.68082756457038
48.28258213686739
48.33871199421436
48.40285641247596
48.875189071736074
48.675762516657734
48.82896228686222
48.76362960071106
49.22384943857856
49.116868309557674
49.103038201664425
48.852042577436144
49.10820845149393
49.067257215743346
48.70883737975948
48.73694579651192
48.607001820656926
48.75271462048647
48.70642271117998
49.068638471372566
49.04490954843797
48.84307100239871
49.18129895091676
48.911269401458384
48.683796074979696
48.4510651985916
48.48423105538533
48.69728408727155
48.3553474414097
48.65866654075603
48.626895282964966
48.871215749322005
48.853241453827614
48.856441883195366
48.42254444342455
48.399235052108324
48.37422787782445
48.53287749517668
48.701329938250076
48.744213229197946
48.78564741880602
49.33023895381461
48.98428007543091
48.637147185802945
48.80464193257808
48.58560774770646
48.4779250277021
48.66411129954269
48.590377698953105
48.858155564658375
48.87392909605412
48.85685037571387
49.245305859896135
48.97102965322145
48.967574534376894
48.55394394534041
48.72349456684749
48.693727968650556
48.69979535475211
48.65450137781364
48.587873941530894
48.36360131667975
48.651208179539495
48.48020514216074
48.750746593553686
48.54578121622648
48.576184265612184
48.62247076254464
48.53479575991036
48.099839928726524
48.42329044162915
48.860469263497905
49.14728325666745
49.08680780567406
48.836319925271575
49.208758238250574
48.91158208789714
48.955790725686924
48.91057200265558
49.07192839199271
49.06310903676589
49.18185162210249
49.03256390972158
48.99011810298703
48.95200248874085
48.73172256844261
48.86827808661041
48.88508553482259
48.86655179456385
48.87886911013709
48.92294159183516
48.75974432421997
49.180750735681464
48.829867163051304
48.669742624485686
48.82434850437348
49.04928984547771
49.15053120382972
49.090020136866784
49.16520710855762
49.079507514891866
49.18143607903154
49.047892615777975
49.5080784736217
49.27745089016428
49.53996273763062
49.225607004515965
49.045969147948554
48.901423373853994
48.668517215698834
48.815054010834025
49.23197340506091
48.87240309437635
49.315173120905975
48.88209253919584
48.970346918474796
49.53346108315677
49.23390138915192
49.509815808811794
48.88437989737106
49.19745425381163
49.00519437857509
48.811356707369896
49.247444751063426
49.25731382050781
49.222704016091704
48.736682469905304
49.01077298448344
48.97418286016813
48.76139465069959
48.61912166186
49.07607501315439
49.009516550268664
49.04636996945169
49.079863542102736
48.900073176550826
49.18475598534946
49.08771469412384
49.15848240954858
48.71821086190606
49.392377950046324
49.29305015949575
49.297201410916024
49.5667720161354
49.283501371925404
49.336062554756595
49.26225155990942
49.10059642432274
49.12176046302208
48.768176206723226
48.90474156532435
48.867539843129485
48.718055295137745
48.72570876036076
48.96325262039709
48.6399267070545
48.73723222600659
48.64130055691269
48.82216498610746
48.58658484897512
48.83584161784149
48.66173597445308
48.906093492148095
48.94590223583469
48.91975360117269
48.75403171136941
48.49919462578106
48.317901324741726
48.50378225968317
48.62294649463265
48.956044011475726
48.7160786632888
48.76951968190111
48.7953163936769
48.66579941422608
49.015695896817
49.32546333882403
49.43576018284063
49.67197590457997
49.42702227561361
49.149674418248125
49.02083326108359
48.9688027268597
48.968688906871414
49.06920803156342
49.10707303940692
49.02052437604888
48.78335278145828
48.86395249233077
49.157920038789996
48.874828881013244
48.73458377403451
48.53560627856354
48.89643322304818
49.2037696404252
48.50929423235594
48.1356672933138
48.1288284948333
48.226133244285556
48.449878626453504
48.52639557049172
48.31076134263477
48.13881551882728
48.06157948211444
48.32134800986157
48.128439867558626
47.910393023203255
47.78400725516415
47.995150253091815
48.16534948423106
48.10425482717177
48.42243050938833
48.49831236482122
48.55884766568497
48.56913290723347
48.634093159951775
48.66395785182168
48.540137158666454
48.31929615924303
48.62826720575563
48.4582630557939
48.18234854710033
48.05320383693257
48.116543165056534
48.54576775032781
48.611173985158565
48.19657463542216
48.55701403804276
48.52085508498296
48.59799210543418
48.41947731705572
48.40127214378422
49.11269683789325
48.88262910313127
48.34093452869842
48.63870897802936
48.68831541050521
48.746516136291305
48.20152042734797
48.23188608726043
48.01146335051681
48.22415337523431
48.04395670142107
48.51881764839724
48.50014186414969
48.56368639460989
48.67686242848925
48.76567008606273
48.806095076326514
49.10149433915849
48.629333701433275
48.40087370263111
48.467570546397276
48.72333909092132
48.371189964977745
48.06385453457641
48.24531978628163
48.43840732881085
48.31082124459954
48.534443204045395
48.604253557067906
48.718048665367675
48.80280163011815
48.81703990085551
48.526531815779265
48.56797219873044
48.52977013686555
49.18266569797313
48.42366630710034
48.43197809968354
48.55188730094705
48.64214362462391
48.581982832813196
48.351036946385506
48.67087255854537
48.52169622620853
48.93836132106347
48.491226550580485
48.90071112382913
49.412109233154716
49.01599964475985
48.728522173947724
48.64286799734488
48.623935512477985
48.63954136100841
48.67240359586589
48.51273286417039
48.606240219040046
48.922966877332655
48.644117141797054
48.57654727400315
48.4972141746518
48.892540887510606
49.15339374471826
48.5483195806954
48.64099641780747
48.5086951754719
48.453990360981294
48.72900307920917
48.471040327570094
49.22174644071943
49.02129632389174
48.70299139002341
48.63274821025641
48.5190630950386
48.601739162353084
48.528594603095925
48.60682077694465
48.45813282880247
48.71113890142711
48.68028986450822
48.679423939474134
48.63825633121686
48.74461248247777
48.47842175111482
48.76116598455744
48.58530530539586
48.54216430006119
48.33350084141232
48.75696195046463
48.63121645360842
48.54946367939241
48.87441549957877
48.95918618345089
48.445132814891764
48.62556441561733
48.38084646583538
48.389713571439174
48.394931641396205
48.320316084730074
48.657749915436895
48.34397580499429
48.7574578240984
48.53140162013372
48.537681739253436
48.252660402788514
48.23750724296504
48.816560479672646
48.28094220882547
48.13104476517566
48.600544609862915
47.98337138384469
48.25609544886604
48.39023487460953
48.723033152395445
48.68051241856917
48.29909954278334
48.865911948933864
48.455291525251184
48.72527149824718
49.3181543633996
49.01652914402458
48.710924602035504
48.647766778024746
48.66204600779458
49.06000937342299
48.832215863471774
49.0511667626998
48.73067033262762
48.76372639469092
48.775258976537074
49.02277501260039
48.74021067578569
48.380056432711015
48.51153848102486
48.38279271499162
48.132049622131355
48.61037091044962
48.7164539094013
48.932330560725184
48.39123273551927
48.57984018064625
48.36299075225496
48.638841169671224
48.717370628810336
48.87136992410105
48.81760031389671
48.900719768329665
49.0296929985106
49.08043278556366
48.663973307441765
48.62183461217193
48.90850874721753
48.80749903512509
48.45868581231041
48.84817083128214
48.648667117372334
48.76844174295021
48.61707675583515
48.686408194235966
49.04070272400343
48.938181653760715
48.576712277677075
48.489121126922754
48.574417008728595
48.63752279352051
48.79793933197708
49.12492230178183
49.22103735303014
49.31999613093819
49.51300623916851
49.25996694876112
49.51683534192763
49.062616394784456
49.59292135901412
49.458823100011315
49.32385825434687
49.16623726062525
49.230953273748966
48.55511392373391
48.598502812320426
48.74413665130317
48.86663452279315
48.58205536918564
48.733428168116184
48.75495891441808
48.81625921983395
48.71122037974321
48.753971880881394
49.064677072594776
48.80515887050237
48.465793604251125
49.040010219231704
48.517863067680395
48.738697298633035
48.79231767165404
48.64166702838023
48.95342599894904
49.269621720478135
49.06191774781004
49.06443098221831
49.340526148561715
49.04043363674715
48.94352899929508
48.84504471675154
48.69269030618481
49.11961459251424
48.929310613627564
48.751524850599736
48.44641369552174
48.273206984920826
48.69564552908149
48.69496701531922
48.341264365586156
48.21164913353315
48.544057459322154
48.65751097399058
48.68736841694384
48.92549884393483
48.824038609511256
48.4355062593997
48.40549659949839
48.57305302855988
48.79564333662692
48.23026324029339
48.35145556011846
48.0863324285335
48.43586482647612
48.142746409166115
48.28980223637128
48.26883168145204
48.395574719113334
48.42433367461033
48.4364160725992
48.28126777360359
48.285227743675534
48.66492400529206
48.69954852591249
48.27469810180901
48.20685404368007
48.519244381098275
48.47337154865419
48.959018923526294
48.8051930672968
48.86405650472948
48.670143792572105
49.232256915495356
49.18803299258267
49.22646717743384
48.99859212967218
48.88761835708202
48.64156943222472
48.72010379178141
48.59404612799152
48.874985201697015
49.014545930931334
48.8317105804067
48.99650935520299
49.034042552765854
48.881858249503516
48.79914880143756
48.102014623188275
48.347166730162236
48.22802557941171
48.73323365768992
48.73527790180252
48.29009332542323
48.37020324585199
48.67018928396606
48.92927159695297
49.00538601412223
49.29704726434623
49.433298716035914
49.69889984486967
49.41381824354404
49.70463641424267
49.67540378759408
49.373718861049625
49.83918108893987
49.84144099673942
49.567651058460065
49.39612425995761
50.04224502133953
49.815170999662236
49.750926374172394
49.49530662871313
49.72505535687286
49.639021980529535
49.35339137070788
49.76996470470842
49.54705416785241
49.48151079561077
49.72788097727834
49.67461224192712
49.48223622959581
49.38119259925469
49.70236465126891
49.792300611036346
49.68847282057127
49.47758975113692
49.7286019175222
49.260056148537
48.98371127876835
48.68917262632345
48.95286433188223
48.74938898535775
49.32669697940025
49.25341102066019
49.246911057176156
49.278367047377714
48.9129822859814
48.85199793566898
49.33885763950719
48.889978512361985
48.560349547289896
48.62937617010961
49.00264659413253
49.115172828300935
49.18013425663951
49.01771334217503
49.17107291410265
48.91673118545172
49.00673352634134
49.025705640910644
48.86511247020924
49.08290260063561
48.84154839688788
49.135366032739704
49.160845349340235
48.73928848198113
49.29482344474607
49.11411813726389
49.06301660717868
48.974949856697485
48.730935184075456
49.384762054008036
49.201463547146055
49.26812252619742
49.648046889361
49.434559174082004
49.319975858440024
49.43612429404719
49.3950293913145
49.659457277714914
49.42742788281926
49.64890871757321
49.77348143118366
49.74065313267533
49.51935195822186
49.21226073081538
48.99723035386402
49.07765511967806
49.16010830020815
48.936819398720516
48.799488387420325
48.986081203776344
48.94129190395708
49.19996435246619
49.352966798318995
49.74854348870211
49.52664091428196
49.15570537850524
49.481564568934196
48.87418288382522
48.74159438818068
48.699970486164844
48.60341963922402
48.954155783506685
48.66058538180389
48.895051769689736
49.16803756234862
49.05538536145827
49.11158405307049
49.15919168512044
49.60783106934549
49.508265188210046
49.378276689695554
49.033713509926216
49.172211410879875
49.008844428663636
49.1068955088484
49.00669126505139
48.94392268812702
48.638988609045285
48.796770285799845
48.78966670585037
48.87991185805226
48.667375315780276
49.0706963064018
49.3900407217985
49.38331519460287
49.12902662793135
49.15782558826048
49.19680144615006
49.10403049177034
48.62954020682922
48.79852990695337
48.71255393511189
49.297846518881265
49.0185106936266
48.8503191153616
48.49663429220527
48.44907191546451
48.80034694392452
48.74723888099448
49.25795416278335
48.58776431108326
48.66190644540545
48.609606104735214
48.96165602252769
49.09371468671402
48.792544550764454
48.99474953855135
49.25789200281619
49.23685521455932
49.61807104904242
49.25065499111182
48.94097889147041
49.32782254370492
49.10376243362161
49.06318821356938
48.933687085021546
49.29474995422448
49.43662316271979
49.384403064248936
49.57021017215925
49.24713264723167
49.14032612355934
48.89092980604558
48.883920277989986
48.92245899334652
48.79952727401074
48.8697504570989
48.79123701062452
49.10681265746087
48.89171923434419
48.95716203780818
48.647711781449765
48.742434704952906
48.65422566775105
48.667787827347794
48.57345277377038
48.159124437258384
48.177019836350944
48.291374588245155
48.18477879855135
48.85662530864376
48.93628264662772
48.715603661985405
48.46981695020897
48.180746672496824
48.417659132700436
48.59260350035337
48.66918494734604
48.48403640187646
48.194486273010554
48.2086031990926
48.671231069068476
48.20606071618802
48.38063159457742
48.75273953484905
48.61372815952357
48.62427250856003
48.528620514187345
47.89215542508192
47.98309032369409
48.51124587078194
48.269245734364915
48.114834024034664
48.34707009868309
48.4035937673381
48.32195002730521
48.23077247793013
48.335851770541105
48.16223553081196
47.95651233766483
48.13710018709968
48.026292840739956
48.36641539005008
48.27258456032789
48.27132427381911
48.18909589935299
48.22877415535092
47.933414456609306
48.38826696969231
47.98548545252198
48.11874558566687
48.45131948226571
48.570148762897645
48.61355721137414
48.35947638839454
48.08460583568011
48.34034904064773
47.99124563751545
47.745445452450795
47.78265997238186
47.717784942241344
48.274232143588634
47.9110219062196
47.772085866384664
48.43835279071887
48.39416321635212
48.2304573350664
47.95594326413794
48.10901493909742
48.15911114172461
48.484195710467496
48.64186564077276
48.91008713610917
48.593904723664096
48.636033941428074
48.60402104314304
48.26494543847011
48.09412325301919
48.45721428114104
48.48804388460681
48.147776004829915
48.02650249363391
48.42649972361871
48.39913049489133
48.20833624374169
48.2791697353261
48.20301793279928
48.42236321324081
48.37868468975822
48.136911647952914
48.43857612590826
48.0113647341363
48.23654395884589
47.667024466900436
48.039235105232734
48.10621481745959
48.16880355610395
48.203005262062646
48.27929480356461
47.99991308229381
47.74224894972975
47.48518349834066
47.17397213808625
47.31866018427091
47.75653615448578
47.900898971616115
48.07058516402441
47.99748312357769
48.16278965426564
48.05286638076904
47.87425232413548
47.6176458266576
47.699821660580376
47.65167261082676
47.65384351811215
47.470588163102754
47.57099065555278
47.53243553983874
47.25338613718383
47.328113086576565
47.663576433177155
48.11111406389121
47.95112429215003
48.11847192198094
47.73162910560028
47.18435289425034
47.127012527847945
47.22460809405165
47.38635160951308
47.05317787943336
47.27908127559973
47.17401147131476
47.37964559740929
47.13796364658658
47.13208710016188
47.05963931849315
47.303786884309545
46.80340391663848
47.16943336473695
47.105052091171416
47.08044327324815
47.166096157756634
47.27561454368449
47.14069020125573
47.36970325480344
47.26593753254968
47.285775875284294
47.70960185698311
47.59385018562022
47.62112823038516
47.75526614872884
48.03243250014271
47.716977781729334
47.771506851493356
47.553598697434616
47.76156833245329
47.820017079878916
47.68370045678301
47.885456958970614
47.62571158055158
47.54764475019768
47.354941912257296
47.0364373543687
47.400228688759164
47.67604959481882
47.80295566748745
47.84804211779795
47.37449650801987
47.68381816979836
47.66831461532839
48.16713104448399
48.11708336810549
47.867774272178885
48.127006173635735
48.29982724798474
48.26259516791399
48.43170438739226
48.07890139217935
48.12966017007312
47.87310931188834
47.75015671339789
47.896466330279594
48.48898216286716
48.38485640551387
48.47625940799497
48.399195164240375
48.53253072331612
48.47236261663405
48.68961953928695
48.904545514851
48.996739374977814
48.958898139394705
48.24445933436727
48.35895159961096
48.39798529347465
48.594141515262464
48.86582552632406
49.09423526520476
48.84950120088388
49.204599646345166
48.57946129483455
48.83817125895777
48.52360320869827
48.666403379797934
48.782731979943414
48.97114147953876
48.63389657154933
48.45241891070367
48.337813939567425
48.3116371498016
48.28849001454587
48.452798355924955
48.36285129623958
48.523307264171656
48.912295701753074
48.37197551313655
48.33220186923941
48.33386484377192
48.43738618436315
48.35414446687109
48.61568153534851
48.50399179974486
48.49634671055836
48.74565891015866
48.46025382014554
48.82826570109967
48.60960644538793
48.55050138469112
48.714706777958256
48.78257925653422
49.13013871574238
49.16504933399289
49.37910595217605
49.62027345755638
49.36321274433032
49.25635418296371
49.319615043417905
49.29088684893843
49.34833258469201
49.2131815521358
49.58161587265519
49.42948408519389
49.314489591934986
49.86785935515322
49.74205687795262
49.736335886724994
49.42717921831959
49.34319232075179
49.0954349328664
49.12904302674493
49.42184093604907
48.94322407724115
49.14837713505491
48.710506810392346
49.14618724413894
49.054169602156506
48.69626351859336
48.93053070085035
49.33250512469563
49.25473117948519
49.35122394522358
49.2627713632296
49.461981996824235
49.35800176350008
49.34365703399016
49.098023991202815
49.496869881710644
49.54067440438956
49.452855748214255
49.0423935749262
49.453772188452874
49.4360686662307
49.16006522966267
49.188194777015
49.29937455456087
49.621265382386255
49.25395973864878
49.03638857304974
49.04376094334665
48.61332987421643
48.45775903933814
48.39247263068008
49.00937579813766
48.73206461402885
48.76064657759768
48.81225200537527
48.774930339097956
49.00079158970147
48.611726476377775
48.237145627641226
48.07572056269506
48.37636007943403
47.95911585093463
47.979646648637086
48.1600710686787
48.1602824931883
48.29806510498229
48.374846986175946
48.14859842909587
47.891483792301365
48.20900233134544
48.072854620536326
48.56472128453755
48.83434616753669
48.916746450306974
48.802556226099654
48.74867848392973
49.332984439108486
48.943340024359884
48.85218764481624
48.663153859018955
48.60633701967638
48.37970658558909
48.24532637527089
48.238622728807115
48.36934165671503
48.83405012677842
48.82181125309731
48.77145348717398
49.25635595543828
48.87442538668721
48.86501087249274
48.63379212850765
48.763670994621314
48.695475459906824
48.37053089012893
49.071536194750244
48.60545681944645
48.57221171034563
48.57877853053168
48.66460227492129
48.6241712065258
48.73655234223143
48.377014124303415
48.7580393261052
48.383274330829046
48.80843134702106
48.32574348683776
48.67324580039031
48.72486812819916
48.785892320250895
48.446735175386465
48.57555298093428
47.97819574406254
48.48819292280339
48.275788126206365
48.301184126776185
48.91284688944053
48.84397527165215
48.63250958536146
48.41204828666305
48.89034235180099
48.43551785155828
48.4199854406409
47.96247410883304
48.43565966855602
48.31314618164431
48.357332430724725
48.5253043359173
48.040220852764
48.062573549059906
48.250182354627704
48.53737480369629
48.318958899111394
48.3766509853243
48.33046084543599
48.370412638228586
48.397842000654386
48.265506367959226
48.33780791401855
48.23142325772624
48.318555070567996
48.14001051173001
48.24504462029852
48.5308687914084
48.441366616643364
48.430333997354396
47.943536442655564
48.20232544184388
47.723907622816164
48.461566418396394
48.562655985093684
48.49978989244922
48.37234073589871
48.8877498319341
48.66473800122877
48.68741212263494
48.719495857903915
48.80639352879392
48.69071379935649
48.559106366053264
48.35106552631753
48.057405283315575
48.10222960599731
48.11753007827392
48.092469844135344
48.606977650140415
48.55398625133334
48.41547455632862
48.42136039989651
48.588905676522515
48.43207221631555
48.62790335459333
48.14297032797228
48.22790489000574
48.477199347207545
47.989237904547316
48.259639106535325
48.61394406305943
48.17286839199483
48.21902351881362
48.356164080942136
48.26999446161999
48.17524108357065
48.39403593720225
48.4996340714128
48.275017142759395
48.14326520050852
47.89858202838223
48.06946657305573
48.26755259917358
48.113733745445955
48.46304866712973
48.39762055346095
48.73448240585813
48.53682274697189
48.06755503299671
47.84405009922599
47.945632241202894
48.0732724990898
48.23253666727062
47.82186091482087
48.12866727521716
47.73255321006834
47.93894831297424
47.94994942191232
48.16601755502031
48.470137136730386
48.54717569485472
48.512332639467175
48.52422944990774
48.410151994731976
48.45618472286447
48.20239464897612
48.09951742900043
48.378531543081834
48.727424409397464
48.69025512201695
48.6511481287878
48.44275725219402
48.639850457210954
48.458664466066494
48.67646460573393
48.13198274571566
48.320883876308066
48.821557182484476
48.80585601454286
48.440397867939346
48.87914343672534
48.87223747189552
48.94427874697825
48.8641777014273
48.50662052492472
48.70787811455844
48.50438896381366
48.638781612682656
48.16253383396476
48.63264727040915
48.07026702692676
48.17960404895974
48.650870680803756
48.69051653660743
48.67049012059284
48.60112164819074
49.001641316571764
48.744684755528894
48.420059108503956
48.79600194499191
48.75184692777778
48.77663367559096
48.57458814124534
48.66194063804705
48.75414453987934
48.865436238383595
48.48155681851563
48.56926416161433
48.7828988773663
48.44718956492643
48.407748172061154
48.82459376137206
48.48712589956233
48.064989700881235
48.6221867957839
48.788456874690176
48.75955352737126
48.41503149468681
48.872712473778165
48.98979958208585
48.88462791623622
48.939092184457905
48.92308048922537
49.37130904720675
49.39879546816706
49.13631725853537
49.31488947234666
48.72931163346059
48.97607320267701
48.992608391711606
49.104764370904554
49.19981610152943
48.844705835648796
48.87902704115781
49.22414495530903
48.86344821967294
49.048997422428506
49.0561124402118
48.847857278819426
48.88610430453425
48.96495246404216
49.13982918832565
49.10109047736207
48.99132168430024
48.74505231906098
49.01503995159268
49.0349291284657
49.10354929277008
49.178483791325675
48.903151558587886
48.809822262498805
49.549076592379905
49.160688515871286
49.285524114213956
49.00974930713163
49.43402893980582
49.39509010013631
49.29421177897493
48.568249653955114
48.686005769110494
48.50603313071243
48.748812646785666
48.684228172734535
48.563651651681056
48.93011832855887
48.57863296150036
49.02827802942366
49.16728744171442
49.29467674066996
49.23249163606696
49.334972710803314
49.471318578139254
49.34506434521881
48.77372995893556
48.91413020923407
48.875729415415485
49.04970059112658
49.099964153005104
49.210992442549816
49.12593243117537
49.09019223285818
48.82137681918799
48.930295382351304
49.38363971695103
49.03613156013042
49.215040163516036
48.980695629096026
49.04320596973042
48.909916436623575
49.265859066300685
49.290340804815834
49.348911660803864
48.676257379930256
49.48161290859745
49.67644773863736
49.28644731592705
49.53344583149447
49.05933472628976
48.95550897944253
49.291320071157
48.87145404722181
48.77561301091719
49.017253690354046
48.72816302365064
49.01114131972642
49.17557672099878
49.16388512809917
49.08346634255738
49.04045427238568
49.09029959392431
49.12034465896037
49.2445750504315
49.11723208822261
49.003785609756534
48.739373738225375
48.526746600688746
48.24339446852856
48.47351628817477
48.61735644023807
48.66256754147382
48.378573273051494
48.452859828213086
48.09794105385326
48.39760948514489
48.33328087891016
48.392822653795164
48.41228804206299
48.5769509803605
49.0022031197634
48.42874802655413
48.36160222807691
48.13213573673235
47.9406947134377
47.80057883315429
48.327002722058836
48.04120116113953
48.35619619035107
48.27902771613878
48.22081238168049
48.008525253055126
48.11551051644127
48.261775287760926
48.50640927851215
48.01451401484932
48.364193965450035
48.24583211973675
48.67732276596262
48.883405705952065
48.52230162206735
48.84148159356332
48.57720662249084
48.66344593482426
48.83387874019987
48.9404570928439
48.96585220985312
48.97689026618645
48.77381017409341
48.87375826829016
49.17428187715437
49.692567265926
48.88556985027715
48.86737655321605
48.656211503664466
48.3247287752744
48.56002556141972
49.02241901670207
48.464550305653134
48.40787474552746
48.68058032199903
48.67006000988683
48.994146717284245
48.810256931443895
48.737679072136146
48.95310449234559
48.76938012581341
48.83619233494688
48.651843720727854
48.55188545657908
48.707952630804066
48.57450096911637
48.32573094538761
48.25296340949977
47.95778217355928
48.24089936357334
48.23533654202055
47.93296619067513
47.7641755851576
47.7275860736585
47.55564850791809
47.36249683775878
47.771036723270136
47.61192109706464
47.556912810333785
47.45494145901068
47.876809561130614
47.94580864870013
48.14742288794619
48.16042811164085
48.03692587463193
48.32743417079754
48.67619948696465
48.65620796259473
48.6382208680913
48.27505939804453
48.60836951906491
48.65930290325932
48.66315462696953
48.52167799788138
48.5323248498117
48.141269649248024
48.05335603671285
48.324803278606744
48.52042968139045
48.76195081770309
48.52811828952284
48.616773799769334
48.58563345049961
48.920388728981585
48.3198728918783
48.65004023932015
48.63851178095582
48.743221887917706
48.457062909317706
48.251118684930134
48.22381772863409
47.94611519777555
47.980564336200715
48.142194865618535
48.073855491946716
48.3559847353506
48.27536667122281
48.73924170187554
48.32779787078534
48.79710653924424
48.64019969669155
48.73355488028264
48.42713123425874
48.304644774532406
48.67716460226504
48.67301664668708
48.725169568096725
48.95145855735196
48.5441342348442
48.58716201910691
48.82999121262543
48.29195907652533
48.33951235286835
48.21112782132478
47.81538836847967
48.04232994566917
48.1650940049629
47.92899023441515
47.96153124830717
48.39044533945925
48.33751864901512
48.30426755015681
48.23693545737105
48.35535599043375
48.47067228466827
48.369522062642474
48.30232371977014
48.11915254865661
47.68731309119362
47.63275270945508
47.863777044074666
48.20562734962135
47.83123933862143
48.31981117762253
48.233137778733465
47.84698550308426
48.13837834040536
48.07512607444149
48.13705681032881
47.92532135739357
48.02407040472792
47.758147607703634
48.09915047709051
47.9369261895747
48.235927499286944
48.23885632147862
48.22867162116003
48.43132520989173
48.170039983858636
48.28558381237039
48.31293803582862
48.11655465933417
48.01807567939078
48.272781957394436
48.531458199984115
48.20801257183899
48.364516942715184
48.443548979195434
48.368922687904146
48.177782184333296
48.31254152381929
48.644963979571095
48.592537589219674
48.83134093004367
48.64758477298068
48.32556172417494
48.211817145000836
48.32621520850584
48.9081539701043
48.64862190356134
48.75667444585151
48.883037384785034
48.76708868831469
49.206817686179534
49.2840749849325
49.06865585061953
49.08211762013782
48.55688123695893
48.76538311020122
48.065304934661484
48.121898140598454
48.45099690669226
48.22375083744805
48.49218619272689
48.30427352002133
48.36852182737074
48.399300680072564
48.46360024822358
48.31478153539774
48.660471527127484
48.48184660928298
48.53789720775757
48.905667909386345
48.81896968794883
48.79881981401797
49.045521890535774
49.030953489568454
49.03804887677193
48.78298941741038
48.877852503611976
48.74938014318541
48.479334061575024
48.41653224143652
48.3798295095659
48.00636239943631
48.54296920044055
48.55188552790211
48.443067688148815
48.629624458383574
48.58502764054976
48.20444191875137
48.023346703745624
48.244297915826316
48.528301661372396
48.412996380451226
48.58750014112143
48.46421478943382
48.545348906734034
48.32123666648039
48.03077721931969
48.52071910529353
48.46589157094141
48.82275264224373
48.651192115386884
48.82712119117812
48.1439227236505
48.59682858252186
48.260079143297304
48.71755891284612
48.40431508749294
48.515604205959775
48.73536527021464
48.77475068097083
48.89943533350373
48.677174462208775
48.74963240618064
48.852589731697655
48.96382434370065
48.55567136980606
49.01098646743495
48.95286476211097
48.80036276768017
48.817260922889936
49.0225007215986
48.87795865837773
48.30622334773684
48.68802598220163
48.746664787951445
48.419030178180755
48.34260783893764
48.61201741648642
48.42756497227855
48.63593357549363
48.46690910268122
48.2541868200569
48.20539202372908
48.38506619592476
48.57839678991449
48.88422403086305
48.887549508606625
49.0480635954784
48.78310097577655
48.684937663088384
48.61539218793036
48.57724199127032
48.62583394004895
48.51328954076345
48.97859154814107
48.46898494623746
48.472496170614434
48.35260838652491
48.85588843278329
48.60620044567478
48.701480274193734
48.79962429791691
48.60136765681667
48.633507061663956
48.53040671019007
48.58295984064762
48.553803208418174
48.6242476628071
48.530000072971305
48.59867472449214
48.56722358019114
48.96794263156223
48.85827125139589
48.425017884460075
48.39601650477128
48.51778589474719
48.72544927059707
48.84928205718224
48.865394734388026
48.76875402858926
48.498324721656346
48.79292662131542
48.60499196646763
49.07154759664164
49.02816057309208
49.0108921650914
49.014016858864245
48.58550947860921
48.62907230820607
48.767228483272035
48.81922826085477
48.80881174017227
48.803209403099075
48.905729444588175
48.532737859307964
48.683588679034784
48.491907629249845
48.628674099232555
48.57247736210998
48.55068134070718
48.653773980621764
48.44380382136126
48.46725204913765
48.139719255685954
48.51670045057222
48.799520938323056
48.91175188461317
48.98793926127082
48.456880282482096
48.20573609911219
48.383768570731725
48.14859995121376
48.02458348664216
48.450942377116164
48.36372817965627
48.49792756134057
48.65283334979963
48.50377462874922
48.466489579032675
48.668762663281996
48.858431291063305
49.10515534282516
48.852647611154445
48.97204039784515
48.84231442533923
48.81593262187211
48.95647004600779
48.785001256507925
48.554266375847504
48.72568715375274
48.552245781822194
48.59226213936245
48.569290361047315
48.842058161875094
48.616405858209085
48.987892069448165
48.79945716379766
48.619468319824826
48.816835323317804
48.38804973189984
48.697916851397885
49.26369409360407
48.87074052732403
48.60781745990987
48.94952435046339
49.18950433212598
48.823820901831155
48.91387928874081
48.69244619351232
49.054305226609515
48.59364487675259
48.703348342022174
48.784057051501954
48.79675791005529
[truncated: 98,002 more rows]
