# Supplementary material for: Comparative structural insights and functional analysis for the distinct unbound states of Human AGO proteins
Source: Sci Rep. 2025 Mar 19;15:9432. doi: 10.1038/s41598-025-91849-5 (PMC11923369; doi:10.1038/s41598-025-91849-5)
Supplement: Supplementary file 6 — Supplementary Information 6. [file 41598_2025_91849_MOESM6_ESM.zip › AGO4/r1/MID_N_distances.csv]

cm
66.01219235057007
65.66971607636644
65.36560911486578
65.62481138325542
66.04957379302638
66.01858379436928
65.48346600002657
65.91322133355922
65.46778860954925
65.57084512139976
65.65666225267154
65.50863545219256
65.49091438495196
65.54150372227153
65.36875766545272
65.38553792902319
65.31739984367891
65.89695359454777
65.68539746899847
65.93585770520778
65.9498238418714
65.55404180678518
65.72271970886773
65.76268772231548
65.78980714997876
65.64165008252492
65.50691037088262
65.63347613364363
65.33106286489271
65.12888972152993
65.4897100702537
65.49591901358296
65.76500002942386
65.4664154939675
65.50115904213062
65.51180118281142
65.36038652858225
65.08480637676303
64.98041418686896
64.93864739708704
65.47989253345186
65.44649006524644
65.60673651315574
65.58452832868345
65.81547668597516
66.02229592243965
65.6432413140823
65.60273394170235
65.38363662018985
65.50875236517896
65.08087715936914
65.45279384388937
65.19692002850077
65.51150186283405
65.55132662134098
65.47103728998333
65.40800587994113
65.31773566793952
65.02488905794871
64.71674178067259
64.31538421833436
64.6970112865191
64.87657092279451
64.94454476772815
65.00688185042274
64.81420605969473
65.31369824894328
65.06935529402831
65.0736597993826
65.21144378311017
65.4100197853112
65.44656876768731
65.58695459725647
65.21967044597285
64.95380557075345
64.89187449145473
65.34301414157788
65.31462103592094
65.26710512384713
65.1292361833433
64.88695490924799
64.54295768438415
64.96100804062577
65.06136415889064
64.95850604028594
64.72296819422168
64.66240443800955
64.60200473269003
64.63260311001154
64.4085041120279
64.95957299437109
65.01100579325185
65.6986392758984
65.597414357686
65.7380446165537
66.17145401948986
65.78225170111149
65.7336323080258
65.60965813076156
65.53990092761477
66.09045846573913
65.9165128464547
65.92794807325417
65.81393447741286
65.58487144897815
65.32078136709649
65.32495984501571
65.26020305268965
65.42989969125331
65.38216322037376
65.09610990080053
65.32759571040242
64.9834362803567
64.96594151442596
64.90404802698147
64.75300025763731
65.21809070260471
65.04770130422446
65.07252451072895
65.11911741852974
65.17256915580376
64.61316542507322
65.12145086151281
64.93579076013988
64.70805425863777
64.762852613524
64.92387614783443
65.24485146649195
65.05676231366026
64.95403673543628
64.73337668360362
64.53546052605932
65.01894976142924
64.6407431181176
64.89586619574418
64.80257528442672
65.1478157473612
65.03773163696978
65.56743764702685
64.6414957621812
64.5580243226663
65.01512144485075
64.69150431030755
64.8113282017372
64.68683715890826
64.81061085741969
64.88011342941135
65.26227857385098
64.6710989941959
64.97927219531593
65.34468821152862
64.89332306252288
65.30483427539795
65.15961176388633
65.03310680690193
64.81655401939695
64.93304681490162
64.68170388658669
64.72872803099354
64.50505394718333
64.82071400108632
65.31480812464515
64.89955827751729
64.55684755111363
64.87755751752343
64.94859899419917
64.71528823337482
64.66957263464981
64.8401477452141
64.96691733971396
65.06868510720817
64.61419336844497
64.62263061023442
64.81713890409075
64.49131718766041
64.89527222284255
65.2191694635922
65.41796492586313
65.37827067932932
65.26306343377274
65.35129009399343
65.02936614069249
65.25405454266489
65.43369082107931
64.8829151775186
65.13727895748637
64.84120710120322
65.02098371282598
64.76199950171682
64.53344150035416
64.95738273491398
64.84387687078058
65.00305763067163
64.66616350382341
64.27995867644091
64.70640777781887
64.46000983156948
64.77397246675588
64.68712275731804
64.7501185311334
65.16888695213456
65.02616139089105
65.07282166611657
65.22804788002131
65.15481554391286
65.27449504807572
65.20964333597257
65.49144282444698
65.21468346756646
64.8104364625004
64.88488533725962
64.73723927300912
64.7596949753159
64.69584880287915
64.79812794836694
64.71794301340978
64.44606921388403
64.0155040431129
64.30972765629231
64.2677770703069
64.70874489371917
64.58875814444298
64.43901986595696
64.45240995357075
64.60247972941512
65.46643272326854
65.02078791313569
64.93890791848416
64.701291441629
64.86391840946747
64.47602501516958
64.7376926142859
64.59523772301641
64.68374461280129
64.69548705862736
64.93255816948898
65.26135596442106
64.8540548337704
64.91163580874412
64.78835931879622
64.62135308374107
64.2939343636654
64.21698903248598
64.49103792888215
64.87097093700714
64.56829043279106
64.28725117427898
64.70714378998397
64.98805641329419
65.34958570769393
64.77095853311853
65.22640761179004
65.41092801934924
65.21625220043649
65.1988901775409
65.58043271751754
65.33938905720082
65.1904929200159
64.90155138640121
64.98243991226046
64.8622530242572
65.00727003310496
65.02094930063532
64.83018290368568
65.02284257632995
64.9963580605672
64.98826704775976
64.59049320778237
64.52610359895154
64.66744576165505
64.6238088861319
65.09762643416312
64.97017432584434
64.78818916939852
64.67663543201053
64.57819858511654
64.71721095178475
64.62995447646904
64.41878238235545
64.51298733768166
64.40309729316898
64.80871899603422
64.72276094002883
64.48529557112282
64.47211347776171
64.36802525483253
64.86222977249462
64.74083523071833
65.23908472794456
64.9235255761383
65.5302528327453
65.35943969010613
65.06880074527729
65.07451766889793
65.39066495319157
65.23888419458186
64.8715057279293
64.44476285593151
64.61988550305966
64.68446121369612
64.25800714976798
64.325291741323
64.65849754004283
64.76128827718966
65.05428449007383
65.14799761813484
65.00245406784768
64.833759616154
64.83511734950036
65.10447970437865
64.63904612730235
64.92774599618251
64.96663009154626
65.0345535803386
64.68158074195647
64.85956385843994
65.13457600463086
65.59968836190949
65.38808922239063
65.6059849102135
65.39517044252543
65.40404135049762
65.69574541026196
65.2199020876409
64.90028897130851
65.23767546466433
65.26095133253833
64.63811820422566
64.34462258197634
64.22982200596141
64.37554189925554
64.31575688970754
64.13805975552742
64.52428582050972
64.51947222666571
64.51445017209853
64.63395833213077
64.7044864821284
64.56327514218529
64.57605005591637
64.29015031917251
64.66871788862927
64.42085922613339
64.37705872002294
64.23138953778941
64.23304068364969
64.13681226113769
64.48992261592764
64.32574874876609
64.23678925024552
63.77260581711464
63.98635783818839
64.08424781936158
64.56787010842561
64.60411513744704
64.21642086577388
64.3795931643905
64.43922191557888
64.81088049705973
64.8361626714334
64.66339429035591
64.90660547837099
65.01698180418495
64.95416294794956
64.65747593123037
64.51456818087026
65.00950058444431
64.88639721686923
64.5446586530684
64.6187182791261
64.29147378972327
64.34322298168236
64.19128152959738
64.72323444016827
64.75671029211887
64.80697099219006
64.93295111551762
64.96105623271575
64.51891850652717
64.64519865833465
64.34536623284068
64.34590915401007
63.955756216760726
64.08891601296061
63.907760829439304
64.14622874529269
64.49328000129417
64.66357435038466
64.53277221550051
64.55825969559031
64.38809441410719
64.8252974937407
65.06331460008845
65.15768281030662
65.36781986910445
65.01976509300937
65.13688495676861
64.78776077135531
64.76250527286199
64.79951393427717
64.69094327336742
65.15000623407585
65.22475073855178
65.38797544806187
65.37556981570293
65.43590818176355
65.40626211250682
65.00423633885106
64.9250781189779
64.64351900437532
64.64684741873879
64.71861282383436
64.583790122449
64.79138751878622
64.93265643363357
64.84583441323436
65.3242348739195
64.83462548596621
64.89814406547886
64.9953695336154
64.52352203712394
64.81351916397956
64.54157194624042
64.40377786504682
64.73433528356085
65.13081429144766
65.44677008327712
65.14286931240447
64.82435077366286
65.28983946115898
65.18456670436777
65.02732604915725
64.81503243656707
65.02542119907397
64.73010585631023
65.04156022470734
64.74756911242272
65.02516798374393
64.5778118426116
64.71683162015853
64.68459704829753
64.77479579640259
64.7925832857586
65.1042300786401
64.95636939893487
65.04678649402479
65.51734534607115
65.14611564985432
65.0938701304083
65.17848624721151
65.65546108639701
65.49626972232932
65.16501030965419
65.1835885560702
65.14842775071153
65.16609931812974
65.24384865674276
65.85670965199883
65.38678556977897
65.96763720981032
65.73849613144586
65.45404214798351
65.35870661630152
65.19252397431272
65.0838415764708
65.76842230416715
65.2493269779736
65.48519118053078
65.21061862604546
65.30552049020064
65.72265331769863
64.97380015543206
65.25933828265018
64.82532158665491
64.94086344503292
64.2745921122454
64.20900886991578
64.61534446114457
64.42062141016434
64.50590248685157
64.11371327514019
64.1799875387255
64.47393437663922
64.49160634295146
64.53542837142132
64.70176524730807
64.79866925100514
64.6471601054284
64.5236334940844
64.55093170535245
64.85748581623139
64.95295126636157
65.31654603619477
64.74978956531679
65.2486301634211
65.49940760319008
65.34354253241449
65.09491082453924
64.84886039844112
64.82762145737341
65.04181874479544
65.19916927029402
65.25055853650268
64.99130438042906
65.0457748805615
65.3032313368876
65.33432362934856
65.23500583810727
65.15982295661817
64.83221188919245
65.18501932699954
65.3590648321149
65.20300417227398
64.95380203721949
65.0958290239757
65.12918574055827
65.40795415219756
65.56952738592835
65.39191690763452
65.14298045173321
65.00765038264747
65.17460513702521
64.8965302188687
65.23285904697853
65.319002282431
64.83034531219218
65.07166130849863
65.2226821743733
64.99742068289406
65.48790199883504
65.81987749764755
65.56372943816588
65.70209820113188
65.63046596376351
65.20470141775402
65.17715869383176
64.85126306360398
64.77320579054627
64.95482603243016
64.86191867835608
65.12067840436528
64.78822810442226
64.66812767870049
65.00860042656737
64.54489761767886
64.57631874866543
64.63603704804167
65.14984095564583
64.94361230509901
64.6155582002725
64.45070543039009
64.24159589414012
64.48071245556277
64.81901075042131
64.73354145549297
64.31403520022468
64.27078546754782
64.3376694242448
64.5897246745804
64.31990688727963
64.2147454326428
63.861691386269506
63.89256458763841
63.856432270225106
63.49598596793506
64.15450139089859
63.948160539888086
63.70373725207263
63.8476053130433
63.990570745719886
63.977107181100564
63.85159967926779
63.76435816482601
64.0937837370898
63.69665961591427
63.64320940469068
63.633317199385296
63.61612995343498
63.75183966571171
63.975595675169565
63.629438764375536
64.21166882541488
64.17411924828062
63.73795258777748
63.7833039727873
63.957382205621045
64.45171864796635
64.15024018728883
63.788371146526835
64.15665063880697
64.043079891771
64.07855741878002
63.731674480017986
63.7629921551447
63.6017396485661
64.05836279009203
63.78939592627422
64.25614646134837
64.27758941172796
64.48968535860706
64.80937760339327
65.09907684472054
65.22719037438044
65.49700258152302
65.25272414490857
64.73494461896223
64.66604485272329
64.79789888552196
64.30044542528485
64.23320451072053
64.38993438414757
64.46305138977976
64.3513826841868
64.57915708442766
64.56991936049738
64.44310288182425
65.03436381424959
65.2168826001323
65.02332883777063
64.8018747342079
65.1490730411318
65.80479541441798
64.97081282709927
65.14472515755041
64.98587392632768
64.99490639195302
65.1495785310365
64.88065239484295
64.90407865989096
64.8051527625786
65.30905084964616
65.05044080789494
65.34993094724055
65.56473861887491
65.11739039538895
65.03602297946696
65.07918599001893
65.15486971204798
65.05819174671704
65.60153782297478
65.32812327710818
65.1109973160427
65.65689550977399
65.90309757126124
65.73569832547976
65.93797648029168
66.43853064360088
66.67807140070352
66.03510009434466
66.00767524027403
65.4749203571125
65.36015052851722
65.42829985249679
65.36528528496218
65.68784680407201
65.70300662378374
65.58811260223258
65.0965583200995
65.22207872300754
65.0579394761908
65.17256951988637
65.14916736350725
65.15649187501053
65.30006014945478
65.04997771380839
64.97537358772655
64.87991293509859
64.80543598391078
64.63360362358122
65.26887538270041
64.79156826242985
64.80835942656286
64.54264871613591
65.15816422871136
65.11228984575217
65.20765656054701
65.177292582183
65.40758562871224
64.93002719499475
65.24447822722352
65.05682856869969
64.65231680089796
64.53775171800096
64.93312299218087
65.09348924197592
64.62393238298823
64.87741953542027
64.70616181561184
64.76414632977306
64.66198115650971
64.45459027253258
64.9386433177996
64.50242305739565
64.61768625518641
64.72794651892298
64.30246367480358
64.51776562948709
64.44257811750846
64.56833307184799
64.69065282764373
64.45432332347765
64.71689514229358
64.36845414747988
64.46407113859058
64.92936006086164
65.34568077288036
64.8274583744108
64.66177834081284
64.7574399308026
65.21269953813864
64.95781837044352
65.23285841157119
65.02863632814707
65.03890111106679
64.52338457288201
65.06829485164411
64.83297754620695
64.45702260481721
64.68870594901774
64.53465992559393
64.63518160440454
64.69800027162401
64.9913316597392
65.20313081939308
64.58659369049519
64.85978975895404
65.05549534591438
64.7997102585574
65.0028427974207
64.96132387432861
64.81060535417191
64.85641072016585
65.06871861346296
64.77752943454105
64.59494105147841
64.70303376543328
65.01621307517946
64.73648533156859
64.55117960570949
64.80379612803965
64.89653671185947
65.00090058933532
65.00921245454701
64.98068624802283
65.29521834565948
65.30694409066072
64.82712633570132
65.05002290203555
65.07624083443808
65.03008258652294
65.37715921668543
65.58783326187404
65.61039251893975
65.63412065883054
65.54121238255412
65.34971629726614
65.35403078545062
65.26625181457659
65.48271697710175
65.73081569909775
65.48762294836034
65.59861503445393
65.35111093640825
65.00101549053394
64.8516993821669
64.47088035890097
64.41006000413032
64.07015118896186
64.37957106838256
64.42078663977607
64.51024780797569
64.49938568468065
64.34061130269862
64.8436075497229
64.79685099295808
64.99793437671087
65.6650851363518
65.18967051718572
65.05311434906413
65.03172984578123
64.63545256731533
64.79666529699989
65.05640574068693
64.70654987386482
64.54822265581805
65.00410317622803
65.08852058394265
64.73676425583665
64.88094134392549
64.67032727943405
65.37227209232313
64.9247429770438
65.05070971969839
65.09399367115871
64.94366285700306
65.06642094946409
64.93165730763836
64.82534206870166
64.71398374668723
64.71022175842243
64.91469960754557
65.4548883550511
65.42104546468464
65.03258932894569
64.84510151533242
64.67367552109991
64.63484302609645
65.23002184365834
64.92578013424914
64.73336490949013
64.4746930504199
64.78341729597972
64.30433119994457
64.12173277174082
64.5186990603
64.54509272054312
64.5000190025376
64.58100869111854
64.54596375305356
64.56191637772838
64.5838535524191
64.57142084613822
64.21251151293555
64.07539617783772
64.15381502984596
64.26012436561962
64.3516271723296
64.2424099673759
64.58472221489708
64.39556745615886
64.8556140387135
64.87404986476895
64.94586567209997
64.90854230665542
65.05375918748669
64.68287261363993
64.9681113099946
65.02687593296872
65.16632781668243
64.88399339058063
64.9955269540763
64.9966084794392
65.14749186917355
65.36147279167683
65.68739974870773
64.98662541867289
65.10632679624774
65.06589946469461
65.05264410338577
65.11328585548655
64.76371760200932
64.9496012201197
65.20625306577051
65.31653960244981
65.66539082117573
66.1633950793565
66.23686125503485
66.17432727212567
66.18498566797425
66.43558806813046
66.47330766613523
66.05332958468058
65.96761994085347
66.07584905011
65.86261718260985
65.83466580788675
66.19305594446409
66.05537483924216
65.91055864833656
65.5776301731285
65.8482323006466
65.82512992708617
65.69834092195654
66.45608602682276
66.25954956673615
66.20577151344372
66.40319156391129
66.5127455381743
66.23794914678332
66.44332453376053
66.69488641354998
67.03695993418891
66.60788064698546
66.39465858158887
66.53587814133752
66.10193953943238
65.90194602474176
65.71754534878755
65.80247336359777
65.47138636657544
65.6412082550414
65.63230389949935
65.85620857069682
65.78107958366472
65.56640813180678
65.14167541472922
65.6464572864493
65.1487742046272
65.26653570276578
65.28694055111201
65.52572377594959
65.43150116062338
65.71115157240322
65.81840179083544
65.70605783270115
65.55331724343995
65.67732270505817
65.54322387704704
65.6172259174405
65.65572486726506
65.38646978906439
65.48926546604505
65.41808282716107
65.25864662335951
65.634232246627
65.46961108141889
65.59472201332467
65.33291628718693
65.35439508222997
65.74729912322053
65.81350446219518
66.45309605415082
66.456382293171
65.9781341644972
66.22005958516556
66.24116567740441
66.52222874676748
66.41131099446397
66.44328700499301
66.5504351673419
66.36994855240658
66.27225213019247
66.30790391896026
66.24035372696329
65.74309060556416
65.82625778943836
65.56098755597417
65.45477393782564
65.18929024660729
65.23737612641445
65.34628662303186
65.85670023476723
66.28334111275372
66.2086331619992
66.18851538439117
66.23268108103417
66.23297981582833
65.87225674025834
65.17580720485468
65.41693061647928
65.33298226080696
65.57977141976298
65.30915575991217
65.83193650810671
66.12269876216635
65.921252241345
65.92417885940114
66.28730740996897
66.37744799609946
66.23201458326075
66.0615474376506
66.0515994688718
66.15911093065756
66.30059739603651
65.95281047043953
65.68802995653192
65.60528852690008
65.3440159681626
65.48374542913783
65.54965041793264
65.57616509068832
65.31676421299969
65.54504438519855
65.93829082079807
65.98261774733864
65.76653689068792
65.74138940857831
65.70437665885528
65.34927609173347
65.42878725437444
65.29935356417202
65.53395170354027
65.72100885941228
65.8896383866578
65.44908888732442
65.18856080078909
65.59105349011337
65.60130197754819
65.58239772118817
66.1083235887392
64.88443419723745
65.35212804722458
65.22355787498596
65.23295319167612
65.45792227767893
65.39867338864232
65.55353916885466
65.60713749159599
65.50325766455038
66.07432443109413
65.75987843395629
65.37663592649378
65.82201876595242
65.9155736544127
65.41823286932184
65.12881560895318
65.4252875527535
65.51032923063111
65.41474180862365
65.83731775004007
65.32893420673413
65.05649157740915
64.70780808484105
64.88039754930294
64.52943313077168
64.74960298123423
64.14791430615756
64.36309810271936
64.61655824395794
64.66888515198033
64.65298723098994
64.03542869823961
63.85521980698121
63.71033456162014
64.27995090063213
64.45006434647613
64.18969543186151
64.13293763110369
63.989636429343946
64.14436241210362
64.5062898075185
64.69812830404224
64.6508654294552
64.48642914606447
64.26482462941628
64.5467498896037
64.84619973784181
64.6659846555751
64.17338952955001
64.28317841597499
64.4100303506073
64.67972198641479
64.68689217613792
64.7902780391471
64.81470187032652
65.05417016624078
65.14960809978288
64.68942398018753
64.68394434854797
64.72440448319472
64.80505393319312
64.1610320033244
63.99552592549755
64.34689350668104
64.40440795993268
64.24759111985986
64.56565843126972
64.58653412120734
64.41305256257245
64.25960935443874
64.27627887266992
64.20576828101454
64.41280509153128
64.81389190974888
64.77331400824607
64.50853823566673
63.86285630937189
63.93994791666433
64.46942885925631
64.18961211528239
64.11871117579466
64.33627882003265
64.50428289246976
64.35392315723199
64.26329543818582
64.2557645997889
64.43883439635145
64.18077844000885
63.95198697727426
64.02283112182505
63.86015701813899
64.57149836082907
64.24904233011067
64.27988921386293
64.69734436797445
64.73107419373815
64.5205243528556
64.41528202458178
64.60863667284836
64.55961830406073
64.70495564401973
64.69593351336232
64.72421927478858
64.62525430689305
64.35794726582742
64.69228681654697
64.73358745546092
64.53241644459119
64.80548313885153
64.87957660348859
64.54295234836242
64.47512119674491
64.71331120260069
64.4793116037716
64.52676004791581
64.47390158541234
64.36743605672739
64.37605620004308
64.42323120867972
64.19883782503214
64.50240865537663
64.21716933302376
64.53177652806566
64.02815726101153
64.50249708147115
64.07989639603728
64.2556746255685
64.08002403788909
64.00329214339646
63.62056517080627
63.543280933532394
63.24528372422618
63.285112600060415
63.236985257855196
63.61897567053074
63.689510788211564
64.02792360389203
64.0616206054939
64.21346339150479
63.90180052148011
64.06052624702632
64.08810360461439
63.819088130489696
64.0244629521464
64.10771612940286
63.61353049791503
63.91558399966344
63.592943511724805
63.230612984957695
63.27243599963773
63.50518558088744
63.58330392631354
63.54046632969891
63.92873258400026
63.460714333372785
62.992215246507804
63.127097329320385
63.08409042259715
63.15864547548221
63.30157286019223
63.23035665165167
63.24435553472744
63.295910214768504
63.020948197648494
63.37119039551141
63.27110539493967
63.4046611453864
63.09612512683921
63.34001521582237
63.05924441654297
63.16894237305963
63.09122006496338
63.079394258452844
62.78213040521797
62.70165624968319
62.84501592474741
63.16576791388057
63.40031148821908
63.340058589551546
63.64201292457458
63.6660487327834
63.30643626646743
63.44838241166435
63.6349072932444
63.17285768874128
63.83545593415534
63.931484055510914
63.73085674685244
63.98190732958586
63.77462886518903
63.545417982823736
63.29683038112558
63.358053284561024
63.85306812962985
63.994144469569264
64.04024838274803
64.05473641948572
63.87351373601106
64.01030847270135
63.97456148421471
64.12679819624996
64.0154570059649
63.99105379897558
64.14111255062036
64.09598300255998
64.05699536136036
63.87948406723452
63.743366512135474
64.08833380823347
63.5993144091156
63.32966250846522
63.154655198479084
63.695531978954335
63.7569444054784
63.6108139873643
63.92791487385548
63.89771887143691
64.12256277155207
64.13605566816568
64.56109335916913
64.20752476533151
64.2144051979065
63.81424205729142
63.86486881565589
63.88006069899543
63.9261353032872
64.33331917341579
64.5085587587831
64.46703428420498
64.68069214308179
64.48701283274397
64.64218278876804
64.4156449414967
64.41526185188762
64.71725466640137
65.03271545114173
65.08533264216645
64.8130273282636
64.3504181845561
64.27253195478194
64.50801500441146
64.48968035331171
64.35523184951809
64.67102411331588
65.06968420006085
64.41589530314322
64.09106064709223
64.35403626009774
64.18284182973068
64.4030863345575
64.50452770018649
64.41764041419697
64.27779362002882
64.68788562042103
64.22604412126972
64.42246322774504
64.4521580695873
64.09468532276242
64.01755333761058
64.32198509780724
64.62785288885787
64.57833130096273
64.52796017723296
64.97267952766015
64.79382265658248
64.74750605620535
64.98890440099409
64.65776811966427
64.80808006384859
64.7238776864859
65.19279995104122
65.26278247477576
65.41521500640154
65.73351115879466
65.24632549308299
65.3259944590472
65.1415440436203
65.00036233822684
64.87477370552503
64.78809834632384
64.79051400533184
64.31583905076644
64.44535244583969
63.815001099935316
64.26156606151758
64.19002176634153
63.84789468693358
64.23913336269811
64.29409111398233
64.33183530911309
64.27656933795501
64.31016763999759
64.09023318408325
64.1247694134283
64.00173417802222
63.89073607378089
64.50433701451281
64.48926144957035
64.42544651719102
64.13200451742944
64.9163694031097
65.02448643774808
64.62886660619868
64.50576031316427
64.72844219827533
64.96356254582385
64.9132629067061
64.73504306357165
64.6589377517078
64.47895820836231
64.43053829828393
64.19368573474655
64.52372836012599
64.2535264009592
64.53151417708169
64.65914417267076
64.7804435416611
64.97776589163902
64.75113952415661
64.35114281882443
64.26159772513577
64.28836910840798
63.84413405961383
63.92599464619816
63.910432314273024
64.19830322214199
64.2044499649041
64.25557902399456
63.97754317325613
63.73411604932466
63.77583437129373
63.950565081843656
64.25877005062742
64.12263177012137
63.890298710421675
64.08164960903406
63.98739242295834
64.42429081780543
64.01324951024546
63.916626038225964
63.96479022142153
63.88086837557114
63.615400630639236
63.41795213310253
63.46025657845306
63.36703792648669
63.81597307897043
63.64472109016629
63.76772099772811
63.94369113483528
63.84656398334032
63.63753820290774
63.83092180076028
64.14984853755195
63.957903143521584
63.827695404028304
64.61034212085023
64.28145474866825
64.1735376521683
64.32619889288983
64.37230226949116
64.05790841551045
64.30164770371283
63.81356242218144
64.2692962804477
63.877107584778784
64.16267135485853
63.82097048910403
63.84894465204679
64.06846752843815
64.43480337074276
63.957734097040756
64.13023422086464
63.76791484360389
64.01609898360333
64.06741456666785
64.07652407849653
64.62459287674874
64.74183866959882
64.07430020443327
64.06691547091897
64.36338612554785
64.20550219828047
63.989716393783205
63.78673183037208
64.0472123126689
63.83859778928919
63.67972048946574
63.4917372548908
62.911353689104985
63.27521354130548
63.67145875278229
63.925024381607265
64.0671298417359
63.95964428236288
63.90088090682733
63.909141471407494
63.65820601807707
63.799741678327194
64.12130067437363
63.8191624375226
64.0115329355104
64.10475139752684
63.92929345470928
64.16007525757483
64.28432533378299
64.12014057264673
63.97425869863325
64.23828197364888
63.84457496859515
64.37652005241515
64.11093170718112
64.07055867478701
63.748861913063465
64.25417283785663
64.17145681317163
64.23023007983993
64.27352532248757
64.6625266915978
64.48081634240786
64.1912304127543
64.28890049825678
64.21076058031981
64.1681488752694
64.19446333652292
64.04038472305275
64.35541540282988
64.36741215367853
64.2920665792864
64.71898938718846
64.6915664432782
64.80691825150967
64.780787432539
64.21821160358397
64.62951693444091
64.63326316829706
64.2662185132314
64.23753270178757
64.67467727804562
64.20469617309003
64.07006112372898
64.2357750275018
64.26225017239925
64.34775070091962
64.7242150520023
64.6508600453077
64.46496968393656
64.66603512358773
64.14729165683747
64.35747804980907
64.14298084250268
64.28134543883377
64.41265285502523
64.42932915072804
64.82829085573239
64.68494935588073
64.41524851484671
64.21438124405167
64.25682794109314
64.45996837989486
64.17208153820908
64.07879783237868
64.10115787578144
63.708877656427184
63.67683410885503
63.86560599852365
64.36506663120494
64.45755096205079
64.38968585422553
64.29581448188075
64.63417089801341
64.150083294394
64.28785207425157
63.947343776440334
63.88218278305837
63.968237565142424
63.942206452341644
64.01507185239434
64.34919269452918
64.1234449532503
64.30316823438197
64.23237251414304
63.92743125194926
63.79072956533421
64.156700286365
64.30614066069738
64.22478417488645
64.25282324595679
64.88883184336949
64.47768896835429
64.54332499965089
64.82870231068719
64.51136742030026
64.4008369803028
64.30773535752071
64.27754607995156
64.11042738655222
64.43937200851748
63.572153345185896
64.12737653917513
64.74177880686011
64.52806255719499
64.31295163771068
64.61558885985234
64.80016356791711
64.66903928452753
64.48684461936321
64.60732427720076
64.49742588961877
64.75672182626572
64.47068144496917
64.48025136985959
64.46302229106641
64.5397008355152
64.23213907984702
64.26460395790983
64.32671167271525
63.79341954762016
64.1055311433611
64.11419942466027
64.24297772793406
64.02413891694752
64.47568820718273
64.274282839334
64.37232517566619
63.74008131289073
64.25463810149188
64.43890003641829
64.01624205578246
64.23027576357147
64.04319967741803
64.29645042915928
64.2451567872237
64.21188228932503
64.38327782602946
64.06661925028823
64.28182672650993
64.05469968722433
63.976197086374576
64.15645056698834
63.842232091841844
63.728809892051125
64.28819581614987
64.03522059011365
64.29453552602226
63.96633882721904
63.8563308278237
63.815811607926065
64.07568558784158
64.3217475225798
64.43485127315489
63.89905890910568
63.69509253865048
64.06780559372645
64.18175043772841
64.06887935247403
63.912251559057836
63.82584444534703
63.761612464928376
64.30346430615113
64.45126866495787
64.73485887201066
64.4572355605481
64.6089203804468
64.627079466599
64.4856648657991
63.99736838773875
63.87571379868537
64.02704017529821
64.1377387078968
64.28353144541187
63.88712071254724
64.47190774311343
63.88302327219206
64.07322268521985
64.28645124740723
64.10042229834401
63.8517635633056
63.990105406019026
63.97638340257016
63.84958093378748
63.235777084479686
63.577094855551614
63.62846602636437
63.6754854483823
63.66876420900103
63.568716117992736
63.495434351602285
63.37359259226669
63.23738174053944
63.54597258259242
63.84891567066351
63.63920348443199
63.57019938914275
63.622168483892494
63.78593319202211
63.47675482955188
63.76612743463843
63.68542842128168
63.512023954501686
62.96849724231378
63.74244944985676
63.92362565176445
63.5057567068883
63.823145814173984
63.383375600958495
63.37220270176106
64.36276559466695
63.801178207233875
63.80441215916549
63.73782644935297
63.82350414231601
64.02132603887038
64.37675692747334
64.34397041977692
63.97847709890719
63.8734950978894
64.07696435827886
63.82780252627382
63.68467906279775
63.66815768657032
63.44961846434621
63.182061055558364
63.708423108935584
63.42836724608759
63.744550652825225
63.96880984139089
64.08477905208005
63.78901347768986
63.84953006713288
63.520663970978035
63.70830471475945
63.87848283635003
63.98514967369772
63.96973605064024
64.0405561162125
64.21864471234854
64.25107582768972
63.9655670093937
63.890622459622385
63.56117525508799
63.48371981792464
63.82840490671972
63.733355447766186
63.61985239542619
63.600038680676256
63.42885474534947
63.45204442430863
63.57595590819419
64.01610783172487
64.42452777528807
64.31162450092815
64.50178757500171
64.72319383892119
64.961204196116
64.92490585462473
64.89456915133181
64.85509828896129
65.02420711647011
64.9233599612239
64.82791095918677
64.78991377677015
64.47570243590975
64.34773408493686
64.00774427479777
64.31232263221956
64.33798125405765
65.05564693677164
64.56019938113387
64.79810495363087
64.36697626368121
64.62676478679109
64.7430769139728
65.20826576759885
64.65578527108049
64.92939015898592
65.01499773595857
64.97351260469124
65.23571027213914
65.20901976580204
64.87943587214997
65.00303223932565
65.01374050568451
64.92830738164339
64.60154499804129
64.64568577290635
64.54803129902186
64.67977088576838
64.5548764616308
64.28852976478963
64.2426837531316
64.24016190800003
64.47935287533717
64.41302467500978
63.95502850673791
63.9721636389385
63.79748583084203
63.741076310400175
64.04745478413444
63.71028999576553
63.88850622977264
63.61422597008188
63.66076544913741
63.61192326210458
63.84389171905114
63.81283583389628
63.88431865611455
64.08663319029758
64.48473887194143
64.04852551182668
64.10042954038961
63.79162285555531
63.922279166634326
63.904568198285226
63.52928356237237
63.616036370292015
63.44077993412215
63.303626384715805
63.33316471360441
63.53162859713669
63.62599630721895
64.15041897516022
63.72542474085822
64.06801348175135
63.85250964394388
63.94705692034626
63.747341191833584
63.83726239891792
63.9074338884182
64.12582206109744
63.751198577708884
63.64226907326932
63.41494689871674
63.400048541262564
63.43697569765362
63.81792903999838
63.420218848196164
63.66943146824626
63.74951132351399
64.28900576774545
64.1130028262265
64.85196179305746
65.0262454675695
64.86297861290699
64.45019674672493
63.89933433078514
64.60016986582471
64.64835423972636
64.9367814155494
65.18274504682465
64.5843797985702
64.53940272753988
64.94610746542764
64.4832503975283
64.62663119131076
64.41163199192559
64.2411363302426
64.35585803656028
64.05155905446601
64.43337470419996
64.36536359099651
64.553077544528
64.53479413593602
64.20215416917954
64.62050930112287
64.79023290618865
64.87489846552315
64.81539545082585
64.42713963941839
64.55558316240389
64.45067243561711
64.36272467244179
64.36345205953494
64.44803431897599
64.46110276662372
65.03594747113164
64.77974149309047
64.46506430031194
64.35376568633349
64.19429520606444
64.3997679301838
64.1688073608048
64.1648805230057
63.728147233020756
63.99046414025041
63.75626214266883
64.08000863442211
64.10332290036926
64.02259407003034
64.48331343706742
64.02028969613855
64.16162280583744
64.63066800833994
64.09176916933971
64.17573625708656
64.61301369992012
64.58206007217966
64.41066143010677
64.20934576767009
64.3075407393733
64.13972743813584
64.49486541075007
64.46894037048307
64.46578202266573
64.22769920091918
64.80933397295937
64.39122610896194
64.17581988215488
64.46056190408052
64.67334767462341
65.00502925218879
64.6876096629791
64.86582989624071
65.00907119428273
64.77426235434531
65.15031643685143
65.27672298685837
65.17369455596102
64.98840246490128
64.90728239512995
65.15747654298693
64.85421529323989
64.57810849361745
64.83332521977498
64.90797583639899
65.0228886266055
64.72803331300229
65.09165272316108
65.29808386531568
65.07827716291506
64.95133972116163
65.34942850698064
65.22395821549127
65.32141261280644
65.49158195244206
65.81290610838028
65.42402543854182
65.4404583284634
65.55491165433448
65.83840242902384
65.57118141166288
65.9539454533591
65.7020634957728
65.25280096694222
65.49850023888229
65.14626199572757
65.13837125598263
65.16657049449537
65.1491733880497
65.23509045480934
65.4955013349352
65.34802789156352
65.35791417430201
65.10220689363403
65.2678980410768
65.38026054432856
65.18375001204849
65.67482447482772
65.3209580303977
65.2754482926364
65.13097751886662
64.90676720698828
65.29872563940113
65.25692634419227
65.56250792783533
65.0660302821851
65.49392872010968
64.98503768215198
65.2714305177498
64.72523417314565
65.04522210794916
64.90011575915271
64.6488353739528
64.91027991308108
64.85626750519263
64.71074870868726
64.90973934215916
64.89420618781958
64.63003124213857
64.68534740238981
64.73585800803718
65.00486808765098
64.77241410136648
64.85323933829824
64.75247551647598
64.98803096938106
64.82114742865609
64.69237687832174
64.86509089921692
65.03131681586937
65.06082232215984
65.05040509701685
64.81266845886681
65.06244228806966
65.08976179200742
64.87486110815246
64.46323220406538
64.61186022286286
64.93220099044026
64.7912073211281
65.19011553181456
65.6711730760525
65.7279817883445
65.3766642619949
65.50336525381752
65.21830367554956
65.23858048901734
65.15157269602221
65.48337826647048
65.8242470473245
65.50657886814871
65.36954213445624
65.20622429860668
65.46701718822534
65.0996204148311
65.10731514940304
65.06141458034469
64.82897400351963
65.15962122431053
65.43359269259123
65.26917204215066
65.15007063209073
65.1826079476423
64.85722483742694
64.77229854250355
64.69940694128246
64.75324827658612
64.77989805655892
64.469266527069
64.17811678557139
64.65411546708593
64.826075185511
65.05766593848493
64.90386725933776
64.80299752404929
64.65299488075742
64.75736665878031
64.60029565049095
64.7121560633842
64.65920393025705
64.31042680771111
64.66307886903859
64.29673438916255
64.31779131109661
64.57733302238317
64.39980869474972
64.53177577204076
64.51911628550108
64.36426101125046
64.32780560742736
64.73515800708847
64.60513651136876
64.91579209255244
64.82150366796803
64.41400485564314
64.64624412232327
64.37064006399726
64.39490108737375
64.17259002426859
64.45319939261857
64.48291182781507
64.62126297826272
64.45756497291374
64.20770496387391
64.1194024230863
64.4602016711387
64.26439323772938
64.27218789543714
64.61877626427345
64.2487914210624
63.95416646116738
64.32300118648274
63.929155068240746
64.19040740427484
64.21578860933708
64.05975862577218
64.56734560774001
64.33977924443232
64.37073272898363
64.1172977907387
64.30471305263683
64.16912359885305
64.46798253051642
64.4086104822119
64.69923314002398
64.54448247004066
64.68612293599311
64.62182955250617
64.65773814076931
64.45932711892497
64.8994579020188
65.01683379414229
64.71944618686415
64.98064582575755
64.46296711482854
64.95886333899061
65.39303546195646
64.90978100612571
64.60321951948372
65.20182001962961
65.26372897965815
64.75713156021385
64.87857511079564
64.61646793088131
64.8546164843633
64.16074359991923
64.37768840849886
64.51370481459969
64.477424025293
[truncated: 98,002 more rows]
