# Supplementary material for: Comparative structural insights and functional analysis for the distinct unbound states of Human AGO proteins
Source: Sci Rep. 2025 Mar 19;15:9432. doi: 10.1038/s41598-025-91849-5 (PMC11923369; doi:10.1038/s41598-025-91849-5)
Supplement: Supplementary file 6 — Supplementary Information 6. [file 41598_2025_91849_MOESM6_ESM.zip › AGO4/r1/MID_PIWI_distances.csv]

cm
27.621004042503927
27.41737322207431
27.356427779492634
27.338886946084603
27.52235499478884
27.52431567559234
27.345526515579724
27.48568191421533
27.28831224829422
27.30315325212751
27.354371993939502
27.436857817016218
27.430681168970782
27.356610241015478
27.422699047265244
27.40702763777914
27.293156452423933
27.28568845552431
27.306137711284848
27.418426130167113
27.411705715486782
27.38851658549746
27.303183516350522
27.180748456398952
27.296086643631362
27.108557866499325
27.22357547869095
27.39585094372673
27.401821081282538
27.29801305626709
27.407884373571658
27.432659477084698
27.392158811417968
27.31923850268441
27.25827265834629
27.51198370544805
27.52775567707109
27.529920987677578
27.452706542326954
27.44521455087824
27.385217951992324
27.397341822369352
27.45319661472514
27.41466258656944
27.5630063001329
27.467452081649704
27.517624085377776
27.385246318726683
27.53891827475955
27.71665597958591
27.309220190573573
27.483902634055546
27.36682992248372
27.470192397293882
27.65073181608044
27.542320390008474
27.477635267317645
27.78302341519609
27.570449433238764
27.435984817832214
27.266855882687704
27.400696179276267
27.618383886830284
27.457621868245894
27.37943165703653
27.435018229218624
27.498569883330266
27.611836755931797
27.530160765945496
27.397484776435164
27.640707831816695
27.697052667579037
27.531977127680594
27.236565469784853
27.391421830613393
27.306589350822634
27.35896617909536
27.45146848730494
27.360296529317054
27.357269579273787
27.42599279936029
27.345239965230686
27.52146341203371
27.511335937557824
27.284432421241743
27.18336836916486
27.333901094162634
27.363241080168542
27.143008516231543
27.2572776725502
27.47716499099526
27.548306135653654
27.462628223739355
27.484355952017815
27.52904853807795
27.63734552304418
27.323082987965023
27.468984885974972
27.448344144620595
27.379826215417573
27.49588594915346
27.35883600596352
27.290559980048823
27.324827414561273
27.35030895728901
27.285427023091405
27.35138657720402
27.297340828621575
27.271947957627408
27.42464630973663
27.356213747921284
27.499725455398536
27.268062741974465
27.409361406417144
27.369896081022812
27.41986201190628
27.51952433647888
27.15010685754214
27.440126334992183
27.352866309121474
27.409142591203597
27.28656595542278
27.68094059720952
27.54355619719785
27.35401893356088
27.330737586990107
27.377414586611316
27.380065953958134
27.221520127219268
27.234316114250188
27.377663436289183
27.33137592358596
27.482102257428537
27.460827302070214
27.483809613567963
27.463328579377507
27.42107216849614
27.53684931983842
27.397407261349073
27.44686882922486
27.359461392737206
27.49225988917266
27.423811763168473
27.423432710044263
27.32157654712046
27.430133409508265
27.442270691279408
27.317048896027025
27.240008493173814
27.356712885853476
27.3158792676904
27.442435262144922
27.341097536169467
27.39573571613683
27.273175270778243
27.143175816374676
27.29163158938427
27.265947234763058
27.490169267283385
27.359029849814426
27.366081981167497
27.39344512813573
27.424846412702856
27.151522834648816
27.207391259290723
27.250834443608355
27.432740152911737
27.305193506708196
27.30417927622817
27.420407939494837
27.578417088106654
27.410861108572732
27.322813695200004
27.270855923461017
27.3548238816804
27.329604073928955
27.445920182579965
27.525760821970625
27.48808430884824
27.554333015753198
27.59711154473034
27.571294529815834
27.688089818951248
27.536826135355728
27.528557865840376
27.706704647214853
27.425160684215108
27.482399910255264
27.53955265785521
27.522115476245396
27.425076210737767
27.357511744352024
27.636745687997042
27.426031237160476
27.380074686585562
27.616279566050604
27.511410686194875
27.469839278422484
27.399673305412637
27.48924645426484
27.614217827877525
27.65638690023442
27.697637238448635
27.655760129504287
27.598705901672954
27.560951226791857
27.43443761259946
27.714559614820597
27.5688075682194
27.5636343964272
27.513721634970793
27.63933312487791
27.64286932823557
27.48208603052919
27.463880526826014
27.499608359134864
27.479767317371138
27.35735914806905
27.359079606640975
27.24136315249882
27.472182976011094
27.38086979296304
27.241623166597815
27.290479568462512
27.278855701482353
27.467486806850125
27.384967788724374
27.22790167987608
27.280085689580936
27.355776354299348
27.253380932391476
27.515002757622515
27.606091026303247
27.576051936247904
27.51642268038141
27.43483977895871
27.572850132257425
27.574132476747426
27.606302796874836
27.46541433085158
27.623795505685557
27.331336401164183
27.437427359120385
27.40283204278165
27.506495445582818
27.36550675228837
27.32386477277092
27.374541847640142
27.529091480308125
27.476156090895014
27.256889805793087
27.50066505446998
27.584248240266433
27.67451554117877
27.298184707971373
27.473253934870986
27.360378201716873
27.52466006693988
27.233753295381497
27.509476637340793
27.333201063503363
27.47855971285592
27.422039963430983
27.32693964815823
27.26736784273511
27.365671762632246
27.411406109019527
27.30335208973427
27.2951461571493
27.33552931803887
27.137255747435262
27.462802316437735
27.209580766531893
27.29122609978622
27.194749010367904
27.215457104341972
27.297315125028465
27.07678147071223
27.182211060184436
27.221463865724317
27.154524879599954
27.223210089654717
27.234781195608726
27.422556746222753
27.14456237508956
27.324598255868484
27.25764011369019
27.262718804311298
27.365937209994833
27.352638413081937
27.63319511204963
27.542632910195238
27.323501855486306
27.285189728905067
27.47300287481508
27.51354406431087
27.532785495238464
27.268870691475442
27.24833810317807
27.468374666830385
27.290946231557044
27.372840522697018
27.26678842704701
27.234232094707117
27.350476344392582
27.278799884841174
27.20670050457306
27.046292310704292
27.106492488967245
27.120343414502166
27.21066262892786
27.31937155104735
27.279366484495515
27.140452795427894
27.100686085024915
27.101917872017314
27.34870367959071
27.53731887209478
27.181174892853225
27.422558347701525
27.520544583025075
27.216691668836415
27.356675611777874
27.39563728705585
27.376355375344943
27.227818507225997
27.481222617672522
27.419537590775082
27.26260995303599
27.201339676075467
27.274921437252534
27.21886414793828
27.38046056862238
27.408331733391655
27.451054545582643
27.515730362923776
27.558991496797077
27.164064892032833
27.227876747531514
27.391953514844687
27.256969674896716
27.357575195119914
27.295214657991416
27.300214677241023
27.276192400320447
27.171780025635528
27.334468371670138
27.30821354959154
27.35740991133201
27.334749488757797
27.125533181929512
27.300856561523073
27.29299045211161
27.377795930706743
27.47849279964194
27.20279352687588
27.175701340519048
27.246070424097706
27.297746139981076
27.340172208089506
27.32070923693347
27.347800479410566
27.534243566955137
27.42624699515476
27.333364212209364
27.265926424484984
27.470822156124818
27.657014021660178
27.351162413332382
27.667305274946145
27.41262028097738
27.41313947022812
27.30209315191105
27.29726016810869
27.33806183700465
27.36811062373101
27.293607706739397
27.32996977972082
27.2025389717174
27.270981957451234
27.34615570336831
27.42732333886589
27.236206135041265
27.27738307106295
27.35800382412399
27.388057909428085
27.29341002792527
27.341061020559163
27.382832417939778
27.247220456988043
27.283608537346755
27.24328861773198
27.299692404121647
27.46202050127238
27.446090089502626
27.21428698366988
27.40263073668117
27.360856035261495
27.38021199170748
27.406417195907476
27.457786364135174
27.680803748498334
27.466589246007583
27.508498404292162
27.485214226916803
27.55617910121143
27.656292350894873
27.416790276665807
27.42074510450663
27.519921106806763
27.465899298424958
27.3561742756903
27.40161512648298
27.437439006610163
27.414624592561843
27.344001439361783
27.50036481612251
27.404611421371563
27.430453447410063
27.569321458810105
27.41947522203921
27.58979896346326
27.53370620196372
27.288578345332002
27.49893351958744
27.470462630201293
27.41744835760968
27.350252761009873
27.190591147120028
27.45929584747953
27.39361106285865
27.31605018681727
27.338066821388622
27.456642975672636
27.214099028192706
27.33260591435977
27.381861801612462
27.385129104364655
27.245575617830962
27.355945475010007
27.366368328680377
27.552931742362393
27.4477631191082
27.440682760773747
27.379898036601478
27.4169797680929
27.53765864378417
27.460875043056824
27.41282176315932
27.563864875947182
27.567892640473367
27.60618174667089
27.553766854751192
27.368738271806432
27.551964192978854
27.45399071491484
27.47454472425565
27.49687022354127
27.41324663836924
27.49234890633557
27.51036362307646
27.454356031890647
27.481411243896936
27.241764854837655
27.44627005339225
27.56128365016929
27.41459137730791
27.6131514997075
27.243055540383253
27.398453776160576
27.618094964938347
27.369386837705683
27.54331957753488
27.27358364062378
27.506569951363577
27.388518662950506
27.43091246357813
27.531283679774848
27.483706881116714
27.46682614602508
27.273488624513675
27.443428685599308
27.487271457903542
27.295112068446713
27.261063250801428
27.324764238587683
27.228927486508265
27.37268495180881
27.436343592361514
27.377111532963863
27.610426227750608
27.507975783280983
27.420770885542748
27.401790606275217
27.44376104877155
27.488394312736443
27.54779100651032
27.4827409284032
27.359732275421027
27.42183925940509
27.39775538069518
27.44799308335493
27.398589476733758
27.33877547653448
27.335957842139845
27.35641610702972
27.234802371945875
27.406868306054744
27.315791780183524
27.168530784177957
27.1601669194414
27.30515235790864
27.234043571593663
27.106090242187815
27.229217820695496
27.184239032713435
27.514930099148945
27.526955221930262
27.489579128691837
27.410041806615002
27.3092440658076
27.40561401825649
27.404878264948813
27.525163859284742
27.436743334433253
27.30734096247879
27.436636953106234
27.30715642716182
27.19410178644598
27.318938318716953
27.438636220288405
27.32765883745841
27.31812498423765
27.344799932603323
27.300947758290317
27.40151470631451
27.169646664241657
27.23834493812365
27.28061534711787
27.413429422907928
27.2960255678029
27.170113203142254
27.332758980928592
27.438006782741148
27.383174610712526
27.26547877771326
27.317409331577473
27.48603791013638
27.41264280983049
27.224915160325793
27.288650716364838
27.189554515840943
27.213053260847794
27.370602268769613
27.50208097386217
27.368464800204595
27.335034264036345
27.37101714941207
27.277864679876142
27.124149548158236
27.30901551037951
27.189997489712315
27.0580133258846
27.086125759660717
27.003985502906314
27.199072839503536
27.208320431730662
27.120804408882194
27.354522840054646
27.2532840398138
27.26670248973318
27.037257875229667
27.278786589135855
27.304712005571417
27.038583390995043
27.136273394736893
27.171143547219028
27.050744209688197
27.249414723523724
27.197560993368715
27.197601298528923
27.436174146693318
27.336861234589545
27.160959156519557
27.14726511722003
27.202851128832364
27.392734438696035
27.35472727173067
27.14432794435639
27.24458827111939
27.33817275574354
27.270618853068175
27.25351547413022
27.247999681238213
27.235486383600332
27.173608245970478
27.17728697286382
27.236126234714344
27.297830541252903
27.564609106702022
27.61308172378086
27.518420546658664
27.34418326397749
27.457881147674353
27.4779215445616
27.32685252756155
27.435563664162583
27.491844140104114
27.349558125650773
27.270969832801075
27.239899939702173
27.3080982795687
27.368226184755095
27.538922423108062
27.268420749735952
27.277873785957723
27.494564253797755
27.59273749547407
27.50859194047021
27.42803992590499
27.273342126971713
27.628971643112767
27.30937124004877
27.480297107757465
27.439712424944577
27.566977743177688
27.303281613072045
27.38367639444834
27.438299177203575
27.356774438088987
27.347772021856205
27.47574788603485
27.44692259055779
27.543069628933132
27.204213368183904
27.274457077892873
27.411570622318848
27.27223878118546
27.158837204176038
27.497960139532903
27.181969482011272
27.234468124924565
27.12201033600104
27.297929923108793
27.30104228401098
27.14801057333021
27.325983030369375
27.519113969412704
27.21535204690747
27.447420220304334
27.300185970896973
27.428554391386708
27.31719324402739
27.20780681011651
27.447737525341825
27.450761012617072
27.40481137138613
27.451789288865207
27.26150627942875
27.31776124522189
27.467925914731975
27.347607370804038
27.350685343669422
27.298277047128806
27.28234063162562
27.421686887836206
27.326484995943378
27.150585542992637
27.112705160958043
27.3828105509421
27.27680279111742
27.25176069564289
27.094076272557746
27.27986349832743
27.28160912138335
27.209290807797625
27.3079749930972
27.39054445961021
27.285190832551883
27.303189054198295
27.443165984701125
27.296288052300838
27.178663146025375
27.1758215260032
27.36938836254515
27.29409385053979
27.22746324778278
27.368935373492423
27.227253743056675
27.17881885524385
27.28576748446708
27.235673431483185
27.199240437259345
27.233065919065957
27.43396709344615
27.250715552566167
27.283214581799303
27.264717156935625
27.437712244145448
27.489142336535252
27.290888287640932
27.48611872097296
27.329273583755707
27.178830343025233
27.428230505174906
27.319573614572814
27.256341699589576
27.14093321289415
27.172032208143484
27.301524355690127
27.19276615814124
27.254529948518055
27.111294724994647
27.237738796431177
27.005044282215355
27.276218344460684
27.095461038768534
26.996381245678506
26.99629472160171
27.067759243958456
26.972462966111927
27.092325218243758
27.297081860509437
27.385418305678872
27.14142585460779
27.31400924908928
27.25619879648321
27.299587606324813
27.215021691815377
27.291244719715372
27.278698411476945
27.485580190013323
27.280658977957682
27.41012657219337
27.261394377834616
27.384380873306867
27.54728060232749
27.447015434252144
27.187959785162906
27.385142159128463
27.288356108267628
27.332638557139642
27.40931782665657
27.256699477154374
27.352003040431555
27.538476420344843
27.30145086936429
27.22648837735761
27.252592701796104
27.161751546663787
27.470592247238606
27.424621128428534
27.355558919464112
27.249414852353425
27.391101839382447
27.17397256978717
27.332569693795914
27.29195515217736
27.22838734025474
27.270588663655722
27.295147549083914
27.407151400630415
27.31815946202784
27.311953428230947
27.35694558512773
27.187481083890614
27.224999765069864
26.992759289603146
27.050997823909835
27.17210748217823
27.108800531458684
27.1562130931861
27.238483684113618
27.136165319832244
27.28082798233231
27.001700095611724
27.252283741358518
27.143654296169938
27.11696370551216
27.108599845623477
26.985010661617814
27.099753124176523
27.223876335761542
27.03763369451354
27.07389669717455
27.17023214009404
27.187277332219274
27.37311182403166
27.234731558131507
27.06109861948465
27.117503685242824
27.073546148146566
27.121693165839556
27.26869555200732
27.107146467851408
27.028816048843392
27.09191985269795
26.928929256871974
27.011216644426664
27.20372919489071
27.151976986244982
27.261440620670957
27.38390046680278
27.33442117538468
27.114508863010936
27.173602341704672
27.06176810656234
27.301817728438984
27.181012957824684
27.25344225889107
27.095771569295803
27.323422280346573
27.205057986100993
27.149107262056923
27.209716806625988
27.252850404144983
27.40127009711294
27.47435806054917
27.303600254660314
27.251360019521773
27.199404267363768
27.29484547723363
27.263009207473974
27.317929935270058
27.283543032127916
27.16781712948922
27.391144059341652
27.28399539566056
27.44264132572456
27.437718371122266
27.523872670670613
27.324553748445638
27.407874923659627
27.453851029522387
27.403394615346073
27.245828244327395
27.323766451242584
27.263273994269355
27.297910136213012
27.269146228608356
27.196969469955654
27.182788139438102
27.0494108665512
27.08135844592179
27.149522181484823
27.190041138065233
27.139713366517302
27.118832591922004
27.181128488548243
27.275584787937508
27.15323475469555
27.08931090163156
27.220081242315434
27.3678456398363
27.16966925658497
27.355390016293345
27.474853459935964
27.486288207857474
27.381220936885498
27.42675702897641
27.436362515325726
27.341366117730942
27.49624523848203
27.49561547526656
27.29184870963247
27.43083400578096
27.518014992604883
27.52821411067955
27.48953539299784
27.40404868351155
27.53523575292295
27.45468415206694
27.487634654270547
27.610092476268896
27.27360736219526
27.338720928258226
27.595889875165515
27.46721590568017
27.676302576595056
27.625891055788625
27.682563520977656
27.61031124770002
27.52956142940165
27.235049321418867
27.35412104210763
27.17857090245143
27.222750990412532
27.17570414397932
27.288339858656364
27.005219886395196
27.14817579221456
27.226439559515526
27.335553946969547
27.354255331316256
27.42626269110969
27.181887796283892
27.279501151459232
27.22540042948327
27.315812460299064
27.2194878413017
27.297307949367312
27.289684525301286
27.312976447685656
27.21943603288818
27.191330053864235
27.10836031265758
27.263838054249927
27.126750226485754
27.236011523863347
27.25199066164753
27.23963029701336
27.31682992452966
27.33050186048896
27.27756010237014
27.388717015138052
27.3586955808195
27.36825051935544
27.408461212201026
27.22445189136007
27.391329520138342
27.402225881780335
27.562591121925283
27.639208106087725
27.441297713982916
27.465704878776055
27.292461658653437
27.49223268321419
27.63124074859214
27.51489378154033
27.543991211873315
27.519267794593794
27.42833245780737
27.430825953712226
27.56787864699841
27.432494653014302
27.363712956092883
27.218459707375352
27.214659751434237
27.337913148625525
27.491688745541165
27.39784102072032
27.536313264496194
27.480769926842772
27.488102991409118
27.354661780491448
27.36963244143203
27.599905789288467
27.454496223312677
27.345633548029312
27.347429834133628
27.471421640687623
27.548146702692627
27.50657654538237
27.33154476273479
27.53497379159612
27.522230703737037
27.41003285777432
27.50325662755706
27.539958745377362
27.540512717024914
27.525193015939454
27.306868641639703
27.3397630284083
27.41231213373182
27.41354745518491
27.271086917932713
27.30243704918415
27.26479213659834
27.357855828368685
27.314808404844534
27.582750866102426
27.411801060016835
27.526564740933765
27.45397044013596
27.59919928743325
27.465360457364316
27.620016276256003
27.39556359911826
27.54839406251181
27.348941173319556
27.154176373001732
27.398534243152497
27.45035176720119
27.465229759919787
27.4674044413058
27.223671508987728
27.454658724483483
27.49459711304584
27.491701133076553
27.675243070855384
27.3532252453865
27.565660124494965
27.438878419827876
27.569105466779202
27.530072443032154
27.45086451286471
27.620967041666784
27.465533688674892
27.511216839917566
27.81144067829763
27.49603988525435
27.5088000706809
27.49224804341977
27.477581711150762
27.479716865959695
27.458004959207354
27.38210548600989
27.359864633961056
27.62545602529519
27.519253521019397
27.236959225226226
27.261887245202246
27.477494186008983
27.56345795876293
27.361508375679954
27.52117410170452
27.22775455141404
27.469714872341413
27.46621904036068
27.58823289618505
27.450227624753268
27.41021123906519
27.262136894414198
27.2760010569149
27.28512049381317
27.223797279363314
27.23221743542271
27.13051885254297
27.13856355665247
27.33110445603729
27.309037083298062
27.44342914317735
27.404016417003728
27.183917289769532
27.151258987911152
27.263073244199184
27.410002428481082
27.33056364152325
27.366736305870443
27.227121368694718
27.333111359735728
27.281380353275523
27.421800434111784
27.352016732527744
27.185901487994915
27.141132875858954
27.224464612181844
27.273689677442313
27.250992273948334
27.22538157548292
27.291838944500025
27.015739264218844
27.176104309659763
27.304938950195734
27.214650222634486
27.153444085391218
27.157842487538318
27.081556307390446
27.13621522614383
27.26317609928538
27.233159584690426
27.24436354300372
27.24255982082307
27.262015295392846
27.129708986572737
27.245130193099733
27.011089488498108
27.12573398225179
27.11427987026565
27.12946838202387
26.956869144123964
27.238172185023846
27.170536998226684
27.346530936748067
27.310393678622006
27.071575470599086
27.2788322155446
27.184174529517584
27.09625000077499
27.080213815016602
27.110719239163522
27.195090359322066
27.15038756401487
27.04531573467431
27.2904477696189
27.068819651486905
27.09325965158481
27.088488884659373
27.113280581954843
27.043089097146837
27.395603828865273
27.324384782442966
27.30148548071339
27.389632721909788
27.340277342423523
27.235407346592982
27.238550083763624
27.106263270270336
27.137164375002207
27.23402705509589
27.20424851492356
27.183673406504717
27.225178438285017
27.080953216661896
27.157922400719617
27.054377405629545
27.17177013279455
27.07907916067299
27.06513891865588
27.04967085798479
27.40848738365951
27.24619403474921
27.255815215751763
27.108279169582612
27.363878954549932
27.233536560208456
27.261308888282038
27.28567172431763
27.403757515080056
26.97098333561514
26.979630680438035
27.03664724456336
27.167250679074606
27.043837167729023
27.005290049374825
27.104063765554624
27.226258655696206
27.29876748311071
27.248483858039602
27.343199253769324
27.100673064345877
27.34521804391234
27.14470876956312
27.03478705333025
27.191130485779937
27.065562743752903
27.112251703240165
27.21962118760718
27.08284965128069
27.088094456513062
27.248344575561983
27.230415946039695
27.230478850831435
27.199992574445364
27.200741771249845
27.00251148285139
27.133544548778865
27.08344239182201
26.974181411750976
27.086529925871332
27.147462022968288
27.067630513640186
27.28092350633523
27.01717602649883
27.061524136301173
27.25463100515103
27.137634318559055
27.029188606092617
26.962911944445274
27.00329211803961
27.14536175396883
27.24828776008374
27.21785840532084
27.056284096796404
27.12096515268284
26.978696202950772
27.08150185268164
27.08112108883626
27.033728634485588
27.097182264555908
27.176063397697458
27.176809557557938
27.14821391365552
27.233412156714266
27.15807954638652
27.031046549245787
27.14325829273169
27.11633668142984
27.174832860674574
27.089022708261385
27.147948212381614
27.260413472493333
27.094819688664273
27.216878218210816
27.250289333337026
27.27928216576646
27.2055542560677
27.13458670964201
27.234368550783923
27.225968236873687
27.318133166576047
27.26708534300675
27.33002439971699
27.449107518661197
27.248255216504493
27.58025340129195
27.450244756081077
27.382311978896944
27.533533962399627
27.270316580940847
27.402898057991784
27.35811573448953
27.443212186069882
27.44107922177659
27.35364014301818
27.340011621478336
27.33527602038836
27.43063952194589
27.466506154996278
27.50269687983425
27.42862995378292
27.424083452566244
27.365205658268753
27.345744247954254
27.212550578347486
27.384410861897603
27.459460259192802
27.459108382540034
27.569524747711114
27.70199343067432
27.480586759258127
27.53892835958679
27.4388133248603
27.462310417420657
27.60877600224022
27.5724678042952
27.432554149668587
27.404975869477123
27.3517809550362
27.351920583676726
27.36958303344736
27.33759828407181
27.258813232490223
27.390611837465602
27.38451345767443
27.27796203701391
27.251257620988085
27.36259105770195
27.226570737696175
27.244005617397974
27.32025553354092
27.254561423949866
27.217576051455843
27.495722899791716
27.386605527384386
27.47060642587305
27.47053486934406
27.416215981727404
27.433025540889037
27.391825880902203
27.45794449220424
27.454707530867942
27.526257440385788
27.62465040080292
27.419197386248214
27.46774458693992
27.546048353920536
27.382860947245245
27.543803206484085
27.557657976838254
27.55326546532418
27.487714313798353
27.540569566944953
27.577846529342203
27.44110592879128
27.512518864671755
27.517915030494223
27.691041764051334
27.64325710422897
27.476954426558756
27.410424466923647
27.397008984062094
27.444462418067097
27.495523516272396
27.585679165161476
27.51091675820883
27.303273289106546
27.3494856871806
27.540994114464354
27.381331216969727
27.506628149827925
27.610385136470413
27.417509730075587
27.515941185897184
27.37241849303255
27.301522110947
27.674963519408358
27.610339059172894
27.479266172676606
27.36852998698692
27.612461927168184
27.538773611475413
27.34668057318895
27.57452876119358
27.69801190978883
27.70331149442813
27.61782087667299
27.546550347196703
27.629901999321017
27.393579403668667
27.441438695510293
27.319815453495853
27.553359053425236
27.416741396730092
27.32509518514854
27.50093852904779
27.41614531760353
27.49821055316182
27.44090219932189
27.312388947996073
27.34190629881648
27.46006174271618
27.15368904986339
27.213238175726428
27.34788796202975
27.282002764410432
27.227465052696992
27.549629071007317
27.464855680716916
27.44103398864634
27.41644092363009
27.45516464410551
27.57871194174319
27.426920732433743
27.484449961903703
27.593492767601624
27.448527225285986
27.565164316005013
27.293893587339102
27.240546068421295
27.39635363891499
27.301962434790187
27.483187131629624
27.537888739879808
27.453158108826567
27.42912327990452
27.428713108268635
27.320979797544435
27.21414101184914
27.636510132398644
27.598778057876697
27.572753757235432
27.498998407960833
27.5984960251733
27.585388193710596
27.563175614078087
27.80888551303635
27.688615541565007
27.417992797067534
27.557163357740706
27.40518770092555
27.453546416214515
27.489871244412907
27.412769176524915
27.56233330184875
27.414703330002613
27.72282739437186
27.508067192176014
27.514535889621836
27.48303066737663
27.670608254622604
27.522810333058132
27.58904284685286
27.36145745116345
27.29210279914016
27.32533582035359
27.433773549841472
27.47754365064614
27.485234588649845
27.317409576618143
27.454980690185277
27.670260661588873
27.561534397543678
27.40816129588675
27.33770562008481
27.452934305742534
27.493713080630528
27.51132225667287
27.382093086960225
27.168491553410124
27.411375518975568
27.51792905995976
27.22595312075847
27.276463332883573
27.43526446605754
27.327949211224986
27.239530268413567
27.21316311454585
27.233799743410593
27.50979893498262
27.06831587011745
27.504835909905744
27.35355547743556
27.30321107316701
27.522714981468457
27.38906731476635
27.33814313469918
27.27140323406686
27.367061916411988
27.09604854519507
27.456921242539607
27.413476086264893
27.4484877736074
27.344096539055585
27.388538664129452
27.31271662190606
27.390995083852122
27.29730434087957
27.491240738456497
27.51372525945338
27.279895042874216
27.404071592288364
27.387507563042504
27.29966438964807
27.260136767115505
27.31000025738015
27.305849432016398
27.31478348468653
27.300735027077582
27.260991796043445
27.304132011909022
27.328274917539996
27.37830592017663
27.29952352760422
27.28723429184001
27.310375738631567
27.307604614624445
27.374683001686424
27.455646727615388
27.278800717879914
27.324349420497484
27.32686501331553
27.22921123418899
27.29733316104495
27.280119661167802
27.456610535186186
27.132157735433037
27.450845755133432
27.32884032577545
27.290437421830593
27.353200839363144
27.20600309494792
27.301864245290297
27.329864150655645
27.375040289833517
27.216750126660727
27.345214080342377
27.18585048247169
27.451715099653054
27.261760706167028
27.220293597104774
27.194807910693243
27.2367891773002
27.117252085584767
27.199056458839156
27.185188558240984
27.28641652662108
27.43849738087384
27.349844131434644
27.253653228257974
27.28298426858318
27.441051154377966
27.395570538600396
27.226575079264553
27.31753153454035
27.167549231604816
27.276030973721813
27.226531995522734
27.487561153322773
27.27045214476827
27.33591779427581
27.455739902762968
27.164598052612522
27.28859766502949
27.1909517593466
27.51105116965992
27.595620357160936
27.35794244058051
27.45488554889246
27.598784418065765
27.467165284449777
27.716446326359595
27.519111758695285
27.466789366042935
27.308207488030998
27.513200214264906
27.30461279072554
27.27940307245848
27.076977462982345
27.409923869281005
27.283730575199932
27.22143796384216
27.25059319477477
27.450871309335074
27.506288032022333
27.431744680723927
27.4422511790233
27.589665371466733
27.454781042630895
27.524361290586526
27.40111312655868
27.456142898498715
27.64807749362254
27.693314761309146
27.361003140857335
27.415684017768896
27.33500940723256
27.31767732498441
27.518633423389467
27.524765053433764
27.38957639055465
27.32523947919984
27.437715653752836
27.528295536725466
27.51501291359896
27.475490572151674
27.629355178551574
27.720888922124516
27.557874246647774
27.670631857800085
27.583096869059222
27.602927026290047
27.74919025134671
27.623235008511777
27.606078735668486
27.638767316180292
27.579256560162236
27.64540401936826
27.547052688053398
27.733281487609833
27.647458527346714
27.396821457034015
27.653449770046976
27.610053518189105
27.809039036210258
27.531745750137997
27.518845512555647
27.489721415895126
27.543507833927002
27.535876635348153
27.609411984966478
27.616630117981533
27.58726406730437
27.685585732673008
27.476169111920424
27.495596975937605
27.763594093237632
27.594517796169626
27.680306602704732
27.686965343769632
27.42401408938746
27.645771461109263
27.71611921583099
27.472987631853886
27.534379477485405
27.56057991015057
27.351655927594894
27.5092792147534
27.388681335600747
27.282761653094074
27.315089538956098
27.285483505289644
27.28620567883081
27.381470832711088
27.488309586116365
27.421717464982187
27.482517953792527
27.524368467959633
27.37102372798651
27.50028991551377
27.302868468619444
27.16969828836631
27.18962367296678
27.255899772063817
27.33095286070885
27.392973763649536
27.562042901020636
27.502813374415847
27.433718015402896
27.431967665379695
27.444067849632592
27.5494257365684
27.461872213328807
27.502748210380084
27.350258410944157
27.33559196703884
27.37185410436156
27.490646729353376
27.503885266335686
27.433511031968706
27.205385435389218
27.79055405081222
27.473994352798556
27.636815544225932
27.552678544804227
27.510945117613268
27.301999627153673
27.597803548276502
27.3676455845838
27.44987040875385
27.378167499318753
27.304899941279274
27.49304584691114
27.47231722325149
27.517162806204382
27.48443888198127
27.406765071057368
27.40629552598914
27.43451252584434
27.51596441426069
27.485887603754254
27.38870218547826
27.256598721189835
27.325264930789952
27.236547670109783
27.248931944320926
27.318887097136297
27.430819021580447
27.155214107787405
27.161973034134487
27.06919246178982
27.231859596114862
27.43122401855759
27.345117310189355
27.345818108421224
27.43569866435119
27.47777353645353
27.378500884799607
27.335306312678377
27.41451607814131
27.26813338165039
27.212356594550165
27.499557250003953
27.336691465837614
27.250241869959787
27.14890374571581
27.266248265315536
27.155310680991636
27.422924873142527
27.349844907663392
27.321068417007485
27.181002668005895
27.248770467842625
27.211154532225894
27.417602489575398
27.428323798945232
27.32701649978273
27.455266766382515
27.43375334096986
27.45983107415228
27.33172911134102
27.50607388903697
27.49027733495595
27.507791190422676
27.47183359903751
27.4495765576658
27.331485779958758
27.608170598048936
27.255973238730903
27.484427459419926
27.28448238534952
27.21446477990673
27.49470547717801
27.470730129131297
27.350749546083005
27.327312633651857
27.344126347012914
27.325415127856086
27.30332516345691
27.268657374107324
27.325624026026983
27.3322330254577
27.283712050138494
27.37095418406754
27.235338950880106
27.42918640449134
27.50580903106679
27.483974197671596
27.448133914262712
27.18862232376392
27.306968131240946
27.264317653577706
27.332431786373277
27.336487512010716
27.28049423001753
27.463165770358525
27.21269593546241
27.068895705380235
27.414914632541993
27.236404389686356
27.24173810500956
27.091177450270234
27.404831504855043
27.20598015099494
27.247256424267714
27.199583403769147
27.236623084070704
27.196397321375436
27.372067234359534
27.23580080897814
27.524671148872944
27.337951267471933
27.330959678463305
27.456050896735253
27.383455878918774
27.29318635747525
27.31487689188631
27.291099832854044
27.158295183312656
27.237128546723753
27.371872906813103
27.56823426477783
27.216598758867658
27.219560323076447
27.15837906907339
27.305043370677257
27.201393602020506
27.215244623570236
27.151186913950944
27.27547014235451
27.154746624924854
27.12524971920042
27.393836740534812
27.166033017932815
27.191959428693018
27.115847599348015
26.95439794112606
27.17043360574441
27.147629173647086
27.25249979795351
27.048796864206846
27.17746104078767
27.27802572634424
27.092720363185315
27.220746954245403
27.04117782681729
27.19252364168828
27.109681532727965
27.304620840707678
27.407177037438412
27.288686530107718
27.132866586311955
27.2179741576478
27.067464541633377
27.011483443175994
27.097050450609785
27.088839800403697
27.059662599467647
26.95727214398909
27.136265255948125
27.033075969698313
27.140044584070257
27.185954231305693
26.942857004928445
27.11598342195763
27.16753065661351
27.207439657658913
27.087448865922685
27.03172473780559
27.002955991157698
26.98172457649299
26.956833198998535
27.099762500838537
27.148102955383237
27.16179632309945
27.339705896956346
27.334388380210854
27.228330231125483
27.037286201392913
27.135201147690612
27.15383089698107
27.078217197809682
26.9648152938484
27.036109839206567
27.058316732162364
27.22227753404852
27.19044045452035
27.004742817283308
27.19419004040961
27.09611029514239
26.954316971467758
27.04632356495343
27.111498635134623
27.035760905040252
27.162903559241823
27.176745086519787
27.27347447504245
27.090721713037492
27.413487986879247
27.249741545979123
27.31987935584166
27.072309969076816
27.047920474577836
27.120726702059695
27.312281989687566
27.328591895928195
27.315266251566307
27.141180691111057
27.19218577879409
27.343015581314692
27.449328362432645
27.459766162233606
27.345664130519886
27.518876370184632
27.344817275804676
27.502559595764485
27.391438980581533
27.258217492237556
27.340943999099043
27.244308926840464
27.236589849647068
27.096486574283542
27.074663893555748
27.22787140094055
27.225845644904147
27.48798344757193
27.383542496532428
27.20535995522064
27.47312954140274
27.269342038268285
27.11982106436145
27.216901381379884
27.14891477716841
27.405868627748074
27.266578780919794
27.405832117181966
27.200438173678062
27.365706676075096
27.357468066375393
27.426761872649337
27.470967638841866
27.6073560232713
27.261522499105375
27.28965398165696
27.59333554783393
27.35446844970132
27.28193529282753
27.227942167047477
27.27563340493091
27.316285299008324
27.3719024038376
27.252313036446285
27.130070270149
27.16417429603403
27.200461448424907
27.248154757523192
27.093837378236316
27.2163415950209
27.18466474437384
27.263476891765773
27.2997201061775
27.197283925575068
27.37512138453808
27.3548442173959
27.272005330733005
27.368217124251217
27.22796753946429
27.22402795899475
27.306848032417786
27.252151461312202
27.2262490363229
27.12432232650209
27.27983401786736
27.53785158920551
27.389374030029774
27.435008977059955
27.363386502069066
27.47752302424956
27.276388743042045
27.377274023484194
27.348439425017602
27.422701216287876
27.298795989194392
27.366403321805677
27.43100065388764
27.532577138563045
27.482429346162093
27.47169046118572
27.599674214152426
27.41671740736323
27.438772512869395
27.269168085424326
27.432843523689446
27.216630285119695
27.398877175941657
27.252010659379202
27.045350096743253
27.216796058481698
27.259231418218516
27.129865547169672
27.15491785537285
27.313137219384988
27.37426270054826
27.294548425796105
27.309039080591326
27.392561949787428
27.611740384925177
27.37262947628307
27.424693440673757
27.4837737893711
27.465483636851072
27.54032819078363
27.344694971908623
27.50289823237661
27.105708709336763
27.355845108215046
27.11922868172088
27.1705473046395
27.417117941132027
27.362947801505555
27.158944768054162
27.48670916537276
27.303601546426613
27.21523986849917
27.177687646064697
27.160296883023324
27.079057592088958
27.180844732572098
27.124875510885637
27.10567800731474
27.080711368496342
27.30308745056906
27.34278926876944
27.354065818664907
27.284832311898693
27.15495308490694
27.26173704764724
27.169039612682433
27.457789936259168
27.306600254320866
27.35495697253214
27.449815442319984
27.112370223295972
27.16242837196093
27.221949227106634
27.340238578731448
27.30335076216379
27.335182849026125
27.169475903950094
27.108421944237918
27.07317332157928
27.136931576407548
27.315881093324805
27.252483308785525
27.19000594227935
27.084453166417045
27.124604686473628
27.335564662927606
27.24002541863372
27.228619434768923
27.202358027294586
27.43707659634584
27.31774909235345
27.054061147414664
27.004788537461135
27.09793049960919
27.015167920382407
27.006047997120252
27.20259793516431
27.01558730900517
27.081731142274123
27.14140158983469
27.067570956021854
27.223417886621068
27.32494127666034
27.20434299964091
27.24431774520757
27.349403191525994
27.363928653729552
27.306336285532797
27.23541319677037
27.299534453463828
27.40805415584787
27.337400157867886
27.379511542586147
27.34462493455446
27.25216953189453
27.157131923008492
27.362222471292846
27.269946222689146
27.388179958076663
27.411759080886227
27.16512280343231
27.3411508642645
27.228996812380508
27.419088190669367
27.471286432759637
27.374542136196105
27.302867425624548
27.26932408283518
27.42791300848057
27.325521395789362
27.363430311827564
27.370775455336286
27.357795948637822
27.323705686521755
27.37210727375982
27.411385956296964
27.369592397795934
[truncated: 98,002 more rows]
