# Supplementary material for: Comparative structural insights and functional analysis for the distinct unbound states of Human AGO proteins
Source: Sci Rep. 2025 Mar 19;15:9432. doi: 10.1038/s41598-025-91849-5 (PMC11923369; doi:10.1038/s41598-025-91849-5)
Supplement: Supplementary file 6 — Supplementary Information 6. [file 41598_2025_91849_MOESM6_ESM.zip › AGO4/r1/N_L1_distances.csv]

cm
22.840263161825202
22.661276148448707
22.436573929076687
22.817838367416865
22.7914435041564
23.203098590573937
22.93499495221305
22.972827949891183
22.862337921959497
22.703048026592946
22.948598254989566
22.807945799571865
22.78802823000452
22.902176935254726
22.78678503505559
22.77393702404288
22.871135183718046
23.37606828478127
23.14311983268656
23.13663431837091
22.811918139611873
22.782528121036172
22.755134541585832
22.74898008556622
22.883823531251604
22.742926157329745
22.892552165472114
22.732041325861722
22.6799579954566
22.723514727865652
22.691799295712517
22.631389761821374
22.768778419185733
22.87485435796958
22.940092621082012
22.50119295352544
22.67447499516284
22.67173512889438
22.78723784520052
22.79804022622197
22.596647943621676
22.477903962703554
22.709484837920613
22.716295014487702
22.823566626016742
22.798864231159598
22.339529238955873
22.760903206762666
22.474055020274943
22.54368412627494
22.608605268650795
22.523952751208224
22.53566324918043
22.57699142516929
22.427769965999175
22.50794577492227
22.502331286111428
22.361952606572896
22.619673880225076
22.227617658206988
22.43676673902266
22.493250319295413
22.30129133690057
22.289429369124175
22.18630424320344
21.959556792573036
22.076893915745245
22.095829997936885
21.97202981944449
22.13071648747851
22.16210890434834
22.163724294185254
22.308418065011537
22.53430249172985
22.56752951413077
22.05486412522268
22.44074104819328
22.316457353084125
22.533048690806798
22.433581249905394
22.48500727828007
22.149123098887127
22.55955326584742
22.510460688674584
22.56493583284539
22.324261420444518
22.357900777698113
22.204812229490123
22.160529233277135
22.221719499840006
22.086358299015618
22.390915487828053
22.436809246315665
22.57109576238353
22.527900309016072
22.62040002760223
22.541061872798092
22.578589792314283
22.376580426362313
22.55381461960182
22.666764727503224
22.563019449249627
22.573703487750905
22.534988378831784
22.42248243914838
22.767958259121535
22.6663513222053
22.677320420954178
22.68764457486401
22.633651535702015
22.664545020954957
22.957084216471888
22.879570725337256
22.606978826494014
22.597324029685236
22.540311788962214
22.5262462823459
22.63209491662727
22.776184213953698
22.76968305872332
22.925177425051654
22.993912189374466
22.774421163028304
22.808617030306156
22.68372882579325
22.474580173388162
22.675383325497943
22.902071417207402
22.625389631813587
22.91786148961271
22.906882413652273
22.855846115899375
23.025243573550895
22.538884056828856
22.61493073639217
22.908198148242526
22.732217344443256
22.66553511717851
22.791886585592888
22.43970322793949
22.38992451382715
22.55348533408797
22.652483124609496
22.708469883398045
22.59427028408061
22.547645686898367
22.78784727466862
22.73823603687953
22.80296899200339
23.02223289731104
23.135672292059848
23.009069160820207
23.07227374885638
23.016288782419277
22.864331118307586
22.59964561928251
22.464068034716462
22.384011559649238
22.544142628580484
22.335488567042283
22.531746821558365
22.627740720302604
22.416521245200027
22.491165959861686
22.57990350889152
22.451255328542295
22.710623359215507
22.810427085748355
22.9250310979016
22.835034863722807
22.82075205680177
22.645222110300445
23.082966833029804
23.061838798763397
22.926779152867894
22.868793261047355
22.808624488593896
22.70878732325461
22.472303356916047
22.370661994250632
22.674863006976523
22.78179797046934
22.75207735706201
22.66238934364214
22.256061262604575
22.698197011851455
22.42673707794011
22.62789562986437
22.672090175295352
22.45833648439993
22.66472277331724
22.432885027946703
22.569904625052317
22.45143817767384
21.960803787653774
22.404500192732304
22.12290490575479
22.62681242930345
22.820250802179594
22.83619865459699
22.72644417421153
22.258274769385885
22.47906656907305
22.682525033419232
22.69702415692629
22.866555709255167
22.69425202797684
22.752524291367518
22.962400484871416
22.533957859055572
22.465470950485663
22.420000311724422
22.454447909461358
22.61447369123285
22.238534182158027
22.43544732944634
22.466625142221194
22.27109263602918
22.25888217482602
22.442679318659575
22.313732893942408
22.619362808890063
22.358576459379012
22.39363989342083
22.73039967517459
22.819357719300974
22.89480924806957
22.771101240207734
22.57386120168151
22.627409428594646
22.535588053019556
22.53949499397789
22.392040338534336
22.414268197032335
22.332151280864892
22.63354241953079
22.467090737272418
22.416071313016598
22.564294782229112
22.510644920527426
22.61942284357785
22.61452959693858
22.436933702221534
22.639263129132605
22.662266949715637
22.851735968753832
22.706871400843152
22.774483496787315
22.872350777913816
22.685385689612744
22.512547998669945
22.663261502520957
22.864769065285085
22.351624256154317
22.60120145230133
22.391459257259886
22.505988850343385
22.74770104574713
22.701843813995556
22.684749468308333
22.41997797509299
22.526684082063966
22.841042823853435
22.531688921195006
22.568472365192292
22.25545349030852
22.60595867506302
22.413866274593367
22.55978611110167
22.71395037629817
22.69474355498477
22.70445849225793
22.70962322740404
22.534756284486495
22.49247619339047
22.51421272756742
22.612476383848932
22.89951331573066
22.705267717667258
22.718974322547464
22.258298444021847
22.535899511393655
22.7212758775844
22.643145314255715
22.79905782984638
22.479758131599
22.711505197623644
22.75689738432619
22.97195909238038
22.822770178146495
22.964322260306012
22.856342141850796
22.635438294333092
22.595906401184738
22.653944646856267
22.508007321971196
22.55232013091524
22.502322759074094
22.600276800095664
22.504877605496322
22.393229363751132
22.569933482337184
22.58184614075959
22.65413448691964
22.58334378828157
22.71788330173938
22.69316639362818
22.567549774843183
22.609628374508628
22.591221057127402
22.774015814424892
22.69123151811725
22.599229071271946
22.614855861003218
22.551948337642894
22.538098921017557
22.602034750836257
22.920045727496436
22.837156015624306
22.738070850160636
22.608484706922997
22.642612148088265
22.76470592641574
22.628453004311208
22.70719106364016
22.96969854111037
22.5055126585347
22.338827956578093
22.39481273857522
22.310793194721196
22.24875119382866
22.565873591956656
22.406606879398502
22.37431266053172
22.4894654811291
22.48088333405039
22.34077471835616
22.481378609805635
22.393936987479222
22.427021447614507
22.330663944326695
22.488764465790787
22.604511249732575
22.50071897989832
22.409079075510686
22.56521487195865
22.652157419699137
22.633133627548098
22.46950845774454
22.827173112448538
22.544965402296555
22.434903459381374
22.82592450574319
23.150485598326675
23.02712367537334
23.039232791372807
23.150422651517417
22.814444527394294
22.77783687315862
22.95811975337759
23.05528306605249
23.09475218113549
23.1683444107501
23.01444321002635
22.763711134875727
22.7223089901702
22.96248740737932
22.85874614403958
22.884998345202344
22.94064486101355
22.889095225946473
22.85338381504014
22.880299338949904
23.019970799893375
23.261208445701094
23.213859066351823
23.03141437266446
23.03708628448372
23.02631636064601
23.301937483780563
22.80560297679352
23.010682719425255
22.700894660889308
22.596847272522155
22.517358976688254
22.657687882433144
22.666590665228703
22.94521747112562
22.85164338409451
22.9155966572213
22.77591154745237
22.820717438354112
23.01452682675563
22.95295748888958
23.258571498489452
23.02200949341089
22.7733142305942
22.702306805944772
22.484778395605865
22.77620043492395
22.529102219965065
22.975000200182233
23.063537744252347
22.96801712939279
22.857469305208898
23.356101485321695
23.05530167764972
22.875199467499833
22.876268928107628
22.725032488145015
22.86420009668142
23.1595392339707
22.797473748445686
22.749346792213295
22.880901871998276
23.0442236109962
23.072859496899127
22.789099412100242
22.902633642415324
22.979444931874404
23.03917383123111
23.303565157548082
23.122794238015807
23.33911867522536
23.247626639494534
23.347598272921747
23.266017747365783
23.07552469166826
23.1259053906665
23.200500770734635
23.16820595862975
23.23385941652918
23.075015397703805
23.043121177442572
22.943903406717506
22.93419108384576
22.793831908542312
23.226688126819628
23.085878959097204
22.827101448057753
22.941518313172445
22.85320868877125
23.012509135234108
23.19930556234252
23.091347721912836
23.203751182893118
23.28119809603618
23.203646023243916
23.2014854474518
22.70609418861967
23.04804499442547
23.139143423036305
22.962264764211383
22.947074700139
22.55332312344895
22.824890174847276
22.856806528880945
23.288081147473843
23.05348812398942
23.442924541788003
23.23831493684655
23.180443932555143
23.009951665059205
23.103958449625832
22.774844430174767
22.982756029207913
22.969846970211997
22.875455017243148
22.877643775263905
22.91173871453521
23.19618401334611
22.887989413130565
22.904843657312718
23.026092409226816
22.95655098015061
22.77364865736042
22.769688181307902
22.92243123829395
22.790596474061097
22.73349817274827
23.009571507029627
22.6813627251078
22.691520980356795
22.57193075836912
22.838654304283594
22.547151244950694
22.88908741899021
22.885032144445475
22.738642497602335
22.66944697417531
22.993236174774857
22.835866731860612
23.08559921693215
23.07998864330901
23.365364917363305
23.358675852302643
23.00534164747692
22.86320933157078
22.834369370754356
22.851991212742483
22.922674258655327
22.89420656676742
22.93129737664993
22.851119213592842
22.965864940749615
23.272730390455628
23.1583891226175
23.041076074976548
22.963524470347895
23.045337597906837
23.06384976659324
23.098376489745107
22.996088995430146
22.873547268606206
22.86923156125829
22.59171902915938
23.067866844190057
23.280491417880924
22.783582468064044
22.91644734757255
22.937065446591696
23.0552566518691
23.110872843584676
22.887614561655827
23.00455172966084
22.852818250389863
23.068087037145137
23.0330755176354
22.845776404573588
23.118490062347007
23.08258099469959
23.10825628500721
22.79099288150868
23.00681541431149
22.9568481799027
22.820222332883024
22.66642880742277
22.51854288985041
22.862644780715563
22.78186194167349
22.697320564227578
22.859183987852482
22.830408803615384
22.8912530361363
23.04800448984478
23.130911911275557
23.167726247223776
23.34248829814881
23.149176697721636
23.00310194177604
23.057222631741926
22.809268013277176
23.08634959538224
23.132900538387805
23.124927731166647
23.403179761391566
23.23618258753452
23.15279406232907
22.995892627725013
23.05973247340419
22.892852674830852
23.03352663186902
22.860024925619037
22.814771926824477
22.996058337300834
23.13230108555861
23.04824235192845
22.978384585280438
23.170434999593954
22.922128415472617
22.885886848971225
22.816937898238976
23.238139646992188
23.166639057627407
23.190524770755488
23.21832781932239
23.257281405656318
23.03501614243765
22.678242910525174
22.783317107170785
22.623801862132986
22.7868041742723
22.869423936045806
22.733773629761167
22.691700808292666
23.0541434839492
23.139148564673985
22.791504837471376
23.10970689577256
22.774233337101045
22.722357089939894
22.772625043159255
22.68308940071924
22.829715568210766
22.5969022978747
22.58732613881789
22.73857430833423
22.85770753411674
22.84357110356411
22.79396716925251
22.91245085555927
22.723291961450244
22.68657280348612
22.88876263659973
23.04986130987127
22.794939842286876
22.941692370692
22.915681714476943
22.58553779026543
22.794934988667922
22.851180898250362
23.066606354640868
22.89223389457745
22.767148852466175
22.74985410505844
22.651967915157133
22.627832246500496
22.737722862859354
22.879741242347244
22.785309656683985
22.73587685647891
22.807395061229744
22.668983658761597
22.798996320522534
22.659065293194633
22.76025804541259
22.554734494348295
22.654396318724324
22.245806257456813
22.37277919146754
22.492344677140682
22.580265882128998
22.605087851374538
22.811797966429467
22.840872307482062
22.54431986554375
22.558643596685968
22.683815022202886
22.67855557393544
22.912630707501386
22.624491946995274
22.541937945564232
22.913238384839925
22.74148868219978
22.90650958983808
23.002594535775067
23.063529544204588
23.06435296717353
22.728083599984757
22.832025522670474
22.80267098491677
22.65903708422922
22.916308473479837
22.684065020097062
22.552267887044632
22.640829802682486
22.70125080865237
22.668608896903336
22.627918171870483
22.707047563299536
22.642371610568258
22.498269738446197
22.662659185674748
22.5518313602896
22.73572693586126
22.525251847391708
22.71270534708229
22.6290812775967
22.585901078771506
22.97712512502455
22.6961404396745
22.589085524236392
22.5908870915352
22.720263561811358
22.887134984562852
22.75511108283163
22.72683565887047
22.853057482263427
22.778331549587236
22.930592654770134
22.701640154767002
22.650923951541714
22.881948986614844
22.744225240592396
22.730803867406113
22.938173677284436
22.885338371477083
22.97986422887165
23.163200502190037
22.947298796478584
23.11907686100365
23.009564539799158
22.842473360733717
22.618425356993907
22.556581027384613
22.56461501365496
22.394428748828663
22.722038756425494
22.250201614923316
22.452442260240687
22.48540509277013
22.481424601611252
22.36842503867268
22.473833322413252
22.528628720129024
22.57916810039469
22.37765527680578
22.411363321604203
22.374129735593048
22.60868525160004
22.7713366825087
22.644013652392587
22.306047812377212
22.54147605099115
22.35164830847352
22.494217705596895
22.704044349795304
22.594029920141647
22.49541699439523
22.446062564886535
22.608608061931534
22.468237372125017
22.849012254816657
22.689303953978836
22.250300256066947
22.35919804229904
22.475017244422855
22.514246666746693
22.464205912990256
22.57351043773733
22.522467591015744
22.59177748728746
22.65399313647515
22.666800900538465
22.694462219480478
22.860873319720888
22.620769773416733
22.538108587212996
22.432436052282927
22.585230818415464
22.947400011816608
22.971327386009516
22.73868459398967
22.831711721476857
22.89665355082582
22.969000140070698
23.11500048353459
23.066667355490026
22.777064517384286
22.744405895752664
22.69889059684534
22.667074862451887
22.603982547648656
22.584817605277557
22.390176039342066
22.653214948197142
22.609369999843867
22.75438653311745
22.89722470133471
22.785436867119987
22.80334740073251
22.733687272596164
22.62643134904464
22.700187650558345
22.64004353486279
22.52159850986119
22.417068052082172
22.497592568421762
22.669179495264284
22.752841156805438
22.563888569597978
22.779151777393054
22.61997627894592
22.89049691561641
23.067406721621122
23.18780348691879
23.443426737364927
23.01722666674215
22.818593927417286
22.962452739135575
23.028054762612346
22.80589729532375
22.854687960395136
22.52146131113458
22.614648985854064
22.67775196556068
22.79550897357789
22.709139394089693
22.723250241604685
22.37095935581391
22.56235666760755
22.696409295508886
22.47493950078558
22.864822816812115
22.79244526355295
22.73324551633146
22.632591078225083
22.67171263379406
22.663510327660937
22.492989330531522
22.445886589564907
22.69879218427377
22.409751460413585
22.558911615389786
22.432455627810935
22.27466465459453
22.315530020582326
22.5557903078093
22.38705078142614
22.377428278281485
22.50109085809579
22.511503988270736
22.48345959384408
22.36139816012145
22.55674652661573
22.4816008573022
22.575521029017317
22.433262957078693
22.334773186462566
22.78006682379351
22.77385531303684
22.500935269356606
22.91624101748672
22.730371238002306
22.95421174766594
22.68200771711736
22.392232599303707
22.509393773380076
22.74517154605208
23.09855115891063
22.735883336075617
22.821892426438588
22.920578549359114
22.919359132837513
23.01891562260485
22.61548512444076
23.266436352626847
23.17810694727212
23.339724948298525
22.773307867473683
23.073765501583754
23.14135071108003
22.806355634791622
23.158906813405945
23.20607504641463
23.22463715808254
23.001203630114322
23.08743821048214
23.0977990310322
22.905745029242798
22.850513046973386
22.943265066605235
23.159664753439124
23.019778466601796
23.036866304298524
23.056116160490117
23.287218866035705
22.976073215507313
22.979369683323306
23.253906459286995
23.00285880461948
23.41653663789849
23.15324804880189
23.23046186351878
23.0252890939124
23.163600621268202
22.945475367362775
22.943257096685894
23.054354831644627
22.973596393377605
22.892216215318513
22.90587335338198
23.00449841984474
23.099845462200015
23.141625037035297
23.193950211489806
22.808336355978042
23.023503117765642
22.976803449395018
22.89250048746059
22.765524410896067
22.984173634961163
22.932044503272316
22.90237545294637
22.78409394841325
23.034249382143088
22.626551958569785
22.77014977631302
22.822658515924918
22.71513219456324
22.934160775607126
22.861097068801545
22.622637415499806
22.79990271902213
22.81626629524976
22.463006510041765
22.86502158106136
22.734854126297062
22.76067170945962
22.798698847640637
23.039265557060666
22.926306073034844
23.14568064552006
23.001276467137984
23.01387901430031
23.004897076405555
23.339000640047242
22.974330522676656
23.038358357144283
23.01172568294181
22.771560531125726
22.670462614438144
22.642810331198284
22.544001012265085
22.791407140516146
22.821951056267757
22.66635299574472
22.469480471852826
22.604443766414487
22.80650414444705
22.735400823792016
23.041948209860614
22.894250652099224
22.8161847298274
22.917136242207725
23.171644765689678
23.04574629383365
23.114336661521364
22.927442750130854
22.860228422987866
22.97937352470609
22.914473247375813
22.787590687698362
23.004434550498956
23.1853120478376
22.79146677373977
22.953895536117006
23.011988190242
22.670038079382614
22.65588816746071
22.680303304180615
22.73951678546926
23.18289744435702
22.691622843272615
22.9119877203882
22.994512846417038
22.96316621273065
23.17787317568997
22.554305039483864
22.615788108230984
22.323855816469273
22.30186482273029
22.607157291439197
22.977071176580083
22.971203431975923
22.81914946207382
22.810987980892875
22.888708810833343
22.85670220604567
22.569346761705
22.69372498271865
22.840084575297258
23.07883464915157
23.210195482644764
23.17784658616355
22.840679697309046
22.947849451960984
23.06346553746446
23.112323128854
23.073033894085818
23.07143901642474
22.730829533622288
22.636512330558826
22.78743640336981
22.822596720354483
22.725559958908043
22.736286484185182
22.88104427289011
22.765430322614957
22.56071661623306
22.639893667706374
22.728808723047067
22.78019867429964
22.991144590371835
22.561925953585817
22.839775229684783
22.979078387004026
22.87776156220063
22.955000825977265
23.16182140359129
22.956234225072855
22.835507754064086
23.00615787992315
22.991127544908725
23.054739030620386
22.89015596541426
22.90827121100486
22.664018237118178
22.811408191271084
22.415984463276516
22.479359806569835
22.623885542103228
22.691891193162064
22.57340109082011
22.10259971580807
22.472926071720153
22.39944911966211
22.750112725955486
22.503857649630103
22.71527787173097
22.77017533822278
22.64159919130186
22.34921054600868
22.56382199628823
22.32427583543003
22.58223464886672
22.166714572067843
22.310372120187395
22.179394429272612
22.22261493629596
22.238005832948126
22.51561565852842
22.38532963205805
22.558770843698717
22.613042531280374
22.600528549331226
22.717908939747005
22.571963983957744
22.445072419738032
22.381325805785693
22.293728661877545
22.35924063167124
22.482714545446083
22.57417113243471
22.53155304331642
22.675853256275804
22.63782851075702
22.64024489395552
22.482953821662083
22.587511407822934
22.778504048951437
22.68111615805989
22.695589959232887
22.84894911323818
22.549414218918944
22.860168546729042
22.865423646861995
22.69684438561196
22.74753907318425
22.878963299862654
22.746928200708812
22.7698082924728
22.598750627413143
22.91871506894954
22.847980288276005
22.75264147117896
22.850682215366074
22.998084886507105
23.021946508475835
23.11813808734674
23.002524117587306
22.755078643485678
22.742927018821188
22.760333107008243
23.033446531388112
22.922403954540233
22.713707327596797
22.944792560762725
22.981203153783355
23.201642592035963
22.913769816521565
22.883657633304242
22.829529083073368
22.888069141927012
22.624676042598562
22.85528288165381
22.83895291514751
22.85603708180505
22.62066515676323
22.713900708245138
22.6632652665712
22.739725476232596
22.920657126910573
22.94480943242448
22.924826553715455
23.028966836927456
23.08929209047781
23.170803723485104
23.038087400358368
22.951612507569678
22.706554854227683
22.717677325756632
22.845112758021582
22.881554461401787
22.885165928217447
22.979588921793237
23.25583720966108
23.0887960005914
23.2695260197148
22.670923005995505
22.685345272157495
22.707579010142517
22.90431460291432
22.727073213464685
22.6852415005995
22.716010691196846
22.917965955277204
22.810285508160323
23.15910177063184
23.27402482849919
23.026709422737902
22.942995916206787
22.874380258487765
23.05315776345146
23.210024211636316
22.70768481800642
22.719331433980535
22.8554256740163
22.910463607835688
22.822501891647505
23.065004059896612
22.73212008369834
22.57487514458777
22.60374771439539
22.58225723343233
22.241676150489457
22.599983778407427
22.664123645102478
22.86336314320361
22.619972526324396
22.607136812326345
22.789955324464167
22.68961259435386
22.781651313268682
22.936447378826962
22.753519578653407
22.831966461824734
22.473225079565207
22.29925545975555
22.45626774022599
22.648975336835097
22.554991438298764
22.53373495436888
22.791453865227094
22.346779453770758
22.64269260713224
22.674370128345956
22.523947459813563
22.49857567274363
22.719066280814538
22.560783388065037
22.54084377257173
22.73897214892391
22.371377214057784
22.542550047696015
22.266551858042032
22.270601242460046
22.53264653900235
22.139450892543206
22.492417197729033
22.446793689819874
22.48698373311021
22.734363313922582
22.44208592928084
22.449329574135188
22.397415098791924
22.4364706049338
22.29186783096507
22.562952349704158
22.68069526619736
22.75145406469132
22.227163298596995
22.56631274020015
22.619420624377568
22.387357571082035
22.52524800925449
22.525125292474605
22.432241039120452
22.29479526973868
22.445658802057068
22.31979312395147
22.470941587197526
22.440564639151972
22.573371952431707
22.473077014812684
22.454924903841604
22.463129603810582
22.428982408666037
22.48365945165943
22.468770720526823
22.476292880228122
22.291667607079024
22.430775859391375
22.409345710076774
22.682671915401514
22.228667162900226
22.466027852118117
22.547998160021695
22.39327827844332
22.32773966971586
22.320329443905937
21.873760743908942
22.2181348708829
22.184485731696345
22.514439841203775
22.264646187181256
22.509150785569243
22.790097841791276
22.5821989549838
22.554060691975135
22.693599389442905
22.850559114704627
22.83153477373854
22.6826045063485
22.587121864246015
22.382430526607386
22.805104768098868
22.675187430768553
22.77629447832704
22.735258233697365
22.736414778454538
22.607509614932255
22.783812727411338
22.680955869835
22.65013852374312
22.671100064525003
22.883266954629654
22.757092115787408
22.567557811151556
22.65351621789307
22.85264869877147
22.768723751299817
22.86329079937005
22.80986142221259
22.805420907742892
22.831112310822043
22.708915465314856
22.95721758060584
22.67305153560699
22.599950182288868
22.864250699702964
22.650039028585393
22.730503429912936
22.96602465917164
22.425628570083724
22.697778449245217
22.849615672730327
22.911271334676453
22.761733023793237
22.60799095512626
22.662068716161063
22.965894312286903
22.51300600485354
22.627893588585305
22.59121294452904
22.980158498678172
22.76220088684492
22.919737009955238
22.809970842847715
22.642033304231788
22.6786811657925
22.801149140507565
23.20819427310094
23.019183580920078
22.989638561533184
23.117027152183592
23.132972436503515
22.78299394040848
22.76911492702029
22.725203556442597
22.64128520945002
22.537210613345007
22.598316264816273
22.219782680495257
22.439593041551596
22.673493662358563
22.624072481510588
22.59729769305759
22.552637943248666
22.596863531874497
22.574630955660727
22.76119980235864
22.58581013812418
22.89944661305977
22.719648642685218
22.66528680196634
22.80611287684838
22.460718261641805
22.616770187612182
22.40500577286273
22.61810811947253
22.6226011134299
22.61395653409626
22.668731824576547
22.745391411130125
22.629899192561485
22.789954336248083
22.701176663060657
22.889804888047937
22.821118728029237
22.786424084247006
22.965328327820867
22.895937910769167
22.699491793015504
22.759431201947592
22.70495942077513
22.835647570884554
22.828844692952266
22.772875948151132
22.694532316969706
22.74025798368606
22.50223214465761
22.65707473319346
22.596234940925502
22.794782899206545
22.96262615903108
22.750591513105455
22.501734302697244
22.663378664168206
22.842592576670988
22.632860243855582
22.770368923365602
22.48758355252296
22.78754353207551
22.740619394705366
22.97171013768328
22.867567690265826
22.869184996206545
22.807670548418162
22.835970863700275
22.799253451431042
22.804102524695104
22.835877663131924
22.9959563682139
22.710914558362827
22.799240535156965
22.703980198209962
22.72125680264057
22.857132123194923
22.669725715857048
23.038099277383193
22.49546630806768
22.83005253825503
22.764600420619878
22.851044803696094
22.76085340235611
22.68647750331416
22.93056529243842
22.81365341415002
22.83595313486712
22.94974611543376
22.676685452888652
22.690323411853498
22.59663857140386
22.805446269284282
22.856391178286078
22.697323140645736
22.83198254951039
22.771088602939063
22.441381799533534
22.79089192885179
22.67952612080491
22.753667362761906
22.904547153957598
23.104848307098205
23.01253932101588
22.962780427468218
22.802549158171455
23.256867240727885
22.897473348993614
23.073177568836137
23.004203473371668
23.112530770301095
23.076197778860195
23.224349529045348
23.133015716511167
23.222673711574203
23.02046690567617
23.0268839219615
22.866475164956206
22.800486852389767
22.95226559532061
23.106233449375413
23.08475481955546
22.776150828318883
23.05594626836518
22.95491070781281
23.02600912790874
23.158590954083312
23.191637178189247
23.17238818870423
22.870814071191607
22.85618169736068
22.71435041223523
22.78115479373651
22.67433773652996
22.98121998449211
22.89428649525261
22.933569616142673
22.830009058228658
22.905868095202663
22.548558038136754
22.785363463489258
22.679727067060565
22.920441705020927
23.045981542812285
22.899129352883858
22.96187822759351
23.27654096722646
23.34218142790527
23.315546511046104
23.29704387174546
23.36858056354644
23.458715770528983
23.628514661623857
23.260767577846707
23.26913661300841
23.247353870828025
23.039023580708772
23.23679680460989
23.161536392417233
22.95584563602441
23.172903521257048
23.15662259608519
23.089607449923317
23.07757617717888
22.951858476680165
22.91269316037571
22.97721098083986
22.940261136334104
22.683682380602306
22.8606578660853
22.988663311803915
22.85118095939157
22.940221516691324
22.752323630146094
22.60439136379858
22.795767783697695
22.724997090376117
22.67705698093584
22.416017258067246
22.731328758368278
22.70456736648107
22.90528794251821
22.93245621061776
23.095669599449014
23.10101831611345
22.921275145014313
22.83064208701099
22.959418894389156
22.8501374534027
23.094760146714
22.940294152436785
22.71436240300784
22.803380809955495
23.03481453945014
23.11395535263035
23.02437508099685
23.18035640690082
22.875926031518688
23.163313078709997
23.060768715811083
23.219163429787486
23.26693164948996
23.375056989891934
23.44500865944908
23.39802173500884
22.82258217043031
23.37373638510325
23.355987872235623
23.02382593202672
22.960833764357066
23.12030632607645
23.31484097157864
23.063853669152664
23.142948162444686
23.21783953964774
23.355461901251704
23.572543669235404
23.386032147223556
23.09120531572197
23.174025599085407
23.054087643139155
23.029605250799467
23.120325686384273
23.062026446706778
23.287299225317767
23.240993354270472
23.015609535643396
22.95534260165583
23.07327207006462
22.95520900099006
22.960514044969532
23.218001512635013
22.989045853326548
23.08084426165908
23.038544084970443
23.273465504381313
22.942230571486242
22.94097431912685
22.951379996751065
23.152085156249374
22.891773747906335
22.900741761843832
23.142277412331595
22.91956923069425
22.752210883462038
22.843318379035846
23.00287903637442
22.754956657793333
23.063951229206936
23.158588146206622
23.10823775903175
22.91877616606272
23.045428274261646
22.791447805543243
23.061632643862666
22.92892594907271
22.749122727072677
22.932920049163588
22.765836132279315
23.120707512571283
22.732154384116818
22.453523243174217
22.685913528053113
22.37860306517349
22.77151341772277
22.64582464451493
22.617668483510773
22.64905577767583
22.465621845315038
22.615539108023956
22.485999543549045
22.505319659979495
22.8183692579204
22.721021351798807
22.718105250596256
22.593610398324273
22.971614463134948
22.847030999803966
22.796175212999227
22.661198167175723
22.518369961303307
22.84341711320947
22.8203535552183
22.757209501910502
22.45797422466102
22.58784335739045
22.317906428752515
22.5963162752743
22.679739543829882
22.84827806516848
22.63588074230483
22.644002807958575
22.90326902208979
22.684907967766176
22.808585118295877
22.523568425487234
22.866589450225298
23.070651457492087
22.85782878967171
22.787752649018312
22.760461366863687
22.933700279820147
22.735696965063166
23.062738195607082
22.915695630486272
22.754271562439083
22.673058080497345
22.806690560739078
22.98156253615538
22.924411364363728
22.867142914451943
23.04767574173792
22.919286017113627
23.060307977544216
22.66142013715924
22.623831276376276
22.831736690648334
22.492086870173015
22.578099889801692
22.77581916432301
22.681754570092874
22.44185881333206
22.632006017794907
22.833912832084188
22.533747318612875
22.57400768250494
22.49336014866484
22.432533282455637
22.327383533023582
22.038219665669182
22.342593317076304
22.369174184630985
22.405382358787065
22.16306625238933
22.2697495940423
22.901659371635816
22.93129210630015
22.780817985027085
22.77425489190866
22.668538780668182
22.908375751707116
22.933249162331713
22.664448426121993
22.5907810650867
22.856389111189095
22.84250947223208
22.859226218587608
22.660984993375315
22.8240676702127
23.097133104017754
22.82411871608126
22.978244556566132
22.94103612870759
22.94606624169549
22.822507087946732
23.024931602463
22.975194150385516
23.03037221042349
22.799710372546727
23.099353069726845
23.03024046135239
23.041139122555293
22.93628890802523
23.246254866167888
22.924466447972723
23.15975830492188
23.102842626069524
22.874471505513142
22.824320392862084
22.879725109225294
22.91826353690196
22.925020350082594
22.88574891100121
22.736872704852544
22.506061042541155
22.815295644658992
22.778233692411924
22.75801492784723
22.804815127015278
22.992158720545138
22.889659660609556
23.20377663740659
23.363132266234594
22.8539821316618
23.349228618801053
22.933461175948196
23.40998099906029
23.655628788424124
23.268827447205098
22.916199531097153
22.890988409574188
22.985401345098474
22.78589789965144
22.89909917154056
22.66409368256359
22.48465475328485
22.586452473029844
22.844028133199515
22.42910145921052
22.58751334807317
22.53959086627941
22.60030736726923
22.79128572228831
23.006547545881748
22.617969471048724
22.951128829616103
22.78880759756289
23.04779407198418
22.80901738389815
22.62623411344895
22.897911165218076
22.824622406726434
22.452375420665255
22.634857729532154
22.673971057955388
22.626888437892774
22.41120423024765
22.339002718418318
22.335520680914
22.290470803250454
22.201483847071376
22.360682731586817
22.30910729825188
22.49809270425852
22.511441705986798
22.81606768043376
22.648787283753688
22.747619891201317
22.790889385263
22.668920969606937
22.658313675745223
22.666096255929983
22.768736864658276
22.41108784251475
22.58603561310523
22.797936364336962
22.560101164735116
22.321464334598748
22.222262233444415
22.016823564638436
22.36680484955474
22.101165812547343
22.13258058283203
22.056940928124252
22.27465214580784
22.228368862939657
22.455572078984616
22.30994808578359
22.584739557449314
22.134769145912063
22.51762496771769
22.659444480070462
22.540866405682582
22.4003124173066
22.477583915127987
22.529061300059656
22.610566171921196
22.480748655393803
22.18878167529171
22.014276588986288
22.32388135822146
22.498203565701406
22.228199904665164
22.839596034235537
22.647938991771035
22.523088105843534
22.413459178079982
22.489163230859724
22.45809042042256
22.73382181697874
22.796684452155084
22.81838484940124
22.70473358365934
22.618909242569902
22.818109717519576
23.032913260790313
23.086484790496584
22.94434807025105
23.08010892212679
22.998909950140412
22.960058643350457
22.876486412695144
22.943708278932764
23.064040170792985
23.16713534421506
23.19136369263289
22.683814254392857
22.882718737646126
22.62281683838979
22.949530754643476
23.03874626383344
22.796562191902655
22.82101215640425
23.012145559370765
22.846649186736204
22.97099014815994
22.65295680683821
22.892811909514013
22.877157578530046
22.99514418266247
22.901473071009505
22.85792859614567
22.848628699938537
23.01887069182277
23.03676603287591
23.11483132360932
23.151688232705975
23.046850850567832
23.15074782431087
23.290283925545314
23.246116564867922
22.997863921633094
22.916054537546724
22.828250932409343
23.4797397072524
23.01556651998715
22.997287566171302
23.100245709632905
23.001301284854147
22.950369528991907
23.00546323683917
23.040411593667255
22.917573185531484
23.058721422463815
23.000108689895605
22.953924825046524
22.762949368598747
22.881740506032486
22.69699891610889
22.80613566826827
22.54658100821608
22.751965764718626
22.682126852301547
22.90251371075431
22.86169399528124
22.72380799691927
22.676460090670933
22.822687593358676
22.784568656517088
22.596623556940166
22.639576771374717
22.794083246744442
22.84254308827048
22.804617192338473
22.673712607783287
22.816007830832202
22.67499436868502
22.655229076722698
22.875504492035116
23.068960755213144
22.896951270245136
22.888302249417265
22.909802377967722
22.835816891387253
22.653837064594406
22.56084072917868
22.872873819120652
23.034115477635567
22.780461868852022
23.08410716641319
23.253220190491277
23.075258195207805
22.921258572405087
23.142866888833062
22.943527685495006
22.910129257074214
23.011694581455444
23.01499982924194
22.832272535144416
23.068054886688834
23.182118354831378
23.086273445501106
23.127999555088604
23.23375235496781
23.586952843399132
23.08413586968357
23.187172364956094
23.102803808128733
23.214909660828507
22.99184944954053
23.05093914937792
23.028256808054586
22.953731873644657
22.778589262246687
23.034950572376616
23.16473394547677
22.9951928487823
22.854052322281827
22.96394274582624
22.905395413264277
23.10761010102433
23.05062714361158
23.13975571882954
23.049179736373937
23.49900202518363
23.238484051184177
23.08417998236278
23.287570782269903
23.20967042446298
23.34264078689672
23.0797333098837
22.96698152835177
23.1095522056441
23.122709393500813
23.293811656097922
23.034522799738987
22.993079560357167
23.174212673362128
23.15451988260026
23.101311521069693
23.13912242665571
23.39866198991784
23.478731974263155
23.382115979400037
23.38106507377597
23.25806308316298
23.14212629025026
23.479237942715635
23.418853898954143
23.264235943992336
23.234466232715494
23.047039879992937
23.248724957870753
23.30752414410976
23.639320326581803
23.493191845300576
23.81186508669579
23.330745769360874
23.753090200469533
24.010480182084052
23.683729378846788
23.6295218945192
23.504360563184456
23.57675168525494
23.60236961368932
23.636768542842834
23.560088132536304
23.457085892490667
23.31660762772754
23.19145744416687
23.17930010065485
22.990439182271242
22.834653711309155
22.977679442510205
22.88798678911344
22.848068270585188
23.04033826960164
22.912397038455218
22.685297603912115
22.915873700746648
22.880999360919112
22.976737750121202
22.94397161579686
22.778026601536055
22.520804989715188
22.783454892047914
23.00620127508377
22.60438307457396
23.00397053558252
22.869388525995085
22.9375694630866
23.055586879852903
22.850238155952454
22.983349376969777
22.9864814729826
22.67855090160678
22.589953768868146
22.620593124135038
22.54919424341882
22.860988054188194
22.8970873092246
23.113699243010092
23.12372199763428
22.97710507834496
23.085074603253346
22.606492103850478
22.644710236498977
22.96185758389293
23.319303439568277
22.724465527317815
22.701377018395966
23.008186763566773
22.749232525694314
23.197035379086806
22.756320741224982
22.938503833192595
23.110923134165795
22.82281495496644
22.63569496979223
22.70091605450125
22.579092962930666
22.6773648119175
22.506040785360355
22.54835690820776
22.653697729780994
22.71511034990512
22.8321516971761
22.582422151388098
22.358235663130756
22.530192233241834
22.318037439570567
22.538047103081382
22.852990036211132
22.677992892914038
22.659280391260996
22.69506505090113
22.61334588749894
23.067289704788926
22.878612303690893
22.722112171336533
23.22175425644432
23.036787955901264
23.00990079785654
23.128144838012226
23.2744475616387
23.176343373615158
22.901508111921096
22.991925013103256
22.970468759150194
23.18944716558638
23.092496759281747
22.888512366797645
22.932767451500727
23.025318224709277
22.74590299381583
23.073529429576485
22.72888351150703
22.909310729032015
22.927566747548706
22.983211505300773
22.763140390949133
22.932979778809212
22.9689783000579
23.00568148408623
22.983149635491248
22.75072767161644
23.138703148806588
[truncated: 98,002 more rows]
