# Supplementary material for: Comparative structural insights and functional analysis for the distinct unbound states of Human AGO proteins
Source: Sci Rep. 2025 Mar 19;15:9432. doi: 10.1038/s41598-025-91849-5 (PMC11923369; doi:10.1038/s41598-025-91849-5)
Supplement: Supplementary file 6 — Supplementary Information 6. [file 41598_2025_91849_MOESM6_ESM.zip › AGO4/r1/N_L2_distances.csv]

cm
26.085853911444204
26.27422244323865
26.24693409042747
26.229499868117706
26.26456463107036
26.375782648689178
26.20112309646117
26.17625865526182
26.07196332788676
26.120779953365368
26.065902528776864
26.19511042141482
26.23553298494635
26.318587163311854
26.413258791026053
26.42695416008766
26.409167171222432
26.597789459653836
26.304134622569435
26.3016631311926
26.279491699719213
26.273964295321832
26.14096344134559
26.169015768684496
26.19780606114829
26.193084511171335
26.233980388363356
25.955687016714627
25.86037763335743
26.196050255508247
26.259316373018684
26.093483202935616
26.254864582412846
26.066854140431744
26.290970274023447
26.050311172221303
26.213708430775476
26.234911986225715
26.225172624835153
26.029152916945996
26.360944492154427
26.331932435193313
26.512403050248505
26.325730815911676
26.284110312506453
26.249673558394644
26.16333884271359
26.31370881541823
26.213879039205352
26.249218351704425
26.141771139724163
26.458407013448735
26.08666536878953
26.365139799667332
26.16028914407761
26.14326379665633
26.083340773261344
26.031346619498326
26.11997264268942
26.160053599547098
25.821237646506088
26.053683800457367
26.06165517530567
26.06463424027998
26.101505187835436
26.098362695197725
26.03289523547897
26.2339080271736
25.92017659229136
26.02644409426788
26.0655954087895
26.10575041979602
26.2673393826929
26.05273369795916
26.006833895046714
25.944738123129028
26.185795891744593
26.092972054668564
25.92530683548631
26.088533360750056
26.037477328574933
25.78362345848486
26.092287039985006
26.043104794103932
25.980100827301396
25.84561780783455
25.757029566306258
25.60572329166474
25.770071958132682
25.654057190885474
25.806420067845593
25.82344572536339
25.85305422268163
25.979386542733756
25.932686755789373
25.95104581781736
25.950707817235706
25.926231265259744
25.867899762605628
25.805883827432034
26.09132116038665
26.022396433927934
26.034639139953587
26.0773749376746
25.882209061292354
26.047515585955402
25.991213805385343
25.84858027692817
25.815072952057466
25.662744282193085
25.82346487696414
25.82270787686681
25.884704467607765
25.719395462585368
25.722179920375865
25.8569144290589
25.86388937043967
26.021161104106366
25.893459545893396
25.98736251334595
25.941794517499122
25.822104713442364
25.74493027500751
25.796947900349398
25.741621076172
25.831976770755855
25.68730931753766
25.865315047265977
25.88208526024075
25.846896274721495
25.687952981445388
25.61035802230504
25.85024925622519
25.714708704220456
25.73220662213237
25.692200392037915
26.003442050160803
25.730477335080067
26.08478945818379
25.721208313521068
25.787449195303022
26.020666236382233
26.00267078621797
26.130024793500162
25.809683116817208
25.821765954240732
26.00883023209497
26.023851407441786
26.033571914280202
26.083321663793186
26.08885079266844
25.75411910719869
25.722911402474626
26.081867718231685
26.10117303764447
26.121248014982438
25.92938239199252
25.87371702264888
25.93480611080333
25.87767395459931
25.982525235462308
26.08874449317425
25.841428328006234
26.151008126445753
26.06157612252059
26.041243967865533
25.75178816438725
25.796791176268027
26.019498595566215
26.11571562553299
26.13625327890377
25.833535760672888
26.089212831505204
25.869916283349628
26.163628713034658
26.169408867995806
25.948965665375166
26.212863334293612
26.134826682296943
25.870162701010322
26.062728472451326
26.289561750718295
26.002618078245842
26.041532428673182
25.982862741339975
26.07312207697069
25.9737656790629
26.22817130255189
26.03903707410035
26.071973039054154
26.16153655053578
26.104740990085876
25.974437729194875
26.08503682883697
25.69322925043006
25.965747895571194
25.76319491377588
25.860536095700553
25.992606571368714
25.97330897377251
25.736082670048354
25.973043763099284
26.184984227043103
26.14723588459248
25.989600925985695
25.985519115200002
25.96518205866393
25.866564304105868
25.85391288896165
25.68829222024491
25.727580186210783
25.73856118837909
25.701902924524767
25.686743923567622
25.576146802719112
26.054361828849878
26.143685430936095
25.6727328635641
25.517439207237683
25.733579026668714
25.760357239234178
25.825776579256278
25.68637047405953
25.779536210193747
25.813415497176194
26.055145610317343
26.068749496583006
26.033367855488034
25.715671582397693
25.91509077723085
25.90476823061651
25.81568818181982
25.696402927229354
25.906350741733743
25.84398523735111
25.861563844768177
25.990973805156706
25.614376171080696
25.82636874176418
25.95504475224371
25.75263997201305
25.697109510647273
25.712423112012964
25.496338327132246
25.8048996158614
25.790009835885908
25.64057935940586
25.62705236958571
25.72794209147553
25.812613063409184
25.954933893810534
25.873886857598837
25.962922248973776
25.89072362151138
26.07518447305751
26.107519818685283
26.006375857453218
25.87339811777526
25.854148011311505
25.903041287375046
25.745973982550183
25.819451223908356
25.766153291602524
25.58675053838305
25.71662792485822
25.657098299555628
25.93691398542931
25.827399851559676
25.809616054094622
25.841111035953713
25.748579495348434
25.9417722077714
25.66598884892864
25.76560723374629
25.87331332387797
25.760789486827846
25.936808890320222
25.868247197746623
25.88541272476924
25.954464752992987
25.815969400238853
25.90989508895955
25.67992940346452
25.803632150790957
26.038473491712892
25.674388569091793
25.880890885461323
25.95106762612377
25.881435944133035
25.932057977733837
26.13269534471597
26.063952101182192
26.088983409260614
25.90393648966168
26.051005698014457
26.08786075082884
25.982011388743178
25.850434393618112
25.870909408725435
25.94965336845233
25.85713962579511
25.7216874673573
25.783697669254554
25.79373734848636
25.715077592757694
25.933545879638395
25.805870489469125
25.89068496289811
25.792908614307244
25.93101764898581
25.804567486568182
25.691781277175302
25.691760563884845
25.726970235473246
25.636700293572435
25.68264523501177
25.630496607317035
25.955164116756514
25.78042984695621
25.722466714277708
25.990967780709724
25.485023720034228
25.664228464715567
25.863937148290113
25.753798049859643
25.992047346330803
25.96807359191822
25.837180512716895
25.88177739455776
25.899432198317598
25.702848973978796
25.953398679195253
25.85492975294212
26.00801081257993
25.810122500724674
25.61999047847497
25.65365377200506
26.08792059790001
25.768266936690367
26.012790749981253
25.803329191876962
25.876216373940157
26.079508690138113
25.768516200725685
25.76699057024463
25.632197187239708
25.763686920770425
26.000882915297396
25.854893674861792
25.877701126316744
25.71366670147359
25.736829497770486
25.560456739919253
25.983879622808058
26.01959283491429
25.980400865267715
25.901143819829603
25.883612759982338
25.816890396521345
26.234386316467102
25.940928354708593
26.10906084319346
25.897525471556268
26.047751643790097
25.81434454158107
25.72382584339498
25.88427742959218
25.801544780805692
25.671632407035922
25.87535197091551
25.74378971326002
25.877132683901557
25.800689236203358
25.858754594641614
25.806306129650455
25.808006851114687
25.63447671044122
25.81596673989793
25.716599192537092
25.79861655907485
25.83359335176945
25.647378660224607
25.71437865279321
25.64667313853363
25.452482649840725
25.569459299128088
25.71336937626305
25.844688733149418
25.97329439272312
25.889497235755176
25.609981386476235
25.926560848059882
26.05840631059791
25.919264427467493
25.851688750651714
25.793456156478307
25.836342468278644
25.979363001718006
25.800148046123716
25.968364826843597
25.754849877387194
26.022940900952683
25.99367764577302
26.044750476031645
25.76979768921771
26.089917466842493
25.77884781768619
25.82734604837469
25.967394509077092
25.94466171605109
25.826530763779157
25.879825275984352
25.812553850129518
25.972263888325923
25.88006354313279
26.190785449793694
25.797621686699987
26.023006036840645
25.918944741576134
25.960307842822115
25.909358403541955
26.21958028117332
26.05925227918615
26.198956785550262
25.9460726801688
25.99141518879062
25.885904574928055
26.05283936983179
26.001901755974405
26.064847329952013
25.91224240112827
25.93431651573594
26.054731789512985
26.011106541075822
25.809101258933154
25.911238853534908
25.72045185593769
25.959391539531097
25.909910877512125
26.035627358329638
26.085339251140304
25.892062547798286
25.834486225543703
26.110943699942943
25.95365024929161
26.159818642659143
25.965615179830436
25.84996886912482
25.879098729338775
25.80155174673999
26.059114991200335
25.856102761023067
25.67764084179964
25.739482827061913
25.803401858101974
25.896751474634105
25.911729711535116
25.937873906767848
25.833082602052627
26.03819043359874
26.12934809128022
26.219936452349167
26.318635214180304
26.192707838168953
26.003958114180982
26.120348360319905
26.065707236726343
26.054486385129742
25.895658221969068
25.98948768640477
25.956973939639955
25.759224093950202
25.762013924671333
25.884945444794745
25.905655255071327
25.63936805486348
25.6621888784942
25.909508852730482
25.884359113367665
25.85050013991553
25.9441840774109
25.66381892566439
25.764213081313706
25.901107266799922
25.81789712030638
25.82283985059464
25.750140864748737
25.604017936174035
25.65332876846715
25.781512711375445
25.831219506007372
25.808518411539527
25.868719176439104
25.975202840751823
25.770489525149905
25.829570725727738
25.93748189677093
25.81217656571365
25.72122666526034
25.73533292180787
25.71427843715667
25.87750381340588
25.86183551140845
25.9453568513002
25.723151307755405
25.99854098931585
25.927949112226518
25.923268693137413
25.720944323673326
25.6731120354005
25.642091138875493
25.778824981823465
25.76801339858665
25.664709781924547
25.84010718547042
25.70572022702354
25.75922491329924
25.908242879907682
25.996481489230746
25.87987226905066
25.960794814430475
26.141949562902237
25.7723616668643
26.07780903795572
25.760443385936796
25.817310320508884
25.79484243950705
25.72948543031607
25.698740198928608
25.83046767341272
25.908372071982637
25.809665715585076
25.65571512010392
25.857973737393152
25.793848120970434
25.718290720778537
25.710951376060695
25.636679173349247
25.73414150775032
25.618292594868056
25.813749510777395
25.63576081156892
25.65852971726469
25.57952278901442
25.68124669022526
25.831026643664114
25.888459406826705
25.85492405577525
25.92569770367615
25.814472698728704
25.87615541055376
25.714283743938548
25.924038294032258
25.84628874166546
25.770599170431932
25.58448900435626
25.608913165922242
25.750652476258313
25.776344312472933
25.648881328273802
25.788029774732266
25.708389716943124
25.616217086345102
25.457581771826398
25.45708127039784
25.394836981089085
25.704689644709717
25.49610853187514
25.628680656193012
25.778834035918088
25.56204791490613
25.698065820198245
25.54071933410904
25.666002007571233
25.734696529811668
25.714982439551786
25.83217523686987
25.590786044587194
25.715785750728053
25.734334721056626
25.65995311809906
25.63410392608368
25.794491507271236
25.487985986986775
25.560987587002987
25.644706799918517
25.716531784287994
25.645414036742046
25.678704713093254
25.51665763335357
25.74550921466342
25.52715082955877
25.614377054636115
25.677986798334366
25.578180690158366
25.77811512968959
25.66893264154343
25.617346691640332
25.65518471324601
25.649691333833864
25.61561560553922
25.51301317906561
25.753042571537065
25.96940395914458
25.762021478247064
25.613943023533206
25.618278956395127
25.679128913831917
25.630918680424333
25.735170612352043
25.73503799817959
25.749024806394477
25.693795618384545
25.872299360698715
25.89391979901433
25.61751532757399
25.916739190470558
25.795970586103643
26.047486478726537
25.738119796075207
25.977676804307233
25.945754392889626
25.930100430846405
26.032556875519127
25.833341035467814
25.868518978182426
25.923516888364773
25.927849265940907
25.68992443109824
25.793432223692896
25.781669554764356
25.911104537935188
25.968258336077316
25.938943802050144
25.78721792649677
25.864719855789584
25.867829479598722
25.72695696453488
25.70672621245261
26.166335324166166
25.889948286709338
25.75612391474357
26.070547661180868
26.0143557673672
25.9530779935401
26.24563901076139
26.22837449890763
26.383040274521555
26.14777579744207
26.194967654286035
26.075220862296828
26.042236466327402
25.937159987665854
25.999763309647832
25.770461760813603
25.96899310550536
26.042122664842935
25.76973366202374
25.898609394303698
25.71107486771173
25.70340396565999
25.722023726568015
25.731339275522796
25.615354534677305
25.897931656359894
25.8263583395708
25.84259941284234
25.65004267414772
25.74805937635485
25.745732558842636
25.824072981875116
25.84294560639069
25.643657318025987
25.785029656063088
25.99106303891079
26.008688397615263
25.819531401125737
25.70245591935921
25.659738056556975
25.804645008111358
25.870267553472758
25.746887120424
25.88644976957822
26.05772411696961
25.986115031336926
25.947977336581797
25.632829514075713
25.737370045210017
25.71901733515923
25.822885860713274
25.79471006197325
25.53988581570293
25.83783230094049
26.08418395404137
25.805785175815227
25.86470167957489
25.893767761723016
25.85506884948207
25.505935311667496
25.652418674412466
25.62807333783117
25.42018014396357
25.74607627099447
25.63989951931457
25.695104038620375
25.884275511390744
25.652763054947542
25.651623628977358
25.78566582185518
25.61510294607535
25.607902474526572
25.725282668810685
25.72662357768981
25.797306916843482
25.76370433910811
25.645281612345062
25.609515333504678
25.40647654548418
25.59656701572645
25.54609838685929
25.752108962590793
25.501690741969632
25.642223945671862
25.554760898462334
25.54092524962445
25.599934340296915
25.829998422384726
25.724514745715286
25.747459970817953
25.62297771796236
25.78035579733246
25.532231410255452
25.536644638043008
25.66628287490888
25.606336817095684
25.72611769845953
25.646916887175763
25.579112811168173
25.576233816218114
25.581040923507782
25.843119037878335
25.770235543530216
25.825727541306275
25.542660008127847
25.58019712704166
25.490723441426073
25.633578594173844
25.747559725090262
25.72428081363163
25.666817145030706
25.646081071271407
25.63497287165993
25.60918625253513
25.597057646729866
25.514796828701993
25.782619343803407
25.634030555291233
25.355423445652725
25.66100452381403
25.714800380057806
25.554461073243893
25.633951238577655
25.421900314269376
25.6881955159294
25.654499950412774
25.53318025315952
25.339885894583688
25.511911004827937
25.47100829095931
25.608853622592083
25.788094745092867
25.82736250416772
25.376789322022514
25.702592405228362
25.51294452454317
25.749740776209716
25.820646202329183
26.022389307201774
25.80951792641091
25.745469003660943
25.74749622105338
25.616415562461054
25.62137273057506
25.494744550951303
25.554248504813028
25.664104456681958
25.75914668236977
25.64014146363264
25.668853866249314
25.66968143536767
25.93660000396893
25.799328595797594
25.706273261773603
26.01949822445077
26.25308794989568
25.99202215847445
25.78371755265807
26.049312007783612
25.906152263897045
25.73413618218634
25.854548781119515
25.994809191177946
25.9339897252761
25.802359632686095
25.81441754486022
25.86277396985653
25.806245202154045
26.041558610080056
26.055373574742074
25.866559959349235
25.553949081106044
25.936062302116994
25.77254621651428
25.526718624795635
25.85127210966457
25.90108180641278
25.79007770838434
25.575885647792532
25.737737939401956
25.635192950779956
25.592728381734503
25.673226458318602
25.75714228343204
25.808215482102323
25.609349461569163
25.824849564229826
25.700335491880804
25.58765111473264
25.780951744279044
25.730564010113838
25.782148971862437
25.761590507577516
25.822137553730602
25.797194980921446
25.921363337460704
25.718236757546997
25.607212520984387
25.880392533052458
25.8636183104
25.553183395233333
25.933350041835396
25.689173700114548
25.63306200930859
25.967866659570657
26.07703683199777
25.941474219163695
25.901095413507992
26.085989140293226
25.912489924551487
25.65059748749363
25.900328763096887
26.029589127902618
26.110641575820654
26.04386757835386
26.06089796301114
25.937703581071485
26.091839715424847
26.027791287311665
25.948121719905494
26.014748478768762
25.73545944178683
26.11263233602651
25.773061183248124
25.84997744741379
25.932415650434027
25.750512738279788
25.814945278292313
25.82393000772414
25.927175800279667
25.83094045351708
25.9081381012576
26.01981596404222
26.102952688951998
26.139950185811937
26.02175131595421
26.09964154332782
26.178407881119824
26.087829191490176
25.965829406185243
26.053808077993132
25.976383556936764
26.0729838872944
25.817819386990244
26.04103873731007
25.748936115887894
25.878338803487946
25.93606547852643
26.075246835640684
25.99590544327009
25.85625932520077
25.74954905388377
25.682557645117903
25.781666046163245
25.873569614040562
25.793668844211673
25.547539444992488
25.971099466905116
25.8234897204954
25.855266646216993
26.015382120050116
25.861735546142306
25.601613649643987
25.661391701207883
26.051866562790472
25.8210937155581
25.891029029629156
25.88661675759458
25.856035656184012
25.806965396904523
25.88414867339935
25.79212780248083
25.770316331392937
25.76289427088347
25.957613419582657
25.785071221627508
26.008695778655802
25.8978800257616
26.070599277810707
25.87379946244693
26.019694328110237
26.044741070384408
26.18451107410356
25.94769246541207
25.825734722052058
25.90930736619241
25.69083128019552
26.092786631412984
26.04467065301876
26.066014278304646
25.98256613292683
25.90453217629487
25.936085758298354
25.93853630243012
26.09257939404106
25.894643325044576
25.88205990073936
25.94920766513033
25.923763912790683
25.742792771539595
25.74656465261812
25.819188627903245
25.87107081061777
26.05336913338203
25.860723348919166
25.90358840360604
26.094282188274857
25.978335389303652
26.25663748336984
25.998131812730637
26.025615462339967
25.833949771806285
25.866181992130684
25.864111595723884
26.083320243347963
26.07109363692862
25.893689961734648
25.809694961422608
26.16211453439735
26.060369300552043
25.94883509959195
25.943359082188586
26.01962043698184
26.125160925354603
26.305612737927632
26.067149063422786
25.953518830846754
26.02474294278467
26.18712976450824
26.096260592137696
26.11988843249461
25.952763768329234
25.922485871446078
25.846421879637628
25.966332384155873
25.940074799473066
25.882165936043524
25.95670783479985
25.809901846174824
25.941063773742563
25.905294438038624
25.740860238063732
25.887078064951105
25.659496865868345
25.923594677592995
25.826985698593745
26.01834659834076
26.090504937728518
25.90413569989145
25.94457943329834
26.15503563104265
25.86162227477337
25.965658530908733
25.933611283443092
25.91429086998308
26.05198744259614
26.012449149021204
25.86463206624257
25.822950627227033
25.83506942457659
25.783590537323
25.89618542905277
25.803306965047668
25.758491704370556
26.05598485769075
25.668925233504073
25.850841727751533
25.732501401746543
25.65885957663917
25.66293290182955
25.81877296725961
25.879472931545546
25.785199489837144
25.808418140271982
25.603789951523932
25.476839379570237
26.022357164521676
25.584889062211346
25.68870157157576
25.74263501830061
25.75263738033748
25.617024405777457
25.482822289728077
25.397107245461058
25.595413803785313
25.774816532921164
25.82518979444953
25.771166879918344
25.75884861676564
25.74858230271028
25.908746098278726
25.58850949549705
25.598624994184703
25.68839341454009
25.627365354358318
25.63692273252834
25.638536451476842
25.869192863099325
25.665565388907098
25.657001502510184
25.721994894317554
25.67612217279482
25.577483268906665
26.20024448522067
25.76619557986716
25.60362023515896
25.83138567779781
25.835763632270634
25.78801943790746
25.835269801810583
26.080189403351355
25.78031785675791
25.666075119305027
25.597763038713442
25.835876673937207
25.67144337740294
25.66075874250746
25.734034257194477
25.750317311005862
25.78144545736581
25.613050593377434
25.65936597311721
25.544640060673093
25.637035859507698
25.90379926602576
25.845551480307194
25.828437268378533
25.440297104344676
25.55261216358367
25.55456087198162
25.74680471140225
25.585177772598975
25.796833472347032
25.879585309283094
25.51876349355738
25.715868502299575
25.765515162109697
25.676811316749195
25.773959953224892
25.78765886067279
25.881903611688227
25.562181849787752
25.646620581356363
25.808031126976502
25.676989715509634
25.80662895473914
25.78647172639811
25.697516542314656
25.789721308697075
26.168110972564005
25.87244948142967
25.816211351330423
25.80418166428857
25.79787215253225
25.7562873215766
25.596172407806588
25.73419035866166
25.712051532385097
25.76003661749057
25.858691813931642
25.69025881537934
25.919242062094845
25.730071082245836
25.701539399548707
25.863686843196028
25.79889532520823
25.83721895182099
25.872272552904967
25.800011075549676
25.76459302061762
25.759983273305856
25.684396925816348
25.578614424329036
25.561746290957316
25.631185846835915
25.847760261091047
25.662200000037735
25.78019763508371
25.77412959968346
25.796899355347534
25.704622477498827
25.657983998438603
25.557095376924707
25.527058998222795
25.56466187288062
25.685684951120713
25.546994761490474
25.81781776531366
25.813475333267426
25.79786390433083
25.519850534336033
25.701669368504213
25.974370666294174
25.83629819121113
25.902341810106137
25.795036761587262
25.91209201676257
26.02428993519926
25.7235259163092
25.673062231173574
25.63189946457384
25.741138951755524
25.719280952705258
25.701558253112793
25.86458387002268
25.547958004777758
25.63468055814211
25.765286826457938
25.65854960713472
25.545382508562717
25.758666704287595
25.681464307036848
25.77234809901007
25.581711375496557
25.592235194589342
25.652083964712258
25.850294614006224
25.52853987263631
25.755615156189954
25.774940300361628
25.758397783742897
25.8128194847374
25.81580551990104
25.81651724519375
25.70427919714977
25.66636592667515
25.70110582262664
25.643515394549144
25.75432884949571
25.96458223201269
25.84026124005222
25.780782662312568
25.59588392853958
25.760956878547386
25.903071373776104
25.959870932834384
25.63203153957719
25.96787611482504
25.896841998244145
25.596993073216346
25.723343951808133
25.805425156562873
25.6265793544487
25.750406421620983
25.750171348172866
25.586090007362934
25.641431108683943
25.698246974846793
25.875657161483492
25.79487638283203
25.76964609091525
25.62782267094645
25.66404698808572
25.65544056415255
25.66139073847266
25.730668752881783
25.603000481094554
25.842642720923752
25.84023798512492
25.799546510408994
25.804194187735487
25.719064640580495
25.41912679826197
25.51063866899274
25.61460324323853
25.593931305931353
25.69454401332983
25.49722808070717
25.663368230916504
25.676138600931584
25.715022918685676
25.642334862113547
25.516118779406558
25.650158815481536
25.576897771324976
25.615612841127017
25.461063794591173
25.542170282886584
25.59874760012698
25.72663498849913
25.690470725890567
25.811093022597404
25.81848119061791
25.59608502603439
25.639116517723494
25.67982527488885
25.622383320240882
25.84740727216579
25.895400188314248
25.64704371731728
25.697166436655134
25.8248046240124
25.706232442666195
25.528836502607216
25.728752181333896
25.761564952057103
25.867951933800914
25.627130202975692
25.810302329530334
25.579334525113662
25.799421945536842
25.784686994937875
25.702038394314894
25.758462107738318
25.8375040719646
25.725887959841923
25.54789357160451
25.97321304134169
25.702742288895305
25.677699828717753
25.53678868456944
25.606817455494227
25.68280105861447
25.673327836134916
25.868148636090467
25.822464145853985
25.7762448213878
25.767954680802465
25.668091102727264
25.783204771610293
25.730128304465854
25.82328675595642
25.693581837509484
25.777526982634463
25.715149622687022
25.64469956158187
25.53007840665945
25.74203804941611
25.711508969993893
25.51093487243517
25.665790184099965
25.4313729432773
25.57111197786833
25.65308427301015
25.548252933867285
25.290106395057936
25.540705847453143
25.62302266627664
25.595611963208476
25.69644131435122
25.687433479057297
25.656147343603035
25.512850972849368
25.545549712558433
25.696376041042594
25.527282828140773
25.730765315005456
25.776946297247683
25.510389510208377
25.48029000125999
25.520652321755346
25.457267017103003
25.469746594012577
25.7248915437573
25.684907405192764
25.736428496765885
25.638548446125473
25.566518390294732
25.6321442395212
25.643814211558613
25.71345577883625
25.691813613861683
25.629812701985106
25.63912365324198
25.525784747495102
25.64208316997073
25.62781818265877
25.731729902392086
25.76379244706004
25.810014298850188
25.68712643829538
25.589773741340696
25.621712039950815
25.68407934732372
25.651182905578942
25.431382821404796
25.60234149954973
25.67607040088852
25.643606122800335
25.548774938580305
25.703163795009875
25.72066331667934
25.818491865136103
25.825070154597217
25.615476198889844
25.520754909756803
25.60653039137662
25.45447020725938
25.40501400843973
25.621280984234144
25.559592878706397
25.728785296522492
25.598421325426173
25.65536921639486
25.593235441646172
25.462188528226903
25.615974942364133
25.42760226515434
25.47428093171644
25.632374187682863
25.474875838841015
25.623572290193092
25.69863396118848
25.839887394906143
25.926288296424076
25.694010559079647
25.721799847899167
25.82184624871693
25.73392115046019
25.935379273757444
25.950020582022443
25.85791028216452
25.63383417327989
25.72165277147541
25.52711192701177
25.583170049027206
25.489422765700922
25.55363026921404
25.81874461060119
25.60562040975237
25.720223897651238
25.65947213700941
25.66115291827059
25.922047118944064
25.757073774459986
25.73916941827375
25.80338923333664
25.778456213219766
25.744873506198534
25.685235181558447
25.725148613258852
25.67551438424627
25.86190986269713
25.940408835857873
25.771545718536036
26.075268273520344
25.839534099436946
25.74288207921045
25.700112651995777
25.648021798603246
25.841737167637955
25.686944975480007
25.754705513217466
25.7106487842357
25.948319235099884
25.776632181404793
25.783022745583818
25.781520182747055
25.764708830488306
26.004196855562007
25.758747979633224
25.912561770134594
25.791236289339263
25.827909187578495
26.000667726598625
25.765736140931313
25.826018336786845
25.881851532495173
26.011089293465474
25.964127419253902
26.044173863085252
25.911579301545775
25.837950937137375
25.836113900156672
25.658530204722318
25.91187196132375
25.779777314854204
25.81130161133877
25.919537472719583
26.103251505465348
26.058234141505363
26.129110568208002
25.887670930227337
26.20245694197142
26.114055851701682
26.105791653996576
26.07849171339102
26.18767002307637
26.06023559065683
25.983198997253183
26.173987125991577
26.021045984371217
25.976005154557438
25.840442894379155
25.66692887146836
25.954393114153564
25.789510651006733
25.72552770521897
25.902404610777623
25.80424195556276
25.85513550810554
26.01967050793704
26.01100511501204
25.937432419339693
25.888373186486582
26.15257809491814
25.80079003614352
26.074065810643898
26.040217596871074
25.914241594629416
25.844036351675047
25.75009677410206
25.67462879947731
25.51838674724878
25.817616997138444
25.745965590449607
25.978018929581946
26.03010555625007
25.96738738100558
26.00427111409193
25.80523855536419
25.69166024010249
25.773756553947006
25.85065177025107
25.97881082452032
25.85421826922307
25.758701400578317
25.971652991730338
25.79345499743225
25.831732427494405
25.89036375094285
25.927404255463227
25.827280136530945
25.894695835637066
25.757427589261287
25.690273408208615
25.727420810218565
25.475440414844794
25.424456753472153
25.622355040107188
25.809212025052844
25.717454172415742
25.82970264154783
25.76342205338058
25.755876135092553
25.904758352411893
25.83594549654826
25.786251080669928
25.87152524971135
25.794620442530963
25.726156830551016
25.674955555548063
25.792697793237537
25.821369201704773
25.58652378586389
25.57993960927585
25.655260230006558
25.679354329188563
25.740031342519483
25.619128768432702
25.62673309776673
25.802766561440855
25.769807106564123
25.601814521518815
25.78419298750261
25.669126968078913
25.758606691265427
25.729520637311595
25.7930287160785
25.87044138574007
25.914065191087037
25.805602353176596
25.78674984113287
25.82981919310909
25.792315409741025
25.899298844931778
25.75913898681532
25.699740981540778
25.54630301454834
25.853947895806364
25.533792321160313
25.65163414352617
25.864498926756614
25.75346332726484
25.589401269232145
25.753249946994945
25.641428906309596
25.624987658627372
25.56138634247519
25.552817065848835
25.73723611683364
25.44865464976149
25.513540087172256
25.556304136266025
25.498349035000338
25.552695096986934
25.504216989439346
25.65017517410249
25.485926941361516
25.49183499499365
25.51162345637752
25.498004629606797
25.414858681369132
25.779191736903208
25.750840839761654
25.737062341565718
25.45796263257313
25.68282805410585
25.608949136337845
25.775871393713732
25.7961389019165
25.894769047944994
25.509688974586663
25.530117238250668
25.729506569315216
25.581681040042593
25.554495770289712
25.38579066339799
25.552141286731263
25.3101669182015
25.533567825679558
25.644220772159915
25.750690354831082
25.545185907796235
25.515032913723044
25.62361156894357
25.60530487748389
25.66012490672727
25.637446930984037
25.64378236980783
25.55598277285654
25.767734292321478
25.691768329594055
25.697656078327217
25.602004308230935
25.581018897909832
25.693920620560814
25.513322573282462
25.1776149204069
25.475213545527595
25.65743962483405
25.504732725873552
25.725197112788155
25.724878017863716
25.440410745725533
25.32072707937653
25.558308482305833
25.488574674499787
25.56804432033198
25.59273367754539
25.466562619114836
25.488097928707678
25.457464515829408
25.628455975503602
25.410741784199413
25.530745514834532
25.680407863252444
25.56495813917294
25.519365315252344
25.78444974536769
25.296987532219482
25.59363636753691
25.54340656544892
25.6012405097222
25.644888290078466
25.589886079516127
25.383996065035884
25.585365431116436
25.832331932045037
25.80161373111994
25.774768898721586
25.70777424259877
25.963329623228507
25.915924134955947
25.85328909264188
25.70338615981103
25.486587345461373
25.842850339445405
25.735087696051608
25.649317453095385
25.60413765786434
25.888926346611584
25.554186977017117
25.603311633547882
25.86717612110026
25.69185196792497
25.724274710170267
25.672811551514005
25.76840765621666
25.883796731652037
25.786239943912978
25.84301475968633
25.742338648725845
25.919634188763986
25.943953264165796
25.612232785642323
25.67544129045319
25.604925997398723
25.897736033768826
25.666217687431978
25.92016771065998
25.85367059225941
25.70239907137528
25.7568269544745
25.860835862814866
25.759235724281282
25.742049407248317
25.580725080657956
25.621960903079348
25.86140556617981
25.788649200996907
25.753696582106524
26.001982424436992
25.98074896122328
26.034535913601438
26.069657257320664
26.052270212441588
26.025407111403286
25.999276082817676
26.090038321682194
26.06342466066752
26.093481536642336
25.979632168624455
25.79328332571453
25.743480292024667
25.77756745174713
25.747220055929304
25.709271585220737
25.827369842816875
25.909028226952454
26.06705392318377
25.711857712312728
26.064254903484375
25.91239957884771
25.93908639713073
25.921854688065824
26.04357634581654
26.114116225158924
26.07781303908783
25.99289043557614
26.12950647691183
25.78986692549816
25.744294708709802
25.852607932384586
25.858173494969922
25.798443126311504
25.90566398582918
25.866803622841868
25.69557133974039
25.882906781505504
26.022029806028392
25.84954024419053
25.78190009035678
25.901674573300824
26.127208579680286
25.950162166211726
25.98339479069336
25.959302116015067
25.975467131972255
25.837069428457934
26.05116881186876
25.910999948409582
25.773973664595378
25.904606680365838
25.7497745045721
25.877292023637516
25.944526234870196
25.726956355323217
25.984815924974992
25.948153879148986
25.598079457594398
25.68555958564479
25.585604921014568
25.72568012969493
25.67473066228055
25.361646510112177
25.673738798799157
25.59948501342279
25.75386306946345
25.69950231739115
25.83021257949102
25.80155457449242
25.688525841122903
25.87999911797912
25.9297911105307
25.731214798006093
25.655541768541386
25.68282180378242
25.722147760881235
25.767825706097824
25.716173296956846
25.708101333453275
25.684141155835373
25.63778530987649
25.628178102330093
25.711342114377725
25.935616536567295
25.781236681413706
25.825684773482298
25.808748303403373
25.926822421979722
25.79812688300311
26.00757112351568
26.12235935221623
26.0034473730579
25.976557170426403
25.988472198168992
26.005162044481448
25.964328578425036
26.04100200517433
26.082745536406417
25.984217436527473
26.108093833700394
26.08181475479789
25.931269877975247
26.096084362043264
25.99245381105666
26.099102852087803
26.083995316496495
25.967994324414008
26.043012072963663
26.104390029018923
25.968595475269133
26.04636504276802
26.083976294908318
26.13119993388094
26.143799906481398
26.084168538599226
26.04702790740866
26.115651282544228
26.15300289137198
26.144015184400477
26.25230345225388
26.02640563799555
26.24107443843173
26.193389943820172
26.269131047179904
26.05431488325174
25.933947708639746
26.061885483668078
26.10003705721338
26.093697440198536
25.92091897082951
25.983002482629676
25.84395372017994
25.94560743710642
25.84157364423796
25.97604037227045
25.85609751194657
25.728355989042107
25.678887437078146
25.71333273534389
25.743527285760884
25.98719315689984
25.81160040059195
25.80832842330196
25.88775103948041
26.00339371839624
26.00938557276879
25.876201761857043
25.777853535940704
25.79005459454941
25.957526493876365
25.93201891247921
25.667561410782678
25.674540454224534
25.858470715776892
25.896452672515956
25.923223835687985
25.956898252249644
26.038120628964784
26.060109185229575
25.803535223131252
25.7696066152408
25.65282414768613
25.819393694489335
25.88222111369303
25.819707920109224
25.639907623898768
25.666424905954027
25.796410898006304
26.094107788121462
26.123156272420317
26.0941174708252
25.76798972076328
26.070879034240768
25.856208024203738
25.87572706542077
26.04109416043754
26.06012564441116
25.878379757269308
25.759937267881487
25.774541034621794
26.135668558391174
25.899352968370447
26.08653636652117
26.338620445539487
26.027481701274663
26.113511648021543
25.94933084390605
26.239094804358874
26.105061674989326
26.02852007975847
25.91400757047705
25.991250685405326
26.065353100546563
25.803430200150697
26.192348781423334
25.920763188619734
26.17353305494574
26.112284963073048
25.871858541685842
25.90808248802196
26.02586022564898
26.10154724437022
26.077856564649075
26.113857533328115
26.08044159350598
26.250000425797015
26.046036475108703
26.096354983372347
25.99965171955058
25.997960125481338
26.010433391790183
26.109475271214855
25.856407408287424
25.833950387852433
26.151210618451135
26.014508303232653
26.067012303327857
25.84474192845081
26.107711553768777
26.469687204881428
26.012318343083354
26.06474009399173
26.029584946120803
25.78966702534561
26.093411371941563
26.115315080683605
25.805987312253357
26.000018351432015
25.972014467056646
26.029753592347156
26.081666137236134
26.055204428268407
25.911724412259122
25.80992174846818
25.847407565494557
26.110194385199936
26.05915976260635
25.88874418924263
25.89073380763462
26.023949833429043
25.99824119287796
26.107479868188737
25.96555761862038
26.163439616344483
25.95324753305566
25.951272987244344
25.883807854984674
25.834090206481626
25.86182968774002
26.02232259929618
26.021564680087877
26.151659727911092
26.298236340324713
26.37977340762766
26.341882868221656
26.226461526355386
26.153685614960093
26.336271882413218
26.19080931968618
25.993701544073897
26.142937580933864
26.122837407508854
25.90804770457551
25.97969202805953
25.999947248334298
25.693664926725294
26.077597826961092
26.400825181968575
26.190541392493635
25.92305531947168
26.06884358748459
26.023378221213644
25.957077907602674
25.977571436541336
25.8123034879648
25.953701610421845
25.99134040669955
25.829141966141574
26.05071097734667
25.89729588222686
26.020571970001708
26.039206912717116
25.8774885181807
26.08009793444765
25.890230631535747
26.112406149334078
25.85613977557089
25.809608626767286
25.893792233621255
26.027772677832456
26.093976082659832
25.947059381409687
25.782723342660315
25.90493839515495
26.00302387421664
26.00711854371514
25.82294027510813
26.047331915340887
25.934548156780835
25.81777236151492
26.040950435606604
26.15869025882756
25.83660589854469
25.78597677223104
25.824682686309895
25.89691062663891
25.934290182697133
25.77807061270302
25.791684443939218
25.54054986064851
25.657721663596977
25.557775318613032
25.933301234261087
25.78613549570691
25.79475353004163
25.892193307660282
25.946195086792653
25.734749776637287
25.526739647714866
25.78046544127931
25.771302099132424
25.888155792166394
25.89107849616657
25.81666511016882
25.7619803011869
25.732629746457853
25.5738136150224
25.990380152224812
25.822582551840707
25.754132041718222
25.940464204243057
25.884920282921804
26.025246356707292
25.784635284910827
25.828169274229094
26.035691289241377
26.017257546708333
25.800782779659805
25.974262147481834
25.995340806268935
26.058557277809673
25.94740478621254
25.92934648172881
26.19338235375385
26.087454722741306
26.05727627214145
25.934153674356892
26.18838859150013
26.063063963295072
25.87208619110759
26.21732387364564
26.046353083382215
26.005052295608394
25.987899936809157
25.850138341208215
26.012701128787977
26.10152540107762
[truncated: 98,002 more rows]
