# Supplementary material for: Comparative structural insights and functional analysis for the distinct unbound states of Human AGO proteins
Source: Sci Rep. 2025 Mar 19;15:9432. doi: 10.1038/s41598-025-91849-5 (PMC11923369; doi:10.1038/s41598-025-91849-5)
Supplement: Supplementary file 6 — Supplementary Information 6. [file 41598_2025_91849_MOESM6_ESM.zip › AGO4/r1/N_PIWI_distances.csv]

cm
42.06808455274231
42.149500220302784
42.00848277700199
42.12365587356782
42.215582142645246
42.05304101531159
41.82219763540044
41.98378378010079
41.82277379156638
41.938422330497104
41.842150315001625
41.86737348860157
41.9304229450508
41.951897829788194
41.933126550806335
41.72246252860993
41.72837924440241
42.06609063018175
41.975336975096475
42.162599309214876
42.00544779191361
41.98302609411365
42.03985129989643
41.99267343124907
41.895772627276614
41.8765345403058
41.738856735176135
41.772367438077346
41.542025958069374
41.56868291136362
41.696288181559446
41.554615681759465
41.755639117378614
41.70181918708754
41.83376665820896
41.7229465558953
41.57943309587571
41.36180196407809
41.2103738917549
41.34005478029383
41.7598256928113
41.761450944525805
41.930949221306754
41.711598976956054
41.88731285408973
42.023789364774444
41.84382166342289
41.756623384164236
41.59520118414324
41.5352591386257
41.460031978155506
41.55159331980263
41.42262120067644
41.57307985250418
41.49257918127036
41.509145468073356
41.56321320548619
41.10686199106007
41.196244974285456
40.95259441190593
40.59827965835718
41.0151410232491
40.88497005498348
41.15432207617306
41.425464395291804
41.05855063858335
41.382156045128866
41.08374050546208
41.31249707767944
41.46132289606773
41.346511946885826
41.35471252884937
41.78334021381129
41.82302351037013
41.42708525169241
41.32250747016118
41.64428036430227
41.65976199110316
41.512118560836555
41.27212270134915
41.175266999336195
40.90806101674897
41.296390182171635
41.426534407832136
41.562339894052265
41.45434554054457
41.300532206358056
41.12650079918071
41.38423237816041
41.232936722182956
41.375759732533226
41.23418440253049
42.05564930869169
41.79205884729263
41.86831668882812
42.17778016976149
41.89623104599292
41.75473109150693
41.74812122356408
41.840024625599334
42.21666683483372
42.22903010411965
42.261136108195394
42.13355753980108
41.847934298664754
41.71250810677972
41.56747509958605
41.634048850800404
41.73493423216565
41.7330427991623
41.28856117958485
41.465879901206534
41.30879710135003
41.34168550156165
41.34899229865341
41.226362756307466
41.65764049148237
41.65942884490349
41.19586817231297
41.3818465751135
41.47883515270417
41.14885413326896
41.222194948044496
40.939223314296356
40.970935909903346
41.1799337069872
41.25451294384689
41.521499497605106
41.62192796982239
41.42154645988099
41.133522764684606
41.089288315101584
41.45983132490438
41.39483694958371
41.38519731166091
41.39102640296708
41.67055005252084
41.53792690483315
42.047176250124096
41.24695989671351
41.361154095881645
41.668457161113515
41.37626336708007
41.441740434952095
41.38324490470431
41.4133165789032
41.4567850421557
41.96662025933408
41.49450282778754
41.60502270362728
41.96158895707909
41.41178935121225
41.83018043557863
41.816548137506786
41.732022737697626
41.70983976122495
41.74735450032556
41.50793601627261
41.50340445316988
41.43653396758181
41.69073068805191
42.040884260988804
41.750867169927076
41.612137342150604
41.705642366596464
41.73823715552575
41.3844124021446
41.288143758623676
41.48270069507189
41.70075368049437
41.58252030345915
41.42689569250708
41.451083675482174
41.481675873668664
41.27959722084746
41.39916817518198
41.49115284219274
41.53124557144965
41.67775696762878
41.410522085720594
41.57592549317401
41.236065531361575
41.19950328917657
41.45604214997512
41.359224554538834
41.39276175408325
41.335673599411464
41.53802360270662
41.33537475838499
41.22905376530065
41.32066670268459
41.327535609942835
41.26986097532263
41.13230423993359
40.833642819451434
40.747648980064575
40.95836133692038
41.01366325944752
41.350084384672535
41.1375453740974
41.28024241112528
41.32352958280164
41.21762963819763
41.48484156304944
41.43752055015484
41.4582056687106
41.28839309320248
41.2075777816488
41.12735264225085
40.946865420828495
41.09321906239242
40.86304372025554
40.97711989982622
41.073151376620324
41.097075927319494
41.33836074604003
41.28728994328195
40.96715109517992
41.061041036963815
41.230326469843796
41.30935792676108
41.19986320396582
41.327159324536886
41.389805279374976
41.55987749306051
42.05490148481562
41.686714165323345
41.75165803724897
41.49497078304001
41.3471618042822
41.07983650177101
41.15085820885716
40.91098344342697
40.94075856251977
40.98189498324389
41.260723371624785
41.63727828591678
41.09721124403037
41.203635221341806
41.26215186732661
40.83231104175487
40.81557227097465
40.75988859725469
40.93228228747413
41.13140554899114
40.945407738865875
40.84586993933597
41.26338572989656
41.426936333712696
41.810057105662324
41.364862972345165
41.58488357985593
41.55451289130761
41.4807991043077
41.83754637796908
42.042405635564364
41.976279026175696
41.732949958394265
41.62621984386025
41.6751895131137
41.67764846832647
41.72060598679408
41.71225122499427
41.62935100207469
41.79032889405404
41.798883964169434
41.86152908356288
41.4351655504211
41.40038714330644
41.6317222742517
41.813739023808395
42.1114534761455
41.92445353458555
41.7741426568332
41.77470769874987
41.71258985981283
41.780802361947714
41.727520225035775
41.444442297433184
41.51751398244568
41.60699225601177
41.82084479015609
41.69270408752024
41.56178627778099
41.7027065954417
41.429382575054625
41.838830772803234
41.71163853252876
41.975648170343916
41.66174281203964
41.90943596380979
41.783648864326956
41.75800244869476
41.8196526087042
42.085822698707645
41.87311911401367
41.55408630377956
41.30692175131042
41.4311040698206
41.24651924553616
41.37971638108778
41.194744209306805
41.60275050630421
41.66053212861289
41.85050517565424
41.93386278112484
41.818227639033935
41.87356590689838
42.06542601901056
42.11030458717809
41.577699541805984
41.76765885194156
41.77421471557071
41.808048557944325
41.68686849897999
41.60670742895164
41.46377812082524
41.76354676685183
41.873678075695146
41.728355522141904
41.62595189791436
41.931539894442125
42.04164972715101
41.810095349081124
41.57197411421021
41.904578981549314
41.83174151836104
41.304245783172085
41.43775038969176
41.16795516350142
41.22425097025348
41.157681442349165
40.92341880050671
41.22834143760571
41.23296287473766
41.11754526988137
41.193772204371896
41.54928798789939
41.39964320222015
41.35663408956923
41.178204367934505
41.34765641060512
41.13689253201251
41.073234019934795
41.070183671594776
41.02828049241977
40.88810285736729
41.08959103975286
41.00084439351724
41.089873307989244
40.81125932002267
40.76826946864007
40.908447564528124
41.218043898904234
41.222843121693614
40.90758176581722
41.063368816872234
41.13336810727103
41.39989314634767
41.346689690580696
41.16392033431584
41.30798497660969
41.30970832354362
41.39475010105925
41.295763807941846
41.19451968526801
41.35206995150715
41.236951640540035
41.12309670757142
41.014254819983684
40.86637058243323
40.998784430192536
40.71657003775309
41.21174550082125
41.253449820479
41.32790030804217
41.355213496693025
41.55541245844148
41.347023289763804
41.443576044276796
41.22581523502093
40.8678135214548
40.86203738985803
40.79583528192858
40.7160143545891
40.798265719793825
41.20473359566118
41.213663945835734
41.2802916748315
41.42097645006994
41.05512976692061
41.465547463821004
41.537172586453565
41.56422866716073
41.69014256656469
41.455552414238575
41.584806708055076
41.477086933629096
41.557894301776784
41.61771573060032
41.551694955513895
41.642334930715236
41.78733114575708
41.77939016809532
41.92766469828475
41.86753083209938
41.58662342044478
41.40798262371201
41.40626733800528
41.32462598576743
41.27743611317218
41.451855094947156
41.40291956545581
41.67101194109955
41.77882562005513
41.828397781307814
42.076135937049585
41.79802036497771
41.63410232543965
41.79357408312386
41.45401571315816
41.47472905542552
41.39119984457887
41.4763698261388
41.564549125818765
41.735871582388405
41.96758684745016
41.65345702184306
41.59338025695098
41.74864927120502
41.80789728437944
41.6745229190928
41.51537251541273
41.33963684629279
41.362809588988334
41.392638484525826
41.171794668499125
41.553577249246345
41.346997773006144
41.47492149927942
41.48748678489457
41.35989363884984
41.48249855603181
41.783165435059566
41.64302546204858
41.68436104015658
41.840001407029256
41.771861524376426
41.61578691829484
41.63618638607824
41.87284429992006
41.595643051664624
41.3366990876409
41.35208042415036
41.36066400638868
41.48163783383525
41.44250322472983
41.87364654391063
41.48708108518428
42.048121545268586
41.953620711661685
41.92510821028184
41.92537692005408
41.70529027632028
41.69240921551229
42.207610395341696
41.699422834126594
41.60342406188466
41.78030968282066
41.72209627133268
41.65605153513101
41.19367637714404
41.52048113660907
41.44281887621896
41.35627881060067
40.81851829636377
40.79111677087921
40.96039795272973
40.82079052529366
40.91695881277763
40.73271806855239
40.60201258138221
40.77339074960787
41.016311913349405
40.969690473189004
40.99955272805328
41.22282442530437
41.01059627327664
40.90477085948254
41.05571357235744
41.07032816269022
41.27306054290195
41.672904718403906
41.21980683323885
41.56315965173676
41.76103579564625
41.65166713749878
41.26051444773979
41.23225452560655
41.36989761975165
41.34331730209335
41.59794987731627
41.758329148202186
41.50517953556523
41.40842725212959
41.74783932820259
41.72746855032777
41.61429092313769
41.569185020739
41.34101691564509
41.805063912339016
41.65436721841138
41.666685084395446
41.53974289525327
41.51705386773928
41.729487346544495
41.715355935334706
41.9433113010033
41.64952094027344
41.79530860769897
41.64002866369203
41.82106495597217
41.61275209370945
41.80060950425291
41.90483455588299
41.46056011871374
41.40322124171106
41.83968376612567
41.61305151683416
41.923863128104
42.16054872308262
41.79909417768747
41.85911083908969
41.81065038153919
41.69119072889451
41.60727390314448
41.71271622678098
41.64623779081613
41.658109073429394
41.28032841401793
41.64227132462543
41.56558748772073
41.23913375301982
41.39757046038119
41.11445409176123
41.38465905999398
41.413738594845015
41.54600060831918
41.37206410046868
41.34985591259262
41.24290409600176
41.11078987807825
41.31477790640152
41.35788762656552
41.17470972283513
41.06263160012618
40.96450445352961
41.11554250963966
41.2502380864229
41.22127197646262
41.11532439424596
40.95656351988117
40.986229039671386
40.833860978196334
40.70651548210511
40.974049554385154
40.7798817174973
40.79166638220553
40.652544256904754
40.786377419818756
40.707482488727585
40.809313408588544
40.678907235334826
40.69808561004574
40.56904595906332
40.60172419145458
40.63387288765835
40.54849615341668
40.53291787305813
40.79860330543054
40.48233823524259
40.7956103960437
40.76964979142958
40.494637191793075
40.579211179665144
40.730841199335586
40.97242785399061
40.689750228206655
40.62167763530743
40.94551813025238
40.725449559269855
40.84462455238486
40.653393105834716
40.628310106031776
40.41121133871269
40.96662078995902
40.7793207376286
41.022242894940256
40.98429893191319
41.0923294263531
41.209521051079555
41.61343139045153
41.657311820713964
41.87971652630989
41.726675160044046
41.325080577053086
41.28707043597375
41.20310262214898
41.07758777234744
41.06711765496441
41.05559593706882
41.15554484038455
40.91085760846402
41.01199988015642
41.18057648599547
41.03668667871788
41.505424901277216
41.514575630122195
41.49624076223196
41.23791582133292
41.78110305273218
41.92879038925766
41.555791419490625
41.51161516635398
41.43568626321107
41.20019018220445
41.76110327516323
41.4964289415947
41.605668761487316
41.402566682926285
41.85895168156376
41.59358146399084
42.02132962760921
41.82982623516414
41.70497330858991
41.549342080073735
41.63631385482665
41.762088567359456
41.77832871817748
42.01261485622261
41.952821832002854
41.810593146603416
42.205668053362885
42.589852037125205
42.42824214008405
42.60757042382758
42.91496209795457
42.99033454670579
42.60498853299633
42.33457210540825
42.152338253786596
42.02961606296511
41.87995159512346
42.10710648206105
42.21079415421411
42.15036503998242
42.15110945023776
41.672875871561544
41.805733870529345
41.65600971333853
41.668035473575664
41.63679555419928
41.675605634005585
41.862875835036235
41.772603459860896
41.68071438189032
41.58965271285707
41.380012068378164
41.37686448734365
41.75032984312835
41.496859462862396
41.62001297740853
41.483640187368344
41.859091762554336
41.81962208721443
42.06676636223763
41.79515842210933
42.04686873034806
41.5909439744224
41.85178823425592
41.705763987160054
41.55274355540534
41.25760400873925
41.67800769351738
41.64166936997822
41.39930074643322
41.88227430016566
41.54003160386052
41.5591150557903
41.555958245258594
41.21544820531155
41.60856613688653
41.3067687230186
41.51877822996306
41.38953357017798
41.35169535259352
41.548797020129854
41.342055927327124
41.1002609386444
41.08169886467796
41.264020396077555
41.09577623802606
40.89212575774201
41.009599960405005
41.175144120953384
41.687133637894156
41.34351225370805
41.17959019196497
41.38616927241296
41.48373087092718
41.37939071399031
41.43833969851671
41.56278895559654
41.355646830100056
41.28978938377117
41.42804139659468
41.2954941140867
41.249567209338366
41.40457389881767
41.26835215920463
41.55778901329156
41.34958423518065
41.507052903006425
41.66401503600961
41.46806115795199
41.62882989608161
41.81142446630015
41.49884976032895
41.851392018889996
41.58124840658754
41.53425619992253
41.62735504616639
41.67245139382035
41.46508295397858
41.343852602187134
41.32312437961126
41.58495384732009
41.31905046492856
41.46480581875254
41.47399228692854
41.39278688441959
41.45294443534877
41.37509399127948
41.41557483598116
41.69589741704089
41.57127660049018
41.42815706251723
41.792265730253895
41.73884303070503
41.50093954918415
41.73706623087253
42.074011200477244
41.992070771467326
42.01027185896036
41.735506415836895
41.64144930879036
41.46002913138851
41.37196711759518
41.58092755830822
41.619732894456305
41.59439628574088
41.70967040899821
41.66486259736136
41.28108085264263
41.256937143420004
41.11717218494557
41.0121083819842
41.0343543354563
41.1730536393188
41.29511678043485
41.43527012312058
41.46230226193288
41.06973089921993
41.657232405224086
41.47764968282116
41.9240132957935
42.32682683612472
42.064493094148325
41.76570091188576
41.79007554656173
41.55972749804452
41.65103887963629
41.73964775731156
41.66523281855439
41.39678832698525
41.76204609191988
41.73630495536764
41.441294627395614
41.635249999808444
41.60866039611956
42.17969384479472
41.68518298220933
41.99192039501131
41.904797475453236
42.023126971079435
42.05189364409094
41.836220116651454
42.09446482224488
41.95737489238831
41.830561755023254
42.006229614687825
42.53963707787684
42.40395761732475
42.088198971077105
42.02416620223133
41.90326466281876
41.9416835696229
42.3418092206662
42.0939082729626
41.8764606394606
41.60673079566087
41.787727260768314
41.456355532529514
41.41349336635144
41.572445660575944
41.59351093225634
41.4183678521992
41.134727529447694
41.0610686681967
41.27494448840574
41.26691914351123
41.36113322575325
41.0949226122619
41.157513112828454
40.97571075509558
41.24422279423433
40.94455934250327
40.997689264312406
41.039024552834725
41.01666596265479
41.51300380625908
41.6590113660583
41.58330914865975
41.60018584433466
41.52422082462828
41.38951441821136
41.75405647629706
41.89754154238044
41.7822447669792
41.58987652648577
41.676682412053744
41.57391224274241
41.915942779555365
42.332379649510074
42.562173864157295
41.94856580454862
42.11551935001668
42.190767346815925
42.06367368659263
42.17042908536976
42.19247156950549
42.3797282368434
42.302968029519334
42.082267329520626
42.192014131801194
42.34555605965367
42.244796164282455
42.35237808032562
42.560668452225485
42.556131972476486
42.64134757578481
42.2179604277063
42.1147663193855
42.075624146607495
42.05811078135142
42.21105599100806
42.2428649429406
42.067546032101056
41.92872405003934
41.77405723519676
41.87741293688829
42.006763607142986
41.99159512471224
42.67149817250942
42.54194411197921
42.59523801496374
42.53184255635791
42.82428373918487
42.35802129175481
42.72554643670195
42.72379531733513
43.03156278911541
42.67330196310559
42.795217649896095
42.87094044782914
42.56175442749262
42.33973004727797
42.40709069171414
42.37384610242714
42.287941506736296
42.183060595053426
42.035241938020036
42.214517167317034
41.991706039557315
41.905433124189365
41.625603353685996
41.95855140788483
41.697645434829475
41.80598837337287
41.95418639445834
41.99300018764947
41.91341113999359
42.03943312576881
42.220316953064746
42.016457286156495
41.8964239860906
41.93514032900432
41.985989233793475
42.10902490561161
42.21386345801794
41.91879341337634
41.93470270862174
41.91156432633489
41.96050213097876
42.01832861329733
41.975857081892826
42.219138758139394
42.139357154460136
42.25056366515239
42.19009258618146
42.40590479855027
42.99558221763976
42.66591101668354
42.44944822477166
42.71789724555275
42.68053624331344
42.72934975634919
42.47566433653707
42.68419988858566
42.68052463028624
42.47119947587226
42.55582603216765
42.58976476787256
42.507850771513375
42.38644865154725
42.43044354228056
42.36446048911287
42.13665682664542
41.88475897738425
42.0967771931981
42.19689051648221
42.381332589358806
42.79714503173286
42.650555801645346
42.60723217139804
42.784870515572074
42.5811734235345
42.526536917999245
42.2255808435922
42.482444723094
42.37151766131507
42.55821557292859
42.15737308932066
42.6734197783816
42.54754689725068
42.237459758061554
42.350890157379865
42.714426329624594
42.66004566372342
42.459690049443005
42.359166963925595
42.581608366117194
42.54822935445273
42.641592457897794
42.472566569340685
42.43749167365126
42.1977851945083
42.25017105269976
42.22177220905478
42.176722478337794
42.18169727623675
42.13393512880727
42.09170502543954
42.40121267244603
42.4848738198456
42.378254866971965
42.29280490536199
42.481285570116704
42.01323225661465
42.295275961693434
42.409084575660174
42.21707586593696
42.25305423060779
42.38009417492396
42.184761961696466
42.12951097724996
42.43695680706067
42.26453171342888
42.31132144740018
42.54200631167385
41.83310000218248
42.09643392904662
42.10483387034897
41.786105613662905
41.83431321775075
42.126149510183495
42.09021218092119
41.97814239985635
41.79290160117619
42.40757766447087
42.28486017586576
41.99509402556615
42.38609570695969
42.65174900719231
42.202012107712115
41.79761433539067
42.090969814623236
42.032113027518946
41.806161488119585
42.03998992726057
42.02337027827121
41.71681964551436
41.452623581834985
41.58960378426269
41.29998779832128
41.515620715218084
41.084084166438764
41.10747671104018
41.188325297702406
41.273115420715875
41.366743295081854
40.92837025397702
40.73360806532466
40.585734850958325
41.20929688581798
41.36662173255814
41.1496228781631
41.22743151955659
41.22288156177113
41.065264862552056
41.27008807980909
41.36455898635618
41.19231019390309
41.18268923269247
41.09516916678263
41.35558294608349
41.501888788805374
41.337300730184594
40.869808503097445
41.0155219209953
41.19950296730284
41.27598535935226
41.538405209760946
41.50183597748468
41.51111195011309
41.777366780991
41.8802666120876
41.533523541215295
41.76490437957653
41.712612065288475
41.827543336165036
41.48175407747938
41.405306552765346
41.44261156724085
41.3293073855814
41.26616507601233
41.51074759712701
41.719976381558176
41.425759747174666
41.19943234342425
41.264328802084535
41.31861290748875
41.36144601016444
41.63491928763932
41.840689652832786
41.473433971406685
41.024586193621005
41.14268253637959
41.62159273862418
41.498372314628654
41.42233382305278
41.37831718125385
41.43044939777883
40.871016335010076
41.08168187477663
41.12679331555616
41.414000093898565
41.270498656346106
41.25255267825621
41.274943975653095
41.30218906524596
41.59582751620816
41.5851925202543
41.724723873547084
41.71251282768662
41.818497039716036
41.64099518030686
41.42138487018714
41.78191070299023
41.62329032178375
41.3851901716887
41.36874000500895
41.45651196938692
41.36653304870826
41.35952866301518
41.48581004272813
41.47395597998377
41.4786330942507
41.60977377714739
41.69232249411686
41.45887943551882
41.50116375970004
41.69995124800306
41.52981014034748
41.5542770973364
41.57384018116263
41.486775651352495
41.65645559612187
41.51548946050077
41.512889538214246
41.447008821498954
41.295462860817956
41.537355322676646
41.33698570144435
41.622585633887816
41.27077586624634
41.53015914474257
41.200090851602106
40.965664843717974
41.073379454230235
40.83625707007113
40.861129398031316
40.926113370605286
41.00210573657082
41.1441410947013
41.241110829519485
41.3420362951123
41.436161972809494
41.44253825821669
41.12612695508213
41.256346477743605
41.27988472561195
41.217423081964874
41.51904604519779
41.46741311806842
41.01802345122815
41.37923057116223
41.00692342797056
40.85308768436539
40.88984680946609
40.65264164718644
40.78348864209764
40.82397278976225
41.09893243276169
40.86282588060287
40.714177617922054
40.84965466982331
41.04061019665302
40.994017410554456
41.04554526044126
40.954972112561904
41.18140550926711
40.900570718551926
40.81706111107835
41.08076917983464
40.80791882939805
40.94664564014142
41.033703614373785
41.19894174821596
40.768626494394624
40.83435450472798
40.785296430293485
40.78957235638664
40.61721167521363
40.294647056341574
40.56291820312403
40.700687608296754
40.90111104550149
40.79319792921155
41.09116566783613
41.05026889415718
40.55343377702971
40.89354001056294
41.03057968429354
40.751633715259736
41.347438397732894
41.23651524669636
41.157591796202276
41.36309465700485
41.24065247756729
40.935375434916814
40.80294920643449
40.99571324875271
41.23755458851517
41.34354724181037
41.237124980112036
41.31472707667916
41.31097609234605
41.21342800936626
41.145764894218125
41.16702557862775
40.939350820138
40.98011442159716
41.08087333726644
41.18265198777184
40.957579547671536
40.99649527643629
41.076606444054825
41.198018458285134
41.12263431381684
40.655338490105066
40.432709317108504
40.845036261945154
40.763838853428275
40.58016650581745
41.02194919426307
40.90600867893915
41.23515710152848
41.12740624117757
41.22147459146445
40.91810539202429
40.90724610810093
40.78281138495201
40.74603638542785
40.73904496270752
40.576765483874844
40.75532905659785
40.977223644104086
40.883979165904215
40.92078617275007
41.049881285919625
41.04227403543768
40.967903163365456
41.062253215264434
41.286291932397184
41.56030527110042
41.788183110529985
41.56883101055409
41.31279045047364
41.15357849860442
41.50245531170132
41.40698351289838
41.16953940948204
41.28534937614727
41.853613541184025
41.4149693330376
40.976998691074755
41.37786193495345
41.10865237176649
41.29603978471896
41.46372248678767
41.63077540028
41.28341889156594
41.57000331526876
41.259831474440105
41.13215915673917
41.13632439624369
40.930405952912416
40.76259864592568
40.99435877989281
41.20035887974681
41.09614949727247
41.1643835224687
41.487871960905046
41.33807400393815
41.35344854038702
41.54798434631416
41.319534155819596
41.37292810458513
41.39735703866608
41.948433535199385
42.06470634523381
41.96147029102282
41.97943844004673
41.553737498731465
41.71828767818311
41.698545099513915
41.55519473225339
41.54792695720845
41.459199003154446
41.263653299612486
40.918335374262185
41.48891337856009
40.93356831995598
41.03734558995326
40.85798950477125
40.983726300915734
41.13002282938704
41.16185165530329
41.02754039801255
40.94045191780191
40.94814529760796
40.86714345032225
40.87154010109577
40.76737031391435
40.791528455767356
41.23202086985907
41.010794566398886
40.91338901669688
40.84192565930991
41.33894734468261
41.435629402766025
41.33748267026884
40.990124729380796
41.204059724682374
41.557499576768116
41.392022246776655
41.35665826078338
41.301785765495744
41.430994341745226
41.327415323257355
41.05250064539094
40.871451570165874
40.92314240346936
41.21722848415326
41.34963971835761
41.35236261853103
41.767948384218336
41.602169939451926
41.44095965431644
41.39100981856096
41.265719664890106
41.198225924256455
41.14871796600129
41.00346361440054
41.25950112439099
41.23859943183342
41.02875201847667
40.888906616290434
40.908726646612834
40.79521982501013
41.09087003229605
41.014561896257284
41.04778758642829
40.79876404702434
40.99408443593286
40.819577261362326
41.01134258163817
41.02004883729868
41.14950652661359
40.94930562732974
41.062046892814514
40.75439730826416
40.58303578803665
40.53008380871293
40.409417926123965
40.67473897168145
40.6113282581859
40.837701923105435
40.36188263642621
40.36947023571079
40.411936756269704
40.666034298333834
40.73123101015601
40.739375127643754
40.702309907694776
41.3246781863485
41.06688532327136
41.12913108411746
41.29332256371795
41.26532257931992
41.061505068370074
41.19887187137033
40.88303820551295
41.04191554719204
40.964152414886335
40.99220807265954
40.81921511552917
40.736468529703686
41.254594228815634
41.32034241216735
41.15758867320029
41.107853107769756
41.13694257094168
41.11893789257201
41.04095906939953
41.10887532437314
41.391245634751535
41.440701382385704
41.12561824894301
41.07359719817744
40.98287056203377
41.10929554324344
41.03380488380951
41.018744629786156
41.04238252896595
40.9253827430895
40.72207558544973
40.65046792826712
40.12501174951063
40.29971456653149
40.51551586230896
41.05003868997296
41.16410161284748
40.917065570865084
40.989892230515785
40.96126088558503
40.87386100646862
40.74847049873486
41.05588049067255
41.09602020397262
40.863408260334516
41.43133573563742
41.32320870071089
41.40422078709523
41.43298770196628
41.18034430676857
41.259711803508566
41.56547572842513
41.361956700374094
41.28283851903346
41.238967985709564
41.1361746316028
40.76193283512817
41.09186456904054
41.11871672854043
41.168145919270295
41.20745163736994
41.38553725042335
41.37842297737537
41.22821036391352
41.281012176157915
41.25628093942137
41.05738988958964
41.20877010261101
41.34898162807564
41.326988913496116
41.27215417224168
41.209073152971456
41.71676529656465
41.45881388429861
41.61482172781773
41.49291210712824
41.06039843533586
41.33041876053594
41.43133228776669
41.3041623559521
41.08810959515298
41.35965170138993
41.16675284067842
40.901329013969274
41.11997439654788
41.1232691959793
41.12419730343451
41.52604873042851
41.4028541278656
41.462226394418174
41.56605044755751
41.29093890824836
41.46806537075586
41.280505181837555
41.4361561670921
41.29052025862389
41.35207010442282
41.54096622903412
41.60353332450085
41.49878500040585
41.43363830129792
41.25204408175737
41.66091016522199
41.25125424393676
41.41083145237568
41.35325564434283
41.209332042541355
40.83976249773291
41.10700954476946
41.390856047340165
41.29629690085432
41.2856296465437
41.148071433367825
41.433985206928114
41.00130395046169
41.26744273973567
40.86042496422326
40.87796307775075
40.80650893064298
40.67829681725223
40.775412965139495
40.97855874205926
41.016966531342966
41.151092195164274
41.0557062411794
40.91614456639077
41.03575712745816
41.392909629728734
41.12787989826411
41.18451844677739
41.31017525927013
41.519966205297436
41.206205869917916
41.32829850841849
41.402806843610506
41.27724831667948
40.8976319845121
40.93989596014442
40.874663687209754
40.840068505674346
41.23470103982867
40.72772852543549
41.028761109860156
41.577956302135846
41.29485616467454
41.06146481644534
41.462704200748064
41.201888088547406
41.252392887869604
41.26470174723594
41.141241246014346
41.21463399629841
41.48917245201147
41.265732616625506
41.233177269637615
41.12676525126753
41.11724845149198
40.977548309973734
40.98092775383432
41.135792118184995
40.49220365054664
41.01907789036507
40.85636052197906
40.93662213956168
40.844339704439086
41.07341041936987
41.00168498501815
41.08622689009974
40.62383622179585
40.93874163193989
41.070073729421686
40.568555620817094
40.76935776797576
40.74969004384015
40.798107566929374
40.70033537467518
40.80411373470572
40.80483859622518
40.71298348574211
40.66033785893991
40.559828986827895
40.55960126316533
40.61979389186296
40.41611784279257
40.50993183755925
40.83991381435751
40.631502973981945
40.6854356394217
40.49494384470561
40.68235602919172
40.476381038051784
40.87796739488543
40.98646150025349
40.97810754715801
40.42741458812349
40.51354653008495
40.823277714076355
41.02200769988332
40.75395492036443
40.63411790637808
40.67867241634359
40.37215381831458
40.55283998292181
40.962029306665166
41.16866161561807
41.05045340509563
41.20235182231409
41.07692212551813
40.936669956586044
40.951091829967886
40.70162363781774
40.86868025300522
41.00797748965821
41.13253145815332
40.92951059338734
41.32654644761383
40.71112041590945
40.80369568072661
40.73150342083348
40.58654548258846
40.3927995051456
40.62443632684117
40.61457004908511
40.665177677733624
40.3748805053986
40.39920498574867
40.42472137333919
40.41712187841474
40.31786017200718
40.223607928509935
40.1891095674159
40.090937951854166
40.10431353918522
40.342884757846896
40.35942686208745
40.34821258962559
40.20430029926584
40.355132002781666
40.589396463655454
40.430584554475814
40.510799188040316
40.47411441236434
40.29743562321514
40.21813575577946
40.376655349235044
40.637131437669176
40.516363135947415
40.71999126604367
40.40555085515961
40.367110664913874
40.93775445995794
40.68425902716763
40.72643408318978
40.874374564718956
41.11568582455855
40.85188800762011
41.22455454790866
41.28320795009491
41.09048381610255
41.002886367819706
40.989522487058494
40.85056705712232
40.529016841254254
40.53638789268509
40.411270878140776
40.41053461372007
40.88412595913671
40.69437750309937
40.948237610551445
41.17945996185939
41.07319535257506
41.02699042568004
41.08052290340245
41.03539628859745
40.980860390380705
41.11712126618743
41.20227759610743
41.1621363457959
41.19455977954526
41.10773985984568
41.1767441197706
40.962624810006545
41.04278072447776
40.87801162811805
40.93361669132822
40.91226592231372
40.89393628012513
40.79158762619895
40.85700242929067
40.55347130481189
40.73808168326065
40.724643404208166
41.04633924247141
41.54668922557056
41.72547317666434
41.72264475500742
41.870511145873124
41.64223185369751
41.75688727912674
41.74383861453191
41.72990689625019
41.62472622456683
41.41252321368965
41.45433847670193
41.41636173084842
41.11739133729546
41.030174726934064
40.860299295505435
41.024247524283886
41.02571377455822
41.38582639932961
41.33865672669158
41.40592188135041
41.28664923525551
41.88568325317339
41.667244936020715
41.8928472851317
41.53551598549544
41.78944285082928
41.9089156377565
41.93798415723753
42.11732766805448
42.323663951521404
41.83591054632368
41.88666444480475
41.80592723253527
41.731269444515476
41.58829162540002
41.795882738692534
41.47831368345569
41.72903811675319
41.63590693936433
41.75737347824104
41.732527202786734
41.63542440900868
41.89543646902502
41.85358676544653
41.50626213415929
41.528519814849794
41.426701638404886
41.55767453611149
41.6325734963426
41.19800939693448
41.30688026897358
41.20671937341392
41.02690819889217
40.81382769958149
41.01562489817702
41.03871680924869
41.14944850413104
41.24530132723742
41.34056173112092
41.24478811202741
41.19455425367493
41.07775406280043
41.14369793713358
40.82703296121092
40.55071535366897
40.815282424767005
40.61542838717976
40.80371912359158
40.89661251066351
40.92407343020925
40.766476346321774
41.08318553086434
41.03496461484788
41.4851489028211
41.25625635113601
41.179746493792955
40.98548103471566
41.02749919508996
41.264630706091076
41.40156467417757
41.260572740469954
41.20889738771775
40.87964965289303
41.04924016584686
41.10480531833929
41.396470774580344
41.11185550620612
40.93786530835137
40.88205423944898
41.3897205100994
41.34456769188018
41.81346079600197
41.893920361452594
41.84580963721316
41.61563457492334
41.26322404476377
41.819646337609264
41.680359336036176
41.85956760410718
41.8494954483671
41.60431864515794
41.762630931578904
41.91150352655012
41.79982393671204
41.831639843902195
41.64829135142202
41.58925104686477
41.65944930581541
41.63535686624634
41.754552288727595
42.000624338976124
41.932362662381294
41.75307441158599
41.74466694341166
41.97837816511891
42.11402189548813
42.22359946020152
42.200600328379885
42.07493084166679
42.092073193356434
42.112292046507974
42.285633928992944
42.19567387873923
41.979194191813406
42.110356061581946
42.368101653952536
42.207316004914226
41.98243278897895
41.876053353214715
41.71171587076301
41.998653560471844
41.76931321000483
41.88901910027005
41.5117303395962
41.66003084099538
41.40642763281392
41.68284244805689
41.70774896316824
41.748247369075074
42.07475187448725
41.63602433269886
41.67113741133823
42.02773477121866
41.66399745443435
41.82389979397548
42.06673902693357
41.73297164685743
41.600220354169004
41.168474749239024
41.40023268196546
41.41310227657403
41.814927236152236
41.68573551107654
41.57770327005757
41.27975238450583
41.75009440852671
41.34455962849362
41.290914848229654
41.53201108649477
41.651179191459484
41.58534058502217
41.36140119012341
41.43114810737797
41.53014058535748
41.53206258356154
41.8722414590566
42.19089711621068
42.0677923499976
41.78976455288314
41.9037655655742
42.14075029498561
42.12352403255287
41.90743715411447
42.08795803633182
42.07935638684657
41.960197722381864
41.8833940071262
42.39892475559869
42.381034799605
42.21314655576721
42.290691220423994
42.46029660530116
42.438671044828816
42.28350675579492
42.550076158633225
42.963592950824925
42.51101865669771
42.23308287640048
42.38158245527194
42.50626278583936
42.40137959890544
42.569195072786044
42.454857953972784
42.13075976052701
42.27048922692583
42.116751603575445
42.158343625069385
42.097035057142804
42.034488613035414
42.260092970055645
42.4206917134077
42.45876965796568
42.61685877179555
42.4472605901149
42.38155729288414
42.533140088386546
42.50077846691694
42.89174814529715
42.69283223183784
42.54503245374134
42.35042369075082
42.27071228478056
42.42835590618981
42.521214263766886
42.57661872781111
42.21103896842645
42.68585348242071
42.2538708332863
42.56777861239158
42.04638592836889
42.189167013581425
42.054384213619876
41.77277183686745
41.79780857299898
41.71357103305007
41.46683238385686
41.70314155198412
41.74244156468673
41.50695429347521
41.49372169015263
41.55150146387627
41.75809762633715
41.76960141581983
41.707596127309905
41.35627832277456
41.57382273217478
41.41320036299577
41.3847102048726
41.31095331601575
41.51305505597438
41.60996036734721
41.90257218611742
41.39871930462633
41.799166742158704
41.67646304620995
41.60510913066829
41.53946476917162
41.56635915555987
41.658792488338996
41.70816183670198
42.0764176918918
42.30193006364926
42.24408411184971
42.21771476508786
42.24469621625465
41.96192610308257
41.84841120480194
42.0903578906664
42.072462141481076
42.25906024683403
42.1882466819351
42.14063099627008
42.19401916436128
42.13143532223198
42.068154235088066
42.02195124807591
42.13628530077815
41.64055006831045
42.018987391216264
42.56747383921501
42.287648817581164
41.821072141763196
42.11484156176633
41.74481574397113
41.850993527045325
41.81877378568142
41.915418496536574
42.02984449263565
41.796529348275406
41.59008736294899
41.98395979923042
41.95025102385663
41.99301347166829
41.877286708342616
41.754114715868376
41.84070752584036
41.8410828049559
41.73478334747116
41.56402208214113
41.64813652336107
41.21006526757682
41.530762760372504
41.61422443287503
41.56660627748033
41.80140092157543
41.38777495437375
41.56567649847174
41.52929455085643
41.595008006486374
41.52425893996197
41.72547372863416
41.604420550690904
41.758532837325326
41.593700245032025
41.270758073594806
41.538849044010966
41.39642874304732
41.39088689590942
41.31458681251802
41.466965542635016
41.60764348868492
41.43899739181742
41.40764929726961
41.41995656453758
41.32933420909193
41.689909867412275
41.60477350113571
41.75053223663176
41.86551673117121
41.53271631479905
41.36586592378917
41.64269286074248
41.27546939554202
41.43121990715425
41.313213213162015
41.00347330948406
41.354949302490986
41.125193062652635
41.12133134338353
41.14254595317495
41.44683118911262
41.245006732007276
41.21772618740911
41.50295130270197
41.610646488393286
41.44445171849197
41.63547518640269
41.77227801231506
41.48382042235378
41.44012158944871
41.60770870565848
41.70920710334045
41.65029631298776
41.8675592460467
41.5032635105393
41.81274976970618
42.15156658558568
41.7683651965141
41.504204199484285
42.12688285676043
41.95904246125161
41.661626603651484
41.81838697958994
41.66056352247486
41.99617135560617
41.2883255826763
41.426799227646406
41.61102173537145
41.4265063762546
[truncated: 98,002 more rows]
