# Supplementary material for: Comparative structural insights and functional analysis for the distinct unbound states of Human AGO proteins
Source: Sci Rep. 2025 Mar 19;15:9432. doi: 10.1038/s41598-025-91849-5 (PMC11923369; doi:10.1038/s41598-025-91849-5)
Supplement: Supplementary file 6 — Supplementary Information 6. [file 41598_2025_91849_MOESM6_ESM.zip › AGO4/r1/PAZ_L1_distances.csv]

cm
30.32796769940073
30.550139864243246
30.579974835960147
30.52094620749018
30.20422653457334
30.093589461585363
30.2456887585668
30.156056040698076
30.287891240217
30.15798004035355
29.97296596913634
30.408086319890536
30.316652112740094
30.56662907899547
30.359551092105008
30.449224905644858
30.331024206662303
30.15856544111515
29.943182217411863
29.953313169788828
30.246883091511197
30.31742695939474
30.252940363461732
30.64400343695898
30.552191866933995
30.605836548388208
30.641918681424407
30.921196992068687
30.563130305741854
30.37674289064262
31.024299658547193
30.81901892620551
30.662084399174955
30.482384706757628
30.533720696232923
30.622902080068247
30.691851822307616
30.68856669399787
30.738752597166492
30.718122655964606
30.532655915114173
30.660248182120515
30.561894719313404
30.281067336213617
30.242918930724684
30.359533925062973
30.405272711012554
30.603151530772845
30.446865959539988
30.482591341675754
30.37584086016299
30.72009687433526
30.66772331737418
30.514741344346636
30.822989596708297
30.390347443398298
30.582297193454462
30.67452262799294
30.69361370474904
31.263087949850515
30.914792291039216
30.681293629202766
30.87213043414779
30.719377946779158
30.62650890934912
30.69095750220031
30.601033718095934
30.452978110758657
30.52540571727077
30.405280332966594
30.582225474705847
30.47224172275746
30.464685404708696
30.47963481354493
30.650365797417468
30.947988372712
30.524798004572318
30.39012587977144
30.38028218813626
30.49410815591314
30.42179733138259
30.520991229327077
30.367283985041567
30.16108595883583
30.275273394897543
30.535496266808412
30.293751857465914
30.497172537580127
30.51971857704232
30.284869202061035
30.40306971693446
30.244414734459422
30.13878358713035
30.44289961762509
30.14580747348836
30.438218336953454
29.93473256546129
30.157924257875983
30.50845092600396
30.46795993086882
30.339097047574953
30.355995777892094
30.259036285652403
30.455585643913754
30.529082933913354
30.35176916572568
30.488355047627454
30.21061718546006
30.245546765558633
30.205207677120267
30.31571360150947
30.29577358759146
30.556442034512965
30.64121192496731
30.617120394024404
30.770898309964508
30.512923846737948
30.723088046194754
30.38039595089654
30.933244366013664
30.65537246000887
30.59536617968567
31.189644815545392
30.837287918537626
30.62698302516576
31.010261289809414
30.81048431032912
30.57034535418079
30.439330774700196
30.13619618487768
30.273626220130687
30.194602622245913
30.08636365123347
30.34814980913459
30.236474965409094
30.489660186834065
30.48870702426258
30.586460877606253
30.677450524773626
30.90783364220924
30.745393119499884
30.328989777313623
30.577458643741764
30.669893310627742
30.59872016389812
30.785502061056444
30.68827863697597
30.75385517717945
30.82389560828229
30.715570313785033
30.589750063565152
30.608852411469947
30.767624160182837
30.761942214440445
30.73419151578058
30.888726493176037
30.424228857362245
30.67477460240642
30.78194848077939
30.944466295417847
30.719857556989407
30.568494719188543
30.473483133909028
30.322251244168818
30.570645654755566
30.611388009994034
30.5496413175786
30.38390314993098
30.034392366055776
30.247139901661534
30.50753875590265
30.258293374829737
30.287562687823172
30.38663175688772
30.40977899891336
30.158650508969085
30.328756761971615
30.636037275231942
30.888552153103937
30.815721914059107
30.552852116026994
30.642570543614564
30.51596368116936
30.443243194840687
30.542084758435468
30.243241014802596
30.59273198572301
30.595961957207848
30.601820276095815
30.7720073805514
30.445741573068045
30.592153377216153
30.38851573743496
30.375139397773196
30.898653320024714
30.796797007624832
30.98720070139614
30.69773688178531
30.490097260766174
30.71862671509888
30.53214686382397
30.584112384098297
30.921715008038067
30.647195810850185
30.74567391091779
30.47896462725452
30.63286762337992
30.59397940078125
30.706242465121388
30.945353564682573
30.612732357008202
30.42901874127554
30.390965408827153
30.44093018528034
30.790155265042284
30.422358409339555
30.39440077491364
30.53793581036557
30.585242792604042
30.529276218397015
30.509998959337675
30.507680289536623
30.65971677010478
30.51016900802394
30.48670925129881
30.507301893186114
30.408071279769484
30.51676773459405
30.404896073725837
30.446594045195038
30.637860254494655
30.2852455987071
30.333236221869264
30.44498094753344
30.653341847674266
30.185569365477264
30.26199050057633
30.35013711734623
30.130348045929775
30.098870032571245
30.11237729323802
30.52765930633893
30.50170124849237
30.675888413478347
30.734853106417454
30.440488881390845
30.471443264887338
30.125869547808065
30.215037168409957
30.34978685597597
30.615915960695954
30.598699977279267
30.614598139765825
30.561621561332487
30.770852191701625
30.69833927657349
30.619098264204595
30.56678474256491
30.526788145430018
30.55001948667713
30.799446415359306
30.607983644730485
30.071737120468097
30.501007136874154
30.684831056059817
30.72014730985984
30.730199694444458
30.965836580459776
30.785361780857283
30.811748535139504
30.848830860964654
30.514059475470237
30.307998923457863
30.492193063293314
30.582446321088874
30.568926502146883
30.421524638232967
30.14088827534457
30.007961526405683
30.22081782178843
30.28974658163949
30.213138224869024
30.396089264309342
30.603234370097667
30.276980429372873
30.781137071399367
30.431821496730834
30.55461779900565
30.257485361129987
30.440828412191212
30.324161349222415
30.561475941393006
30.389305451970724
30.45718032185591
30.42857070483619
30.44582415105238
30.32401422769142
30.166261441872845
30.36267582746833
30.39732225791675
30.30271916219971
30.243939594140592
30.034595333422004
30.18297584887957
29.889090424609037
30.013773717417028
30.13258538820982
29.97009574488055
30.049738964688753
30.152916693522275
29.991129737020085
30.148452061332648
30.55820276037979
30.620076955154264
30.626228845145796
30.46744240318857
30.484014586260752
30.219869313901118
30.451466938774765
30.375499867747482
30.565419577311395
30.46365299879296
30.084558181000304
30.394127151510805
30.46097989740484
30.319226651143225
30.472060887878214
30.345846080182206
30.509316447629274
30.41540460094765
30.819433661681266
30.600743093890166
30.57414834224536
30.82542552193091
30.620688965807002
30.553200528024156
30.591060919483603
30.24262329533253
30.41212797445039
30.477146295251316
30.42485076813497
30.295954179027778
30.616367599094644
30.479872364669575
30.41104900662588
30.482359320551208
30.449963919537137
30.3290068525608
30.74405665507296
30.59814022108999
30.717278549692644
30.61601310027632
30.56404122533823
30.789297160527433
30.266326093516284
30.33168116202112
30.38617655247994
30.306899069928015
30.57363379491443
30.390598330358493
30.415010669247224
30.284727607729142
30.385486190216835
30.27819171656036
30.499842215213608
30.497786805463733
30.479107426325047
30.656053607172716
30.749002023640706
30.691971515144278
30.909565546750834
30.934315367728363
30.760871947764553
30.774453879508446
30.91470181106607
30.894028540250385
30.81659670225602
30.657567232495587
30.819269695534707
30.120376684605144
30.49285178543902
30.52613583939822
30.52691697980344
30.15779702926388
30.45908544628299
30.41766005991241
30.206879713010668
30.11525590106564
30.43846883402248
30.37418767379194
30.60493421950469
30.407856139024602
30.379682262062847
30.092716959798476
30.377008408354516
30.424098212797666
30.491535143960558
30.42512806269083
30.715169421338636
30.38167261499076
30.547441294247157
30.289513811133457
30.22763685589614
30.05383049913453
30.31886783067651
30.311262727832688
30.012134679638933
30.00703382087975
30.140809731820987
30.149713883106507
29.94979539183504
29.973413835368888
30.252059173370338
30.357310918795566
30.167265528463787
30.106716560343386
30.234774196622315
30.199792142926267
30.36631735010889
30.21745803715171
30.035565011575958
29.881227987779578
29.871387132951824
29.785589726374543
29.73934988320641
29.6744862488324
29.629400517271442
29.96889143191537
29.95846831051224
29.797215583284345
29.65517212539754
29.6347468287399
29.734848641395708
29.335167917362693
29.7777001197656
29.706179004680788
29.53472814878808
29.334505354302262
29.616820292991868
29.72145418955762
29.751692569247368
29.75023831825911
29.749304184251457
29.585266549161986
29.47040039826601
29.711114351041797
29.54264519210863
29.635956382365546
29.74138656098703
30.166461700976754
29.96714013994199
29.557422898224107
29.693943962469767
29.604235485149257
30.16102641332206
29.90715401506431
29.792353693475835
29.588113897160174
29.865318471644525
29.871757248125967
30.037077558542453
29.986068570077844
29.991363809438315
29.936435791665858
30.236680632985415
29.756677062900923
29.941161316244084
29.9949631375156
29.71980216513635
29.724282848434584
29.788074506765756
29.94937919976349
29.678662256799843
29.851885732872272
29.735546657755844
29.865956895778872
29.788100340955783
29.688731670998656
29.5920419632581
29.844532456655976
29.65826003370495
29.919407479862272
30.16272306090224
30.159492772153552
30.17795235292961
30.288915316290904
30.158577646036814
30.052675170659043
30.182332466241313
30.263124839975475
30.148257038707698
30.223319453956233
30.02049025022386
30.128766483350763
30.12843231471716
30.047243083797436
30.028499827020656
30.224469422071284
30.25909716277732
30.147297967404427
30.08672273651614
30.22179268502499
30.07909116119995
30.0483192006996
30.193024569154918
30.179392670056064
30.294246686931373
30.187101114695437
30.291954954396413
30.268705479367096
30.184064256268314
29.760340619312668
30.26892373961545
30.011358507379523
30.011283169654483
30.268308099890266
30.169242430779676
29.836620794960172
30.31694579198866
30.189481518368275
29.899816219535875
29.6820084860381
29.925799679595034
29.786894846123037
29.814996916822007
30.167779659682736
29.969527573647685
29.832461479734235
30.174462443503717
29.960895769952966
29.660797287410333
29.765274988198872
30.00288957709484
29.909769830798247
29.79811810025761
30.136886317058423
30.146891366959757
30.499846933449543
30.553978506927777
30.32750095767245
30.377653198292162
30.461468551821856
30.441016481562365
30.3314424587913
30.153303581103156
30.17825851851249
30.130296400570234
30.595909009053273
30.463458942155377
30.567759687989035
30.5392060825404
30.590293620487078
30.79595608372696
30.571456955210635
30.450835480758357
30.434506189344084
30.719324667721025
30.712581724303096
30.807102554940773
30.501492106933814
30.501065960586157
30.602517691580598
30.700170866622624
30.644896864079477
30.499113235335155
30.537976134137168
30.650225402235026
30.48996193707611
30.237447837925597
30.333346170271856
30.319714532338356
30.364646747531662
30.23324626433455
30.228769416566596
30.349212022992816
30.347483849369446
30.41831480043951
30.313102901960125
30.45770606311412
30.350521009955266
30.478167060764743
30.80289992330178
30.97181537736676
31.157441381595195
30.90362572623644
30.592467150267144
30.442822797816383
30.809398044739186
30.545858048918817
30.437585704984283
30.565941077690518
30.914648286246624
30.923309836793006
30.42437982799927
30.77866440137578
30.830455485694653
30.58910849030879
30.49231368337979
30.726485497001033
30.810168549498783
30.268601234775467
30.493547328504874
30.476304245636673
30.70344595923645
30.472446457784912
30.814546224667076
30.69141617257632
30.614438260441382
30.96827899245786
30.630723102205113
30.740418019999293
30.845040753376413
30.922027416986598
31.084839505300494
31.14841274842618
30.985497375993486
31.216914930698618
31.09043142849484
31.134882755432173
31.143627488738577
31.07630589675988
30.902529055633
31.000083256966658
30.770171584575458
30.56385746871638
30.57710930663687
30.629694506382002
30.440335561196147
30.66787232138639
30.36053426542313
30.505549482459507
30.49211610084543
30.296161611862537
30.45997276852403
30.108724687626314
30.86752529237533
30.50660340761163
30.278490093566266
30.097894542083427
30.21000457197947
30.321913457893107
30.504487323845193
29.96251316764666
30.36838153785198
30.601194741146557
30.26032973133556
30.111652380777908
30.446710094218947
30.47670546990304
30.179297746924266
30.111738849003682
30.285379299263607
29.932658631631675
30.152472416847395
30.115036167928842
30.21292164737321
29.986603357469225
30.011946159948156
30.41641724209638
30.294740136197756
29.910662324508316
30.411942622688226
30.184146646076773
30.072311194738287
30.16526021456227
30.054484041358357
30.250149670080102
30.239743655224814
29.905189199130547
29.47413863356184
29.97965828684385
29.735423751457787
29.843834979440523
30.079991087148738
29.880459050071185
29.818618669121395
29.91252915936499
29.923175973237495
30.087875369027046
30.055903802046156
30.075271489617215
30.006095177072737
30.161197433950168
30.074990017088897
30.10799526204406
29.585390949395354
29.83950849406135
30.05482206568901
30.303312304808376
30.342369302366336
30.42405098877364
30.565908566621026
30.800013163411794
30.592794097584534
30.74930780951858
30.63948519683711
30.51209067137318
30.451770789953407
30.72547197986381
30.34726134349293
30.187240552083995
30.22385140928709
30.52225844250988
30.398249496712857
30.29378867428015
30.186718144983324
30.636220318252576
30.653859308505453
30.74092654584567
30.589443566173795
30.519119235065325
30.741376378424533
30.826874548304072
30.51606562043255
30.63653929931391
30.581592754899553
30.31549785622661
30.492678154435996
30.46578461095808
30.65164634951037
30.493290747783206
30.240958291634925
30.034248034861758
30.147818447828325
30.662319552840692
30.672432303793453
30.89143205261108
30.685878129342058
30.505017174815503
30.669071331556435
30.579691380558337
30.63871971740231
30.38037342192622
30.42890890677815
30.49598944094857
30.126135078146977
30.21068191519071
30.26687528112248
30.15207878698514
29.943558753292052
29.924661438367053
30.158963628704686
30.102618604531077
29.834812994648576
29.91310830439566
29.949936903885053
29.93750796888572
30.223396508929508
30.304376975044608
30.20466884944281
30.253362838494265
30.785247043905567
30.726328450448587
30.662797315457585
30.502775699132723
30.74788478313891
30.652226068112636
30.37135893084301
30.570328463723637
30.46526385024301
30.44445081147854
30.51554766695609
30.761753089239626
30.753868659510943
30.564295969318568
30.858303063205963
30.752645649358765
30.58670390574147
30.372310940059315
30.69304807753913
30.431542408594826
30.377844876776948
30.015096175351744
30.19388583944866
29.845342104721443
30.238865278919658
29.988143430134492
30.445242324417855
30.28860710235461
30.083422039473664
30.578541466690805
30.444610111908958
30.37733953047235
30.635150918622138
30.645820925324276
30.437107588734204
30.74858342862437
30.77044533533856
30.51148706388526
30.853938795353365
30.99205588545868
31.161154857880167
30.896763069004063
30.900601728467166
30.778597586595552
30.791596103004508
30.672090275370646
30.714744718993824
30.701117450256984
30.54150579608792
30.48757998966317
30.26632695725304
30.295818382359286
30.21885660781317
30.44347020261893
30.69346055016687
30.827509998814804
30.649723421691295
31.0354267115865
31.053164811587653
30.659550325841703
30.9571806582448
30.927579257580206
30.845598437443716
30.75709602599951
30.919723073263064
30.694694985706086
30.912810056604656
30.82736900868583
30.536973848806998
30.565945588946846
30.819080091618684
30.373389388783334
30.97510720103957
30.82189456212492
31.388805946871862
31.050009044286607
31.14234464259899
31.30290336516683
30.94418151940664
31.089149410869673
30.879800680337052
31.16204706294339
30.916295365185135
30.931080948723263
31.130315331843537
30.470437279060107
30.931795008030498
30.688006874879022
30.87878791143148
30.609380226261386
30.98338492271555
30.900544538413754
30.8207003280415
30.720688231848683
30.71962932275228
30.631364132833436
30.26261577913324
30.594291884851454
30.557031038613967
30.739258592757114
30.59346550869657
30.445548400238167
30.64229284792539
30.412360806330362
30.59454826460219
30.486703054161957
30.8777401113699
31.048033057136752
30.76079426631702
31.00452047552983
30.90204315375509
31.045313746515458
31.076971633814935
31.00089032489485
31.02364277607938
31.175017759274876
30.73596448994247
30.646742953487816
30.718826089299323
30.708765729550713
30.745198376285792
30.6784940121118
30.44279187591242
30.429039724898807
30.526682455383344
30.493619306852654
30.114466553733255
30.4212858712355
30.123035992437732
30.475231366179834
30.245724434920156
30.51202026175304
30.20978418297175
30.16306114123478
30.154707228859763
30.352745157748636
30.300757390984746
30.30815776854678
30.35167132662843
30.289280311952936
30.292695498794828
30.358814044164756
30.299276007957005
30.398330201817252
30.61818474200136
30.13134851617645
30.166346656473163
30.079317492892688
30.13227248504579
30.19345835622369
29.987204400748315
30.02197761196787
30.179222937734824
29.987766743703645
29.93933097395024
30.19567141892381
29.92206495374915
30.311058273278686
30.39109297981886
30.125636916323355
30.55464013927505
30.467373379315458
30.50810306659469
30.12442730220914
30.242349815889717
30.498538363246407
30.71693377171173
30.495659467717164
30.538869192465658
30.899192733539
30.528875690412825
30.440650466809334
30.45172620808257
30.43179726020731
30.283427934961743
30.564100266383534
30.769990621786423
30.825927487431457
30.715038266730488
30.528599283300647
30.79166308739116
30.78236305244266
31.207993556790868
30.859443591521167
31.00108219398308
31.060191810234766
31.149153090545383
31.523860616016282
31.423492793000364
31.37882147068565
31.415038484113765
31.03983694139699
30.641360319793
30.807376713691923
30.610707820040624
30.773462190611443
30.80079342375644
31.00204779609133
30.752429197431322
30.95430005749241
30.75064373264698
30.685088070845218
30.540137751794763
30.392739621293273
30.67367798498899
30.844488860079185
31.01048115551528
30.88469654976611
31.313603111874155
31.133792778548212
30.97487063012724
31.250816248156898
31.288574948984742
31.174886857579136
31.376513899457233
31.318944045980118
31.43714053796359
31.118402140646733
31.33862347366634
31.46242019525172
31.413423775214508
31.51924261634129
31.39231487550284
31.156231209489796
31.373376052392334
31.275895519112904
31.31082189548437
31.598856616260175
31.23276272070527
31.375150516315173
31.50827016555581
31.487837808852635
31.186359519478753
31.47500831975431
31.518277469422507
31.238936841701726
31.279293153941403
31.570907174199874
31.49191351199275
31.274575938928297
31.178766033855446
31.084712191315585
30.925510361503324
31.062531292298438
31.01547834027287
31.006148177321897
31.120093446010433
31.30186078341361
31.177301547426026
31.227613653765093
31.17883571801969
31.09076550960114
31.388530602977273
31.43335817514686
31.32732959298393
31.243580668739746
30.847402157457363
31.084368448026872
30.90467790753436
30.926183917840703
31.008428227607386
31.436645789660467
31.220000013938733
31.10713468662734
31.045565878248954
30.903909524838856
30.981185563215842
31.30684922225607
31.17090781376089
31.223174180780635
31.0178164801234
31.113880554762897
30.91166533702537
31.136247957130447
30.953156137801592
30.958689020147542
31.320143816286617
31.557980983509662
31.33422572552412
31.458546398000152
31.636059274573842
31.426199687495547
31.431319490400057
31.4871894678882
31.45126349012792
31.38196838856377
31.278913888675554
31.591874528590758
31.241780975065446
31.112021351665756
31.10104995285805
31.411590667984935
31.5172210603668
31.502441042381257
31.257033847619855
31.28285845352514
31.538923329355505
31.453972364237575
31.40402735869821
31.07806733628342
31.211600591831075
31.11331315622861
30.947712481772495
31.164310876386264
31.364531456573552
30.774379193014124
30.913608303387186
30.865168769004878
30.89345773718112
31.068763169335107
31.045586244614498
30.962904139638226
31.01460679530993
31.147378774183874
30.986828390025284
31.165781285963245
30.719794673690124
30.475517722074343
30.358271814803302
30.289248207153626
30.64838439818776
30.564526311609374
30.76583382257325
30.82872309589299
30.68244746413367
30.568804096814493
31.00987341370107
30.940356706307025
30.785229374515247
30.91698057720724
30.881531888315468
30.69149472730104
31.045882121954826
30.73689630451977
30.95781107596974
30.922950689888207
30.84011181385205
30.7062824600593
30.801378011264347
30.964677545838676
30.808372728638933
30.767338233593765
30.98365902095243
31.06428680025383
31.07906675824493
30.832698573434875
30.931810795200878
30.86257677956032
30.90395460094792
31.253786585867285
31.113020514331012
31.02417103273198
31.276265283610623
31.35089147952634
31.571998801088743
31.140224273451462
31.263148717031463
31.031593564615587
30.98519561108605
31.470851267770318
31.238562064480295
31.22904200232498
30.986643353569985
31.044569174483915
31.056676285558883
30.858312188387412
31.107485445449846
30.958439008956855
31.065117733623246
30.88552540617503
30.885558166476997
31.256314751664572
31.293649681368233
31.291212111287138
31.3285378431508
31.232398991300567
31.248602121677436
31.255929132698824
30.958553906969303
31.28620019000447
31.01968917633315
31.481837038933527
31.197687610565872
30.86904619377995
31.196743909112577
31.456385251598995
31.335793590559657
31.580778504193574
31.488423771925792
31.485981803262224
31.221450844158714
31.372449366025737
31.166311620786566
31.342752001225517
31.33604147471698
31.36753269687931
31.5612778937284
31.246792904900516
31.346801890336824
31.235521584626333
31.728250523974772
31.45189169747065
31.596956379344167
31.51870273283732
31.43655918338419
31.396996879640508
31.50878375654018
31.55618156663985
31.393989231061955
31.591267907658704
31.56882966137219
31.338849141497537
31.387557285269068
31.283093220981435
31.554869255738936
31.418366225336243
31.47231773013178
31.41750104488825
31.188451016873156
31.415062375187073
31.857985563846388
30.932159671542532
30.924521975614375
31.39596309209221
31.20459390001045
31.1231150691633
31.31348171728611
31.2992398609853
31.26510514670712
31.35045020114918
30.85272125450443
30.883655484068424
31.12383252862426
31.381988010031485
31.14557790888802
31.292739166382795
31.35838863683186
31.18612664061353
31.12955223452524
31.03563985533878
31.227554393825095
30.97798033073327
31.37183865000562
31.011983833111426
30.917514907307368
30.841692744871324
30.843149585109202
31.241986897533902
31.133301773654352
31.094939489244624
31.123728131931532
30.98371317964367
30.85507690880474
30.96432103948753
31.2999636627466
30.855671954175143
30.869366182484402
30.972078214660424
31.155019069865517
30.862771031779435
30.702143904864098
30.82729004117777
30.72768828439989
31.02453710236927
31.09537546762438
30.68416034953833
31.02360476716978
30.818794806663497
30.755513795110662
30.835737619379827
30.904180411491215
30.432744518575255
30.386017079005676
30.494549856812824
30.581929396146926
30.626574210089935
30.719216962314515
30.62977737246892
30.520410138582022
30.689996444129672
30.585618995122296
30.429971265828172
30.66743353733442
30.68402073883143
30.661804442690805
30.674494529674906
30.216622551643926
30.443600181834988
30.400232125176785
30.2843765638063
30.319442620162885
30.415854662817903
30.21336836768968
30.411776657141626
30.679691969381118
30.568522255207014
30.956170387920512
30.575090517957985
30.506171357082994
30.42750273742677
30.69975158706348
30.552744988591385
30.530731073902263
30.702147739692947
30.261420465060784
30.42316819596146
30.258501246132678
29.96715668469266
30.399477463599332
30.283827799065676
30.36860350245429
30.248316204694767
30.534005492536405
30.495583718363783
30.336948168744726
30.136763711570428
30.237341609644485
30.549701090530284
30.345097074756378
30.548968307954173
30.514118040602813
30.46549881064113
30.70532709667072
30.906840330016173
30.44056186508573
30.394968484964853
30.397485835579566
30.458003130531775
30.704316926341164
30.653243523781143
30.285208174038367
30.40118800355031
30.24561722802826
30.249834823874682
30.406991155112422
30.298773503866997
30.09554087742943
30.249508296264654
30.420854270067345
30.201628193424497
30.063199494174878
30.2806189769004
30.395988415538152
30.083487522768298
30.15859902243455
30.245817036533847
30.25400868422415
30.08159227549802
30.311789926085087
30.30525062098705
30.43215363690774
30.419947038634078
30.335766383942214
30.33304172439766
30.648588324848138
30.306378478228705
30.417430821793417
30.375383327450145
30.425600889812777
30.330670164842218
30.365755851709128
30.619925010889794
30.48050440514118
30.249774736116493
30.4153960684348
30.642148721141176
30.87144310106629
30.858646631595985
30.943969641011794
31.218432783970044
30.961585994494264
31.157906681542716
31.005781629463222
31.18343307027062
30.893212632241376
30.884512334510273
30.69451831483533
30.73983813779171
30.886106730626757
30.951851868660185
30.716278087171908
30.8024462063413
30.906927609295927
31.000229662974096
30.937282794755312
30.802425296874105
30.76752777186631
30.90566213871364
30.775885927833343
30.736674785775442
31.071667032113712
30.963475456920452
30.848549992074442
30.878374524262156
30.82036447798104
30.59133891403208
30.949562107923875
30.720483773206244
30.712135079738925
30.506548891487135
30.780663275823382
30.674085562839682
30.63904743455701
30.762363713059212
30.519014053134434
31.004058296112955
30.874351808317076
30.991792976524852
31.057100934135264
30.96041460909714
30.946161059379445
30.601063852997314
30.47127170885298
30.326729043909758
30.305413503257316
30.65134584320184
30.742830091969243
30.467967075498372
30.593411589913977
30.878782326968466
30.964081108546132
31.13623819579399
31.187773313002804
31.14983375582239
30.910665421583182
31.00899150373645
31.161115703484366
31.247978839840947
31.156893578589813
31.063158078413583
31.273564562082935
31.056814062223822
31.191065545999844
31.280761005465592
30.74787591714019
31.164162859154857
31.390557094316904
31.40516783772219
31.18983515079021
31.42838092921577
31.3021442252868
31.465948515762175
31.324957560791287
31.250247993987248
31.60091624982945
31.366591765426218
31.4491689603689
31.33223339301854
31.183646885233284
31.49190221392655
31.351131745927546
31.01113523246824
31.152757332379526
31.239387498950638
30.987919959551686
31.12255254889214
31.128170698831088
30.860849267275107
30.976651570687117
30.893477324779756
30.647858610307285
30.976818668487464
30.609908871799163
30.572259748541725
30.925345144239113
31.056598376601915
30.846107758539656
30.720105122673527
30.879718270567913
30.86191288853562
30.820573473647066
30.69854095349509
30.975149842483226
30.651726374100036
30.669565072403923
30.73742765591484
30.816847289607534
30.601948844892263
30.949182122457586
31.192692473753418
31.142933355291493
30.830140013087743
30.730518340083545
31.036059450208025
31.187441620604012
31.172746243623518
31.02093533674363
31.45445521397672
31.302879440566723
31.421878414109823
31.433792437035365
31.115813339261802
31.216816120004637
31.16929665792837
31.14268559870107
31.221544479895105
31.24933207332876
31.028662009248766
30.501507593501298
30.96441408509918
31.04756622489904
31.15207084975009
31.240123664540373
31.5033501262404
31.335453130373295
31.39020038661794
31.29633083249369
31.220784427105485
31.357259461678943
31.025144285881737
31.35432730781737
31.34448801986256
31.26671939298726
31.512437250824167
31.17817922136143
31.199640208798968
31.13830201429472
31.132224614173865
31.35009703542023
31.42906413351942
31.26321396955905
30.947722727596187
30.816244109838205
31.087221398352195
30.904192490768576
31.04728587501694
31.067571325659852
30.641057749552978
30.870306866642814
30.935031655515896
30.893953827315936
31.156585103429705
31.029268212654518
30.91587336566416
30.941273908179106
30.963317029068975
30.442512146962873
30.868098941205435
30.621752649887483
30.519359538678273
30.77406826063509
30.6175415341932
30.95106865488222
30.840615902996934
30.74162090711039
30.83187817555916
30.9128489417296
30.915250808403265
30.985660552400155
30.84104401827708
30.762912092621995
31.164944949194965
31.17793877673043
30.961167167328163
31.285483565855074
31.335404858350074
31.2485153906432
31.09852387279892
31.25106693534506
31.2787592632755
31.135628172647277
31.239957300933284
31.304143214551953
31.231520388668567
31.52037411911519
31.67949263026709
31.942116531234092
31.845537000504585
31.633149029489765
31.452707495925264
31.33537560878834
31.679831866277667
31.78585867429825
31.269269462006875
31.411622029900297
31.21620696092441
31.565895490399235
31.230995507596273
31.505100226059746
31.54604671001759
31.42978205629672
31.3566392473635
31.18197484697842
31.157073136562882
31.218873870654967
31.154539072085207
31.28381018942999
31.26561774713906
31.340792295480988
31.37863846275604
31.62426051111332
31.74146508768346
31.44278197350098
31.402877313094557
31.412044119361482
31.422855287379974
31.446043091501206
31.82867751352684
31.539648089986024
31.312241515445553
31.596173915761536
31.451751854263257
31.48481750101757
31.28698884615828
31.442543830051854
31.285850931553448
31.519360965803525
31.145784902613208
30.88056138074248
30.99326324509507
31.37218725148822
31.338315724161074
31.188947932689523
31.49535228581868
31.196847563403896
31.31419068974317
31.735054234772917
31.43005435578397
31.635400656460988
31.33744773344189
31.62206468250076
31.57388886594253
31.50423137052929
31.285262932182963
31.02916560659138
31.5632075492946
31.36153230792192
31.171140813982547
31.055204580544654
31.055403924164377
31.29161788785112
31.190011736537894
31.11885956976044
31.328882706330713
31.415265624690594
31.31852067077375
31.259334723759824
31.4231365219266
31.362998527415613
31.519197273572107
31.61028693425836
31.412043772069318
30.997859480751547
31.150358068672663
31.623981486681313
31.174803283874034
30.821862313861093
31.072210591275695
31.099404359975725
31.154793483646205
31.16838013591802
31.002455379855785
31.034995803206684
30.937971014016117
31.113985740430948
31.187079652182405
31.097057919621925
31.006584646825612
31.268566606582684
30.86566397159174
30.970013407447297
31.25417313987851
31.22039648570168
30.934328581696274
31.115640584176763
30.89474214710363
30.787721167404044
30.672486274256975
30.52041842454557
30.798770638695274
30.87079861487829
30.719448198743446
31.043229503225334
30.95234865996329
30.86482292292493
30.84679305002713
31.18549070881673
31.15655949612441
31.064116904077345
31.021835841425023
31.25335094981853
30.940499590892035
30.918603485933733
31.146815242257414
30.96324543704388
31.39964733908863
31.15389353933111
31.20451396397206
31.287194236336546
31.350451392982336
31.165447580536423
31.110199259682588
31.00100034006808
31.15824770220167
31.415299769421317
30.866798338376164
31.05339030814829
31.128342297781916
31.165235248081313
31.320055206079076
31.326222685910636
31.29178252244741
31.406261603599116
31.46853087172408
31.5695156304121
31.263571877351197
31.266655314786245
30.777601766022418
30.93371439490622
31.02553667942189
31.225150609094612
31.224979419016144
31.047956082500175
31.216781483968088
30.767802069804315
31.031606780671343
31.09133397549928
31.097837331706728
30.56280889061764
31.019355629003357
31.027174449862105
31.045137867304057
31.028928889657536
31.18585139533282
30.83841727052918
30.781278303090257
30.578741370041023
31.180100058300393
31.071706874718483
31.009102709721724
31.48054603423743
31.242341639421767
31.067937603717436
31.219097870573243
31.075001610471045
31.349438721306786
31.206087171936254
31.316754093938382
31.222634814666968
31.25781912833182
31.100316665140387
31.166845911559204
31.239833891332644
31.146722471213348
31.501253310844277
31.09854505526228
31.08802658350978
31.003443359485328
30.778228670494588
31.008174696688272
31.025453845676587
30.573785646722307
31.04397822285126
31.06216563913424
31.26438505709266
31.183780691633647
31.445267445734352
31.056386762922468
31.3511035465839
31.47796106673006
31.60164562681193
31.281623533817072
31.260438711710112
31.14892648375039
31.386626706431603
31.40984872448344
31.451835221853294
30.97546305097359
31.133395179861264
31.23082668022498
30.948177776491928
31.17357845386095
31.117910360022336
31.076400382376868
30.963719604684915
31.18632502434125
31.22553596935349
31.22306875070467
30.967910562959986
30.69321685885152
30.790099701191842
30.672667130561525
31.000571644071883
30.689455749746685
30.663426000046734
30.705809576124516
30.347717171191366
30.612380672939683
30.588807433045776
30.697019632127294
30.619197156632424
30.51459330431771
30.802915678483092
30.881695827289683
30.873741624338347
30.846175639337826
30.425770661802495
30.72139684693679
30.582830433410138
30.83640563317451
30.45322071835607
30.656993488094532
30.545924355207376
30.824878037004908
30.721752710610982
30.742141208210523
30.597559107159796
30.68376243676218
30.6006572296517
30.727896073277467
30.757719086738003
30.474695643421857
30.73033552267724
30.82207422441981
30.60199625984986
30.400746919881797
30.527489475522515
30.497291210827058
30.611099661309936
30.524375915356433
30.437423565029178
30.491354541828777
30.587306279722963
30.386422771021
30.70192335762524
30.24720041441018
30.483858552422657
30.410527381190946
30.30563255965876
30.801023421530363
30.59979759395001
30.391596724456313
30.72633296825978
30.67391931525402
30.78560566263321
30.837869795845123
30.71621486447984
31.00186913179024
30.917829112306134
30.493370371274878
30.433791812313956
30.615052641407722
30.408142695142054
30.943528874755305
30.787749448788293
30.576587192409523
30.90948670638873
30.952885240809167
30.761817588225018
30.921753100612122
31.26811333925144
30.80325880551269
30.99801965508652
31.022827149966282
31.020713600103388
30.992993021126868
30.950055730340605
31.363685015414703
31.28539288037863
31.437703877720626
30.94896590509764
31.081968861956554
30.9559802405794
30.94945897514925
30.84141129301795
30.96696743532802
30.95909129323215
30.966255774566697
30.848967443972512
30.894250835144057
30.611948742951977
30.758362618321968
30.560634608232203
30.62005723719077
30.91290858192657
30.637269365113497
30.763268274890535
30.94943927705083
30.680713309227578
30.745068844222025
30.79861930776521
30.732630829286677
30.83616446015521
30.650059847408073
30.643338225409202
30.885335685032786
30.739904813836436
30.771611225707346
30.690730688319977
30.366762356746875
30.721259065322574
30.779895533847608
30.78938166783714
31.27121521814408
31.338016400508195
31.113553094663377
31.186922335922365
31.079605629055557
30.956616444806507
30.981350987251503
30.581261225720997
30.690211616629547
30.767640625093453
30.683879852965283
30.592792592953934
30.37608184074916
30.506018600019917
30.824176780936092
30.643279421620246
30.78225234845199
30.89011516451959
30.7422358767951
31.283939601805525
31.153254339161506
31.452719221902477
31.029078448206466
31.416193810756262
31.513987483578564
31.334665931877534
31.36729687860354
31.101005379110823
31.14401311106576
30.986459904189935
31.00220535061113
31.4239088366191
31.315400341734367
31.24572883242367
31.33465648293943
30.85466165221568
31.311064333746636
31.075558042390618
31.210351060035872
31.228746588970722
31.46791364851877
31.407919112258917
30.9967105514828
30.889225968150512
30.708060017497804
30.886166392453024
30.95484199857983
30.884486588159245
31.101374467167
30.736237079972348
30.840230106428454
31.05332546260786
30.843675986538216
30.947219519739708
31.069390097483936
31.074059012438795
30.965458650705052
31.021112259903497
31.094112426601942
31.51947664820058
31.57173280755718
31.157503649413925
31.165974176837093
31.2330719522218
31.047858626681762
30.9847279794158
31.310484360327298
31.210473154529822
31.281832858863595
31.40274296063309
31.2502042071632
31.262140021304074
31.152388727352907
30.93872156839658
30.81772779902488
30.964846126617456
31.290431134393714
31.2136369814544
31.19265692687705
30.683814477000134
30.90942065307285
30.86827310349891
30.94628971541159
30.912725853450436
31.162168448426073
31.119120142933
31.253935007722056
30.99937993048755
31.263392907891514
31.074842950161724
30.969871622110652
30.848799004345985
30.89257663225715
30.758567606937827
30.645281146203068
30.723239138211937
30.481045476968344
31.20776568913983
31.34728948749219
31.122756971270434
31.27649813512216
31.084056893819174
31.29015067310072
30.944512492661175
30.945664811632724
30.96963212793212
31.021145472144177
31.22184175648597
31.464586432181683
31.281281479887042
31.302451558781968
31.109698704076404
31.513075613583773
31.49847467773388
31.290318685623028
31.29085244596569
31.41709601849562
31.563405663089693
31.608319810584362
31.596908282203287
31.413979132955877
31.58082311710054
31.262695612997
31.337484746639934
31.270503705213056
30.995034719657003
31.41377577818938
31.23847179566381
31.18297783435593
30.94312051146993
31.032614959539178
31.15810495630136
30.858022159611927
30.916655256231248
31.184743236286707
31.265973049084227
31.082537196350874
31.079943880394165
31.231360250529384
30.83408853795768
30.670277450948344
30.88415129486212
30.969964314167363
30.52824330892425
31.056985981046957
30.945252660443288
31.263882017402093
30.93441430667654
30.99688210655364
30.83233496615719
30.677733981874994
30.82999980685472
30.93182975822595
31.346447268899908
30.866342677281914
[truncated: 98,002 more rows]
