# Supplementary material for: Comparative structural insights and functional analysis for the distinct unbound states of Human AGO proteins
Source: Sci Rep. 2025 Mar 19;15:9432. doi: 10.1038/s41598-025-91849-5 (PMC11923369; doi:10.1038/s41598-025-91849-5)
Supplement: Supplementary file 6 — Supplementary Information 6. [file 41598_2025_91849_MOESM6_ESM.zip › AGO4/r1/PAZ_L2_distances.csv]

cm
45.8268140292446
46.15748377436399
46.16683183354208
46.27180499196011
45.75640995248183
45.84172516654848
45.54011461528621
45.425188765941414
45.72740132718597
45.63293578623183
45.350414122498904
45.713937120191936
46.008478973023344
45.9954772417526
45.70816239756033
45.79673361376173
45.49577611055977
45.27845596290263
45.0283349945209
45.019423619089004
45.09881176000326
45.31397047871285
45.259406914469984
45.6539544999304
45.771570258813554
45.706060168661544
45.680452040529374
46.12182607957824
45.809230600278404
45.74209455104414
46.25672630897526
46.08840786994491
45.98830134797401
45.47611624376933
45.789857756970804
45.522376588959354
45.83301175238348
45.903947696207794
45.909356697025146
45.73208649516527
45.66957750536598
46.039615601978035
45.636451147936114
45.320089348595126
45.15547514513102
45.43086948086083
45.503699528473675
45.728179190153895
46.03266080874247
45.64773526320801
45.37306542131745
45.943932694252815
45.814187518322484
45.779764838289324
45.95828790356934
45.844464152660194
45.97480769891231
46.128097917797696
46.099133631988295
46.50589921170816
46.17313768263626
45.72244776553457
46.08147474617322
46.10742695600327
45.99799938210403
46.10302895264548
46.0021581488832
45.92114326433743
46.32301966468463
45.89014281157021
45.81651805923318
45.78745182287304
45.96460053708409
45.93228379668332
45.989033464048035
46.38851916577778
46.15814155052643
46.036728246485076
46.137934395322354
46.22901931878485
45.882921165587376
46.19553308189758
45.84254528410969
45.59530545360006
45.76386737671595
45.97132154440526
45.86185862491671
46.037316994115024
46.17451037745519
45.94204979772492
46.02397782177209
45.976901273006696
45.838790861004604
46.06915889038566
45.666514007814875
45.870645162059674
45.40589458871614
45.674554068199235
45.95074003996378
45.77469220355606
45.76152266973882
45.79408561987816
45.87252149687982
46.043969440201586
45.818172999859044
45.6222123266456
45.86048229944745
45.41779956668181
45.398468862064284
45.41012267067894
45.27341848860365
45.587909667918886
45.67341068115097
45.79808382251665
45.74788410296728
45.80112975300816
45.7586430300068
46.308432515478216
45.569215219991264
46.14684668660561
45.93509114306286
45.72006507702942
46.064976594789655
45.86215995439797
45.4254961333936
45.98029501834663
45.794176728743636
45.47872961096561
45.18815398400155
45.10847816748265
45.26974878128631
44.86517879601313
44.906062485067714
44.93224407639142
45.12805033248002
45.390720277802416
45.45613061898974
45.78894340112829
45.88094890375111
45.972712958350115
45.657631312652484
45.238368561723455
45.51674640992429
45.78692265464302
45.78744001793278
45.92268965174734
45.73684835376689
45.813041120253985
45.825785387383235
45.84367618444526
45.801519999925226
45.7805062500462
46.05640182770578
46.162121493275315
46.20114903633769
46.23477219536534
45.89868550354264
45.92665077551429
45.929951860004515
46.38017223519786
46.18466343034812
46.08688723743848
45.76051464564826
45.80396804537084
45.73360703175962
45.975306172561
45.833981566496895
45.68704113644864
45.5026270881544
45.57352817823433
45.87352105892657
45.76536575164452
45.86479898950283
45.421798108269044
45.5230679590657
45.40115512912335
45.989695444008454
46.07398209727821
46.15299531342101
45.99742469199235
45.92903423128266
46.194743330629606
45.87021633909183
45.70914434862293
46.13017824670185
45.804100484778886
46.15379762262797
46.085303872284214
45.784892601279765
46.13353048805856
45.554125334583624
45.70743049658768
45.32720539917
45.737362812832686
46.1444109708657
46.06553516751176
46.09502981090303
45.82717056226977
45.610154521533524
45.82896969608934
45.41075887485103
45.519828362213055
46.04991902638625
45.65527526320658
45.880036515331746
45.393451959031836
45.65580558846336
45.39953145501193
45.664394364709885
45.95695369531322
45.5663919219624
45.187537952803176
45.273734579291244
45.328412490997906
45.596306713364925
45.57754166307937
45.60652661823884
45.74955769543333
45.87182653476476
45.790798354524945
45.391286482343546
45.66030047852251
45.82097351278251
45.61825164397701
45.397094238541186
45.47494926271393
45.409627359359426
45.56148592743949
45.508842251516796
45.762481843621465
45.738025090853775
45.37541001664582
45.65302071233615
45.59107772542468
45.85597586430665
45.565466688531735
45.726907231499304
45.74648952872557
45.11158753279252
45.193646372433015
44.90740089820951
45.335195420588754
45.326649070205015
45.34271594827741
45.73171835896374
45.30622510117372
45.29875236352632
44.99405662362626
45.07631237174117
45.29776249874499
45.78365681555527
45.87611055099297
45.81349773819412
45.88880171847171
46.38217880866455
46.04911471947393
46.07905667084635
45.73977124169057
45.858756403827414
45.73709560706138
46.00062552270537
45.84520526416767
45.28505447193921
45.615961594210134
46.01879297840357
45.865620906324246
46.04154393470409
46.231929043075446
46.02917068144076
46.01067752234077
46.223994727444015
45.814444229267586
45.70745328617512
45.79947641651633
45.7874395589403
45.89051906466055
45.72890317593352
45.32647524191444
45.381191740336035
45.36642716683553
45.58778856479566
45.51001554001964
45.77446204570788
45.666315062199594
45.28938695687492
45.95878546886519
45.711229002238454
45.911575483780794
45.580057862006925
45.823237742051184
45.77407318078199
45.86861582114169
45.82766075932283
45.83473470303646
45.75296892964312
45.911700757215165
45.92434141504834
45.44688315309295
45.5387030359827
45.661851944791735
45.3668491466598
45.31019598868349
45.018067897520865
45.15167476684039
44.81334397346009
45.0573247699851
45.29004669168434
45.44901638251952
45.40279550928983
45.265763114152406
45.01521039237103
44.922880993547395
45.50725866380575
45.63242037353566
45.601653247478666
45.56108914599669
45.543435372102735
45.525849291912145
45.47955642154082
45.6284146831253
45.768308205479016
45.56238885766979
45.27124949795291
45.644604012081594
45.43643319178961
45.283484745656516
45.36840707448038
45.33295669636004
45.72282674626826
45.71818770382387
46.06114557830153
45.87564575755781
45.84881684886173
46.08359211172553
45.646432594932904
46.010293436804425
45.894817495465595
45.77315985111825
45.812528137139964
45.75838251696525
45.6444309237611
45.67322723094853
45.631105245097864
45.67315468468042
45.6875635823591
45.695300586579044
45.51973120551607
45.2300545860864
45.521107930187284
45.244111794459286
45.18306242019253
45.34880428598557
45.329310904753676
45.39151744050689
44.896225851374574
44.9165460206807
44.8604190196601
44.787396282553104
45.23493187384559
44.92699986542649
45.29178716861776
45.3631214241635
45.49299645616219
45.28365968438703
45.370636507045916
45.207173120524985
45.33261310036367
45.67568398269315
45.504194515034015
45.63441638572054
45.865935468198316
45.8729833993964
45.4823879087864
45.521272343924565
45.743216165254324
45.484932964830215
45.58399729484231
45.19749336979844
45.446117091746395
44.63941785786382
45.21973097174877
45.206233114061845
45.220883444409615
44.892554104657606
44.92761524362108
44.97583968878884
44.88389530741358
45.09080403039987
45.24781156628921
45.43421922503248
45.524215668946425
45.452391003400386
45.48770063713183
45.25171374395177
45.39811096426703
45.37855737838177
45.6753228396225
45.709024016736564
45.997678335769024
45.73279302432908
45.6546434852964
45.55244154277436
45.43203231623972
45.20596538384281
45.53616332438905
45.5650230048636
45.08039118438109
45.41233233078147
45.361300262288
45.43861075541811
45.07000600010937
45.1822686507667
45.306963881819826
45.439547804650054
45.38840073290623
45.53824821735512
45.46631769901445
45.485790825342164
45.63216500905797
45.221052894617486
45.29267270495993
45.076912216647635
44.780071509272894
45.00667539045174
45.03851269887345
44.760500183622156
44.85156195024675
45.19777082192977
45.14532872582531
44.771582041116595
44.73002891341441
44.833116261088676
44.9309177529755
44.515780950800604
44.86033593885218
44.84206558685189
44.853799190104375
44.724280703591894
45.038970417467304
44.718657074081605
44.93966502460216
44.911932878919146
44.623721840924134
44.64460513441682
44.60756819523373
45.01330970280748
44.54003705318701
44.85322779911311
44.75772323594472
45.28669238998534
45.244199394621944
44.77870805313291
44.8169196949236
44.601159187063914
45.26716147169619
45.04122273055828
44.83277629905242
44.97719092685829
45.11499489021655
44.81007955785407
45.04195700214276
44.86359676574447
44.90526741164653
45.10885844131433
45.483065616886506
44.74864245369485
44.86435527013362
45.083557449305076
44.863260813529344
44.901077956871966
44.87897189904837
45.031573529033786
44.67905953216565
44.84830594306838
44.87795121003641
44.87574914656622
44.80499679922292
44.817548871833715
44.961008571993624
44.97220216509251
44.75270811777696
45.17152501155051
45.39844435498186
45.22758084512647
45.19894095613444
45.57314210968246
45.29474847549934
45.09344171581108
45.34981265340429
45.343140941031656
45.00912220900748
45.03955124990239
44.99517616754849
45.168980934020446
44.83826122866174
44.91993522491004
44.8468093271509
45.25100233571337
45.46939170461141
45.0714694748758
45.157826648166285
45.1951856135095
45.20155862131067
45.346347279268024
45.50539383844695
45.62326571643773
45.644598371738915
45.2097365528512
44.94894364456803
45.39436709796796
45.403824041212346
44.95807870928756
45.20361495047161
44.959879700234076
45.22675245744039
45.53524942904674
45.2965407523363
45.00951424098684
45.64295179709999
45.35788296851536
45.01861389479181
44.77745306096435
44.79690260243936
44.8534067312555
44.6709954083058
45.32791763819029
44.936806313033536
44.76077518050529
45.14765388108669
44.81370128651974
44.46800982085513
44.73906025416149
44.809606434610785
44.66629433659266
44.80348032218516
45.15103115644037
45.095085700220146
45.307089424646946
45.32549233410794
45.202628187157345
45.61213230059366
45.61879579847436
45.595739195156625
45.297095414991894
44.87343948854625
45.134821159454
45.138804204885965
45.79751629307166
45.84370903807852
45.758875519978034
45.752366770753156
45.70013100384081
45.95568523749604
45.91120292491503
45.52513671410274
45.4841654413122
45.849942269909086
45.69883279844464
45.63483185447236
45.413857633211556
45.42548097387546
45.614507663940095
45.65206962415876
45.718590312354
45.62889758336611
45.657921971214535
45.732568626710396
45.44597237561133
45.242304541009865
45.38821209772268
45.22591847592731
45.06783578034376
45.00117696138366
44.95638807233253
45.06017157989545
45.52923727192469
45.24713992154218
45.27772031524876
45.62675330945774
45.48578331282709
45.43872545545121
45.93731730490176
46.317605363611726
46.531656477381844
46.07494137700606
45.63108819055714
45.645685754143514
45.93879749817541
45.54861432172466
45.62121980857934
45.8077044196318
46.29007590892604
46.114521491312914
45.56833383717924
46.054191411926496
46.04483381989933
46.03685195322059
45.964120572135236
46.05386138172222
45.9261702448377
45.57746170682551
45.88254323347832
45.73789100586755
45.97107588701086
45.50803519262115
45.84677259468816
45.84341317059723
45.57445339685283
45.833430277448635
45.712063933913534
45.55713317533995
45.610446408972194
45.823895783730215
45.729834028013315
46.19950081410824
45.87770431093211
46.40177599189247
45.939625349429676
46.04995726426118
46.18527553450964
46.197935901512395
46.01146529667491
46.17313713462802
45.79874023611944
45.818245542080035
45.574705302988406
45.492983065311506
45.247637101975094
45.5830015265058
45.35946714495744
45.49027148379843
45.38336924862276
45.50985158811072
45.60647882483178
45.3829418125307
45.81222193532902
45.73920770252138
45.50325035983503
45.43263449822371
45.3968233106076
45.84853426066555
46.21923631444713
45.6093140556492
45.91487485208418
46.25814515970045
46.123356100433824
45.853344820850054
46.170166306753124
46.099261767998165
45.86142416533495
45.63230444381412
45.876227436300226
45.40327882287029
45.558016012533656
45.805104723071054
45.87163813888962
45.55293945295944
45.56009371598615
45.594470688838996
45.28669928908159
45.19870513819641
45.7160837106222
45.451070269171595
45.159851357751045
45.43289580120448
45.19335902282613
45.37767246620731
45.492899398118645
45.1297476367576
44.935884620023344
45.1818520827674
45.22794509880087
45.129371329457555
45.38354304454211
45.27338942139722
45.28564026903264
45.34220200591031
45.171270912842594
45.32735474076431
45.40279131851325
45.420566409865465
45.33256172706852
45.45123119548094
45.48722709452625
45.477573576317816
45.11076135241591
45.309164539436324
45.471689740686074
45.54594651997972
45.78107821643804
45.72419201748146
45.917019354447035
46.23337018165403
45.888855768492085
46.17895984324619
46.197338916297596
45.791140444456005
45.79347533139823
45.708246705486715
45.45134384383861
45.037186570418584
45.252778355729376
45.65218574936359
45.56296668572178
45.50552128795004
45.591949933257986
45.750651298009736
46.000079662645476
46.04616743662602
45.81237691032433
45.45529672593408
45.769821972909064
45.89263341708681
45.69639588933637
45.88805645882936
45.754930256136554
45.47459277403437
45.58295510019426
45.78896085111802
46.07928824373909
45.95767965820302
45.25664048581721
44.977595967306904
45.176577828358774
45.77894622104679
45.94594104458237
46.06451582264357
45.9665125079636
46.04511752978294
45.956583352367076
45.68957413414713
45.78552700595075
45.50145945673842
45.51770201402632
45.55992097814906
45.203699559135096
45.15059324230286
45.33896962358316
45.220112089954696
45.120546045980184
45.09679186738934
45.01287696027205
44.94467415493979
44.62632490142294
44.65502164248071
44.94470967792488
45.04767893805662
44.99937901031774
45.31340564802364
45.425513964468884
45.10646705158877
45.778532457522694
45.93741565673451
45.6492220309409
45.68362792925565
45.70012649076283
45.43481373105856
45.11333078139317
45.572488944002394
45.36084672811892
45.67886053976042
45.56680029818609
45.562132767828736
45.7258096109739
45.39422254934741
45.951568606064455
45.56031377326283
45.282420488838675
45.05211072468575
45.42415458189412
45.60480600687734
45.211562101601956
44.9957187669032
45.035173144786896
44.71476909156071
45.11990410788709
45.009949560691936
45.54075485002775
45.309083036512355
45.11301648824583
45.92298208931542
45.67991729153548
45.7034220901902
45.79491492230626
45.740534131372534
45.773433194954215
46.18318171659728
45.94373224142203
45.647898364957896
45.98759363462038
46.393884205566394
46.583535652047416
46.45863713701986
45.97103158769583
46.08176076437734
46.21046653378804
45.99329149567628
46.27375572606468
46.10134603845898
45.87776599399723
45.85013517756229
45.525782437543704
45.78877464081743
45.77116833856197
45.965061934048165
46.13428663027996
46.1262599069903
45.96369228775614
46.33353847010527
46.400824155581475
45.870199810853975
46.30980779815616
46.28649596288303
46.30058520013959
46.187936185372834
45.971559002496726
45.89399751920532
45.897664945586506
46.07991822045594
45.77968531479873
45.83096551382874
46.02946692441102
45.7527346577527
46.31432753551723
45.99458681929723
46.87852757647035
46.427946933850855
46.42916818747299
46.71264967364737
46.196174421226004
46.21409357481657
46.369610878868976
46.71489330578722
46.24036243441568
46.38167521461771
46.443175335750496
45.63124163740887
46.0698361305104
45.746838713981425
46.03172154709569
45.7887531449226
46.24298405853188
46.127354296758966
46.31761125124576
46.22351853128856
46.22426546121696
46.08793428771763
45.881488450738935
46.13317609348504
46.022247766193765
46.39875782144965
46.15862891460042
45.94486114677736
45.99784702704144
45.948303591052124
46.06111530165236
45.806422693148036
46.09325883282951
46.14095683334337
45.92085525041647
46.283923091860295
46.34940067327768
46.559835880863616
46.55417369597112
46.549560088216644
46.637163249883066
46.66402722400185
46.31293547276679
46.138595918806566
46.31198886170737
46.26400041569844
46.35195296537884
46.236955327781764
45.92907930445588
46.11699655399964
46.15353964235987
46.027992025302304
45.922572188349875
45.84059181087598
45.5324333927128
45.99495526861778
45.61391909022933
46.19195513296867
46.11103922422629
45.634323441228766
45.697931480842165
45.65979177856333
45.86536477782582
45.542246164182295
45.61853259587636
45.98170185743898
45.83821635480107
45.814275159252325
45.77695247960442
45.97498189439241
46.07376266111263
45.644485096453295
45.44024990102987
45.60261385612978
45.55683926513884
45.52631684560741
45.416058997708234
45.332430052125424
45.319716242354296
45.466083919336945
45.53516528037764
45.54115699454798
45.45266690038941
45.56039002290533
45.75075941619338
45.6475575806026
45.9249774120997
45.77963830517721
46.083204301144185
45.63309544052693
45.81201873616577
45.9059851431203
46.11708258529155
45.93075723079942
46.01006442082334
46.32448652281641
46.31953297329827
46.15340345533365
46.25428851365068
46.007481744505334
45.97191414390896
46.11464604918304
46.43668698744208
46.24718861886463
45.99201312604564
45.77056674185256
46.449748298004174
46.242260172314104
46.381550865748856
46.297386688181135
46.2533228954755
46.47634010242149
46.536603039668336
46.93177040379278
46.84254316577459
46.80932433364908
46.67621872977853
46.379550700741696
46.412539145023096
46.412903865125315
46.145608735926416
46.28354365233501
46.230656611402495
46.51276152663163
46.220932923048615
46.46435463014252
46.39609896504205
46.16626809155409
46.009425687450296
46.00651961718679
46.22619847056351
46.19332629949537
46.26185095372559
46.15957784539977
46.453553558301046
46.463443778486734
46.39370740903767
46.67346751941147
46.63558584611955
46.65258157439498
46.47012667946315
46.6580564966315
47.02478701875903
46.26563774175781
46.81993649957872
46.83459381481374
46.62922346376698
46.68035825406637
46.715719833673965
46.42075698240602
46.51759312329464
46.3680304132767
46.4528289767539
46.83312764971105
46.41378587456087
46.686551779483494
46.49865465605472
46.98191768765081
46.61337911307063
46.64445008447237
46.65231000738945
46.41072073431353
46.564271021736396
46.91230764078569
46.52177464432756
46.55810962221306
46.52740735336978
46.30901317401122
46.263407130426884
46.3635867441268
46.15659058332642
46.46264272799753
46.325324660048146
46.59676503989019
46.42945701262648
46.37465858186905
46.442075187681965
46.337846086398805
46.82788196806885
46.701505731018244
46.62336295916171
46.929910228988334
46.48412740291178
46.61304404450462
46.6230364740581
46.40731918518771
46.39418024187346
46.862955272071986
46.6422098396181
46.320894597962386
46.361209513070726
46.03839562282381
46.28335248003391
46.50176080336013
46.19945713125711
46.27312853543101
46.01871490699126
46.31385469634244
46.12798875309311
46.22262137110839
46.02280137892853
45.989899213685014
46.55242784004442
46.79192792156464
46.73970718708072
46.917754365471126
46.80142167177954
46.737952989221455
46.80061483473685
46.86149431850582
46.746008481343154
46.83941149986439
46.5085623519008
46.791053778570024
46.70321694189172
46.54402989644014
46.26284370348961
47.05719647243463
46.886479585291944
46.953392049163476
46.771944107009524
46.62294713965097
47.127508250328226
47.07414322420362
46.69020413381278
46.56226234430776
46.737422899774764
46.699974169053085
46.230802824831216
46.61515103377708
46.719075384940204
46.13787900260007
46.27849766934646
46.37464158052019
46.16629532208474
46.5044819717437
46.31063039304693
46.3068244088609
46.33296949294479
46.511340943957435
46.31088503205087
46.264606928639246
45.93349411727965
46.03892173201602
45.837924617382754
45.687175724566586
46.14000638057189
46.21352704163287
46.409132839935054
46.34619702368214
46.245968760524335
46.058978117721395
46.58739817207201
46.577978106359545
46.61033335188466
46.530728013381555
46.264807794269785
46.01811774792493
46.364929339655696
46.02998384959708
46.04285988784363
46.02694154522549
46.1289323882007
46.3503615965588
46.243878267056175
45.95320861846658
45.81226211484467
45.72292871565155
45.96083815036976
46.35082453963851
46.351239439980276
46.27053423698212
46.44608770436535
46.21183285485305
46.30055362781438
46.418549385907816
46.37043547616227
46.03915266775667
46.43022990897556
46.182627136358484
46.69719472675385
46.09162063369336
46.40032537027056
46.253733560432956
46.16454663780167
46.489332536207485
46.2646372667567
46.316204852425464
46.072393053749266
46.06723265320724
46.22061987426912
45.86057101691038
45.95716521080553
46.09794017009852
46.06880895069351
45.78446209482204
45.74331475864131
46.004516909479854
45.9339300103246
46.37552896973663
46.10770976757507
46.17257520372651
46.14114130702067
46.220416199686476
46.072503882253486
46.31454828445821
46.22414611037316
46.58914649521778
46.54258009082998
45.89128749613193
46.42410394768056
46.483266653152995
46.52208019418275
46.48856831600198
46.313692996314785
46.44186215498526
46.23772300202828
46.35193987025386
46.481213582368476
46.377795450758676
46.5701903196644
46.59309775716185
46.646142964626684
46.47113086170229
46.270966603800424
46.3204554269378
46.818463675328346
46.68811670542856
46.73734822232044
46.771711116280954
46.64244726782352
46.69594084435911
46.50112370998114
46.848073266970125
46.68215267219653
46.837237859358
46.74834314395244
46.643034595711775
46.486180729930624
46.40190000755261
46.853981549273186
46.670977565024856
46.68972335103642
46.68527323582373
46.596986737809246
46.595571492666316
47.26398993678743
46.468023558368564
46.41422685473293
46.95272424628218
46.85673904031115
46.89185598741492
47.034733069460515
46.8276717409995
46.909189608963324
46.861379773793075
46.369343683548685
46.43391166225201
46.42142554471985
46.61822629718615
46.45618873153499
46.640405811688645
46.63441680214928
46.36252502512137
46.64719208090301
46.30673159231228
46.33776955007158
46.21346265294585
46.38073410493288
45.85646861314292
46.02483671684788
45.98538669232548
45.99335857954604
46.49244604600954
46.48934030066476
46.41247058514733
46.40725570590458
46.325621121882094
46.18653178704673
46.17459872312139
46.45355589573336
45.943650088475565
46.19548800478733
46.20870028558999
46.28677924797484
46.20798742187185
45.9735490372922
46.02500773925288
45.80868430270934
46.298341786277696
46.31215901704796
46.008067414361555
46.488211183358786
45.864833089534606
45.94685441177533
45.98744876162016
46.16186623657169
45.64758173004172
45.55537804980429
45.94259098912541
46.02885419818271
45.94644785303415
45.979717042135775
45.89556561429995
45.96560285168045
45.79436210000846
45.870762147716356
45.72468231916916
45.91173967327369
45.91944649353972
45.9538900525976
45.99949197199575
45.2836872636223
45.5025321219863
45.78462932344767
45.34215675695757
45.58758646789586
45.99489417238529
45.56098831659072
45.949240356435794
45.638124293767554
45.47965206616496
45.739553328270475
45.309432353669116
45.29516655447215
44.89450567739728
45.20845041437577
45.33400120362604
45.120727928211544
45.528681147513865
45.008084127983075
45.149308729170635
45.24891198080919
44.95185658735478
45.321682333105656
45.29899261171932
45.36937162102771
45.648806619522986
45.848390534675026
45.818405897914616
45.60644893534034
45.51699216433293
45.62755040313481
45.654844061457034
45.724858078987
45.57168193466602
45.816237734394214
45.73025090073084
45.80358894125736
46.15541322214454
45.96422492574774
45.46951831132162
45.15031957628121
45.50554548215222
45.834042956392736
45.685430962064004
45.29607274954006
45.41139313457505
45.402028069035794
45.32004116280101
45.626661096627686
45.096364735891484
45.167693866085955
45.53414132992088
45.433393212350424
45.54981198218196
45.25946875930575
45.52474701864508
45.57866768811503
45.284170989813504
45.274029190114405
45.58683446863936
45.64977592787841
45.36244964466635
45.620269720252594
45.46365221034945
45.6094901019056
45.7183998312947
45.529770464338675
45.63494318397116
45.830209850488465
45.71033828905063
45.61292458186502
45.70196397974826
45.678127075444834
45.780881073562874
45.85244042597377
46.07017029972399
45.85986271362582
45.51047613111113
45.99588331436439
46.218813809288726
46.32470335162589
46.157562166967544
46.238841207207194
46.45273390564864
46.16182374732699
46.422021822982074
46.29879414098162
46.51352023789721
46.10231909710488
46.0425553122235
46.06511745187043
46.1048644190037
46.10880037327827
46.36789981923228
46.07386491720143
46.118668462611886
46.23407148202372
46.34041383767723
46.37923113684885
46.1168185621482
46.10384623973399
46.17414313510579
46.2654514311728
45.94375816956449
46.30770096664756
46.29261041230111
46.186052137248744
46.124735377978205
46.31886393402171
46.084486840067484
46.08071701538829
46.0300994393593
46.071004999970135
45.99196460325361
45.9352838139024
45.940592635085025
45.883705496291185
45.889531729642144
45.86786281419144
46.23272583134462
46.17892663800901
46.43077569933434
46.2159366079535
46.080611612287825
46.224597219615305
45.900362885444906
45.590662755612684
45.55244392970612
45.72004549267716
45.992731196665545
45.99410289193288
45.859604137397625
46.016855411812905
46.1877883413335
46.13519406413644
46.37883123377017
46.45194185537252
46.33327476716527
46.24067345780596
46.11483844606602
46.261600527360024
46.26998060675124
46.12011649070553
45.969256520375524
46.242209621514725
46.222281281959134
46.52257621199874
46.52305269075464
46.34049768705078
46.619330623165006
46.59968626230607
46.750587215640664
46.59198548575799
46.902956822999755
46.64808204175286
46.9506162121857
46.86048955090047
46.84302214120787
47.27791213780533
47.180323671736346
47.046619803672904
46.678164222909196
46.67084682794181
46.9242891061517
46.5149508009624
46.3539621864201
46.54678953189448
46.54409045503502
46.69152576154785
46.734426509152776
46.58666143847815
46.1864265623647
46.41535531256246
46.58826645265289
46.191144147741745
46.504062435680616
46.197755308206254
46.03796951568052
46.380756745129965
46.51036785650091
46.03017679746616
46.575801104816165
46.6787912740987
46.52614423338123
46.60260392932439
46.473296769785534
46.47783664278349
46.07448481665435
46.026779111414555
46.07888159043417
46.30212617841964
46.17453282996124
46.19739597537963
46.56894480395385
46.634372449906024
46.289053486635225
46.04092892516127
46.32680792939481
46.54355167632004
46.59440390894212
46.36227917130867
46.91241627811792
46.593889704148204
46.70984333718755
46.844810955308745
46.8919202239317
46.80207555919383
46.943300940877734
47.12465283681433
47.00981927113959
47.06315336354022
46.631201485873156
46.00008741857881
46.472855957916536
46.58284083416024
46.719833063378275
46.77356844648139
46.979801443061405
46.79734959105217
46.97953252254239
46.716608713147345
46.830094325235905
47.12215187161355
46.70220033579636
46.97019093389814
46.92211777790535
46.75273833747545
47.00079545019114
46.74922992043791
46.765932633446305
46.50361442520212
46.47673380035609
46.63166619767606
46.6675869667
46.65198338920878
46.419615031250466
46.327433963195496
46.347980301581465
46.33301296281456
46.608281946875444
46.62425979676758
46.03512944292058
46.431171246232985
46.68641884358744
46.401316570052934
46.535019013921236
46.664138901821914
46.372792643068934
45.93643247298363
45.7587857019006
45.58431272762315
46.138070797072466
45.88499885638408
45.42870035009915
46.129233998532165
45.873380000958974
46.10466462136884
46.07343791607255
46.20902234464636
46.384694125241545
46.38116297292491
46.52802854283293
46.47038425112293
46.11637925897641
45.882385666611164
46.38791254308389
46.693158600623654
46.59757460336378
46.81323084713439
46.70559933538793
46.642344970011735
46.183702390066834
46.27179918036801
46.52449655483383
46.277141768424485
46.37581223898696
46.42716019293875
46.48413432190381
46.601415027974475
46.6905468066591
46.963688365165545
46.677246233908086
46.60088142127972
46.57232613321999
46.33238708504537
46.68278313059315
46.82173283679048
46.51783184927183
46.59803385130258
46.28668231279996
46.587201210704436
46.3527127162671
46.612816429381596
46.358068783442064
46.21277805851697
46.20887140123101
46.127382282851215
46.38745457961052
46.27427077841618
46.232185839326114
46.324406411051
46.22684361106701
46.21305878950702
46.09190336143477
46.549872986067314
46.7213561080326
46.268746098157045
46.312689799676384
46.55285761524539
46.246837678285445
46.4107511680441
46.53991448840322
46.6603397960178
46.31225229339198
46.787161867825986
46.71900825026274
46.76465610340203
46.51082594834688
46.7463507627641
46.535740641306504
46.73024273464198
46.46774708829355
46.22534730934981
46.30953948316991
46.64998462657948
46.573470634485474
46.54372783991814
46.49517717243426
46.32619641676781
46.461802702732804
46.62262524773138
46.58082289174406
46.664863936748084
46.21284445754832
46.65910039465726
46.63801158414038
46.44373089899386
46.16009721343256
45.82226192889533
46.42941052903825
46.211555255241926
46.23273293455449
45.95533481712024
46.09336431117135
46.25020655306365
46.03802333623443
46.25412084380309
46.4098959614399
46.70153481749981
46.38259392284611
46.334825627440395
46.69883156706654
46.61074372037757
46.69326783689865
46.44314602672462
46.51085788744248
46.40777317846926
46.41820220009958
46.745042266416164
46.34668506492828
45.93984339916118
46.369546395768744
46.431152405506964
46.56954580589764
46.35812394290574
46.258989473495156
46.31336799301915
46.205728678099725
46.302536621917255
46.552593367903505
46.4424590992525
46.06882681262564
46.310870193054946
45.87835498618813
46.193113263642424
46.78797889712151
46.468951160695035
46.140487729227836
46.05729613010262
46.15237245509363
46.13009244489955
46.00107349932785
45.87871250173162
46.03181964095929
45.86147495335387
46.00714762655662
46.398529972300715
46.2811879447255
46.36297349693802
45.953410979892524
46.45397377898284
46.31506381647633
46.61484992255386
46.493648576740405
46.6847144385164
46.30277565603341
45.766058798399406
46.07969821406995
45.99004215142807
46.364147551312215
46.205997948270166
46.221243397150204
46.47092315091788
46.80421188138437
46.50687668977145
46.30683101061862
46.165273356895085
46.2245580497289
46.41454772796269
46.02140314452867
46.08878803560145
46.311230098314276
46.34442229551241
46.72901986129848
46.38676691913878
46.4421539786293
46.391544228658084
46.664083127973186
46.575970796005564
46.40009169116706
46.64703833874312
46.172308580122134
46.46705861507042
46.194112029093255
46.56602676838877
46.427829412297164
46.187716024071605
46.35936947525572
45.99520352863911
46.29462618944672
46.44715939742498
46.068512727261286
46.04276733554365
46.26991504050087
46.30761498268002
46.35519389588173
46.26950367310622
46.59646839931058
46.1672424237578
46.012997422966635
45.99572243090214
46.39933880915892
46.51156182950387
46.32183823771285
46.79597882374876
46.6221532426149
46.40092953600641
46.426425657544655
46.169940163917964
46.86966911840021
46.918923173177
46.76785064042827
46.81408741745637
46.86299176249841
46.473730402618465
46.21860983808604
46.57657621729689
46.611968025962796
46.7410091878533
46.430457402825596
46.33038482095101
46.12939453686659
46.06649135549873
46.10487978862077
46.180216683720644
45.72805309605578
46.22236012472234
46.07016352253195
46.50842206928242
46.4297419808796
46.80442597057545
46.06575498602176
46.548448680829736
46.73055038887875
46.84454621800267
46.77968909609382
46.86670802685498
46.78063648571595
46.76334056771651
46.58237399560088
46.682377479214196
46.25403944839186
46.55064989536431
46.362287989209634
46.194355507412816
46.60137561932962
46.18342835264496
46.44348899472919
46.29372654745182
46.312202523818996
46.81861559277264
46.63714340593999
46.52352856083028
46.11751827230393
46.306325819158914
46.06576751474737
46.48663819927484
45.95241040254649
46.06213366164839
45.87014768318499
45.80474473197037
46.035434733359715
46.08064426860677
46.28079178447488
46.01769634568502
45.97277164472653
46.109491884059686
46.224831295263314
46.286903991355885
46.356026886619425
45.807369082683586
46.13005260759514
46.13319039495912
46.242499734027895
45.98742127002661
46.118662046654336
46.13117556905414
46.24647088225612
46.409057157062335
46.300785081333785
46.23140622777662
46.316705491057256
46.163423683895346
46.355923294376055
46.31206934949519
45.84500485561954
46.3521824592894
46.631195200319794
46.507478149287465
46.167838720343866
46.52096382648055
46.15174127228609
46.31640420285756
46.19317374814868
46.463892212809334
46.503264686985574
46.45440025300477
45.955480972285386
46.10304863518254
45.564087490538626
45.692242314820454
45.72801365478962
45.7874735667695
46.243338237030066
46.00572675236011
45.89964028470241
46.20964150651447
46.28779081173568
46.40251203031096
46.62574382445916
46.333720166944595
46.514449583403284
46.34274695818829
46.0553385023812
45.93225408673148
45.926115434431935
46.14238309968207
46.49809301109212
46.53468020721915
46.3766077022968
46.62505025486724
46.6425212348412
46.33789772218083
46.53837491117812
46.69240226234162
46.40805082503988
46.46032084326771
46.37063784768732
46.41288414104317
46.45294402149462
46.53379076251299
46.914800391383686
46.965286221977976
47.187679984867884
46.87604290857661
46.76930808842153
46.76435785657359
46.44810686722305
46.47238043495731
46.33039804846126
46.74692917287329
46.54687704886675
46.45096828381329
46.06411703955161
46.31952576966662
46.43827494535871
46.26579442829703
46.29748831136028
46.51407488490457
46.19286997524898
46.24881830514847
46.3084786827567
46.247843969414745
46.19624005527433
46.32263698750998
46.10793630408562
46.515077778912904
46.411018697602444
46.31674480117039
46.73209449925364
46.2637504166791
46.13016523078953
46.332476991476796
45.80486641861868
45.827262254143655
46.05763027006796
46.16139570820112
46.60775531830389
46.5958706907933
46.3158454969113
46.25523607569794
46.36865532686626
46.17209817943989
46.191106323477804
45.91552117005585
45.9204715367925
46.09938454321975
45.90392061964585
46.0775552912881
45.84675215979199
45.870328577474965
46.158017674075104
45.86264202401429
46.10953455415493
46.070167681476875
45.972048944942586
46.42706856560909
46.143438452321966
46.61201056816911
45.97094768645606
46.559493909837826
46.65376044256668
46.52539799192759
46.23747789939496
46.1483348009766
46.186662626264045
45.92528895152349
46.00689490972579
46.28125906793438
46.445526159307434
46.42154442340701
46.23625670834742
45.88567054029569
46.129161628124066
45.91554087963015
46.25466932286625
46.06922060898917
46.28661559868955
46.45673054650357
46.1259852691177
45.84760054376427
45.64382502699244
45.858065951181246
45.77930417091967
45.693937062203446
46.010326766352826
45.76649336083169
46.01507561164289
46.0999379369573
46.056967121073484
46.335531291555036
46.35593855972226
46.3135031085716
46.50423352063397
46.61028958047272
46.817230180911714
47.05256781346149
47.0570365658853
46.68176759050077
46.90313818385385
46.95829129473982
46.468476133581945
46.638757509338475
46.98444410983362
46.76685163209083
46.71552006961688
46.74431677142853
46.70000283113834
46.76797094103024
46.69476105552534
46.43592388571177
46.26141524787173
46.406766274022125
46.65562201392616
46.34729690151249
46.21788573219926
45.95811619159445
46.14073966522645
46.287568056414166
46.21787210908565
46.082568250183066
46.55048235751425
46.40666832619143
46.5348664251288
46.290955187039486
46.463915959388444
46.28159165057868
46.37475290722342
46.21989632775034
46.4257714303907
46.07636038195488
45.70738436000212
45.898493581960395
45.43109714064991
46.451499579423164
46.35117518688616
46.233485589616514
46.76906069663161
46.03216207086981
46.52049869486853
45.83642957510561
45.85336692687446
46.06143484860042
46.025812321524434
46.42671642955656
46.6122868420385
46.485898980152484
46.72601878630911
46.528926106818766
46.65983918853984
46.62623285191255
46.4612317932372
46.38845985245929
46.64799587681281
46.685962383737866
46.950053982096236
46.80149925000676
46.61746539673737
47.10655371122147
46.647418862762265
46.52464748869357
46.24441330229138
46.00327639643448
46.463036619513545
46.4365341629348
46.23655720853822
46.15814127361752
46.04485487051976
46.32315528021361
46.01571863321761
46.10218433411918
46.40450412664101
46.43064653169294
46.38944857296572
46.468895194071656
46.718292795209216
46.20509285319972
45.925827893744845
46.33482666686169
46.27807726158126
45.895106356867245
46.43227853270495
46.38657841398556
46.668460030548246
46.29301775989233
46.16278971110928
46.053533704564444
45.7826632090974
46.035717276247546
46.19490425122745
46.52638060053942
46.06133400980034
[truncated: 98,002 more rows]
