# Supplementary material for: Comparative structural insights and functional analysis for the distinct unbound states of Human AGO proteins
Source: Sci Rep. 2025 Mar 19;15:9432. doi: 10.1038/s41598-025-91849-5 (PMC11923369; doi:10.1038/s41598-025-91849-5)
Supplement: Supplementary file 6 — Supplementary Information 6. [file 41598_2025_91849_MOESM6_ESM.zip › AGO4/r1/PAZ_MID_distances.csv]

cm
55.6047055931242
55.9621093281765
55.7794783835692
55.80655207768718
56.45252006417261
55.84200925094079
55.63259479130441
55.67943496265007
55.90442238529435
56.23761972677492
55.731778362534776
55.64618703249845
55.96990486904775
55.80695685693454
55.81808150660466
55.66254857608418
55.841058260458915
55.69912870416167
55.66311752702965
55.892977723403845
56.26605460854428
55.98126835013102
56.46344789915954
56.80919196777641
56.88757535646345
56.945814792719766
56.4001432377254
56.89923359369277
56.04086107972445
55.91250938357992
56.289905431464305
56.48333258203165
57.094056649485175
56.372782775257015
56.32431510081816
56.131382700739664
56.39396822171834
55.498666540122315
55.00240172850855
55.368606029853616
55.200202594028184
55.41865673178267
55.6297993936028
55.8125683135866
55.50375386638995
55.97941533563754
55.944402815915986
56.022387405079385
55.96897173076963
55.75732698778669
55.94903990082456
56.38047032262067
56.0548007678988
56.40411850368062
56.227767173460144
56.47830346844244
56.29580173053839
56.339554778246
56.14477733717523
55.89658787940815
55.78909725921974
55.71706894590524
55.92547964650045
55.79994878519324
55.861204403759686
56.04313037104107
56.068944090921974
55.45649657848137
55.938012702701634
56.26382600861139
55.939147878203165
56.321367385359885
55.67215004339615
55.690365172816065
55.455513330834265
55.7545387325186
56.42823698522555
56.855026198004545
56.72181229792216
57.20186303355344
56.7413894304153
56.42609038066207
56.35183824092611
56.18234903362809
56.13865088330023
55.93479961362373
55.842133340468344
55.51968165034015
56.38490830877882
55.50707828020787
55.77219010758599
56.119068780342836
56.628253734711045
56.471001052340775
56.59204522883434
56.62376574950539
57.09251351582256
57.543937077761676
57.33937716488517
56.73732589375268
57.073100874258984
57.38069569308068
57.20584335733582
57.44865274387786
56.65121713690756
56.14735196513761
56.42220762738117
56.446829487329666
56.661894323390776
56.49650737725065
56.54759203120489
56.46300894392164
56.14022778108979
55.97791447424999
56.238108755525126
56.588359325086806
56.319954909576
56.73797810149171
56.41088734818461
56.699406505843086
56.445242738159195
55.76226212120843
56.40004230972429
56.499082946719184
56.06013828440663
56.01188313548599
55.87342632024678
55.90198805483332
55.84766650775396
55.21736975671493
55.14339827618461
54.88258104137303
55.08994511737406
55.14093060467581
55.33451426938727
55.342561532656106
55.68219413156961
55.86654098772283
56.17859615557904
55.72985036391383
55.27045040288772
55.091861481349
55.10197454072138
55.06846506608411
54.71820592827031
55.35745785374362
55.17244029750847
55.53929945779774
55.12360802263136
55.05063412793351
55.343225718530086
54.782924509658955
55.83364977609525
55.43191583512086
55.435305767225174
55.19221857946149
55.365966522717464
55.04405684417609
55.01728625706833
55.508423084523
55.72630249519285
56.07316307519565
55.47001482765424
55.24368860664217
55.39083698553686
55.61350610399841
55.46216264607804
55.50859656725277
55.68469468735407
55.43284004219982
55.829138945552636
56.20163292231019
55.88213585549953
55.56974240122821
55.25932949510581
55.94310896590343
56.78826872603347
56.39648147801228
56.22024567771123
55.82813468558868
55.715789695258586
55.259116572612825
55.60030256832908
55.57683068870378
55.49846918032723
55.00441818756049
55.107319065671135
55.06501766767439
54.127622240260564
54.48337429142214
54.241016183959914
54.43139379677243
54.487548843075174
54.50193728091368
54.61569349989223
54.662505363604055
54.14508528364801
54.13036374220321
53.518644000235994
53.57423039206806
54.33886257001725
54.077139919512426
54.38601488172124
53.930018741543336
54.754262810858535
55.650354247197384
55.517678012850546
55.3734107023036
55.183327927543445
54.99420563329165
54.908738895540274
54.10516410653545
54.32720571949133
54.4703234433278
55.07315118328021
55.024992479887516
54.72005988497989
54.37170787383605
55.19167608505171
55.69235150026729
55.27657268288541
55.36745698441125
55.447813110683796
55.421229003339995
55.775542781771065
56.56407954128046
55.855817788111565
56.08605180763859
55.981350271224144
56.19816480860215
56.111386434113626
56.19138892819881
56.14899787772801
56.312974519978326
56.574529022976854
56.350991259090286
56.47291056936272
56.1794212267244
55.483363529453015
55.1520907377592
54.759896970288366
54.52262989458888
54.32116129496776
54.616618846453214
55.200778583613896
55.165915641065176
54.42527738831914
54.545439089641185
54.9431836933293
55.18749370546302
55.37556191021771
55.55391393156128
55.23379257641497
55.62343650635548
55.88455924648666
56.131751009888404
56.43832886257835
55.70178519031916
55.67093900128193
55.150556876214736
55.13393836238117
55.02294070525868
54.90375093717973
54.99490829887387
55.05001160463966
54.848096230951285
54.27121442938785
54.397976210230226
54.375995465997995
54.407853101266625
55.035998919716235
55.091334593104925
55.07642073890908
54.92454669311022
54.92663679640499
54.41702566070781
54.31758842811657
54.42563839919861
54.28424542896878
54.68316088459459
54.734055012871075
55.31421499004471
54.935390855446286
54.42002888016464
54.190000327420265
54.05152716132512
54.77998625769303
54.73450541043057
55.093284244828254
55.45815761228515
55.40914869986576
55.67716879866269
55.64716136995855
55.35639913574987
55.903425538242715
55.86907346529037
55.74319555676567
55.07989186413616
55.318099788400474
55.56069777181956
54.831400151805695
54.8432197164783
54.724845985683544
54.57316146864865
55.04007333062497
55.11998740265293
55.123758560382605
55.2780809023294
55.270588616308565
55.10875017023371
54.68216441211564
54.371221159276246
55.08419426108073
55.732008425108454
55.048937508839686
55.45098564291458
55.16288877144317
55.10859077394486
55.19889012594801
55.35479281625303
55.204642682067444
54.893512031332435
55.18679833198209
54.808187403993266
54.57865223179086
54.81623039565532
54.696968396911195
54.30024347296971
54.22159431263963
54.65476048646834
55.11656088891629
54.82230255016507
54.50955611566694
54.91857652861842
54.59176195871774
55.088479931513376
55.295375096176265
55.40714655816345
55.412440658995536
54.95992830475001
54.86149759594141
54.998381312687634
55.0123287357632
54.84208713200621
54.57023483579018
54.34348343290507
54.62540057947729
54.87376168010501
54.755944607908056
54.490841163693226
53.89961018222792
54.78584323302909
54.332003640416175
54.72820322819035
54.43988365257757
54.32361271232594
54.48804233074944
54.36320490137856
54.7684791523786
54.59328219047485
55.1824346566356
55.564755863739244
55.307520613933804
55.24837197976949
55.16530621809668
54.993441757975795
55.28037746819645
55.145646890992765
55.11904701952531
54.9593998740955
54.72436852294939
54.538733211818766
54.749629040796364
55.04941905442079
55.37840629413551
55.026465697249265
55.71481879363428
55.52983551819222
55.36485645361843
54.925578915045314
54.81699142159615
54.79872072597964
54.56647787229196
54.65958989320272
54.73907129614559
54.71649785173961
54.41252070150706
55.019803788585016
54.97500519565278
54.95446494613322
54.958828366432066
55.32150092242486
55.44306785983634
55.779211394028025
56.11649043662011
55.822544117490764
55.073425244489684
54.704860375704236
54.87238262351495
54.467010451754454
54.39362184132733
54.7234500497912
54.89137869207495
54.808016923046786
54.877155565469174
54.5328759435449
54.47352790371572
54.46990758814954
54.32652172205804
53.83660930861111
53.625707915787245
53.66798371596923
53.229391570823914
53.5997556027803
54.054934099049056
54.02881916588852
53.917838129285705
53.3889653424738
53.77001430066228
53.55970271948601
53.151288474793894
53.378635616878654
53.3852520439001
53.40310726283204
53.73087987530225
54.15896336775398
54.81555946442049
54.9537093076095
54.69442400299705
54.67569502209125
54.54901179076968
54.4674373972783
54.69067988120995
55.16864672134336
55.15853269576057
55.56891690463027
55.35846736781658
54.99824514495039
54.50215715950747
54.37017024364326
54.064751111294484
54.01427102240583
53.884400417592175
54.27128165371186
54.094377642994594
54.71014582701005
54.944983729681525
54.746463721821776
54.93960685526032
55.652316574072366
55.621742627490846
54.8180762343033
55.42121853966497
55.430300953662424
55.54036231952008
55.41243798032434
55.31196453949181
55.82356903900605
55.934487209085525
55.69068995995343
55.780505290557976
55.5138709880785
55.91880510950058
55.95917991814311
56.0286586216807
55.81239997725334
55.76552816506447
55.87600226513027
55.66830592833633
55.753554948876044
56.09697549810811
55.81412288135218
55.634619341599006
55.54032207967572
55.63156674172928
55.33032861999888
55.28604934174553
55.89268901756527
55.55657801205577
55.87117797840236
55.60810332079825
55.70943699224897
55.85351842974338
55.937157747913936
55.71303180039734
56.18628966007983
55.719424154311234
55.06070532694304
55.119761472790955
55.16298696367559
55.113030085991234
55.86447194865988
55.4204210135315
55.55475073754035
55.482984550045686
56.227595764892115
56.18068592177247
56.80734918793943
56.74549014729492
56.237471562665114
57.26694733116625
57.126972806079394
57.06150395216889
56.87920914977605
56.9730049888598
57.385446387836595
57.71469834151197
57.08964994102726
56.7518622895752
56.90506080014023
57.240278239476254
57.346560773408875
57.433198065526035
56.52852788138397
56.96855257861703
57.33681723508638
56.954830317308684
56.678420424768255
57.45800549863488
57.164499498427325
57.41904142855653
57.02612913554001
56.95719532855983
57.62322609026344
57.106886286475095
56.94680246174098
57.20635978219377
57.00184656107637
57.425912050515315
57.486053979981484
57.56062776256173
57.585871397172745
57.227754642287614
56.88306815199104
56.850075786931455
56.556821138994515
55.94209907756761
56.10213940907263
56.44520451984144
56.74203716295007
57.45100075809739
57.03835171734498
56.65019545184012
56.794040760464455
56.325573320561
55.57620706307904
55.73174297882611
56.73304578599953
56.29559046088062
56.47061153313444
56.4932705206975
56.17364137202734
56.486168977727736
56.62596072868619
56.4272784488012
55.719433812327125
55.61157343273871
55.73093691725379
55.774343071669975
55.635636007132135
55.335184071912394
55.071552920837036
55.23355943463764
54.995986837643855
54.6687392560514
54.83731977512167
54.62198940945276
54.1513131793107
54.1297209720111
54.33274389075178
54.13292277206606
54.00341367075972
54.50815722540439
54.71766952345859
54.63579993690345
54.68981816744843
54.581875796979965
54.61668807662129
54.65245241529854
54.28982848245112
54.199293624445694
54.73325556135117
54.79617236700428
54.409586471704024
54.205514751621166
54.16155010828252
54.385931522712255
54.533106469592674
54.33797523479884
54.594294876583525
54.85485752689967
55.121536064885056
54.68500189653199
54.641922304978856
54.71725334521431
54.81551275338081
54.811922199522265
55.3251076714315
55.64823108216434
55.80191666446232
56.174413441679434
56.46077156787607
56.38804406594539
56.70765748347002
56.28421007935607
56.46681059500225
55.830465634949064
55.485172394324174
55.38286124061829
55.50342821035359
55.51186113043927
55.43559473024445
55.405556994166055
55.32422171253972
55.58003770885316
55.42244613112932
55.50570918170679
55.33174166322669
55.01748152097159
55.35843417517066
56.10599441455988
56.10509812726175
55.963984194377026
56.41870575975543
56.59805056206653
56.58015607574894
56.42965901151409
55.682272603206854
55.70728585149036
55.98464004057571
56.42945721773759
55.890031287266616
56.11806961219909
56.28310619254016
56.295131133754346
56.843194275570454
56.554509921049785
56.909711393066615
57.20156078563735
57.127680891169966
57.748034868653214
57.681676163219066
57.138786452736966
57.867921985986115
57.83105187480674
57.6608556792294
57.661872418148384
57.94072050129297
57.448154175461006
57.64977914019013
57.31130372477348
56.752786093968616
57.204380279335595
57.408329177777404
57.535175461297804
57.42122271196819
57.12194838384153
56.4889420634465
56.379411262103
55.894119179123855
56.170365399944664
56.603575706169806
56.32781331127639
56.381377969770256
55.80496434844547
55.65697290255359
55.94232685403746
56.184997804711706
55.76058152980203
56.30440209771888
56.10523373066226
56.4202418082457
56.49332305034933
56.558922470631416
56.56124493580593
56.61852240719997
56.54579273297554
56.535907592774144
56.366844743045114
56.858182966730595
56.79194339290596
56.44129995748787
56.57692445633127
57.047346724517254
57.016504100771954
56.343056959144086
56.23736738690687
56.4019395003725
56.54352949808572
56.96537124221294
56.18632735969425
56.073041860860755
55.95114411306154
55.778215615851
56.29348166512892
56.17886832211672
55.958926620199506
55.61852697911324
55.770601283299236
56.150337695440435
55.85523220769708
55.94728425446126
56.55218310299926
56.626865528010455
56.531643347401214
56.97104733631369
57.130531075829644
57.06072269301443
56.826723078256876
57.02074004325536
56.34273705895369
56.71604842906679
57.243522089763594
57.53919041069978
56.77694347086247
57.22843681175287
56.85894931597148
56.631583922952224
57.380213685695345
57.47851795982995
57.37282456751214
57.35995670227857
57.000688626217126
57.03801571607964
56.7617136949645
56.913041187626014
56.96639319241106
56.25182003718926
56.28926756781516
56.60396861024925
56.43868988243966
56.62138196292432
57.18776830564453
56.33127312012787
56.501160560909824
56.406360042408195
56.28271408046883
56.21525278133244
56.25080358065884
56.28874130627238
56.299422822411245
56.28020786924521
56.54965299598716
56.45103331134308
56.81872105420922
56.51349303766076
56.326468265162305
56.44130697643718
56.82212570279481
57.31730033926373
57.404911467390754
57.30920881374726
58.36532578025209
57.74804623287952
57.33270223860265
57.00551392821381
57.01742087103368
57.116811089457165
57.40276652365066
57.71484270144224
57.63039718072185
57.761044607699255
57.525918458535024
57.69790671275038
56.79243123747675
56.88002297654064
56.448201669043826
55.861246266396385
55.81617303261326
55.9629052832677
56.721032698942565
56.175727470734074
55.89954448698529
56.19242697318898
56.09017579810743
56.44021746556509
56.71951853708833
56.98686464731129
57.223868613138386
56.99865433922955
57.204212886209845
56.75060505523084
56.625358197623875
56.28821509205259
56.25231229748604
56.43307602059963
56.74602041745938
56.422469816684355
56.49840900375612
56.86959993991878
57.46352139596584
56.704311080651244
56.988022936106056
56.882464703998565
56.69499096795512
56.45578074571163
56.42460319231764
56.600813824785796
56.387843978061426
56.227570998917244
56.147745625667184
56.59069553958977
56.79146216192571
56.228530291692316
56.6242593705361
56.24195028389192
55.84272083251703
55.94848450896464
56.22233995183461
56.0802468421279
56.30426341324655
56.29542028146128
55.740424071008896
55.86215767611153
55.866984691427106
55.92189739329266
55.708455663121875
55.8673205995436
56.336859143295634
56.12536498258365
55.849235349788316
55.74295614676644
55.142933528088
55.47620530993699
55.109208664667996
55.66159575660016
55.81883910116806
56.11781896623461
56.035809767540606
55.50248206418113
55.39223442620599
55.13786898897732
55.59879595450458
55.56501604389728
55.940810514409606
55.806126994054054
55.311580489263015
55.725637814895215
55.37809852176106
55.826036681052265
55.994132166357176
55.805541030865506
56.029136614930195
56.19495064791393
56.54711853849314
56.76003431887633
56.907286784786116
56.520707595515184
56.15459299127021
56.388389194866825
56.03107141108627
56.64636217878976
57.64863935422004
58.21884627631312
58.874680010341436
59.4461105433404
59.06099555194819
58.291354089203324
58.34508904698667
58.184364073202815
58.247680598636954
57.93863445702751
57.92784407026117
57.56551819743113
57.17837367328491
56.96381806222937
57.36635603035502
57.132256399620665
56.73789826483608
56.94529026352519
56.950277862930456
56.740024036190384
56.97559856480493
57.29343178174356
57.48925901338167
57.224416767326794
57.20946100465887
57.50044694523986
57.32914689046579
57.1292717658916
57.42975973519839
57.49057348833627
57.92013324407505
57.47970681257567
57.24293396070256
57.26013468754544
57.12623441456023
56.77436961976294
56.20693034154624
55.62746743851864
55.9252474402869
56.33104926501921
56.479904968761545
56.67059241805816
56.018301875555196
56.29745114462902
56.152333188330594
56.00710183882359
56.40630047312358
56.25683148308295
56.467692656043006
56.08324205670111
56.74736720162909
56.9116174987807
56.982651116249556
56.836292382874845
56.958391511645736
56.416561229227
56.6506212382476
56.3009253762026
56.380026189240986
56.10057039580248
55.61724170043684
55.81755921654219
55.86590113490673
55.81937290240675
55.74914747839155
55.75269680229104
55.93019716776187
56.24829497893718
56.532233761757
56.67374392462695
56.81034446549158
57.17429074166849
57.16933825260734
57.108197828730255
57.34202856510379
56.98397474689062
56.66492792126897
56.80629497880494
56.47186496136006
56.235344485610646
56.36163704429661
56.23179666320073
55.44107137014799
55.79067467656017
55.395339716386275
55.47295669851995
55.81061915803313
55.78661109395959
55.84484047939945
56.046972156970284
56.57491934499308
56.51810929884272
56.81357096207871
56.97517957938087
57.126112578597784
56.637433627250836
56.25251670852662
56.162633471326416
56.16034047037402
56.1248522435473
55.6743288122807
56.345409123559044
56.74121310732403
57.195031755906996
57.21387653799057
56.835295701258836
56.272452740728625
56.105000086532435
56.192686248501204
55.849493426857656
56.32140607341487
56.11899341392117
55.76221429581978
55.410207392818116
55.12633959011674
54.864386799942615
54.40541572510752
54.46137404141498
54.259377400582956
53.84716311529242
54.18979650769462
54.63367365037995
54.403943596983204
54.45081638474319
54.85297875036918
54.534052303076756
54.45728739512552
54.32489781694187
54.12630004974442
54.395192158892264
54.465153884627625
54.69000626050318
54.585807017110035
54.61786479157198
54.315962042220924
54.62932599143676
54.33440073125221
54.700400455006275
54.015766952399524
54.44887206294287
54.538820891013785
54.50788883162754
54.867179397950565
54.82338203754697
55.306015424893424
55.43626123823925
56.06320384532865
56.10264405306864
55.56235582898214
55.18436434147867
55.70811867125597
55.800378877594646
55.45369931432021
55.11748745267685
55.50875832148612
55.560933604318976
55.64167124770946
56.25468254245862
55.59364222268541
55.15427214072796
55.01203290260028
54.97963058780609
54.772422544696376
54.87811375859695
54.264528588961866
54.75719281143433
54.64251353608634
54.736704122140175
54.51303176837426
54.10857302495478
53.73811816346004
53.60433217633846
53.90982697468454
54.391091626448144
54.53835438762119
54.722140667966215
54.3376878437418
55.19343285651106
55.23513569910559
55.21580397807704
55.55928021244983
56.10219184156439
56.02417129343563
55.54249343415979
55.489809128416894
55.09325356976023
55.22739295686196
55.301915556798825
55.39159506173532
55.373409766324976
55.52680767212106
55.56697532788797
55.701478374562036
55.93800478721894
56.102448077968425
55.74502605117081
55.451658153238334
55.03374401808395
54.74175584845259
54.61177054792258
54.26810515205978
53.94147288294179
53.61313478364362
53.81313708156332
53.89360107656988
53.78166569800439
54.21906466740841
54.18473471169642
53.94735077359827
53.64100530367336
53.872173578388384
54.16285919999042
53.52714157681686
53.167962529701946
52.843867328245175
52.68462585903828
53.17663121082758
52.60629499467175
52.58901174413285
52.89289778256308
53.061201665410685
53.74914912271802
53.72148927708014
53.9876973536522
53.874574830997105
54.31822326792869
54.15138440168702
54.500941084572474
53.9267794413947
54.28432268168771
53.6973800501265
53.3713482318514
53.654128041503846
54.15832976306408
54.07683333147741
54.23992563392466
53.98035329497688
54.13984288582082
54.14752340866068
53.91212317849554
53.812576505826144
53.640565901043516
53.69032885067653
54.22244910023214
54.881536161878245
55.0011162791226
54.95164291677032
54.898890135480514
54.460811168422865
55.04921830617909
54.44123211654698
54.54622485421338
54.93055713563312
54.88290164391746
54.09165188028667
54.56481872914073
54.2381754026476
53.849169047234795
53.89261573860836
54.22027662228664
54.03595596196119
53.49563299651989
53.80699882316334
53.8022655158255
53.997340072084114
53.81730800164892
53.854491673170166
53.83900880789646
53.86950956051263
53.16824710408353
53.63236798730566
53.54650588973396
54.14305122406729
53.75121549703979
53.54202833552067
53.32441008511615
53.63721688846629
53.708011864080966
54.4035544432137
53.75057241701162
53.756678388432796
54.184135302915074
53.8914898214025
53.86774244943132
53.72464198072116
53.77633980735552
53.0644572935416
53.20232868165313
53.62200881636539
53.54612121141183
53.18413596977803
53.32449703447134
53.20612855168979
52.89436314136847
53.13547583532876
52.25321088636396
52.39730815370973
52.144603659317866
52.390944403265216
52.28594364995074
52.41403958127053
53.316295715480834
53.178319713442725
53.03976390889115
53.5994516413619
52.935588654284764
53.14819607155663
52.55106852327759
53.03746914998662
52.46587836490828
52.11618321761749
52.638972915421064
52.47287945861548
52.909475287731915
53.276661176069496
53.35613005416322
53.04218926176111
53.23096307757712
53.297459265078835
53.81921558917932
53.42662815594503
53.50911891756818
53.003884144336254
53.71362622014176
54.22562245005891
54.00337839854708
54.0412032258004
54.36701097055508
54.159277864259394
53.97431762282779
54.14478357163009
54.05797284905359
54.19950426308827
54.28352440348328
54.17051454134323
54.28341435343357
53.77987609555449
54.62081076330749
54.49715746530386
54.513783628578594
53.89893538888302
53.76725032085966
53.32490176997356
53.31148205689196
52.79059690856643
52.537028661723426
53.44867966250305
53.511099994796666
53.418561647648566
53.80243771343634
53.74164583445193
54.14259292660198
53.94837829720318
53.93955995923911
53.905639119875154
53.49160348626509
53.460978790439235
54.518544616844075
53.68739703818938
53.7356574059027
53.82608852640454
53.71699631405236
53.983749561948535
53.894244113162856
53.957988808836824
54.57133870060439
54.46529416269384
54.94601674324703
54.99476845662875
54.978978153194454
54.49568729883858
53.94592373162704
54.800765261026164
55.1124981158618
54.55655563436788
54.672018648790086
54.08396522068002
54.14384200647414
53.99776936019428
54.23003126558417
54.46297360425111
54.37285653908348
54.076933321027504
54.11294355408723
53.95118871863552
54.108921316040195
54.391053272644065
54.38770892901524
53.87219154287365
53.60800821635953
54.005131831680586
53.91307096897537
54.00175304938713
54.00918670776958
54.084254778379204
53.99467993153792
53.911483651703
54.083526137116095
54.39652975353023
54.56370603412847
54.13920596573704
54.468300470480386
54.795725012625454
54.67108049841558
55.06253697920595
54.77497150511968
54.82518619420563
54.97995787539693
55.13424862029359
55.00478616413481
55.26711018847853
55.717547219066454
55.50895828781207
55.22442548948976
55.02812289738355
55.09849999728868
55.10193741106633
55.124634451975844
55.287163995565734
54.82849391153054
54.32270806554375
53.623732013487206
54.106317345678974
54.00214449381311
53.07410799509468
53.68581478707866
53.74240210401165
53.93543475536868
53.36923521590327
53.18696180293633
52.635200048437724
52.72402872045669
53.09907479408122
52.856626398075385
53.09130930295667
52.850665029250976
53.3562212429904
53.686236295200594
53.9011890131875
53.86705065229985
53.69981377633176
53.50832808698086
53.389991227940484
53.456168560512324
54.07690448861178
53.696633134735954
53.43510835031673
53.05678696326222
53.62135926711012
53.406051973878775
53.94166580216995
53.449552907890904
53.502448841415735
53.89225946083496
53.80636661324428
53.48276900320902
53.334017307779476
53.28750999755218
53.26558658702762
53.35966738487198
52.828349316832245
52.86016542447915
52.46546700352448
52.79929942566422
52.72033684681749
52.95703188592248
52.61692739634797
52.21985311091054
52.23526386591673
51.68720045514782
52.502858330535524
52.103185044583924
52.157349436788344
52.06970819433044
52.143822456255734
52.62479520791243
52.649107822515255
52.1208438540754
52.4789065131521
52.389492440766986
51.63932716512023
51.57315750391893
51.95930156794348
51.793228779467505
51.85034079280445
51.886000525077336
52.29087114400844
52.5108472195673
51.94425724424341
51.950630051473894
51.76390247138955
52.00928122752847
51.42408303849786
51.52682891715322
51.402638159968426
51.17750019024537
51.46736778397378
51.27942812669402
51.61161801707792
51.29501932376281
51.50487619264799
51.471229589835886
51.84037101587425
51.47046930743633
51.21951788920043
51.59464387973527
51.66059904607805
51.308769513143446
51.04203388014374
50.84938446291601
51.10099005044018
51.26783755025811
51.20029397917809
51.50707134945947
51.50265621320908
51.725288736035374
51.44754688737852
51.20314853149487
51.478488461923085
51.36340438543734
51.200421172611705
50.96891428924202
50.86911145361329
51.43321425892746
51.07406663411159
50.918851431072284
50.80321122661763
50.65791452436054
51.06895262851356
51.21774969689963
51.280097954829984
51.73145877552871
51.839543449761614
51.40826058044723
52.112386672506396
51.058835959006146
51.57509530493274
51.08991366379469
51.6427148053347
52.07134357464148
51.89118658791878
51.42773156411239
51.588734009357914
51.90814445968618
52.14312191758264
52.31380370399685
51.97279221794593
52.23976968012445
52.37495732430967
52.43031640119004
52.12245119152138
52.24843534198811
52.44816759402619
52.560641137540976
52.24701976864342
52.06188862199155
52.02934431331199
52.069059671318236
51.736740912926514
52.40576895355564
51.959567989493884
52.03275618887352
51.89361024659488
51.36677996284481
51.812827212009836
51.69348708980704
52.00371522750315
52.08022897613303
52.6575336236585
53.21029583443137
53.20543450589417
52.91363282125718
53.15971656847301
53.076461346642326
53.30230868526693
53.16866113400199
53.65317691402924
53.290443045750806
53.44804785610644
53.44749041040167
53.098273089028766
53.270725231482984
53.35044889833521
53.44651329002182
53.36157807887891
53.61884049895414
53.02716622008287
52.87647239604526
52.69140275341211
52.58876058098154
53.153574611933124
52.78646608270206
53.37185389890629
53.58067655789202
52.8904173336391
53.1263747984983
53.414180493968956
53.66199363548904
53.607142101893174
53.64899772346153
53.503835316403084
53.02079473196196
53.10458479603898
52.56513596131338
52.81596134079285
52.971959814466956
52.7322675556633
52.908794934117324
52.9914693198381
52.865596369477736
52.78483761236516
52.957096828386334
52.72373880425391
53.26661118527232
53.361583650463785
53.90874206639957
53.070945387206336
52.83054481574235
52.56108141519102
52.8901661674559
52.47289149341153
52.049450092457214
52.353500284472126
52.43819275560928
51.98640758149475
52.54897104759588
52.56163255817816
52.218781423731805
52.661097628546074
52.51763774198368
52.64480769215777
52.93787842747552
53.01851679261511
52.765134526182045
52.60702177147337
52.98521319072271
52.409961341955956
52.11334987974138
52.54236840308293
53.42949666705751
53.01971152076428
52.57220998981601
53.104146321225116
53.3049662902258
53.121690563037866
53.39271191650747
53.361240804225446
53.10422453564739
53.44962686078614
53.17423297277456
53.64588815128701
53.51005256531849
53.59011291580402
53.842072245400836
53.888466160459274
53.53812213602187
53.071361242682386
53.4286779761167
53.63448691081918
53.96137787370204
53.81931401920449
53.54625540760238
53.05558868406645
52.753464950139076
52.50624823873935
52.75027922152157
53.4675858482201
53.771045453732334
53.2556621616851
52.75182311264135
52.46644281905584
52.76009263526579
52.95876230610023
52.77431870480431
52.601395594153225
52.30746933351168
52.121709574356736
52.080483443225816
52.13589644544552
52.106823094173436
52.161393040348706
52.66658948681375
52.99067439912074
53.02709322866161
52.38910745128061
52.171402348346845
51.664832766342755
51.893876418182266
52.247054057603975
51.9158144480124
51.83069564140253
51.38412251081288
51.554874366329685
51.61265739085558
51.14979314775924
51.498043288692216
52.06639354176441
52.424432492954494
52.919336709027405
53.47675703632005
52.960941601379105
53.53812300279502
53.43554898109981
53.2391590773212
53.07620715275469
53.38362819668712
53.13097116681064
53.31939728921393
53.50509045632267
52.75091266191659
53.24729932018823
53.114415019196564
52.96305373660323
53.17260910808224
52.36509650472989
52.40517502570589
52.45665373073034
51.649335385811014
51.031238490460936
51.08609551298041
51.49938749283016
51.48518018271367
51.670913452942415
51.53507623004303
51.418694957093756
51.06000294300141
51.000726384131944
51.32168228540486
51.4773626382322
51.654393317589296
51.153809856155156
51.45995366265328
52.01865201278588
51.661243486899444
51.54461269465024
51.71854831089356
51.75959945427081
51.27358355404999
50.90635875436417
50.92156471456146
51.339442313513786
50.710424524282224
51.38993461438742
51.321249134196975
51.959437638765266
51.859912290161674
52.07193380117074
51.81655558354869
51.629607855160955
51.39763701784601
51.417668964059004
51.794432660681224
52.192292918569855
51.30495878046995
51.67222014844823
51.73087379706975
51.553785265497716
51.51152569959878
51.419429367443925
51.48434046954589
51.235729502102394
51.57300683700419
51.49670365416235
51.39098284373092
51.70673505320435
51.30945581628124
51.07341192249085
50.810795076189166
51.00540355199785
49.95952660438985
50.56964537223019
51.4126634403595
51.14003585012212
50.673423919939005
50.27738681077703
51.09870636800041
51.31425469347929
51.89811220438517
51.73560712934649
51.67307354915354
51.356194939011935
51.24989672745456
51.1046230140635
51.38038862660304
51.73730612921507
51.576710769982775
51.50899251953299
52.005904249872245
52.76412953074864
52.79837287088287
52.85235319524524
53.20105971516218
53.545791248465356
53.70704949030613
53.67485191222801
53.31207471246964
53.667552012931786
52.90774529276752
53.110659455830024
52.47502701281984
52.412172708891134
52.15595814193527
52.136235382331215
52.65030137522085
52.976242852677046
53.480679889457754
53.47428741409133
53.9723291568363
53.49875821994156
53.70132755643538
53.28566606430621
53.478594016156315
53.16337089692661
53.18184565341124
52.87880183516703
53.01226267399193
53.16721681332258
53.22869150698988
52.973799377468666
53.393418396540056
53.675042780679306
53.429624499878486
53.41772015196789
52.995354455109734
52.42131610600161
53.18607289856905
52.74793301074794
52.816403431414734
52.728694063872446
52.83956148740333
52.994258690945934
52.47779086169191
52.24161636596837
52.21140138005834
52.52705679166725
52.30143893966204
52.370435467135025
52.348057262412304
52.90882404327172
52.53788248682318
52.08402576265383
52.54805848710634
52.507094363505686
52.526257288995915
52.48415222413873
52.63635758681635
53.33029775316814
52.67348626210766
52.50255269822816
52.49846441850995
52.08524437926089
52.27073597072777
51.808387088282636
52.39640902773782
52.74512248168873
52.62823981133488
52.217683273184996
52.646856992633424
52.971897463188135
53.34579812864601
52.91014513801895
52.99675725109645
53.18936907369528
53.26975667220354
53.421946397943685
53.30150063864384
53.27044775095
53.422891808939596
53.171937921058046
53.18671708680473
53.25253153607479
52.88475948676488
53.402276536269866
53.07344320079096
52.89943406526675
53.11187555364774
53.31845162614917
53.31559405550716
53.656518506738266
54.4058706951188
54.40370402186852
54.287693767355115
53.53757994370367
53.47410606414497
53.92966684088779
53.83125109114061
54.188503013108786
54.40841932436316
53.66612054853002
53.722129030006165
53.732984871988535
54.08595354236417
54.05198142160155
54.09381983586462
54.068880034146744
54.0701508318326
54.08490348675347
54.339928297178055
54.42220277771155
54.34477024014751
54.979184292517836
54.66918053148121
55.02749186400824
55.71347697384612
55.36521018404373
55.616946410173064
55.628291504840334
54.996922867615766
55.339643021470266
54.83313240526205
54.35773079332793
54.28006595777204
54.615669955575726
54.93487376362724
54.9632475093925
55.081180146528325
54.966358500845814
54.4944852320273
54.818789312686256
54.90698686669689
54.24667613751555
54.02797824485848
53.51732113134086
53.824665433789555
53.4327311707157
53.99315162770551
53.57383763225325
54.07993895056378
53.74471417912182
53.370573426051266
53.90893467410344
53.63585462703149
53.86895266994762
54.41733035209925
54.838876986841974
55.28441578268149
55.15176662123368
55.48921836355608
55.06755558030597
55.04588123896545
55.532835271007194
55.43900782426978
55.49404880864301
55.934941923911786
55.656021417329264
55.96476176612901
56.39710176029682
56.07096007307095
56.30220874611859
55.93119942613713
56.04947571908887
55.64948994412906
55.518141426747896
56.33774174580013
56.08306826284995
56.005978997997275
56.532068721533115
56.45326689843046
56.72886409301403
56.77608824751234
56.40100426037937
56.88257502615244
56.72911713859977
56.687748237697434
56.36675537614526
56.829689011432095
56.09031809537158
56.243519561377006
56.267620214849075
56.558975895845485
56.05381174789716
56.030189819410054
55.92221694544761
55.67089573338101
56.10882061676844
56.367185775582364
56.67241282569953
57.43683199748775
57.08853784236916
57.55545965384182
57.477120096070124
57.337725539656525
57.22482690809361
56.640794553073775
57.21208209378207
56.54421088256586
56.54759661573945
56.76032787636259
56.391764376454304
56.28595011355775
56.14819441883787
56.12377877103032
56.4329860576585
56.08302653851763
55.498968751281595
55.61605654833322
55.74538671500867
55.16861912609445
54.95236295277792
55.252072734004706
54.80684485339965
54.703547954919905
55.34461120755393
55.295071061852376
55.009008352563214
54.862030456296786
54.395616686123226
54.31085378485159
54.74556074862927
54.994604890097285
54.66875828339119
54.673649177066096
54.57100722461868
54.50094965849059
54.481903285516296
55.198602458133074
55.09684000385327
54.987659145948754
54.96901900323822
55.20946699429513
54.95489317683974
54.62827268235722
55.39336581627405
55.42542706713275
55.27810866443028
55.784537531217154
55.582754989056504
55.84959496085129
55.886230701863866
55.618024770899055
55.621255011430556
56.282373522226116
56.34407124346982
56.22615461033734
55.43277132896605
55.769727819895316
55.68997111550095
55.40885185305715
55.927238357130264
56.17045348733915
56.475853841328984
56.27255405551179
56.35842832571329
55.603963573920396
56.05168241356847
55.50213828458603
56.17862021819862
56.18550273423145
56.268480966376295
56.54835834776144
56.228054868085884
56.25419069880428
56.40854312784418
55.92418487126533
55.64447855858403
55.911274433356304
55.7157527911339
55.77993117923681
56.53413499559655
56.00727277457684
55.43429155070008
54.97342954706083
54.85612078245969
54.724257439775066
54.64167897983339
54.39345530409858
54.895397983606045
54.94689824303783
55.064005924651774
55.43025369330265
55.9513774746605
55.71191176680529
55.61055158981094
55.62654331658521
55.01768129082125
55.39161524947734
55.571815128827005
55.18353507885258
55.25121051218147
55.15021086507553
55.008657277336674
54.69436424763461
54.4124504965451
54.39877952050626
55.21708088346949
55.607382677646775
54.990387920736566
54.98750918377245
55.207684384783335
55.513957365603915
55.475497516353435
55.38777256083309
54.947291619472594
54.75262719004709
55.12783991814983
54.457608338140844
54.460088545318676
55.321087314879904
55.1195987091254
55.1282852861163
55.236908002414125
55.21983091985913
55.56146636154725
55.87199925853279
55.63667738809527
55.4926321117874
55.26302600277495
54.56424587897025
54.65419031828455
54.77576654058871
54.84069971723169
55.28484511303738
54.88774888059068
55.325147488198326
55.339638594366434
55.55609468020927
55.189861102970426
54.30288427837605
54.96175867698159
55.0760068079564
55.17635576551502
54.88887829667374
55.44047776463058
55.36493104448247
55.333286753242234
55.23781432867071
55.266028401237186
55.25059742532671
55.49820893383162
55.42202346625255
54.974535851150634
55.166773315639524
54.91205486070388
55.39604154578483
55.75508277975827
55.30644878359119
55.668573866271515
56.061325803319804
56.06921373581118
55.804465418601644
55.38928287863391
55.33264133306691
55.127388751182366
55.172529892161236
55.42002770996079
55.1179481024563
55.216801433644626
[truncated: 98,002 more rows]
