# Supplementary material for: Comparative structural insights and functional analysis for the distinct unbound states of Human AGO proteins
Source: Sci Rep. 2025 Mar 19;15:9432. doi: 10.1038/s41598-025-91849-5 (PMC11923369; doi:10.1038/s41598-025-91849-5)
Supplement: Supplementary file 6 — Supplementary Information 6. [file 41598_2025_91849_MOESM6_ESM.zip › AGO4/r1/PAZ_N_distances.csv]

cm
40.40576042187259
40.33832720903831
40.31575328357719
40.75040129770774
40.36677380146694
40.704841718621395
40.6775500290591
40.48248697472657
40.273861193247775
40.05263471272593
40.40956754881336
40.42934722455791
40.40841626708732
40.86542876034533
40.23928767570145
40.34006601428512
40.27330716412824
40.8434460856318
40.110295950484975
40.44202627442647
40.28393127454007
40.50798577537728
40.52913656064936
40.87484956253526
40.75484483121631
40.856218565323026
40.895009299226686
41.453705906573724
41.006640379533664
40.62219071873323
41.13394590918697
40.94472873469819
40.85002758748661
40.677820917831696
41.07465560925585
40.837645486349636
40.957129954952
41.01809802198476
41.30946620876752
41.076983894411484
41.3491682107484
41.11171041877775
40.71185712658484
40.6393407045975
40.48827516462214
40.78621820607998
40.47107975344432
40.653695491640214
40.49372325227711
40.53225525618586
40.49731368876182
40.640112992729
40.663195045317885
40.457482668833734
40.82279689471026
40.68741420348182
40.629985359895244
40.699109084578865
40.72351767711295
41.117467623962504
40.855421477879425
40.446864725925266
40.52543449888507
40.601989568605866
40.59714011656047
40.31512008778462
40.55593375120377
40.32901350872742
40.365784300772354
39.98161865067101
40.29894354278603
39.87887114881707
40.22134404790716
40.654070568017936
40.413313698677165
40.524237071391966
40.593614128170486
40.507817781034284
40.91828424582372
40.68518902809784
40.38397590080438
40.30320750817315
40.25526367197155
40.08806547390922
40.27850452213184
40.416859732487545
40.51241871778701
40.627845275840684
40.50577137100876
40.36478522691848
40.55190874234548
40.369134123926486
40.470642140630254
40.91926168578739
40.53045958532976
41.040865580504715
40.34432685914959
40.29632206199958
40.49555812784507
40.798878236322125
40.65284268178113
40.54040066512816
40.45055459699359
40.307335433519434
40.74333864784079
40.82834012982365
40.846760099489536
40.5139397537931
40.674654779771345
40.511876844124295
40.25539975956164
40.53487498177014
40.764388968225894
40.79159837481374
40.623770950418916
40.39165646138617
40.36242267118072
40.61916612116128
40.472140688927304
41.17837997986652
41.534234982407284
41.19617480833186
41.90726249526857
41.48807827146492
41.20935489161046
41.22362983618716
41.376275965037266
41.268545599355015
41.07344885778719
41.3360560627761
40.887927438433984
40.7895809932728
40.747491713083456
40.19938291369268
40.37855945984946
40.84103119697119
40.55919377137814
40.9625219756299
40.9641674461851
41.08837531422095
40.85489822813392
40.646843308053484
40.528820163094075
40.884337004825895
41.00593037892208
41.07746204854507
41.12951809951239
41.112740343076986
41.10861983460325
41.068494770932965
41.30538252468158
41.41128817677014
41.59778627784808
41.28762610708778
41.07736272704754
41.116373164217066
40.92138216195789
40.81305555271012
40.85643206277954
40.8824333278838
40.55745327179459
40.81016825870984
40.73192635873317
40.62876518022441
40.87563739048596
40.851338201452464
41.0302795940592
41.046810902444584
40.37760456442997
40.672544148818346
41.03272108802273
40.635415732716076
40.84548198488825
40.878036021206206
40.258359959741874
40.03524775502807
40.65103925619227
40.834571715945714
40.978324493351096
41.067080684735
40.954821312908294
41.0828176583867
41.28742924891438
40.842240653310526
40.680025525021605
40.91764681545204
40.77614527392678
41.110341154454716
40.69791988714783
40.56854534719884
40.7438018484179
40.76769200380244
40.51238083532007
40.64223261167073
40.87951011663894
40.90618559847683
40.95330794599456
41.087223591646335
40.64854490147823
40.799424873893656
40.69536248363401
40.575129689684736
41.06589196248792
41.11196448734985
41.141108533516075
40.46781752801773
41.01731799774173
41.39565437851752
41.33347893464952
41.40500470546876
40.83687274207338
40.74278882143946
40.70763085007287
40.788934435496344
40.7746855287212
40.5842320752889
40.6807752842615
40.89226289260357
40.998227297199286
40.315928600231196
40.51040263737123
40.37423571582319
40.55637970225875
40.42061495694438
40.40311259981238
40.581525848902345
40.555757741196764
40.31724531955922
40.36660651743093
40.08565126279532
40.03912360260215
39.76443157934944
39.91955164684724
39.90085748578936
39.933614909130945
39.940709534397264
39.95908556063773
39.90342275852721
39.905421615681334
39.715345584841444
39.96307942692106
40.42354525880338
40.32913332355334
40.93155033558519
40.67912058194329
40.62293549734276
40.65572129581326
40.563747374684034
40.87572468854994
40.7480611550902
40.5695232614843
40.759450536128945
41.00138962956643
40.55904342272664
40.74730132721656
40.66247355126537
40.59832420550611
40.82463679610803
40.48296350215111
40.639649459601195
40.946110837937695
40.90424034894197
40.28280430853434
40.62216093948243
41.12737143320536
41.056462318875454
41.059531523011906
41.25102712697085
40.71573236756793
40.97598422705862
40.88493470448105
40.34474918144518
40.45661236623215
40.60912440154087
40.1577218298688
40.62998020830504
40.28494839669698
40.24305436983115
40.011689095627716
39.65973280853162
39.64974962162503
39.782853932213584
40.24558648348906
40.07350725809698
40.02391899738535
40.34490675593901
40.24482569545192
40.47661762075138
40.47260224424837
40.20603666459383
40.777717116261876
40.91515243847848
40.48247004569896
40.81831290927931
40.98065728921266
40.53238040087961
40.455534931150346
40.17922846360173
40.17096508027397
39.93439921812084
39.5284478517563
39.951892654351816
39.51220197261468
39.726221263824634
39.37204335068232
39.82992024061313
40.19207748198139
40.249003246403596
39.993708262135016
40.06280680138478
40.14661775460698
40.40408616413919
40.80209648237719
41.047130472871046
40.75433394584282
40.329240653620126
40.56932895370066
40.69536590000955
40.636234634021996
40.67288305913347
40.51428940219449
40.72353645922953
40.52492713861237
40.58550721982404
40.701702654332856
40.353069764815075
40.440717165376554
40.09698243484724
40.167534923632864
40.24129208291995
40.62508877430535
40.45425677213117
40.10948548217409
40.6440219351989
40.581592989059956
40.52334683006519
40.44622254517528
40.07381175319674
40.381737366323314
40.33510522465292
40.167896924168936
40.2376457992353
40.348809377259364
40.56520248846284
40.3903500651984
41.115038192727106
40.495503496266394
40.21511740649745
40.62868542735489
40.3597401455004
40.36080693657408
40.5598280407073
40.797765926769124
41.07080805144106
40.578145703255004
40.898617283095625
40.953262592948064
40.71613400480427
41.043002276687815
40.81986140000742
40.85507187920032
40.8324562669053
40.92384193198314
40.65204762110386
40.691165235777525
40.88094782779001
40.89677222267526
40.92783075851312
41.09298207206315
41.07183862577768
41.60225483511071
41.327167622501825
41.377926266651045
41.22073629370687
41.413254391950794
41.33277877262353
41.349933374948925
41.097748758869926
40.97197536721774
40.473984816638534
40.70368957672587
40.7778333315022
40.55563175617445
40.35317103928577
40.101479306426434
40.14858948127357
40.015588117527656
40.16456589738121
40.04099234959929
40.23590803076451
40.61113846126398
40.584077969594986
40.605315528154485
40.24243667744197
40.5371032111769
40.07233097173269
40.848271280516364
40.466030537341766
40.348378856097426
40.562651183223736
40.743139279306114
40.45486845776982
40.46796898340823
40.488159550380914
40.866280030859194
41.07430946441676
40.65429056044918
40.618856648076076
40.41923991143493
40.510405729418295
40.29244351613486
40.720292092034725
40.75615234184288
40.72413210894289
40.54774648675074
40.51797587174481
41.09766383507045
40.57656307260441
40.788742732468386
40.711541216371415
40.61880858397389
40.58171497199093
40.13388346046104
40.27583773058013
40.600948074287665
40.31415875286093
40.09299694530834
40.147513083716696
40.03481245915786
39.83243104609428
39.7921654031327
39.839681069618905
39.70834522546613
39.402043910298346
39.561538209651296
39.30457489554175
39.3023346858115
39.23939123587219
39.423352850687344
39.2706221802338
39.30653583934153
39.604274589339106
39.65923725736609
39.6473111929628
39.83169505273637
39.9029467410208
40.14392659124329
40.21191080059836
40.27257026827614
40.3007858008066
40.52566782979907
40.20898525749979
40.08305760789758
39.941642220870584
40.2681160861357
40.079717046026346
39.96832499373848
40.35812960923872
40.30482646696059
40.458276014622655
40.36533999640562
40.027851415247596
39.32337067440024
39.85211635235611
40.11672791608019
39.52215648755829
39.609550643329996
39.56630546367506
39.4502749402408
39.36616924239283
39.638767375148944
39.536634869268426
39.30536152079428
39.294083852482885
38.977426715540766
38.876248434715656
39.03387081312897
38.89368872399551
38.91565665465141
38.89985843305728
38.923796861001975
39.41680333713365
39.848360003541494
39.828183062694244
40.12543126359195
40.26725381179755
40.41336837568067
40.47525716716452
40.3234172906172
40.30502856024706
40.251393265844484
40.316432379734174
40.496322361207504
40.389766671333305
40.28937260662168
40.40167437983232
39.82259930016419
40.00499640189196
40.037290676046105
39.786588837220165
39.87173172828107
39.90562834514036
39.7289964055942
40.05569950509056
40.517336063850664
40.60839315574523
40.78655971227034
40.45982745694536
40.76163749218135
40.57006042465709
40.667333132020076
40.56269841319369
40.56849136898545
40.61492911272698
40.421889409716975
40.642395865718925
40.47040594592923
40.16524365080492
40.37978653579082
40.11945603912375
39.87446117325412
39.87320028892769
39.7063272675383
39.28685464941764
39.36769929461505
39.72938949254414
39.678129650009005
39.582630650381795
39.66689059922992
39.77539645078368
39.10598553262272
39.22160121080021
39.474675699543376
39.67522681297379
39.17205097121343
39.64729164638361
39.7447754440035
39.7624035404332
39.93375251893506
39.75387407397853
39.830216111081896
39.83888407836486
39.89116544991701
39.67999335795929
39.307821692909314
39.4702036737415
39.567112330816265
40.30006848126259
40.03211360755272
39.985578202534974
40.124690521336895
40.05230168707844
39.92468208157505
40.16085057684893
39.921683878747466
40.12336073152498
40.26316055344023
39.98419344702153
40.22114239509767
40.06327382303319
40.04440012578942
40.01109294381769
39.99646673944795
40.3762109935799
40.18200764299033
40.336093388925384
40.11147371723996
40.02344889825234
39.74981290487469
39.722345891489596
39.9732980991843
39.56571128947419
39.86216134813434
39.957867097914146
39.77811175842651
40.03408084578049
39.75864111587378
39.86398469517923
39.74636005842348
39.6621247791867
39.62426372634471
40.423791865128784
40.364342950973764
40.71346918673506
40.67428285187215
40.61270889504902
40.293946830806355
40.36022318095362
40.171340291957186
40.20701603687233
40.05892479889172
40.235752967947846
40.32929847625898
39.93649031854794
40.36975405133186
40.48977214669156
40.452404059935496
40.620007423389154
40.465518778850544
40.257200084551656
40.02505935580836
40.32940567519736
40.10363264872016
40.1329667134414
40.171233836647524
40.298254403803405
40.50901240955928
40.55216452864173
40.39382193273423
40.308923840182075
40.388601340443756
40.39797046480042
40.989970703531625
40.84780605379902
40.9808899117481
41.029418115157334
41.588245043787424
41.55055831198401
41.44361374306751
41.44154498996148
41.377436682437015
41.12060813685622
40.78581217533458
40.504903111592796
40.117715542287144
39.923941652563485
39.756698102749944
39.988475030480394
40.196996897555934
39.85722714634852
39.938887220002165
39.86601487361631
39.76811549392951
39.79466406452736
39.45506983007772
39.74153192806223
39.72440138806705
39.33264414781288
39.28151273329351
39.33937045474701
39.45798514113867
39.41415882851641
39.26618378795979
39.51239897247829
39.83958777958975
39.764371905198324
39.85036072968116
39.841282026038776
40.088469322688105
39.796449166306004
39.128557737397706
39.32290175014449
38.938322536867766
38.85426099486972
39.082846081388645
39.455466160573245
38.97111010847591
39.29831406848024
39.62880835457315
39.510835376145565
39.31564987069204
39.58472293515334
39.56116495149484
39.24206305333799
39.43608763155162
38.9632871830417
39.042232067574105
39.63716343832579
39.21261930941666
39.08599640243924
38.699267060264006
38.6522980104097
38.62037324229643
39.00880335721263
39.005225789489394
38.73880393795493
39.03818786951495
39.28564023576345
39.543310106479105
39.32009735197202
39.16479814230843
39.09778441826834
39.345881981360655
39.323887050969105
39.316895093993956
38.89416980181543
39.39274411615247
39.498397361995096
39.85285980460274
39.91245987910735
40.45136770712632
41.08596506078316
40.791020218997446
40.27039782571491
40.47994395466628
40.35152834785415
39.7076152142993
40.00552698555387
40.139864712629524
40.062727718201565
39.90058208908331
40.08117307552799
40.040349209837146
39.94810741171433
39.771040491668394
39.894633403475375
40.0455452423779
40.16959089771125
40.05955815646514
40.45985208484752
40.50838920108132
40.7144706432835
40.40760608703154
40.025640468063074
39.82046137031423
40.314315227026924
40.29997633266337
40.322716153279366
40.0365639355017
40.268653398807054
40.11267428765813
39.56457358708618
39.58239385276816
39.522709643566984
40.101535901270374
40.290565174770315
40.380825531944176
39.9756255442359
40.251379222100226
40.49935124331912
40.01470648693605
39.89112743471597
39.732476126642766
39.44498957823807
39.66058847478565
39.430024405228046
39.36415261531998
39.43757788835404
39.159598580625726
39.13970287522593
39.3426243502335
39.34028416712136
39.31313251261644
39.36418402732495
39.21503642027535
39.658545057580355
39.6774694073194
39.895611906817955
39.99984745958325
39.91954477900458
39.60388291605616
40.2330588331457
40.24428238164775
40.244282673320456
40.52812274879286
40.56424945149471
40.33213126303169
40.49049342074934
40.40367313023087
40.42490851106679
40.574726687998115
40.46358070098895
40.35841794224063
40.482930087346304
40.25740939612529
40.26099958494752
40.20829345366176
39.95459533239737
40.279147542909996
40.45401268750928
40.01174632320284
39.849039527086305
40.19939987341025
40.13225741277558
39.79151446751265
40.3348258991893
40.26240340460803
40.02990887517108
40.03270151813035
40.168766148511594
40.35310390448348
40.00747003603301
40.20108013420955
40.224687259228894
40.08975575185933
40.02048472794327
40.415587643913454
40.28415017774133
40.25949771174623
40.1778557307283
40.491059961513656
40.945665465967444
40.935169304021755
40.63733684866519
40.2876256976022
40.39342873870973
40.3100443052647
40.416662689615535
40.17066046765587
40.04317044492594
40.086597569092284
39.95905874897157
39.98836666801632
39.981591764415455
40.25227050070973
40.29097893721655
40.55815932451222
40.6252069086018
40.75887822281113
41.0303844933693
40.57361669249966
40.693093090170656
41.05525667034408
40.65637676647524
41.06927704137783
41.04605253449312
40.78813442526782
40.84503978336086
40.78008121763299
40.90680825013374
40.779234289993205
40.84907184851859
40.837112904975434
41.14686719254981
41.137666479636046
41.893879939920716
41.164559159455465
41.46957398230582
41.74881395158464
41.52517545743676
41.01781246219889
41.20148541100639
41.35585530528375
41.01969268315363
41.5710324965463
41.535061269399016
41.17778232710238
41.25174990012264
41.2189641698455
41.1911724497939
40.73737551532131
41.63100068525758
41.10597010978449
41.24860197110575
41.26132190174612
41.11840634671217
40.87083987608703
40.6685091430245
40.90493679594557
40.81917470163342
40.8687539163408
40.42029569928386
39.93430518322581
40.08637748716889
40.56823917301092
40.93148087041819
40.694323546301355
40.8339619176461
40.99431647965268
41.09312641201971
41.50469036949979
41.34740581947417
41.075652771235575
41.624884394027134
41.5944776882985
41.468695094582905
41.45418270354325
41.16248999739278
41.184811617060234
40.96545984362353
40.7528384108167
40.80997714080206
40.58568377707096
40.3649399274505
40.637915433687
40.449279708937205
40.46608938828292
40.38852987309884
40.53887300846285
40.25213470902293
40.40329219415442
40.20226671508619
40.642108068721924
40.2332880158256
40.20120934958351
40.22168526135591
40.21906526051606
40.46420339123385
40.340162700984145
40.69653248055229
40.717876179413395
40.545608560580355
40.68053237792446
40.45568814256385
40.84096905153089
40.59433466950496
40.181079452854284
39.8068050961106
39.9604118995824
39.76481613250393
39.94415644666003
40.08063098776746
40.26511792039604
40.12766853949144
40.19093359007191
40.22499532608591
40.234314573627444
40.176581532301704
40.494727749013805
40.28533763259171
40.23945524406026
40.55038929905227
40.57594294469732
40.30202068827444
40.09351602315153
40.27810837484084
40.52858034708122
40.22137943799173
40.43702321498351
40.48874114132341
40.769091158910435
40.849307604723016
40.931630028662305
40.46155064599549
40.5833183649425
40.926578818665035
41.029834837419145
41.31780178635081
41.22081899536413
41.064045853982144
40.93574174227251
41.41483392534088
41.5153622987475
41.88308734094226
41.761985424961004
41.67581358771259
41.71055335662286
42.008393467159884
42.064905506187266
41.85848140313237
41.94120618954726
42.40672346752159
41.954527084174885
41.61791994801571
41.578896530361426
41.27657303233949
41.18819928580268
41.09571880357801
41.18409595002505
40.71134005793369
41.274370069035186
41.33302114264769
41.4493330583478
41.03816019236997
41.0381595392517
41.210417176402586
41.49287199643137
41.77557894756225
41.72797836980445
42.500708304668194
42.238544000619285
42.39281219507445
42.77606622754998
42.784038473237416
42.77311902558783
42.66002889034029
42.715623146990076
42.69266261154649
42.31812694364242
42.85056990789036
42.93788907287432
42.8807770059346
42.82121543936834
42.81015644305203
42.538114678169116
42.73390056108389
42.10810373040445
42.466397234516876
42.46348668819004
42.536357622235414
42.728465320503425
42.872231978019244
43.27502106974384
43.05274486065329
42.55497579868621
42.64819408759526
42.650641389808136
42.62549151966701
42.95487039187064
42.51474943236384
42.22262206608478
42.02497190627533
41.76784183112334
41.67195793167067
41.89933906272359
41.62338378810627
41.8593715612708
41.951364549490584
41.87507237839297
41.50842664721941
41.63455498928776
41.7790265439972
41.78956688542611
42.0031162982109
41.667788506181125
41.61640704198438
41.71014449184602
41.37368017520638
41.4828576861938
41.541206636591255
41.302072072218905
41.43261936756035
41.42197963300998
41.60283301055135
41.37142048622974
41.037575740803284
40.686872089941666
40.798838679799836
41.24810076784683
40.88959308232032
41.11883162078726
40.89137674927415
41.19644675051599
41.12684611025039
41.35853096101989
41.38024883130637
41.00535527977365
41.59228033333979
41.56412659441903
41.31693199752764
41.68478043605027
41.92873503735891
41.87377959859674
41.839268592724444
41.86920419449309
41.89776671481946
41.82990896704946
41.776189848409516
41.43652289270825
41.63945535449816
41.4170435195682
41.29994901117789
41.49070550488657
42.17911299453712
41.937481409898744
41.79412446528903
42.01331615850726
42.16655805145948
42.5107099219652
42.399325873380846
42.28532051305832
42.40096787538126
42.24646477740191
42.02417869979692
42.59832668762669
42.38351441274418
42.16245406992009
42.31527054311198
42.16199920495361
42.25115194330528
42.46367304928471
42.04731066002493
41.950694447557545
42.22092922114659
42.56711511635229
42.246423140741435
42.107429264176915
41.86724115260603
41.67521299891
41.65948086239475
41.533665561089066
41.82227574328519
41.86596705772637
41.97586746638508
41.659926434515455
41.97707068425081
41.79191386817431
41.91148861416938
41.803151574090165
41.65195300739939
41.98403896564405
42.085164583684325
41.60604767152613
42.3185499097462
41.5027798380497
41.78637911590034
41.88516802479693
41.83951807197617
41.74677189014493
41.97883686417014
41.46040065868356
41.41522780981403
41.242773274223225
41.69280289208473
41.73095004643994
41.71114401056039
41.95277570531868
41.6479743554002
41.464254666077714
41.62029077273738
41.56389699922131
41.4486664928919
41.491625170722266
41.58259331806984
41.38226875034093
41.80561185775965
41.22621066978737
41.15975997364275
41.580476082749065
41.582613173624644
41.87948932335883
41.740459352594925
42.24078608146049
41.998965423221456
41.53657320811241
41.29890581970336
40.81844646567065
40.91000973547612
40.947487587019005
40.94452761671006
41.250016370241894
41.260924597792624
41.11942626303404
40.88220039531066
40.97295671277438
40.96207364213862
41.12713686199173
41.09147265522336
41.503476135808675
41.070488722326445
41.36076852194768
41.379937694964475
41.57469210404919
41.59667542721768
41.247669075670025
41.31057295207015
41.64023631572688
41.314945443187696
41.39733069827603
41.60019558296601
41.71369083344584
41.26445140095262
41.1765386640907
41.57091543357895
41.65537676716975
41.84451995709759
41.82208031332192
41.7976956531859
41.93367942878761
42.163108681588675
41.83699370958482
42.31431095660645
42.07991304408634
41.71389851746851
42.205547858552336
41.75675459807149
41.83874400222718
41.718707688141706
41.69295602558529
41.8004469235139
41.85179913082587
41.65482180741351
41.79999722234876
41.42445047292779
41.14840525436925
41.518824882665925
41.54810949756803
41.40737706744605
41.562488263379926
41.64200050349361
41.713313637390335
41.574558088698616
41.10034640450245
40.878015856272754
41.253702039714184
41.68812591679086
41.28856176081857
41.508331149524395
41.86432926343566
41.453963909947745
41.260424981854236
41.07948011540338
41.14141285771574
41.2715156533283
41.54051365439025
41.43479075907157
41.62043859610673
41.31464196570114
41.480968927817855
41.34586962616372
41.159272662277324
41.21694904958543
41.557742689829496
41.53004696500721
41.223964171984974
41.00968967065007
40.822811518420856
41.13325667080371
41.472046887038715
41.19595748862978
41.31065082311906
40.939591600089805
41.20791118524213
41.016387664147636
40.923018372360325
41.420519117785815
41.02596182051837
41.28597150144327
41.399059793185316
41.27089841850244
41.31985258286353
41.02638442345971
40.92382261671493
41.056400676918614
41.42017319273932
41.60793224984828
41.399844657880074
41.453738611916336
41.320261600501915
40.76939265024694
41.02726641910669
41.277736284641655
41.07870494417288
40.89506914284491
41.10195851678196
41.23528454817221
41.55759558107593
41.47174076714057
41.207928387955604
41.25562306260322
41.03004600917409
41.21791394731752
41.03718008033545
41.320880627193695
41.31663494369398
41.154441560005836
41.07612324843873
40.39500476010799
40.58013350823116
40.57836738663557
40.47751602354806
40.78878482946163
40.72438960093622
40.690037020530504
40.745120398179424
40.92402145486144
40.82342287576393
40.855447850134794
40.85856496324528
41.024663365256565
40.350199834737616
40.78386412363496
40.54787439420643
40.50144242758043
40.437956074217155
40.042941501877486
40.36934614136188
40.415218723755245
39.919281431673355
40.17199633394009
39.77702346147908
40.393432578731094
40.719920664177884
41.04296051475573
40.87062738095795
40.821009719546794
40.56387217121641
40.25359140481187
40.58670683718912
40.59716975519984
40.704492011439825
40.709946146378485
40.27531144295328
40.30701085626687
41.06558781642793
40.7278543391334
40.35333703182796
40.508102203187484
40.305520633119905
40.65833743850103
40.408242095371996
40.376597078224904
40.29809288869298
40.33587074233849
40.40564642805478
40.575898061751886
40.35704859884542
40.46111831663195
40.72959312397439
40.18528183635947
40.56240753800324
40.515302921148916
40.377847122212835
40.71079393150853
40.32645782179064
40.403932415057625
40.63544643751167
40.76106262589169
40.38989689448885
40.82928608775854
40.72029215215644
40.84893075567623
40.89253340654968
40.66867694905729
40.8796287072276
40.71262459541798
40.929554646971475
40.72634084228929
40.78376144039622
40.68466555191885
40.64223270669392
40.5141799366938
40.94238809955411
40.8237996148375
40.75771561514638
41.343657829454656
41.5264240779609
41.455945521179466
41.554160613017764
41.66857913000058
41.62929508677847
41.511303430083
41.426586167421064
41.46345004517839
41.6068198856857
41.38626042110714
41.29471526174038
41.44773213342335
41.041212848423015
41.08607375062465
41.347617040756646
41.029673856048774
41.36055701168311
41.584040830677345
41.54903009940467
41.26889945238379
41.3031588862689
41.12783142080935
41.078720210635474
41.10475795296656
41.490673409341206
41.25701136750602
41.847927233967404
41.76197682783496
41.88134737402711
41.7862446930073
41.48562148623094
41.85818298571913
41.34660503618955
41.45160550180866
41.587329658185894
41.513533922726666
41.76822693404778
41.56990739039216
41.57753050027337
41.55255898761812
41.82093750212212
41.39548805727991
41.60437586662012
41.32227178106153
41.841490113922106
41.3458574287687
40.95990390215717
41.08426969448434
41.39202649366716
41.62438488580327
41.721290005266674
42.03818858431093
42.21842159837037
41.92665780522802
42.10121887737057
41.97079418297749
42.06536266058361
42.30541386694685
42.02956464798533
41.89149827422481
42.21003316159251
42.25794135233724
42.24040178980947
41.88112488884966
42.08694407309144
42.44867777287284
42.36812210210923
42.400312224427886
42.14119080455206
42.190601917861194
42.63306282104811
42.900643380717625
42.924952481217616
43.02922591606817
42.765131352237866
42.64395635036031
42.7365708714549
42.387468798627715
42.41594445786728
43.034151123249785
42.63385363963117
42.49021069039597
42.43894342112907
42.07915084021243
42.55756436052716
41.80031693831913
41.7479113578403
41.78296879839287
41.68214990556311
41.82631387908421
41.93767394077569
41.887499420708004
41.812230868005656
41.86299141241231
42.1099818366809
41.77765795788833
42.159856045671155
41.89428589737609
41.78643388550934
42.050527006335415
42.1851683207703
41.924144070128676
42.24346451592342
42.35340073426442
42.29840314830655
42.34112548406575
42.28343043688242
42.123324935385035
41.772419937418896
41.52404802256299
41.69920177551354
41.87825291872703
41.86725562998607
42.07843316120566
41.82914519951936
41.85249741005341
41.90128866769877
41.76061364094733
41.77076691951836
42.14446337303564
41.7751574584465
41.80365388415683
42.114573524645046
42.0957457171699
42.01880693107255
42.48384532217278
42.28147219087073
42.05488000679078
42.023173309591385
42.08152304592514
42.198065939794276
42.03342925528393
41.489830563253975
40.957909949969704
41.16704008639167
41.458938754094774
41.715261864921864
41.53590127173662
42.12027690759583
42.5012668425712
42.440836491229504
42.342596851951114
42.82102485116357
42.634088475486166
42.53046586338768
42.62302857718958
42.68994821514086
42.69901104761846
43.03766614353048
42.628537265713064
42.67667497546116
42.10509151290556
42.785143754856364
42.72373723371564
42.67192816029509
42.36562090994459
41.99603379088962
41.954395731849864
42.062810109720736
41.92745699093691
41.79455484937769
42.2226340788971
42.11290059219685
42.054074106457946
41.91899393804563
42.133007624015015
42.07770870326231
42.34754512900886
42.36599948904123
41.60571387868369
42.040396447098914
41.44797045105615
41.72151038881443
41.96784343782592
41.76627700065951
41.758777706759034
41.68386690048942
42.16475262051888
42.232082988111635
41.91993207187075
42.11006745413425
42.151766388823056
42.02473014687435
42.20803808937994
41.929152619288935
41.80874674054588
41.62863515005304
41.799425227827825
42.26729315143355
42.698471239993744
42.274677261652556
42.43569819143248
41.98599732528241
41.90881099092762
42.66016444205056
42.264923444646335
42.501339472175495
42.18923186161779
42.61157106237411
42.50003297357985
42.83064481158715
43.077935303104425
42.55219488998158
42.35684330986316
42.37705547632705
42.48928482931259
42.67800649410958
42.55229791884045
42.359217410535194
42.27493394087587
42.388080936651605
42.61603722132766
42.3549363760995
42.6294490570446
42.53245482224236
42.24349478253436
42.15095470516903
41.89792633729327
41.98185522986022
42.05212694719582
41.856093117528154
42.164374825025
42.24406430742534
42.35564706785937
42.367126638633934
42.78729532108914
42.638343214050494
42.40989438456205
42.62186815189971
42.89740396954618
42.583927127651535
42.58056733073943
42.57969619302541
42.62134596702697
42.14364775708653
42.46863005853228
42.33142010918808
42.08108988368697
42.10042308865663
42.59850392816353
42.14966337478216
41.859621959720975
42.197382103780896
41.879470761807895
41.84652291374561
42.2099840286581
42.2437558364186
42.339448371726625
42.50735646998558
42.519237490357675
42.696497033363016
42.96654699347544
42.50770647455467
42.9659706917136
42.71032514873728
42.642731008687164
42.89275047987391
43.05329353660962
42.59248456355427
42.181698287696975
42.60676339419538
42.32054782490294
42.09005431337089
41.771782881983754
42.01775116852909
42.23655256927255
42.045869092642135
41.91054554034657
42.24789747467658
42.48868801173584
41.946257972919405
41.972114880451414
42.039010670041336
42.40150016805285
41.87143318015555
41.668611666386354
41.75098112610292
41.81973291234167
41.631144105936066
42.16616295061392
41.6464833795101
42.084595121960454
41.913156116512155
41.98500535375339
41.963701300401155
41.83890005904824
41.92735766497892
41.946883618239816
41.8512803285244
41.962143835118766
41.84883148922596
42.0130546313361
41.70769711846411
41.88923361394623
41.35011096659299
41.66053344183274
41.98981301833216
42.349999717934004
42.123873470632034
42.18128249695066
42.04110521678304
42.31393427064608
42.02653476751711
41.97227258528294
41.74555226175393
42.061976137552044
41.892067241667924
42.00025783748993
42.02618949460533
42.32799404647086
42.28715998053611
42.69479535450697
42.31750184191997
41.840907620133784
41.66512057003856
41.97505465724503
41.911534622560076
41.63443923587297
41.90723634124154
41.60279244531359
42.080998076660364
42.13133507044279
41.80659059802487
42.17521550388115
42.16757500823267
41.96353071029725
41.61403329738848
41.76521203506378
41.92127341578139
41.65962214595218
41.73863455704424
41.25729176470669
41.92693382036474
42.23914517213786
42.225884836873476
42.072372617770476
42.11321525984217
41.904749998832465
41.734477219275
42.028088569645455
41.6470341106432
41.87928162256497
41.31311941796632
41.54125501911581
41.23984305317604
41.41868212762803
41.46682980838992
41.359199719211965
41.58801087488324
41.46213356791607
41.607335504327104
41.805790168712434
41.45851641205382
41.327622457356576
41.859780169137004
41.643174552532194
41.83513381172442
41.76094156552618
41.82953182583419
41.50966139175495
41.6599145592832
41.22426139887626
41.64852412946536
41.37151533445754
41.34980738458803
41.90163366934879
41.663090197046444
41.345990776969344
41.36354088579816
41.07821962505134
41.42718044031542
41.7711916493757
41.69390284412222
41.672048131815686
42.01739538431815
41.850726753960984
41.24754027130831
41.65650771258893
41.58321642458847
41.59373737104309
41.714375448755405
41.511934528100866
41.319626993141384
41.08905047870328
40.99389403311617
40.85071072386643
40.38719070374792
41.04562480088969
41.33850720135353
41.20556346904388
41.06674332415627
41.10455441847668
40.87863454212961
41.24237555998835
41.456047315578104
41.62608734148913
41.620312853099755
41.9623815576046
41.67106943518763
41.588152336675265
41.55784010725467
41.700695614244324
41.54867776692263
41.69497488103046
41.22544189963342
40.95948312674304
41.35549746289057
41.350336477573414
41.004828280874776
41.36448539530152
41.515491193064825
41.714090681589404
41.682540071164794
41.38728094860643
41.08899731270373
41.240056401176865
41.280062257944905
41.48397411256225
40.78358699214596
40.59819450187802
40.840751602294205
40.99354668661425
41.23646267825665
41.12583561829394
41.64031220037917
41.172953203612025
41.45553700796872
41.64061211160313
41.79167003409856
41.890139282680586
41.797724127587635
41.22609642003535
41.09849551395253
41.41462156593597
40.921528950035174
40.668654017749546
40.662336490012635
40.44048095128591
40.63541178706868
40.56723170244995
40.721258070854844
40.78244688865737
40.46764929518804
40.80971889018797
40.92676839915417
41.07445678469247
40.812512284574986
41.02017414863197
41.36929726167171
41.37651997596819
41.106310374348716
41.46185003181297
41.159963803807585
41.1282366474968
41.13669118326763
41.377701667272234
41.48945440551517
41.469430319777246
41.41353766853292
41.32834606238898
41.19375362979207
41.12389927786908
41.00498916786676
41.265432146919565
41.66265945310241
41.43790798896371
41.26451642548728
41.58135203755603
41.59941646452275
41.65806682812682
41.74839221521059
41.40546713988774
41.29372060278829
41.22633101976694
40.663866803932905
40.982047012642795
40.82750922210184
40.88942680530686
40.9470889253558
41.03086020290989
40.70319703079874
40.94056090137665
41.18897922096812
40.921705484489685
41.20991946358904
41.71502036287637
41.46813784579164
41.92289280843987
41.819548580079584
41.28186616377236
41.55271841609328
41.838715233252564
41.62831545827729
41.91031850484296
41.78664040871983
41.50949147664655
41.56700864948233
41.70355851239514
41.386004421521086
41.530292469091336
41.28077814951129
41.4479657963773
41.89369336174716
41.84586332127212
41.614173612936575
41.52496444984945
41.552389502958206
41.490461702636075
41.503996080520096
41.7799445049972
41.42762729649736
41.5807399416137
41.70084514211893
41.34138812453275
41.200229266678825
41.554123872971395
41.60048291180862
41.55237559917939
41.49587243138859
41.562592848456354
41.56676203617628
41.37072716209902
40.9017387200323
41.110169275610055
41.1795762252699
40.901633878567665
41.277264369439784
41.307183591744625
41.67247205647972
41.54931774016213
41.73709076564652
41.781445733692806
41.60227167883269
41.3232389531594
41.57488441318676
41.09108821373244
41.528163890492095
41.268626916398595
41.627518988521025
41.25631500251238
41.35046814109198
41.477788280934654
41.934432156241584
41.726654890584165
41.62232727316881
41.354674801915614
41.38530270541243
41.69295705394844
41.93637755905739
42.3141529388987
41.96792560683713
41.93543902533344
42.28204129443543
42.063070824989516
42.188505146661115
41.93873023836779
41.43376680101537
41.709636842476584
41.94705362181209
42.46182831850953
42.824501663071715
42.61758999157689
42.33034392954106
42.29256704240061
42.82807189381044
42.35247423739111
42.6124222194146
42.30562297256934
42.58064604820156
42.45946254291557
42.47964616502522
42.30317062952049
42.353295233927184
42.29699506740453
42.35671585974568
42.82294722049367
42.779014750517874
42.02903946195485
41.95867262755851
42.295443995568355
41.9306532206784
42.12452255662915
42.57952082122688
42.46397342012778
42.39157477037857
42.14832007456519
42.43607809050298
42.69300783233362
42.67369920304558
42.1847262105043
42.28206863304237
42.5477326848075
41.89304238864004
41.74984091589064
41.759253507448825
41.943877989293725
41.9943006275108
42.40355484245874
42.11325720926766
42.00074423394225
41.72405242943123
41.76202287962964
41.50008004374473
41.5161587010392
42.00697039375633
41.87204850786752
41.82285282070472
41.28752439863893
41.6813505694815
41.509497965951645
41.80355412187698
41.2534267926946
41.56287428836491
41.595941973116254
41.122014750468175
41.40150602925358
41.387071961581995
41.54745075374553
41.78368544973301
41.54519782980285
41.577625803021334
40.70417148524697
40.582682770455484
41.06008557619326
41.32315227100046
41.78913040444929
41.78033717086833
41.66730893339171
42.365560087862214
42.39279764660216
42.387187103480244
41.82192628653594
41.82207761263593
41.71933228903366
41.67434437251755
42.33310897655015
42.163948978970204
42.37932961045844
42.038881787316846
41.85628743300072
42.30034196753321
42.34050506157835
42.1283479301924
42.51267179723094
42.2830082169186
42.3238483128146
42.63631639618068
42.35111959198434
42.26386256629013
42.374771829702404
42.393868827902914
42.04033589564916
41.98873791755927
41.7912815615885
42.29817132241517
42.08111547694424
42.50940528023045
42.4867428110915
42.317754788429795
42.82164929420729
42.88520621810009
42.534508456910196
42.295757985208915
42.326956357502354
42.31278103387847
42.54359490454418
42.89213892599874
42.40775776005519
41.80536649315664
41.879090553754374
41.725390970356415
41.53357447546099
41.82984460563864
41.88159806312385
42.26738888024147
41.88049331708952
41.6371941190232
41.904543042714394
41.692084575066495
41.688158623105146
42.1321070714497
42.29665703290624
42.027347413143474
[truncated: 98,002 more rows]
