# Supplementary material for: Comparative structural insights and functional analysis for the distinct unbound states of Human AGO proteins
Source: Sci Rep. 2025 Mar 19;15:9432. doi: 10.1038/s41598-025-91849-5 (PMC11923369; doi:10.1038/s41598-025-91849-5)
Supplement: Supplementary file 6 — Supplementary Information 6. [file 41598_2025_91849_MOESM6_ESM.zip › AGO4/r1/PAZ_PIWI_distances.csv]

cm
47.19052827463192
47.82349012418567
47.849338220984436
47.92234510499911
47.805658692670995
47.30125518794786
47.612255657122304
47.17310094876768
47.636895882119575
47.651248061367916
47.3313835800126
47.50057637913303
47.90406958505295
47.79958749639846
48.0535432864413
47.704251524447166
47.867003807253596
47.54295159454028
47.47481680854223
47.740035940299634
47.647252704389494
48.06355762428166
48.113939375904614
48.463998455827905
48.321957256052514
48.51900416653777
48.32558172387669
48.807148013798944
48.1493111339834
48.21690286254912
48.455356935738536
48.221246916492774
48.604328480083225
48.21322654130733
48.49533680762042
48.240818452166984
48.52523714124656
48.013486875217644
47.72622543006929
48.079626459000224
47.62835828251494
47.716253858009836
47.76903561633054
47.5387756823863
47.25444836950575
47.40257652347297
47.61989040483834
47.645187694764935
47.77407683676717
47.82853526518684
48.011008991009895
48.06152245704838
47.93790802111875
48.00952612281914
48.01352960654276
48.123056301236254
48.08977373324927
47.925313861805236
48.26166190258356
48.27865374708433
47.942619706291566
47.758264686258606
47.74068161622639
47.820839741801656
48.14717325367427
48.028423526254855
47.86953309070865
47.47336890845547
47.877914512110436
48.054274410465695
47.64430446601392
47.81850182044541
47.54830685976618
48.0937191952369
47.91033441917337
47.944246240498316
48.296143355575346
48.732073182161784
48.36472971324178
48.703590878702244
48.524902808797066
48.410105165245895
48.34292247684283
48.299769948956325
48.32149367037108
48.3798018563131
48.24329807822813
47.94519313578988
48.75719023490694
48.009962943116285
47.911726391158766
47.90560535701588
48.30313427718
48.278343406987815
48.17373764711512
48.14643543943363
48.17475437876406
48.58154675021281
48.69386715121516
48.3983242696541
48.38392460205615
48.74347681503211
48.488781299217074
48.80379687967304
48.226507057409506
48.23940290529467
48.20338255971205
48.28645320300792
48.47537587884942
48.41299295356215
48.22043322975738
48.198828831255746
48.24072351685082
48.395222962064885
48.50784471011707
48.733455651199044
48.65398151529296
48.99707545551192
48.36223504708408
49.04152097103919
49.23005233526361
48.797499644591625
49.31519113724732
48.9070380429027
48.64495044424902
48.78832022627592
48.6108164932885
48.39899506882489
48.556051324406155
48.06100605080021
47.95741867554727
47.88864856732578
47.93164816999054
48.20491626713389
47.988972228588224
48.38351820914811
48.27984218421899
48.663375424079724
48.637643726796725
48.771694111136725
48.470540559543835
48.14117054992718
48.11816977454436
48.18016804736241
47.9395436455865
48.54462667366055
48.41754784976791
48.67786049973266
48.49992863028455
48.21095534715438
48.268072633265426
47.93479024079314
48.57997005810436
48.35371820051945
48.245569262513406
48.34801155709499
48.46562863959291
48.212141349358305
48.35124063091118
48.91566880693483
48.87050993621398
48.98155031208554
48.67936327148291
48.53766997916199
48.44925248296199
48.58312589381022
48.75051495556239
48.51310471964827
48.49127487803236
48.60078509253521
48.79851260275888
49.24871900196827
49.15474888182187
48.56805976727519
48.576333720894596
48.428800981401324
48.97052679601319
48.55679828719915
48.74244684445807
48.33694231126321
48.27609829384627
48.103445502038895
48.14991773609118
47.76613427612259
48.14471145863583
47.86051081598824
48.00465475784663
48.22486281892851
47.55259130840943
47.927595094489
47.0735623889323
47.456743808791586
47.29549730789089
47.344390569088525
47.64116879749461
47.40132254708561
47.42211385971366
46.92271941473175
46.69672284053598
46.463717169963424
46.789992534849546
47.00898222390991
47.135885493914685
46.99237265051364
47.601124943839494
47.93255234605346
47.77133195624573
47.54720976462237
47.594078898564966
47.89760480341444
47.582268542773775
46.868776658043636
47.093593873838735
47.349752020528655
47.527475013317115
47.935875765062846
48.12520840764225
48.1068323209892
48.2861649612189
48.805664221481734
48.25256457940929
48.1966111060627
48.44608643133284
48.74146361368306
48.917752675937535
49.02803121946251
48.76825835619902
48.843346022893684
48.75707822141653
48.520560349180435
48.5362434944251
48.28432807234186
48.397524047219285
48.43499715350858
48.58921235529127
48.35364283012385
48.587397009753545
48.21690712346352
47.876886874639546
47.63193418397455
47.3363683907588
47.55391382695827
47.48489178615756
47.73236917934099
47.82947663481302
47.9006107447485
47.680565129426085
47.51578986977278
47.9443527835837
47.92252558862025
48.10211721701298
48.25840467598321
47.849421336357835
48.22411328667168
48.608358494839166
48.591553099833455
48.853908389724374
48.451429301651444
48.18194100278264
48.18894174492272
48.2937122359894
48.19689039233139
47.68121406310549
47.86869489520995
47.87892720838739
47.889967829313065
47.777729900491394
47.90547238702896
47.72389393528929
47.86861575552312
48.37316991124928
48.1447022425487
47.70845664868213
47.80761633060598
47.71498663072233
47.48607209802339
47.409851646220964
47.14678752980128
47.21724510788881
47.447431026067854
47.488364488456185
47.869664976870915
47.761074892474916
47.83047387125242
47.40732802399976
47.34835341547646
47.59515642746844
47.68242701273776
47.69966831181379
48.03538566257985
47.91351019214756
48.24146307577609
48.04994489905582
48.17289960530256
48.594688657485364
48.34454164229393
48.512447471895854
47.86239718422964
47.989169300386216
47.98029564874079
47.84994899870391
47.81622084677379
47.3130533103783
47.16667636153517
47.22782001639716
47.43694160210627
47.51644038145559
47.79770873159495
48.08365914538994
47.65885666990913
47.50985172415291
47.42517155183697
48.045856797797796
48.531875522441766
48.166258525336694
47.948731034544046
47.39474665735953
47.23081027736811
47.353223893893485
47.16746165953086
47.18264324022513
47.06105924776343
47.10587692881282
47.413682485369954
47.44203921419702
47.209256406345126
47.37596139314695
47.11011834632064
47.690239112581786
47.72207762003894
48.01682804369188
47.74283615588103
47.477457953967125
47.73005308861351
47.67095599709944
47.94189086789115
48.07485038000368
48.02099146664345
48.324048041561255
47.98809804861066
47.999662167686814
47.841876706440914
48.11000156234993
47.95587658797605
47.954387486226146
47.938470889822895
47.964184177161755
47.77212254708021
48.023788049418904
47.896185342571826
47.67999006141442
48.09870245994895
47.96515503320542
48.345777069524644
47.95794672331963
47.81864643015454
47.92238558837201
47.66765701636936
48.13089838573936
47.815361056044445
48.18856502786872
48.316752108218076
48.25503141922296
48.18337045340885
48.327027072497714
48.39733298887839
48.106068540703646
48.19517266748324
48.30052357408297
48.29697119538645
48.40909465751463
48.35222578101194
48.37584923301699
48.26240468050894
48.68119270587132
48.39335394835086
48.71997623445184
48.78398760226516
48.83852617863006
48.18826802993405
48.539266881464705
48.20665173510927
48.3374832679385
48.11788188386868
48.19177537616406
47.9794223244834
47.491051130382715
47.82362570837179
47.92661766897647
47.95717455440134
47.96110955268221
48.054185169902624
47.94496478864784
47.96555344683576
48.25269850605938
48.002232317427975
47.70935356599512
47.51641725220893
47.783167425836375
47.71466706761946
47.838058768177355
47.47552211861855
47.427609731519134
47.19528301511376
47.49983106668828
47.37737764626489
46.93546361184742
47.02951937257783
46.92334897246451
46.93769528233625
46.61284736869568
46.8985793976855
46.81714962780525
47.16037900261432
47.22382974556477
47.367759703922054
47.057665204963136
46.79319434073036
46.94198331000878
47.053011780930824
46.89235376828778
46.842666092094596
47.07694749514163
47.147990375848984
47.33425152725047
47.132610055678526
47.260734879318186
47.52447774041688
47.53210142970665
47.093964106401614
47.04532696742339
46.99543682217695
47.38205552494258
47.14695217160056
47.49581164044852
47.25842011875789
47.28697586053211
47.12219088943896
47.09037176718185
46.9244290417045
46.79738939260299
46.72886928264355
46.78090495308007
47.0157147305764
46.91886966404091
47.36645659890563
47.22695967323061
47.58224449459514
47.48744904753383
48.137769698484185
47.75917981773333
46.756916839745074
47.355967894259095
47.237333830130915
47.67640816172795
47.54159991885364
47.23153766536761
47.45167938738195
47.68856019618177
47.54225315745307
47.80009341496343
47.86851791211397
47.99895717598126
47.95280134396547
48.57532203826965
47.777856532661815
47.7981711973213
47.58714346574985
47.47378530679133
47.4704822010404
47.463617855575094
47.47148571709477
47.36300064493866
47.64012840538329
47.5581637418397
47.485059025552296
47.6280161252014
47.91223745660449
47.68978482980923
47.87713046536653
47.952332856040336
47.999081962093385
48.088721759875185
48.32086732142897
47.950826282569885
48.33772908379945
48.06067933890829
47.74242747636474
47.76997070082536
47.9444983475258
47.72495349091658
48.366614890423605
47.80753576937695
48.28430879312071
47.898195869123825
48.39336772132161
48.336872046168644
48.80736044360777
48.91512785647
48.76766995804911
49.203002343345936
49.14409081793272
49.08060853209723
48.99658508669946
49.045631420475615
49.60738463668029
49.580799642637
49.237766585630354
49.076194978653696
49.05452762641064
49.476038814768486
49.104162761756854
49.60000382394712
48.93610286233172
49.08389547521837
49.55451946262671
49.07369262258666
48.82951160450331
49.345635722108064
49.652041444141226
49.684778929823366
49.398045558651724
49.433770521408036
49.61340648839185
49.09713370464194
49.180821403049336
48.99355758099953
48.993385696405205
49.306604764501564
49.25483784138195
48.96255859453042
48.766977271412884
48.3300613247746
48.194894977444605
48.413851128425
48.400320971357
48.37824148563603
48.59997815595994
48.86199860317329
48.78801741728171
49.345931357766034
49.21230639407471
48.90613206674735
48.56456443729607
48.40798821029073
47.99115645583546
48.09701294223345
48.76230736511701
48.42568522284637
48.75987090955042
48.99698481744319
48.699071110500284
48.67516695553554
48.57746782906872
48.497619343523944
48.40579953584354
48.05925502209723
48.125992470382094
48.06494589792316
48.199639322335315
48.113869166296176
48.214912445929556
48.187919607652105
48.02912859173066
48.15097848579796
47.671447645847216
47.53105006323447
47.614032577607944
47.15012351039066
47.20788712417688
47.10431799400515
47.01128260071927
47.789411684741026
47.62950586750137
47.67156371323508
47.978743356682486
47.85556681961855
47.64906259691239
47.64368522524412
47.05533236336744
46.986063989114975
47.53909547094991
47.36774434670507
47.52313636616926
47.44118528701058
47.44570296824562
47.28618280408885
47.417078799118386
47.395525825105665
47.51147064193907
47.79064997369801
48.001078185307286
47.92626581495246
47.69366139032329
47.76035770925566
47.88338038802301
47.92563242983017
48.13660172645129
48.43767795903307
48.48646394683105
48.37089511027316
48.623110308771736
48.20628178304409
48.53462370635986
48.275140417312585
48.5591880231494
48.404834927063604
47.998924839786774
48.30467477910015
48.33086381530338
48.060013575345884
48.23051704243183
48.45553887905277
48.363458588214826
48.51235512339783
48.47047525347654
48.625030689274894
48.2025104706309
48.18090045250259
48.30261541948495
49.050845739406334
48.335324882775616
48.397101544114555
48.532526675628894
48.55588755982209
48.265979854321664
48.28597036610973
48.07707017696717
48.2994042642109
48.088853409576764
48.21606017417855
47.87139528720831
48.204767130560775
47.928928701426685
47.89351519302111
48.48767167264842
48.32631428243689
48.14028379842055
48.6012376741812
48.383379236378865
48.81706350788627
48.96386188213278
47.97406232136698
48.811437519961075
48.93382100910385
48.593370282058075
48.45709810199231
48.57448379425754
48.37856966608696
48.445576350654854
48.38635569638493
48.13459837951357
47.99603055416461
48.3675309247783
48.3711751149669
48.38719939628051
48.038542271210154
47.85432263196462
47.68316924225576
47.54249331766781
47.497523697304025
47.962675562266995
47.56121193306056
47.65222194473254
47.643955222379766
47.40130878430998
47.58185581192095
47.875317300108485
47.48756587696249
47.58724077005378
47.57069741820709
47.84797323523397
48.011761059488784
47.900633415419925
48.04723987391829
47.9701763613396
47.94150946391565
48.10809205670004
47.93952142746496
48.16217193038313
48.28244138698283
48.37741944325544
48.367359294619305
48.68818002824823
48.520507907230936
48.12742165383054
48.52341705855943
48.651583461616845
48.680463026873454
49.16570401836854
48.80629244431588
48.74235567864565
48.732668871319085
48.47037955308934
48.88359856808876
49.07756431860784
48.6163723178402
48.38216249215048
48.18755150576114
48.34450461309472
48.50290793642561
48.135209723537706
48.78301650974319
48.56726980895654
48.2040190667466
48.42649980052923
48.887874117769684
48.75287425125703
48.66934000015002
48.567373552115086
48.219094247098866
48.38343353425205
48.909767117869315
48.8458985005029
48.770684637144676
48.90676541230229
48.57596554078355
48.74493827374987
49.07626559584073
49.384547334120775
49.26571885952293
48.95496583770003
48.63114017011687
48.564531141601535
49.076881122678955
49.210135336267086
49.023472343933925
48.30315645977038
48.62017682907661
48.97189078079712
48.818579814878085
48.98242809611613
48.94610321614322
48.538433893308714
48.74945769327717
48.42268057632701
48.22539696771679
48.19478522618462
48.25391882662944
48.176347517861714
47.87315253270446
47.782416283976644
47.93628505913749
47.90714812314707
48.194959520858795
47.99790934354152
48.27977901224525
48.60911730339443
48.837528753626216
48.7444073231269
48.79656667212418
49.024813979971064
49.77525535331174
49.081945315604926
48.90216630246641
48.6691321997766
48.563321363465676
48.486831280262464
48.65943939963632
48.49891561935109
48.949677894646186
49.156560702153655
49.129368340744186
49.32153954748092
48.79695134107972
49.198006718137336
48.7937892137303
48.655486715625074
48.59671458234167
49.049734615761245
49.475360774102555
49.0955949270679
48.667588877507015
48.90936518650115
48.41017043331332
48.871353349302446
48.82968640801651
49.17872021913692
49.25559541098543
49.28701853476607
49.72520473008176
49.06378758639437
48.93814402889913
48.998125391284646
48.83372334416801
48.773802523677716
48.96676942210459
49.03028758721165
48.95662152449829
49.37246682827248
49.68908311403897
49.19442063451806
49.55955370649313
49.380157263582426
49.3070308668778
48.87994677637315
48.759880828105494
49.24903023725526
48.96528343631653
48.94096830362025
48.88656984089048
48.97258588177501
49.2280046224998
48.90876609529768
49.36551634458011
49.1648495872566
49.08891852252347
49.00214919961251
49.135140575114306
49.37216270168766
49.16385843230147
49.28002119945512
49.256952509388505
49.1997746373791
49.21064333245383
49.50618846948369
49.07121844908857
48.56065099114014
48.6279000426973
48.8094705230029
48.528114781335475
48.81837771895882
48.51253557356184
49.33012678025063
48.62327215482908
49.47971919918541
49.060150239504985
49.62930523213865
49.338050746433005
49.04796261877344
48.72275105809021
48.47803621101985
48.83626357022256
48.692451309325946
48.8462084578543
48.93190145192761
48.55090038745074
49.02860229762982
48.45680285286151
48.850912709584506
48.673063078757075
48.64778001169221
48.58794867946835
49.08867461364159
49.265849021949734
49.54285197506565
49.641366836813276
49.37545459257947
49.14419803149923
49.36523882977486
49.57766305377009
49.79737892963273
50.21232431947347
50.48164715851368
50.58655533363741
50.786167638627184
50.17806789590623
49.97881816121159
50.23939696993528
49.730643182448475
49.845653408410165
49.696568063616965
49.76420381060162
49.477420133700214
49.271577595663175
49.262827927647606
49.32034112411706
48.922351851050166
48.77277062338106
48.85536059486709
48.606368626808624
48.67761193863136
48.92397436865363
48.937437747737235
48.890573435642956
48.7694885559807
48.73409120251604
48.99499832063914
48.868930348092704
48.67715435977885
48.53661343866393
48.155953896676756
48.85553893694038
48.627693266694855
48.30694480663313
48.42325379021384
48.35811324317521
48.60062222262559
48.05289766638835
47.75689046679891
47.832706919619184
47.97020026806287
48.13140623517
48.040286749618474
47.8376565102452
47.99439852079004
47.64006008599585
47.790753633223055
48.10232680937582
48.13107395261112
48.114739997232604
47.963027721779106
48.252501273706095
48.4113180268932
48.226263657736084
47.959396748681996
48.11257246402354
47.818098530708205
48.29663825481576
48.01121554522012
48.06836457622052
47.810727513507864
47.67757488364315
47.8453613854453
47.486367434846784
47.90028239935843
47.91787873500806
48.22370944356535
48.26878071685028
48.26627240801523
48.697192982941424
48.656856286978716
48.5511875647698
48.755521293884904
48.84579726345738
48.67248270231709
48.80156609334884
48.70979221751513
48.458911291870876
48.332183993879674
48.18930471474383
48.39449083821755
48.535953446309975
48.70123017515964
48.46609570826539
48.56781435353497
48.63462702293137
48.562066301749844
48.96373222100428
49.47156556104588
49.35019406827837
49.37536311413564
49.385252061766984
49.114555391512596
49.06207913905744
49.153477966363525
49.37170755749378
49.2162612848927
49.66908855695595
49.191339918641006
49.51721088057841
49.54537406530743
49.047923933957414
49.06331537024047
48.9443217286878
49.158585668554124
49.30549284272314
49.21167862778988
48.70283520189839
48.964149416409924
49.021534669971345
48.79173765200631
49.21867384753225
49.05535234456483
49.090736980581504
49.05609588525369
48.73809030078721
48.91724007539068
48.06491932907772
48.07546270714509
48.20345609210776
48.0279713457502
48.05834514693129
48.1556292041975
47.97680627331951
48.2353651762558
48.292521828169455
48.36354316054259
48.49063615946355
48.19498778975636
48.26957208771414
48.230184201685695
48.24803663151752
48.23314691821787
48.38964700846854
48.56132107755618
48.285463558975366
48.20287450338771
48.13976179037224
48.153280813897695
48.09079504189531
48.01577964938752
48.15896373845734
47.911746063128795
47.93301426915595
48.01517304722292
48.440116847535
48.325869906076974
48.74446574680439
48.729874653030855
48.37278643474735
48.395768704261826
48.63578047070255
48.9600085748279
48.68595504424332
48.33707497003002
48.45116189367467
48.18118141858197
48.388436832265306
48.41348956641389
48.412757957248836
48.254878991640076
48.525262519526855
48.49310220446941
48.273146005428245
48.429655624007815
47.81641269715924
48.084221259281286
47.911961242999
47.920148237404575
47.82854651406197
47.7571843761197
47.51399580247552
47.55025063055408
47.82855474466138
48.13026541313913
48.03496439619137
48.589273286689114
48.506984849795316
48.80532901622056
48.71457786770489
48.88146863261582
48.81183606324117
49.186831322916184
49.27280786738754
48.912129070101294
48.75745527975273
48.50999360112124
48.64750672039385
48.55857099051366
48.522660488392106
48.111004232865234
48.92132501546743
48.97219750194175
48.78170832893119
48.70965818914585
49.23270289897392
49.40669226753627
49.368357864748454
49.08170271004112
48.869134522860705
49.14816049779005
49.180620263334845
48.45304945728962
47.9849701301879
48.0058465444801
47.708092921212156
47.971572420931146
48.259250387916126
48.23482771054407
48.22290751400104
47.84183785411967
47.7833800012977
47.85787909925584
47.699705791177145
47.262744688838545
47.2576293338917
47.11478494161872
47.13451993656306
46.97439219752613
46.766602907941135
47.18256363259441
47.06096617801716
47.244939312537895
47.46584131337522
47.65919938672403
47.9498168376057
48.38928431957305
48.44329269285094
48.56609058753405
48.61904864175606
48.32608904052938
48.05845039646082
48.00046728521186
47.451776296386086
47.93837279820495
48.053721690187594
47.98605054917334
47.90856772047215
48.02727534825298
47.47768164795118
47.345918551120825
47.36969989181889
47.40004177146361
47.891179908447825
47.72173139388123
48.16333669572519
48.301251652883174
47.948352918455804
48.01916325214678
47.910943913710256
48.4291141384171
47.927872307964805
48.17152642589697
48.42747581254194
48.633278569571075
47.91498160898919
48.46632630843499
48.06381109310064
48.05744113912293
48.069569276755665
48.09173542772064
48.02895525650559
47.83753469457465
47.81466699517353
47.74023612431887
47.807136571591506
47.71099869568697
47.73715690375822
48.13895729374823
48.19648988377496
48.08192650635787
48.33365351054497
48.262716313045054
48.332741080087914
48.132916713925184
47.80703966350918
47.69721717021766
47.967901187760965
47.907253757427775
48.19198730204407
47.91564574979937
48.239218383897786
48.51755629781468
48.049646007721044
48.20463358770779
48.25484857432726
48.102607380365924
47.82216672546544
48.21521872095005
48.19790669618796
47.93456101484633
47.68052604351758
47.68923697666306
47.976950277693945
48.01276537581899
48.48762110458653
47.9235474593801
47.93780665261419
47.62802548619825
47.7719438388268
48.10006263756287
47.76619673031568
48.345720356049796
48.272926984965935
47.97265404347375
48.35894411967102
48.17388832483982
48.11782110209653
47.63443305987074
48.162503951932614
47.766207840905885
47.727820108951015
47.9277959290936
47.54051584555773
47.88680952686058
47.90421729054871
47.89979115379825
47.73013633357552
47.81787407168266
47.89126810590627
48.18812147911325
47.82008184226803
47.6966461360879
47.82203119995943
47.95809269720043
48.07043945724324
48.18286347607778
48.32968602017645
48.525278384905775
48.301372497392194
48.342679174657654
48.383456284215356
47.95077722823669
48.20409832168315
47.969183758997175
48.08919174607161
47.986232307866146
47.564306700294885
48.2193843154901
48.03570691324052
47.86322442429315
47.69197691921042
47.45337969235859
47.22816997813823
47.117484668173425
46.97647680976405
47.145103651831704
47.67755009202289
48.15154488963639
48.02177798159626
48.14276769723904
48.24820015891624
48.335374966444974
47.995354226607304
48.18438474065858
47.913773494146305
47.78481147988884
47.73258589970343
47.952701902300056
47.49192426837351
47.27612879350516
47.646935033249584
47.535381187890415
47.660010089707
47.66528656223331
47.17822205736545
47.73864481567085
47.831849776821905
47.776148301083694
48.1121684182646
48.037077929363235
47.66532764358353
47.355743416997036
48.04401473610735
48.05769385493427
47.792566142028626
48.07194274636491
47.74579312302948
47.75499119818805
47.59212881801498
47.7971066276066
47.59847676176038
47.593758945274026
47.38977479949151
47.752347124044014
47.446455642584176
47.55439622404251
47.63483509831426
47.426186191903994
47.3181570707943
47.499061034043194
47.292726969126775
47.39408087285364
47.65610459778144
47.57059624836234
47.6141843200216
47.7445870612863
47.82790642498279
47.64983687887471
47.45716507851987
47.886843186685155
47.67585561740805
47.89511667593524
47.82540937273499
47.682661362142106
48.15041122103517
48.01410228538705
47.74545438448176
48.22131233166148
48.08077654429948
48.17567627808441
48.13034489171187
48.287355005000855
48.14821159738201
48.00632773195085
48.038033564077296
48.15871940967294
48.36371287485571
48.263300596936084
48.13322132840622
48.05558977399258
48.06265716409608
47.758528522048145
47.96938790291184
47.54966710831432
47.1696015468148
47.43908029774756
47.636027809848585
47.42855144790092
46.867680605953886
46.71809108446214
46.37752068141072
46.61852078074881
46.9266608401085
46.870325588795076
47.08678045031197
46.348426736841674
46.6969626576329
46.84774911431052
46.659292261919774
46.525934573714586
46.777707080486636
46.87491624381257
46.59256678911434
46.87400075088912
46.98649246968737
46.93313095264544
46.81614601394189
46.80393821211927
47.18810643687164
46.82655484777587
46.97174225631282
46.66663622064644
46.70068559400208
47.01911985618651
46.78848112733515
46.85447549460067
46.64770593378185
46.729740023149304
46.61224719439208
46.70240311570475
46.848085797656964
46.65010303751059
46.33162125725265
46.559531668192314
46.63329410378131
46.63094263188083
46.6511787398476
46.84374927498372
46.60966823484262
46.164317277811946
46.386678464624104
46.304880770380656
46.64994834220266
46.5176886943282
46.29702915201694
46.5246168935816
46.73445029881099
46.56130353653155
46.81932643219635
46.65013863569998
46.55344323397686
46.74953778151523
46.81414324897026
46.52705978829565
46.187269295702
46.21084576843257
46.550100403583706
46.29472948166837
46.30891753819147
46.54805880821176
46.60641731921797
46.40361217062352
46.2897530613425
46.232288166180616
45.78036944250302
45.81388036716601
45.7261490013596
45.77290360292532
45.933120546911105
45.85371588300399
46.08407473241769
46.13188037008116
46.079812207069565
46.08812529581602
45.91932735700266
46.15106502613456
46.196268145692336
46.014926056047614
45.7647660683759
45.6345301031713
45.472474006033195
46.12124484160553
45.81939708902947
45.96196588077527
46.07781303136332
46.113302293625836
45.676641801886866
45.98213222497208
46.358947489554545
45.90593002718815
46.09376324203021
46.106992927156945
46.097268562245645
46.24760976092139
46.43895984189082
46.37948932744277
46.47979807458229
46.27816762977456
46.505120033454055
46.593994320207344
46.51862217091518
46.77995428412414
46.65387086966958
46.45963018260398
47.274701245566426
46.89949848763056
46.89573897565612
46.482970637766414
46.90667735460528
46.95777090136105
47.31604585507028
46.83374351584145
46.92089252643538
47.20773529961566
47.138636394157245
47.39789141685782
47.24311853296128
47.20927047601347
46.98611353498007
47.20498458749736
46.88994046221343
46.75729851207285
46.76478295037271
46.77310276004355
46.646071980931225
46.34663063569658
46.2801108846604
46.67870343435474
46.49257899831576
46.77173154238817
46.6424736210236
46.24089191783813
46.284225839965316
46.43253146163192
46.43849305880456
46.08929404314491
46.34877591551673
46.37398464412717
46.66927137956672
47.11294115867547
47.08481500951262
46.854638867997195
46.65473839179004
46.55085306603488
47.32779279788377
47.26767520339384
47.39596482853341
47.685957103381185
47.53409853671477
47.4740343053609
47.07082774211779
47.10378024299958
47.07728103859752
47.38260805522579
47.19394056450954
47.41830551811368
47.341620426405534
47.06682652584026
47.18182574323982
47.05079682839999
47.09146750880786
46.83905368271967
46.84940411631031
47.17260000283501
47.06496648853948
47.17613706347656
47.29140701849741
47.24440311187425
47.18118737763289
47.6504771787232
47.79385298779848
47.60703720353519
47.73315805021233
47.48770216010983
47.24592827590632
47.323403566470965
47.62687574409871
47.36466014036652
47.15413515646185
47.532546311566776
47.67402533467798
47.63618884464356
47.88223466279307
47.72374453440619
47.98943425659255
48.04830253467557
47.68337942174085
47.725781645396445
47.35154434363555
47.574150481210836
47.11452016897604
47.12267507020315
47.19238311904047
46.9926299466764
46.75565727721792
47.277562942046615
46.57338871318321
46.69604297629484
46.70579906970342
46.59797542685741
46.820621764928326
46.85208883420458
47.09373499797515
46.66232253483819
46.7719981410642
46.87186514063099
46.96914932384633
46.66219738267798
46.68770499020232
47.18930112376649
46.967996700001564
47.07548678610358
46.929520141178735
47.075811883273005
47.22231685250872
47.42770493501426
47.54012647047581
47.45749784789866
47.69530338194374
47.393925948438195
47.682119603499615
47.48944171104452
47.860293025381075
48.31007151049182
48.25938623053148
47.94567815660837
47.91687550686448
47.895594034919434
48.221726409966784
48.46432222464127
48.00107211476106
48.06227175831109
47.822140173444296
47.947643336761566
47.59025981669793
47.917956286133084
48.12840196670233
48.36995421148316
48.02473022021057
47.51642171263073
47.47079896180805
47.58248877574443
47.31435231122059
47.466775198431854
46.91621755950761
47.26266137187254
47.06539782436148
47.03869421804863
47.2047531551493
47.09921934950182
46.97739019658786
47.33638177218294
47.449763095635035
47.50462320126395
47.28558855845263
47.05483900486582
46.9388830214909
46.914344772176285
47.120048068731215
47.12209270047747
47.33196985684257
46.893058864424
46.833643862035004
46.943760977036796
46.859291584114565
47.087980092356744
47.243814486663354
47.061468189257575
47.10403643489682
47.84215059071295
47.48951379756185
47.508358974731635
47.49306750369416
47.62145454428378
47.77810206976281
47.88561768346147
47.646188571182705
47.58259734057933
47.734547089746606
47.63944726265037
47.63136081256594
47.92019280613889
47.919535145702106
47.65879025354851
47.29233503409027
47.64705496802792
47.276869993038275
47.228503183550394
46.63375179654477
47.030011847204186
46.90456448413613
46.98004281877081
46.95635702970343
46.64215651300273
46.97984921550849
46.529013242453296
46.37667494777913
46.62155910298732
46.63487885408871
46.57339851276432
46.31114602091668
46.3968755888884
46.97104509735826
46.865008892914666
46.790077900609376
46.754948599408515
46.91779534333318
46.59401741391432
46.49938323887692
46.07392600253971
46.19270856299796
46.474794884860835
46.55077363546884
47.00536642133299
47.00070104306321
46.675523426105045
47.03928189171373
46.8620528758942
47.016627824110195
46.89473418060915
46.419287160195786
46.57900906608019
47.09173290883736
46.63775496786786
46.952001942483164
46.66817520569731
46.735851463488956
46.75471169889793
46.47206202558082
46.67588322435891
46.818099991404914
47.093581750336924
47.02005944954835
46.79144477259698
46.97920217924505
46.56776362906885
46.29175009131125
46.0440532762349
46.42258854144734
45.56597883889731
46.059027875645434
46.54958814608051
46.20307062064635
46.00646272407303
45.47986941311298
46.11791108557952
46.217742123129696
46.666337605264786
46.65825541780033
46.70260747001915
46.34394774907171
46.1595427781675
46.18307857081279
46.34313675259917
46.792544436957606
46.76416223157633
46.64232842543634
46.790938007462394
47.267683839707345
47.373861978505744
47.18595453803244
47.20671049892363
47.28264511789022
47.51562249196127
47.38386978312978
46.988276542145776
47.115041547536435
46.685138532525585
46.918633380257496
46.594655723805865
46.73113082338864
46.57372466352825
46.696977364602674
46.94631444426523
46.966326048854135
47.13338778112411
47.14933148696652
47.51159486509535
47.24246005427606
47.65273401455961
47.08594197481779
46.84757698226174
47.006626577612586
46.73557454747454
46.51668526924405
46.878218069314165
46.709523993743375
46.99727319901076
47.05632863475438
47.08662662379967
47.2836078352565
47.25977290511575
47.32723582656452
47.30648220496175
46.828703393224714
47.0720611380019
46.934760163829765
47.22382690543586
47.136509586030776
47.45035481381807
47.46269712659016
46.94321308123738
46.97739978447937
47.04777866331461
47.13711904739525
47.115101527989616
47.02130987574753
46.91842323359957
47.42879256364638
47.36764849180916
46.94921581316203
47.0945615499468
46.99045173743407
47.10647533755411
47.07018152225299
46.98983092374883
47.14642105286255
46.961512791930225
46.93668808675064
46.86397169670089
46.224197978479
46.42838625501022
46.4779432026394
46.93278325002098
47.220761402222294
47.54727376863826
47.05039699560969
47.48685050535254
47.70905073934279
47.74910653754094
47.773627843013834
48.122768321745234
48.10147203341314
48.06311436816701
47.98844770186057
48.001749098364414
48.202453298896316
48.245688071621565
48.030891787576685
47.94254791805205
48.51598024141594
48.13114645582141
48.3093022224957
47.974311979397655
48.14750311901385
47.853631739436594
47.84244099834338
47.509422574811715
47.56993649148595
47.807432764854916
47.775894866309535
47.70487297884874
47.26819793238114
47.43568050820975
47.91589789254024
47.41520093847403
47.656229290839676
47.521029118762925
47.78766003959913
47.773702242601075
47.582161642078425
48.28989976373978
48.147110009334504
48.37718488578234
48.52336648590122
48.095102839632965
48.42809521114974
48.36874965075377
48.52759187977567
48.04019000795862
48.50158930691141
48.4414023972776
48.472458383699745
48.98050917504499
48.886047764617324
49.182043338315154
49.494273985541426
48.83287847001315
49.187819119974876
49.29279515260128
48.8276764873774
48.509987688150304
48.89089568385703
48.80764892535056
49.0223872713872
49.21655715060758
49.0937829647402
48.80621348790301
49.151968448635564
49.27618694704265
48.87706576601061
48.8911884974704
48.448728604326
48.89119063835968
48.39752345109646
48.54319801889539
48.46064151061878
48.56781017576853
48.336913558273785
47.87888057539791
47.94029732867931
48.286876937984765
48.63170926943394
48.80385691414834
48.98356072741135
49.066919360080924
48.95464018688486
49.20428891098664
49.03206602379452
48.643712161177504
48.8200683295004
48.68675086474493
49.03977546829515
49.1821431419316
48.823967032870435
49.347052062704144
49.71456318166359
49.26982762423849
49.214148974423885
49.312189169756586
48.80291492336765
48.891157577931224
49.139241203037585
49.67648363430133
49.66788573308767
49.44764333792918
49.69689093461888
49.859112208103646
50.023182740178285
50.167744975634804
50.116864171515715
50.51087513619527
50.14241001936026
50.02798921507205
49.93531980205834
50.26456850987228
49.77497040702277
49.98385818474016
49.89201534100428
49.72788812591297
49.497814194787786
49.252864422160485
49.24797018429046
49.34017846557903
49.45707540928521
49.64238449968723
49.8754480072049
50.12837850467203
49.91988557930475
50.12093921492618
49.96832828612466
50.17836410456915
50.149986462417445
49.90963436554526
50.368487548258216
49.57320476139053
49.384312867045395
49.73281729165977
49.36293799543891
49.27827398160729
49.16192812590746
49.53594303616781
49.66568222433705
49.49265621217204
49.25933320378142
49.314890706987775
49.41869969202451
48.82223217319386
48.84233787843733
48.908349260918214
48.64299537562351
48.47896823448986
48.73453057360104
48.962231875163305
48.682815278742254
48.64368696561114
48.68611136750823
48.57876037567669
48.71103562876833
48.82011965053796
48.62201413308579
48.684635110513916
48.718107005842086
48.701945181996905
48.460862744177476
49.255872086841265
49.20519848663946
49.12249238799237
48.93928132133413
49.11119383458289
48.88864467597685
48.692330267636244
49.129576136604435
49.39128584976463
49.57362287498701
49.90767587687674
49.35048031243964
49.34622731993437
49.56628155153965
49.39429915253242
49.57817053943176
49.79574657052674
49.922635556293606
49.92875949982883
49.63958128503999
49.86817052550913
49.36357934511216
49.3376722325008
49.79811115453582
49.83098686605802
49.91203120136839
49.969471333413296
49.62921212838391
49.52033198855959
49.63247436392571
49.475789864772594
49.641827918601244
49.40772548224473
49.71894903361837
49.93558385433511
50.010187630294546
49.83572296747788
50.025182514492045
49.75538176393004
49.554095305142205
49.450077338387366
49.260414200604615
49.56185060809222
49.75274546136153
49.19608264843848
49.04128618083269
48.875357696760844
48.85090473181379
48.714055764850656
48.554592797632495
48.651626506201005
49.053832479758164
49.361889614214384
49.49133810830056
49.67243941435547
49.80305453654307
49.51181667924658
49.39516720711942
49.54204629894213
49.135428274552744
49.259546781356825
49.38588419585293
49.15442115818954
49.03319131890709
49.123379069281214
49.34893469750716
49.12232372534489
48.83151554109155
48.65147787067688
49.35222278666183
49.194976433483724
48.84740530654824
48.98230603114284
48.7799767241492
49.19440565618104
49.03188332815905
48.93540148037622
48.93252895507536
48.770951573841536
49.53586590993369
48.87055820251446
48.977324729075285
49.30185433556519
49.39922295141556
49.41531187051664
49.49645036249029
49.6081670041384
49.641685593705084
49.81128707374125
49.99695823948044
50.17532075185758
49.760498038665474
49.359891662788066
49.715004059858586
49.65986477207934
50.01261923485602
50.11784846060955
49.72829881344278
49.771524087205556
49.495716167483366
49.60009160860387
49.31095919512414
49.05607085951784
49.711368809604664
49.85075188978792
49.67477236408831
49.79820594705167
49.96765705878418
50.03124981542228
50.002749983170155
49.985533961695964
49.60935673158285
49.61458854004576
49.56583447016245
49.44333263475084
49.3977850796587
49.32768099188053
49.035306787590464
49.25149258663748
49.33826440090338
49.0645046064938
49.46931491567902
49.77270707592641
49.86076842494439
49.75027053667717
49.502863639969995
49.80711502789723
49.63472349153733
49.76166027254959
50.112349257871095
49.99652491793202
49.81973360739127
[truncated: 98,002 more rows]
