# Supplementary material for: Comparative structural insights and functional analysis for the distinct unbound states of Human AGO proteins
Source: Sci Rep. 2025 Mar 19;15:9432. doi: 10.1038/s41598-025-91849-5 (PMC11923369; doi:10.1038/s41598-025-91849-5)
Supplement: Supplementary file 6 — Supplementary Information 6. [file 41598_2025_91849_MOESM6_ESM.zip › AGO4/r1/PIWI_L1_distances.csv]

cm
29.93753358144264
30.091722519118335
30.179387336935854
29.822251168965902
29.932294080737634
29.69385834401023
29.75575228658253
29.467918284724377
29.571022970353827
29.75386005376301
29.792703665135345
29.34918151899693
29.563896815652477
29.42304214898823
29.820421107104423
29.377315605420517
29.42910178462071
29.668246967755845
29.826307358634832
29.665152912719932
29.59319952867366
30.08534485595043
29.952366897354466
30.043670766259588
29.752034540581644
29.729794100572594
29.75458109145281
29.81314373840031
29.781765261630387
30.21206977946222
29.62562946678239
29.760583874945347
29.96471830538986
29.9557945814439
29.922968804454793
29.75418708993111
29.79919872706876
29.469093281667135
29.505685641117363
29.499963500171965
29.40700640134395
29.608985164042686
29.812441554778914
29.53813803877083
29.52839805040349
29.742676824097195
29.965645046460594
29.739733613857048
29.962307976405278
29.747582706231082
29.77898609567418
29.813040145579922
29.95115666901819
29.95503259081159
29.748539641338503
29.871153432984915
29.693521396024373
29.710968673374392
30.004848813392183
29.711377129575226
29.76178608943683
29.857731111765894
29.678499622278657
29.959544512862447
30.080808065835075
29.940825075009947
29.78640141427747
29.976590781242393
29.98773009355155
29.881307872752128
29.932485998236775
30.079671430236044
29.866617628171017
29.896058201949955
29.632844658115616
29.646174369485003
29.632615923935113
30.030647668404416
29.781847832504468
29.902802478543734
29.497778868206034
29.50774184210156
29.17203519237154
29.553331359835912
29.42721428787238
29.56355629509346
29.315832161688853
29.389824610027077
29.748204685866504
29.54867331009717
29.517959256158672
29.401172788414904
29.7880223832813
29.39445281066918
29.58525026915399
29.580057825879702
29.800072301954025
29.52646881710979
29.80289486429904
29.52232600120493
29.79592375246931
29.892869032940613
30.09206217191237
30.22562477542019
29.75439065218348
29.54597815442489
29.70315404123972
29.708581066413434
29.97860154355165
29.82517405867289
29.928142949696866
29.869832889544767
29.875120113304035
29.72131491383663
29.626312904511533
29.911364815872805
29.93036040580238
30.128962581820826
29.714100679508512
29.83418352152299
29.86672877872308
29.50599082922498
29.787216468195297
29.657021182374102
29.487583744066225
29.543896233247715
29.2831328939835
29.336711718920093
29.279861185951756
29.207552719166237
29.18441966745147
28.961060171145597
29.193649414092135
29.262497783579132
29.235468538297663
29.178600636225934
29.492067108066724
29.758410860438357
29.533603628178767
29.386473077793873
29.49357186223535
29.52575674701311
29.3872387327618
29.409637882178888
29.527010234139443
29.360830117583287
29.236995138709894
29.451292199979832
29.420169666018786
29.440770830888443
29.75178439386221
29.286940924542908
29.42809695037482
29.563325128827167
29.637942134668034
29.602948177556712
29.66068205277152
29.668225275913418
29.337705129191434
29.51777856617302
29.952707838726194
30.065167752299807
29.765094357595455
29.791680279536518
29.68723518985847
29.747886460103416
29.718873884260486
29.640776172060868
29.6107954058761
29.595020118901548
29.65629503960101
29.99299238789885
30.099413037762307
29.683719117673146
29.991316800950642
30.083136743146607
30.15684650759782
30.13124851345223
30.21311483682337
29.719941532632305
29.88285569173159
29.76993278044494
29.687974243056797
29.963020149202226
30.094471738565545
29.658198674971114
29.750744250735767
29.753502482439842
29.477670356843227
29.618155063747004
29.584267509143388
29.464348020257248
29.28056215134136
29.40277419271028
29.385414088907936
29.350891427665278
29.391262700860814
29.348163473685286
29.558150200443627
29.49941990405535
29.535441614673665
29.477609429107194
29.194636386945316
29.474133590599777
29.468319003344057
29.88349826394446
29.848575875249754
29.568241935103902
29.502306779017488
29.663751612224303
29.471954392553425
29.111338215594152
29.38621960317635
29.50019206058866
29.232692713555984
29.562377627299796
29.631450233728195
29.74864162605388
29.765340577668415
30.00085020152817
29.85999993163129
29.46740807007627
29.595807337864084
29.652674857237997
29.56837140720776
29.617784456387668
29.499867684701506
29.952914034746172
29.711262794924217
29.72434404952167
29.826670611057008
29.544470983541213
29.713407609966048
29.6693323909779
29.795685585782593
29.932250467290938
30.28090407509508
29.770130955370117
29.66719964637782
29.81807168484767
29.329972465088467
29.34209259300213
29.24631426585546
29.085419076288574
29.36214496588887
29.241314514180253
29.16597743899403
29.269679336123094
29.35935715915458
29.4429656232611
29.39617872757753
29.59894521842214
29.671529230333103
29.727872385087927
29.922285310017827
30.056895839735073
30.10119787811596
29.705511331068724
29.91263385965868
29.853469348160903
29.910116648048184
29.891319471145206
29.995260269716415
29.96391606182689
29.91506243720107
30.090714119314807
29.830831736975625
29.595853388901386
29.67179187602188
29.555120474117025
29.827763935432124
29.995970897639705
29.984419489383583
29.900362555203213
29.886002537246245
29.81751195590032
30.03080200392218
29.7680768398728
30.077982583221964
29.85261987627498
30.017448739224026
29.945840259501487
29.881374967123346
29.730741335997607
29.66454995730014
29.393259597349815
29.604193497155844
29.3832763067951
29.57128604281756
29.584184926105635
29.438893609172684
29.385874846493877
29.673452864955085
29.48672344620167
29.53756187702647
29.33175477774954
29.50981749317376
29.544356588725655
29.56157876461739
29.341672789870294
29.339542818143702
29.177114063675102
29.166347118633578
29.366123990074144
29.324539216088368
29.376415388639966
29.394013042148316
29.719558365473798
29.783581152014
29.611540193477502
29.615368869549382
29.464175618527953
29.686424548682684
29.787214306844394
29.575789474700603
29.622751234425117
29.414409202408887
29.6764789626507
29.610910996387958
29.39194631393478
29.247339554452378
29.46858389990417
29.62337486613516
29.812320595687996
29.646681323124145
29.56355474012978
29.4935801129618
29.36163255918764
29.584637229733865
29.602007080445166
29.411879186803258
29.666343465774336
29.50193191728108
29.47840076989163
29.18076636322475
29.568676895337212
29.494860573048577
29.695138660546192
29.81887615806811
29.690777628737365
29.744521393257717
29.40588981790192
29.19425971755403
29.39983657822051
29.224444244023154
29.21547116822965
29.144765482284708
29.351603693626267
29.133435075205373
29.02715306567754
28.95258185231542
29.033937676608964
29.08382173130172
29.1346422165599
29.35602862756552
29.29767915016783
29.19418517928599
29.325970637167515
29.380124679937417
29.43921958045062
29.495670349943765
29.811210020801415
29.497254268506314
29.806228679707832
29.758066731076404
29.638967954786864
29.971432774012467
29.776038113370287
29.686330115736457
29.68610829572708
30.076059177924538
29.786915883479818
29.773423190852544
29.667570198271875
29.479213315586083
29.257251050027815
29.461930029335726
29.371163388577898
29.269077079834208
29.09223556723857
29.403820350728726
28.904355746524825
29.159103006877782
29.058328979518205
29.25664843672018
29.248592125655616
29.133771289093755
29.191264629368195
29.15602154818217
29.21427725379854
28.91229639758526
28.930541164534237
28.97375039986307
29.17373714916524
28.93160825639867
29.066811946405227
29.19988311083746
29.320120575596768
29.211367381958105
29.09257651395694
29.36872434493967
28.99314042193277
29.23864875824356
29.38679490725072
29.31127922178009
29.336543321259196
29.28255521005605
29.472075851721954
29.43088169902705
29.280570310101627
29.228716729190047
29.38066145729802
29.067822462226587
29.480926082792948
29.451007903481838
29.422697474013628
29.126022257425575
29.11931886270273
29.22992516009385
28.925374043571676
29.388823801484435
29.25564116409904
29.352572867550272
29.157971590397423
29.43915316693255
29.747297106901136
29.857562634498837
29.716055777216955
29.670865802652802
29.412447511190397
29.47179220352207
29.68151839136272
29.733840035326864
29.781125865696165
29.694781743434177
29.592236912210225
29.610863228474777
29.466011835517005
29.612833647190794
29.36091715378693
29.429541106032364
29.222412846547535
29.23274819310009
29.554670399636347
29.601305891560482
29.51178700084703
30.061049767058833
29.851423905207177
29.958631349286655
29.70760616835779
29.928070768141243
29.630924807724703
29.842239270889657
29.761554554840135
29.883780784989874
30.14942373611614
29.796971200813836
30.06618808063588
30.153304915635236
30.283872622500553
30.3047457434745
30.175660914922947
30.193041014542356
30.193491727524698
30.45841965788778
30.32823487081289
29.951878870271965
30.03413888661926
29.692083825619672
29.72583533991831
29.67086076816187
29.850910531125933
30.002187281026995
29.967488016598253
29.65698732938775
29.65943434700785
29.61084558632622
29.753882675570566
29.486542490923583
29.600485696026546
29.571620249571986
29.54499714210828
29.358828682305894
29.661233661513286
29.272890194201562
29.43726162353006
29.394824972455716
29.226723595003538
29.60240414304082
29.3609034162762
29.168418164291314
29.607251037876043
29.461167092933074
29.414514677722625
29.623544203297836
29.769473684190405
29.710167755348063
30.06310989750228
29.933860577970123
29.96345221048742
29.83716715054039
29.798192591551256
30.00757847396948
29.942756563317374
29.821832750070506
29.943039616186656
29.91397420977891
29.622613970370224
29.892278347397284
29.57746981834979
29.86829519946951
29.743818978704628
29.761612454635387
29.64395282796499
29.72805009635878
30.044780302249915
29.74631998845793
29.848412047975547
30.17158606527112
30.22581418418686
30.142858113347035
29.963189946770367
29.902573580850625
29.973260753662927
30.021091881516043
29.625294737257917
29.62760699986713
29.81701705086504
29.735381362738305
29.970412150961046
30.023957492320402
29.98502505518324
29.979726214764298
29.833253641762017
30.00906357194978
29.742731136599968
29.710073710618325
29.626234138537942
29.656692688824165
29.67817426951331
30.012548973207416
29.657650399067126
29.35069478529812
29.534864555965815
29.352372364038626
29.28529953212307
29.48864868424517
29.549115663507674
29.62718229120314
29.32564230832472
29.462949794314007
29.282305535659276
29.255383992828847
29.157398083970534
29.136395627277096
28.868211227076824
28.72107536450759
29.134378425305684
29.18865862121315
29.178992625702453
29.254326130050814
29.123601458754276
29.303676079785063
29.49692743256033
29.475147264560835
29.23664625280422
29.458625634942578
29.650953887756724
29.68843021545373
29.514490913910322
29.364439879951597
29.272532428491836
29.462566144761276
29.448793202990732
29.360311633482844
29.26265010595289
29.365588508635543
29.109926546218677
29.429328210713944
29.486565200332336
29.41824459888859
29.42961499079064
29.60255006419999
29.30279421920256
29.08644641877327
29.192363607034878
29.44393805621419
29.43535160462909
29.52463516112299
29.476739061438586
29.37439645009464
29.427486535464105
29.456068315068208
29.327078475885465
29.323166176259196
29.641627282430296
29.588719062509984
29.89589921881407
29.897114496474288
29.950332958486502
29.774761560301478
29.852306494905676
29.59613690539187
29.792392363004716
29.78676583587369
29.653658772744706
29.665732921179572
29.437754531353434
29.6469026838939
29.62434200425072
29.45955794615925
29.35813564337649
29.29092470042365
29.263649432300838
29.685686723850885
29.7276731235454
29.960158164017177
29.429151640897828
29.432410536833505
29.422030062567014
30.00366584134289
29.89085351934003
29.590625135540602
29.69432700674791
29.571178277930617
29.682397559871884
29.834848434591137
29.588361026281405
29.992944174732752
29.73079568169446
29.989788527818135
29.697873578614754
30.12598981508688
29.708169950814572
29.587119896824564
29.564592724084992
29.74277554302905
29.950221404676753
29.862125447964456
29.78629071954705
29.863262887984497
30.08231938960007
30.1315628271072
30.167311029574595
30.11496432694969
30.042227716096157
29.737720554858235
30.29139421762634
30.256105001109407
30.119106787702815
30.137676921812105
29.736152045221996
29.92057267534117
30.039464327587936
30.057907439834647
29.932383961432635
29.96614948628851
29.771776275417622
29.66278857316908
29.324580659438645
29.447008703011463
29.47773632419377
29.327260323525053
29.324679115944914
29.515740550986887
29.432059736765382
29.347147689487226
29.646056497652665
29.537091121810988
29.620950935775575
29.49646826623298
29.940655342294548
29.746619209468314
29.746970436479128
29.51925478075922
29.764265382082904
29.609489203711245
29.520228926362332
29.44160086285987
29.48553873623467
29.483823680545125
29.536287715199656
29.415163888976668
29.92350166467635
29.838745544845313
29.84787028330936
29.76278396104348
29.664461778875705
29.552615364740753
29.606478528479695
29.551771914548503
29.488526918649125
29.57123860232454
29.546680155180095
29.674624606926354
29.75233915130568
29.67353721223963
29.5187665111026
29.05564576130845
29.086618397085292
29.507292486702994
29.30368976435968
29.50543189390339
29.694127002622317
29.67720800403182
29.990125821547803
29.99435641447263
29.937713341376867
29.805932501204747
29.96314251015557
29.807035349485762
29.82266260426893
30.055752481430897
29.731492469173038
30.16614187270691
30.07312434475228
29.967445340462813
29.774055959146523
29.9177141765372
29.77826400657177
29.976279413404768
29.61902169558504
29.658219426448294
29.64627525634953
29.552798571821924
29.56049493981881
29.389986235053627
29.432192854813636
29.80369969458451
29.74590882760078
29.97712442671341
29.914558495790292
29.876400057040442
29.567097813451944
29.427125930807048
29.74175158946386
29.49124213551073
29.531004037660942
29.52303935927543
29.59935966610673
29.41819127766951
29.220185081316053
29.352538891546565
29.112359928655305
29.432152869852764
29.369565208804456
29.472608886393125
29.61764524224728
29.583010616447623
29.312712636646207
29.585763019748153
29.943056844284882
30.29444470504684
30.284560858034244
30.424131875182443
30.312858574405183
30.240790890890874
30.056884226397628
30.274093447190644
30.220662664367133
30.396263463603642
30.18150639746759
30.087815702452282
30.037268029460364
29.814406870889115
29.777563421782677
29.76498198005282
29.68333605440534
29.772607457659614
29.69839146146822
30.131473209669757
29.74534889240843
29.859030629972963
30.21605467818456
29.86047824238702
29.890389688646938
29.984673675074138
30.24317669422435
29.964299516624035
30.05142413299925
30.19265446395989
30.17594361363249
30.04185284058598
30.052608080521306
29.856424390660216
30.092133141000502
29.78095671739096
29.996858384122557
29.567041666273557
29.85309690966192
30.224308740214248
29.86342640598914
30.19082823162662
29.839055547856066
30.09896438158626
30.061554006328787
30.203108329542133
30.589756532119385
30.08297677503933
30.012612668100417
30.078889098870558
30.302445866330746
30.80330155456483
30.341307575434058
30.383950514540366
30.352508639479677
30.29632546842946
30.51833312312229
30.17870192773912
30.200232831587257
29.928709992251687
29.939380789278097
29.99663002220686
30.051204083127374
30.02812109284455
30.2077356206822
30.138956682034983
29.643663278192612
29.7954239191456
29.684566827093676
29.51326733798366
29.871997357371356
29.560682394275844
29.952126962465215
30.02007839455386
30.177743884186352
29.97610740193224
30.295816911239143
29.72031083303002
29.800306389199505
30.02434791081396
29.93239432535589
29.64671374170438
29.641514798349256
29.73122107653975
29.704507829842456
29.26378149838506
29.340873906020548
29.291831615258268
29.7006877498709
29.626685711274522
29.76704095623324
29.712209713754522
29.979621926250683
29.92725435761769
29.778027570584555
29.93785319091551
29.878325687827456
29.85908800872864
29.988534769151958
30.203810506333905
30.36019353415616
30.581411640016405
30.790973749169947
30.605432722743746
30.560094552401434
30.422616399434247
30.438011675045008
30.49143517647121
30.425414774815287
30.457149659331495
30.272325528045126
30.487979044740534
30.37113010601501
30.247453170393587
30.326153140181273
30.516470332285106
30.45293260021977
30.298508586605664
30.335064902945668
30.373996363147093
30.313011510141454
30.414629786046785
30.397697234183692
30.45451934351186
30.20872703641305
30.330988855017726
30.657187803336367
30.373513933254195
30.80055608112149
30.44739458893955
30.43158124774464
30.46459509920408
30.54643425749669
30.687082405918076
30.380850828578218
30.31759744725928
30.537467371573893
30.171406490054483
29.99573458737793
30.28588328309405
30.251929102645054
30.420507004354395
30.284750275747626
30.193170631744447
30.124938393216688
30.188658818747978
30.101341468906483
30.089119237608227
30.044980874301874
30.112299376913732
30.49937872483476
30.405448595525364
30.55950528731621
30.397488242833226
30.3498652797407
30.30151610675021
30.540876586885556
30.53126109106225
30.555768088169486
30.3787114329944
30.392874366108572
30.308984812556343
30.443105910864976
30.372812193565846
30.6646748824104
30.70900617185806
30.953162620195442
30.857976395927803
30.59959926467419
30.86347389432894
30.769816972514043
30.621525845160342
30.751993993004774
31.069470796008286
30.636201550045772
30.54741566037855
30.408988450544403
30.71097658580058
30.84859330627911
30.834254943688993
30.686146626318266
30.613870497177242
30.12675313175686
30.090257246708216
30.272895681543574
30.08476084454015
30.09514670649488
30.164436571645666
30.465357015290586
30.491833797348157
30.447814931165098
30.488820368151522
30.85863010014856
30.749307450869598
30.662211786572293
30.394309480507136
30.31952047474246
30.462687785178684
30.366350873130834
30.574915441152058
30.751191745431964
30.1932021415127
30.40518472949841
30.36117232999731
30.194340445377673
30.53627692506168
30.577211048146992
30.49110610471738
30.305353939597882
30.35326125753664
30.42610975753129
30.486434260852814
30.22686932806038
30.52758216046825
30.533254866915243
30.316102901532584
30.171291905879862
30.21196284420886
29.992697313795464
29.93449010874498
30.04796683441339
29.82138228317737
30.148936590732482
29.929739049664033
30.318329637425986
30.259092020476047
30.330358731479432
30.214806319959003
30.17516727228779
30.520088782562087
30.106034102002724
30.30986391283802
30.09570101288624
30.11894999879731
30.07437110864766
29.897301722593
30.16258947875147
30.067064752432458
29.823530009794
29.71840372841766
29.726402194644898
29.67353317647885
29.731211320714433
29.807641723406384
29.882182283182626
30.241504602301575
30.133324873826368
29.94531550719581
30.37202927655182
30.321450079692106
29.85767057491732
30.198045414031576
30.21023064800134
30.047049050611843
29.777806909242674
30.01160147328861
30.014944879079607
30.065087668791104
30.13185620997824
30.111119027891036
29.724541575246633
29.830153816622214
29.94466771078762
30.02632080399908
30.00945153812203
29.84795068303584
29.944246132645613
29.96351524397815
29.87332829699215
29.873872907951476
29.773294587933563
29.642861652910454
29.66541913504414
29.687500907248246
30.0834259918621
29.674657300858698
29.86258642710751
29.649749627038375
29.991404169814196
29.88655363680008
29.902069611140245
29.821731214179568
29.865487029579448
29.931549285438145
29.559028583202643
29.91077386099576
29.62308836241376
29.491088270549323
29.417374851726795
29.51406661695461
29.378275727515867
29.629015615869697
29.4181505959873
29.736939868387122
29.939731970704315
30.02394393235733
29.773133166752864
29.898708593370774
29.797357044419822
30.15586786469903
29.91046869718421
30.04608880134962
29.78627657647475
29.593406599761174
29.532609157708418
29.80134370857841
29.967391003699298
29.86917737044622
29.58125804397646
29.79133734865177
29.573361698290494
29.82504221013368
29.88238141102
29.652814670712946
29.595922289221473
29.58567527494984
29.540029520750682
29.663473610441113
29.751486932189835
29.707586044853716
29.55807936997838
29.690886777118216
29.48930104887834
29.746551447448716
29.634802865327003
30.001342187148943
29.69924447953714
29.698188105357804
29.806029024319464
29.64919946298106
29.7589179722769
29.480899424376496
29.30501485397176
29.32729851113654
29.57942597415039
29.44180777653824
29.19778870705502
29.805822611459636
29.449388479290004
29.11041841258416
29.18355205706997
29.40610406792946
29.197204761834904
29.228713651822222
29.334347218502888
29.64505827252264
29.502745670800476
29.500854487293257
29.520298640155865
29.3717095511215
29.281178764553495
29.36137150395832
29.6643073678982
29.689825705621285
29.7488678918586
29.21200225543198
29.474991237351297
29.443575585258156
29.324817092947928
28.981735107292643
29.38177190484429
29.322947038735695
29.1997106500157
29.134885421005023
29.094011043101766
29.281898877665284
28.902313755439334
29.08327846409889
28.959765410221756
28.948258998521876
28.842040399933655
28.831035197133215
28.999296323808526
29.028057433914995
28.934684489545777
29.05543473518282
29.098859268677252
29.15546326245137
29.202067946893365
29.3007655970725
28.945204479803053
28.848724195420214
29.205745275383407
29.12094446240115
29.232126038608186
29.41447674935575
29.191937965145637
29.0075749613152
29.227547773387137
29.20008187042247
29.379391469171782
29.24412449222365
29.218949428102338
29.213297513414457
29.18890352734752
29.025125591464715
28.8383690706406
29.106058096539876
28.988379899327885
29.35902749429435
29.005102160291464
28.98403738439373
29.289725502790613
29.27709740955621
29.151254842358682
29.31346835085979
29.33269033368622
29.50961269979666
29.378528819614797
29.474614372963988
29.08459281015789
28.931014627094022
29.3264878233017
28.919399616281915
29.334716420283574
29.342239136851674
29.56866732213392
29.26483719695297
29.433967743482228
29.280767231775492
29.454703447004352
29.523130622329298
29.594551894266367
29.4918932851388
29.797572335753404
29.7840285136731
29.949831156178256
30.019043637822946
29.64675469159171
29.793463899780352
29.659670294355866
29.790648007061005
29.59827089891105
29.54211096210888
29.60083258162147
29.708690645977125
29.57525146349815
29.623662597787405
29.44317418271384
29.60120764478904
29.45689401659097
29.450896161330377
29.277768115533856
29.318721060735033
29.369375717417096
29.418801477007385
29.445489837644118
29.69760973874963
29.642155088443932
29.627378987708404
29.553993259989344
29.905569628812856
29.684976153649913
29.534085450781532
29.482305271750448
29.355212287473307
29.348734507385036
29.413974274311734
29.605718034014384
29.492797902349277
29.614721473327293
29.20593644446298
29.3832925868328
29.64938218153373
29.556974430336524
29.54397767686036
29.687400590535173
29.811094022837793
29.73911485824722
29.960141274600478
30.002689998721177
29.83909308177244
29.82481971593293
30.111644698831263
30.165280621851178
29.853603821841407
30.07313497530617
29.983630431335403
29.858342073787117
29.630818499275104
29.782185945112968
29.75816358617169
29.698003321177282
29.620135086705922
29.529195902729803
29.25702327439445
29.46326128951566
29.37931520101009
29.659066038790485
29.762582776577485
29.760204131468363
29.540681726081257
29.64251141261318
29.588726155023586
29.486860617703513
29.420762492126496
29.145716422644128
29.371251259965096
29.36103133877738
29.36359480196978
29.287521897466593
29.58762010111094
29.671847631765555
29.73821549841126
29.502964321289465
29.93568074364417
29.772007870529986
29.85778377657584
29.754068180434484
29.923057961230946
29.886364871279884
29.6997294804559
29.99187920605571
29.444360120347508
29.75885933211329
29.7436986900443
29.772867234333035
29.62864150443568
29.97814027525064
29.936212967787228
29.789433320267115
29.88898710364237
29.520312313921853
29.9241038780441
29.582743389991236
29.407827631571063
29.956553546049623
29.936837515990803
29.943015254942427
29.810232353302055
29.6338978720723
29.522894296732986
29.745703039590495
29.74022078960117
29.825827547170352
30.057898778330998
29.97533105843339
29.991911723544675
29.912873197675143
30.051005794711088
30.048721748893417
29.75406412150478
29.61153857969389
29.815674462301477
30.0148536084029
29.816118565790546
29.581443185117447
29.483617032747915
29.6438913543277
29.486589819102743
29.18996289956799
29.50943595604442
29.3468015685745
29.174456276141168
29.217799751676047
29.30526959473213
29.446951228309793
29.428532730077908
29.231245832486373
28.950172452944653
28.915298209585224
28.991228766297244
29.06553907705273
28.9305332120322
29.151403827345906
29.05270138488538
28.956409319505177
28.93800388640587
29.002380110352675
28.95307956578281
28.93962340586575
29.002945331865995
29.133470576569312
28.918142490406602
28.718739675639608
28.78092673311885
29.17419563096986
29.351130840034244
29.346678594470866
29.35128599369501
29.45407382626452
29.07964575904368
29.07809582958851
29.01056266528347
29.16674512720501
29.157119752679183
29.24739457800289
29.45293388031551
29.427532030941105
28.87253055029753
28.82573528418197
28.999177663443458
29.013456151251486
28.962727099892287
29.2625803741963
29.474394771095646
28.95463765777907
29.213888492686365
29.014661822415913
29.03658678441384
29.20945522105698
29.19578912409424
29.08405955195367
29.09258386111442
29.1776493786797
29.075443439841784
29.081705724524994
28.952458806294402
29.119429764260076
28.937791039163873
28.803682483191835
28.889170481203568
28.805385694607438
28.845131448974882
29.184691085594714
28.854346531324563
29.167882996935887
29.23848055451704
29.114398333104845
28.986512815250435
29.032048084074045
28.750522499433533
29.00001156154476
28.889809363816223
29.12466835260003
29.087609590495656
28.796100577340958
29.055450461442454
28.75459678595264
29.050764491802997
29.06506917985462
29.001444673776398
29.158451792030803
29.260707521152714
29.093565959481467
29.140404289284877
29.230207082534058
28.926984073066755
29.003770908765773
29.484503908205888
29.378030333467123
29.54096203876708
29.313093142608523
29.27969973113458
29.40150534878509
29.49600682727369
29.55088856674814
29.719573311829297
29.532160346985492
29.24663161620014
29.807173178528593
29.720054264864388
29.385023927539297
29.420085878371076
29.617336824372114
29.549885164169858
29.30973193930798
29.14040747138925
29.08609726207016
29.253904567001257
29.419709195591828
29.28310300116414
29.16047121951046
29.120769911129187
29.24530425709212
29.044725382027835
29.213321078923343
29.378145508449
29.63970379194748
29.456193338253325
29.58585486764179
29.625243283288356
29.284442008389455
29.375468160999606
29.540348859062068
29.73008838137103
29.971518776916312
30.051881821664658
29.80442055076817
29.61189960052886
29.753736104924315
29.57730554066332
29.707027409863496
29.531850024316302
29.619159249292004
29.701635548320276
29.691170737542027
29.646408795323687
29.84905367243239
29.942490970356648
29.48964149282322
29.75777784518839
29.504777318828822
29.49326691674618
29.62588351441128
29.701640516375008
29.394616850619073
29.67647872070541
29.707660765159552
29.480413105288044
29.69035109645215
29.93711578740447
29.713951653488728
29.415159384152666
29.369165686758606
29.229246938296626
29.441358975835023
29.583435878994496
29.44381836028468
29.763047679899017
29.311820114573802
29.43451585097728
29.444976771391897
29.29851498527649
29.496603893666343
29.420523514428005
29.446450381337733
29.184900782840415
29.071524713803456
29.207001251337722
29.286698126349034
29.197761608371774
29.287206504949097
29.420889915436046
29.33857995811024
29.35892526228029
29.467328391161644
29.260379101342846
29.099720847828166
29.21897579695021
29.185975992821806
29.350929832025923
29.187672803012436
29.24933751708181
28.993924818958803
28.819288104965537
29.42421655507011
29.173294973519432
29.38186837355751
29.37279231112066
29.585148886820186
29.264965332765954
29.29301412634722
29.434890258046586
29.41489450691664
29.51561803943896
29.48209689747227
29.58591829080242
29.511707764196142
29.836583970993036
29.50021273230346
29.690905974314937
29.528160049800988
29.971863946875743
29.84548995584659
29.708072720321272
29.136286750042554
29.171148983191916
29.04590345223342
29.200314431509153
29.346764238487697
29.44944950105544
29.446171984587288
29.54161089968373
29.266289212551413
29.108934447060097
29.393886034054
29.516745917945094
29.712094333472837
29.56294758040568
29.465861340388873
29.386553436856055
29.394880589801716
29.42272627458519
29.624139520037723
29.425253162490716
29.326758993354613
29.346482396422118
29.22910982814043
29.131584191023993
29.266595117730706
29.313529088538584
29.275754027180405
29.11126145822274
29.057777113312152
29.20317097802845
28.9429964803088
28.713385964971145
28.722794988895014
29.14465756489566
28.961450865892292
28.917458807350556
29.04494717516395
29.07122825381164
29.098803925309465
29.064218489652774
28.99418896587117
28.738345114305886
29.047000818346937
29.01431584451289
29.27858658411842
29.1577474069087
29.310217933818606
29.353528311253243
29.56819324974361
29.535398850718977
29.601236125604597
29.20734396417138
29.344942383278138
29.62852798865653
29.45645979121933
29.36485904868879
29.29171148729496
29.30755703790512
29.05830282620497
29.144578117601494
29.005755106203626
29.47530063443395
29.314089678441228
28.896551219540292
29.044530760909186
29.161654767300583
28.800823617074997
28.84694224503573
29.01535432195953
29.17236937556752
29.168684579376567
28.857915487776935
29.267400992032346
29.248185896805982
28.88333869874416
28.96639548534907
29.181217571654468
29.23368767403516
29.13018160292458
29.073452558948272
29.507171267364733
29.557556381417882
29.434008549712775
29.2619105946691
29.277723391320528
29.267115552570296
29.505384654544933
29.500923732582987
29.224498891321538
29.20152816104096
28.986871609379367
29.08420459725819
29.056230437585512
29.10095978595397
28.906700551825683
29.0166034968557
29.217494796862372
29.45287275292395
29.546093601018487
29.49790977721139
29.67140132922497
29.73565259645144
29.712436169360487
29.25125829838162
29.41155931370394
29.225367813571637
29.052536474042054
29.17931167860765
29.276828427422636
29.466841215221166
29.219987404437052
29.443804108526685
29.38750774029077
29.466315159677873
29.185900162251006
29.4893451466497
29.29602924188163
29.251472733931486
29.092353462266875
28.9306068346454
29.04177614505643
28.894774854222163
29.32712022035765
29.00309422786597
29.07351166131884
29.101342365716604
28.825202080431243
29.300187244060652
29.20276116396439
28.936359099513005
29.062920232734662
29.148317405205617
29.07731218450827
29.11575732276824
29.583312186438718
29.20397643774639
29.227326884071292
29.199620660759333
29.56004094387174
29.734552926156574
29.468628702970012
29.40665288433586
29.129813771890834
29.438875268532016
29.25520722590903
29.239339755048967
29.014323800732075
28.90984292067277
28.851260380200923
29.05033237868579
29.58907946138991
29.38046135442957
29.6907003693859
29.363063862875247
29.723063971550467
29.26682023436959
29.358910551480502
29.18678307499356
29.233915723536757
29.294842429203488
29.33707620540044
29.279158797969874
29.737497482596204
29.340100277810638
29.583452913329303
29.233720764427808
29.363393040381712
29.47661036896011
29.656295302177163
29.529819351821345
29.51112581475221
29.24068211338898
29.68313176500633
29.20244247129502
29.226109765292
29.709290818081225
29.342222403907286
29.241881312595496
29.110012810719677
29.299015388503676
29.350082286505575
29.551552072275445
29.550294774501268
29.48352042311044
29.473248922136275
29.123569458525612
29.17415924779581
29.21123707215813
29.434271709829606
29.361321704375946
29.617841284376084
29.507815812320906
29.449976183994664
29.707387832479046
29.622179997710933
29.850353529474773
29.444488417138142
29.616063687335508
29.644305397880807
29.55745591947953
29.420501986715276
29.529572858616916
29.530770360811704
29.415285223154225
29.563789169409663
29.502134576845233
29.70818076671626
29.74938738901843
29.85995815597817
29.884783930252485
29.775411831383195
29.897285692649508
29.960430756882705
29.577959630682564
29.764533403774703
29.79247945190724
29.753535154063975
30.115551620297673
29.800809673535536
29.83664584378569
29.68910318932781
29.829421108966415
29.971138547589646
29.929438163451003
30.143402173943883
29.8523360097523
29.905009155618455
29.792471046769585
29.88822597938456
30.100206020236396
29.859753071714294
29.80063521939112
30.005923946836408
29.965586198725603
29.994983993641615
29.852562784860343
30.021323706040704
30.067465777151906
30.154380107372912
29.924908556630506
30.026991119175012
30.204698316213875
30.269092790189084
30.420323188128666
30.119619454604475
29.922979380426888
30.151866826057102
29.84243538471511
30.230761034912398
30.126548732987583
30.171683424314157
30.117317870215818
30.000716537052703
29.872908048331453
30.09530952132951
30.129751899525722
29.983095882482107
30.01244976852743
30.288769921686132
30.04561343761041
29.953042465227433
29.979087288322358
29.62569316736416
29.850948490370953
29.749789957987897
29.728811536631042
29.767727344698407
29.611754956002493
29.56978933446597
29.324349925816986
29.396858998530774
29.543044440488067
29.559802772498738
29.469905281025436
29.231159842239858
29.3693111660402
29.275922753951846
29.51259522757758
29.610495514332335
29.967164724904386
29.874261638626827
29.517606301931895
29.761640093146703
29.58905458683627
29.720208914917446
29.968267900698343
30.1040331050275
30.01046288240457
30.26431232972533
29.928362590201
29.747798641093688
29.899108770286418
30.0591712833747
30.118733744218893
29.802281292848086
29.850527108506093
29.801693227854937
29.681989561116268
30.094453958484237
30.412523154443942
30.03437986972297
30.080457798751887
29.915178301805852
30.09300043207445
30.247785256890786
30.25479555346457
30.43818544620597
30.276521212437913
30.52640714257695
30.261591768538064
30.739228610048247
30.507891926888608
30.433623713750478
30.679302427410672
30.455685977152456
30.440852189722992
30.21919740901397
30.610842923570917
30.430686125497076
30.18411040209224
30.32093085929643
30.25150410219962
30.24886278114481
30.55251983914164
30.241006061072287
30.113756080284507
30.127930663386362
29.836407201034856
29.803526517290468
29.913768110707974
29.816221148165443
29.68428258110397
29.990674050598077
30.050467724260134
30.022760232890153
29.869829897435572
29.672734553170024
29.520956195738695
29.770573744418982
29.61815694021743
29.535086146208528
29.841046490332115
29.708513176452655
29.752989478988724
29.910443867638506
29.77887619539086
29.75811336168606
29.86867668198204
29.89453762183148
30.112020900566193
29.849883155128396
30.01002000611302
29.859595572098833
30.21243908923399
30.16986363960704
30.17127677988698
29.89027119553072
29.8742991717858
29.855536778048453
29.592945229463837
29.846725218593246
29.867241052561106
30.001085560735007
29.828573667781722
30.060273045687094
29.782778464797975
29.458345302276925
29.465293688232492
29.48051459674343
29.788789636541615
29.970707091217086
29.743300252875326
29.89995068463601
29.689711582608652
29.96415463877251
29.961550861652867
30.095794052428506
29.945295704711114
29.956434871573084
29.97152081586652
29.91007425816156
29.97046015156599
29.971738335050297
29.964269028911243
30.110429049799507
30.166595067616893
30.10354425279452
29.98135892502985
29.96075735765494
30.055044722823773
29.84566201268032
29.927385011954627
30.2494599919581
30.18525211301361
30.307364627842226
30.452200367561588
30.38943692503314
30.491950686449062
30.542006389902756
30.41889352083179
30.112633381836687
30.234827036133584
30.53836929279162
30.43671361899997
29.85082422200756
29.68739020063912
29.625198007498675
29.963992446281388
29.922386470497546
29.982607388775868
29.927803594325095
29.733616941436708
29.717708262206042
29.474351756196718
29.50532591382985
29.59408315845445
29.581556856232737
29.777505424073695
29.73302844255883
29.927859259067887
30.04690534725466
29.972398790110145
30.026191505526114
29.93130238860506
29.81277242041413
29.797104182586565
29.72420299739412
29.66040154211155
29.62365778575332
30.004044043181622
30.062658635267667
30.10436597115707
30.009674722898378
30.026824135493367
29.830521328545448
29.72612685118558
29.456321912393488
29.709714428640776
29.780048671091897
29.71240809090555
29.625194095238175
29.79661702187419
29.986601535386846
29.94764058926107
29.924900853768246
30.0769786545342
30.313742787627106
30.050644278038686
30.17914340686443
30.044640241051816
29.948848745127652
29.803478005143276
29.48444065677293
29.922519861339097
29.765455704663808
30.036500967446536
29.785078802385186
29.779980088765186
29.98951503202224
29.98697344828002
29.86397321049122
29.832159811606655
29.868307267704786
30.071016578934604
30.16516207679501
29.836305780883915
30.09058073583079
29.972900646239527
30.15161966895982
30.439636922043896
30.295076750521446
30.140913556837795
30.148285317444913
30.10239843282357
30.088131871587645
30.184775325901523
30.385515061011848
30.084686712873562
30.289037790259883
30.55780750049879
30.39322032873469
30.28871962431291
30.34680430106869
30.184724425366618
30.358563824151453
30.374942433652443
30.47136358999081
30.54928291343938
30.227260830136725
30.262468411742628
30.417171634086372
30.24576866654788
[truncated: 98,002 more rows]
