# Supplementary material for: Comparative structural insights and functional analysis for the distinct unbound states of Human AGO proteins
Source: Sci Rep. 2025 Mar 19;15:9432. doi: 10.1038/s41598-025-91849-5 (PMC11923369; doi:10.1038/s41598-025-91849-5)
Supplement: Supplementary file 6 — Supplementary Information 6. [file 41598_2025_91849_MOESM6_ESM.zip › AGO4/r1/PIWI_L2_distances.csv]

cm
29.48869612306047
29.525292594509335
29.466574944967572
29.203376216345756
29.214464141620315
29.206923838417808
29.045796829524757
29.221539830169444
29.27726854014273
29.23738038638283
29.383928467944376
29.052611208365004
29.059951585797176
29.114727739853567
29.064138507710172
28.966373986395205
28.722104374216798
29.072055142716977
29.063248599390104
29.01624271172625
29.238753539456862
29.290433564639457
29.31880675652802
29.162238978286556
29.064927800334498
29.013928864150063
28.982548971341544
29.216274697031256
29.197600340882452
29.0373165964605
29.04653664512061
29.291423750905786
29.187000122525248
29.147697486882404
29.045470486534946
29.029409497038014
29.00635474907861
28.84411450727901
28.968103735400092
28.964852945660695
28.982708764060995
29.160898921686382
29.19153078568676
29.089570222115288
29.194525694372494
29.383964866086295
29.29956648038136
29.282970101288463
29.317344126267677
29.188284503272484
28.984515631499004
29.060177199013467
29.193610815349572
29.277156998200212
29.26207415652153
29.14648361682865
29.187170603045264
29.2723923100667
29.365622193817668
28.946565633713874
29.208034889699423
29.086822847123496
29.136858779257224
29.30884240478208
29.279872181915902
29.324962276175096
29.268197784741705
29.227597081742946
29.419582864643974
29.658434387112237
29.48915720339044
29.47628331030303
29.621101833012002
29.69398721888738
29.291602756738293
29.48143740885429
29.377169376356758
29.319523276885754
29.40867346321443
29.310254014047135
29.13226310876055
29.253036269843335
29.028071939561265
29.284625503910988
29.419605447238972
29.357317535987068
29.310136698493814
29.215274752435697
29.279278611646703
29.3440157346682
29.287156519458804
29.167298426945667
29.55868911852023
29.353363812830743
29.46446356720634
29.702546317187952
29.569984745811862
29.548673481953834
29.167815896294254
29.28363646972069
29.250184065976836
29.203013193931874
29.595578050155584
29.647299323609936
29.517852733959227
29.197578861418247
29.300563973649624
29.262723253774485
29.245678371780116
29.51530756885292
29.269174191467233
29.32508707321366
29.312105298285836
29.380370068012034
29.252759408690796
29.476768615551247
29.501494343155418
29.478752981510713
29.33608836247492
29.299557769236618
29.10648261987013
29.199390254154405
29.33433968356867
29.232987453178712
29.186741341939637
29.397889170491435
29.3700789198057
29.324232057479946
29.377015352291515
29.32555352230508
29.330219694896723
29.093282758404758
29.374053096413718
29.433730488574344
29.254350597313802
29.275224207429503
29.368290244180468
29.441735503920892
29.266910499933605
29.024972026655263
29.397154661369132
29.203071344007743
29.215100493272516
29.216062940556593
29.34769204439914
29.32863768903521
29.21625534375972
29.47079574399159
29.20313606470716
29.259436540031587
29.410803155049773
29.216927607368355
29.212050662990052
29.19082432792797
29.31935460742609
29.207146054393682
29.180166159599935
29.172884115752442
28.988914046440225
29.084576631445714
29.363737936518767
29.398545649847506
29.330747391497525
29.257898593038448
29.320454461173714
29.276142222600182
29.253430922435157
29.278143668118
29.1803834468545
29.284603747633327
29.153730195834736
29.106778485301724
29.08009206188752
29.24082854639365
29.21946276783192
29.460946717158034
29.46385926371744
29.45333368234762
29.43540981145523
29.45957232042427
29.655528975173954
29.157253474907954
29.423004070030316
29.515550015346307
29.37787646100073
29.278745137753475
29.3493336543344
29.30326712687895
29.38348107716809
29.323525200887424
29.37438156298769
29.428538342168036
29.344456417119726
29.308968286196567
29.49766043523637
29.450269915747207
29.370609041582387
29.69579818235993
29.790771108319824
29.55535741857152
29.667514215343438
29.585932223850325
29.318333999871715
29.730522781529896
29.560796508257365
29.638167868497387
29.61590628788844
29.613468162363183
29.66728670068636
29.747751235139372
29.612601818545603
29.465420436919697
29.59848236572552
29.768310195005146
29.598664992962636
29.219742553667476
29.197217031142266
29.543440117912702
29.60630580820256
29.77921777100964
29.7036538613149
29.499395480131607
29.53638007742107
29.59351339883677
29.638668375497886
29.460306047318923
29.46824372637621
29.542520718825518
29.43325285893807
29.567891874614077
29.598734914363174
29.39606496244109
29.376408887548727
29.331855394853473
29.26599250803224
29.508936441114546
29.496004761911944
29.5063322658031
29.40230895806222
29.51376718805016
29.525477265337397
29.425090893324
29.093545097134733
29.25365027169748
29.40826587984204
29.10621354985408
29.18095829964404
29.58872308439721
29.38016589412602
29.64764389917154
29.362170028607263
29.528031859928532
29.52407481418695
29.49253669004985
29.607751101176778
29.63595994564387
29.570857945754824
29.408470011254824
29.69410809794689
29.601491265902027
29.74853907366575
29.736826915711504
29.84129573608161
29.803707564202497
29.812249042060408
29.816448602967142
29.755790797969095
29.373856370394478
29.54240241092475
29.585182467816225
29.67066501023823
29.768339017575386
29.778289986985687
29.546974990463347
29.7354764757559
29.71081328628069
29.530260898162904
29.48636092314433
29.48112369729164
29.465971171711008
29.62779660873462
29.419292071294716
29.645846160135456
29.582141407745212
29.32612676132584
29.529347763681997
29.449570239045805
29.330000711625768
29.522658131078153
29.2841029183516
29.170437963950377
29.180337597293548
29.46227087602512
29.261468730039738
29.138181426944744
29.11665695513218
29.102272568572122
29.061609910866764
29.387406175475572
29.124993609521848
29.126521832140597
28.968820591657696
29.36477967258649
29.190331878461002
29.31436602781323
29.371178188150772
29.31237205357362
29.42348578244952
29.551593692960438
29.44701101268333
29.31284883471677
29.342662760541426
29.474224997784596
29.278875104427915
29.26109729857502
29.342296012722997
29.215381082418606
29.333682008839062
29.564005916257447
29.435602825717133
29.3289359956389
29.656828660942356
29.661217619364447
29.529391958709763
29.298447614156967
29.62358883244438
29.473575969914044
29.38045144031506
29.25330498116834
29.393152403180636
29.288734295540433
29.212735702511356
29.25272475465654
29.25369398789471
29.08949646587839
29.447316185823798
29.613078631869463
29.563622040368177
29.44353924160753
29.315142349542842
29.457531573138464
29.323416093221212
29.154350708547167
29.35582383691799
29.098213928296936
29.055542029314
28.81995552175528
28.931485757683387
29.012835927514224
29.02115471529382
29.111868387589972
28.795274980247683
29.085906678368513
28.9530391665022
28.98736193505223
28.94040400684622
28.87732024840429
29.070587066476143
29.02649991657543
28.98706419069986
29.288012799720438
29.10753308174094
29.217185287432876
29.327886336668936
29.575100218063753
29.2224623797898
29.368101679480773
29.304165858608727
29.285082955269093
29.10863956169529
29.221551241900297
29.173160782930047
29.065810640735265
29.377171310720932
29.331062823150337
29.115684498481805
29.323257254598452
29.22760595639559
29.20306731577248
29.07217891700156
29.09891734356619
28.80994320849512
28.82956485283631
28.877919457128204
29.122727502945963
29.165519074610234
29.093313507789674
29.0655960934064
28.989455867608584
29.01564438238227
28.78715266386315
29.032718383814778
29.039979699847517
29.1903300889902
28.98824911785399
29.359425842379853
29.296493227492988
29.254387055446344
29.274993028491497
29.07992570042129
29.07813456217614
29.07504556622785
29.08169786785008
29.248026972443835
29.416261088403097
29.248096404088695
29.344174577267584
29.305135828719063
29.494283477105625
29.325608982851147
29.33562863659584
29.449590364599672
29.3395036513427
29.33996608121145
29.267444327301845
29.20224041288672
29.337763684166422
29.27987904408716
29.401296740735454
29.145977566637846
29.290918611118503
29.2689827501795
29.05119451215436
28.898350300202274
29.03818389621923
29.256257879201947
29.34603753757125
29.215597077977762
29.176524872907407
29.39733635190272
29.23744718753311
29.370309843832363
29.37316930911979
29.285989674265828
29.430383025276573
29.37116723610493
29.29526057314022
29.150059726116655
29.37528965316223
29.24821261344225
29.302558753765073
29.15363743127078
29.138854056575898
29.182846699774323
29.32398078918919
29.186814248155045
29.4668859744236
29.166276970342416
29.169074965176584
29.143298776198705
29.19003405944457
29.23565312859604
29.343164880626418
29.22011057022497
29.227445863581437
29.48203884790427
29.184694746219392
29.43905634787089
29.311988995252122
29.504103212641898
29.38052173173987
29.420002566848627
29.33588423365727
29.08011442085312
29.211000285674476
29.44023645584752
29.135729470521863
29.1101861279775
29.278593984306287
29.195623476513784
29.21197791656044
29.243990079390432
29.63937264683304
29.27031156439826
29.26003291086564
29.20571318671052
29.17723557651301
29.22390765921312
29.291127826731834
29.31488937342569
29.011045475516134
29.29060607380176
29.172214951154675
29.142537147800155
29.094321291937042
29.287480734682163
29.316901170292024
29.17939374867201
29.324040555512674
29.196518058915927
29.18566487121993
29.289163936749294
29.443892899828192
29.072513727211568
29.44474766857266
29.47249933687911
29.360534148828545
29.450646321185374
29.415107514058032
29.531647416817776
29.288234194497157
29.3998259383011
29.42172917417003
29.328905770567953
29.288170774563852
29.279748945856394
29.301787313531
29.16846567621828
29.55036144228798
29.25103707320451
29.311692506708297
29.16651060057754
29.203500393589778
29.059336847220596
29.160079272396004
29.22085525019698
29.11327030945382
29.114681948738113
29.16137518449338
29.157040135693578
28.968415011038584
28.922804837902284
29.03717743732089
29.071708792053585
29.296143271602844
29.070632067503254
29.001404599238285
29.20015136710626
29.039403795574934
29.242946587697723
29.29895178879349
29.390263702868488
29.570411671433405
29.583709889769356
29.49442506539991
29.22757506704807
29.686990442754762
29.684622916144267
29.535911043628108
29.343888074083782
29.29311393718877
29.35554864778395
29.203758370490686
29.49276949919324
29.471859213066786
29.454632983253074
29.351181341708312
29.357343241562663
29.53033697930766
29.193404182417805
29.042526863988545
29.098415161642535
29.287667175392137
29.193732375675907
29.050566784416365
29.107259384260523
28.991204388008697
29.09453161413121
29.14262627530319
29.064757797780974
28.9830018500589
28.8011838085338
28.986223766572568
29.12383504976571
29.137859952639378
29.121220139039853
29.34082868401671
29.37255404149228
29.37828144870623
29.298430629773886
29.256788100930432
29.125285529825828
29.096249127111957
28.998527221886082
29.101452132985507
28.905175535909642
28.891146954198028
28.847063190326605
29.006228477343647
29.26751905992109
29.05589897667091
29.142782177613164
29.157019114711765
29.148861259871147
29.04375079991166
29.03937970657749
29.29726285089522
29.174834337104254
29.105212069450477
29.260672169556226
29.140143471013555
29.163084762627
28.976722590211185
28.989655454956637
28.82445898794711
29.085583917645263
29.190935510616963
29.412642590028828
29.112213065841523
29.138225783122373
29.04007896004192
29.163465260780324
29.019266961090064
29.277753203574022
29.09362279796755
29.08682390166788
29.105165059390913
29.103225157565234
29.058783513093115
28.922855627050993
29.02161032435592
29.047567629678436
28.819304195018898
28.85364513958728
29.064858649548928
29.17147263614379
29.187032161298195
29.15375579918867
28.918343665316854
28.944044715573362
28.909462581752802
29.056990895412095
28.941965075882568
28.854441328143857
28.99473674540767
28.931692310347632
29.111197751248802
28.846386243535914
29.211024980962577
29.176686603729017
29.53190178768304
29.184689217536572
29.496032070425596
29.498670893613163
29.4906427100225
29.14220964492409
29.202091533888918
29.3464844279853
29.362309557428723
29.159222244605324
29.219467199085752
29.220284069890415
29.50644059234426
29.45126029993546
29.42508518989128
29.243220926512745
29.423846162078622
29.553579844227304
29.28036027852817
29.210272265390156
29.31653007687933
29.130657270243532
29.239235663057656
29.260347691699472
29.826846964400538
29.659696855860552
29.361554604397156
29.398295701430143
29.317615070083036
29.16996759065206
29.166822994680757
29.056752004240042
29.218133839654406
29.156528230136775
29.32073606842441
29.26382827143389
29.31388817116676
29.192419733320637
29.20898347528549
29.22330609352983
29.20183255581054
29.402996262555195
29.235896800265525
29.426034773615733
29.35596440607819
29.36090111369802
29.385677956859986
29.50001253202444
29.30500917789053
29.317579015724313
29.14935814839101
29.337074984060983
29.23781556136378
29.105033525875225
29.294202892348732
29.20468515920651
29.555846873221675
29.316425441947658
29.397659845728533
29.242755488955538
29.237287548449896
29.493647781466525
29.10987088179302
29.072066679573247
29.24426186570781
29.116326452489655
29.145183143695476
29.132871006197796
29.089260005461643
29.0518606721215
29.06905063162053
29.204934660181593
29.052899184686385
29.40520425676605
29.542100558950732
29.351505602811194
29.347724093249397
29.30702060185474
29.38341229304065
29.444483955810014
29.4362925779791
29.32317852485547
29.45451897120358
29.30278658071728
29.47381694784106
29.472726424719212
29.355862849072924
29.336996813838013
29.357266104047806
29.269683188643718
29.3106647809669
29.312800114740046
29.3590885485151
29.338635945493312
29.224784006296453
29.364147705838644
29.26125624201547
29.354741241682742
29.43421693596226
29.302690578276597
29.39410944029364
29.63306069508615
29.565243546873695
29.540602731005826
29.17681212665771
29.22227695480298
29.436981982993256
29.3152015955421
29.285332549691912
29.381554088009217
29.196747474486134
29.289945136377227
29.16514246797505
29.12237384533146
29.325633982606128
29.19466907222388
29.203966955488188
29.19423202120354
29.230250806525042
29.24139327592061
29.208204298475184
29.59663913603531
29.588713273149565
29.749245809210596
29.69270908393089
29.519623570414794
29.510233495306732
29.288175439906418
29.698861239233466
29.51071425521886
29.443458858050924
29.235667016273503
29.488213206256695
29.00125374348373
29.07822299996138
29.23204153089779
29.380693458556028
29.3637430273427
29.29437126926301
29.410318433467243
29.434592512860046
29.331060952452948
29.43130248882449
29.598024077025052
29.438260733231694
29.406835586952045
29.661783941394354
29.378175660417156
29.448945952219837
29.493067958863822
29.382475550175048
29.63676991668352
29.709691145639262
29.57944603246229
29.575826239657175
29.742730627079915
29.39380818575063
29.477564258624664
29.47232987496993
29.365007756601642
29.675371965157385
29.557882025685466
29.696282216729212
29.398452941091065
29.408415995629994
29.54628405901153
29.549882369050966
29.700008213957396
29.505158446726472
29.60754582930947
29.48845803269612
29.817675333221132
29.857713629503063
29.7933700462751
29.542227583538295
29.656245276450548
29.759091054213823
29.924634227839654
29.54265405983498
29.551364519005052
29.296884087928788
29.496657420845974
29.35003050715459
29.667742996009736
29.396939343755076
29.36465295789403
29.341862216155718
29.166017256581316
29.065422168855058
29.23727801741505
29.35739825859822
29.37630519546505
29.179013662809542
29.290146166050974
29.309880341128014
29.483412343038633
29.411815276628893
29.4491223986699
29.173417999937396
29.286090306705145
29.631235001147182
29.67949954487507
29.518941592786874
29.535494210243808
29.408363448439847
29.339463717442175
29.348406670948656
29.193027784775225
29.163593900430104
29.54730199968049
29.370186073086508
29.589468362552864
29.67156445362478
29.746880196883243
29.516456992726475
29.25561009236683
29.370841790801325
29.429864440525623
29.709482138515302
29.73599035421714
29.57431085721215
29.704130112763607
29.570969079191002
29.57383807244921
29.558095492405524
29.477487549210316
29.601932063419696
29.738405212876767
29.55513801899421
29.76060688465905
29.820223954767787
29.4780895799758
29.675104730283767
29.654332422013024
29.493631277340185
29.529643588106023
29.69399297355119
29.540981837457682
29.357535441946112
29.558123713166193
29.53813650516023
29.455659526933214
29.477572221518106
29.65182901425885
29.579453888757293
29.63093990204965
29.611309184604114
29.705694587726434
29.564532915508497
29.520367574763508
29.49203373624915
29.69614818557861
29.663337287209515
29.573005173553035
29.89916976578287
29.711613877202314
29.507565609752895
29.39808096372154
29.471253634637154
29.589041404468716
29.710172561829637
29.551208586232168
29.590672822006766
29.54087599263583
29.37649967853635
29.390065445001085
29.626044713399995
29.31507424508225
29.087200081153654
29.061074364872407
29.28741322504845
29.243884069139508
29.446048422685827
29.33058997821144
29.495238424150457
29.458949245057216
29.445983594730933
29.54625843849131
29.498634847206375
29.631646973716546
29.44185177936156
29.750331504702373
29.65263178219856
29.469510356935164
29.56358093444056
29.436370091553567
29.61260059503723
29.633580107500304
29.5847222729091
29.615412756803295
29.710994983619415
29.684726438280304
29.71786798738184
29.918216719688324
29.828880512692063
29.849101770283873
29.653238107813728
29.691152263474095
29.562697003884427
29.760743705734622
29.64566577543339
29.648573984449836
29.502380114679315
29.38441111402641
29.479876447668854
29.532358118166286
29.57519961838185
29.497604639818913
29.460434077992975
29.50346669626994
29.560699065463357
29.541399966756913
29.70469713848835
29.90077562640415
29.77129906153395
29.704352128060293
29.601353934645527
29.4674301396891
29.536704418325943
29.483634771320233
29.44642894124603
29.6843782417492
29.432988296193244
29.607411937044976
29.513753315922404
29.473611621407212
29.757931731156827
29.76964839282343
29.781115381918124
29.621552062169844
29.55004269566376
29.483340273767553
29.599365989864857
29.31904806866762
29.639914514006094
29.655634647997694
29.28720258829477
29.288105273746886
29.53904134153554
29.404547247266358
29.435754809202972
29.433405702144594
29.44741959009295
29.62455906302595
29.723839233860225
29.501959913584546
29.59740416465199
29.647084286484358
29.430906319866715
29.435123415010356
29.736725916684723
29.352498499407336
29.710001996509284
29.515458494904674
29.48156834918834
29.48602320739201
29.255946546715357
29.57670251630912
29.576733381932865
29.589112817429505
29.473570634169103
29.412132534887238
29.399684999867638
29.364303845824484
29.49245612657631
29.63423299890025
29.548557912013315
29.570625618536127
29.548131118528275
29.88360663578954
29.70557857231072
29.46913058197637
29.783474770120293
29.70794435722213
29.616593286036956
29.52520432058061
29.792175212591935
29.705477303100086
29.703284338007776
29.749334835538342
29.785960851379084
29.53969204507824
29.356843622791935
29.393599906921175
29.48589226129399
29.272272149545792
29.439391600662983
29.37133094746068
29.537939634756153
29.394328637750554
29.509637915372533
29.516237807849922
29.46298620057661
29.433635255615137
29.408208596574976
29.370802189067703
29.121491802210123
29.225127733483667
29.353688929657352
29.122587597697052
29.42260302224572
29.365134400060498
29.28806794446099
29.27646202011828
29.22820146941963
29.34851768398939
29.281744253990375
29.24043168787836
29.079481759466308
28.97711889525249
29.210330154559976
29.40811071359888
29.07770653548019
29.18979474041922
29.355774546189796
29.455196737337733
29.371861443486345
29.251906312075455
29.11266358548913
28.993742590875286
29.488419997349496
29.577366414235083
29.342165573154762
29.383045087649165
29.252501335635586
29.413760057317415
29.3919485470899
29.519326482174357
29.2018085805695
29.176490725712203
29.272904510159595
29.22273318662032
29.37097582840647
29.251223011880263
29.351607585606526
29.287625703719367
29.34164497898627
29.13874183972593
29.39854745052648
29.29277980272774
29.32636639534282
29.381365578513147
29.37726977180971
29.152182570140884
29.20275633419195
29.093992255612683
29.203898173409858
29.066202133923422
29.005901749739778
29.012807820798766
28.992569284133562
29.19544260577151
29.13680280954095
29.156920894620438
29.369897855891455
29.418100260673093
29.334652321826717
28.99167564698448
29.347936842926263
29.16812575566812
29.301043158414405
29.245947611460405
29.385962230431023
29.325002430792175
29.420182478673055
29.275964266285182
29.198529311393386
29.114055189271472
29.40406334473965
29.379620698565752
29.10504356063471
29.140119244464852
29.483126122436484
29.43723670657905
29.231335952497908
29.26406596857828
29.15460389305738
29.330818194693233
29.295857809040413
29.33892829655018
29.120287228493183
29.255008283210035
29.391550346161953
29.189985369282795
29.207772484684444
29.338201114734126
29.463129376101378
29.21467510039671
29.14500564310249
29.16026741055115
28.857287154186753
29.02519384127448
28.79391675873675
28.96837695932308
29.099291170885763
29.240962675948065
29.164624612394707
29.134639892929698
29.188005496168014
29.078532389380342
29.06455504710492
28.842806780563908
28.946592874887653
29.05992567869651
29.005643684300637
28.78641308521794
29.01701788295066
29.00665702981653
28.82534044474428
28.837885343254747
28.735236821221314
29.25933455921135
28.973378001978364
29.107572351476524
29.0967101139149
29.092979086458865
28.806312130913053
28.947775642477097
28.943676147222387
28.898336790093477
29.023687037785447
29.019387769574493
28.996750904800393
29.053131039406665
28.987996322709126
28.787962187111376
28.84261378488952
28.88479547219928
28.93853736567318
28.8815466153689
28.793226441964322
28.82564326089491
28.784041761967977
29.04294258458985
28.881306587148977
29.003487014879262
28.92634026009606
29.20890612895101
29.035785413239147
29.02675890920053
29.178876024855146
29.16603946218858
29.11367525580916
29.16729110555404
29.008768495356865
29.268838807128937
29.21806275476204
29.182199849239257
29.307675632680937
29.01670506976234
28.941111981985006
29.10550528073148
28.975880044612087
29.05495560559235
29.154881729427096
29.37490230584735
29.308890425150146
29.280739063176117
29.271062290173003
29.10763965285261
29.411017562245135
29.373791509996714
29.18283720877069
29.464717477434075
29.56179294085318
29.267738124606627
29.56427527585786
29.47967529202577
29.38631612501502
29.392509880281107
29.366099182586336
29.23287019290131
29.437641522997183
29.16956893612146
29.285956773529236
29.416539686492534
29.393473749962634
29.426628325039136
29.600807153129054
29.550627348518184
29.591606332274903
29.55144229624185
29.25182921491608
29.290238519977827
29.38752112483611
29.254649116186922
29.433017585940203
29.600191290264082
29.35207759491688
29.378784732399055
29.24995466829011
29.334831792573013
29.15519866196477
29.216271693264567
29.37756564365597
29.592059550757465
29.50100681632845
29.343906662225436
29.385239937546828
29.320226497572364
29.353504236641104
29.444879753643896
29.359220954889377
29.13148504205388
29.627100798857803
29.448731054461756
29.25881907367216
29.43568037044707
29.421278831883
29.293400762336685
29.42515051533187
29.510293617564997
29.57641996521904
29.61454418403413
29.468859404569518
29.33121390344718
29.251786613830422
29.281991084565878
29.27513926790601
29.401189199108625
29.597245205576808
29.469353886320402
29.669661269621447
29.647920414864505
29.487224301998104
29.50310937133348
29.51140302763521
29.51621738392503
29.615359023851735
29.431671500138666
29.768170811905897
29.777432366284092
29.507811601841034
29.70417092681933
29.617361709872736
29.723865646753755
29.583342380511947
29.40048079586427
29.40999809710436
29.504487224882862
29.61821213968068
29.24834629464909
29.68113867258871
29.405127378036383
29.589601874642074
29.432296713229952
29.428172327743777
29.517189338075312
29.685712133382147
29.563676661598837
29.6773159685615
29.679715667777945
29.788210789639045
29.607860193554174
29.58695342497218
29.582986276371596
29.704937414743718
29.728119597297475
29.64041656826267
29.576509270997782
29.793814300451153
29.74200888692657
29.606243328857172
29.421279292920474
29.53490059808298
29.794218364786836
29.62618462771696
29.501279912372432
29.322399855647554
29.302548763457697
29.283508162582013
29.348714353510914
29.291951408252864
29.422410636135293
29.329226647411236
29.374734766870947
29.29012785839104
29.466118660948872
29.367275942682827
29.363300137595033
29.30177432979873
29.342141919934413
29.265025125744874
29.212980539767845
29.200939222678837
29.339302063206592
29.294151162813048
29.319334826433952
29.20482611381585
29.21355748667712
29.32518480929114
29.27847197269183
29.353015479956387
29.62619190078425
29.621571001287695
29.559646556491053
29.316325148362182
29.643711870955002
29.686493721316786
29.71780932172339
29.38340201372528
29.61742334163906
29.262563279391827
29.256286747753794
29.01045622533052
29.10628390855277
29.354085170248183
29.504144824026824
29.51275722253243
29.378397513089155
29.10941071739133
29.245120658852954
29.24833483976024
29.17706898750329
29.195438665712977
29.139226133915596
29.50809547075484
29.24052323607615
29.436867158907386
29.305659450690612
29.29543562978927
29.44683841420643
29.434261800420522
29.375701625708633
29.454029866967073
29.379048389470153
29.497007632997118
29.235894573968018
29.357804172854678
29.58715105524849
29.356853451372647
29.235699515919084
29.25709812499512
29.08711673406426
29.37821929871777
29.167593528719234
29.318813093289243
29.495519431929484
29.539581808143836
29.552840035342836
29.28577280849675
29.395989258065782
29.05762518064439
29.193095937872716
29.023026596528815
29.234253898878222
29.25106831168868
29.19938868217232
29.363722899815233
28.945611073411655
28.991771670233415
28.877979945715584
29.364468633240897
29.215636809991707
29.19967073201943
29.22263545675017
29.18705346065171
29.297255126322472
29.066571170300207
29.233321587218175
29.401469210113614
29.33120267561108
29.219636122244328
29.478092901707534
29.545690469742006
29.339080797929995
29.22208521422969
29.101743607558962
29.32051923383132
29.216907470121413
29.38210833360036
29.441794101235626
29.320247625077858
29.333097479744048
29.393620209596836
29.499506746977197
29.43837567580695
29.533130739223118
29.271640551034256
29.237776490916985
29.418453263778257
29.32138731695803
29.173508151578385
29.148263099760012
29.128894204546064
29.32623867899287
29.53198742472016
29.465544859410404
29.427477862792706
29.370888321755984
29.381164894879554
29.305367565133672
29.369959951910143
29.123901190387627
29.026373221789292
29.344234973983184
29.116526281349515
29.23466537246421
29.395475676967383
29.12659612405092
29.09996470306608
29.34632207471405
29.22262114557635
29.00152728429978
29.13038765753791
29.27924728576341
29.195538090160973
29.259516375353776
29.166930156572793
29.297927599440083
29.37703494676349
29.206508749793336
29.28303535609501
29.21727552812434
29.333207185271476
29.526775500103483
29.26943112925848
29.17263107185998
29.030941972939775
29.261041532318085
29.27426831733077
29.204458353118593
29.360878324651768
29.163152913979605
29.083677010603047
29.160764292677595
29.1269979131997
29.214944035407658
29.152343227328174
29.1865225135078
29.294125783048855
29.28926580768682
29.330308003665586
29.14228810440635
29.001885266725118
29.230840753847676
29.223015728855447
29.208719141438454
29.219186277522052
29.113470287784303
29.198534098122977
29.048109707950857
29.346315050048958
29.107422388563066
29.333252845763916
29.44947797895833
29.387231276025748
29.337386440505604
29.339709930069347
29.330556840272763
29.54342682864931
29.404821858126397
29.196727930762975
29.157723875814163
29.030809219737765
29.21936832490539
28.98703028808958
29.27160540663551
29.09241143907733
28.94633581838865
29.221498385832557
29.315928481894424
29.180916533346675
29.194759037588703
29.306529203740354
29.19673462450334
29.16710082798841
29.313865293653432
29.27612845166484
29.22697212362166
29.1589537208262
29.275753752023007
29.30725381752399
29.281058072715812
29.22981061546922
29.313025855189736
29.31095061444202
29.13054961573024
29.083249754319446
29.32437845856943
28.94145387240258
28.792978428073674
29.267923641961755
29.273592420795698
29.305776838105665
29.03317439279165
29.331875289917605
29.259363932286004
29.241213451722
29.278097968069822
29.43252792538549
29.49941975418552
29.46748182836399
29.311048028602947
29.490054499043968
29.097312877970573
29.26465779699691
29.07374614564061
29.18901448888662
29.342679182522946
29.21275735318924
29.29920498134108
29.357176010606185
29.099065153969573
29.089754180014875
29.250291311518403
29.331840393052705
29.152908207401747
29.198021430324392
29.26811762179982
29.214923015161453
29.14759508251715
29.163173908417857
29.220297437841708
29.485547928992585
29.358304967065063
29.38341254111282
29.362962485067655
29.08715028822872
29.310929075746035
29.2820421869584
29.24079104196886
29.3110581560856
29.741364404265294
29.438405917186532
29.494797034819996
29.311661573941368
29.329638811828218
29.291642601624435
29.449931244932102
29.30353337669248
29.328203978765448
29.45202745100441
29.12809345918791
29.433647416807712
29.206590440015137
29.22915073981164
29.202538949588103
29.517044302182786
29.449795716320015
29.406871325142355
29.354218999949637
29.38281814382173
29.309892965573514
29.266992283078824
29.277593534861044
29.369945615870073
29.323903667593797
29.180770019410236
29.233305100146847
29.329265070693822
29.445324291003875
29.302153640394447
29.36072201302294
29.346636411739016
29.305871449292646
29.377022954493082
29.467269056199665
29.630744062515618
29.719132051182925
29.452488427443416
29.469455427796145
29.708914465340285
29.652478380313184
29.757477413066507
29.43165159036777
29.492884091161606
29.444176458108007
29.265853255821057
29.370031939393364
29.604337090468547
29.410723323791935
29.462046159076085
29.570506110458034
29.602207912278477
29.653425626387016
29.647276871978374
29.552583990221333
29.657447771666153
29.54296543829464
29.441392691432107
29.408289579322304
29.430645111528296
29.45241561952024
29.252100394144183
29.388097624813835
29.399314175956036
29.33537954725432
29.371708563476286
29.30201778586743
29.23971612846866
29.171704639458238
29.15306330679277
29.344154134332474
29.26129330625281
29.45523559648111
29.50070197163306
29.252239010875495
29.23108526855062
29.200395268553212
29.106980492646038
29.2507961535429
29.355816876063287
29.16779711180033
29.450405104179538
29.242742287004372
29.298737764143684
29.235284197727246
29.189593796175476
29.14729428348639
29.398124444711552
29.44604901839494
29.329490964091327
29.40655862862806
29.324895556048382
29.59811249297313
29.42882649295929
29.652492188772765
29.278679046992053
29.082601762706087
29.349927236794134
29.35400153379277
29.350823766949016
29.25383041831896
29.24010851923157
29.355559650707093
29.49893030053841
29.574171992765724
29.323513459272867
29.375716452922397
29.353734777659433
29.41684134248063
29.362234284431036
29.412069528110614
29.07126850018819
29.15086762871703
29.492392824750738
29.49967791047688
29.59940594762045
29.635040109511674
29.3202145086442
29.536492513622303
29.308120988265816
29.344797337540065
29.475766813117307
29.490319227199706
29.425168713758325
29.481755067744924
29.253340500819775
29.527454217088543
29.33506029948231
29.457514009456414
29.46296145658582
29.07766282316335
29.069502380090377
29.01687847572458
29.011788158258664
29.164785823080187
29.446850565107248
29.334454167106834
29.20766742762946
29.125012019349846
29.06625447252242
29.015914851264522
29.10333886155389
29.070608891838045
29.153653425670427
29.320665668079446
29.438545642692635
29.451677589309945
29.28667802127234
29.139655146742154
29.420527958808382
29.31195450967492
29.374258107520067
29.43313018072989
29.526312427560146
29.29754063446427
29.367973944752936
29.40256431342238
29.344609169092287
29.391762841591376
29.509280982696264
29.579662295531566
29.482048768335062
29.633428678230683
29.279106606801893
29.460326505014017
29.472859664787997
29.51679644628507
29.494046412808753
29.355644319025128
29.164929965409044
29.2239550604797
29.32177627945159
29.449205576088854
29.344949176757368
29.351603895110124
29.061677582346462
29.526660304435897
29.360841342396306
29.61387170944073
29.418310588097345
29.56740204506567
29.37744236294101
29.47386959514429
29.4237469151502
29.445352664335893
29.621841181245944
29.471990827345
29.34287199252573
29.57658724410216
29.47727058863838
29.52678653305554
29.382752722601875
29.423976712843682
29.044408674876003
29.333402350735387
29.5895034635721
29.26886551131273
29.421014967164037
29.608405718022755
29.391127520313912
29.632961743283246
29.520938648270604
29.59791123165714
29.632109716112534
29.46698619856477
29.664870117174026
29.45170671135524
29.281646568868506
29.409239280639362
29.495578794442263
29.54986118722941
29.50558052678329
29.6898030172661
29.57333497280799
29.432826806770194
29.63823887910593
29.504627787653
29.694914920074805
29.442009778249943
29.517908621283567
29.484335752952212
29.58758499660525
29.369533708463823
29.655098694572807
29.67414341735213
29.690961037727334
29.729347510592408
29.76610983387497
29.644264402880015
29.69208606723201
29.53752099037454
29.560950298892397
29.500421081536114
29.594008563038923
29.40467848488596
29.374513646202107
29.54800773805762
29.44131839965909
29.62207160214705
29.7425381476509
29.82075850520225
29.587973499957947
29.650072696961956
29.722062141340025
29.490855918969334
29.38382477713526
29.431867639376815
29.50908645353575
29.405802045607444
29.584463343893862
29.501397253321556
29.482491672002773
29.67134582921953
29.929762117189178
29.793858626972153
29.834381414999562
29.640249675461874
29.740876023462146
29.4338659314751
29.584044376166826
29.85124778101904
29.58149823911338
29.693398814243455
29.69782952070737
29.800838195961866
29.71112893659146
29.60045569941786
29.908519286752384
29.875053052492667
29.8048759033285
29.636542542715446
30.021792858561973
29.95671888169383
29.798419664617008
29.830873684176236
29.865192985549886
29.80875039855634
29.88964295410823
29.842704089032043
29.889322316709862
29.70427429806549
29.525970868684382
29.443333731416136
29.17211363124483
29.555583460201238
29.567872751368306
29.69578076008271
29.669525393585047
29.78206955892036
29.771888729404445
29.596227271861537
29.49177216978105
29.62374130216205
29.734248571762507
29.672987249597245
29.893442192289857
29.75363762703634
29.360374925707074
29.387624250051136
29.52569397844862
29.60050926624896
29.78624004175974
29.708662363366894
29.858525535738167
29.53343822222632
29.755357148759597
29.655456348207036
29.744070822958605
29.48251299600844
29.684562119017915
29.514460528782276
29.453389788335123
29.49390184951576
29.46121260123575
29.469406674952182
29.642455525638184
29.623907262132317
29.54277572853057
29.70893062526922
29.787623213436287
29.41955434470001
29.483447822098256
29.70404758010809
29.43384589708291
29.307522595461368
29.40875316442017
29.465509483995792
29.46103835933595
29.538196445548408
29.44035504930468
29.444946509640893
29.582485602890532
29.46448174053062
29.61939464616536
29.43912435997881
29.484668432750844
29.656182373026397
29.785583951618474
29.79744079628593
29.82299520646424
29.687500499675178
29.69925658718695
29.5075275756373
29.532827028170033
29.66571491328361
29.349451555906246
29.65421845231761
29.385344254616882
29.547696756017185
29.609125060849777
29.783512681470683
29.747424461793695
29.595140967628144
29.717102165773227
29.542186299634906
29.68927524991347
29.613363537434186
29.604413715694104
29.407293244731342
29.532764804324838
29.444893357996797
29.656016832276677
29.63621889566306
29.824171058434516
29.893582703772555
29.717232234330975
29.616899019608258
29.552274827212077
29.616766213936877
29.714776207313843
29.64662097346953
29.705649418054684
29.650207486787448
29.785799372554823
29.620462865268042
29.81062888042612
29.80125070079922
29.65327559595344
29.64600539884207
29.56483313143495
29.552228078959835
29.660479381139425
29.551997206898182
29.604187747337555
29.60253840366215
29.80341877968341
29.512995727479797
29.71666931099586
29.465485427386696
29.59398362050325
29.287140493961036
29.4773330309272
29.62648290134115
29.23419450585348
29.37963376263585
29.303000474933967
29.535571406652224
29.68696217007184
29.57275453329677
29.852417544714836
29.751053628527696
29.59654201981011
29.72116160852662
29.599655383978668
29.477077507611572
29.534976532518222
29.46156680221539
29.47668975360064
29.623233909283016
29.495968435113177
29.50572028985696
29.501236335942245
29.585871749650618
29.67415205347448
29.575360289560052
29.488144201990515
29.533911341485293
29.804892478601104
29.645012939902855
29.489359722650793
29.581099627623146
29.499229366512758
29.409085717557403
29.54701938822502
29.59759014471422
29.487889931058113
29.57165219341266
29.535147213818703
29.50408783343815
29.55559366101541
29.80644389925447
29.52810646862717
29.667852306288037
29.961799200218916
29.76622624075772
29.598243515141743
29.83973126892323
29.749220960053517
29.627823427160845
29.571876901751242
29.584434907108065
29.93631154852907
29.619964818307956
29.539044783069308
29.613676394039715
29.473875139350834
[truncated: 98,002 more rows]
