# Supplementary material for: Comparative structural insights and functional analysis for the distinct unbound states of Human AGO proteins
Source: Sci Rep. 2025 Mar 19;15:9432. doi: 10.1038/s41598-025-91849-5 (PMC11923369; doi:10.1038/s41598-025-91849-5)
Supplement: Supplementary file 6 — Supplementary Information 6. [file 41598_2025_91849_MOESM6_ESM.zip › AGO4/r2/L1_L2_distances.csv]

cm
15.092902787796909
15.250837126468138
15.3117928375103
15.27955886637428
15.230539675769002
15.13256148180931
15.129249367865325
15.04293525454439
15.193839970685039
15.204578378900157
15.34060676200061
15.049850805550495
15.31026914110705
15.6387065463043
15.582101960763403
15.432187202014479
15.439572880124322
15.422493151296951
15.549139478891531
15.161566214720501
15.177746606396775
15.245292642553512
15.349278501457178
15.16747941822172
15.20185248959825
15.124695158208924
15.206151382352463
15.034081172863736
15.218466646184401
15.202844186715948
15.192572043418833
15.07684388639174
15.014952106063545
15.175861719466965
15.254521640340245
15.066145481050311
15.105054873635924
15.05109217732476
15.11612755215154
15.097308605139615
14.929582122859422
15.09824861943269
15.093841504233565
15.177597854116302
15.158525561649993
14.98266591814762
14.864219226717879
14.919106569834092
14.847088521165455
14.910317298669886
15.061759768389749
15.029895860956515
15.069088753971098
15.09025498095814
15.101560893581038
15.060556050468444
14.980119286810346
15.119524133428282
14.987136889816794
14.945640426090728
14.878141745460466
14.751509531466377
14.842283608285891
15.099578378727244
14.971237152266456
15.096700749656607
15.07870440778407
15.07799258745343
14.958376441071692
14.996443204429188
14.875639865359583
15.080516020689245
15.14576422727502
14.645920048467815
14.930177685539558
14.970722872646974
14.979786358064294
14.873084402921755
14.9259926670445
15.165673476688772
15.022322770072241
15.074980134451355
15.16665728774756
14.99532054612792
15.21294580929865
15.391386901589525
15.331316430737854
15.34647236799573
15.22820385366716
15.135450544764131
15.267448710403851
15.478891498996079
15.678495693854538
15.50188878698513
15.46059490914646
15.169529396736468
15.199773352886902
14.992351141166647
15.29841588753996
15.471231662595844
15.19429788047842
15.095814873547328
15.466659020603066
15.385415796019249
15.268834772000892
15.26005794848077
15.30908168224215
15.209119276388488
15.215643411083605
15.283667339657534
15.215665783693114
15.021644319377229
15.063296302936589
15.254261584123908
15.202365515451424
15.084087134093155
15.056633250934224
15.160495686350004
15.143479986202243
15.110338518917183
15.055696683976215
15.333217180391141
15.232647686533172
15.301666601926653
15.02730692486341
14.95979526027414
15.515217752642137
15.070732143611623
15.142422702001575
15.158136542706385
15.073325549294879
15.268849971510514
15.064429491267294
15.120608652851343
14.910764463484025
15.101099947856586
14.958824553067362
15.075245247102854
15.101337997143329
15.035157469611782
15.024668605254472
14.96691983713609
15.152838857039024
14.94758908783672
14.717863852821337
14.820048861930273
14.909335310530563
14.803090615057226
14.906717943302118
14.893246383535732
15.074967387906737
15.019988408578142
14.827784362427835
14.895797205738948
14.993682108867729
14.867776018319521
15.032558161366468
14.898347750251958
14.816488037826176
14.704566211984304
14.822835163380438
14.76866834596674
14.68019378598846
14.615117439799771
14.848420109315928
14.893623131383658
15.111971317568878
15.0386592074419
14.896267785941944
14.989721536199196
14.693680311925416
14.973650182281549
14.865713081582214
14.697747873486659
14.724744400204822
14.863427515226658
14.858202257303104
14.741139547537859
14.946646705611592
14.768604335411382
14.606727069878977
14.8182960334925
14.715150176698053
14.709831508770144
14.698848815381059
14.987809396756079
14.797226715193478
14.712540869518515
14.752829981337271
14.980661323790384
14.910105742878512
14.781564814160816
14.620269980153248
14.555620349209581
14.62901225368213
14.864705425291772
14.57936824172541
14.297730368356182
14.463706422232402
14.450243067629243
14.445837661375013
14.659556716314878
14.57991526208554
14.609101605202394
14.754750513718832
14.663455275275481
14.722378460819495
14.84142954567697
14.948136503112034
14.679006636918091
14.560828961284056
14.888218492755735
14.653616119302493
14.969944271281456
14.899652689601444
15.181161963138125
15.064492722736912
14.99762071055574
15.215814400972178
14.918563310712273
14.985451020678143
14.961784684762614
14.954180122035329
14.806555950378968
14.97955820153375
15.231655111909568
15.327928897326439
15.105596401564528
15.435388445678525
15.409904850960283
15.26388935738633
15.429529373319285
15.373072522207872
15.199565572073402
15.206324010460241
15.337644361793123
15.335935638994343
14.95214515093261
15.20988627695045
14.927001991867192
15.226945699747313
15.107764955355178
14.966807556104998
15.14978023670702
15.208642292515032
15.032037781757692
14.981462616872
14.919793851012653
15.123664887572351
14.918530445942718
15.180697105804954
15.166385356268767
15.028491323257139
15.165451904352011
15.352315654861284
15.269813102199889
15.29410543185044
15.28552442907585
15.111578944307425
15.209183269692808
15.54692592196007
15.252354660753083
15.332007765365578
15.157691515728207
15.079264608628892
15.155340777611498
15.190752900726109
15.039578808091772
14.82704892576592
15.073016540727147
14.988794863366708
15.01393320588277
15.190929614526988
15.2640055791937
15.060799614281656
15.161994374808195
15.065986851549523
15.110126851164782
15.064717156984107
15.101777714698752
15.098115588738462
15.050630165552404
15.082942504921041
15.106670696854854
14.857980007381656
14.778644332038171
15.18997106344905
15.030692550698884
14.989135721020237
15.464379723052009
15.21429754719663
15.365440213072338
15.321738321113306
15.345552275053432
15.263348170234606
15.082854300919967
15.14404863529647
15.146750013098794
14.946602433385292
14.974600462373212
15.018999031262297
14.77305162452276
15.033454650275521
15.065930119301225
15.116318084370304
14.848144697695194
14.766466915732739
14.85945774133866
14.908059969439021
15.049634748881997
15.067523542164698
15.065511352091963
15.012490584102212
15.051147018755396
15.163788432437709
15.405356684761138
15.279865624065483
15.163537117568199
15.345046886909548
15.20856964463074
15.06792657291579
15.111789355272995
15.122673915642707
15.417362283242333
15.185719262312041
15.16244266426873
15.31115900319993
15.215299053187731
15.095775405698996
14.9488027482902
14.98653727996591
15.030692438952366
15.02880236753521
15.151802742463573
15.209464867462914
15.136414569944266
15.062216418106805
14.913166578726356
15.133454344164583
15.203328013760308
15.063621370701272
15.235476828624595
15.321969569690896
15.148516906479152
15.26773347316005
15.018960264676378
15.381976332355418
15.266853672601256
15.326093020174829
14.936034586713616
15.023063240238708
14.954825286636806
15.073762858838574
15.192283307864665
15.21564058464691
15.143252336862812
15.066277392596119
15.00254213039769
15.318876462720036
15.229691068549341
15.221423199410157
15.439219049997815
15.340151903181699
15.153988378455901
15.313524225083034
15.323098683641213
15.032959263249289
15.235324345570646
15.1615891156368
15.213058665761796
15.033526037360659
15.005654118671455
15.005042363077104
14.70816749769626
14.855107451898565
14.781085660371113
14.721392171492909
14.928053591955157
15.035233035550249
14.853029765670048
14.98686632733787
14.748198638689152
14.776972459213265
14.915095611146223
14.969660312703505
15.260152470731029
14.880632448974138
15.064038348901075
15.197865845598837
14.978323012398553
15.10434495567561
14.96206735041229
14.92095250925557
14.859356644791516
14.733129196400792
14.786482969454712
14.69208818657203
14.527719685919246
14.759302472730354
14.709236305737713
14.721339456732407
14.533739532741954
14.704344353148892
14.982769058743182
14.795205612163388
14.894030498577319
14.737610676414496
15.03389756723732
14.921772532766488
15.187305163688968
15.05993132907012
14.879731584037701
14.89997146889247
14.79589745035104
14.868006437903025
14.891783438120859
15.07872093885094
15.104562362895347
15.181674209064553
15.007623689608213
15.130153624365123
15.39504987019895
15.239027984300247
15.476047638182234
15.371906053019492
15.042138494182671
15.192334894719847
15.400464394048223
15.360487078812747
15.046100544118556
15.154347298980355
15.154337660383119
15.056911336041004
15.140722434558368
14.976808628006298
15.144383751936775
15.060203572631691
15.10679036153158
15.43771032004609
15.150165138540071
14.732096549058861
14.819648322764289
14.957177355090396
14.719940506635012
14.887352069297794
15.134109659188802
14.843618651816207
14.846710206597107
14.916111321037095
15.102716389844119
15.10336604921486
15.095824240318194
15.186788705584023
15.209946454526182
15.295215837513183
15.184329198191149
15.053048561733767
15.198845219853267
14.765127611905445
15.133406163371328
15.069785872647586
15.364237373321124
15.336081708675966
15.198623178656943
15.178214335241494
15.178540750533898
15.111664702716444
15.287294691724746
15.092488051890216
15.240327712030194
15.61154071431454
15.36216226073118
15.379229101923992
15.427444140919077
15.406475404824912
15.682717876469077
15.358934403441989
15.110942139113211
15.135002919473411
15.171040188418361
15.40593808279012
15.068336613909016
15.016522017442899
15.265084774867288
15.33802404236747
15.256202107678618
15.236497480213727
15.132659374140026
15.372329713894981
15.56449101566331
15.187141848238758
15.397685737463073
15.483965750911343
15.139353511729668
15.484000308479446
15.21889851348073
15.318622182446388
15.171693904999865
15.210843493823981
14.986764190924013
15.16581736490833
15.089821056465953
15.178569874293663
15.159396368895141
15.076339297917556
15.124192355947372
14.94522716340387
15.258269717926051
15.043071708850926
15.20270239116263
15.044013451691372
15.21156706514966
15.137124879181952
15.237769484308819
15.171211983803703
15.451107615981357
15.383033001758063
15.389139282689587
15.109648001953587
15.24276313335854
15.174565849793222
15.108926614468643
15.266476904139763
15.386574783713186
15.35369200162686
15.353198379983128
15.418338477306344
15.407501923304839
15.41763777004766
15.496303422010378
15.337448477496917
15.370504693540935
15.28984177285436
15.186788163277964
15.171844026026601
15.15375276641194
14.905472310722054
15.02895083911596
15.120112086649476
15.511580800348636
15.486196425509775
15.419270425873309
15.227679869579458
15.558246505013068
15.655423636880384
15.274077332569581
15.426846665073613
15.230629581131675
15.269211601219114
15.42138740866953
15.432333572922063
15.341701809251875
15.335828913361912
15.443951383644324
15.440898704642814
15.394326963548043
15.419547673561222
15.33369923969489
15.31678227236807
15.406815480807422
15.373794171781809
15.32446374199636
15.391099834987953
15.232578470143737
15.319332499685926
15.45639542066735
15.560403968020399
15.487702483214445
15.755401693146581
15.884376807799327
15.620743347824595
15.50462276642752
15.448236686470825
15.746850215549237
15.44611160877585
15.631586478070597
15.57861767730693
15.506431143085633
15.65957340856844
15.502471057644117
15.686000939135804
15.56816534322996
15.425751213774653
15.278501049339543
15.01739363072341
14.971995711623535
15.109763639528811
15.342586181725405
15.292048597566739
15.305119078098882
15.463511219264582
15.359402068655113
15.209710966183447
15.650694175875008
15.566799075388175
15.439805506920985
15.363704365624514
15.372842401525897
15.377531451620174
15.44424887413884
15.287364853983235
15.353850928156758
15.35811196458843
15.351034403780057
15.399888191433652
15.533759719083234
15.392111051260228
15.42876801612802
15.340169152595369
15.2842787981119
15.368529681608923
15.159505268885225
15.573415737801534
15.26931202964331
15.530849284352843
15.589002607501591
15.361471783159041
15.588276083784443
15.417867690463876
15.577772414499195
15.506705533527096
15.436581287273603
15.423990503972963
15.489956708585272
15.383052770612267
15.486708964943377
15.489835652320254
15.469289212125785
15.412349914234833
15.515373372533606
15.558135591158173
15.585691208226287
15.30314884661792
15.46621236688245
15.36404827271137
15.402328019813307
15.660199323574012
15.489957506376454
15.51387321512036
15.396853397891167
15.66048270544271
15.649376295616102
15.431736347507515
15.785281347744808
15.512844133659167
15.292256394542015
15.43603088582324
15.620775324391923
15.55950287508675
15.586966085314595
15.445053138960903
15.742002283915355
15.574430647114019
15.477124349785594
15.712055843225318
15.560935837658146
15.374807493957086
15.905760415233162
15.60664962972559
15.61918436856504
15.744733120568197
15.527480259010597
15.73071602205819
15.681276149731909
15.656784202232469
15.751190898970439
15.798207495790624
15.814209947664708
15.848586642037487
15.568367624337887
16.06269319312376
16.00190863802055
15.661123251101085
15.80403762684191
16.085466239518748
15.823423998588119
15.98869861167968
15.882644502724085
15.614704246788332
15.570040315594701
15.500959918679209
15.609532872231188
15.714502354667541
15.57399807648508
15.576940056765979
15.55193881607603
15.467135028322726
15.544364065858742
15.607939019486773
15.434171996858273
15.28940840473403
15.323818285382313
15.229255412042384
15.473732855727024
15.526757810448178
15.481794105746763
15.248566522644923
15.528635206285157
15.126574131622348
15.301922475772242
15.427362120618305
15.391383721430953
15.373879707612934
15.461588497587812
15.225558171382778
15.526335242706946
15.701055175443326
15.464181556784126
15.69370305236261
15.634462802520705
15.629489239139547
15.729729721085764
15.710077883493229
15.730604904543936
15.691732314433459
15.948347788074498
15.658251952023582
15.582227079058239
15.639647285451346
15.502487672311414
15.515146792565636
15.326328205597314
15.286864631064557
15.502185580599951
15.190097961200339
15.259508335475228
15.238516293518124
15.008419896346407
14.872629464134222
14.849623007454875
15.183870311781464
15.331005737045192
15.238355728375437
15.349227198226467
15.089458720444908
15.06688608436409
15.172593647187655
15.128449737063987
15.240932060743084
15.10752500346408
15.315271697502478
15.06663177062122
15.158837665383079
15.443536651324724
15.472350691560518
15.36657043458943
15.413390119288945
15.367888057091143
15.514924329091128
15.61800213620865
15.576428072500992
15.227184516955427
15.313183457596653
15.340814962214282
15.35773092331281
15.378425447675658
15.348759867855115
15.178762112477154
15.256439663969056
15.095597088740336
15.320187527592116
15.16465659299814
15.221428356137237
15.330037843111123
15.30734058499603
15.302842753546045
15.340303684422048
15.307907536406658
15.348975950160833
15.553281624811861
15.614622967504369
15.504496880234624
15.538740487168356
15.531176526824876
15.523530639305564
15.588714192927409
15.512304042493422
15.543557159821388
15.473974596720359
15.326746916070624
15.294400766214022
15.412940122209884
15.498003375978586
15.52463604823329
15.406655348128568
15.554461408394092
15.806083912234286
15.46829190864254
15.640527199468412
15.665359169709161
15.493384029746819
15.700813488409825
15.70015371632582
15.642937474456108
15.581235158281126
15.888212108925892
15.445995425309523
15.68673459239706
15.634575010918063
15.67465621686218
15.369619793061561
15.504291390129108
15.798092027017299
15.461879702793716
15.54728236908252
15.595273658718515
15.477843917944483
15.443132883017672
15.325185461561212
15.559660828178144
15.390971707485186
15.327638497423605
15.00577740381279
15.062517368652282
15.130400983396335
15.199379219840987
15.015947898588406
15.133729031256614
15.25628100825598
15.182089089971033
15.293290097552696
15.239696631619776
15.203147599292993
15.246519343134011
15.227653279339195
15.269277311333832
15.421538679592283
15.596290747168034
15.28276357328365
15.401103821873456
15.746469885342963
15.706579345456097
15.547981142949688
15.494833117941656
15.587925059035724
15.682137767759931
15.743870573300159
15.779308713832542
15.784215378226628
15.710160729702036
15.528899492184442
15.474539344274012
15.558485347049867
15.698103109482165
15.58141004789446
15.831423917132208
15.71845826629566
15.15526918612199
15.503570903320034
15.409920518594516
15.413096525628358
15.337671223639559
15.234714509465494
15.395638821141526
15.245915264905422
15.402834944299494
15.263133548715398
15.485733936887078
15.389306589521018
14.970012933964329
15.267940434766393
15.084963977149085
15.120905169641379
15.120900841996853
15.146850392089721
15.44354380932941
15.336844645522296
15.369397871897757
15.334246673349766
15.280723238132884
15.455291103313742
15.27137723858427
15.279326372249065
15.136228743099016
14.931011722091473
15.284522803832111
15.329567489802066
15.392169814074775
15.61036330548906
15.575799742122694
15.313191926363102
15.307164836064223
15.366670477416502
15.468667835434912
15.504589723943624
15.441735216794873
15.416908709122247
15.49981709235911
15.411222183612031
15.556590654614473
15.256652495362562
15.408613702375868
15.389036446111398
15.499146408857388
15.34295056806294
15.228305198597392
15.315339548208529
15.350179827376301
15.581507502504744
15.403794552232409
15.405810209750362
15.480883422032639
15.311599633377442
15.359390912923718
15.180949016816806
15.132753857290604
15.410362461361457
15.333283193685011
15.456010156929588
15.30996461445145
15.109074737445713
15.024577267145725
15.44590575539398
15.674084547284181
15.461796703237578
15.312283621509064
15.156003003662516
15.509075725579157
15.323064107505616
15.109362737130075
15.265265051865443
15.133375674706127
15.083851984142864
15.065274038918897
15.148898926518173
14.922157339928207
14.990634549309092
15.079346985421118
15.23122178907329
15.227689170264172
15.252474717484892
15.084099439059223
15.105517224746851
15.282478270452007
15.458158568211642
15.321245644619113
15.300844704087304
15.408456593772605
15.492455467943362
15.727317027496944
15.395166592624943
15.282296797213132
15.287799093182743
15.348455738735257
15.361771005394507
15.344763656715015
15.267055875321978
15.264773709184345
15.618239625779275
15.615434314277323
15.45183025695362
15.493681253993088
15.480479564449874
15.530322619224707
15.580508401537662
15.504593301706718
15.547473399829821
15.616292592821022
15.294713327921224
15.461984712701854
15.71766931285023
15.317103078238171
15.352228158009305
15.25025085188221
15.230501985825754
15.043463075447724
15.469352255048154
15.528023431329629
15.261383213565388
15.551696144100974
15.306286003892176
15.342785755071576
15.264491097706378
15.09192642133929
15.139057583835953
15.164695578358312
15.251967707283358
15.252830706495295
15.215148822243757
15.259912573559182
15.420273231701387
15.403192602843513
15.272099646119587
15.565945988488428
15.881769810674777
15.81623023245679
15.852445964134509
15.726176432015846
15.642287491565318
15.542193085677013
15.721731750331555
15.741574491380828
15.678051237499277
15.74323261663115
15.672530684545901
15.487641960332654
15.489393726288773
15.515429841726174
15.66427384718906
15.653578386207204
15.642594874150584
15.588361469018926
15.229432340145388
15.453050703442322
15.370192236898848
15.749217250893128
15.681861553889375
15.59883750496572
15.561251860755892
15.247181043904241
15.07240035309438
15.141414410268231
14.974576734756429
15.347324978784078
15.143218099766722
15.603586219666688
15.379234027147113
15.524810411887909
15.58408427157058
15.336077796453043
15.388242429565244
15.752601659217902
15.564683442575856
15.411933421231433
15.223084568406698
15.33522168883862
15.37966279855565
15.351944355882631
15.508857548163363
15.468525080749298
15.352936683686108
15.583917868993781
15.390878463147883
15.464994967832133
15.764345641404528
15.769023749549753
15.515126522966412
15.130193505395777
15.177684213626481
15.084902080259136
14.957653409198953
15.30467161845518
15.304383251165886
15.176144439407622
15.26007668509547
14.941856211687478
15.03108277717549
15.240526047803954
15.071228044819705
15.375023896088996
15.093720268368001
15.08935870484516
15.072111975923942
15.358294427998402
15.160787016989191
15.303595057047318
15.347981692714159
15.618755862483383
15.145433726284033
15.194413561196729
15.071069819112461
15.555391746371827
15.354454304727135
15.315721604973577
14.945994918391133
15.335672827255253
15.163322828446036
15.114733250566522
15.017032657295628
14.92995111032925
14.907422518082441
14.792616093594221
14.829459906311165
15.089810384616861
14.943581292861376
14.910866559501025
15.184081215077832
15.201994895198073
15.007660369411287
14.831561512215513
15.173264499745459
15.25195152389486
15.191629190321622
14.956953440315418
14.939009565206758
15.152711709217218
15.165133739227645
15.21983298227265
15.293180790389151
15.36814201932475
15.302489518732777
15.218825495157432
15.315928010267232
15.370012431633493
15.370844578986087
15.297076074684883
15.327307491908297
15.235166625112285
15.181357769399442
15.204439382597666
15.14474393488817
15.339176281819455
15.234746153960494
15.0471596885499
15.116650609609602
15.076996473454452
14.941422883041326
15.149779638990887
15.023982249411173
15.118389710779784
15.065857664552412
15.005323658601519
15.183765128735502
15.135123625291092
15.431208970344786
15.259808921300287
15.289368804204535
15.204215583830454
15.128049961339912
15.251553871014806
15.350767421037217
15.363822323857097
15.450013227151556
15.117559201198016
15.23610170281943
15.047383418731588
15.24715226226006
14.984079746312581
15.427406153570093
15.233290503785831
15.59326010099658
15.632858564917893
15.352204399723805
15.216967493593977
15.109692682230703
15.2017349115026
15.43419945831748
15.249713929045795
15.390272903706007
15.218017475943876
15.303805686345555
15.487425798270305
15.336683672476006
15.284289453287311
15.265398689389093
15.400886025829378
15.222396162087978
15.185142589406556
15.379554551875215
15.057867212702718
15.160163663558142
14.901067470953263
14.876200009904077
15.084144785286389
15.217245364763965
14.990452917768115
15.212037832277154
15.023191559867412
15.317537784651853
15.42359867941791
15.323043469222542
15.495359095897271
15.331553461082756
15.64112487980207
15.30350234522871
15.238142790022197
15.38744102763671
15.466560218785204
15.198891267932465
15.128681432377604
15.375570163176533
15.198669219699863
15.264993576530676
15.259830907664234
15.25363693301056
15.484590433267952
15.522297543149532
15.563159597296242
15.448552215351208
15.582159883003943
15.559665642191298
15.685600699454188
15.842634435573343
15.934568388177974
15.691773044561867
15.490311933001495
15.754985515918586
15.626981804138506
15.429765896159862
15.646617658280434
15.496328122295933
15.305251702497088
15.594839074720596
15.83934092598863
15.744413069462196
15.379274760619513
15.40185859477542
15.488351454519757
15.528401409064536
15.088302819055258
15.292201887011135
15.299633361640588
15.337822273915776
15.313959372587739
15.286596854258333
15.302435064957484
15.143629608269404
15.058038298140566
15.207944735334863
15.227588793911854
15.405390754755645
15.538888339996587
15.464230864106222
15.437776410332607
15.856685611454646
15.794181989334573
15.525363538134412
15.844206855802854
15.584523526694054
15.552743567294963
15.666950422821209
15.730086789791892
15.796412683688324
15.716965271340085
15.77677494630371
15.927429928285
15.848444307226675
15.956573929644406
15.78254982321888
15.661459113752336
15.448899557332512
15.624070440428483
15.624285788110834
15.794847426268007
15.603553886118712
15.69269681590667
15.586493069678532
15.505384535682122
15.527422713622867
15.492088630723567
15.356660624647315
15.23762139696911
15.424220263837565
15.450146311335004
15.467653557381523
15.685421840803578
15.567526927940273
15.419137527033062
15.37021083255067
15.267959596607977
15.222516636680515
15.49079977061385
15.507485408317843
15.642168431873433
15.650010481486971
15.630537296777302
15.77255168071778
15.538007741151995
15.48965466898246
15.32296462932247
15.532994126490228
15.510219688424359
15.423421582405402
15.45287256498802
15.5465831214978
15.410306144620785
15.441717994939863
15.427931030421265
15.440803154838148
15.29407676332809
15.415422713838272
15.260685948207469
15.508114629057571
15.15975360549857
15.213597715036084
15.122653367917852
15.402046027432501
15.511620092478477
15.366305937388855
15.48776384107922
15.226712022220784
15.307156446755933
15.3870013343999
15.435343588597554
15.383085955667234
15.439409117972474
15.310744593346463
15.481590774280217
15.517512087637737
15.454107250352568
15.255380523134951
15.269132479363067
15.41786493739362
15.631656820004958
15.250510946461128
15.529457050248226
15.400078904682326
15.486336197668425
15.477733051066162
15.29175897545082
15.224403302380423
15.405934872609278
15.236496872422444
15.143061315753382
15.340846906679895
15.197161060511462
15.536815044353542
15.085020930818555
15.299515154568555
15.203071136939116
15.216639820681145
15.469243209644826
15.699306415536514
15.533311787789039
15.524102963776867
15.360263216672797
15.290748145190443
15.37291752777368
15.374510845223615
15.556070892268654
15.584847920986421
15.450810358864516
15.373063838838984
15.572721498060988
15.26977352227658
15.57131400900477
15.231799316802006
15.253751586841991
15.456921451714338
15.58845746417541
15.25741746811222
15.273366330476497
15.275608929101558
15.290713373595077
15.402515361867076
15.479085920999026
15.370089291929647
15.211070761781869
15.358624446637716
15.184057945996136
15.484593346724246
15.384371835711626
15.340172490513334
15.335495480859331
15.474192703305052
15.287684412298644
15.53821067215795
15.733939464864626
15.52374562534099
15.327489508238694
15.218475500299599
15.344331935128489
15.409140114275662
15.325698993322895
15.439961628409801
15.733370694171635
15.46886596034782
15.636475224020515
15.504525548623382
15.42926598752964
15.37837428904597
15.448956835069916
15.52378196347316
15.341133910709997
15.334535904218876
15.538046722916775
15.384844594997078
15.502319711158778
15.502662702777426
15.369964758180917
15.304194026164437
15.357106763547636
15.656050591504016
15.289838134126475
15.404305812771081
15.495979659791585
15.424623626544646
15.291964162063897
15.418316910364922
15.526813766297067
15.41851653437708
15.455514898903372
15.490923875166322
15.536922100324235
15.567235169169262
15.587418516400566
15.43488386705078
15.391185911007382
15.225150238308368
15.585598345107256
15.386706718339209
15.551497889507573
15.389212761702156
15.311235611797967
15.421919270341162
15.467481402458482
15.32819923788984
15.47478699021113
15.460296079724102
15.402687349282203
15.439497142358865
15.279867542690036
15.304224963062362
15.276853326544423
15.350936398398256
15.08354580723812
15.263327079500066
15.053457160598848
15.29244659140613
15.121426377408262
15.021059837527348
15.091039783439193
15.202462024292714
15.142403466948965
15.127648702561524
15.010779410107192
15.248234939224925
14.988969899492652
14.783827071367343
14.894356574021355
14.880169839832703
15.124897905372801
14.815682384751844
15.07836582132841
15.36723587023969
15.06808378337938
15.219255187749567
15.172223127092002
15.186455287497806
15.161342525263409
15.217211866136914
15.37556475516124
15.47680329474597
15.175502237835596
15.056622267033484
15.180989070393354
15.170301931462054
15.168707928081126
15.289625337250575
15.290589789255993
15.369732927871386
15.64890619386704
15.405933703151454
15.616701596924173
15.45396756804497
15.476170364983764
15.441351153285133
15.659920333081867
15.243103821528896
15.15704214980211
15.339829344109972
15.656092248102246
15.350444150823426
15.379384720810283
15.08197557046886
15.273629783966392
15.09718745244001
15.33585099244874
15.2174916697442
15.57067868982286
15.427340561407625
15.070648458974572
15.074034518277386
15.345296544183814
15.176667256424702
15.23266941492052
15.323834155261332
15.173168382889862
15.126702731867482
15.011064446179955
15.197877287489396
15.259220436792823
15.310200842465074
15.336467831753858
15.333843120877486
15.279612810573187
15.29623501131392
15.226619635769909
15.227063590391278
15.254059826428376
15.255856125793711
15.317079837338591
15.050627763829743
15.149736997959858
15.205085159970128
15.365915495506828
15.554467966781864
15.274829597623894
15.290189550248023
15.197380924950318
15.36767246846176
15.365739949825135
15.268299559303294
15.528739754095339
15.603357161975296
15.78917362035344
15.711175749326692
15.476151227793796
15.341882700160614
15.327009016819135
15.411833922719923
15.371405129122573
15.325358565461494
15.420318292512247
15.460560754281397
15.240864144526984
15.154458740921962
15.421197272843624
15.36952993460705
15.400897137993056
15.361225195751622
15.056385253652765
15.29331667974485
15.315667065262682
15.19281115041899
15.498372573858406
15.555327608989975
15.407716628498884
15.316396376796826
15.246184843662023
15.47895879722764
15.322276959944988
15.169789446865265
15.227490302682083
15.343380396123145
15.070376836416738
15.05647005179631
15.500813987743554
15.41753331486872
15.49602133091325
15.161375437997915
15.343560689893923
15.480963619510126
15.415381077275008
15.0656004544115
15.314537479152426
15.351590950684605
15.145932547048528
15.342219570664092
15.23605421445524
15.269805111756842
15.141370757178459
14.95807564354186
15.517606492955807
15.514205785418573
15.584781835789277
15.410335783137592
15.300979215759972
15.343593383370585
15.042007233602869
15.12272382133603
15.107412863410723
15.115511756259123
14.969562327778869
15.312306245910014
15.100387644354884
14.986104329614578
15.132660572025777
15.288857151626807
15.139018964104032
15.167253933958076
15.184467878677705
15.194416856108687
15.316208090802164
15.152103781863033
15.09011060396758
15.21235165050401
15.339573380805186
15.156896192164542
15.231751500505128
15.434709150060417
15.203531351064743
15.366412612123902
15.06244907085341
15.150701200024718
15.316471667845962
15.242889790140596
15.223714405120795
15.272577785081978
15.6051501812477
15.570906980721329
15.336905813824709
15.190971132263847
15.479180855106701
15.334496001934962
15.427944632044637
15.19990463894862
15.23663347276889
15.424061501239654
15.286283246080803
15.236016817863078
15.453801117038553
15.284930433310478
15.329174958056825
15.380061013726904
15.325292885682419
15.128506632702049
15.10263755538894
15.149390540050625
15.076369057013842
15.322851825451016
15.199153172562868
15.038164158759367
15.189809006875779
15.199009945050252
15.240254188387297
15.427188645485876
15.341461018103525
15.301540422547673
15.085838245414996
15.234573167799836
15.295930943059538
15.272364299764096
15.371467769809167
15.382799420349139
15.406859007428318
15.304796990988725
15.530571193508145
15.436573490344506
15.564429033501368
15.667813413203922
15.43470355851586
15.274666623220279
15.52951421070781
15.38518565062703
15.325593146748242
15.442964135901526
15.374151298756267
15.247738841814327
15.497171981780765
15.312543741968222
15.229332605043794
15.313158577352954
15.018367534408661
15.188596557116595
15.275764787450463
15.420900616760116
15.30807402974506
15.174982822228905
15.24657621855972
15.10025187420593
15.329878425379935
15.18968279831112
15.273533082126644
15.16439091505505
15.37553500589158
15.56688100979918
15.626712353023077
15.818940226108593
15.79245717205958
15.647130826163437
15.476505247055504
15.26599140309532
15.44147675148501
15.350489626132216
15.24050775814112
15.313407525885463
15.317570644462497
15.272082244873625
15.084360007183275
15.163969816017392
15.282213932647721
15.06380594747461
15.17786693274229
15.17140896660514
15.256821059684126
15.385825653860941
15.147247035013935
15.11476949176347
15.112740121650157
15.192989730748597
15.306620788353111
15.434293001279503
15.153133040340247
15.35589067467042
15.354133595275856
15.28271379673967
15.396938437954839
15.612055274880671
15.316691364922166
15.374886627143162
15.024231083694067
15.070993719895563
15.348334851378848
15.250191076067871
15.309451847998517
15.477775338313135
15.391825085219804
15.534942691784517
15.285979258064096
15.251730743021097
15.365765177760146
15.555520795382543
15.337356647319638
15.304493206864938
15.148097822055542
15.479368317606765
15.369313367899116
15.329009422624868
15.192846821783258
15.081750282708443
15.527677726266065
15.673594638768273
14.994415923010772
15.141013722739114
15.251489944421996
15.179977516290021
15.1999574784453
15.251372410559163
15.195956129113814
15.386002228680457
15.13180533046408
15.095125149362742
15.086023884277559
15.204001157913913
15.433760450657212
15.357725513297371
14.964322435507375
15.189646377060958
14.972228832452384
15.199475133462022
15.230143673375895
15.160665932361152
15.188866612633573
15.145234280830099
15.264525775948428
15.293355560904395
15.269180424528235
15.290617422590923
14.990532457242242
15.007081654967344
15.346638239843445
15.3239325898191
15.223925017814473
15.546600497973275
15.567998043087039
15.370960586532382
15.518803853840854
15.428760469998043
15.371376882169464
15.574025097023934
15.46554612799378
15.488339998181633
15.397201950848114
15.408778356157583
15.406766465955226
15.563013742813
15.297764095179527
15.498700741709321
15.430307318737942
15.37099793256948
15.24403032647342
15.325012189248266
15.290277248363596
15.2653027594105
15.350310320333326
15.135809216877673
15.15171907914001
15.370732468405567
15.059398362964808
15.23494708274508
15.304686235038805
15.582836398295257
15.477809540384639
15.548255844637469
15.45397029518425
15.498175606218881
15.400990232035864
15.369154972127692
15.38609267668707
15.208761482260046
15.197750015325159
15.086347026098865
15.227604955815057
15.661939353060724
15.53013816884325
15.3718426134899
15.082471662151006
15.14429199647534
15.371721480276415
15.443855841053365
15.241738384496248
15.458331052426946
15.348913507587898
15.45180044083773
15.389033282306984
15.40497319090642
15.308782867291825
15.264642891720856
15.324634284156353
15.50441924969547
15.595337385279404
15.721009097173127
15.483767066344821
15.419171767158293
15.543434471408945
15.512145239386054
15.37656264242863
15.561334138844677
15.576981358764261
15.5409857373447
15.344558310726187
15.698611928716925
15.766884078220166
15.729766642958005
15.443009835273363
15.464329890449358
15.100157426654214
15.156594477142393
15.12862424763139
15.127354065461095
14.860955181947146
15.158250640167733
15.337481617031813
15.239277018624911
15.417759354433448
15.334903263018093
15.242678175862945
15.308330638265069
15.191616701277962
15.143858562413008
15.375009721744622
15.473836490954426
15.286276789396561
15.212996494681567
14.982057221752127
15.201100512150704
15.166135515162832
15.21638062068388
15.261437839914237
15.214923504278937
15.441193761400477
15.287795256368902
15.335326469761192
15.24862978450614
15.310470654578246
15.19616974115328
15.396225224770669
15.270565378985268
15.397058369755557
15.21632966089132
14.94390080623825
15.247999299635435
15.124100566565804
15.156129334985083
14.947145614696145
15.255843869076983
15.290239161098329
14.901254045084503
15.263150989968354
15.266472690128596
15.145250570375183
15.509296283835821
15.397200316244204
15.34097666691045
15.372033596977026
15.505270841062377
15.480858481861139
15.395486702466508
15.302624714328934
15.438938245386849
15.500540850558247
15.757233011242663
15.552991126412694
15.4777116796897
15.381705480274489
15.41110820644503
15.176238141171643
15.466116161539954
15.283657021263174
14.998549752859407
15.394937257917837
15.268754428606734
15.172528516455806
15.237762412053302
15.2021284677248
15.494076630582533
15.284592862842823
15.373546116970426
15.121132413250587
15.143042224239677
15.088894094240171
15.106063832017375
15.122877434024176
15.086184991504703
15.249390372973425
15.140865680231528
14.912975719702313
15.239734475625268
15.454934953030657
15.332324220360617
15.275389224323304
15.37005643064697
15.39285383235608
15.399053007960205
15.106372275617964
15.274961640318907
15.427919393649407
15.14990984342363
14.978865507676513
14.89790699170715
15.255817769951694
15.173359347553298
15.159754801368656
15.248545371200882
15.250392043381424
15.02079356803701
15.174662509112979
15.255865798247832
15.236471444501408
15.273599919657544
15.040267232605363
15.335265887236016
15.319214592081678
15.122211168656055
15.05391532552639
14.95173232438187
15.152985517403284
15.091067803926279
15.016069643326114
14.936913144736875
15.020856122716639
15.077412706447179
15.216683162101372
15.156028721276101
15.265584820320695
15.171443216087424
15.269945808923499
15.476282422469453
15.2647506845454
15.313060766316962
15.298373247645538
15.537068053262493
15.637604559668052
15.659190960055007
15.754266540362861
15.675286555289267
15.500614826293162
15.707723486327584
15.400338282529084
15.35183903090282
15.314812143343795
15.370242594990104
15.386035402080864
15.417322269480081
15.091784671554134
15.180420472255133
15.197389340885785
15.365606092198448
15.289731394432
15.238234317859767
15.383084612644142
15.246589925897556
15.077649903475196
15.214132772727918
15.466600198976908
15.441439654795152
15.490653108790902
15.367624919944252
15.387213161311136
15.278512051207127
15.334250873863922
15.5704007203361
15.579657533878011
15.692228051342811
15.359035581009994
15.403581289264094
15.251184025738157
15.201356712389726
15.228751555124012
15.273298235856071
15.072035444533148
15.038484187955941
14.983078038757734
15.13142699252392
14.8814293873116
15.224037961687621
15.326434251472312
15.056230902196482
15.006537068432793
15.080582906037503
15.259327158440856
15.041770497471415
15.038681828415658
14.901221621079316
15.301748847288316
15.419053186320141
15.416589651783415
15.15286088605467
15.226052309550456
15.405023198331293
15.147323800155888
15.161594254375052
15.33771994012524
15.261515133976376
15.502222118774698
15.246114887421816
15.312045812444724
15.2739090341168
[truncated: 98,002 more rows]
