# Supplementary material for: Comparative structural insights and functional analysis for the distinct unbound states of Human AGO proteins
Source: Sci Rep. 2025 Mar 19;15:9432. doi: 10.1038/s41598-025-91849-5 (PMC11923369; doi:10.1038/s41598-025-91849-5)
Supplement: Supplementary file 6 — Supplementary Information 6. [file 41598_2025_91849_MOESM6_ESM.zip › AGO4/r2/MID_L1_distances.csv]

cm
47.368886560725855
47.726305782589876
47.26707660606332
47.578119826065326
47.26058965171235
47.54314486658321
47.541219014406835
47.17969224697013
47.108702431490876
47.25985416880802
47.67453909919824
47.650210917478425
47.56618864498956
47.96217328947051
48.0167699107992
47.71639732358415
47.68461670051543
47.927342267251305
47.81397519585713
48.06323134220561
47.33035367595145
47.55872381195164
47.57741420676078
48.11454095558997
47.79531594121463
47.78130219476042
47.85872840458374
48.04944691672839
47.708246497286694
47.780519658485616
47.53224288674773
47.70157045499048
47.082823744958446
47.346746900909075
47.602818992157474
47.8195121489149
47.555488308534095
47.69638984234041
47.775127760929976
47.81190995541664
47.23532470916425
47.60873076701322
47.4826209386476
47.34258499819832
47.6638463850299
47.94487803149928
47.95706042645334
47.53410645446988
47.606235501379324
47.68204066625675
47.902512179325626
47.789749042036064
47.685222730639246
47.59853932684057
47.609278898620865
47.38921685253101
47.367863827566964
47.58318935683168
47.487116093456486
48.03552140230798
47.67476777333253
47.547531798392214
47.90245180020928
48.32386665640738
48.166589117681454
48.25557045860854
47.92702406479815
47.91717497842191
47.75153256631143
47.88564816820088
47.948431976470594
48.316084828309386
48.402530474661496
48.309249698341134
48.50405617887664
48.40327019760187
48.21624092324516
48.212375000955355
47.88417266273286
47.61839720241985
47.778213535220196
47.717012570007995
47.52318685710219
47.769446341448855
47.94486165751776
47.832836658554065
47.684996851323724
47.90654092444135
47.7803281982709
47.29418111783206
47.27479036385143
47.29167006137008
47.09144630135962
47.15446470192904
47.39829118225424
47.08199814546869
47.0189640063792
46.91162571641217
46.91225264026996
47.051439927064756
47.000555729010266
46.59523998911247
47.06117311802789
46.742867065955764
46.664570299297225
47.09799659994517
47.252405044410615
47.36433272084476
48.13946840065028
47.87146954244316
47.68821212192874
47.38986525727019
47.16521563569327
47.15280037864508
47.08452099865527
47.60236614523766
47.40491107212517
47.71684950761776
47.1693886694251
47.15513597985083
46.96424644737467
47.193731052667054
46.876221354677156
46.766716303675516
46.881203527213664
47.01309591973033
47.05588039772022
47.08165432109429
47.59620597670303
47.459586485611226
47.51752536582217
47.7978963720833
47.66730409012474
47.74356515646453
47.68456729853595
47.38604852245753
47.144871063339004
47.13548598694267
47.11775399668512
46.696151698099705
47.03945239327263
47.3016373400346
46.742285768991565
46.91236030605636
47.31056638130073
46.86370871848456
46.74599790044279
47.64336314639964
46.81346117568409
46.61549455685258
46.5721282033455
46.784741015786054
46.80022066087691
46.53604780877839
47.0576538167528
47.1382289710743
46.887693924358985
47.03765570427992
47.79917987016773
47.2213075472026
47.18518456927509
47.31157053769646
46.64903299633598
46.62573859850176
46.9118842678618
47.22199706509265
47.24545266637671
47.09881450929253
47.27217117591304
47.227570443852336
46.976695817850946
47.112687234710755
47.32584920987436
47.36546353623002
46.98465812592872
46.86702925455006
47.08916026289413
46.93936112788062
46.6851013295338
46.441502457966436
46.285791898718124
46.58575778397274
46.68382934199181
46.74539742351388
46.9702039833681
47.03126990927441
46.850476917310765
47.088637648223056
46.953489702068744
46.61878496558423
47.03117315634743
46.734463327886175
46.8981974516503
47.04795655021935
46.87912461049769
46.992293363930045
46.97603256882604
46.88197924596131
47.25074197404152
46.975996099031825
46.918850138207034
46.920625512955084
47.068230805658516
46.851723352961294
46.908260477400354
46.42798878719443
46.922395875067956
46.77139011307525
47.00848105797343
47.163412169434515
47.08041951897408
47.092634066188616
47.29026226765404
47.888799261992986
47.37886929664383
47.06525142860869
47.13603459986162
47.07218829782709
47.37865773802531
47.11011023358157
46.81325327248399
46.955446220710165
46.78811318962327
47.19309879748009
47.0706277610133
47.24048976229178
47.48468271065722
46.98011960416093
47.029436762145615
46.92008817610089
47.11626069072761
47.205693306088
47.278896688043865
47.701761664463355
47.1286330740897
47.0337122047692
46.96628263719314
47.028888782539475
47.12766927282133
47.107843328261374
47.32324698506987
46.928760692254784
47.386638348632026
47.0971576949947
47.22347795616363
46.672734354871125
46.89270331555524
47.23034762347955
46.83523752797779
46.840739360821345
47.11729975118065
46.66677793562859
47.031400315969556
46.75886343973452
47.04834019592361
47.383080667136795
46.95772401217023
47.15941615798261
47.43880021076794
47.38634371084795
47.187299799428374
46.92440753843102
46.6350649020205
47.17571482170011
46.76048497729144
46.46597664681098
46.83278943818677
47.0902266870501
46.834969773807686
46.8458024509826
47.028950037716584
46.71929403817162
47.12036921185587
47.12646140952439
46.920721868526996
47.14865213929875
46.921353178339906
47.00935507901183
47.06815213813331
47.64829867000874
47.72704372234796
47.15096199555255
47.057822594473244
47.332396387512865
46.92407420401795
46.85392632549907
46.981573503419646
47.15181725705209
47.171197890646305
47.133694860422786
47.39050558934004
47.04782800003278
47.30767880670747
47.17225285077504
47.09080025126455
47.46932710123898
47.16921076164498
47.31841157649782
46.83477600048148
46.99034943928526
46.872703030963066
47.120311686996054
47.407155993834586
47.39255362688701
47.2757295128681
47.303569561636955
46.87645019223455
46.97850590968358
47.04291721454387
46.62000221958293
47.19234989417541
47.57407913471162
47.75343302647536
47.85196685610129
47.58826219517544
47.311974462520865
47.094341541735595
47.27077189326232
47.484075002809924
47.39413733807968
47.09212732445597
47.77116495473441
47.837485940021345
47.60875987092606
47.46807901603089
47.65384948758807
47.533240965414294
47.41497021576713
46.85800880379822
46.84511299842137
46.52284718946405
46.70449816972026
46.79315409490077
47.088195535558114
46.671882642496996
46.82342598786571
46.97236863063591
47.29913180655525
47.15137826382447
47.13486684894959
47.12177370960114
47.06410552548558
46.89465026471386
47.36332513517862
47.02738524016086
47.2429931922947
47.31349557597005
47.14243276592203
47.05224700087874
46.951875312433685
46.7871114265298
47.14325011089465
47.1209266444199
46.9636386019291
46.88241068506047
47.06711855592918
46.39816058280311
46.793639586897534
46.365647466109735
46.74706353857042
47.19307290706265
46.87576386930143
47.03312165083403
47.39667782721525
47.55330727415662
47.327752254594
47.19106775599169
47.57690828276261
47.32342305537788
47.127888895372436
47.260233356914696
47.395652908790986
47.16525926277747
47.04943777677592
47.45884586480567
47.49808777083039
47.336873982228596
46.812568017303605
47.03366384812668
46.955840503407344
46.90947905829576
46.68499372251331
46.513428501696865
46.4457203072629
46.56498634042765
46.725123302289994
46.59932003106173
46.54878094287141
46.508585968748
46.06203214454876
46.0695070665896
46.4807969533662
46.41850419879079
46.53235933264109
46.514928986467325
46.94485523288074
46.44861750607817
46.867978245184055
46.62313931830716
46.6622720542774
47.4044845105049
47.099974403284534
47.07585911480711
47.31241481891547
47.11951488982911
47.41719392714391
46.49607956446121
47.11976997341312
46.87817839718322
47.06530748058092
47.00188242959301
47.09670263846735
47.20246532747845
46.87377113178393
47.02276165693379
47.452441811169834
47.27900733459405
47.12762980931971
47.45630655748827
47.58505044347072
47.586110115604704
47.61621481273421
47.254324723245574
46.690356766445454
46.83751269043625
47.146061988893145
47.05108464893814
46.4160987836386
46.40753484597543
46.51559639021052
46.80308510330985
46.70344885648781
46.668046116228524
46.36447592144426
46.31950925748429
46.30628603422756
46.73130781621238
46.65895470654663
46.275653984945315
46.03641075161857
46.480992125559055
46.4884602235372
46.47330954305408
46.0887259223519
46.319675388579434
46.25267514105344
46.388050577690485
45.90614908050485
46.0008184354684
46.28150703763395
46.12996320671348
46.3425698850431
46.784505386809236
46.8726540118017
46.98389136424322
46.74251723634293
46.7210437384766
46.886236391980205
46.798456986756584
47.08330555093178
46.6334065080475
47.07051656111313
47.074276500280085
47.11148766728768
46.56172160622679
46.87873076834235
46.84338803779748
47.175483824236046
47.042749573211594
46.69224267488913
46.864419550952015
46.74960616359932
46.4725443032469
46.5573690523346
46.549052378815745
46.62004380658394
46.755869348601856
46.885741935222555
47.078516821183236
46.98082969191225
47.22804901047026
47.09948055526871
47.058418881938785
47.242439070549366
47.01449884779788
47.249000988944786
47.343696904396474
46.86892354037573
46.36993545501689
46.63550218657521
46.64977325071677
46.79212096612581
46.509768028567116
46.406352957897894
46.56180446462447
46.64507035367227
46.450276692877615
46.490290784609776
46.686844223483
46.79963653204324
46.999750191529486
46.828919650261085
46.71718950786184
46.82859076556578
46.81661913695183
47.25209920495077
47.1980849102761
46.78064588268397
46.988960055483204
47.079441611551225
47.099380046924466
46.965899761272304
47.0472004287978
46.93260892150054
47.014140298490105
47.513638621767086
47.24790005365871
47.137419347661435
47.76261091479819
47.50272071467812
47.10008056465735
47.36131409210244
47.294277627568405
46.97337943213444
47.81740486255487
47.45365359277231
47.14367969278486
47.15026751355755
47.34263935072012
47.338419318365716
47.441090524735245
47.427438373900074
47.40435877142152
46.92341916256496
46.88552952242102
47.035010197350225
47.14302804444193
47.20789976072686
47.24122813678712
47.2447592237852
47.20328749200992
47.13810584897738
46.94589504425088
47.37754600212688
47.448453987942145
47.34507596269366
47.52320870414791
47.18920142869152
47.11981183377628
47.20200778239717
47.186306563777265
47.33344969154234
46.81008544905456
47.091177500748266
47.00069802629456
46.844826096525644
47.0587183018249
47.230241205566074
46.810498875027946
46.943491769632935
46.616950865532765
46.52082397699901
46.13866869493614
46.1653571795691
46.328063681341575
46.31315208176155
46.585414388803805
46.4404680786962
46.97024252718032
46.77990996500824
46.672367174934145
46.855194539101355
46.77511874096816
46.37296159648633
46.675030568462155
46.73399149383944
46.799038403987254
46.79505617119667
47.02241233920537
46.868985897478126
47.4048549073031
47.12268162899843
47.29070589742198
47.03950454150152
47.05480854710482
47.161188057953666
47.20999239700927
47.24383974374251
47.02797520181478
46.873637887459715
47.24593427355951
47.278549477149014
47.14859911582752
46.70521767986547
47.08217963183817
46.854663819660395
46.999071725496215
46.89002751436775
47.014991190156756
47.25696408937638
47.16183205734002
47.169127641743394
46.805500212811715
46.72736392163902
47.17092843826158
47.371173259846024
46.538202943718325
46.54410199604141
46.61798994386788
46.82939623188141
46.99853483805934
46.8892666243023
47.23495560076309
46.978454190932545
46.84297950705358
47.18836496739036
47.117370593406875
47.4060743233291
47.42465163116375
46.62683689158241
47.300443874574306
47.23296616604173
47.07884913036433
47.005576851133746
46.862009261635556
47.33375204457162
47.202241627561655
47.33494254146207
47.61337221936475
47.90853522899459
47.81327305830902
47.84547237584669
47.877564436330445
47.92727517208898
47.6326464834421
47.95059796836894
48.01787848511328
48.35049883155085
48.31315913822861
48.234103505214996
48.144082182410266
48.20465571528665
48.21355390502185
48.187249232571816
48.47739652737777
48.171007869147836
48.64313674373559
48.1602524531655
48.05778917100763
47.85500782646086
48.19178506931773
48.58571724469877
48.44647271212972
48.58364517861498
48.19663950275176
48.71423689304776
48.213980993372495
48.581819387002646
48.84128418437806
48.18808237909858
47.980960260654925
48.407000219545424
47.924804194587054
47.716757315494334
47.96593727654479
47.976127352615855
47.72551812235767
48.00597717263319
47.61032163030514
48.124027495526946
47.887943652459576
48.26311908723321
47.71924200341502
47.896020813978986
48.142488614306075
48.51404516636182
48.35263132857547
48.311294662775865
47.855421684821174
47.781067381945284
47.86014263980563
47.64686639040962
47.72173917373857
47.90291139716853
48.06007407556071
47.79252519504052
47.768634265884934
48.31994118563977
48.065165581821674
47.7437911329363
47.89170672047367
47.8768967365708
47.88516081987548
47.92660816751894
47.96805326527874
48.00556126252574
48.150451333707174
47.97870610040744
47.96563057175151
47.68524670132298
48.078087592508666
47.818279636465874
47.59684733395097
47.82649216434416
47.95608079178291
47.91924023223737
47.980385973830266
47.700648952971825
47.80878893823173
47.511096318795545
47.32110136136388
47.35671082964763
47.850274615984326
47.919525415394084
47.60792468488052
47.57870899533326
47.473254935753396
47.52713298307275
47.61439822771048
47.429092414728345
47.825560323810265
47.88719332542323
47.11488937701685
47.16792603714874
47.4791411338775
47.35952632406169
47.29423754985184
47.40147432156667
47.56325855884781
47.72716264085853
47.49677782310397
47.589753296523824
47.72177762361181
47.28113853200445
47.527852873272096
47.11052044597491
47.39763769752215
47.47959212298156
47.40476754191312
47.961238885332435
47.635758847483054
47.59299048638444
48.02848515882401
47.71730087554988
47.76280155926805
47.398737409948396
47.42894997595289
47.53145587584891
47.36942376894339
46.962581053164904
47.09222087283502
46.827323944863686
46.82007577924787
47.13313270623688
46.52086707244599
46.81170082087847
46.43293341771271
47.19018312244224
46.713076745447104
46.935393925124146
46.91134503007486
46.564330339954296
46.790713537828346
47.28266548495128
46.75706957411256
46.91604381100081
46.897150277445995
46.99803826127306
46.953373014235765
46.62303204869763
46.74115237103503
46.865701852105694
47.39874902020305
46.42660839476525
46.55185406104221
46.48283786998875
46.93213106440566
46.78436533814069
47.04942215854608
47.00251530378825
47.01557346848385
47.47339918983812
47.16149573528731
47.38049464545644
47.20839640519558
47.50474423849059
46.924167510101576
47.108177905835795
47.35434141509162
47.105532667417826
46.96178741001886
47.446363699860356
47.079984545074176
47.075623698505645
46.91120216446655
47.34661912560057
47.414024729096425
47.09962020621793
47.57991957335353
47.54269569086856
47.79991481261062
47.649883885327526
47.40626839976055
47.40741652088999
47.36286400149808
47.35869960988954
47.441826693199204
47.50794179390823
47.166453238586485
47.44595976378848
47.335673613658685
47.257067712007135
47.19590407936763
47.29355936585157
47.29876418361098
47.18315343824866
46.84941417418075
47.01497927218116
46.963135315200056
46.995497436084165
47.047735280153596
47.0851462316212
47.2309702884989
47.698278546526765
47.49593892004465
47.44803501579753
47.99236936008211
47.79323631540104
47.755395516660975
47.74827766444169
48.14011635524372
48.337560401737825
48.25334781825736
48.46309300910148
48.090746834949925
48.21028377042725
48.33923757440608
48.148218190101815
48.17337038169243
48.371203877375784
48.18911651817907
47.96583494088449
48.34918286060389
48.2745524336299
48.320667580907525
48.16187886026118
47.89995401180255
48.44480435020557
48.192600700940545
47.90541870820848
48.017529431103625
48.253881596318614
49.01203236325875
48.36928611780918
48.45674109968504
48.369954465944545
48.458136941621355
48.29456263749918
47.888163685594826
48.36222303335042
48.38448259773929
48.167976128666034
48.304209116152734
48.182869530811175
47.79826101381248
47.93407549283579
47.7104170309787
47.78352075870321
48.18573646790984
48.00671706725937
48.156923245217946
47.80896028864814
48.1055863057167
48.0259170331187
47.89855799597147
47.86024168743741
47.53638796153342
47.602845214417094
47.153634819467484
47.52931165456797
47.747426137382774
47.45738212552928
47.46217549473634
47.54119055457822
47.593420423579104
47.55921802177624
47.46734330263482
47.59778166091322
47.38467758985803
47.31259541887898
47.231735554650946
47.339719136788034
47.325290041380306
47.439627697777134
47.603825373218555
47.51157747299003
47.236435522189645
47.519584804345826
47.987685799581634
47.914649465375284
47.78781890622676
47.6094153247459
47.68072962928226
47.329493051791594
47.672906830450984
47.50682942192992
47.8014809352997
47.598180368720925
47.55920038428142
48.066121880731174
48.141753676272096
48.270996848802895
48.47707394688049
48.16132263128397
48.39520997296271
48.39549627313104
48.63299061900874
48.592344814277745
48.344687519337114
48.26360031986795
48.07583121812473
48.1549630267639
48.01911242142351
47.770406671645965
47.345638689077376
47.459934113599424
47.66905997793852
47.93173402421615
47.56656608124256
48.2517842216516
48.23030842717016
48.17811456760183
47.9732511543396
48.221784272169344
47.91934952292919
48.314019969244235
48.37295556021462
48.11815362062386
47.95051894432188
47.579119019241126
48.10802333010767
48.198101754311
47.977450551917165
47.57134247833777
47.881106026138525
47.94853132840058
47.942058125862076
47.7771587024574
48.000459155571576
48.024686960955435
48.10055717187366
48.12466517512126
48.34346462771255
48.59117333918859
48.43897324757532
48.29847744927313
48.063503375097085
48.07587312341106
48.349129307236765
47.83338412189964
47.965468377663605
47.81843950952507
47.85296018440763
47.9000533543919
47.81352409681198
47.657938494341145
47.7608627296419
47.70729661043067
48.104237948737584
47.91538690478826
47.71930791429188
48.1284532321926
48.07824321393215
48.11636793333194
48.71278596227702
48.64615659996922
48.35401131627123
48.290087279039675
48.05225729988558
47.808730365987024
48.05933730358546
47.62106099072936
47.60049301488973
47.96933737325423
47.92651419211453
47.97588624838113
47.900700242872574
48.19033113565215
48.626858632730695
48.45087369893916
48.227240388852174
48.441925184246415
48.54564651905397
48.96050063552642
48.780457884142265
48.930233554241084
48.41766406382218
48.46730972710223
48.43579601331945
48.59228656629623
48.11901745411094
47.91274211692345
47.78347857793975
48.22285561275565
48.45078220621659
48.36233874483779
48.30453878808226
48.40019523767385
48.000174820445515
48.2826739610287
48.496486646326574
48.50956676889784
48.19833237719298
48.60452318602349
48.812108212909294
49.041812842938214
49.075741285869206
48.978822997299346
48.480123081824296
48.57090850445553
48.50488826061184
48.61800986971103
48.61835507713379
48.44940655321609
47.92573432060121
47.834601109014805
47.57484529903125
48.310404604796524
48.26397080392408
48.42738988892738
48.28371814835929
48.292209209204685
48.49647703079418
48.619922227307356
48.54604446348304
48.800755157581676
48.5920371651565
48.383558516162886
48.96994161243073
48.72077632885952
48.6638217895273
48.887351673019445
48.36907381751137
48.88940931673402
48.755105105485704
48.42948506585119
48.44471894591245
48.72949872155734
48.211156486389434
47.89063276873434
48.25068643189529
48.07790126945661
48.532208699918705
48.461913072424956
48.46488587575201
48.897163451762275
48.88189556938043
48.61654453407987
48.95661722245628
48.85532736829269
48.808197465130384
48.9470294617801
49.16965145782865
48.70517686356189
49.03255420124983
48.70356887453642
48.92363160897484
48.94247333260278
48.87756604594541
48.74219003746809
48.85505597889069
48.83656646845201
48.8630327041993
49.01380166861072
48.76921200897614
48.71586404349336
48.79206952144439
48.648417058217646
48.44920707566698
48.396743520895846
48.12288426894821
48.56990781439354
48.317207777499014
48.46040943501955
48.16594589676429
48.19351909494356
47.89768674396586
48.25865270913789
47.90953542878595
47.87199037904812
47.681265055593535
47.63915541816119
47.559680476744354
47.80756080272775
48.316644587765495
48.43158814635869
48.45890460010918
48.30763816415838
48.35179387710807
48.264511641531875
48.48257856679941
48.59866805750749
48.589991764160274
48.72807947879424
48.22964551265136
48.59218611032295
48.69541176364469
48.811512588443314
48.57871595483907
48.69082892195551
48.7675069539594
48.667897616152054
48.258656368105825
48.22276449715359
48.44285463863686
48.30990475224611
48.51816533756918
48.778055758368026
48.39377587569674
48.4835967236661
48.233928813329435
48.18137358110415
48.48642451414122
48.80938636564592
48.42136298894385
48.39024942968251
48.64780755991644
48.617590172581515
48.27038149992938
48.40048584575258
48.6630719037869
48.578848093641156
48.403999372990356
48.86121244207332
48.847519992929804
48.761768958875734
48.685070347862236
48.58713922841183
48.66588127753653
48.42799722268779
48.22335296749031
48.233088447842135
48.42109746401467
48.48262198954138
48.37209574085277
48.091586636362685
48.137375432560695
48.09117046435568
48.392988189858706
48.015090082078046
48.36273135930229
48.63132765899345
48.40422661293576
48.535801649681076
48.11953864566074
48.323966208226466
48.30678003597786
48.47302572138683
48.035223235412055
48.32491781041075
48.33562416363983
48.97692001767613
48.76274932243017
48.84465360827985
48.838040760104725
48.734475896162756
48.59558951254595
49.104802163651456
48.984497007739115
48.64398649374784
48.743834168733194
48.760473879233224
48.7693169947417
48.528997604428675
48.60529775814256
48.96658459410308
48.736487419168796
48.578627098193515
48.293830993579725
48.21330426834844
48.68345207609888
48.79540680540842
48.75018498078041
49.40089815546202
48.85508299269082
48.91391086357667
49.10161156943299
49.02567198329589
48.96167315301446
49.10781699669878
48.649076903939275
48.83817148863366
49.00907172300888
48.888380380947844
49.27989589671146
49.40119785349646
49.12021524116734
48.97299470703711
48.34180596878862
48.831942542784645
48.50786384357011
48.17936642250298
48.263847979421236
48.29696553166825
48.5361178775735
48.23302908022555
48.344808124865764
47.9828724885456
48.009190257104095
48.18984707840264
48.48223376373304
48.42783480075964
48.4108757204849
48.83949932910628
48.561317930999934
48.80552493914437
48.789204853709535
48.72099623210672
48.65204248787937
48.253910803983054
48.48835100754354
48.6898223064403
48.646219140642486
49.01527581982073
48.91814074296887
48.814538943608156
49.574371801239984
49.49898042194214
49.00346803801301
48.93296950005423
48.99181797600625
48.83101797852955
48.75772700353455
48.60898941566035
48.30303058424738
48.685578881845636
48.83206086680879
48.61288713759613
48.21622147278179
48.03971319318299
48.035381555860525
48.75320123000914
48.403763977977135
48.32678548743284
48.24952729575566
48.376753082250126
48.05448810507627
48.43529633327458
48.529197744429574
48.47084586938874
48.476161807371746
48.247454131443284
48.61828366058831
48.87082507321125
49.01372377093805
48.27727306493509
48.63484760296545
47.797336153541245
48.261920305687106
48.238162250053904
48.330428675596586
48.54014753889784
48.84183443161008
48.47387827486244
48.52617797742414
48.56280179263117
48.59415929997056
48.28374604169951
47.937597750830385
48.12761306582407
48.14533607915657
47.91623727591129
47.71400486574185
47.78987364524029
47.8229075447984
48.1198785234422
48.78160501979797
48.323046625446224
48.549391339654576
48.68727303127559
48.5537662261454
47.96114108370634
48.380699352966275
48.26188639404968
48.32229938875873
48.14172596092608
48.186021944821405
48.47180652071264
48.189000510280806
48.11653573597101
47.926159191878625
48.54597039687323
48.70935166501323
48.41931339465702
48.34905787427135
48.52790788582574
48.063272700469284
47.95814235677181
48.36679068071533
48.337366694526324
48.11284043728858
48.18124842844142
48.60493590085892
48.741404865684096
48.76468034028842
48.803989070329834
48.86071716927284
48.584742213146264
48.07285726860116
48.36409303615686
48.87322026330148
48.7795995944362
48.71465928599343
48.44903015798532
48.522922979948916
47.91111958459998
48.00593933076958
48.23035885941223
48.326364358627316
48.082986271839474
47.890250599941965
47.635590128369614
47.872238628194786
47.54963538614309
47.479723745878836
47.92147122834126
48.07341529535467
48.00972948757268
47.87269348626706
47.92362912761984
47.51274008468485
47.628262741740365
47.36506592890978
47.549371629487055
47.47464729684823
47.691129020835646
47.59998343025945
47.26175944465855
47.40039713770953
47.610999751833944
47.59547293554519
47.615500822313116
47.71973130672208
47.71493374806865
47.86901353739468
47.69895114024272
47.713265301627345
47.823087218266046
47.70131028324137
47.37822773944212
47.916198564561576
47.735712700469506
47.382041267018586
47.80103750306646
47.30490382207188
47.58951606315857
47.544655076604634
47.47898699308082
47.73823877459208
47.60771459457196
47.480316801704156
47.143705657908114
47.06774291772905
46.99825361561077
47.36136202666483
47.16686389897246
47.8083976752221
47.557578494337754
47.27647854721788
47.27288851675432
47.27925864371692
47.2424900855306
47.07729233092682
47.036076436102285
46.87253068316855
46.923207189460534
47.2720939620942
47.289175817671996
47.671448016053475
47.799313339020394
47.6311255964229
47.76782270567795
48.04194472055196
48.085629887741604
48.40236154000989
47.67421862702372
47.57293290293833
47.622582850798935
48.23973499629255
47.62656986434214
47.310787431652635
47.05129341954502
47.32730733402329
47.11068382426022
47.058291123774815
46.93529069954351
47.16920223011244
47.37456780893032
47.33033592173115
47.234265178658674
47.2948408848739
47.15051190683982
47.12069569589795
46.96508668248472
47.02219209053844
47.372101376847525
47.08267313017268
46.9129058068254
46.521705020978864
47.01119890471959
47.06685913850443
47.151031407854525
47.60698413096275
47.549856994213336
47.66704899897543
47.756162339667036
47.71955785426083
47.41671156057608
47.20103213291691
47.492973490809185
47.763493207623625
47.736278607079235
47.671776020868194
47.67266392488975
47.58152166702858
47.61655317433388
47.473128829058986
47.33602514336627
47.339516700823275
47.58874635114021
47.32311658859873
47.785426013543386
47.688336101195524
47.39047821207024
47.55326378871413
47.45415380009717
47.35180004729214
47.478671765721145
47.24229290298399
47.23004497889125
47.01740872304166
47.40892593700591
47.440370359715764
47.31604461203965
47.42771724547749
47.45535222736167
47.41392549134856
47.4465653005676
47.12801191117938
47.44714000285899
47.04153538588144
46.89326629612605
47.56239604516227
47.64309300925403
47.573661765781225
47.73827744270122
47.68594409666478
47.92860829883194
47.73060300945125
47.7519612652455
47.80268128172572
48.047214237127875
48.22675378279556
48.74439261076231
48.63922767039574
48.56065369937996
48.48812903950051
48.715087950443845
48.55216551359816
48.6087682403354
48.77869310095763
48.51918769002572
48.36814947719945
47.888658061595926
47.9470252363103
48.00734967946093
48.49010961680321
47.898321407169995
48.19917158310903
48.33211004808307
48.300121919330586
48.21629982325721
47.945554244960675
47.570012522056274
47.952462598099615
47.64412494328052
47.91478441046088
47.85362592692226
47.498053846248624
47.565484809244914
47.52873201402138
47.01216232826689
47.13968467596784
47.19935274208364
47.13271526526366
47.84721821573979
47.83880255988415
47.777507143952185
47.4179767217603
47.54305937064338
47.33978757720055
47.172426917649986
47.358620080660685
46.9986798174854
47.21081309924935
46.887256049392676
46.906582991594846
47.23198052957056
47.076297609448574
47.37257488908751
47.4472174817201
47.582550769466444
47.458195662045185
47.058153950544984
47.07737654361204
47.20379159089156
47.18057836812583
47.116163714620626
46.94523807198882
47.310845695460934
47.281471016616706
47.15598075339323
47.72534570928715
47.66177217294313
47.73733623486139
47.74103888322938
47.84391067080513
47.98357924171308
47.83460060355991
48.31146636590872
48.03810533866424
47.788875843360195
47.3766433092908
47.031511208527505
47.81928926408127
47.508743426848106
47.713467673986095
47.8675508355992
47.81682264510746
47.722286953834434
47.70109933946971
47.97504020415907
47.81756238372495
47.73493259119703
47.80575131242312
47.5445282160804
47.836157130602714
47.81733254100583
47.88913614526982
47.71941543402511
47.65278580742599
47.839338538664784
47.8796414182344
47.867048462850185
47.59528017498604
47.72077678676205
48.19885106413985
47.68628193306633
47.47846487479148
47.54899557612448
47.69609443441363
47.52204701995689
47.4661774638255
47.4162371807591
47.51120204909764
47.775331205571945
47.784047329155406
47.40889592876375
47.57507973216352
47.40778160380447
48.159863385222465
47.71412116960324
47.79581762798542
47.84200715950908
47.55189824953781
47.79696967239059
47.75361294228204
47.7488017335959
47.72916409258744
47.806710614420226
47.26393124542034
47.29838464480734
46.98394922671916
47.61634250066957
47.469153168207484
47.563363269152646
47.73455188641266
47.59342445310457
47.73607943858821
48.0838344335887
47.798526547670356
47.39766056734129
47.96479110408379
47.903287186338346
47.81229618322769
48.42707694316303
48.30336668647026
48.06972748738777
47.996449552132816
48.30718141716652
48.1649608271442
47.88471147223518
48.05631888831975
48.15179070246266
48.11539099757628
48.00035095547211
48.17704322777027
47.523097503358855
47.58109185661736
47.439233790112155
47.47174403493778
47.412581418225315
47.653456481364884
47.36798274900261
47.88827053317593
47.70187793502759
47.77673419266276
47.449541809494654
47.85522293757382
47.58096951714538
47.41016410696234
47.9912375193427
47.555890949876
47.71781320109909
47.51964048496413
47.4472143754801
47.70633613334498
48.09252936686931
47.66517439153059
47.62442064837081
47.8506608583927
47.75534400113537
47.56775353229458
47.83586846890578
47.72196254318715
47.52924670683378
47.98360218495973
47.587983015306875
47.796492758848316
47.878322492946886
47.79162203741892
48.07272862762284
47.87870304578
48.006826693304134
47.875318039723105
48.004427806481154
48.24110689102336
48.42181094502165
48.39250543341673
48.09500710499003
47.62967872079192
48.136128008360714
48.19941207246014
48.30700356325213
47.971981520900805
48.20051440999729
47.92887545830616
48.078513381452474
47.687895929492676
47.980035183907546
47.79942472744267
47.77784158230987
48.1866441897726
48.190114276645495
48.09326114468175
48.10137080105547
48.12910088955192
48.44746790315193
47.843598103229674
47.85038170873151
47.77616633790017
47.842450520896485
47.888213859404075
47.97788664029071
48.370781907600055
48.34378154345368
48.117710220332114
48.27177243673164
48.259846112110466
47.7394572227434
47.96474428121915
47.91422572130383
48.15459695992578
48.00336132897279
48.10797937226965
47.636478831282716
47.91432599522232
48.26424586667499
47.88821633405108
48.71243804977677
48.25206909306697
48.11920769770579
48.16124892211082
48.33476157094016
48.26118214943306
48.24574854800661
47.933761874287015
47.70458276832882
47.7701817624377
48.224269837770706
47.911177816407694
47.90424380041412
48.17149036606082
48.234214113923436
48.40538228926425
48.13081001222157
48.420680741752875
48.29430704657931
48.29141422245477
48.60054958515361
48.1839455286046
47.997436974888444
48.43677424360638
48.14674492195322
47.80112830224893
47.68073214041424
47.90058713150705
48.14867816765936
48.005352908765246
48.194125975931904
47.65880924989164
47.82673146770806
47.9268047152536
48.20091099690218
48.248895582496345
48.349441008993296
48.023138250569055
47.80959529728228
47.677093093379746
47.8609471476554
48.3681110758374
48.145307634902444
48.140124654237965
48.31438403359339
48.51314561809373
48.831277806294686
48.57116326129126
48.71521371001551
48.433609883020154
48.298057189175864
48.49045824448824
48.61903536391807
48.43723421990505
48.81792347623631
48.597702464140276
48.53236462616571
48.5377088747727
48.86961155990184
48.80857903554054
48.85585707816492
48.99109135365734
48.302206621652125
48.37036962516391
48.18083188573904
48.65726082783988
48.525383139272286
48.50818868905684
48.48699722966376
48.478274182509395
48.21817600446893
48.33147984654065
48.16752335850728
48.51175558945473
48.35514014119214
48.42426492522189
48.2231503896862
48.06644483301001
48.089464113133765
48.23038900101919
47.76239038029243
48.0197877701394
48.46175541109267
48.22768646356176
47.89694701170018
47.683382202918594
48.136274330626996
47.791720346457375
47.829983689650135
47.845337132460145
47.88763276083355
48.23809337374064
47.99399224714519
48.33927339819406
48.58479336440402
48.44627438197095
48.36912912774518
48.79629309556474
48.7896705411703
48.82267157677044
48.53567544583664
48.36683355225566
48.36630980637861
48.745491289489394
48.4230872897061
48.53950625268806
48.21424790884959
48.5594834163017
48.56968381770774
48.87429508583133
48.89438763567811
49.250533441319
49.00048073072769
49.2626117934463
49.47955794668418
49.02448389047645
49.259606308507486
49.243330476659864
49.00919293687838
49.067742240673574
49.06718531487453
48.59092984463079
48.29303509596515
47.8706798863099
47.74610061228689
48.01571327755247
47.945055065656575
48.335272452998105
48.4036955711589
47.96711589581313
48.23879503467898
48.165637680594116
47.86072860783046
47.45626045559678
47.9257115524805
48.092508642997906
48.08850956014149
48.02232025821611
47.85892928798386
47.70125874478831
47.886541745422846
48.09680623180389
48.01344030895506
48.11118808947765
47.94719431889896
47.693807330625106
47.84185095990633
47.625934732895814
47.938715108170584
48.25230725299495
47.98431766146473
47.516338619854146
47.953520164096616
47.7396557935149
47.84535610847107
47.872246600725305
47.615321890753044
47.75922048092962
47.80135655699678
47.914362316938195
48.097270547350746
48.13235878684833
47.983157986595124
47.9295184427609
47.885429712928115
47.73863347662971
47.7035569862471
47.79340384254264
48.03652861997333
47.765197704284205
47.97868275798557
47.38971904552123
47.76176743513617
47.834931604046304
47.936920762695145
47.87068739397732
48.02096890874693
47.91045947606091
47.665495230625496
47.64908609808362
47.7521384672752
48.061576633627894
47.73392910765251
47.72314186207991
47.67968705400509
47.76432555603509
47.70895053844158
47.851929168175815
47.85498829443349
47.798383452759154
47.791290252016935
47.469992045346466
47.57924164752394
47.445670350161215
47.80660325156167
47.39107487746086
47.17326472025231
47.50008511631623
47.27758433557131
47.36206284328849
47.208809490721805
47.255105342255824
47.33753683177152
47.3218965844367
47.01221074628785
47.529548092589614
46.89764765147251
46.6304521419851
47.056225914124916
47.225846294486715
47.142881369785265
47.18451568406308
47.449140880070274
47.68418168435311
47.66350218593427
47.73134698729777
47.37430931919516
47.5082905864208
46.91021645779732
47.59216690740245
47.67120126856005
47.6569964266156
47.686110852147976
47.702896928285924
47.63939495710061
47.42644306004145
47.483179761239604
47.24335101253287
47.41460078948359
47.15558954645597
47.765366238703585
47.50013500696974
47.35218362008869
47.78773234076759
47.518773157289736
47.626393164980335
47.901975975126206
48.071196805323474
47.952852311547645
47.61869877883934
47.49635517802439
47.743784001112004
48.25156480007799
47.43101083703866
47.38609002734758
47.53941401821936
47.384206587532404
47.33267944404292
47.38768448334899
47.279584373355036
47.253305979968644
46.916261953004415
46.630340997670714
47.35595812458213
47.11549956272035
47.21940668382459
47.03434695233368
46.91446887700497
46.77259790823843
46.70407576802506
46.634946944582516
47.03292663368068
46.86246352122561
46.696774322800984
46.76517024354031
46.44230654277916
46.61074160031179
46.71708490956316
47.07743514270115
47.29476434450786
47.12691013674111
46.785796031121144
47.05760023815751
47.16970782034887
46.86705196560943
47.19327116526883
47.32186533326127
47.31778118217352
46.885816036309194
47.04311722828066
47.42107256035836
47.16819981950415
47.56916969220201
47.2593291075031
47.31187307421123
47.16520188410151
47.23885598401988
47.10649685051756
46.91361148351174
47.46230056617796
47.2624639878015
47.80025876897682
47.781613039953214
47.908052278504584
47.65302559779182
47.22903811777832
47.31973653395504
47.46240775132042
47.20444518631626
47.271111226955476
47.043861327978
47.0625585142035
46.810246149866764
47.126202943740324
46.88341852398633
46.74330976486645
46.878737083721866
46.764211406157195
46.791286972778806
47.194027846532336
[truncated: 98,002 more rows]
