# Supplementary material for: Comparative structural insights and functional analysis for the distinct unbound states of Human AGO proteins
Source: Sci Rep. 2025 Mar 19;15:9432. doi: 10.1038/s41598-025-91849-5 (PMC11923369; doi:10.1038/s41598-025-91849-5)
Supplement: Supplementary file 6 — Supplementary Information 6. [file 41598_2025_91849_MOESM6_ESM.zip › AGO4/r2/MID_L2_distances.csv]

cm
49.80827771574955
50.31852562740115
49.87002035494134
50.00359050808398
50.15597467312635
50.2770657626589
50.083713123196226
49.88587801440141
50.14907181342375
50.16371970975959
50.12056918292838
50.38825507814982
50.06852871911783
50.45348657016057
50.39856920998949
50.1964444070406
50.15030785658502
50.156689492566045
50.10926549323853
50.42691724765013
49.73985857819952
49.919805761619315
50.01787409150598
50.38160540393335
50.16933342790841
50.11727560535936
50.37713718477122
50.31300039906559
50.16813312947682
50.35839640501811
50.181620761777964
50.37118369097384
49.57664899826417
49.816082482032904
50.09306581342456
50.33796529805175
50.119117093211464
49.963334017583556
49.94933914159867
49.92907203442638
49.75081757504149
49.9694950331985
50.12304462514012
49.86676519463824
50.21026396560922
50.06048047205977
50.07782709266431
49.489480336541526
49.77680127194801
49.77971280632705
50.12949107739417
50.03392923542128
50.04887545580278
50.14110292437956
50.09249842419701
49.978275989839965
49.80476161644159
50.12403185564659
50.13069528398888
50.47438477661518
50.24970891210603
50.118834963338855
50.54584241419727
50.68480452513454
50.39540262315219
50.13517194902082
50.09132671137656
49.955144351143765
50.257725842263
50.141495120115955
50.2544180151813
50.37072292337322
50.5870867425906
50.56138836304844
50.66637841613595
50.68975631815905
50.28913473723487
50.281796189798754
49.83075691868751
50.06279656512842
50.07518353524569
50.06128532789994
49.75291445519387
49.876094455834284
49.958134879864254
50.21697637848513
50.05022784805463
50.236572054488015
49.818354472332295
49.874976246627355
49.68463863375028
49.805642902690664
49.751713420705094
49.8285305984402
50.11973399438752
49.70027902133616
49.61617502929419
49.62278383387361
49.60700321496389
49.67898077276437
49.42294297592455
49.2521669111495
49.67527173155225
49.24514825386214
49.39487173337421
49.68134503675272
49.86163430161803
50.01420978895249
50.74283479642269
50.3968325845574
50.12431388383662
50.06370242318745
49.82892774660326
49.72090282114598
49.79705098718199
50.1938517332659
50.034771096004405
50.507819924108404
49.95020866576803
49.8236806517139
49.48883686877898
49.81674999515104
49.8266998092218
49.790895554418846
49.90801084319042
49.95484464084065
49.560611785688714
49.64860810803402
50.05558214239777
50.108082373391994
50.30749848397214
50.36355715506494
50.18156223977804
50.20138993810071
50.08544711740816
49.87657311120711
49.843990286848474
49.97073248646423
49.61406874663158
49.19800297485236
49.34735395355643
49.993728574743805
49.3312475414456
49.74469699723038
49.95599725630937
49.65386725243131
49.557772299188684
50.15924605447711
49.631820964254096
49.40098559927169
49.476385568338145
49.484590992848645
49.582793569498676
49.43923168500171
50.19492601198261
49.97035968285383
50.15169279221371
50.00457816163405
50.091644784444235
49.86408124381426
49.79797892351702
50.02529199500827
49.43304609972085
49.41877743206344
49.652880135264226
49.778522128154
50.023214826989594
49.76794507616083
49.67036197101122
49.948925539930045
49.849256159536615
49.88953045966655
50.012431527236586
50.05294988218987
49.7304652490441
49.7091935240908
49.905118012113775
49.89164695718118
49.50590558026775
49.344498530965
49.374123545626695
49.591142062767304
49.456888315320036
49.3651886779526
49.75114521476091
49.83543526647744
49.36237905977878
49.301104758262724
49.33377342748295
48.98503161674577
49.43392065890416
49.23732587867761
49.49699615043226
49.611060096787426
49.357720295200735
49.4991090705165
49.449981039771345
49.37481684922882
49.97155379715599
49.51625477108996
49.579806709448576
49.728555896628336
49.391115303257436
49.32723131391136
49.7034359970173
49.38351250534792
49.67703052539344
49.6364569736104
49.611436315956574
49.83286738403546
49.74023367982548
49.93725501570586
49.77112389636127
50.321636959532874
50.137514199864604
49.70749959742301
49.85670049944941
49.59037738543914
49.877924712037675
49.74415860623265
49.69137384573507
49.814679686982785
49.73136016444275
49.77973524398242
49.71132623931585
49.81346447888503
50.08501274485942
49.62441496972547
49.71080464416021
49.60286986756018
49.64087876289121
49.69032005473294
49.78056283330565
49.903592639762444
49.53009966179218
49.70017211090641
49.51402551989722
49.53463151840534
49.75993091692558
49.71253040155474
49.76737202927545
49.62962562570338
49.834531278339746
49.48952460327521
49.5535417454086
49.255140313248155
49.36989972430461
49.829496471404134
49.48330121246205
49.604508493657534
49.701841941562535
49.24938155980501
49.6795262549358
49.246716941101695
49.81366192905595
49.946309323618216
49.54384663932372
49.80891304488354
49.78439824790384
49.94033607735009
49.89910516991609
49.46760958462073
49.37532304964351
49.82232329249224
49.41523860979133
49.10599307523468
49.4969578928894
49.6307962265907
49.703397522547895
49.68115791496219
49.57370698496163
49.50733266354533
49.57383358933165
49.85532025824381
49.58513957192766
49.571058145524454
49.6419102178468
49.68833031636561
49.60292282336703
50.11806576522763
50.40176512655074
49.70604508019561
49.88685343243903
49.83367842373435
49.66844205734415
49.54473490531453
49.62899805145248
49.8985840149781
49.39873071788055
49.67729541607965
50.042476118620606
49.50442751003173
50.177421841376876
49.82945780040306
49.9883518125243
49.92744960082769
49.881053378797645
50.008755311047906
49.50060584631448
49.52109450729928
49.619620124560925
49.53924799283476
49.79631374230739
49.66881434134242
49.642951434923056
49.79395229668149
49.222162984000256
49.37670551566195
49.24383741917306
49.02170198889837
49.42288627074026
49.784843606762585
50.03647816183351
49.94439617134402
50.1934406375331
50.06763496364031
49.61971510035439
49.99536601612948
49.853007033200214
49.627684143403854
49.35897618414808
50.18255553976517
50.152734511632154
49.963310435663615
49.63065927488353
49.86120401870242
49.728598189985206
49.80688975328546
49.661988523012724
49.627271042706305
49.319200710353634
49.516473458622414
49.545571328141214
49.945102479278646
49.66549858609403
49.83551091080544
49.56367971832636
49.64490414249625
49.66248044769588
49.444994051470296
49.43522369035519
49.54004410507007
49.62883375806992
49.67431770746182
49.555578612032015
49.332030849388765
49.47354253156376
49.441150870582476
49.23570011109955
49.42897905072408
49.196448421275356
49.501782279519865
49.69008826054212
49.32089140390891
49.16300197880917
49.24458957347933
48.86539318904969
48.98588010456326
48.623934610774825
48.81797361484449
48.703010785640366
48.824117044650905
48.896640079821054
49.1977963607554
49.46406117485482
49.65340111300479
49.57969617954378
49.87748453972271
49.55517653720382
49.49962668685381
49.4821616040576
49.48936911867918
49.69857488125169
49.262631843272835
49.48606387581379
49.69193662821697
49.6294413575966
49.43120432950845
49.67602302556561
49.341789638581446
49.34497074221114
49.3070848798096
49.36376117022049
49.239145468716316
49.15028728384283
49.02747769446705
49.18178569519347
49.222167804844915
49.071925788743634
48.73501973807441
48.603628655429134
49.02595874552482
48.862225531578
49.14128619042028
49.067475492663156
49.37788764358343
48.983667119885204
49.243727452904736
49.32536909830596
49.47033752532103
50.02074655518248
49.7724381573033
49.82218988733721
49.86486230786089
49.793072094752134
50.126715137913905
49.46324231495291
49.84784637543474
49.67870971155767
49.811994362861974
49.547784325108815
49.82295011664135
49.78676241170221
49.88335110238922
49.87561096503754
50.33050335217621
50.11876542532909
50.101015100885334
50.18491203204215
50.180203725528045
50.123730786507245
49.80673124230019
49.6577414727699
49.25203211922511
49.283767010266345
49.759217135869754
49.77820655909756
49.46945930537868
49.423089942744404
49.30293151201449
49.73294112890432
49.56480188176553
49.30717411108169
49.150907517241606
48.781131270127695
49.05341116517175
49.26081962985325
49.37012357674649
49.18046985284666
48.8409210948196
49.222318828854974
49.25000392216417
48.95603461543748
48.81155192592979
49.11373166082767
49.03189672052673
48.97102739505967
48.77322340423028
48.76354005708347
48.992100509077844
49.067488179883036
49.071038286843354
49.4802011068095
49.42173514768916
49.812634619064795
49.573454382073066
49.392703201235946
49.42289448567042
49.47480014164689
49.6735653381161
49.421025317397024
49.48039080849269
49.48927389104411
49.77945999250764
49.22262350610384
49.410096361404385
49.62178834501473
49.345410485876734
49.59504504876303
49.214384173327225
49.249266120278214
49.241734375187946
48.79800129180164
48.68630988589881
48.735883844404896
48.94074153637935
48.90244127757223
49.248346303590615
49.43157952112319
49.40999905172504
49.62918421011881
49.418147194959644
49.536741198495704
49.87701873233753
49.38886301285899
49.66173787232566
49.49632217630535
49.429941131435456
48.789361260193026
49.039504879579816
49.36375793378434
49.130198667498256
48.98388724845981
48.71482412480948
49.187468710518964
49.20896114113157
48.774515334058634
48.90512764516049
49.039100594062994
49.336435356261525
49.447575461447144
49.28026740947385
49.33211222811696
49.33110252301031
49.48844346689815
49.83189010903033
49.56397108791542
49.374440548539006
49.60018987665098
49.6487203418956
49.61750331857215
49.305728572284686
49.61221080405279
49.80669516839316
49.798606204329296
50.15096759311748
50.03284462572313
49.986633869027834
50.12718389890684
50.1745063545713
49.92963794049457
49.920465566413355
50.13403888592691
49.65008603861211
50.00389699937428
49.578346161207214
49.60260306483782
49.54590687313071
49.82212250593664
49.67244864526718
49.702031568034734
49.8076417837829
49.79558487122831
49.28178276470338
49.35773392201785
49.510857095258466
49.37391972685543
49.60706374711873
49.41572329572969
49.37666565015376
49.340361982793546
49.34919108379988
49.26178301435621
49.66419200538433
49.54659782076987
49.54544717708165
49.843996690256844
49.642197597610796
49.351551946416144
49.520565246702844
49.33388053826474
49.40871162770671
49.26600394681812
49.44632202315752
49.61227612297853
49.42014448189506
49.43925890664018
49.46999073366256
49.45823215754977
49.749625368006704
48.8086516100868
49.0165394982018
48.71702637214723
49.15082810644042
49.20582893259074
49.08765595065012
49.203790237832656
49.12472580552434
49.256641728266715
48.996205234268935
49.11622999550367
49.39763277223305
49.28257693763941
49.14565763549506
49.45622725963503
49.546164102742644
49.37029144755376
49.51782188197273
49.67709079503147
49.58954980756053
50.14576234768768
49.85113066664823
49.821368711196904
49.78569890985927
50.05388133493165
50.024745239133175
50.045083266945376
49.94436681200482
49.661618704316695
49.52393712322541
49.63991861880159
49.37819611207156
49.63288484627665
49.47928364864938
49.759026325034235
49.736194433441526
49.574191585505446
49.51855111742732
49.603386760018935
49.89708620458631
50.03563919976383
49.87878389480581
49.61164375197293
49.39689279744954
49.93745795555909
49.962883495142854
49.55385824664805
49.51994591695336
49.33949325315611
49.66381370033215
50.05846088813949
50.004379366799114
50.10412506258394
49.72217499540902
49.889154555375804
50.09950701664883
49.95459266564615
50.110602467154045
49.92217572121667
49.36154112421793
49.58462816035763
49.687967193075146
49.73053728007671
49.658123302933994
49.39931226130308
49.937879971075525
49.89252317833787
50.117899917140114
50.18375627373358
50.2286903079095
50.019687026123194
50.113396810977385
50.052462077184174
50.14186242575937
49.9637187654544
50.13287121848975
49.87841734088821
50.302681680497564
50.20510756016292
50.15766333342672
50.37510627789495
50.30010395285836
50.22722622409679
50.41435385973041
50.552558359078446
50.11749693263637
50.55696067318433
49.91716472286106
49.725807257910745
49.79838884110743
50.01444389231487
50.33808404327405
50.272707390871005
50.70598679107595
50.20877558341617
50.067144574786326
50.05903985505841
50.45099464051672
50.41730935664406
49.672489015244615
49.9057035365476
50.01572372727063
49.709334248911254
49.70462137812053
49.83429621408957
49.65442359501081
49.47606024710021
49.71069457188662
49.55205661457532
49.73025923841796
49.6501545289635
50.005910145726496
49.49305362037056
49.66749078398239
49.65664178298526
50.211520976358095
50.2751684517635
50.190944752480995
49.78749785542707
49.689500510828545
49.89863082681679
49.86048946994516
49.94957369226172
50.297295865140306
50.410230692871174
50.092383429323476
49.8472466949665
50.33435385949957
49.82032710835774
49.53799489558075
49.7508372682683
49.872527361464016
49.81709596325164
50.169251969259854
49.90319302226965
49.97830096541502
50.04219733183873
50.062355286985486
50.09385601993423
50.050036480562206
50.293143895421935
50.035620504124616
49.913242465630304
49.92774125157424
50.0906074813043
50.189920560198146
50.182725677943246
49.953461811107
49.93687432206483
49.800513548996435
49.55367181322393
49.63025456588103
49.746744565488065
49.83908643566827
49.656418960994415
49.723655041262184
49.75258142825239
49.83076531930096
49.860911233773564
49.74241129560187
50.04853566793869
50.16021432315965
49.7265373388091
49.66826229780041
49.95914692268423
49.82222570771448
50.162605941450074
50.22341440656867
50.54707628764646
50.70308187454157
50.466589698441105
50.34188785632574
50.43089496423921
49.92820853938572
50.08895577827162
49.553638186130215
49.827688146906695
49.89836418042166
50.02639767340501
50.565690427095745
50.270366081160084
50.19911955971186
50.73970944872887
50.206990991503474
50.12624482753312
50.118912745528284
50.28243118231197
50.274976983904644
50.12555194759541
49.958793948969465
49.83247243178743
49.80456133435805
49.87984649367686
50.090340743607
49.69732566327635
49.811165707091156
49.54460925741452
49.90729955833853
49.54813917113927
49.80803036464822
49.83164196698473
49.73031050887416
49.99367349186524
50.307793288530036
49.956390447967635
49.9265086587785
49.6762046924492
49.68076423235305
49.70999733817443
49.459596080841344
49.26808369540268
49.24749627297046
49.48783994208479
48.87738228948314
49.2560807193845
49.22794517266879
49.57405458271436
49.49424770503428
49.7378974085525
49.921936798351815
49.86472811441931
50.22561978703857
49.74614761955322
49.931541006686544
49.90251874362601
49.80819352932464
49.616363514105075
49.8635756616284
50.03832084912044
49.72183038731148
49.57290890310156
50.06952786693828
49.8078485353545
49.69880444391539
49.72919408224867
50.094264069057346
50.08565470884551
49.92378455576445
50.241174224994815
50.06109701265602
50.40759237064328
50.322290790537835
50.12807357221743
49.94293348854348
50.0022819270876
49.89322425676792
49.948411983843435
50.20209080938825
50.16199543900429
49.963769097380684
50.025815130462064
50.013145585847504
50.37079694400192
50.162229222970296
50.40303230907254
50.26959943400925
49.98178257744796
49.99365705001134
49.824957644655974
49.85087346200433
49.84166397542764
49.92894073797326
50.00216269450124
50.05388452411023
50.31349674079481
50.11677836896243
50.52828520539984
50.43565198290436
50.2016709129853
50.14512072063514
50.76844027994564
50.728783380212136
50.44925128154196
50.70824194335313
50.55892082655628
50.50655160561911
50.67738703907921
50.59000167014622
50.727974127678806
51.03598069403543
50.88029662368939
50.44326477662231
50.716962514916
50.8532831928003
50.629795856279195
50.70011682504682
50.348643164666626
50.67383600381633
50.75397766340029
50.688486384158914
50.58118623465048
50.83385128199336
51.43719142923283
50.890774551548915
51.20992946681257
50.992708179748035
51.03822601171925
50.90919805986902
50.64211985389448
51.32264266555667
51.23088770736866
50.928514677746634
50.86531538839338
50.66911808542161
50.29092415825637
50.349067516741734
50.47074936777553
50.31084418803067
50.97396942957253
50.51579307023056
50.723375126731824
50.49723355842401
50.66777568614933
50.43640371412868
50.43277614266398
50.39657354428211
50.172205332954476
50.512214168196024
50.01209930780587
50.74451482068331
50.342950545993126
50.252461124111356
50.274809760425235
50.230746560348116
50.47631048569159
50.28331009954258
50.18723545510748
50.03143369696547
49.779329253567624
49.92028914874535
49.72941175863937
49.831701451609
49.772393958983905
50.29278780600174
50.12606235178578
50.1597854119903
50.00067377171172
50.14137909107866
50.62849952171
50.47283660128665
50.28922923344312
50.256440876902296
50.132548564143164
49.97609205648431
50.39091745824063
50.14475668120963
50.27674949599922
50.28637850334832
50.20586628890886
50.51006186398406
50.59147148402995
50.505283797053735
50.55124283094811
50.478989278756124
50.65545155545838
50.80665077308343
50.68748153119977
50.88896001959216
50.886880042249096
50.8166892631596
50.515733703836716
50.65966140092534
50.42967820040982
50.2146904672765
50.10229130529754
49.98135334744807
50.39175869767563
50.68314333493141
50.042450194457494
50.578806729846896
50.34617921203131
50.45438652688642
50.27618969837336
50.20833682631563
50.0235962168094
49.974287687025374
50.18449332951719
49.92293132261045
49.711989006637225
49.41537563309594
49.99194267402158
50.134376180076615
49.86745574600938
49.565187768176436
49.75640096893541
49.99676160213734
49.94620931642911
50.16128020083126
50.16564464220952
50.21848965186192
50.40002506829731
50.28000435033127
50.43489632840221
50.64548622610198
50.48220793301706
50.353234898456115
50.20107821317161
49.986323916914486
50.47883641723939
50.06147664777832
50.22791626540334
50.35409801764881
50.33600147523856
50.41517967875138
50.16944920302555
50.08256822785082
49.99432675188839
50.058854582216725
50.35112973607377
50.23492238177167
50.04575722547167
50.329918928939854
50.4498675988376
50.38293756877061
50.91541824639654
50.988251776379
50.5060124508251
50.51458524616533
50.37230670025087
50.27228943929978
50.50542961706398
50.21227906285696
50.06440138110053
50.43090921003023
50.226970910567076
50.13637084668105
50.21237444925257
50.40134396898563
50.67880221181851
50.52052351776235
50.20728936756212
50.60987993421049
50.69707742284842
50.854240860822756
50.78770408021586
50.80724271391997
50.756218679560476
50.84955089861919
50.86813511786739
50.54094421025371
50.20973829112901
49.81094400406126
49.988561771652435
50.377288530450016
50.27060415449267
50.43955688045653
50.40777403090781
50.3186778602521
50.120125066144126
50.37253009697532
50.371547963998644
50.428508766182254
50.34403633975447
50.49358067462808
50.91810806219759
51.145449966698784
51.14118032563348
51.059404758043236
50.6770129397868
50.54859770542366
50.41681017554222
50.702895138885
50.7214488911251
50.756839751445014
50.39756655298034
50.31147766909555
49.98794933887927
50.7750429439974
50.42905660637411
50.62422740429421
50.4452273654226
50.652102485732094
50.496588107966595
50.796016238730516
50.552106600834676
50.79280397657051
50.50437915575661
50.58006465609187
50.94539999755083
50.862861456182145
50.99152911177521
51.214924501556204
50.9571017778464
51.230098584880736
51.02572388841563
50.83740014222026
50.68382235578186
51.06634466408664
50.732321244907084
50.71336509754795
50.66273051439707
50.720179478488774
51.115224791982136
50.8116210568799
50.79630420704935
50.983132116825885
50.91443004094374
50.742722769702794
51.00365217200666
50.874708532179376
50.92006148743012
50.76725378039857
51.07490271290919
50.84895223803201
51.2397030720745
50.81797019053453
50.873135818794715
51.1512360905704
50.632660256192906
50.70114275820513
50.91044818140911
51.03987121141786
50.90596756189312
50.910778866392654
50.81140243913024
50.893601902468696
50.71947866804608
50.31726533407897
50.37619138613571
50.31692731773699
50.52447111987155
50.77377024939742
50.37946825076106
50.59656766741474
50.26197387729276
50.05019655854809
49.95891227899319
50.09667613289478
49.94759643771685
50.10573621194293
50.047176472226894
50.17856423078058
49.99938427512757
50.080353350642184
50.29471027561878
50.545005744065165
50.32810850538385
50.32576723807794
50.51708988888598
50.320761727522545
50.0562846162092
50.22452704628299
50.372580177358
50.38068235945891
50.284633084554734
50.28301125179219
50.3114165542086
50.54241381771131
50.36960133561011
50.6414488246678
50.69724026603504
50.75044394943448
50.557762195845086
50.28574825240897
50.23703868837484
50.2035805425876
50.389285010626
50.55410187471986
50.429057942605496
50.40352373770807
50.40256807341132
50.264018867321994
50.46966794629723
50.65957254522604
50.551389921183834
50.29907476559696
50.52629286054466
50.39119433642969
50.27460247833494
50.19567819914662
50.37329169156071
50.32869604734599
50.37597556163944
50.459753978380256
50.559946202366426
50.16354588695955
50.2819138802181
50.556631637795256
50.72387510444962
50.37752836123978
50.529034103551254
50.56781750190005
50.735476565426744
50.5819807018098
50.409821411976345
50.35787006413349
50.18529160245953
50.209735602586136
50.46627166207295
50.404142604151104
50.5471729953958
50.82160441657627
50.832515968574924
50.54256090589208
50.19167970816817
50.609514494562504
50.30637978326619
50.43252346088498
50.11064555295778
50.095101429057536
50.04001589723448
50.70340767999855
50.728466291836895
50.969547024845646
50.718733367612856
50.596659189904734
50.57476991124045
50.99525510409069
50.617098776639665
50.66412894288464
50.74632018629163
50.83344701556182
50.7223029278958
50.73174270106127
50.77943596849404
50.674616316318435
50.62727184108678
50.596835801013796
50.18774978521677
50.20857803147457
50.563623332432144
50.638987121935486
50.33021736261761
50.88518427033583
50.593281845865235
50.56839468849892
50.61694645884166
50.650285545318205
50.59755525700431
50.904892781970815
50.666977951534236
50.74410542367135
51.01305291417574
50.97207425435865
51.11987990456503
51.12041517873583
51.08460689935859
50.8887543283408
50.37091554440275
50.72043307097221
50.443855328310114
50.29496190757512
50.08540869818847
50.10859360656252
50.265469419837345
50.27332916714994
50.00646707870313
50.03692056198287
49.95454601645183
49.95695103325682
50.07007046913694
50.48930273121612
50.26978756730662
50.65817873843555
50.73827333514893
51.01554444910095
50.733677497588324
50.92055217033508
50.43304999872974
50.47415893810791
50.4958119657877
50.68610347980786
50.32266074138639
50.55690632469046
50.51734592613088
50.58492278774819
51.25747056415171
51.04456858640802
50.44391890984464
50.61148097925644
50.78534930300998
50.67180140455071
50.599442427482515
50.63623319987087
50.39817473564678
50.663013112559845
50.4751112210293
50.43991357374212
50.386535194632714
50.210455193374266
50.329096338991455
50.7042118214249
50.63635125893231
50.36353628222663
50.167507776011924
50.49725166677865
50.38647663753668
50.89326919121257
50.66924175109102
50.736458495579136
50.58014585137016
50.39422154769896
50.56507216347194
50.62814470478502
50.9483378087907
50.484792874123855
50.80967304116745
50.26977919184627
50.37743695452617
50.44365975409547
50.45790298184393
50.82696974303178
50.96076934420207
50.5945918127581
50.923182823787236
50.61325360131345
50.9518442727116
50.70484658377894
50.602303375540764
50.54061135932787
50.441033910871425
50.26981359551283
50.16832812892697
50.46390533257716
50.43025385432599
50.416250560451005
50.66773005906798
50.44321824863063
50.409400347439075
50.69136070411091
50.63299099834408
50.19530475896974
50.28161785942749
50.31943473323402
50.43912427279927
50.03042316854291
50.12923892355216
50.50680245419756
50.24741505730762
50.21634684629056
50.23470847183415
50.63311442840291
50.51208239953867
50.516072318975255
50.270568069015624
50.664963685340176
50.32010619096252
49.98208403164361
50.298603655247156
50.331852091139545
50.10247750527315
50.13046388879855
50.46404759171657
50.60629354697651
50.58168774864979
50.70421229664898
50.939199000112296
50.659174313135786
50.3396985544764
50.71751683218414
51.134192882396526
50.8889874628787
50.743095237018245
50.56820519526761
50.46785587825739
50.270132233707336
50.37183005766024
50.620979319558344
50.39644904690383
50.20960775342691
49.85656263087817
49.645526331585
49.61739339460471
49.37322791553212
49.4173809076055
49.66011290153325
50.09060624601525
49.788109533738684
50.08092807301937
50.09860802060672
49.83387781454735
49.69023750874269
49.56127107565315
49.61307280718716
49.61243456648277
49.45151801356401
49.550816795248906
49.21812333243825
49.34386682464151
49.62431912074858
49.79120476027756
49.524868123689366
49.67826728083274
49.565049874642355
49.77826022434123
49.617298584627804
49.56739439345597
49.80658212543955
49.76424506263648
49.349387108399625
49.750281606621016
49.58758340404092
49.330281269793176
49.481902360764906
49.30946365383628
49.383324354953906
49.56355076712669
49.48912671155914
49.469736232707724
49.632155034828706
49.56127750468938
49.408507956730965
49.23681019288997
49.26922351605368
49.222763245106705
49.540498350029154
49.65394112239198
49.65305827937049
49.76958971265691
49.633119771052264
49.616361778215165
49.49788182293803
49.472740022343096
49.30924148214204
49.204253630496474
49.16517791819473
49.71254728261757
49.49868141041405
49.99685760428506
49.84679546507592
49.78804208731333
49.83709350809055
49.63397700586868
49.745352923514915
49.98085909034252
49.60298724748754
49.79249313925784
49.71724325331069
50.02364017395933
49.73272670706799
49.28396520470919
49.17096170280365
49.49871453114093
49.45938133285974
49.23161597486145
49.23302253459687
49.366989491482734
49.383160098712416
49.65244918166683
49.310211345937034
49.267855622843534
49.040024970643714
49.11234088369912
49.179876838940814
49.27409369050094
49.488474369861294
48.9768794662525
48.96995108976127
48.74389236009847
49.26347899371449
49.539280238706674
49.57552680665221
49.83698751103454
49.72536238418058
50.0448149037682
49.74635200570102
49.815797120629796
49.41400847688333
49.604010769066676
49.70905275036834
49.93845721466381
49.72965945247376
49.603065544427274
49.761408655736815
49.44154211056849
49.629655849588765
49.373565621599525
49.26856991754108
49.30412529422987
49.50070831700958
49.32076558718918
49.670556521803086
49.412840527625626
49.66323883220609
49.825661928475476
49.64358260432514
49.46830829884174
49.55170400702145
49.533581689054984
49.56837727179168
49.06891645139179
49.554917675188506
49.17760596406222
49.21248245762642
49.384983975820994
49.21793358783956
49.484149315282075
49.46300866162554
49.28570807856262
49.44454000135461
49.14639859347135
49.20340115744869
49.69183803066271
49.56005541850663
49.511653914095206
49.75456795434367
49.847873760315615
49.90203336356049
50.044507807082844
50.09883149477455
50.361612397888145
50.72035710950963
50.673533724009104
50.61455868346397
50.97279000240694
50.65699557252022
50.21277735704702
50.54960074042025
50.583799625688094
50.42966115914714
50.756599465320434
50.522369663601644
50.68702555132515
49.982963268280294
49.991958168094406
49.94981608751016
50.18761885750184
49.51927145381439
50.126027544943156
50.04289795723311
50.260048151010615
50.21337081808601
49.91660931215568
49.506934368252224
50.00220217039369
50.005626868948156
49.88140021739099
49.7362959284569
49.66278200483093
49.82861694882508
49.62609995335361
49.174892292721644
49.293817746343656
49.46407923353786
49.522415932207494
49.89577276901284
49.97683863640047
49.911790755178785
49.661143784993556
49.62283135919699
49.67547782595898
49.40071456056419
49.51649562424423
49.27788873996153
49.14958177131502
49.18941983697242
49.41110328236582
49.67096633935923
49.52931237935579
49.83564844285977
49.651408318981325
49.8673888445998
49.70188167009152
49.49871006957565
49.40589244253295
49.46020187187825
49.54193864792647
49.61630823969773
49.40657788578591
49.802074010126894
50.08541712229845
49.57450397717631
50.317783802723895
50.363592980400554
50.224824807369195
49.98860968667827
50.34819248609119
50.292817739457185
50.0724255707551
50.41995240583044
50.255259646789405
50.105972572113494
49.70534500177186
49.58440584637928
50.218175050972135
50.23853576196978
50.22463427041356
50.41105119726503
50.23250225989054
49.97171922925744
50.101848380334175
50.15304833723863
49.81318116941093
49.73816988046402
49.93084778825931
49.86354911402524
50.0112880587562
49.93294424736647
50.0931752096749
49.91067226602751
49.81084351853721
50.07800439080295
50.043499528731424
50.020895400710636
49.71561664297134
50.060250970318144
50.459063226209096
50.05390850333439
50.160895199175556
49.96199235748504
50.252819594933605
49.68516253125059
49.50083196096258
49.52669266004982
49.531763901846254
49.85500959800673
50.00201065980984
49.661899687880776
49.67025906180167
49.72035609469742
50.15424314580213
49.940652354258276
50.204510511252735
50.172441194455686
50.010272181854894
49.99981542783149
49.94698152559495
50.030494299254
49.87955091511745
50.091356345498234
49.71866271546672
49.684731363630654
49.409573731129
49.794782563814906
49.5259861383672
49.80058352578083
49.89097812510252
49.879531254983974
50.19921718655043
50.12055699866054
50.00478936666873
49.836610438818134
49.9511253508345
49.91628948762109
50.078698262535546
50.38740059816208
50.361572961718736
50.03243016668049
50.10431517264439
50.38911468541501
50.3130662421215
49.82439140297383
50.04738060804674
50.07428653007424
50.20039430671365
50.078253657744234
50.07029985661759
49.71672269012119
49.80468729781369
49.84707107291941
49.76634212211356
49.81652536909889
49.88490594598123
49.69145155380164
49.88650328394363
49.66799749604027
49.90875904385867
49.71631175651315
49.926605037773164
49.93333362436122
49.360277927473646
49.955233504751384
49.85797882898371
50.099159971973265
50.14854561250482
49.83877038331866
49.838463914544576
49.78578221683185
49.7971683431018
49.88992488981941
50.12606930318432
50.03925389923596
49.83444848236912
49.84039787277949
49.87359512888092
49.53548367971394
49.87180949080561
49.58968050232908
50.272862426692484
50.02222005722596
49.973285258291746
50.03706291765822
49.91489670944266
49.906276388738156
49.888033887762404
50.27658965344644
50.39564069333363
50.24279979068156
50.37380706333877
50.242955253090585
49.89281681509357
50.26521933263951
50.30462832385904
50.37092361317437
49.81185551695452
49.81778635035117
49.572143833838524
49.96780499891225
49.882709164400204
50.07324715465703
49.91265485178369
49.893840726940816
50.047900024637634
50.29498730517575
50.2650725887239
50.22519657313011
50.277140814200514
50.40717678743645
49.915988701570605
50.031554266771785
49.94104366647692
50.10168167498512
49.95199263997783
50.16242354305212
50.17455956203917
50.236681952426515
50.191658575058305
50.15754975803967
50.03360545191257
49.9149398188832
50.17938199997563
49.98172699722507
50.347042861113906
49.99219455688933
50.268181648586285
49.78324586332374
50.231212229360324
50.56119103123289
50.19934921678656
50.46480335448522
50.46915108499477
50.3171374464766
50.285316468882236
50.463111292560335
50.392786279804405
50.46326587386763
50.34999514989897
49.990756866455264
50.180985135320604
50.388763821691924
50.47205658380385
50.17898953996963
50.449192859341025
50.35185049529784
50.427556126344975
50.384819572220174
50.421796626065415
50.19440151818726
50.62186629935742
50.53290297670723
50.14068017591636
50.14343518778506
50.35115882082365
50.258616843539365
50.0154942933807
49.82075146680282
50.07257789581102
50.0210697134869
50.07603335591282
50.08894982643372
49.763854631801195
49.942275930348096
49.92620824711349
50.25271614576036
50.43041365658216
50.300311876687054
49.96478195351491
49.84065729575053
50.06412435398542
49.87245653771361
50.414163268673796
50.31670277774256
49.93288508279246
50.14831478821872
50.12395435371038
50.73473812254535
50.28228169004706
50.498838751884975
50.184898073474606
50.35178395181628
50.22646486113018
50.53178074260357
50.255348965089304
50.6678122147694
50.62773070200938
50.36811865250872
50.343816367477736
50.63628531081601
50.57521978818653
50.57013670846048
50.50640116546228
50.19632551456326
50.21322451621753
50.23679472683045
50.628464822342686
50.796374919619495
50.42401044019654
50.28477101175512
50.615179711653816
50.21005669509788
50.278917972925775
50.138695902106804
50.314810273856835
50.5537396499592
50.666828815719064
50.305651476766734
50.311432417137745
50.38662428410062
50.2750995687084
50.06060567475732
50.14547190430507
50.75260725244079
50.59217464431586
50.43358023921437
50.01383425102023
50.44690943507116
50.21262993873021
50.532999779749176
50.458682463645154
50.389323002619705
50.84025693216736
50.404559260721086
50.67618708572354
50.689917234559196
50.6439890784433
50.70100520655517
50.56677507224502
50.97729141116581
50.823607231128626
50.73156838714356
50.71433341509167
50.881624664117986
50.86837349925684
50.57652738723462
50.737355842328135
50.30988193980659
50.49304702344873
50.50312965446947
50.998400642924985
50.796510478231184
51.06651436650511
51.12203186686114
51.22853819765629
51.22394530514519
50.90653974410569
51.54631349849842
51.48344217840515
51.35151639543589
51.32459285385994
51.29063621419598
50.79896424208245
50.318162475995784
50.13283446518507
50.268884146341584
50.391388375216174
50.4227373040675
50.64151861511691
50.716363762628966
50.38111373485426
50.56746096579886
50.4251245451811
50.34687771243203
50.01407079740512
50.466344023225865
50.58142398372564
50.2715464743622
50.224375725956754
50.032095812799476
50.03035692629345
50.15266799653111
50.38251522495443
50.20355766999518
50.23624475692601
49.85345194269161
49.49660264523014
49.94509593549867
49.856255028663014
50.09722617163778
50.481176912323086
50.09914793872264
49.66191115333635
50.29428300218801
49.943119126047286
50.1163524043427
50.081198075725375
49.91903886585928
49.83166794472482
49.72838344999609
50.04329267262503
49.98979024078661
50.05611643646786
50.061030096338634
50.0353225160207
49.9855064693826
49.75432216477566
49.7793338241467
49.97849557417007
50.09380092381119
50.07412624652124
50.07964405413218
49.6043439722237
49.585923795738594
49.848144339646126
50.059709155398345
50.03649246226318
50.12476929130834
50.127157415321285
50.016208854059876
50.104216356652316
49.93936173965777
50.12066439176665
50.0334778232798
50.03408451922521
49.977099553667394
49.81841136567046
49.77579191871793
49.956100567936765
50.09865098911681
49.869054399360905
49.98304413572259
49.64978873163078
49.80861797311337
49.59737744286936
50.02334562428693
49.771240364389556
49.64562933254655
49.905316216987984
49.84878841995307
49.80193452888603
49.44710644943717
49.715393168390264
49.58338439089035
49.542537849484916
49.61522310648657
49.874611999748204
49.15140450627002
49.276882976790795
49.423400937114835
49.385791925155154
49.56354415638549
49.84225574733824
50.12768919757995
49.866531063501554
49.689389215608614
49.72799009470224
49.74705466122029
49.7289003565478
49.34887756837711
49.73543626770895
49.96288072109958
50.02118948742616
50.04975365655583
50.311413739853855
50.062242699445434
50.058484723431796
50.022727052406836
49.8988456907277
50.128037255903436
49.89957537611098
50.38372426720813
50.2439647587706
50.085459405127814
50.395266882930024
50.30602936628027
50.12378301116802
50.234774636433436
50.287582555866486
50.38944532225976
49.979241178547
49.858456008466256
50.033629605907905
50.485952079624234
49.571263525896995
49.61419903428059
49.99622832570499
49.727725313937704
49.681174456784156
49.3632366796359
49.48439035410232
49.60019890882811
49.35900221094516
49.20662343272774
49.970910249298626
49.661035185382474
49.75775044700572
49.71528314385796
49.717337974123026
49.58085239937021
49.482182294346075
49.29910144614143
49.89700030131932
49.777557277575916
49.58803710721876
49.64039771388835
49.22693761436487
49.28192376346778
49.15769268545772
49.67102158817891
49.9166258803027
49.64211885967116
49.19628559055368
49.66895209330301
49.69470518767596
49.659767392143166
49.75851109274789
49.85578327792784
49.74342582141371
49.59064853053724
49.556517873679404
49.893084306138746
49.5865538034899
49.82647416858559
49.55077104919996
49.81796044898705
49.78810032476385
49.935785491322754
50.17335068583641
49.86596720290281
50.24393016172169
50.08438589347787
50.17531418883929
50.51046287601745
50.43071596926735
50.14129955237445
49.925709209963216
49.68134941246708
49.947564342417266
49.664259221091434
49.60001000084489
49.762217977847605
49.55085417189032
49.213079354549095
49.59729450989016
49.43662319948944
49.53174042264181
49.59754437004721
49.3168588238395
49.39809289108476
49.77074381341459
[truncated: 98,002 more rows]
