# Supplementary material for: Comparative structural insights and functional analysis for the distinct unbound states of Human AGO proteins
Source: Sci Rep. 2025 Mar 19;15:9432. doi: 10.1038/s41598-025-91849-5 (PMC11923369; doi:10.1038/s41598-025-91849-5)
Supplement: Supplementary file 6 — Supplementary Information 6. [file 41598_2025_91849_MOESM6_ESM.zip › AGO4/r2/MID_N_distances.csv]

cm
65.68836852882595
66.28872130375156
65.68389809488761
65.91947274420558
66.2194915379285
66.36691530306851
66.04704134851971
65.53226224027566
65.54379616440592
65.8645899862433
66.03320637181304
66.30739467148139
65.93848698090609
66.29379192830426
66.4705641401737
66.14018518950122
66.29855034427962
66.31589914274757
65.91799055105903
66.07364316527226
65.49666934645484
65.69786504617394
65.49389389737092
66.05154971013741
65.81377483460791
65.68473405479611
65.82182997897249
65.89235687843815
65.7659404207126
65.85638867813765
65.71543327748702
65.7428283809637
65.22283407229025
65.31394333989685
65.67816238909914
65.69176893869273
65.5961574917671
65.50982107952218
65.4420979005413
65.18037352335077
65.08169545687355
65.36375677519858
65.40630536169088
65.26249473908524
65.70300365271015
65.57158168324965
65.68272339014418
65.37501407159496
64.86739494232779
64.97181874722733
65.3507183568286
65.10326785857072
65.05151726550353
64.85645093808031
64.90853381631025
64.85475601547434
64.84228476126147
65.13894292903618
65.1543626461888
65.49758627342109
65.33507119723275
65.30384772746146
65.71266052068651
65.73437402852159
65.55834036756804
65.2808389008316
65.13788554371413
65.1335912454348
65.3947174106901
65.26501846802186
65.29551200290557
65.21300664463402
65.63543225010893
65.48993753400482
65.69780594768731
65.8636922212574
65.48255906626368
65.40147125192986
65.44072517678177
65.33641216548567
65.33742715532384
65.65024577564718
65.18299761751486
65.69461699951484
65.85069777920424
65.81552585519512
65.51143070830592
65.88226839653535
65.73102924455763
65.49106611027912
65.46048849910558
65.39815570651946
65.11376983502534
65.29576166954988
65.64799254058825
65.1544637479898
65.32716937486553
64.78712078196321
65.03969645864329
65.30918920283406
65.32249649010369
65.01773295104535
65.27341610784893
65.33021658228701
64.99524966380505
65.30174490472616
65.52745433544659
65.43465271806446
65.80198238930856
65.49489994038689
65.37470729065738
65.21093205258977
64.66558276682547
64.96077426867389
65.01763520824593
65.39979939362658
65.53345132342182
65.96660071666855
65.38373825071761
65.11232339529309
64.9424247546229
65.2188254399699
65.30732719977767
65.04172000240344
65.01853850873667
65.06878491718895
65.1256002002151
65.43500318303565
66.06156560698587
65.67065840389391
65.67829320802916
66.00740921468184
66.08812280472357
65.83511000122989
65.69206841159132
65.71655722919739
65.19426350795167
65.08973664385985
65.06192383625981
64.96122859701593
65.29088987109124
65.53281592665698
64.78053777327534
65.1268872240024
65.40866533165703
65.0083730031256
65.28174062094561
65.70518712990018
65.57188143602694
65.10787159471634
64.96014252052905
65.15505035422224
65.45004097115374
65.00045640022628
65.22771713796074
64.90506641024194
64.89014530628614
64.83119341000248
65.12111556153225
64.65617255114185
64.92651003108217
65.00638823295913
64.59140789046808
64.59684016220244
64.85140418129673
65.18213581894639
65.08675035638922
65.12012737655053
65.08743108185726
64.98700073252246
64.85777950654017
65.00675655045754
65.1648931604787
65.18646884752026
64.84159653642546
64.99626232476791
65.19761699922189
65.04367859046123
64.61038189219107
64.5879190630371
64.22804689672313
64.56650454917218
64.35638501572217
64.46243846995262
64.8240188691537
64.7450133587103
64.54599198074803
64.48816975388664
64.45731266395006
64.21120793221415
64.64728430160986
64.31580523812609
64.43772187868275
64.68082166109613
64.62812223670069
64.9059377594242
64.84802531304621
64.72036294593185
65.24791279615954
64.74105104025384
64.79062467156656
64.5790424456606
64.6172499629969
64.62628897952558
64.61034904177998
64.18124751283764
64.474927832074
64.13019993941296
64.57213846622395
64.63525275130269
64.61501267309367
64.57285933618691
64.52549303143762
65.07972998868885
65.10431850713739
64.65463662136632
64.69622590903813
64.71039339841836
64.75872048017628
64.76292790321979
64.59515239102456
64.77903843145859
64.5909800207699
64.71729705594237
64.76196581153349
64.98263690599147
65.09627832531156
64.86995445279076
65.04766220128917
65.12694102146243
65.05095480688057
65.23599464235024
65.41470034031188
65.51422339655868
65.36551049767371
65.32895969968656
64.96738476289407
65.01144915596029
65.09467079833131
64.9354470188613
65.0780379370528
64.75544727334093
64.86263652162069
64.79255874514315
64.95352190392906
64.37760616097903
64.93399772706687
65.36617684738879
64.81338967337119
65.08155549474696
65.02664902788558
64.85727199068695
64.8810288781637
64.72388869070741
64.93889807311066
65.10767748681445
64.48772348497589
64.66866831337701
64.969939054284
65.12814053248002
64.84950663601818
64.49209157397125
64.38127026271448
64.7776626192763
64.79392754066949
63.99780097353614
64.62332791241435
64.75962391952294
64.48867025523423
64.53774697415379
64.55741216368313
64.41822979701061
64.63930339077983
64.78559680202932
64.63339749769601
64.62471796027256
64.57579827531318
64.63600396980536
64.74753602642474
65.13278432897049
65.46502076743758
64.96187125052734
65.09635898239476
65.3543941293746
65.28119532272318
65.08047703081014
65.38097983965473
65.59216534402523
65.55335835778538
65.1907040476623
65.5034534432097
64.97227319925607
65.22845126868548
65.21903865470816
64.95274503554086
65.24022385268036
65.05139826712653
65.23877744881857
65.03976380405278
64.79028744678988
64.67643561152123
64.97762500764529
65.04689567599267
64.96451302433722
65.22067737205099
65.55963037793182
65.22252539371515
65.19322249864953
65.20124039035093
65.09128979632912
65.34195567179816
65.786635051852
65.69631892487315
65.55741319256532
65.53833248819396
65.34162874898472
65.29389789139768
65.41571591411304
65.3310636428865
65.54299583501043
65.17090784022318
65.50378059356132
65.59412897128563
65.43147198970408
65.15310237918648
65.35011632243173
65.09475152238828
65.62556765110325
65.00205483669335
65.26245101290522
64.8117824541876
64.98245068062582
65.09868988955398
65.42376746447415
64.91122792612397
65.03753903051107
65.01411807930911
65.4311464754084
65.16156804099677
64.89193495509024
64.96653425396086
65.08131404057708
65.28855050088454
65.42171012670252
64.91081961922063
65.01085058105838
64.91494144998995
64.68076813596744
64.6261495290638
64.66398103102587
64.53703349771985
64.95231242967985
64.94829974370334
64.91831994399517
64.81354577403116
64.78844122977947
64.58845936548317
64.77967223074178
64.39608998239501
64.65670855382498
64.97758313255439
65.13583518306399
65.33228529294331
65.31928234010547
65.7019481649794
65.90634764188138
65.56409651962002
65.86746564861689
65.68502687064117
65.5123999411199
65.79308734519151
65.59756870000427
65.66643633739814
65.42006082353909
65.47411386929448
65.80848377868254
65.50054588798655
64.89792472471117
64.9719966127545
65.12976105079319
64.96227570844864
64.78437429312608
64.69857706275579
64.7516051906251
64.78499901030682
64.3852705369532
64.19567362564038
64.4685665320246
64.35841148453815
64.43294889729681
64.27421579348724
64.50456888716836
64.5329844490253
64.62317957821867
64.5034616599971
64.86381841672208
64.63482006603884
64.32870450055049
64.2483881937777
64.51407644688787
64.87168103626999
64.55341282818115
64.97076242154264
64.77190985551603
64.80462423659908
64.79830863379894
63.98477964049034
64.28049822030205
64.3045346311419
64.34015534402587
64.36688917175171
64.4285882858979
64.48602049217786
64.51209369046046
64.29484459376141
64.52312146645376
64.50416954702207
64.5381036376889
64.77500989818776
64.74266063682747
64.37820094346482
64.7482585267905
64.59411535201131
64.17539082409729
64.28079392450488
64.24415192383519
64.29687827820607
63.871008378617006
63.75771199299824
64.01330533493754
64.30501465778252
64.39006635781263
64.43626715484893
64.31891201892387
63.98450649034574
63.84524967415776
64.41771542616058
64.28845609463755
63.950775077190244
63.62481795406805
63.989635828794924
64.1564328847451
64.21593564807178
64.22134571933645
64.42402954610337
64.2160022804515
64.46987278831642
64.26069446719373
64.33814898549295
64.24315627471195
64.23889109335056
64.37361406298267
64.49537915267274
64.49806670705436
64.7658430491418
64.54452067584467
64.38727780848646
64.57005184514377
64.50194829779494
64.69745965168912
64.4114432745617
64.82206450063438
64.89295550319238
64.82122696279659
64.54164200816204
64.60381078319215
64.62332034478247
64.50269158437148
64.69365679899413
64.38669488771927
64.38452345193419
64.68921437239054
64.19648955762142
64.24146978513382
64.14466584150365
64.53945135121131
64.4877584222471
64.68851409066632
64.88970326042099
64.63783477983277
64.71107207586789
64.51243010170813
64.48982484623774
64.63116572185618
64.87281095743282
64.77334171762548
65.05434177950777
64.84754893155853
64.43936619383562
64.60722599993112
64.78694146623914
64.66143711365977
64.42828075471964
64.49859893439938
64.40587437578486
64.63993852301984
64.24378697264619
64.24048936885616
64.3336886278765
64.55725385815877
64.88423944994302
64.65925166613968
64.28230683174431
64.50243226907077
64.27204159264835
64.63945358654009
64.36623819902599
63.91369169905918
64.30814472404786
64.38188736613345
64.48325997507392
64.1966032754618
64.36690829958629
64.39905557725959
64.22366608579833
64.66499660574183
64.30979172449551
64.43125469704378
64.87253408499478
64.67107193077202
64.46058206388273
64.66767516448836
64.6568743486356
64.42062857866557
65.16509453182667
64.75645077198516
64.7287155628953
64.81568274923774
65.13994887364424
64.8664026015677
64.90078494633765
64.8756386082852
64.64373226793384
64.1591648925541
64.37388015283253
64.235369040454
64.39339126398806
64.42373243811484
64.43178039418424
64.29680244708373
64.47874571853592
64.34409864653465
64.31314583732626
64.28198406589705
64.54421407816106
64.44307368369344
64.54735475816706
64.16636251532627
64.36727577135879
64.10123613768423
64.2381369993766
64.22339719883666
64.05346547274411
64.31052951983645
64.26024846397797
64.07705098366448
64.54899345670718
64.4368329065782
64.10529446034901
64.41549148053723
63.83524493009434
63.9203013469316
63.88014441496328
63.95970259537792
63.87574080535952
63.74840914942306
64.12266822276938
64.06963249847418
64.14258454362087
64.14994039172245
64.39436870640027
64.45120478781043
64.0448631129595
63.61849333137678
64.06282872396528
63.93279319193498
64.01926996694108
64.11933177310657
64.35483167081658
64.19536118636968
64.49106445430735
64.4715156410111
64.58695814069563
64.46523173089437
64.63207397656767
64.77531813448053
64.76503258495673
64.77345877661786
64.53156420755435
64.55660755030851
64.6173707111643
64.50216800658148
64.6584407705095
64.27599969686233
64.44506510393609
64.64863924175987
64.54508134214215
64.60526925868712
64.4964143271364
64.71110861232445
64.84475161099829
64.62524413090425
64.1379652911114
64.17885939929809
64.32891662839762
64.6185625596494
63.96984271110551
64.30899528258593
64.16700461299209
64.18332081881161
64.46884824252675
64.5397462683622
64.75387497872143
64.79114251980675
64.68790281083781
65.05601109368695
64.86196800918098
65.09686568883161
65.08300982924126
64.37746852518364
64.90110878470408
64.87618016305879
65.08220266350271
64.52849237325258
64.59648855981425
64.69584656357236
65.00789835706284
65.06041634775679
65.50701744013308
65.44747865642644
65.32871242896708
65.65537687170502
65.60249674180372
65.6756921061993
65.32243762466682
65.45987556040468
65.59044172713105
65.92779737596375
65.68305089099951
65.65378989147715
65.81750456499145
65.83034812063286
65.684147147858
65.858950537355
65.98992895827341
65.96300104296739
66.29803040798102
65.8714500253995
65.67681546576772
65.4326316433468
65.62578079285807
65.63722009981633
65.80142496150839
65.913580524115
65.67715590853963
65.72053024237924
65.4999573504763
65.98464260678145
66.41362681373782
65.59514914476341
65.60344039146989
65.95944844149174
65.05222328570072
64.9664727896169
65.48941481738423
65.1966676573069
65.12199496836683
65.48582683271127
64.93601341331612
65.40681779768911
65.41748123136071
65.75119081037694
65.2700057473946
65.3235711196807
65.74681193482799
66.19487706024648
65.7823198292174
65.92338735712937
65.42788670408399
65.76346537923692
65.75802468808514
65.51877317800542
65.5615660348368
65.68184204766892
65.97986338233137
65.45210040374837
65.69023150914043
65.90171515830195
65.65586400162134
65.44447554194672
65.42910209796386
65.26295071612796
65.64195852391252
65.82568223702053
65.7589923984233
65.87546257086785
66.01974040587972
65.65753946382831
65.82214076598035
65.66473600360597
65.5928088722385
65.68815393072558
65.30022920542272
65.17961700996109
65.43669506051039
65.41457369313244
65.52567114042643
65.29467445086594
65.3024918135971
65.21274150326087
65.10837707649023
64.97871357813823
65.31998854244523
65.69990468809291
65.40662626204634
65.4195689675468
65.4083720640662
65.53625266777883
65.49828983941208
65.22477083977243
65.52940901915544
65.44897296093598
64.94184242553432
64.77656949260734
65.1575357887926
65.09846808028746
64.87908881881509
65.14761818593777
65.23968559341003
65.20692099789144
64.77418470686354
64.88595819260638
64.7110944195278
64.56514309126753
64.92114211580235
64.55207090314492
64.62976491039348
64.83308776213795
64.89619104399576
65.48441886607458
65.295059581748
65.09589088056708
65.26840121930336
65.0583336019482
65.42579235130381
64.96804399392445
65.11288857707471
65.29064260082637
65.11468010452364
65.02197580454124
64.82889628634277
64.78906172013882
64.69360874510885
65.18258550329598
64.54592548137155
64.75819347902903
64.36393570639144
64.88696338004043
64.5982218757456
64.87062458533842
64.75890785670288
64.35677646163077
64.72987785704694
65.02894358728072
64.66446139799899
64.96851385871393
64.63684265899984
64.66251264495105
64.7557151589961
64.6112901792398
64.73512323707621
64.73537532292336
65.11742714297182
64.53726093478197
64.77918569458346
64.7298777940516
65.14353405266559
64.91004028142143
65.06846745787377
65.05498868945276
65.12854628136652
65.41503853102184
65.28392357875845
65.40868863519106
65.23289334766125
65.44571428993576
65.0492003589335
65.21096686082133
65.28811733707307
65.40957002630788
65.07002734701504
65.71389133998392
65.26235875502802
65.28875168219412
65.2998936792084
65.57113527296032
65.80727317748484
65.23893705702692
65.41440803006356
65.51758882440893
65.38527212212759
65.62631102316178
65.17011094514133
65.3642069765061
65.30380038777248
65.41161189699282
65.44563567056001
65.56560218525988
65.71318304304346
65.84789134942115
65.70096464359652
65.5750484449347
65.69617829485024
65.6936367045655
65.56424731013163
65.41106732449764
65.24530327932959
65.41132638629102
65.33779153762572
65.10173950430128
65.08361667685995
65.43534298094185
65.35734022953334
65.95234693579901
65.89312815440898
65.78396664411203
66.29239168419569
66.05621680614522
65.97850688067692
65.971975619601
66.24845258553272
66.22131267528364
65.86476400514823
66.19658995460999
66.21528102161564
66.23813416194207
66.3203975860819
66.29993673613806
66.11212364440358
66.41978496505905
66.16228390084825
65.81029678791369
66.05799469554083
66.15709055089457
66.05530594746791
66.03837429353024
65.68912438757592
66.1116391948035
65.62772189447072
65.64617187901358
65.78889583227199
65.5550617177698
66.21971828763284
65.74835332957004
66.280682509392
66.08120971810979
65.75559099548299
65.87198224023432
65.68343453017823
66.45161850057697
66.26551956486372
66.19035095376913
66.13759611975874
65.9503859459485
65.75151889539816
66.10603043661118
65.8272110749704
65.84254482607783
66.06428369991852
66.1094358867519
66.00641160425182
65.53358132556389
65.78611217994457
65.5561322964201
65.3285794035166
65.45137343941812
65.35447258867879
65.28117393199345
64.92356566883956
65.41115889494098
65.38924328203642
65.07207743309694
64.95866162771546
65.06840300120803
65.02619296633236
65.00777280002464
65.06467126689444
65.37036466215508
65.00705032894011
65.17573504323961
65.10425741703625
65.12997072316175
65.04028313346933
65.1323289487026
65.24269652201525
65.08700433613842
64.99889010281558
65.5997527883181
65.65610922270695
65.54185168888338
65.10263672125969
65.40494143138572
65.36327631158764
64.99526436310671
65.16369403329858
65.34124299758194
65.54042735384417
65.41763603271279
65.3710426690473
65.58087267543081
65.4945340934832
65.34271375951568
65.94505413571699
65.50076765890802
65.88105491297686
66.10304662506849
65.92984198057903
65.85004993290259
65.7215628774084
65.69867315269508
65.45434879233667
65.71430668379794
65.6626252401932
65.30755299934192
65.0514756695265
65.05626893380547
65.46829747692611
65.42761068611561
65.03355274857905
65.86792193794588
65.77993256644588
65.51150015032138
65.5070575529069
65.67585101668624
65.15235006176552
65.55078176856446
65.61816869283952
65.35398217043647
65.39643223840038
65.27894699555942
65.271553621752
65.81292006433955
65.40581459915892
65.1429854703611
65.50685184292703
65.4930447049133
65.52703543849539
65.71491778495071
65.67909819258014
65.66656629650421
65.84015775704296
65.84492432066605
66.04546713544605
66.37634637457955
66.41012390837774
66.31369228688853
66.20474348262942
65.57997607063977
65.98957118291091
65.50413197580006
65.718023073859
65.69901454269288
65.75882321613634
65.86065690769496
65.47227917462962
65.69200925099452
65.2687707024876
65.29520533631448
65.60632729713491
65.5293384371912
65.42167168109046
65.58766817089986
65.77672914960836
65.60718438135757
66.14685851942244
65.94353856490109
65.75054734348737
65.76443781797401
65.84619204488716
65.6873801976047
65.54798564452918
65.17677054703897
65.2115704011928
65.61469724611439
65.4017129031637
65.42528689137745
65.4093761163742
65.76049747896776
66.21586805020159
65.77690762905623
65.80616990128905
65.84502884005849
65.82166323334442
66.18800079447787
65.86585397804087
66.2310391050877
66.29081839915611
66.334330769363
66.22479320536272
66.28846184683697
65.89971467213788
65.86559788554239
65.87576687419038
66.22277740041051
66.19408893589755
65.96286297232447
65.85430444500884
65.96482393183744
65.52977431505933
65.76974201255815
65.87108750211657
65.7918929937983
65.83715301097345
66.03995674405112
66.15162219651995
65.92794145823775
66.19885312543119
66.19438322651584
65.70909927262888
65.9655792598696
65.66142580817716
65.63437155881871
65.7561259213412
65.76753488196836
65.41786752932377
65.44060955417673
65.08701518752375
65.83419074622026
65.62315422045673
65.93252670151026
65.90220347234697
65.85551867552964
65.66595646624624
65.96772010250031
65.69743902259603
65.70831404349612
65.65190458809012
65.46754133544059
65.89916478732579
65.92550974409761
65.69837934194686
66.00998060573542
65.8034478638086
66.07803192555672
66.2565891378234
65.9243674691676
65.99692232942525
66.26477543862009
65.82919375018746
65.67312242476521
65.86496566550873
65.73524547037428
65.94663912859075
65.47378311309883
65.89253521909197
66.0482341307409
66.03415754052658
65.9272702804634
65.99193053547353
65.71748757298946
65.79887512278304
66.08130296342752
66.22326125580918
65.67827837758432
66.24762044501612
65.98655820206528
65.93828265748024
66.10347119776763
65.61819335627436
65.97062431286845
66.00162237633569
66.02808233251666
65.77138272290692
66.1014266553548
65.94213818497417
65.74544836513472
65.64911016676861
65.6045827417939
65.59928648007731
65.50163503532472
65.99338765639513
66.3548302547559
65.60145702033032
66.0349845977319
65.55795530817028
65.82952805137603
65.66173760622316
65.93165424404175
65.39658678147968
65.53295399921268
65.41795279232326
65.14773341207943
64.9665953383332
65.22763970820442
65.70472442219649
65.56881342785012
65.3928951042347
65.28410437899227
65.83045259014946
65.73563315766445
65.70499705668543
65.77305631118996
65.629932536053
65.84170656768721
65.6180448846661
65.67402114960132
65.61329944352539
65.9462720025245
65.6124840345552
65.8970746159123
65.9609087811808
66.00203932476035
65.84043175821292
65.27735311210765
65.5028205488104
65.39574563499485
65.4736221615052
65.86828440299743
65.24304437294984
65.32511136774235
65.26381269777299
65.50611774523689
65.42466008791047
65.45500180333424
65.20497131386792
65.10711653645215
65.42562137561457
65.47081873594779
65.23430698604625
65.42492019739782
65.59662073069286
65.68701157791395
65.51889074561875
65.8962041870543
66.04650442905583
66.1298245036267
65.48753266240854
65.76645549807843
65.71852644739951
65.67098504496123
65.67759781060064
65.59685175514284
65.84526664845332
65.5638829281291
65.74321944796257
65.4946012125958
65.40321404170602
65.40720757190594
65.98027255734277
65.56970669970117
65.6258346517191
66.02110284891508
65.54206680936845
65.73093380046656
65.13050267184799
65.25233214357584
65.10673968608992
65.37872956194113
65.10461752521796
65.17043896765135
65.14711240900242
65.70672892126362
65.60834464002139
65.75583862518211
65.74546867989262
65.95363307696806
65.54812097746937
66.10374605916167
65.69925827558374
65.77889202964538
65.9735359591085
65.72544572147359
65.92652425987777
65.71812909621855
65.75296017162418
65.59403961635016
65.53501221788049
65.62895002113295
65.34854834154677
65.4729553989963
65.72182242502501
65.75304007386684
65.65447723274639
66.19281810386379
65.56885824594126
65.66039055541391
65.73590927980531
65.75153690465137
65.62207460998252
65.90746561409293
65.6041914523762
65.59360655113396
65.93735034025087
65.6466091933281
65.76343710881265
65.84191383097641
65.6358416390026
65.80414890081107
65.46437824796708
65.8145669591394
65.38817416580164
65.29632937867888
65.03716536050274
64.98203064902701
65.4443916698555
65.1876265865523
64.9296536118819
65.13703052090597
65.17951402267562
65.43959451424239
65.48434158275184
65.72525686342566
65.56167147162634
65.97580553722396
66.02072276891975
66.15258641809673
66.07678090182631
66.12914641119119
65.99874622076526
65.65679479331064
65.60639135786431
65.76295870510904
65.76970276038703
66.07664422233157
66.11178283761448
66.23878509689956
66.88576408235961
66.64617809113393
66.46277167359224
66.3007132301188
66.34144873981995
66.18272819508547
66.2963501526761
66.21447160364137
65.82599866694135
66.25224359625517
66.20558712858133
66.13613388441635
66.29498934587131
66.21481724537684
66.13939826836032
66.59693862591062
66.17059797369694
66.10332554455883
66.04828617277487
66.50631730765981
66.04336038109108
66.84879859185877
66.67863383069532
66.61828073848083
66.79432541909101
66.25197725106815
66.61000777509152
66.76092237951383
66.75133307245693
66.06119436484671
66.4267251435083
65.78218002363421
65.95690329591923
65.94264950779176
66.16581444784673
66.35550765134664
66.47019452964322
66.60837754121704
66.49759933117426
66.25080751094755
66.23695346042254
66.12477844363875
65.7773797374016
65.76490133366211
65.82677365510813
65.57610274389434
65.8359487441162
65.73000641324857
65.45514369413615
65.80177491851802
66.00321000429722
65.80988918936805
66.08931612506024
66.16591488841708
65.84417071747286
65.45146119669421
65.62956870644659
65.78159881055481
65.92506103531592
65.55216934474137
65.70664208769738
65.7653775559465
65.50064060376705
65.45185532330606
65.5680661871762
65.99826321769103
65.87830248900283
65.80731363192592
65.59631124928316
65.66687790018194
65.3174737062458
65.09943295575083
65.21826239855785
65.26665682575984
65.13506293764124
65.24764330264126
65.57687556260528
65.60337186092076
65.6623762931158
65.67340145184008
65.62683142411018
65.48878627153279
65.27111716514331
65.45713294238878
65.95169258986886
65.75261762633329
66.02885942949729
65.56194545065992
65.51120946030298
64.87263315319346
65.17110175877528
65.45416132050643
65.29435933715689
65.47523547793956
65.47456461516649
65.31657692241282
65.39462202166604
65.14709312552384
65.5440778719456
65.66424803911855
65.76783542885501
65.61867622022855
65.75629257876021
65.69741729665071
65.43188998966879
65.23017751745859
65.11396082251406
65.22979277308025
64.97875272265546
65.04169119067488
65.24238316992653
64.94750186932525
64.81795574506593
65.11922040331159
65.27184271052997
65.39655372824348
65.5524865763506
65.43605861754388
65.5226240990066
65.41722013131007
65.60480528294889
65.61107746307547
65.76882074078434
65.48367558925219
65.72393137113795
65.45066637939972
65.28260964305233
65.22784505805754
65.08513506001235
65.10790113613503
65.29250197871116
65.25263046281101
65.29405860768165
65.38732936085573
65.63952015658437
65.3019989077516
65.29187649544119
65.27583152990998
65.20373884824396
65.0530346153472
65.52427536269629
65.22645727641452
65.34813872146646
65.17454321781103
65.24348781989367
65.26543157765278
65.11682455890033
65.35142855874244
65.10373054022031
65.30824347115738
65.24961186213238
65.56717144800187
65.75329800566273
65.98510239793349
65.41621828085955
65.50677667957126
65.76819913642903
65.93101687732123
66.07211290445728
65.82586495709045
65.4591076882933
65.49416600185147
65.87884099003412
65.06833731888041
65.0334349554159
64.65440905754659
65.0722131080654
64.7331764756371
64.83345662022096
65.03589856872658
64.80462864352276
64.95132198329047
64.95681247016644
64.60687973660588
64.68081942376446
64.81443764271756
64.73304117387318
64.82193204938534
64.77161767477958
65.00497364470901
64.77626276236808
64.86596142444569
64.50809988417446
65.02775924962828
65.09399541213352
65.1566656051041
65.45955416376657
65.33389863719711
65.35711676151547
65.08586517798133
65.08789529924567
64.51312032231374
64.78127098204251
64.98804307152082
64.98592437977184
65.1163246978687
65.12630987281582
64.94725503490594
64.95558110168052
64.82393965934453
64.9469319027321
64.7999724377943
64.95583193842812
65.18992197226892
65.06620072488992
65.33707371104275
65.00391943295122
65.02163453070695
65.03636272120502
65.0636685121914
65.10043049685156
65.17636868249947
64.8845111994753
65.32514584074445
64.80949404777851
65.17446515663
65.1881853732133
65.17583502003366
65.36744118216056
65.39135262920969
65.14752967010037
65.5036020563251
65.23532921133815
65.60198585081656
65.22282115997726
65.2599938802774
65.94642846900364
65.8442177213674
65.79026420554736
65.75884483492979
65.9862513718422
66.1290971925685
65.84810254645691
65.55560256557993
65.34612165968652
65.80691806332254
65.78219569921801
66.12851698664238
65.8495103024472
65.76771104422026
66.00943181866974
66.2601409064385
66.13877772680887
66.4374396794806
66.44658837307064
66.30219557470521
66.19615292397837
65.79773791797112
65.69664977923567
66.0294310456121
66.47974090231634
66.03994470221286
66.30694001793044
66.33143440097918
66.22791392721419
66.32831578432443
65.74032398539565
65.59378788288659
65.93322251627154
65.75139639606627
65.80991368188019
65.53890742817718
65.59674876823235
65.69898575749207
65.78929046724302
65.32518154999843
65.37674790513836
65.22756871739253
65.28089395816646
65.52497475238448
65.69285797494697
65.46188313187197
65.3803498740664
65.42145416281741
65.28721919951282
65.33199009243373
65.32301303609222
65.11935156310408
65.33733682207163
65.23321359285114
65.16514428275894
65.50273720798013
65.38466926094851
65.42949973797876
65.18580770824136
65.3669627972629
65.32169622840689
64.98098020441533
64.85118318358283
64.98794350589851
65.29894030205085
65.11074972501821
64.9664977593676
65.51515453580227
65.5619588007042
65.26412780132014
65.76735024754296
65.74546409809513
65.73780623723728
65.80226877678574
65.87451621543339
65.79279856077783
65.27631111896144
65.76482005233629
65.78509671657781
65.67605903795351
65.12911665291307
64.95115522198358
65.45950744388982
64.99104758624385
65.1177600456394
65.3929628688168
65.33937870072465
65.2680042004858
65.30350809823545
65.56815225183297
65.4838556577903
65.17227614712023
65.39250717532258
65.45413439703758
65.50874086737889
65.25840836837733
65.37595435003138
64.951200682411
65.30971510881687
65.30055310040562
65.54800560038645
65.47555628622982
65.23290541050461
65.6096685290097
66.12474099095132
65.6444599938514
65.8577599069838
65.85739360274265
65.99474018528907
65.83455598612268
65.59716319001659
65.90372821738877
65.89564554041182
66.40556143076394
66.30167366106032
65.74739887931848
65.83665534454911
65.86474415500723
66.37986395562798
66.11355820676958
66.06144579748138
65.98440548666417
65.9970256025796
65.71837508631442
65.83327018935918
65.98317961724996
65.70009906104632
65.9475322638317
65.29396691078122
65.06404161773413
64.94116573067325
65.35597803024984
65.13475303945823
65.07650279254916
65.3511887547412
65.12610084168654
65.1668024573468
65.52082307186373
65.3420938355611
64.93997127394067
65.19676372867688
65.27267790704686
65.5086992968084
65.62429709517367
65.5812093874115
65.49485490214039
65.13961456721778
65.32698293753393
65.57611979547185
65.31077430615186
65.55411100536386
65.59445173851657
65.2557681871427
65.34665307835122
65.55809949941917
65.33239685217184
65.16742507377518
65.16701264793016
65.21364892915625
65.28343646081473
65.43340133052192
65.42842811123617
65.58635622828659
65.31825658981086
65.60958194503654
65.27550076417334
65.74859184203275
65.46067675650714
65.28899437160761
65.75979249127664
65.2009497992908
65.31458849448727
65.20231328440738
65.24463789542934
65.33117253809188
65.37244638354257
65.06707534645085
65.29091337941163
65.52700126818547
65.5061905794188
65.35946352599966
65.16846414094383
65.38511731795106
65.17259170639058
65.4592809839788
65.02479645237824
65.49895081296857
65.54269665403042
65.29419064651081
65.58310382581223
65.41559141413764
65.41498822045136
65.31370002553767
65.54937602155417
65.7442993178187
65.77206752345211
65.80853416761873
65.52141114270634
65.06344155334833
65.78143145692653
65.46012570062005
65.619888528093
65.55826261412862
65.5665175979402
65.49714879166237
65.74693961219214
65.72539617566402
65.86660586221151
65.65927552763148
65.58356935045809
65.92818171817505
65.98264902599988
65.97541955830197
65.951150955273
66.22815365172158
66.08247146776398
65.69007289389535
65.94582930403297
65.98877481298362
66.02626325744815
66.05155803011526
66.14438319107475
66.10415549839945
66.09453020760294
66.1549743531928
66.49446920233511
66.3114824576333
66.04433130028168
66.22096150774587
66.2396379778472
66.39229120101723
66.10590619596768
66.17395963638015
65.73323277146129
66.0452504639341
66.37832918742492
65.84203573457292
66.52784896982484
66.3772907967792
66.16271156993054
65.90699570980864
66.03453205097732
65.79375022724801
66.13717904749008
65.9493470191773
65.58793586309388
65.43147628867499
65.80514355874249
65.80513369792045
65.75255444766314
65.90167229434299
65.79232480273791
65.92787129650286
65.91825177110783
65.62893860712401
65.7413286103492
65.65454125539792
65.94966826699687
65.35770666528276
65.59395620464811
65.8411857741248
65.60147121994193
65.38901867424492
65.42962668932073
65.49585096983436
65.52423606909925
65.32556415071213
65.46488073038542
65.13662111348182
65.25165858274516
65.54822080134333
65.80150257407122
66.15741822986003
65.84852040681221
65.66341287073575
65.63675301157063
65.46725227223381
65.59752751170937
66.12642434698081
65.83912847569539
65.89635865756061
66.1780742504847
66.42847844597405
66.81168484162154
66.49203475501172
66.94065808778147
66.5800082650989
66.64390900055753
66.47764919107324
66.35433922837953
65.87146020920069
66.46745292951182
66.3244946486483
66.02195628280901
66.23478454257135
66.4868770407738
66.73357233884869
66.63996914080224
66.74083073584903
66.06515841894593
66.35993397226598
66.34123466499591
66.28132770374604
66.53319618824985
66.76927748638121
66.11002486506689
66.29978091739484
65.977258030079
66.20033336782717
65.75024383894603
66.16602311719282
65.95384791286011
66.32369753518218
66.29221702776212
66.16931952484734
66.14859552212693
65.98390569779646
65.90150923236298
65.85574489540656
66.50829126178259
66.00252418215739
65.9207371671949
65.67634391741612
66.17627370450927
66.08910920638307
66.34212412319366
65.88231713105974
65.97488800449008
66.16431107032385
66.03837751504489
66.32911026910018
66.4725636127825
66.34793262607143
66.53354654668688
66.63845294227926
66.5941033242326
66.84122680577812
66.60017542313891
66.5107650581309
66.70189000335564
66.4761287783185
66.2597094193215
66.39473395560508
66.28449617005256
66.50504933181412
66.50176794346622
66.9750788556011
66.57467809205626
66.93639882218805
66.9113717527537
66.967771757021
67.15706420189264
66.93701068493054
67.46697369360379
67.23329356390374
66.6948869076073
66.59575041766607
66.57444706628701
66.32490612151581
66.37404075401551
66.2508288297106
66.04944618162484
66.35738256400234
66.33837706037103
66.64911079198703
66.49793896933714
66.28021809982434
66.19152463713169
65.98647206398914
65.59326986351736
65.59729920488547
66.13471099013081
66.37208228767167
65.94152614644176
66.28064784093262
65.7842128698772
65.5463183125606
65.7178469957608
65.94941637816208
65.99848171894519
66.10055676185158
65.72838686875468
65.74343643998951
66.13800420551902
65.88003360610192
66.07449637304583
66.18198680949088
66.08269176044462
65.80231719554465
66.11029416581393
65.97434727417624
65.8093898439069
66.10551505886401
65.7394780762511
65.9836401065748
65.73041163459794
66.17770628193104
66.31137537096897
66.37145813850914
66.36317824777302
66.19670230808796
66.335413540294
65.91541733070409
66.1834215754592
66.28112858042704
66.31835553940945
66.46029918493859
66.41034734548553
65.7913241219487
65.98905051502862
65.8221757025563
66.16514172853162
66.10438878409266
66.17047997003597
65.92192942157519
65.97735576502072
65.67895919865181
65.88805611128271
66.13823993387324
66.09463797022711
66.34432575416942
66.80543372761773
66.49311572462581
66.17003500243376
66.34183828135164
66.09235547546614
65.92684238658119
65.84074606114113
65.79419081443913
65.96694318265035
65.92154733531916
66.37028667701247
65.76071912690817
65.55484250256204
65.8731581057671
65.88358686917329
65.96580097386642
65.72881613505957
65.79574462876239
65.5634738831547
65.75353127608193
65.41272636389854
65.86722724358056
65.18837996276619
65.16002687661158
65.3724527707352
65.40114827121162
65.41170656908584
65.49094601746354
66.0432804083572
66.05498369074715
65.4720332006023
65.57799811445082
65.39278564069798
65.42707236912331
65.26242956668084
65.33051621809237
65.65600217428485
65.9169762191399
65.67888761838964
65.84407176110567
65.64652029104016
65.79315527026448
65.6632015748905
65.7431098072077
65.45545162706247
65.2930134265766
66.15342355672486
65.60466692156872
65.36257922302951
65.76006659456299
65.97116292582966
65.60773564814616
65.9811165135386
66.04898153118107
65.81058844993974
65.53095454330507
65.28946810283506
65.5606987794897
65.9484448263203
65.52805368076872
65.48602225543988
65.64271007475729
65.40182674527978
65.34654676738995
65.40217433157278
65.2021509538139
65.19165993902784
64.92061446143448
64.6177473190824
65.45821179433356
65.21262904036523
65.24167254576095
65.03695675962759
65.07748986720848
64.93395129575212
64.96152356663104
64.54611899084918
65.12742639257426
65.02490016471378
64.78548667496293
65.09923845690338
64.59901342719574
64.91233063099983
64.97329263757302
65.32600460788105
65.54581955550864
65.39097042674427
64.9562171828771
65.29682758082195
65.34696515427797
65.30482192116641
65.4647540434356
65.2975000336324
65.49393214545539
65.34674261773151
65.60580979459246
65.89827161057558
65.55507172196475
65.81582556106964
65.65474869510115
65.57535718157662
65.46177397478377
65.37007548548554
65.28821753983614
64.90850459237623
65.41288876859501
65.35371156815948
65.62103639253893
65.52353234481414
65.60293419511206
65.41742643543353
65.02923896485763
65.41703499066632
65.36010496032102
65.34679896925003
65.13247938794777
64.99599122520836
65.30669667259326
64.95480216221692
65.39680055895613
65.07896386299616
64.77944788146505
65.29481554654576
65.40227721639154
65.0468574382899
65.60155293422457
[truncated: 98,002 more rows]
