# Supplementary material for: Comparative structural insights and functional analysis for the distinct unbound states of Human AGO proteins
Source: Sci Rep. 2025 Mar 19;15:9432. doi: 10.1038/s41598-025-91849-5 (PMC11923369; doi:10.1038/s41598-025-91849-5)
Supplement: Supplementary file 6 — Supplementary Information 6. [file 41598_2025_91849_MOESM6_ESM.zip › AGO4/r2/MID_PIWI_distances.csv]

cm
27.607567507553437
27.579651250857253
27.538655772116865
27.428132918480802
27.75643975143892
27.720790930563336
27.503143935820674
27.475140971609626
27.353321567655097
27.59113977842613
27.604419448976675
27.564755921064783
27.48883897765451
27.63420010429516
27.509900465644428
27.526225645612595
27.492419077673077
27.486727570328416
27.539132390989955
27.72341294085187
27.461267753450556
27.366675588016978
27.289659339624308
27.47238737061625
27.40597808014463
27.309311282145906
27.505504127827237
27.71394570606551
27.477672209701872
27.609977077815913
27.647852918263162
27.590434083936863
27.47321728816791
27.465393517700065
27.48678531418416
27.603872086734963
27.636231819105483
27.59689937765577
27.659539672794093
27.428034394484833
27.453994512496998
27.484458871338532
27.492558584633674
27.543459627764907
27.636654463932544
27.441561115227092
27.47092300032389
27.4471352193777
27.36909168149254
27.440691680928268
27.627874898685604
27.682324549401393
27.737022260613514
27.676328964008658
27.649903355652867
27.520472869864385
27.66906819652746
27.634716697515533
27.67851314140946
27.754522417908273
27.607821837093624
27.563475783137903
27.790135753688485
27.84009667273722
27.852518159153878
27.695964706593546
27.69940573470017
27.503998862348848
27.620578968945654
27.490996370650112
27.612873670834073
27.640471456911232
27.575242531466483
27.675217371686195
27.735517655476436
27.770606051866768
27.644653088621595
27.62136406733201
27.613859795653333
27.633491486319542
27.545121511726755
27.67561632248639
27.616996781938933
27.666721371821886
27.734764040029447
27.6198374766561
27.53196939904162
27.647703930098874
27.723213969529446
27.64578505382634
27.68341250450671
27.47556632229931
27.36509994790832
27.415564779862645
27.555503575848427
27.48795063004874
27.422048164204014
27.356299267709232
27.549990173163316
27.634827376713435
27.666979042753628
27.386857494010588
27.56191380980485
27.56705590253039
27.599899043762253
27.50478747627515
27.493580120258724
27.579478674161045
27.77320348219943
27.593542376877206
27.76840415726576
27.711694588015657
27.661605371319528
27.699920177207392
27.71166491345561
27.741296018499277
27.86243462441554
27.933418928720357
27.73883790253389
27.562720058308578
27.773224857502175
27.72072897273992
27.691120713633914
27.53050953765132
27.683522360114804
27.717267075325367
27.414719069848015
27.573859756658297
27.78346547898696
27.655493981879488
27.62007701439126
27.75110375192784
27.672882642908494
27.923685754272842
27.589765614725945
27.642430811813718
27.55096061689332
27.79665035423148
27.653815691095353
27.54895932570012
27.505094300041716
27.77624331329337
27.702286478199376
27.75332724540748
27.79850559764836
27.579919701788167
27.528132322924055
27.690886391545323
27.75415953918895
27.53202900409504
27.439920802948613
27.495293209387256
27.63588168509607
27.616347806064024
27.574576225602637
27.549411682962504
27.61656521032557
27.706392618201004
27.814936040278212
27.487482575959206
27.566028793058987
27.450796123684924
27.42718311007485
27.484178736462013
27.411333546544633
27.438002983338077
27.48669245706358
27.376526073911197
27.508510656084848
27.494572428661556
27.416034126086036
27.423728482055843
27.61006189939054
27.442463603891
27.33479509193632
27.52779345689131
27.540455875258814
27.62252531802939
27.554030516141438
27.49362457222724
27.323995917696394
27.40575203186503
27.34095246144335
27.34621230346139
27.421286303033867
27.54298345641611
27.46497638016304
27.571816462888258
27.565670589163464
27.3623106657091
27.513605818049857
27.637139372238977
27.55715164796142
27.401753259680913
27.43398503895921
27.48746957970807
27.469701712005534
27.359522864739564
27.599882301707787
27.55272688960434
27.69979676726385
27.552629061760857
27.468605123431903
27.398366134147448
27.39783929425405
27.35565195403967
27.495477078436714
27.526952768219854
27.68032886722123
27.640930859305932
27.729627796155206
27.52647592616476
27.5643739478765
27.71317000293423
27.728489356412663
27.42909474325839
27.509857872576482
27.615249372867893
27.60128426985283
27.57052413805064
27.570887263518966
27.61599520009741
27.489683066079042
27.67237723236733
27.533073322376637
27.503351559590723
27.699774143735834
27.732674099797205
27.7571788884624
27.730957434584404
27.751683368090664
27.52836368955297
27.55424005175128
27.765067175755384
27.70897239109012
27.64013525052697
27.587434334736187
27.557360794056073
27.667422718430533
27.657156545987238
27.722246184063156
27.64339758055947
27.65109930728034
27.59175536998148
27.62838579181191
27.55529721641058
27.568862823892708
27.745230832789485
27.478493418851116
27.736506491691284
27.541057802236853
27.426481652789736
27.539057820834792
27.582105185866297
27.57583506431429
27.71819361547997
27.585970964274754
27.540473062748102
27.546010219872294
27.71027241240709
27.695133656312073
27.38137329418737
27.515322002299612
27.557410536477605
27.561678457296686
27.353123480962545
27.700820289336864
27.670234100102814
27.446697548638845
27.639044946024892
27.640172626097606
27.432449990134728
27.640432474207405
27.753789681233783
27.588759037763204
27.58260338608271
27.46269746165688
27.637978886778637
27.723398489506177
27.663942915444906
27.813507319734157
27.684009976893478
27.779887730142953
27.757719299714832
27.75887064550332
27.743700846370356
27.68329446732887
27.839177543950584
27.72623336295877
27.46967598193351
27.821260587244552
27.57027059679297
27.69256657662256
27.620421249022453
27.42923019206783
27.567992668808902
27.53075875996715
27.70179602060307
27.58557638176678
27.40415187002207
27.414881949821524
27.547003965404645
27.492395187779984
27.54018064278587
27.468983152117943
27.70246452051225
27.45712126634143
27.39248301527348
27.40639282889886
27.404810256905183
27.423649752260967
27.599103402630508
27.574530285244883
27.525659013840457
27.40373681396085
27.493483265141034
27.389454884213496
27.508275599828394
27.41791510489098
27.647720732958316
27.38509974521832
27.55545388710584
27.503105644666334
27.48091745330148
27.441710286786275
27.783963648272874
27.43764404085119
27.69737215214727
27.712634576175912
27.75693457551812
27.586498882111563
27.65678053562634
27.63565672131532
27.646389156959145
27.52107602267012
27.4529068690268
27.468033128920673
27.62040765422428
27.530887077528764
27.495748490219956
27.53130957861489
27.50764245314196
27.62810937733377
27.689940967303883
27.604979519077574
27.52584267982228
27.653777755844338
27.422529835711853
27.43315285810545
27.462566262727528
27.384852776895862
27.66901760839142
27.49906717507458
27.443698389005274
27.43908005630589
27.520993302954142
27.465816303646857
27.513294774214994
27.357571095040004
27.437292018667673
27.614605564257076
27.357768938239527
27.479284599616577
27.325080003061057
27.49141928031555
27.517956940340593
27.70984957134073
27.62573156986213
27.582367397493385
27.54209755121263
27.492372315243312
27.657588473859096
27.64922534844561
27.542191628675777
27.65638906456816
27.65650319710539
27.750231726952613
27.545152291609906
27.52222440110209
27.772228688130323
27.623584150198898
27.389801949785607
27.590287691087113
27.61652083994927
27.506287335912038
27.447202637469232
27.381507247286173
27.52160924992875
27.49313340048207
27.288232987632117
27.29769409573265
27.406447225451686
27.252664431087496
27.547422982948103
27.52545159526672
27.63574585326518
27.671370798249747
27.477375821199164
27.62786520322482
27.751887954634494
27.720761054478864
27.65648612443364
27.778047021631288
27.689861962006027
27.720568392936073
27.827104627051117
27.585578953569975
27.565304216028693
27.554115466180065
27.703851749280687
27.614008251887295
27.705861750715638
27.558862455071704
27.72358110371021
27.532484419980342
27.699630527619988
27.714465786576092
27.763605920018957
27.66839828003269
27.838081181114216
27.611061049781437
27.706243068014235
27.700436626099076
27.618538026171873
27.565024051297698
27.525832003657843
27.64002183706748
27.34686920415565
27.567967108542145
27.36915842437807
27.530168077436088
27.6037813223049
27.445836067355
27.53506562344118
27.313917240884695
27.376202084144012
27.504215505349414
27.427505633926053
27.396900816658736
27.279516569067734
27.452854821582882
27.358034509221998
27.305888451583005
27.27635557340714
27.23889441405556
27.258801853535363
27.389095946631578
27.338864768291195
27.392444313750758
27.358564644245536
27.25544442768249
27.413372921231797
27.488707781303738
27.540215959193596
27.63428101825581
27.36102402535512
27.39867711530971
27.432621001569807
27.28829077467891
27.577095709163956
27.502719369452876
27.71231635376948
27.622168104490374
27.534277422068435
27.55396283855261
27.402585601135314
27.523255855375716
27.52453432803762
27.485633004986692
27.450771678186484
27.382426139443254
27.399888975998326
27.47045393041901
27.396163858021495
27.45884266273053
27.553091623342578
27.37172551767943
27.539031759343406
27.476878129426883
27.540618141622446
27.578494043365406
27.53679202963213
27.588608584224357
27.489178510677437
27.51703402450934
27.26791801422108
27.64118561558171
27.435058289515368
27.49842968385168
27.448554212201827
27.56742941591341
27.50919387018863
27.463354252526052
27.38492844524564
27.383887505816862
27.523194712222676
27.48479510502937
27.402782039958336
27.38701353763814
27.657058546998886
27.569387944674546
27.515412370872223
27.475021638416955
27.53526466110412
27.589578683808927
27.561205757823785
27.557510499319157
27.38175483798602
27.452891766101782
27.48373205972219
27.428639471795496
27.263144406722756
27.395050655022498
27.45572650239265
27.52515652367423
27.584696439444468
27.57865731896086
27.393784603426305
27.53046601781765
27.708108272273147
27.50573330768885
27.60352034025692
27.608949437340634
27.494334719789755
27.57984006626272
27.45681572455298
27.51245439689149
27.35082019979162
27.572291812094296
27.486528122794947
27.581476440212885
27.54137808461142
27.59106115728993
27.28793632673893
27.46824490401812
27.369708422119658
27.434192176683567
27.444591038524397
27.32065322764634
27.37551314783897
27.33264029678042
27.246265833747604
27.310683544573408
27.534962666105347
27.62842197011885
27.669389570355424
27.682176024619743
27.676591005745447
27.426059733927197
27.439501840522137
27.337056754332902
27.351266866728245
27.215073671008685
27.30187903330887
27.373177292180277
27.24159690901212
27.341003184622956
27.266601979662802
27.429508045617954
27.44743077630092
27.27823764766703
27.32484741537327
27.30085297379707
27.37456896764597
27.256648404037715
27.29893037352582
27.31832346950761
27.349097249993928
27.37448603094027
27.45686293159053
27.43985849544917
27.328285899957077
27.344191397243794
27.167813268939476
27.29200669738549
27.487572729765528
27.342327726914338
27.33393430375963
27.37659497833941
27.332047241698806
27.528853756704656
27.45974380924441
27.417398144827054
27.333724925074627
27.275479786195977
27.356309817003876
27.385824325058227
27.455193388712168
27.221656287518538
27.24950981373958
27.391005784038
27.27900884983184
27.304316010816535
27.248853005967156
27.15224161585323
27.244915172928057
27.270007374635835
27.22987697679851
27.342038600813943
27.434780178447205
27.507297971329894
27.54342130268612
27.47547609295822
27.475694401234982
27.339321820413307
27.464304907206312
27.42194975806572
27.552876597696056
27.247184791650387
27.374147250524313
27.314555907867696
27.434904613525042
27.51219159976384
27.465158410621957
27.451951732423858
27.46772793874027
27.477085397537504
27.509141713906825
27.460357693597437
27.21349831103067
27.387013766589583
27.32330635753413
27.56229110849296
27.309827802897228
27.2931358443552
27.369931398362358
27.433064841686477
27.454633889324615
27.333033167951903
27.425300421815578
27.34410642252858
27.63427607070314
27.684249208763983
27.50047137210079
27.3543827412741
27.415007641299823
27.389944198709173
27.450744830318474
27.398307038087374
27.44375835972637
27.55269049708332
27.443338791056703
27.47953064931382
27.469934140004938
27.4431455943258
27.214214515646503
27.355452547669564
27.340539334272147
27.234184483582485
27.183379927003838
27.32272938655568
27.335667154982442
27.283798402358993
27.39422984741723
27.14277017936327
27.165221224915754
27.17792161915995
27.214849593577256
27.506986077273137
27.07461628305629
27.33604568095735
27.370958739187216
27.304474964986664
27.35350209178924
27.3663789215513
27.263949919152246
27.38485053173285
27.226673983761852
27.24530303854477
27.458786764121054
27.305884127190946
27.429392597056054
27.370154652937245
27.370220093282423
27.464279777461968
27.51756157149131
27.49241824396071
27.72585600566682
27.350692147196632
27.44651818394255
27.603490515292943
27.546796749170056
27.60881059934113
27.59118809302629
27.61795045847181
27.414655417030314
27.259720492903618
27.6097205018183
27.419930743533744
27.199258748613193
27.394213313692326
27.510398111839493
27.456507300806905
27.35178730770999
27.336899419297477
27.389059577027112
27.45778037635974
27.398371294008165
27.52194692470125
27.466692319686516
27.42862340698242
27.537350814368544
27.438810370113103
27.391785177861497
27.30131504754224
27.39024694043614
27.472320035942445
27.498397410491656
27.45075417820688
27.494854474925223
27.53620106235773
27.36810724436689
27.367713319151374
27.45865158510148
27.52502969031714
27.395532824490523
27.424453305977924
27.494834342338557
27.40011716434508
27.506156752746627
27.55177723122174
27.611516172575605
27.29669622532584
27.34355258904425
27.234280940354175
27.325527743463596
27.3590897618691
27.40733531923514
27.499630808745913
27.48489508967317
27.271060540354792
27.252389182482737
27.316038316536435
27.264429171062503
27.394076934955553
27.282958465724768
27.312691045597685
27.3959215992807
27.28088390096583
27.497703950473124
27.2768242862584
27.257978650359366
27.404053443082102
27.33684431518099
27.24608029102584
27.37457898245831
27.2756986753862
27.446105722219855
27.386865819197457
27.24595223453522
27.22186622074395
27.15927653587937
27.146558503948906
27.308384264446843
27.098000067372457
27.195947053550558
27.038128806080852
27.291440859480623
27.209835985879508
27.275358594741608
27.389062474743422
27.17235140980505
27.16337594237975
27.302899224753737
27.284828586412203
27.31085531468409
27.280146073242868
27.3947237368252
27.371006915070804
27.400117603663762
27.374937822265153
27.41516863261353
27.33817495567019
27.16789100289117
27.1955757873039
27.24032748653164
27.36028746168896
27.276154085386995
27.414340802751703
27.392081725513393
27.53254474884226
27.41934531806209
27.187159094634026
27.443042232947334
27.27587149448249
27.290811725960477
27.221663243382576
27.288013205053783
27.3010637496978
27.318607210642025
27.098022638082682
27.44746886536189
27.18578432940439
27.273468242935508
27.196489969963093
27.350624597738445
27.662467091125677
27.239481840721595
27.33399695286556
27.277560474967316
27.417685417667418
27.469460964234557
27.37466315268059
27.45443640719035
27.285019159248073
27.419451327941438
27.37849328289054
27.395700305048667
27.342886639275186
27.4823464072929
27.526491078440163
27.470043449258238
27.615137523086556
27.547195205173775
27.504397510783825
27.416636277857208
27.298635235669188
27.289058120772847
27.472694025193025
27.309954656475522
27.27936892514116
27.418377083825643
27.379617826238114
27.537967892478488
27.47358494721437
27.355271931143022
27.858107876980107
27.65531691514615
27.471732830386596
27.659757111674544
27.67995613417218
27.5888626699404
27.53716869044749
27.599663964328425
27.37097678842022
27.380117559411442
27.456933767099336
27.417903813013485
27.43679012033275
27.400344345984113
27.521338315359227
27.317043604892056
27.389278407613684
27.2521569829827
27.442729336581177
27.596986791398198
27.39159042153392
27.499364249123705
27.396259843292377
27.44881509298427
27.3828912650228
27.3488384765869
27.654345600778775
27.445427485613664
27.671965231787315
27.48916478182914
27.482973382178013
27.576623666575248
27.50988761619621
27.625384440690347
27.511156696335807
27.55628624845648
27.535645488875886
27.533418416453365
27.327972219911736
27.43790407924571
27.492698076401847
27.383646777810167
27.504682200030903
27.58206137212657
27.49791179555093
27.325834523008723
27.5008530211675
27.521241728038216
27.204828481365052
27.277202928098262
27.41531985765777
27.529657075533272
27.331457494561235
27.690063415682708
27.496732122220187
27.36763079447984
27.376501549771923
27.4281413353908
27.474494713418835
27.28968825529477
27.379148369479807
27.440521871245807
27.188154459306958
27.23107583525217
27.336906684034496
27.215942829623252
27.415244906580718
27.31955313312201
27.450710714258115
27.42908279174756
27.34990285877453
27.367987675534366
27.429671997393967
27.373044804375006
27.497811010709995
27.66289010700718
27.610580925330034
27.52380529138012
27.46316962877073
27.486598275861347
27.614891022764418
27.63489070609823
27.615199261448357
27.60497752743615
27.583234422064873
27.544730718186475
27.84415183722132
27.52975582806936
27.710487437170094
27.74970011432103
27.58566223140778
27.610210392946456
27.669667810943935
27.539682582927036
27.564322378064027
27.5367925374113
27.550005493128634
27.363198579519334
27.438892443722153
27.43615256752205
27.57916703028017
27.541656118885882
27.59443887761598
27.553871537847265
27.369405362383482
27.374699132037676
27.402875169256305
27.547182678091065
27.30914324280023
27.37896585445753
27.426772589995377
27.338346969804363
27.299619678376615
27.352435933528813
27.360928885818712
27.479115619554815
27.407285915578004
27.38122335247554
27.488192255407352
27.40056511011972
27.356403761561214
27.292760526342406
27.25488015109486
27.369689159540965
27.48641794961025
27.455336884095384
27.576810981210528
27.60809407648773
27.67861692653581
27.54648975018527
27.483853763874613
27.315084645834922
27.418022307582156
27.40147621627145
27.5803298746038
27.299854833747652
27.48729542451175
27.486403510529374
27.354035624638637
27.429189366967694
27.499733082446248
27.30083289958294
27.476715088042813
27.571337861482924
27.517200113755226
27.503407735347185
27.53733241992854
27.317912957218844
27.614586305340318
27.67918454292077
27.535646673794073
27.519628079782414
27.591017572822892
27.34076408315803
27.575854734247656
27.377698024629524
27.42911190096622
27.634744184172945
27.498127932505753
27.358490265296943
27.6190422098211
27.544723416496886
27.60831337166274
27.525977297815206
27.537721751924337
27.397571691503337
27.622093613245553
27.446378410016987
27.412659182148662
27.566262710711843
27.530548773970608
27.68594544455831
27.685007153353613
27.48268249124556
27.30845045972414
27.376674990668167
27.39282666050572
27.34449855456906
27.47191887189595
27.469047139788984
27.425335085860866
27.37426817400151
27.19876817245195
27.356708321578342
27.517524748552752
27.39697819173317
27.355398046033727
27.577192618478502
27.614563072470677
27.564121526206375
27.534589174918455
27.611166727077695
27.582641368228
27.437058616747645
27.497392944819023
27.577601110858485
27.513355222280016
27.562687937239286
27.363673058585373
27.23561904051755
27.347052933363884
27.476103435387188
27.53674940623476
27.520324551374895
27.638507913215456
27.568896948154748
27.52067256651156
27.50974492142787
27.42331578459296
27.491013262385678
27.522480108368875
27.48502354523814
27.428124601344784
27.286260332465222
27.570271893703485
27.482225167625618
27.4981088203701
27.621309707756794
27.659760180484422
27.44161530253636
27.45855987827639
27.576645539533583
27.38221779472345
27.458803983799726
27.388689185613366
27.462375809952082
27.513581597459495
27.246675444421847
27.50245779269452
27.54902094007224
27.449094889206563
27.623468132044678
27.52648788619
27.531736881924182
27.563538326716447
27.57633695105066
27.612996588781733
27.64137116457733
27.65733887027155
27.525828553480565
27.491787738103316
27.54577408784241
27.55548410276621
27.48621045042895
27.494285460438128
27.47053503607069
27.521249419592298
27.376513533300017
27.556128022008288
27.44551318116591
27.445350280744833
27.249811396173133
27.5113000674341
27.456601581814095
27.49669807769472
27.71364183025786
27.55571570632933
27.616783082165103
27.536269018919675
27.46714066098293
27.385114841344446
27.408998722540932
27.338134745798897
27.258692556206373
27.401423824249868
27.456344273099425
27.268971729549012
27.28305888134214
27.459029202056428
27.40133495107328
27.255235645407836
27.328336807466005
27.3982854950846
27.428745946102644
27.58419012753084
27.54595011684439
27.507485377442553
27.481805670570242
27.329660123817096
27.456498671585553
27.435871614034184
27.380014515213734
27.39152291510511
27.49649809799838
27.4895185211795
27.350885954781678
27.46979343059808
27.295571990140424
27.300738717223922
27.365467463215502
27.3083418598876
27.3900852774931
27.280520331145947
27.389517741390566
27.213470672090345
27.36934138754385
27.44741462794451
27.54323277083771
27.437006047676864
27.314718094699177
27.443928791112825
27.650368698321394
27.3793340086313
27.5947191810018
27.601693096463933
27.53461635094542
27.28617453115722
27.41957366847603
27.43569135166523
27.551813143223843
27.50517466456336
27.761638619665884
27.612452245111
27.508321530162153
27.4804257477936
27.648467738914864
27.54698148918022
27.477573360483703
27.481204783200145
27.4489227067553
27.37127169681618
27.42746892743213
27.437898514077396
27.236777066901613
27.383776967003445
27.560673100903866
27.332254360498183
27.625991381475604
27.488813853789203
27.461094245928876
27.40532409901676
27.50214486955918
27.379779686227412
27.383306591054634
27.17557521001898
27.35687329867042
27.379393666310442
27.445724436619454
27.441841875234747
27.239252083691856
27.28135437485851
27.450006603177624
27.406513418980495
27.344094778507213
27.438866224008358
27.229659671032532
27.36171349926781
27.271496322091025
27.535138004108568
27.308179319410414
27.387396023071794
27.39718380729975
27.32906778738111
27.155928720443058
27.23790840946432
27.45393650588495
27.39084227950238
27.598325842277525
27.392760899534395
27.433679335628916
27.465839478499174
27.376302979682308
27.358057311694886
27.431001766406457
27.425530276744514
27.332653955583904
27.58401744082592
27.500960288639973
27.534593334158178
27.579174130033753
27.468100587567587
27.50911943904283
27.450251769121518
27.380479199133845
27.407312029400085
27.555792203391718
27.43592342771726
27.44626587762762
27.538181043692777
27.672914179118603
27.37490181423809
27.32615112767729
27.417540580310888
27.64369772902832
27.6055483312677
27.622167849306457
27.276584488791734
27.431928872503217
27.51027664531455
27.586496169325386
27.589794385585623
27.5911797327547
27.496224975485376
27.472404063479
27.384484144621087
27.50431817408747
27.553628113767775
27.45933391484346
27.48310976252851
27.43216249815163
27.76696597040056
27.513115928386075
27.62488608588935
27.733738498975374
27.563300097339134
27.621212478442715
27.51928061347324
27.679401560839825
27.611392975582575
27.60851777655726
27.64531624489253
27.576681246910166
27.833542315545728
27.666978379315815
27.510504379182194
27.6832199229865
27.63906453076023
27.727869085595362
27.6409150930003
27.79011808206478
27.406428905833945
27.764759653969335
27.554531303805756
27.60417210490462
27.58214490915703
27.452554564027455
27.632336411112895
27.657352390881073
27.787532095156237
27.640091283554177
27.66595856246101
27.355392600908846
27.598227489202397
27.571912969220655
27.509189138748173
27.60660645989625
27.62501999688698
27.61035445729462
27.582628284738437
27.48510064910308
27.64752719893131
27.582218192360315
27.59953391770015
27.572836848542728
27.567721869241304
27.57882461007448
27.44910723636522
27.673086107895912
27.608388798324626
27.703792554026293
27.640396282978507
27.544276936688377
27.343980965931863
27.440394917784484
27.603020945034693
27.296687299065184
27.417705220098508
27.389437501736886
27.564954995629577
27.457375648946346
27.45138416023822
27.546067774193233
27.41697944334188
27.408378169774757
27.450472162536894
27.555143033981143
27.320956582044907
27.368113523984874
27.23879596146563
27.4892830635083
27.349923461010466
27.28706714473729
27.424909979595874
27.39340285364377
27.187630804435145
27.270118924457773
27.451701554615717
27.312237504011218
27.371517634974968
27.60335383493453
27.550113065615275
27.513387505433204
27.454542628805576
27.3901798857326
27.468325481876846
27.4760121867931
27.373696519469835
27.41574043112817
27.372389442989224
27.274150257555753
27.131594743175242
27.109464747406832
27.27997141712319
27.390129895487384
27.225947686046876
27.242594052634203
27.185424047675617
27.019735099718158
27.045600763435168
26.9982161725577
27.243696289399427
27.07080537523025
27.24588336203786
27.34793202161604
27.356029477623984
27.30154231075322
27.195380704586842
27.288645642057038
27.289489872071698
27.36227922158043
27.49901413989544
27.15385223291115
27.177157742902327
27.476607269994506
27.46307847882562
27.26296345536108
27.19950893610709
27.335494187451374
27.404874244806702
27.22520482139184
27.329946831750767
27.359250690921662
27.42442517376259
27.33016127923353
27.441384837142554
27.385523305400092
27.355549423139053
27.37807998422935
27.063079517048223
27.216912064531844
27.246008255692487
27.111701158513323
27.196573042868778
27.15500697093881
27.112743933558185
27.144302003295984
27.02747852184239
27.267198279529993
27.322171056130703
27.152626983704263
27.29530854089106
27.29704424947141
27.341953475667534
27.272809645852686
27.270256333427024
27.15888517309757
27.14645780651582
27.34873769186108
27.207557042069343
27.19678594385477
27.130441849021295
27.18790554006566
27.21966260244255
27.350806259677327
27.231966734769742
27.38998097177712
27.360090234439884
27.432011338684273
27.366404256575038
27.278747654359503
27.258400487997044
27.338198558974756
27.5264884617502
27.21918472840391
27.293505659981985
27.161886315108518
27.38004219677458
27.354978867599797
27.310295050257018
27.24932694827495
27.30076305135985
27.312786545629663
27.333258857437457
27.041616241995445
27.235457469595236
27.29179463302574
27.36425726091089
27.447152422435025
27.374772425337213
27.46179517622123
27.28813080511173
27.33299766561203
27.341625506890313
27.553475025268146
27.434396250038223
27.39620555551372
27.466794723590926
27.36797524502526
27.534197885987886
27.42716007106193
27.605415959282038
27.38436134277561
27.44688169063529
27.386832255881977
27.62275392633755
27.40323450107416
27.33777512822958
27.441656662665782
27.368959838901244
27.22578697224535
27.30548079117097
27.35865975087863
27.312588230637683
27.312048578654604
27.392046558317034
27.40099441009525
27.43074692313493
27.408196610078946
27.51283080313657
27.32764755122977
27.30905197988875
27.240694441912773
27.15830955661066
27.3873473088467
27.160879511246037
27.347000187365186
27.235721535106347
27.15851582467757
27.022838307401454
27.210320537269233
27.087000508719637
27.366443211161826
27.094223629434026
27.2409341054586
27.230512070337344
27.201235192637558
27.433641919905313
27.383259758154107
27.316346032391788
27.46150117549565
27.38849690910667
27.323508586611066
27.255258947039685
27.16525946995024
27.25990819501395
27.358322737121476
27.376923526348683
27.42617871064371
27.35636565896897
27.411744501186188
27.555132951542006
27.56124727171658
27.596057362027054
27.629454609797467
27.60160835064142
27.679591880438903
27.576400605792838
27.501900941897386
27.469498597328645
27.357184984693045
27.486533608385006
27.472995465174318
27.62670163883247
27.42380390218135
27.496515602982655
27.588162444756524
27.560560604121385
27.459860759682222
27.473713209984325
27.496196663068766
27.482699073101788
27.259760557292374
27.354224846277397
27.46445042115096
27.51933826192034
27.360236878833174
27.35376338150833
27.489425730853974
27.420152925204874
27.359311221015854
27.406542982261843
27.493412012821818
27.407115617718308
27.43094064958162
27.38526637863839
27.411049207302167
27.570533702478265
27.36421004539526
27.35731166626073
27.442533015081207
27.382807087508716
27.51206475103526
27.526266782593936
27.39573107964427
27.493129621368357
27.515006935131705
27.446818070857052
27.34258446407079
27.388148063402696
27.427177066983766
27.312681212171256
27.344265538737183
27.21279367219955
27.42558146161359
27.409687472830754
27.37400392712074
27.323968864436548
27.35916509520035
27.265186443739797
27.510402635167075
27.357146570299637
27.357460294208828
27.46566643520595
27.407580467080457
27.430274999104814
27.33317006965571
27.413932125817368
27.256668934920164
27.499720724743312
27.390965753162185
27.323414492848027
27.512708634622157
27.54985385780329
27.373045819270178
27.318298902209666
27.564664389503648
27.582276869061765
27.349350313097403
27.447144179211033
27.430854368747493
27.385993047828467
27.28667229235102
27.354525633335484
27.308903065013496
27.295409003149718
27.394339105116448
27.4665939319932
27.515511181622493
27.42963378819433
27.38133474654875
27.59626425070062
27.524780263631147
27.440730074775114
27.345256075771676
27.452035340846987
27.34278295943976
27.279640215511506
27.463582431519043
27.473910446874775
27.34324914450269
27.495896303671653
27.35846874140173
27.33931603777488
27.216184188876685
27.30842129029571
27.341874629966014
27.370038002457093
27.415433657420845
27.594084565925858
27.544208437770347
27.53267175230394
27.493895417631506
27.442508088891696
27.415532964757382
27.216623240463942
27.349369009180975
27.306438273208116
27.425001917305345
27.33905378386479
27.253010182005394
27.44496831176434
27.453341747434862
27.413900880166697
27.567908837161728
27.336473600291573
27.40743461948758
27.30549245549816
27.319967184521058
27.470964076355347
27.5494200305845
27.44839033522529
27.36289397789354
27.30873601176745
27.49001931726475
27.542154229931985
27.447137018611453
27.476280777141323
27.474557163285034
27.383023108310727
27.49611210744866
27.593189452481035
27.403992049382875
27.35113961823242
27.311767800565764
27.25604155503231
27.327636053691887
27.305160541855997
27.262227152621065
27.17665417665046
27.25702899453583
27.41250110032406
27.35309151114255
27.379822756036727
27.33318894778121
27.336620163872798
27.611410192411356
27.250471191977116
27.437278760014493
27.415374098767217
27.362444565245514
27.44189772123863
27.3867533818119
27.322484716404283
27.521797956675076
27.526329688994032
27.725496759733044
27.389445048768533
27.550310442570975
27.527126668274438
27.366397088581095
27.446548790631258
27.27787442289146
27.43440316984944
27.55062906279877
27.35097294698076
27.428395299630395
27.400706628466907
27.464095429055156
27.42315129539179
27.573154766678194
27.631505809733856
27.563265651190328
27.6288495621465
27.43837711559728
27.51139075395904
27.587536732642537
27.466470634584173
27.45546828765446
27.411215656851713
27.35468007934296
27.355932818947934
27.30445069369256
27.307405956279666
27.377749744066556
27.382519213737186
27.193460001560666
27.46862997508513
27.392220890988284
27.480172827404793
27.493127180679352
27.55141948014917
27.5531288605392
27.339389747189173
27.312220334225596
27.453021771667622
27.383555178311866
27.536300691587826
27.45077556149188
27.45024598381645
27.527799518408294
27.515491996502114
27.487882579653625
27.53494646836116
27.266362387141175
27.49712205834331
27.39536480525898
27.41894228640392
27.469123111996222
27.42288176161362
27.17019560959094
27.44671520104854
27.512131520824628
27.303128228915032
27.720190468011758
27.675706177666346
27.655559630689144
27.638245647903933
27.701840714865117
27.521500668770646
27.772974462437276
27.678108932146117
27.51328458390793
27.50997898658576
27.442040061005585
27.550193761385785
27.4506982363385
27.52112056990946
27.64208586641236
27.509216857810333
27.705114608271355
27.60791706603142
27.679890651463047
27.58754170485155
27.63734504897467
27.4072773192106
27.502622457855267
27.49985565853155
27.338270328115833
27.469112114629404
27.520545954265625
27.47435326562112
27.45757337426588
27.410508777213845
27.479816619624422
27.448264438616466
27.40880437845542
27.603710574463722
27.503306982416074
27.50330953287074
27.5917788790362
27.472235684571164
27.410702951576432
27.460101147685208
27.50818133027794
27.5652403468272
27.45822454880259
27.29471466979024
27.557013384729462
27.602528637995423
27.580083874209688
27.54229015238498
27.594734651963577
27.760712071546923
27.696927082019016
27.592366345998975
27.545056451103026
27.4299066778991
27.60932449004769
27.722952991437193
27.572853684584
27.59684891036049
27.829124986061636
27.87979360742458
27.71913874352591
27.72228816653439
27.579365651391818
27.60013683801192
27.487066600450518
27.441243277122023
27.658447684927104
27.711497886940062
27.486724659105928
27.456101300456037
27.4714408141335
27.654770036563455
27.500697833313943
27.602543201566235
27.543272324540258
27.582315040304735
27.547967909067285
27.41775100305862
27.3470429185145
27.12669327466279
27.292389543053652
27.19942024323248
27.535122611260373
27.299454865606315
27.418908815903208
27.268545293941273
27.406282358814142
27.442475847633048
27.487304960505522
27.387396197611046
27.377194752925035
27.46785650071797
27.63086373248088
27.59801524453579
27.670901553211674
27.604949119279432
27.670584799450914
27.54944021874601
27.559850712344996
27.729716854060218
27.529831082789574
27.471471761284786
27.564496043263542
27.51699174437521
27.483904950536612
27.601227629891874
27.547648724227894
27.574577663692484
27.512895796108893
27.609946355325004
27.322548953656785
27.78874983116934
27.719570609262473
27.653956563216394
27.619422538458764
27.679173410132844
27.872065779304254
27.7423651440936
27.58238773397666
27.747261454753207
27.611609236366306
27.492741702843823
27.54699927588426
27.443387271205307
27.418824797973915
27.551734084478497
27.419720502476366
27.58682170311203
27.689648119629897
27.425889668491912
27.5680436452145
27.45501985843292
27.590181870019833
27.60128860607659
27.591826248070728
27.776300944679665
27.767109439403324
27.576181025377007
27.56689732469163
27.609296083624148
27.624935494364063
27.757349396066253
27.64142365516028
27.587416153438596
27.471113943041704
27.421797764088463
27.570147124670335
27.471266168843716
27.454028063335194
27.7052120052216
27.659235656179128
27.364595274385426
27.561828439751572
27.472460784313963
27.514590230983202
27.548860710480103
27.524014491743063
27.52549961021354
27.434987612886264
27.41073229263324
27.508701845331235
27.455230414403847
27.375435521933873
27.30008527397826
27.35730379023202
27.332234752825606
27.38023681315756
27.399123493556058
27.46664614085305
27.38669688420543
27.66955612547554
27.330799128342875
27.55040196782613
27.533780893226066
27.637408458169418
27.46832544126613
27.459546348402053
27.477666902762667
27.64330785296337
27.348211534039063
27.474820313961054
27.553324482093714
27.528025397967518
27.5977477695605
27.631444470253783
27.326910806525945
27.43394788510362
27.583327684896428
27.407736338819706
27.384160602581467
27.385329985850664
27.372719568483067
27.392413104611258
27.280683993699753
27.50347668845761
27.277686998715154
27.18818342237705
27.52523108131334
27.354986933323108
27.434583552788776
27.366183286303748
27.289113542148183
27.417131197115104
27.43426426665864
27.347654842921575
27.4741505988406
27.250916922246027
27.233728653126388
27.444982461993533
27.436850330400038
27.612981724672508
27.539133899130853
27.80271046420475
27.650498209693488
27.463165636242945
27.437553038367604
27.31354828922184
27.458826338064032
27.39708085025624
27.367170206378077
27.296923119273107
27.452692312904404
27.589933848949578
27.61857784621887
27.684310391263917
27.552476095674514
27.537747432337753
27.414908727337053
27.321936049628754
27.46076033444913
27.60284639189007
27.430887423194264
27.37570412579522
27.565259695327956
27.408535107546694
27.49135589152098
27.72985873143642
27.527742732724914
27.504645966769704
27.364296071666118
27.4762430282024
27.542612617673583
27.59963804064303
27.317359566254524
27.20126813887272
27.340918179299777
27.20704716832795
27.45032386169251
27.33684538507341
27.55163096362116
27.444517730668583
27.404392018876326
27.398853691525815
27.491743032452174
27.348400525425916
27.45768849053786
27.414116758528714
27.39590662273228
27.579364958145828
27.37193375896413
27.22638512582677
27.458141425972666
27.60385476830818
27.471790175216725
27.561917604852606
27.376779250822086
27.248267004221944
27.47761973522113
27.667266020341422
27.604092366186528
27.47222449676198
27.433853647086625
27.465958310256863
27.600815094166684
27.4412454434612
27.41842752439071
27.36655688551931
27.59920184438835
27.454740024983096
27.53395040638377
27.583655552934324
27.500380922731683
27.50931168641878
27.525467278498724
27.45034958286285
27.51240759043841
27.73217642735866
27.644523670356403
27.441272161123496
27.439093846338604
27.503163130715215
27.52973475787139
27.63586872543789
27.627806555486494
27.614507942743654
27.559472617480804
27.593254085856405
27.541912618205053
27.540864596030914
27.36595126608911
27.38976522687263
27.532942136147422
27.717712238791748
27.579574195051848
27.32526728771516
27.152028514594164
27.576793513728322
27.39782883307513
27.310282170053746
27.46831188955645
[truncated: 98,002 more rows]
