# Supplementary material for: Comparative structural insights and functional analysis for the distinct unbound states of Human AGO proteins
Source: Sci Rep. 2025 Mar 19;15:9432. doi: 10.1038/s41598-025-91849-5 (PMC11923369; doi:10.1038/s41598-025-91849-5)
Supplement: Supplementary file 6 — Supplementary Information 6. [file 41598_2025_91849_MOESM6_ESM.zip › AGO4/r2/N_L1_distances.csv]

cm
22.109074259879183
22.402362265013757
22.086281276936518
22.043003696183558
22.44403126637595
22.39111114065823
22.10632226903463
22.134751318702154
22.331229122261664
22.231319845824718
22.2026542258097
22.16556664876707
21.87667544947993
21.95898143480193
22.232041010613557
22.10570989817868
22.20941087859455
22.168953406210647
21.9866130487777
21.97709400443118
21.98989418499492
22.255257662447764
22.220553004187728
22.43239748998437
22.470289918877718
22.487891254279155
22.173924248595842
22.07279132066041
22.43327858678203
22.196178498083288
22.220009613202343
22.193825814407106
22.232398975515988
22.231764617565435
22.232156192705933
22.130459542075513
22.24684587184873
21.943175413696284
22.069534067152077
21.744027144093884
22.076133250498522
21.870415784208227
21.994362862497955
22.01459783149665
22.27024444357682
21.920451400165852
22.011881706516345
22.03538112327754
21.742228486228385
21.777336348231934
21.751442649449043
21.781344209612264
21.96096333642125
21.75331413962757
21.820772131919856
22.004940820856188
21.918499159250718
21.905258067424807
22.14753870171084
21.98432207711308
21.930424640298664
22.21572045237427
22.243518720736603
22.131671483658167
22.170622736122148
22.000244700801552
22.0234279837401
22.069731548709164
22.38627852715748
22.161917311969344
22.093011535342967
21.896016206635892
22.531370962978794
22.42653023621674
22.508935937852748
22.438067265818884
22.122871999804172
22.169086644413525
22.177424052266307
22.31853638157916
22.127514955480873
22.299162929742344
22.034279826674496
22.29543547378421
22.365155333343505
22.274673171517552
22.085059447695702
22.31661040385847
22.274726698960805
22.292904966991962
22.381674280846333
22.22297430467631
22.33704442637178
22.398034320420464
22.45136864788578
22.39879824832825
22.607494311040888
22.32702747294258
22.54462886821768
22.444718905982253
22.394642784805335
22.30776239091557
22.408182096955915
22.387255425380438
22.273245941177294
22.287281785632295
22.518322880886842
22.409408259786463
22.042098076454003
22.138762188810592
22.22361846994232
22.068720134074383
21.91332521432249
22.110253557411234
22.144897811442217
22.2355398715105
22.353171635608767
22.339728208684704
22.35350642921804
22.443168735407358
22.363545264439665
22.26417704709347
22.473702823929294
22.500077512777477
22.528612855896448
22.194760140040966
22.190140151919266
22.210801825281145
22.39052406607164
22.053629874024008
22.102592817160257
22.26437051643903
22.404889300061622
22.087518429120575
22.19149930100477
22.376254662791755
22.06626024671742
22.024230150854134
21.978304027027868
22.25878528696563
22.128610710786116
22.368867215821915
22.041143814210425
22.297332721244043
22.104630398486044
22.36968794568734
22.611175839856376
22.327291619426855
22.75230912965228
22.44397471324743
22.60867984764453
22.538617180966195
22.731657179305664
22.538253989233883
22.601295113615357
22.528894574614664
22.735140668607972
22.532533966282603
22.398717823207665
22.47606504177275
22.595504346182747
22.778716235771963
22.62360773483161
22.60132954115559
22.574483691872278
22.627312342449276
22.531724035850296
22.416733648404204
22.21572092751015
22.2229536784508
22.282904568381394
22.432125961575775
22.35938749993923
22.29281094536232
22.318559449175137
22.44651722687647
22.442589003263485
22.620117190233
22.31854968223827
22.424598383982946
22.30464943676801
22.239253611378217
22.239344535807245
22.30833871730569
22.53640947342173
22.345042338768145
22.29148877935523
22.17015861379417
22.198161258833295
22.253371945142984
22.090548052401303
21.9080668491647
22.022620068898902
22.06446388048441
22.153557157379375
22.323140885809114
22.367705928911658
22.241036033440913
22.25427954478623
22.107763647427824
21.941115870833897
21.870304144053538
21.832534954350024
21.911846508453312
21.836363881714018
21.851502017372336
22.01620774470693
21.835069122560807
22.03256674337411
22.009759489923127
21.971749820972537
22.01608096586147
21.72407065217858
21.92068225132698
22.071844930265325
21.98802010942174
21.926430629567346
21.84200775556334
21.594768514581137
22.047390068697474
22.026971478253195
21.819634918311753
21.777288902867102
21.687543091535954
21.804972672216778
21.773567771439364
21.690738109858184
21.808711384166557
21.84506742852473
22.072285423546646
21.835690914424603
22.13742993056449
22.095885286229617
21.953546848009555
22.171818798466038
22.237552249761887
22.143871994298944
22.099702823266554
22.06193356238913
21.947276296708228
21.99459534619034
21.94476883831902
21.809192903658555
22.021438242466193
22.206092044952342
22.05186266646766
22.18067135462065
22.53292684698984
22.3539629497011
22.234116614979843
22.06650950222194
22.255374273302156
22.11650739100452
22.13011544709796
22.166162970180835
21.936617301968358
21.952185584487562
21.994259681258907
22.011539047204238
22.439662437870297
22.205609664834764
22.185894478840513
22.134042589306688
22.134748987853214
22.21956703038526
21.95753149671455
21.906935384012737
22.035440466836395
22.341274143530303
22.27787125105128
22.26056589707113
22.457969818000944
22.373665939752723
22.310906579524907
22.457490011539626
22.32940551226213
22.400790920944246
22.451692964268737
22.132673270621694
21.94276688838504
22.161345108475427
22.04791825082538
22.218015096467944
22.483673307649706
22.452147968378103
22.28019943802017
22.332746906614847
22.318339071394558
22.27867679342242
21.851377638149145
22.001788935817515
21.941789951639837
21.979436862320473
22.29917193158976
22.094051234738675
22.24397456399897
22.155348006804946
22.33636408973464
22.355155369907397
22.243330439182827
22.42326146087867
22.26268113068931
22.045678493984877
22.25113242289103
22.24186577160491
22.524354600924514
22.58596530736867
22.421388456666897
22.284900193384257
22.361405731100874
22.236519535249226
22.305499581921193
22.26980296801294
21.995216372097634
22.28911500810339
22.416863327852035
22.38435941985792
22.34713742221519
22.343338630386402
22.272502973302068
22.42076667348213
22.46051912695967
22.499217081889142
22.379644133006952
22.121759351697865
22.033951996311348
21.894673525910125
22.329874537171822
22.278014598475394
22.31907897304519
22.13774094792546
22.27388552588605
22.421421069556494
22.79896500902207
22.58581209885529
22.74734020009234
22.698729079935337
22.6288840244987
22.72780043181476
22.647453247564297
22.544863247446994
22.61384194106095
22.735617552639063
22.450645461749
22.208992379017747
22.304790158672873
22.15940277793747
21.9843218315351
22.0490119984664
22.16629567301611
22.19600672019628
22.275522218983824
22.373848389460953
22.29641633066796
22.19179510215221
22.142799983590756
22.351001471335845
22.153228409331266
22.218866616372598
22.184306264737746
22.026844575844393
22.249927946090278
22.286529957026602
22.115262271468655
22.3424734870729
22.594946127323766
22.432674152280253
22.418337775263726
22.465489050310726
22.221673081285317
22.447726781822514
22.048360584563298
22.284576599219303
22.13876749333654
21.856906375204584
21.99103575142254
22.14365064933546
21.974955215904952
22.12870719530009
22.099581748417823
22.036247661075123
22.137131762671874
22.0075000968542
22.172603176410654
22.147767892664476
21.89144744304944
21.97817618564212
22.33221868189565
22.105858884002625
22.328963356888366
22.0928738009049
22.032215544737355
22.275463281128825
22.381869321129255
22.244319754663163
22.34213298660715
22.65544067315628
22.166181151815525
22.286510337440564
22.32387150998436
22.226886843747756
22.067650009874367
22.272590968448124
21.906253898637626
22.149315584145143
22.009298724043898
21.86436009305264
21.96507567751597
21.821634883412408
21.80676010090443
21.806415870672957
21.938894402619606
22.009741768159987
22.09739729282132
22.045863354477746
22.118513207939177
22.000791083735855
22.09332037100459
22.08611080581475
21.90967077878748
21.729929964465143
21.774581750532008
21.894189881777045
21.67544924280289
21.680332625640354
21.698827889405898
21.857701880233737
22.064263305682765
21.815463974510163
21.967676884146012
22.00234625226689
22.15811507348299
21.79207991487191
21.965326379324953
22.002351217675244
21.820227951991384
21.823578426409235
21.956786668756067
21.95817638486329
21.75522339707866
21.869665318823273
22.0428656423859
22.054177551243473
22.21058479962523
22.21628701865272
22.16309367068928
22.11298755701115
22.269749488729705
22.358612187914467
22.10900832968429
22.372986105284642
22.132670689052915
21.935747568892292
22.000739716907116
22.022175947853125
22.04389875158928
22.051535838723286
22.091509694435338
22.0658759519128
21.99948355866504
21.931033439295923
21.92371318654774
22.0087186154994
22.19437879426976
22.31379799533598
21.892641237647872
22.142490785366956
21.596227655447912
21.95948804592458
22.08409723156674
21.93450332760271
22.0556584785613
21.8232408363552
21.704157576400085
21.72985917868354
21.80399835845259
21.717772280784477
21.68777206855946
21.801976540805214
21.547881602932872
21.506658205439447
21.598469232700904
21.637959058078106
21.713319990550044
21.761533927019446
21.44352656941727
21.721212127931707
22.037967682405153
21.955383621022445
22.06395587893445
22.037711458653067
21.917310864758864
21.9235147413893
22.088148412175023
21.952805910574885
22.149976595155792
21.923216968054238
22.068357964112426
22.017925031603298
21.740856646466636
22.040819378507287
21.886341621454054
21.73507189671467
21.81381618770059
21.773214593414522
21.897819456218688
21.752429331306242
21.744014359514235
21.838425642996075
21.783657610147994
21.819715688042837
21.788949652982936
21.74261502810629
21.813319024681782
21.749107703173213
21.665200991510027
21.5525409362048
21.77720316306584
21.774689457709073
21.808307619910853
21.98854907548437
21.87971613735447
21.893545737004207
22.09409833097484
21.673603162793828
21.655775144103643
21.4952123625174
21.64359473112773
22.0814860453975
21.910559107434704
21.799409418820925
21.78909102932689
21.620588128389333
21.583594017039335
21.689815849541468
21.668055404170055
21.626915630642614
21.63314003562326
21.71702714551563
21.176535776747038
21.349280893454637
21.51827596603679
21.746197662839826
21.49109915721369
21.691980831206497
21.752165929437428
21.629293876309884
21.394810565637698
21.662939936300546
21.60102017740433
21.623331309338298
21.80372870307584
21.892364754484028
21.830627223374893
21.787535420555145
21.584060107980214
21.936824980410385
21.75442308141835
21.850973778759883
21.894408599713227
21.729801861267823
21.726519085355868
21.879542648125035
21.86805107418775
21.578509470438902
21.549064182819567
21.6561253915307
21.613487258002
21.46878680007491
21.465742359937067
21.727929914112618
21.752053980864158
21.605142411850228
21.550998905432497
21.902757208627104
21.867388650907692
21.769107052487094
21.862654293804965
21.921708187515943
21.784800086506444
21.79639195550438
22.01112377303953
21.84913196425827
21.99655784896247
21.944879656544117
22.12927095113536
22.135914331448703
21.891707072883612
21.83612435940289
22.142661370298452
21.44926062235849
21.35742326729736
21.513835513729482
21.76533448833265
21.84955166127819
22.030299702921244
21.99019621448615
21.906536890825837
21.94802149496974
21.748889810201355
22.192929084595928
22.327939342811074
21.98839276947436
21.647886037763474
21.43865755672742
21.545251094703197
21.668458434350413
21.7795150421907
21.8133584875223
21.667094119789315
21.706413929138666
21.79937718671948
21.569165416958885
21.914710388639755
21.889007038251425
21.85504781287435
21.792946588782907
21.907910250955272
21.611929666258412
21.830378675980118
21.62457485531508
21.5218035669935
21.9368527289695
21.71870706095354
22.01126599984163
21.954799743309977
22.330791645636037
22.126727229209557
22.13982604287637
21.72190720777378
22.08257363598174
21.88222064563035
21.83871127485823
22.157535940564546
21.931329699384595
21.649075166221973
21.6867801082248
21.868099867619687
21.501394968711285
21.522050954012016
21.821811256178023
21.82664281961183
21.77058535744469
21.920673596809166
21.538024272260493
21.91126458539909
21.779206291817342
21.709325397677922
21.648607966708347
21.629970995441987
21.722824385736324
21.555336349009124
21.80247864076822
21.689877329226952
21.736789229367403
21.317674142515806
21.562700686061802
21.52753664916044
21.737614547918604
21.70375209433818
21.657369688090913
21.831173925817243
21.63404829619967
21.5773512085498
21.82756047123744
21.580237241655755
21.74145760503813
21.867862492078448
21.82839900575855
21.439411319746686
21.56635355211285
21.705825381761986
21.574913623077062
21.429462878039214
21.618319777950667
21.858577088704546
21.67652699838032
21.718401341986727
21.75495329063253
21.919485484417816
21.785955218650646
21.842506025556922
21.81364080291419
21.90790008995628
22.145665662900264
21.909952988168655
22.05795489564807
21.892881332194474
21.887602043972063
22.03631463460996
21.78403824377048
21.720578122617532
21.90481199661128
22.086367771032002
22.012174126551656
22.016779620053907
22.0435402993057
21.873442691177253
21.8017383408707
21.82994104547862
21.631512952948746
21.876832434405408
21.562094978604375
21.527524254812835
21.724923769719158
21.578406762117147
21.785616530904004
21.412584340070683
21.47978700803927
21.728177190859654
21.51968007199854
21.553158914241585
21.62106499586207
21.757132947493893
21.42147859683202
21.37372625165183
21.35146247700784
21.515135567623442
21.528133020682585
21.386742660542666
21.48835088489042
21.158525160743046
21.56543661880473
21.585036709566708
21.52620037864378
21.51578697496742
21.31744643638476
21.66614783050792
21.661713811353007
21.680225094592693
21.834672309984207
21.78151525445258
21.64716824192348
21.809388510842957
21.87616265708518
21.94671618267063
21.898629605010004
21.946670672157197
21.892567323966812
21.862735679469054
21.93176312386458
21.904845951541276
21.863202766673187
21.76460099240923
21.950984156236895
21.76298760452134
21.923956454790673
21.65339458430134
21.696465674383866
21.805504093570224
21.69379770448037
21.78681120596497
21.925015317129432
21.981544163794368
21.974677785415402
21.951360107191903
21.905993642668165
21.81577012466922
21.82929570237477
22.007895671624713
21.821591588564264
21.8012776234732
22.039991317240975
21.694944673002176
21.801075413517488
21.96701181756063
21.76771264175358
21.684016074877494
21.862420872338326
21.7890610182721
21.695531867121698
21.811904915823554
21.596528821090143
21.467659063917402
21.808844259248
21.8634124705212
21.72719008450439
21.54019728123537
21.507460183658484
21.74529060840186
21.769594438466967
21.61894069424104
22.009374832136864
22.016063539654716
21.964048742703277
21.639518089308755
21.868072245415767
21.821887551923375
21.666735380266307
21.538888490845757
21.70582641217334
21.804199053624963
21.905091564529528
21.923470850932187
22.2377848808703
22.07956608681937
21.976711932224426
22.203834236734487
21.734792535347005
21.966782248621403
21.50144474388632
21.69776209145964
21.57493122496474
21.554422907792034
21.692089076199867
21.64316592373188
21.653016656490493
21.89137318054741
22.256639551980523
21.894282227297293
22.048861100196216
22.095975819087325
22.52048366112966
22.484328909065674
22.36537875965887
22.393661025994053
22.2208521403547
22.11756392276234
21.992902696295523
22.04427189018021
22.01487272207011
21.86610824549104
21.76464210422679
21.89547939500947
22.226222009058187
22.20159857937551
22.059913500861633
22.03361442535125
22.110894420925824
22.147944935271358
22.113042281118837
22.27119888945659
22.094814030536984
22.1355525682087
22.2108230104665
22.142220175191074
22.086051802630326
22.365324304213804
22.23212163302135
22.218922846002325
22.156020847018564
22.0883532062108
21.954916584807037
22.24364324114708
22.112812273735265
22.02654170016011
22.003474936231804
21.941002355535854
22.055090799456597
21.95638527475164
22.05789027185982
21.78386478039672
21.819209842464865
21.99258987787354
22.07881649324579
21.946559932255493
21.547420591052415
21.96669072381273
22.161675905555338
22.155425271787642
22.107947704062003
22.155039673523664
22.164938287465667
21.939925691674258
22.13627841529264
21.976941757311923
22.000765512546202
21.936548289932773
21.956148760454667
21.941706234634147
22.13477307404371
22.061823726056826
21.852865008343556
21.878246016551536
22.052596546066997
21.958555495831266
22.102843115045122
22.04181995439436
22.048532201741452
22.199630117040485
21.96306015547107
21.957629986479596
22.0195981876855
21.99899028219813
22.044831810094976
22.022946370966146
22.02887774237302
22.170822159387146
21.916912815964473
22.01774821857678
21.972662536633162
22.080559299289455
22.109315644999974
22.10059583092692
22.065641615066415
21.87767503704903
21.980084535441026
22.20521100717729
21.921123721819324
22.124727796322013
21.73009771230631
22.05759396776636
21.724224255486536
21.87928466517862
21.918069329374493
22.18464191589402
22.02609085517965
22.11235756539748
22.088341650675435
22.26801463827196
21.892393539030795
22.007380118572506
21.96914335975678
21.916113924296027
21.79152087906171
22.007761512207026
21.73342615373159
21.910649285885757
22.026431355727308
22.124303359357988
21.92498202500149
21.956267099604844
21.947601299082816
21.90424393883421
22.213672039261848
21.924494433660232
21.92788101767448
21.87904048569519
21.837782488709962
21.99883667924265
22.170239073394985
22.12409402040735
22.342617118262098
21.823954451250305
21.909208123968988
21.844197059952265
22.10116606093242
22.09872234848386
22.07011260561775
22.275692367149606
21.834128096346216
22.13279697399201
21.866449866240377
22.010914722663692
22.052294937502
22.053626603390438
22.188864610594344
22.498246008038496
22.136293296477355
22.04500801904344
22.255497747562487
22.11271552386544
22.025971226337855
22.01290904298532
22.031486798428148
22.057067176674845
22.083082047957213
21.717708596238857
21.946695051336008
22.023977629058923
21.987338874500672
22.14545020282976
22.13169026144543
22.09570929443258
22.092745979972822
22.577362332279414
22.209589792708872
22.299481341738694
21.935133631869373
22.29004940492924
22.252560861894914
22.063781571573767
22.10342064424828
22.014629015705008
22.08442759954547
21.81912685401839
22.013533236860983
22.138474374167526
22.243666348751375
22.172290612155802
22.111308153087013
22.000546164005904
22.0902568635581
22.263207527045505
22.011135815053148
21.96047678111261
21.9617650448654
21.82287961769858
21.922583859732917
21.78164412905493
21.88573667246136
21.983253634958515
21.764227065134396
21.683657896258556
21.81019588393535
22.071828339725773
22.190779703441045
22.079557375306393
22.163437995499287
22.00269560759143
22.117666083287798
22.28333927057762
22.222960380885294
22.187531044533706
22.013182657420483
21.99202194217393
22.167676120794024
22.199574313803225
22.13381956255276
22.149438049282264
22.047868028556135
21.984779838447032
22.278719432130295
21.91782381392526
21.79790359271097
21.80478671091775
21.883869382097775
21.94848559680213
21.788356586608376
22.192753197616547
21.760604492609293
21.925695394072054
21.68599398216016
21.68029275129574
21.964580456566885
21.95195768852243
21.71261496510489
21.644304791520916
21.70493632544885
21.843339409887157
22.144828148501432
21.78090189557816
21.604654948926825
21.995431850162536
21.873360568987238
21.878092272937213
21.896805410621447
21.934773455587052
21.86897417259944
22.13965946169079
22.130761125985018
22.01339704313675
22.07879365675166
21.957836030129975
21.872627111594465
22.004971793521054
21.86391316546781
22.00052331515131
22.088296716713998
22.173045914762895
22.013157376593217
21.911305469966905
22.092485282481547
21.711024140740683
22.00764180947892
22.094752561946873
21.96531089746645
21.87296885502
21.90664649584083
21.876424391929085
21.8659027573486
22.138250364552523
22.016994111871306
22.16681166787048
21.948648047475267
21.80110592614956
21.690420952896247
21.95848596471811
21.661092501681942
22.08461813140643
21.871978213141027
21.825686064846256
21.818807970959096
21.991233526723317
21.884738490890015
21.85245565168707
21.82559652226785
21.853050368782906
21.852655910870027
21.810139666618053
22.124519926711812
22.06511321943777
21.798367698470404
22.09723412674236
22.098199871882525
22.206704970966296
22.3338111642705
22.331916703103992
22.258552801110593
22.359500008877593
22.348884510319145
22.03770643113815
22.127884930120967
22.024700823751445
22.366685644193556
21.985489235610157
21.929155316002344
21.98665724131087
22.253407299206234
22.10647083529955
21.97304117703538
22.065567248031492
21.81015184457988
22.118343409979317
22.296646897130803
22.30154937692274
21.940351142948618
22.005986919968908
22.00645160972298
22.302177760811244
22.07206688474152
22.099256170443216
22.27996967888144
21.80527972023942
21.67596413752368
21.904142206842184
21.819413924902484
22.144576909356743
21.957981333127822
21.858439905407806
21.970669924489226
21.96140883053834
21.86137728070355
21.740220844558063
21.767762183844916
21.625543665466132
21.654942145663743
21.667728422096065
21.859267566033033
21.642023516428004
21.589993131307182
21.798255746238038
21.911951208005515
21.930087960252507
21.83686011530806
22.118564100908646
21.855420481370817
21.948476519089414
22.03312744250558
21.977639371984942
21.89777592703326
21.971931880020104
22.131080614741066
21.819603869640535
21.913875797978477
22.196440198364805
22.076665778729687
22.00840585785523
22.229091587175937
22.108606400353437
21.98700669090058
22.25215928428146
22.01377819934152
22.038792947419257
21.98090338791891
21.834873106223345
21.502368752558922
21.456879598276146
21.63381505111207
21.478043269625406
21.599850968045626
21.56532906201476
21.630491256979433
21.78992075049273
21.781856489874848
21.94023674260953
21.908419066885358
21.86685300859963
21.718481390437727
21.93302299957717
21.85368520586267
21.814723997743275
21.967090596475636
21.700171749562468
21.90702810460481
21.621499579039227
21.49351482403202
21.53631614043859
21.343661475618834
21.6723697114178
21.40024706045428
21.546739602701752
21.45980235348905
21.451901098610882
21.540925274681726
21.657685338367703
21.536552902453437
21.429026513165226
21.43244023004283
21.51952251011195
21.668596617332547
21.5737361461452
21.545725267059982
21.487866019781006
21.686498242662076
21.521443593600743
21.34014898779715
21.70722252534075
21.787330832877135
21.805049645664436
21.749133799956294
21.838733841627466
21.81179591761356
21.64252972722092
21.810125831073893
21.77001073999877
21.636480382867543
21.802527404129712
21.740752829882805
21.71473932866095
21.865133822255956
21.934765756582465
21.994013615792223
22.1419022234128
22.51486810665454
22.308784977492476
22.020801447786003
22.14564735299571
22.227817770538753
22.06245790413922
21.846433906046958
21.649916984133213
21.704015998182502
21.723036259531973
21.727647328013195
21.90499711399868
21.892241902887502
21.98742834997314
21.733472253005317
21.827864140566884
21.8879355825444
21.800216500766435
21.951666862437452
21.989889943557415
21.914502495786916
22.12387309810483
21.851366910795456
21.78771226662238
21.939261593178205
22.15699359337917
22.063510057091786
22.012792717224137
21.888647832891014
22.081568885019426
22.017220783171506
22.049723085225047
22.15029693760758
22.362046277624852
22.08405637153212
22.24113072095334
22.232049314432277
22.131518376125914
22.071498091167598
21.891494249373263
21.734633754160278
21.91225700089363
22.154003182764907
22.03051471279111
21.719643477502142
21.57390089181326
21.954182540216433
21.978292189021907
21.81244021775195
22.312043245533104
21.99248640473006
21.911500408638492
21.92442215867417
21.95740798068275
21.92723619110298
21.919504907926065
21.85499781478256
21.775528239363904
22.12974859105803
21.961667205038587
21.835401642783022
22.11514087408959
22.06917920007753
21.981366164791357
22.103365871074818
21.94020587744276
21.847490830249576
21.894251478286414
21.759804066949236
21.909640852847797
21.800393510278344
21.717687258381435
21.855393881562133
21.682765719751686
21.928510080081132
21.967900843648387
22.133911953509593
22.082315402724188
21.95483269375469
22.140213812704644
21.952330170490864
21.754594115667796
21.936622657155052
21.867524220900602
21.805668710879807
21.66036508167667
21.67328175325764
21.880522558204706
21.909170679978416
21.779223626047116
21.78758303444262
21.789389295018005
21.578049806934857
21.572919664966346
21.667347354826468
21.925038347435446
21.7934528365328
21.611860706380067
21.854333387114977
21.744414111612777
21.896238835536714
21.62044506053653
21.64003609798269
22.010675258911355
21.73545728434883
22.070007590306957
21.80864400087604
22.11713695027732
21.922336510286332
22.011976765613195
22.63907506307854
22.151797840995687
22.255039066352484
22.076626321272762
22.274454730687292
22.254526180972164
22.097183468259864
21.919828632895957
22.074963859905118
22.050139812696198
22.059159148772636
21.914738130554575
22.012102359364754
22.072670948054476
21.821821185089984
21.945623361436827
21.90038330484927
21.98272891588552
21.905483217141732
21.72996480758199
21.663761498449965
21.707136476408575
21.90235761416184
21.76556949540748
21.803563102889687
22.00387447159765
21.86420231961865
21.59984708306292
21.959703346457317
21.79218244956944
22.107090174648732
21.695047406724328
21.870478373820667
21.81059624797378
21.659940631175918
21.595638755533763
22.056299749236132
22.112745138051014
22.155815293576122
22.028822972166534
21.74106163057724
21.994615864354223
22.132213028875803
22.038654547639318
22.260882519239107
22.16576606212976
22.23679703203148
21.95712793606649
22.018600647539138
22.06018258974137
21.973466358690224
22.205546369902653
21.964647047877754
22.299151026012826
21.902625047227488
22.1397765047658
21.984930344021617
22.00933132136733
22.036620409224355
22.19749773471926
21.983407247754343
22.36051151642324
22.05302406475792
22.063666099588993
21.780424924408493
21.78573436211395
22.053289706368435
21.916223815378093
22.065412231252875
22.082563051608094
22.016346163224362
22.237740522341426
22.190303292881158
21.96540319937742
22.21582968951507
21.97865305966449
22.19350829182653
22.059849416409186
21.969496479195538
21.852196384888245
21.96412321531394
21.948826359595756
21.826856506125917
22.05553139375756
22.15286125787441
22.159281587543955
22.18877545454972
22.250889093259058
21.961155815384615
22.11079962803479
22.033058910797056
21.760590111437264
21.93640972404971
21.692055621432235
21.926079378727607
22.030091829896513
21.857795607182922
22.006492505105243
22.140191191612722
21.96491216954316
22.152960503970768
22.05265785318707
22.09674652709732
22.004553907253584
22.15496875272017
22.09564870163074
22.02247011812978
21.812847810597948
21.67288293855524
21.84711962514838
21.74996426174253
21.755067622108378
21.915930654543477
21.887370211667534
21.71824246282462
22.011909751800207
21.79178300266078
21.72474990901574
21.815217530475692
21.81488133633999
21.73965315185437
21.66524879499628
21.69761285655608
21.787764163692213
21.54859329127104
21.728182678285485
21.85874075027357
21.853467082268132
21.781756721476924
21.982935403254178
21.859725831906243
21.8504822381116
21.80717646594519
21.830790384648843
22.007636434534877
21.92729138900302
21.895219363763943
22.053123016312615
21.852188437745767
21.937087409530942
21.929646387276556
21.88387995070717
21.908046944664548
21.745165207271416
21.551421616705532
21.883728313775215
21.700601729441516
21.824768290080527
21.915407602043572
21.860816926888358
21.440559119600326
21.76890612047823
21.756115320701245
22.02350538531866
21.74035029494984
21.777485139696218
21.943705871997587
21.834309342520612
21.67431731100515
21.626142949455065
21.873610223706493
22.068948928383065
21.978506195270924
21.917229437094374
22.073922970094007
22.215655397027465
22.260759551763147
22.33499928220219
22.38355171492457
22.068941012466254
22.23546791252685
22.20787465078457
22.022967760696496
21.785568453071228
21.943515957054935
21.95980818089579
21.88717118044708
21.963511725817554
21.799659668369028
21.87801648415698
21.90834988162782
21.896013314873553
22.108425291742932
21.93096241593516
22.038972123396032
22.018555837986963
21.77830981256946
21.91758708656703
21.92113055903397
21.91670679725035
21.844442653489
21.728284118412464
22.071910972491615
21.899304047018425
21.651420396038493
21.88159397538742
21.973769676524018
21.759048686282043
21.929778148002498
22.006765643921533
21.788525332074148
22.112627515890953
22.06837274900861
21.86014734116
21.90368520860464
21.898365000637753
22.086105275746345
21.980102691279647
21.84481940421388
22.049975952123816
21.969022427478286
22.050984589129687
22.04467641410466
21.959481071027813
21.790879528772294
21.65818362519595
21.990549827279324
22.10150596139883
22.166389049902694
22.093612306897757
22.04347628954724
22.207583733984354
21.807013349856486
21.98610113763966
21.793845650610447
21.846566674259655
22.033041293279133
21.880863777207082
21.98841300992333
21.98126294058724
22.007506532500006
22.182010177645157
22.149238001908454
21.991398833228967
22.345908470794324
22.357781731220975
22.161552374716205
22.074523769268687
21.90167591123641
22.060903542711692
21.856025848730688
22.300258947297866
22.160804617437368
21.980242090366044
22.241576133997953
22.21000065004544
22.354841657660163
22.22561154078694
22.336693006112828
22.563764560256462
22.757146468353955
22.00710271539624
22.254646703304317
22.261242322887522
21.900095969387728
22.23583998282544
22.133622486953847
21.891502824821853
22.086799683237828
21.848290189535085
21.66861788218734
21.737841298765467
21.690276365310638
21.866616349341875
21.69822282503656
21.74666175066124
21.856385503622324
21.71864084576022
21.63020576390928
21.45883354351082
22.07324975129264
21.75204459568096
21.814348880899576
21.73501189592235
21.777229531747334
21.784496012488248
22.13319538686381
22.129972106115293
22.116467364026857
22.16099752299511
21.953595843849786
21.907052441148217
21.986379677282645
22.14378013312971
21.947473383858792
22.038089316401837
22.096220320089813
22.169422813606168
21.945097437578703
22.189376160585255
21.935847841164975
22.015545988470766
22.16244971627574
22.204866399465196
22.084340155982847
21.951247053042913
22.09722630104803
21.80449247323891
21.92302092782395
21.819317597698184
21.9609655458654
21.971507343547934
22.11705875832354
21.933916019187453
21.955140610215434
22.054773503642608
21.862196053185176
22.290354335796536
22.04256014579147
21.810878693353093
21.8680925266518
21.79807784257427
21.714463073543783
21.543018374326238
21.717726307359097
21.9354878278137
21.728633908958173
21.723982318811203
21.629402886286485
21.710925185183022
21.60139720014548
21.746169021731966
21.62524412511053
21.26492084552759
21.42226269631778
21.52145341809736
21.557832823536206
21.570821953181984
21.43255573488978
21.636454450349408
21.533909833386247
21.444428477872254
21.60836090396706
21.799312207067686
21.96636783393904
21.945063981490147
21.846578076506127
22.011260937107078
21.919139801764093
22.09100829326017
22.149230407140035
21.87449859627027
22.05047652356408
21.568449443360453
21.97651390205379
22.0015088419558
22.065107668222726
22.07967240976924
21.978990582618838
21.995741174435135
21.97064676392588
21.9252115714106
22.00972411747224
22.186323249632515
21.972000799056918
22.26612347158314
22.113081626908738
22.150746982888997
22.183123155196956
22.163382783439523
22.110198333289013
21.985383014755076
21.978305855390165
21.92409429491851
21.86230026259806
21.839968603660257
21.995107824167217
22.303030193324147
22.04911174185511
22.09070017394212
21.829049613951387
21.880405001480902
21.955428013702306
22.00477260142434
22.00134060763255
21.90036021481192
22.014100809768784
21.965852776093257
21.985667699009944
21.764191188686166
21.653310010526244
21.806709791608426
21.44306781872439
21.55620777127291
21.622790494250367
21.684064065538408
21.57090582076609
21.906477521831754
21.767189148089262
21.795834501563334
21.690426859342974
21.651804551179556
21.706275096154215
21.567506564633597
21.543857593342715
21.570810686265894
21.675229133797963
21.6659838501991
21.641953784962784
21.713569216289645
21.899574716853095
21.541762564790535
21.70874241666478
21.938920780742784
22.112735973597445
21.81430887095157
21.883060170052893
21.893501940876426
21.879875451476572
21.869463127502044
21.850629887333966
21.973589144803718
21.925441382106474
22.15326437646662
21.861776917211916
22.0252599894453
21.93584665945874
21.81426446862513
21.469062348276143
21.66306988585003
21.471421029314836
21.494868254470397
21.529018804310063
21.413506844938134
21.718316033775178
21.36605653297904
21.64012418722071
21.572344563998318
21.70135763795521
21.62049726264806
21.544982727097295
21.911059379884513
21.875707220313018
21.68352031052262
21.622705300039453
21.710028962808753
21.721906176976727
21.550981611485245
21.584290603695923
21.523998689130313
21.727011867461055
21.93760565444143
22.150058773928546
22.350148462504514
22.06838307369471
22.288752376354473
22.19079996351698
22.21266354712531
22.355610256029077
22.383335001399345
22.309890319693864
22.18768228587711
22.397810643715577
22.703957759683224
22.099388249408047
22.026604220080998
22.313104236927405
22.18659119166819
22.313428493725823
22.014423775210407
21.96509404360445
22.021661156203713
21.890129473169875
22.143995806758333
22.097269774920285
22.174288316803995
22.145107101948938
22.23442815394673
22.175756706592296
22.233022241969163
22.199808747952748
22.08951757402242
22.050150420665606
21.972471950417436
22.1003464606841
21.9973842797804
22.13019711264149
22.12578037717702
21.95087033023454
21.98661980388913
22.17073433877579
22.26793123443248
22.22914870961727
22.10139085972407
22.06138512790934
22.058970768273838
22.192171852462042
22.2773787129771
22.60474556635444
22.362955903654324
22.13245409778802
22.38455180876652
22.24596653960429
22.404764650604736
22.812499246699108
22.072040987704796
22.116472902743553
21.96382673189099
22.140959021964605
22.24265930967169
22.320167710922515
21.981164951404672
22.227673491594825
22.11984895567715
22.204579747340123
22.175767700279064
21.80546438315619
21.835101771180668
21.923076273955264
21.79301523157235
22.015906300023065
22.207173234437107
22.048947893548032
22.30835576671315
22.046930750660053
22.43402498047842
22.530411523041295
22.18041075268602
22.228007381219722
21.969672290015765
22.236252997526172
22.036021702936516
22.182103032724847
21.88202998593197
22.242543513776496
21.969946566804612
21.848648539864623
22.056782297938963
21.93715275853867
21.95102256399957
21.64598885937919
21.953458189430354
22.217861734162458
22.24648488405048
22.425741139040962
22.099753276388526
22.113405602263295
22.07045566412888
21.95140471846553
22.045655048448573
22.221370517359944
22.26592658401223
22.199540646972192
22.27719457763906
22.04055250092319
22.19277455039055
22.246454371237093
21.929762189470726
22.322671574109346
22.881416006772717
22.6777847692551
22.313522927685
22.464551275821165
22.041384117080092
22.11919978238804
22.116062047450715
22.23166386615451
22.24519394170428
22.423571475964742
22.318633912123065
22.25149412444488
22.23386448682691
22.319143785672694
22.339195905653376
22.38083230713094
22.39195917397119
22.46479942603665
22.150528644631216
22.32130713125123
22.39084721276849
22.485432806633792
22.343076814386883
22.327440396273094
22.27931181991144
22.184918739122935
22.220514062859607
22.308933700301083
22.294957493820398
22.3160939884126
21.639114220947363
21.762736415593587
21.93532115403048
21.905240158264732
22.077113611231454
21.730541377752736
22.299580740732782
22.42931067630166
22.009494011275358
22.263394018298673
22.082004294805888
22.40262449038052
22.33553094463024
22.475620111125714
22.214773433301513
22.282812473843382
22.4045047066198
22.655649806595545
22.34166405550383
22.32056769700267
22.521740692785475
22.11469993694344
22.133520691837923
22.06786454808326
22.018086280456806
22.20829656608349
22.070425487691413
22.2116271867617
22.157411609934833
22.264929165189407
22.316010382217296
22.394404067147295
22.545238350352392
22.163689849885365
22.22216239258
22.194131221522532
22.02020100331672
22.056910692729172
21.934043110034622
21.979588928931218
22.24266127144729
22.222155482446915
22.250192641662604
22.20723364715189
22.082254302870258
22.269895628336883
21.995295603604298
22.069874321920008
22.13454694316669
22.015691091584863
22.078485706577105
21.80863059544349
22.038338266659
21.953942860588633
21.916295044011594
22.05832572170092
22.08097380504603
21.860041715908604
22.124864157409114
22.063307174154918
22.189914034220653
22.105591670039733
22.000564554060123
22.030724201337378
22.144504377405717
22.15141212120752
22.04597022727043
22.051102564563262
22.13761672488348
22.279566717022984
22.11295856383761
22.04419334622268
21.900775594020146
21.970994281828176
21.935568501559377
21.823223145314273
22.141849442052813
22.120998830947613
21.982105509209926
21.889585706021723
22.07958360102604
22.11053532837116
22.296832896968024
22.069744524453476
22.20486056528264
22.040755850259558
22.088849266347808
22.068543591084243
21.921505978656693
21.96939216004451
22.268209798450545
22.003307628607057
22.10871518726553
22.19778312345815
21.934935107538863
22.175663177650367
[truncated: 98,002 more rows]
