# Supplementary material for: Comparative structural insights and functional analysis for the distinct unbound states of Human AGO proteins
Source: Sci Rep. 2025 Mar 19;15:9432. doi: 10.1038/s41598-025-91849-5 (PMC11923369; doi:10.1038/s41598-025-91849-5)
Supplement: Supplementary file 6 — Supplementary Information 6. [file 41598_2025_91849_MOESM6_ESM.zip › AGO4/r2/N_L2_distances.csv]

cm
25.539609060316565
25.500249337122455
25.324426542110857
25.443354144723994
25.536880635745273
25.41340872431645
25.411194886765234
25.31270283465358
25.321832356401483
25.312233447757084
25.392473914960583
25.36440287979369
25.313705463432957
25.43864682831729
25.595255713207102
25.591916505172488
25.66182393398153
25.706818178933645
25.598615614455934
25.425694477950135
25.392900364982943
25.575191624603846
25.539034847492594
25.72213364643585
25.5310545534929
25.840001738546604
25.532902473306258
25.483053752351008
25.690600871168986
25.526675973317843
25.459957270151623
25.526844257300418
25.504711840669852
25.48636913921477
25.608746815896595
25.276055627370756
25.358318068726106
25.466866992052733
25.378982722310454
25.323538195491636
25.26714493738274
25.334117707952952
25.408842267430778
25.351984713954973
25.273488498310957
25.245486092246697
25.458820145138642
25.458492950313815
25.160405345211718
25.180808869372722
25.255151858696888
25.242397855239105
25.401915652325936
25.19487726735985
25.30517676045265
25.210919713598162
25.341716641671564
25.319066936076766
25.47648550674638
25.352464183309714
25.102407020881863
25.37578425398462
25.23624969600422
25.387131507862513
25.443500813523663
25.575013199527618
25.2464068412874
25.299847265788074
25.444615029567373
25.3404046334942
25.395176283460028
25.35026868520671
25.464908742887456
25.29791527829079
25.514622084840482
25.524865449883524
25.431318398668974
25.312937566516926
25.483964166889365
25.3263309495739
25.179057046631527
25.305554691126243
25.272582210595264
25.490523386504293
25.5132759443644
25.30201243089985
25.342556466457857
25.339153088337472
25.475078501034016
25.36860070487718
25.305167711945355
25.46231802816339
25.5333695005399
25.447700585794976
25.45024690625415
25.431969201954235
25.64100021668522
25.458155375978468
25.732857710756132
25.568621779576482
25.582727356735955
25.632252864664743
25.494545367738958
25.79903766003588
25.387966263810828
25.52919723968812
25.75340647276565
25.547279090955833
25.44395060041935
25.652801293811937
25.577137227110484
25.53865590324771
25.552868291766483
25.794719717117843
25.628803107459245
25.645431793249212
25.676526178590866
25.762817687053552
25.673444320417868
25.556600608923695
25.619679527718073
25.69541561155196
25.861300045847628
25.5867099663501
25.576257196229616
25.397112301349324
25.66218852006908
25.56030883879683
25.79933102542994
25.49673729941545
25.341969965573792
25.608168455896326
25.922756388033743
25.64895720226662
25.4805488041071
25.635935118942072
25.320228178128996
25.37299307192077
25.30966083048881
25.69486710415912
25.63798275152213
25.525407559157482
25.39999599894876
25.375843608692687
25.342398434233377
25.36194775937028
25.372861937897518
25.29719015352794
25.62625528157519
25.34921585759361
25.575681178573124
25.654626026808817
25.637597021750874
25.487184766296025
25.32843768551149
25.054691460656063
25.237952338005986
25.229337988163987
25.205294721111184
25.356169072646995
25.543278561036356
25.474589150182787
25.31845770365361
25.42378455026455
25.547089635783657
25.540196963794358
25.342054716563055
25.427836608710805
25.532720570245097
25.388025707480104
25.22024542770564
25.559304958293225
25.463133309770967
25.465037608329627
25.431568247116626
25.5695935870747
25.507680958689672
25.472799587356917
25.44366420483897
25.305239095956022
25.32628343044909
25.322981019431193
25.162715705563905
25.46928120266716
25.47051864008007
25.377401950769517
25.43260250470434
25.524528464637513
25.63298579967884
25.805131609608715
25.41475610242413
25.40749729333325
25.32089648926272
25.36255781444448
25.438574758029272
25.49914266338169
25.457832534339246
25.4437943246835
25.387723160372506
25.404447957240215
25.338148373679633
25.27382608452387
25.441575317855584
25.386614423665996
25.28640867211372
25.307042490586014
25.389986563914327
25.062363357046248
25.204445914723834
25.241449121277736
25.266220818955382
25.380977872216604
25.158099191684574
25.174883580192592
25.133866751472077
25.248777961802777
25.114567155947704
25.38666864670035
25.241254640425296
25.1841672269443
25.227786842866912
25.18660363542037
25.30482932694954
25.250699852741032
25.36846462988289
25.38861502513392
25.29029966822525
25.326773059007426
25.26642987997903
25.47418794517578
25.51254701829291
25.62286061774462
25.430018839172977
25.520901844738148
25.518457580200867
25.525621312359625
25.50259622360502
25.358833504955115
25.450115673604177
25.170383603631468
25.37338314562075
25.147747078766727
25.210149262727928
25.365778850680453
25.357412352897892
25.20439415057085
25.407590319476977
25.360372418947318
25.443129131735194
25.22410916284372
25.102325176790195
25.18274286310244
25.408363968375607
25.32057446614204
25.29854789813731
25.227342522191723
25.302769296410155
25.375322377325734
25.32950389838854
25.333227113397403
25.464057583643015
25.232924661498057
25.408715878981425
25.35344950957527
25.430823892369613
25.10436067346938
25.15053444267868
25.108841155417757
25.244587195847995
25.056186139587872
25.319431484511096
25.362319501224814
25.60692439921555
25.152990355717485
25.442816652506515
25.392421328424412
25.38038220128842
25.52944617314962
25.376345513877496
25.191471032573215
25.397084738822496
25.32566896401587
25.416522934821693
25.525452885331642
25.25054016267098
25.324241786169864
25.349645788706475
25.560607196981504
25.68341510906659
25.463453117104667
25.11359419579856
25.26172158780454
25.231634827515744
25.270779017881765
25.069378507087826
25.568249976196093
25.392681386379696
25.343650480019566
25.539566847183647
25.476848955861268
25.403901577680628
25.5646642841293
25.5803832073017
25.443355581577954
25.50861053713942
25.514530629316297
25.707524752441913
25.70239218452521
25.497770024229617
25.634341378900377
25.564530404116137
25.36772268763255
25.448033782479435
25.331621136902882
25.353882568682334
25.3355448173978
25.53611150050445
25.39738340511806
25.48932616636989
25.448310061585445
25.44594926809839
25.457630652766785
25.33989677801705
25.4600630737087
25.323845281907374
25.287577389488693
25.412182944426206
25.511511602295073
25.213267442235455
25.345608238662624
25.437144671773925
25.351225515943238
25.453297332497435
25.304629998093276
25.43696475372971
25.405804352933036
25.53256469504417
25.511617928281222
25.42092016868309
25.42885620576142
25.335582598513565
25.600686294513277
25.46850461479339
25.562195689000372
25.44529941269318
25.420673135508537
25.29815013744499
25.164973430577508
25.17606441531965
25.300372060651537
25.576293853923165
25.53089602298157
25.439167339985065
25.45126736334679
25.424990937857682
25.24242010971776
25.3431369141005
25.40346963531057
25.42793457923335
25.58062521212876
25.780865467090166
25.70793287747409
25.754778426738223
25.46825310400106
25.701818148197848
25.458588335446535
25.505197675850695
25.537207970519724
25.45570570190775
25.353761336021723
25.640803338377474
25.276146493388
25.397907767516863
25.175956754248862
25.275087464239498
25.358208725571604
25.344767166501722
25.31286602124167
25.34620762903149
25.377719967227435
25.302713359189447
25.176312653026873
24.97620749858021
25.268341667879913
25.426887451557757
25.36651971664726
25.28620302047534
25.461521994909724
25.246538775411388
25.3914833869338
25.472999693590374
25.44638493117857
25.695738193740066
25.456131072545976
25.415155247229528
25.46150589335523
25.603387576408874
25.48675609126891
25.365412719866047
25.398361448502758
25.230870556240387
25.1687115454663
25.348338523868566
25.2630212933011
25.309475339044916
25.219694617792143
25.055246170890726
25.23119536957015
25.08217798008877
24.98260926676733
25.168280725254114
25.06152433777956
25.327396850919648
24.979397954870887
25.10129589183738
25.367716864787607
25.408613285294177
25.32823458654638
25.50335469776687
25.218113389194627
25.214235674008904
25.34776419063083
25.346284841081573
25.41301093997908
25.162274658682847
25.048865481350788
25.02279795238984
25.046219002974208
25.036136047670713
25.282728203951834
25.341452168140126
25.260500742226736
25.184936627381795
25.164021525293812
25.146099473779447
24.98630175520491
25.042634010287657
25.03487161531628
25.085732384545857
25.17270618518879
25.006499713387097
24.91201141530005
25.328345474937148
25.294804390831302
25.317224066757177
25.167813070533654
25.422321055714946
25.428388087949862
25.414553829406373
25.375570236110864
25.495883011277424
25.39179086301558
25.42670083431213
25.55230976197491
25.357955292206142
25.369389871136978
25.36810682318018
25.39591817785693
25.469523814602535
25.291667170811408
25.068737681124805
25.59432594601005
25.38173317560872
25.47428102565426
25.59964098142135
25.309841696941355
25.270993715077648
25.379476297745196
25.477715217364203
25.468129626159214
25.655916174739595
25.656097374638705
25.570116293503407
25.47262919722183
25.452034386465694
25.57477139130494
25.63345924821938
25.387847316380185
25.389850651640796
25.28100106964645
25.366020110611988
25.343427569525137
25.230912193483267
25.280589725941667
25.337661495834393
25.200958974419965
25.484572067074698
25.458520013577505
25.585835310606452
25.655669327065763
25.408707091957584
25.374087983913803
25.426465811550294
25.836211403802658
25.458921328494093
25.453933833896553
25.32048849907949
25.506754164386766
25.286611650832512
25.194531363176143
25.402052883682842
25.468100784612655
25.133878082392147
25.31687404424815
25.398914650188594
25.350972037679206
25.33814868561472
25.236026557617457
25.23355626767856
25.230429822718182
25.198855369180432
25.28355020170561
25.165054378793865
24.919564210208424
25.11101725273763
25.302131997598273
25.187919012294913
25.111650406341266
25.319713569591922
25.370953373252576
25.2184726930604
25.466147388797616
25.286650478800347
25.4577929545157
25.46318672855998
25.39030745496461
25.401210615976453
25.38102798432801
25.519650532061092
25.538621938691964
25.453552298035092
25.40742261907676
25.27559646339403
25.33083041500996
25.352142020341073
25.401150348145993
25.538423646207903
25.386051291918278
25.28990179761281
25.33813823320624
25.29099135874392
25.250676015183256
25.424214342672784
25.194537866693487
25.418766519770188
25.421412613485316
25.40040752542921
25.150723658488896
25.36709439326232
25.24215227377567
25.36658140271194
25.348018093797872
25.170019857206125
25.335522267980153
25.127157753702328
25.01595266893884
25.289667122134418
25.36696634718904
25.020718493098826
25.169725354142336
25.482022794110716
25.425309028917653
25.521178181910912
25.30448821874587
25.192136944078467
25.386228749542585
25.410455846288475
25.325865418380946
25.288373352662546
25.543909369892692
25.500826475994693
25.26607310493861
25.382682612107885
25.24617727283202
25.314698285357675
25.085848416633254
25.248865068785665
25.179451670178935
25.24944407880712
25.05864272418463
25.154952646820938
25.068920505812535
25.300316361018357
25.038707334621257
24.91252097396213
25.08890907023331
25.01441402632291
24.997006044320102
25.194198780419978
25.24966205675641
25.178452354264856
25.18466551470663
25.259630712828002
25.271733372816588
25.330092901943328
25.265876113887085
25.341521110143987
25.21693078507332
25.144762018784526
25.005778446702838
25.09750439967372
25.182874071999382
25.159061528774828
25.110175407309207
25.10534299260168
25.495316279961195
25.175521877551066
25.429967728621882
25.37865270390078
25.113289290271396
25.20915544671941
25.20226128733214
25.33002806847002
25.361493826897835
25.286499178906094
25.398533045010634
25.082771107686415
25.236743246084924
25.426433448351606
25.39399596272801
25.427337502753492
25.267939046543205
25.370814695361332
25.062489306129507
25.356991400499645
25.287736618140006
25.34401190394704
25.28276095453607
25.278486391000325
25.171669658279846
25.39519164155032
25.281173775150766
25.253503208721938
25.226874962140837
25.283339948381524
25.161352701555273
25.284864838309186
25.297113412597323
25.18846357926968
25.212359550897865
25.318720770782676
25.146137898325755
25.075710313391042
25.28893287348704
24.951885274234538
25.242928653700023
25.32519471437987
25.342132201218536
25.46585652452602
25.436764806827018
25.370464531854175
25.40721460337239
25.248648732902826
25.270286812649
25.43418841804833
25.427664346738485
25.298416829503804
25.46632962873864
25.43008536226064
25.432890873157707
25.28112804781428
25.54205079827774
25.289499113281025
25.193129296566852
25.56132464863381
25.633454326009677
25.48944125752683
25.54962303063497
25.442730690059484
25.40205357943966
25.488334753902375
25.332010177264305
25.30915896361799
25.297181998959505
25.518932819837786
25.41812519181626
25.3929014789347
25.322964688658185
25.50485989460336
25.658424355683252
25.523058040949504
25.48115547656203
25.564132825591198
25.500461563286184
25.522884139836677
25.590948598576787
25.68244206858052
25.530780526624035
25.5586673743344
25.55388884679175
25.423667987651903
25.331887985684375
25.432668716000645
25.483706763342763
25.59667135547073
25.477014060801572
25.567981075441203
25.45806545836592
25.406051408408334
25.46784078927137
25.480552169611077
25.545006467395144
25.255336947313307
25.424621548627876
25.574325726457594
25.23259448755066
25.345511835156774
25.37096844991962
25.483500319923195
25.270268122415327
25.135143451225392
25.323603498713094
25.45963922535718
25.477492896077436
25.32365664059019
25.521375879187325
25.369101586698033
25.35183261315389
25.425458301132295
25.444014808162446
25.50343898361914
25.11153521969508
25.217249877895103
25.308748708641836
25.26898855885812
25.597031664675587
25.29173235229788
25.16080787459704
25.253630876878297
25.20485288576742
25.331056925630808
25.258243064723228
25.05460615067716
25.319501131888092
25.412693233732007
25.374135067462504
25.379726070355524
25.492408005806404
25.435393973857728
25.4594828418438
25.439300268101668
25.394114698151093
25.297821006251603
25.347773632514574
25.70712028469297
25.441816513993047
25.37764329302369
25.317821684642965
25.288168758709872
25.097441637048746
25.290235515458143
25.128347024648573
25.31821933724743
25.179976582772994
25.059750642277184
25.158410163659674
25.131051845369104
25.263673449195863
25.487082110832546
25.37848654265027
25.474272963328392
25.223647260952443
25.33139209902758
25.245699855567235
25.37521054753252
25.551611217747944
25.31000189185673
25.3005038704827
25.302445945538757
25.318231367921204
25.292823219233174
25.55892590831053
25.43232438925194
25.287421030842523
25.325937321660565
25.27432322650898
25.324839791886678
25.187794957109347
25.15547094047944
25.10998109065906
25.326411108597497
25.252699340375223
25.429164550941575
25.541147812786846
25.079074991500427
25.36243151648195
25.41690864108206
25.453315779991488
25.368706029170713
25.332691079640103
25.326790612861416
25.529356681025714
25.345156969389564
25.43252125007771
25.61529364563643
25.573608955811977
25.499453018271616
25.464712359455987
25.263737164647967
25.516406139967664
25.272154916946917
25.50339097968502
25.30876633450451
25.40664617101521
25.279956047437434
25.47944142632825
25.483219809924197
25.449944527204682
25.463275773808455
25.610866184560177
25.451625743615814
25.579346779399923
25.37291137804492
25.81362806417356
25.460974759676873
25.538405253597574
25.408654701203993
25.39069799752011
25.440720228444825
25.324392191547858
25.35125920610969
25.375308606065445
25.46188123397445
25.44653002634651
25.535660854192407
25.243467191483735
25.436726271382398
25.47184104923592
25.473044090177815
25.581113732745116
25.45976452427662
25.408535750154492
25.442966556318552
25.44307140485779
25.498852553544932
25.666672909004735
25.565621438353347
25.665583694774597
25.705918451330955
25.553911683230364
25.294079579410344
25.346277342743665
25.48847182569214
25.5070089103892
25.763092498443342
25.606129141990568
25.545731889237057
25.397762097487476
25.431400661885668
25.15941185516868
25.202779753961646
24.977569132789494
25.195344923848044
25.39053181663011
25.399397700984466
25.365323525229474
25.365148767002953
25.577389583066783
25.447529122458434
25.293227165093146
25.424272303761413
25.53013154551058
25.459909243215755
25.46154549253888
25.53968139257621
25.531203100634013
25.308102610378977
25.529590162580607
25.25609659776133
25.464319959189115
25.469428728033222
25.172688657053776
25.356082301025175
25.28853260780241
25.063252273358756
25.229254196899394
25.410500686930646
25.023590047610888
25.475371193232586
25.280252613378778
25.380257172956675
25.11460038120466
25.198609580137475
25.27019371892869
25.021928019049465
25.182725733222494
25.305532280733672
25.39556993235418
25.33763760076414
25.338539369795768
25.325540082458133
25.232973019661944
25.3542525863012
25.421744687542184
25.361381328043407
25.40209999877304
25.420280641990857
25.499750369957823
25.214262090680766
25.291204030095635
25.25747941350979
25.22449352365717
25.326889735796115
25.159573163336816
24.99156930152149
25.24789314757339
25.45273536156249
25.31906115351431
25.130453881753233
25.06806751441973
25.03731724778881
25.011182053335997
25.274624900242063
25.235804835555452
25.240119505432926
25.18608598383077
25.071552553269857
24.98308856742264
25.216061518425775
25.036723156659743
25.16529494018832
24.808965526457104
24.98548564723431
25.113801055678817
25.109879909216513
24.909674624404293
24.949702203706817
25.013237200111757
25.001547451101445
25.020877816262214
25.324126817736182
25.17595543337347
25.02780997863631
25.292929855146156
25.030478814799036
25.426181569268177
25.37379151458929
25.412493540561364
25.414215005880134
25.470524268108885
25.184593160807783
25.38004450074963
25.33353691782646
25.285084005727843
25.46697981573693
25.190853133758026
25.108797812476606
25.523797612247822
25.315159945400616
25.393536609475692
25.384086149535968
25.36704074338848
25.309159783381826
25.320589844402157
25.520585794331947
25.38206606104052
25.349521397828273
25.309019431834507
25.214719377116747
25.31707326847013
25.449514861453892
25.215692912315006
25.51749813048045
25.32907282047676
25.608014940985882
25.588991875225044
25.499161099521277
25.55987379958989
25.521919695588107
25.796709904693856
25.729079999244497
25.668512049848886
25.603805556196587
25.576027926530617
25.417753322703327
25.392627884085393
25.278392609502333
25.46711643537633
25.374810007899256
25.36839919247867
25.348234751723876
25.334772880889037
25.44916486172105
25.582914047061887
25.42718481053183
25.77042087316935
25.524311200479577
25.545056725846663
25.678070084716023
25.49792576497493
25.51541200729463
25.412397108490417
25.397040317590612
25.408939246584367
25.26108065454501
25.379092519679027
25.428515941637905
25.353249305256018
25.138773062715295
25.28569616316416
25.36187228570771
25.624929999904527
25.265979922737955
25.491931050030576
25.57336203854175
25.501594322748716
25.715570299820097
25.68395026256542
25.385194179758223
25.531722279222762
25.285555782065384
25.372760636697894
25.328501125753835
25.337217725663063
25.218604170185788
25.317094118322196
25.38643231554187
25.381451152322086
25.210287886943725
25.604322664643657
25.456495536639594
25.294370851459245
25.21513880403845
25.21073680596215
25.215703588711182
25.229946578894975
25.296365374657334
25.09284990400028
25.311535846017996
25.2174431390623
25.278803103278836
25.276226467582685
25.163311444546377
25.271226753697118
25.221408227813058
25.180537205261956
25.316878622528435
25.043779465913374
24.942042581904452
25.01926770964629
25.19801420438386
25.242469500519025
25.213146343220206
25.2053431812397
25.402305894200794
25.292711986553247
25.170409251794233
25.380634515493977
25.194980112040565
25.161207930422314
25.34391960127645
25.150763827719057
25.20103587961135
25.14404420611596
25.183050040911546
25.178087868439466
25.15038518052934
25.100749380645976
25.08440318785249
25.10424980297977
24.886602807551885
25.383426321685004
25.369279441217547
25.09124146758004
24.967948745990444
24.945049524104384
24.98318063634831
25.103587611895307
24.78211671595976
24.9233113303898
25.148282215818814
25.06250773528154
25.112231340459914
25.180149939875257
25.196713025573484
24.999461892096527
25.13705682102515
25.352014842604895
25.347920377487746
25.35461382678494
25.342092978778947
25.51953971653847
25.126590025068456
25.42473653003392
25.171596766406033
25.355306917898393
25.44970766817727
25.29659439601603
25.211779348084068
25.208776967372717
25.343249292404387
24.98531284440148
25.095621839418524
25.05352246990617
25.47505036151078
25.27188363817814
25.292645603052392
25.061902081789455
25.267204986577262
25.220868452199067
25.5033452815308
25.433559375186334
25.179023006023876
25.397600275198393
25.1730922070494
25.301588294951777
25.12026198391266
25.387317027324986
25.137599982804165
25.20739985641446
25.262038292942485
25.295613926183155
25.178366103390772
25.11922656078568
25.23272017953928
25.285115152117402
25.13042852509826
25.52828850115677
25.10188355472896
25.169785004330077
25.13504070011513
25.435119445105187
25.288804527442778
25.08478033796054
24.961665307402875
25.110501154263222
25.044622048033858
25.25871665063292
25.12264864319903
25.18201785990216
25.189262058479553
25.316373348414196
25.13084171269812
25.1532760160155
25.195950896796937
25.476258133572816
25.057629462334905
25.081809382268624
25.13971367151508
25.28745101050637
25.068585860507735
25.189368702095482
25.127095579564262
25.04601903682636
25.099605333672557
25.124096173507844
25.145860625356953
25.116791283138873
25.330194532984574
25.144762804188257
24.908842423003627
25.278982883817353
24.996955765419365
25.205602152470863
25.038555146931646
25.12957885404051
25.07813384538387
25.185815586548653
25.218564978999982
24.998944554691263
24.931879755250144
25.20548305277915
25.06911509396177
25.158174608100065
25.115161559023026
24.91300633286488
24.885382988991427
25.038633644325692
24.891913135018395
25.03590300307425
25.083171043642697
24.963436764541388
25.314503533779448
25.05709147999524
25.050921711948774
25.070052821158647
25.304433292832872
25.07171084871306
25.2066580634042
25.230609606158414
25.216282552808998
25.226767061057387
25.2633106752301
25.365228170684414
25.32782890888262
25.226322046316135
24.99860371826861
25.037129364860256
25.011117680339314
25.268789481606248
25.110670419235788
25.177427981419342
25.125701615280438
25.16366742997698
25.16706078825765
25.062927252436985
25.01169656597786
25.35480354919918
25.311130622290033
25.300195525730263
25.21747925712722
25.213010111920845
25.07633158824013
25.049419417108883
25.24053138572074
25.067344799648186
25.03815824080971
25.073416575651557
25.104651408095815
25.04060384511133
25.331778881675252
25.306925904218527
25.23116950642002
25.272983464105316
25.27549289544065
25.180185132383414
25.2225186374412
24.99116133532686
25.251177030823587
25.134449563652222
25.041237218411123
25.14689092474993
25.1513125124446
25.455663825559537
25.354834593108464
25.30132890960979
25.12803984960887
25.0218348780189
25.165520587656363
25.056481711142446
25.107987757922487
24.89355411713846
25.09749423897381
25.063809951399033
25.2642698119015
25.185626365571487
25.219798668263877
25.532464825875405
25.245657273976924
25.09967326060693
25.19201865738502
25.27647792723391
25.215403180899475
25.483215433746313
25.408117048503446
25.413921003313167
25.505979864724523
25.511412695313833
25.63907128328942
25.43712419533236
25.528653413883973
25.367514899355296
25.549389541993193
25.460718320778987
25.349226704928434
25.183906978677054
25.325822504326634
25.27877378189995
25.206100718153664
25.10036061300491
25.187207451594418
25.317538892286446
25.1484783450165
25.478879167952297
25.456932142124305
25.32534741941563
25.336957774831387
25.398327590708686
25.25459776078246
25.229673879007255
25.344004832531507
25.217280437873534
25.526699848415383
25.239790100976922
25.319838500847837
25.239540643283593
25.561422418775006
25.340075110387314
25.464805638904593
25.24424183135166
25.06842484579325
25.13710624622838
25.224838084837433
25.26063701167793
25.270578284155096
25.370978281522234
25.243442129837373
25.31424977724348
25.133609912007508
25.299322135096553
25.098856033258212
25.317226441065706
25.420455903904912
25.407907463854873
25.38067130153443
25.301819258224253
25.393473778540862
25.43712353274011
25.359497109977053
25.543339582035827
25.2730693886592
25.36152725684404
25.322440933654907
25.352664754946524
25.457581167251103
25.35992312320028
25.22025975343073
25.196214613656625
25.151417498610865
25.05258059540144
25.192419882777674
25.20713694961234
25.47868729686818
25.05506811799058
25.3775214313255
25.058196704667118
24.823079930168877
25.2051657176943
25.18028354894227
25.40533855345921
25.341677780376468
25.49282942182857
25.444589817266078
25.33691020014754
25.63888638266799
25.592855083521748
25.213764438809847
25.284357426589203
25.29248190616333
25.533269375668958
25.345811537136385
25.185446769674243
25.405499781732477
25.528578396194188
25.34973629135376
25.41288806623491
25.230577810031996
25.33213776461517
25.194472003584576
25.427254849080008
25.26768158966824
25.174128119317324
25.06780012940131
25.16487169882305
25.198765928315797
25.30488076661221
25.45539314692226
25.222492320656247
25.208137800040934
25.31397798629347
25.144014723768873
25.045743646538075
25.383387386052497
25.303868322528515
25.304428309798283
25.224396443315
25.150360332273305
25.144102558372563
25.30414417643614
25.133171002595216
25.22593869115681
25.264227044166866
25.432148919501522
25.267289680405028
25.23435990654292
25.28276800231205
25.30592502733472
25.1782093508907
25.25396765133538
25.29893077482237
25.222165445832662
25.152087007630904
25.109918303007777
25.300533523568756
25.017093561635356
25.284087006711673
24.988894555684897
25.25855642278946
25.09481471070936
25.18707502963227
25.09870002283982
25.164088831276093
25.43898176801767
25.371221623049756
25.22605938010599
25.429430509535003
25.160364208535217
25.218950152392217
25.284614655060956
25.140012875031392
25.25266163276622
25.143504746591372
25.35525137349401
25.193808410884483
25.266311300107514
25.15229598152079
25.230650562916892
25.303191652567858
25.18716104927223
25.22219031527362
25.191678097940414
25.34798606292768
25.272279559855225
25.00188797917108
25.12758489340974
25.2711711169513
25.36374878885393
25.3592014883189
25.357068609386346
25.257193887278248
25.22480452658016
25.09335569124321
25.252576373414414
25.318151523839386
25.20247715548262
25.097525896708927
25.119284465035967
24.937954028985597
25.137509292902546
25.168195737338195
24.97869804737394
25.268896022599098
25.215920761627864
25.119984512464963
25.342092779870423
25.035485283210637
25.147966563510067
25.1794693313669
25.331414787638007
25.37110818715301
25.116612963034378
25.274095653471885
25.38514006905665
25.243817721106772
25.149219722831784
25.3191584330018
25.298698437081274
25.308750678818186
25.38203210959146
25.200745037469385
25.154107405623396
25.271557701507067
25.3252918684454
25.311917457890154
25.14086083470364
25.387167451047443
25.23919695835864
25.327915863672217
25.13585479550833
25.32311171751267
25.28986793240988
25.28359329051149
25.313463931633226
25.466233840960232
25.39436962765653
25.40761409378737
25.32709181215564
25.48650293699703
25.175340899542842
25.411507315660778
25.10935237269707
25.18222270426282
25.22418530576807
25.5130257532186
25.125579093430307
25.08746896090733
25.24898440065386
25.351792320123348
25.15079177776854
25.355032820554506
25.20479896206934
25.346958771801752
25.162900830847548
25.44412577543815
25.08880526782784
25.403894949777158
25.218565953017166
25.419061246469358
25.2976431618103
25.407983048265045
25.145025886179333
25.35183898620801
25.06215537298464
25.363937703369103
25.539890065251058
25.378605778450932
25.518687852562
25.380270139924853
25.334895080067405
25.538401180186018
25.603533212696586
25.58325447474112
25.627619232017583
25.332824022970247
25.4189503658494
25.23969853084531
25.242673532600683
25.243968844636182
25.371562765295437
25.156642023912028
25.272694506900102
25.19923078414403
25.21427917389638
25.06114858082303
25.212798088761396
25.098778561643982
25.254358574852116
25.192780561095475
25.282890642812504
25.145484380215535
25.19679163312023
24.99341244443147
25.088250980513596
25.08153242228685
24.91220855051855
24.856424058207924
25.228162041798214
25.075946146054154
24.925375527277918
24.822938998267787
25.037045817221184
25.090506182780217
25.01290438632761
24.932316680302453
25.17072283885704
25.22923235633035
25.1278284168644
25.35035656483831
25.369226840970743
25.494396971000963
25.307184387430336
25.23821034275917
25.286499501586857
25.482121258880753
25.288489630238892
25.2072472653543
25.20242884632064
25.37348705011884
25.56192871454021
25.338100842540403
25.415203889643188
25.369492600662813
25.5480115376322
25.45440779475353
25.43574926967874
25.626659801417055
25.510009543370117
25.38767986474795
25.625495278779738
25.33811356267526
25.475934546733225
25.351336099732325
25.498542663372984
25.430181404438816
25.48228257611934
25.331421052224936
25.32273335556927
25.16852109747127
25.14733584387616
25.428476649005393
25.112776812869964
25.266471296572416
25.48245857707802
25.428756764072677
25.534720767721613
25.594773239210912
25.32361255007602
25.49828857096884
25.55845444762791
25.573592619631363
25.7668968922723
25.553897855260047
25.647156021403767
25.387434952454527
25.400811611272676
25.275551290133237
25.33487351797766
25.233038035860474
25.269413001399784
25.40447188403807
25.360423993017246
25.38433278622987
25.508654112447804
25.43566764524013
25.411138599293178
25.269165589017305
25.302097518317083
25.18747318434037
25.27312542282985
25.144826786896697
25.223636768925008
25.16929621087334
25.04032827175427
24.999848057488265
25.122870991456566
25.191696948632977
25.040505636797672
25.170259756266766
25.003466878944923
24.97983446470766
25.071514833399682
25.056159380151396
25.167928094417274
25.042351337652505
24.914018477497795
25.171765289997374
25.28709158910218
25.22121712824561
25.0029173241155
25.03645825130786
25.180024646493987
25.270693068533472
25.148837608371007
25.039391904735062
25.467885820305455
25.390864948214894
25.165692409548242
25.34966831946517
25.348790665165485
25.282477726023828
25.429146430025856
25.45561337179266
25.281425450343086
24.914778748307718
25.03221736567612
25.144507421439055
25.242958297313027
25.253163347698795
25.308617007152165
25.365851796671187
25.089439204192207
25.34476178767007
25.3221090171724
25.04853636359026
25.08378364888122
25.161136474136164
25.201040873660148
25.19056832523811
25.107291654375757
25.135039384844163
25.20899482892662
25.25738974801981
25.386645205045365
25.241057007971257
25.039084455086375
25.117810590313642
25.186032979954714
25.125594858839435
25.233912798198638
25.159869980369248
24.853020678757918
25.14060937806685
24.936836246895716
25.226658118117026
25.2263561866728
25.292855148800907
25.01559643985763
25.086034252961877
25.054651134982308
25.190358334235544
25.186227925831776
25.23962373422931
25.318408345871454
25.021033124085065
25.146766917669783
25.09589892863872
25.10116352435425
25.127284992892985
25.00544041970939
25.087360808458214
25.27673144827877
25.269204243744934
25.292358728164203
25.30689666960515
25.149772694170185
25.170691403292935
25.20195749237243
25.27291157440299
25.213187745626644
25.302051067603667
25.24755711578855
25.156694916546545
25.151693664730708
25.26370802181596
25.20852327677823
25.207158414236254
25.35579062662575
25.277870496476826
25.23435310256884
25.308073673721463
25.350463034097128
25.382623010697543
25.390832019508593
25.3020257324471
25.29017437668503
25.3086828393292
25.35558207557608
25.244943782181323
25.13715843807464
25.279219650458504
25.155140893901702
25.359998033777416
25.400318447623132
25.24348901931273
25.146249238505607
25.249960501668422
25.188798864151256
25.37722570891912
25.1505113514109
25.316116790213506
25.064630070313918
24.930424566256907
25.244036443786303
25.258607143098466
25.247611423051215
25.23551930425797
25.16297570168759
25.249276676267723
25.143956396939178
25.359831997345193
25.1828926502867
25.340293802288695
25.2097851279638
25.15741625682253
25.16623728825956
25.022279133825034
25.257831809892327
25.39772180199301
25.169656269368623
25.243035315087695
25.293570530153744
25.30822320785612
25.63260602264328
25.417128214546704
25.51537289745289
25.49366737430998
25.247777843428413
25.55223125775145
25.552466186527255
25.661028713859817
25.604001732471446
25.473831061608163
25.10431006523561
25.397440294201253
25.15401623898328
25.217269344328884
25.277101338821925
25.245153786741582
25.302434518786555
25.263289684563407
25.259333981977015
25.30836244655669
25.485715901950194
25.381227993415564
25.25084992076724
25.349031107024842
25.5419027452878
25.43258960762152
25.44941816481821
25.270867293675554
25.118801868367495
25.211162651333456
25.481182397402968
25.199243591927548
25.483693696652182
25.34094013409795
25.437186971060306
25.277789617483073
25.39671577553668
25.36820015275988
25.46794344510801
25.49331959257377
25.35799258232579
25.31780360755109
25.370095800991116
25.530378081924088
25.349948510074054
25.582615657798137
25.394763541278518
25.55584631803906
25.4855487092845
25.369844061495712
25.253740868167366
25.324853780599646
25.246126259071797
25.303390567808584
25.55637079034944
25.179149877833453
25.59805471624787
25.39839454286435
25.256999144352594
25.345257586032375
25.468447958167523
25.3373112893526
25.198604806992858
25.31985549823738
25.556579228512
25.35292558785123
25.437586849590495
25.437714248225035
25.56462437020291
25.313699093473744
25.52451634618418
25.628445914368985
25.693154820362317
25.50038142780759
25.500283937258896
25.403050268684748
25.335215619471455
25.403288676689797
25.470152639497428
25.47844877543637
25.590680435828716
25.555132591228162
25.548826996178505
25.674049052506014
25.8180137590312
25.47381491805565
25.583726957581277
25.191906276094173
25.36762451483821
25.299740602546844
25.417693669282823
25.414419829634674
25.289618968860772
25.254498173887605
25.509407377739844
25.38111761920772
25.30703061682747
25.329651605120432
25.17823955151496
25.250364146833906
25.307434222788515
25.05109368398541
25.34009347089786
25.30040651109729
25.37941565982308
25.40623602301016
25.313415535969938
25.394053133782286
25.409077274763668
25.488002567598002
25.594328853915332
25.416061614695852
25.632378536497857
25.326441969494137
25.643933685479883
25.4982628521233
25.34855523821689
25.46021075601512
25.561815937173055
25.589439466379517
25.35943523571881
25.47099564553722
25.365711921857848
25.522780824618803
25.65881406329558
25.59268014704917
25.656310668012274
25.543950207532056
25.62348275613121
25.63455188171535
25.60102094550242
25.603283856120328
25.364088523889254
25.67209465751442
25.554266252072505
25.468837250314383
25.450626152167438
25.452788262657414
25.565141909739452
25.47888893539884
25.666122714968715
25.828919948621895
25.67490889947163
25.470061284095177
25.72105075116725
25.319649344128962
25.589873782359135
25.301085379245546
25.245668556100018
25.346845808655033
25.406487406892477
25.44928167969878
25.553435299549715
25.388831901646782
25.451926653544366
25.303572324549325
25.58009606865475
25.606347283941048
25.392564206274724
25.29681166855253
25.476751169116284
25.319083395825903
25.45720972222322
25.50625524760915
25.328903224632384
25.605018074558508
25.644057392145974
25.493994002921646
25.395741856301512
25.469197109659323
25.66089409396135
25.481102873038225
25.6573660688425
25.393548564717186
25.493709489865182
25.423213520830945
25.39555748848631
25.414311224964493
25.457062902108206
25.40614181746677
25.419269078560394
25.447474929164148
25.403441818757347
25.396762970885437
25.47651334382245
25.18151074135121
25.355654243361204
25.336452836712237
25.497027235248314
25.178791203978733
25.385351080792727
25.647380797591392
25.51407567085823
25.51171005724591
25.62881471243146
25.461513466872933
25.45632099477841
25.498603428208582
25.379664216588907
25.1797484487815
25.46988148190494
25.45928008156123
25.432739049069454
25.556678772605544
25.378737757273633
25.416259581644567
25.3954024741241
25.255086136105252
25.296735761009288
25.137962902309628
25.307355781677742
25.457410933158343
25.2940173407091
25.298258222677344
25.36882315471337
25.309380442350683
25.44628525112328
25.19558243916211
25.338483669890802
25.322658949392725
25.274055191061485
25.546651477217665
25.325131376682567
25.322685094488737
25.552785198656046
25.28464772941226
25.590648373387147
25.40232725818414
25.365563375823292
25.362469194684913
25.51012014517569
25.64506863207483
25.533431311103065
25.455957795728295
25.65054309054184
25.564718936043096
25.724375360646068
25.685366587546536
25.547666258119328
25.50384174085233
25.51650671793536
25.530935876881994
25.550380959986512
25.353083419750764
25.256494715577645
25.02804509698644
25.38004409167127
25.507639212152906
25.611589905483378
25.389360167836724
25.352667353662447
25.361988546285072
25.26584870366829
25.46941050394903
25.189520583913897
25.30145445369907
25.253997002139137
25.20042740401418
25.619682390278466
25.332984912707847
25.380413261644712
25.362197136270645
25.154276611770193
25.508138729773297
25.533321706015183
25.155355029134242
25.279423083408126
[truncated: 98,002 more rows]
