# Supplementary material for: Comparative structural insights and functional analysis for the distinct unbound states of Human AGO proteins
Source: Sci Rep. 2025 Mar 19;15:9432. doi: 10.1038/s41598-025-91849-5 (PMC11923369; doi:10.1038/s41598-025-91849-5)
Supplement: Supplementary file 6 — Supplementary Information 6. [file 41598_2025_91849_MOESM6_ESM.zip › AGO4/r2/N_PIWI_distances.csv]

cm
41.72948428684373
42.16987556166994
41.76625875545236
42.0959636038489
42.27768029442591
42.38894986184622
42.28382732597325
41.899558217343795
41.81259563575433
41.8240591859438
41.86908896615225
42.25264217686486
42.03575984483211
42.182652568288034
42.26975299924836
42.11983087377107
42.27666451614669
42.159319886080624
41.82237135913625
41.7545208048924
41.69591750340132
41.75491163827467
41.55070723599918
41.7513608603178
41.67808356236542
41.622628116388455
41.695958854367085
41.570968713882564
41.58245326749265
41.65812460425313
41.659854015142365
41.66676729664217
41.46591919470614
41.36082457448259
41.69042616123847
41.51141993837588
41.36826255672057
41.344415848237965
41.12368510356004
41.08762352400097
41.128800039323714
41.42952127635342
41.54012749323521
41.40823099643443
41.50839674865478
41.34440006212197
41.45841512189951
41.31195856373667
40.88539502293782
40.89178841675923
41.066996092567024
40.75046763524901
40.770183745036555
40.546541589916984
40.6425001521016
40.688698605967275
40.635176671085986
40.83226124430871
40.76372739009849
40.94296939831187
40.9918272383282
40.84008681443022
41.09629260540817
41.01634951947226
40.90323277928006
40.67373236880536
40.58220915867033
40.58919580003087
40.79992103253825
40.79700688908458
40.83748496794988
40.51411995475828
40.9121711761816
40.653161832143475
40.80670780089352
41.16394432526983
40.99397411856138
40.815963200550115
40.946207323003286
40.76714286213544
41.008159134864194
41.218488350199884
40.864975932279336
41.2552860174419
41.12961618847439
41.40599621787551
41.1867354494094
41.313536644238326
41.37753040316332
41.245177477422
41.24532997557401
41.370046145214914
41.19370574344263
41.27396962266774
41.47908363767594
41.10536572413572
41.23742708366402
40.847017496877534
40.873997584606755
41.11048768322263
41.18950548760605
41.207213377024026
41.18832022177624
41.36117348443935
41.15690856503836
41.39134350864117
41.50622025259202
41.330895065406416
41.333659545773386
41.288969814496916
41.02870809606447
41.03392196646117
40.68177799855821
40.87065009873391
40.880395634910954
41.13807009477438
41.27897926123993
41.48884287593778
41.2042226074334
40.85683967911211
40.83461387878683
41.185645295097096
41.352728351139646
41.06819174745008
41.04876566033711
40.996892812995135
41.32399812683816
41.50705848708156
41.798684663932335
41.57584947128651
41.55093567613599
41.77673045973992
41.83563437612799
41.54402359576061
41.388121261675096
41.435010987802215
41.15902411402905
41.0012831625305
41.035175349190176
41.0553267560552
41.33836653215543
41.36292203909895
40.958783290450334
41.02065439051441
41.29788155958652
41.022438023231864
41.23656552776736
41.39376354179443
41.52514467899931
41.31699637364162
41.11859524663275
41.2634387602529
41.44768033385503
41.00135619635652
41.0932147351257
40.77298923256099
40.65932571393261
40.50509990641715
40.54148368215253
40.37652566582298
40.722238074198245
40.718054159462845
40.582653968870346
40.492066950258156
40.84030602742671
41.09914816014757
40.84374335721193
41.192862186050036
41.18235680128543
41.05897913745033
40.8975887333372
41.00257641186266
41.02193706990313
41.112867726569064
41.01781506583817
41.049191357542824
41.08148419795574
40.834437016659784
40.58223798541784
40.771997971586934
40.565288527596785
40.90079215983599
40.50129738204164
40.66143557484463
40.744851471356775
40.73253381980603
40.592177430382364
40.5477274774074
40.607400549941744
40.495490612810414
40.63312254399479
40.40117128626301
40.404283908660325
40.776722575771096
40.79206656422176
40.86509956680953
40.854073763854636
41.01000010096976
41.181052219792996
40.71511192092346
40.76628493265755
40.65484149492899
40.71172892119817
40.75870053974561
40.74741933001282
40.51987641727197
40.50134916422595
40.162972836619495
40.400329808273895
40.43985170442427
40.45962014803627
40.548188625858494
40.49913932099113
40.64700801938967
40.86040910254685
40.72454289223746
40.73785431166324
40.829400552095414
40.77790178797008
40.67278704879325
40.75752078580241
40.94853801603053
40.85246920029241
40.88200345418584
41.057149530677115
41.406854893943276
41.36286530404172
41.288865080893466
41.467246261842234
41.48192718923305
41.48388947021898
41.55974304703603
41.697785553023174
41.508835476124936
41.57510805596322
41.4936784522783
41.11031722872795
41.239018947820576
41.30003255561287
41.05942133944771
41.11587104009725
40.926532272054494
40.87522869333857
40.85790713018993
40.94034985394222
40.59831915279856
41.14294210334725
41.23199767764571
40.98194265283125
41.262671913634115
41.16881560499078
41.24992823891177
40.99422656232732
40.9614762773528
40.96117849110711
41.047292241058464
40.753793029684914
40.75006266019909
40.874551129141366
40.906020931172506
40.877089766897775
40.790690783342725
40.57911853360532
40.87672994986152
40.81949882011024
40.359178468557054
40.57354681950168
40.58147072345546
40.45272177290664
40.4783094552869
40.477220191688055
40.45927239740108
40.495614580437234
40.47245642496483
40.42614993978904
40.47402402234786
40.40696098979663
40.38080231193942
40.5866452889969
40.82002576089924
40.9568630091245
40.78111783450215
40.79499417942966
40.993197290039234
41.04030469362453
40.95389490230032
41.31851298163528
41.41664486120338
41.54057480704328
41.35649059443687
41.333707386705605
41.046140704029995
41.153053477837425
40.965704080055765
40.97841705881498
40.975777181665954
40.99858219992976
40.77125034526752
41.020018803489954
40.65213434835593
40.649523992468424
40.894881643015474
41.03045548321021
40.81746119999999
41.175981668056046
41.40812732798302
41.2343693102877
41.3417569064832
41.37743367329964
41.55894475931183
41.60396869619419
41.747384473987516
41.500849868026236
41.38994212872896
41.56421525311634
41.41445582658591
41.475212154200314
41.42316391932553
41.23969244169839
41.39465341238982
41.13068508084469
41.256472191125276
41.24037022232057
41.31488117078747
41.0669533277769
41.055943594689005
41.15321894020984
41.461570676626536
40.99276927329209
41.288897484388116
41.005184665103414
40.988490015267566
41.256702151215784
41.189348567370175
41.00006956915363
40.97729124179302
40.88829718483037
41.061069089971255
40.92752620163921
40.607689385522825
40.588159456234365
40.88108870233802
41.07859458349034
41.053707387539944
40.704252278095545
40.84062938487319
40.64946732845906
40.663467728503434
40.72524316457103
40.722520612667104
40.80858950426605
40.854373652348
40.84763572050849
41.0250266254232
40.908222281723745
40.79181731493605
40.81877193159496
40.85977266905021
40.673372673978896
40.76768458307519
40.77965484742469
41.30609468410973
41.53795722702619
41.58301334083753
41.7337734051002
41.80104445035626
41.463894839956346
41.7355679549396
41.74655847149274
41.71050766543317
41.89023179153741
41.58075332413575
41.66816325460699
41.547439690281635
41.387337879580876
41.69311440992592
41.297972034228586
40.94376188970686
40.95828350779948
40.93569194214129
41.01198093695
40.99690981094677
40.819582693483525
40.993932529652334
41.119834415943075
40.70338968790086
40.45937557147195
40.544846508743106
40.58285272991805
40.84587748759067
40.862264337391515
40.86212828771876
40.81392575253797
40.662981938069244
40.49519384829196
40.7751226074156
40.565181795849455
40.31321339209619
40.196715552270305
40.291549277650724
40.365844538634086
40.30352902922799
40.76590457568135
40.4014726739291
40.51613196977856
40.440937801893554
40.14704476771337
40.28269424885365
40.429044153394315
40.21492675947895
40.28495381159512
40.19223278633806
40.413594402512715
40.414364111703975
40.31763498314178
40.32332863488804
40.322278331614115
40.28523330115166
40.61635709412918
40.39734935556335
40.26572586714442
40.47098341861115
40.52792826371297
40.483825595050526
40.426220627438866
40.332874592109505
40.2554529331626
40.090212884986045
39.921833531350295
40.281510882468375
40.425926577141055
40.47879183886911
40.775317725105175
40.677817907759646
40.51121956620764
40.37002664976223
40.55813848436635
40.49351591948622
40.29197899620284
40.20897627706084
40.31089415306539
40.483699095316794
40.62422591802924
40.79750569181838
40.84115765757872
40.568121955077835
40.71792530743669
40.60093469921741
40.65305523037465
40.40926476924053
40.46276850630858
40.4973987756968
40.58222912633374
40.54436941505865
40.68598693081494
40.6598378258254
40.46211969089405
40.63910433200006
40.56077289279847
40.4723776848527
40.35142350958451
40.64589832513447
40.808770833281436
40.69288681624096
40.704265713874
40.90967277727017
40.649443595449455
40.6609468807335
40.940697701033606
40.564583389649755
40.72583629332511
40.935576771686215
40.7538531581341
40.84903615516329
40.58890776623465
40.88122752073182
40.95628725841302
40.97942708444638
41.088379409310605
40.84881572456326
40.881620078136756
40.72687962455386
40.85727963865874
40.971820529514986
41.30270306794095
41.307725902925085
41.30465770220804
41.266349765175384
41.01193386492575
41.00581410010287
41.03824961723979
41.03889882632363
40.97617410674453
41.17307533125693
40.826033504818916
40.920548664750555
40.568086699732085
40.61122904272897
40.64319570033223
40.710801496483214
41.11635385074698
40.88183345668841
40.6022991834838
40.60969793897955
40.496377316474
40.672720495182965
40.38788606790529
40.281343996428475
40.5266570473185
40.57429636479417
40.70897684955362
40.510670884350546
40.567664952787915
40.567009891812326
40.256937771730954
40.6367745500044
40.32568523477814
40.494637403519256
40.681975623925716
40.49889001106594
40.52168989627486
40.69992596086394
40.629430947172146
40.48207967885597
41.13389905541648
40.83270278818692
41.03358820529813
41.22085451139999
41.13097888168622
40.977499619587434
40.890094891941
40.955594425666
40.73959526497628
40.4401698158709
40.50237076805307
40.42678455128159
40.515129123144206
40.40576578397198
40.407937421252605
40.40943190412154
40.62709504926058
40.539865256123946
40.507880610119486
40.36236012225593
40.53332169852141
40.51602286303665
40.475607935425295
40.088073849112725
40.47882961121614
40.10321593012892
40.32268420381773
40.17788785502685
40.201487715182445
40.39848792514595
40.330053789579765
40.30531814038664
40.580750858780796
40.586908511430956
40.181741951004405
40.48551710890669
40.252496409687154
40.408687723719666
40.407924274431636
40.3767625057855
40.443838522307146
40.36081466007586
40.51823187925182
40.55307334924922
40.54784466283256
40.61461148565554
40.849419082764676
40.799944386641435
40.469367820107806
40.10097309497483
40.24416825361762
39.949938131708834
40.21844698705848
40.30782566914215
40.27702332127756
40.21784415079912
40.187568342468374
40.44315440844546
40.529072978046756
40.48062702370526
40.69831606515963
40.79851489603245
40.66085240234044
40.68412862400435
40.67681778111139
40.63787726696326
40.758467467775304
40.76275335018473
41.031299309598786
40.70280331701488
40.82623746092643
40.87520418878274
40.595945031817635
40.85148862529646
40.591081845842176
40.63651366554586
40.611161549892685
40.39419443162635
40.21701802694584
40.41043682076226
40.59996236555419
40.84227611123238
40.244843043919246
40.56100794042701
40.49687653053518
40.47844850258767
40.72898331089986
40.78713417966431
40.83952006221921
40.98656370394259
40.954657413325386
41.294119272264375
41.0035316348974
41.11848886241564
41.202481259241274
40.88927888797947
41.10521998819095
41.19849334861962
40.99713593312928
40.57793684928977
40.7034720726741
40.77097769655098
41.06531706342069
41.113434779045484
41.42120141491095
41.238893691998705
41.210346321174534
41.335539862411395
41.345196455731674
41.41560796987578
41.238129531960276
41.23191708696919
41.40453203530217
41.48377338627162
41.33135317346767
41.347366143518855
41.366485907300586
41.380521012864996
41.1998315965639
41.39051807500629
41.476684719288706
41.810763541340116
41.91463884126306
41.73378493996688
41.71685106901782
41.559940138095726
41.38674695501311
41.395289913628176
41.48361849702326
41.52579080948324
41.62820644501509
41.62242548100691
41.47275850224755
41.877175706960855
41.9656099175695
41.68535353705774
41.53568105003949
41.746769232800595
41.03949549834763
41.047630473688415
41.5225729849312
41.28913809970189
41.115697494308584
41.476723827216034
40.92636018037797
41.35074784402244
41.59705073056851
41.631502869091484
41.37047368211133
41.57186196654933
41.66745683291518
41.86479024118472
41.52750752629502
41.58665182782809
41.4265048229113
41.815824607468755
41.54599299869705
41.51845903757692
41.520638324282764
41.50665328249146
41.63432291572926
41.481634514806636
41.80581624196733
41.68532641679452
41.55359578486619
41.49625652060156
41.31959319118971
41.00342669193256
41.38976532638535
41.61813708043729
41.74946083695675
41.7095312673683
41.69580857060881
41.40870881803002
41.65427688432043
41.55107832368528
41.63228735529878
41.58214827354153
41.36410908047729
41.33625971976681
41.47447661241427
41.495717293187724
41.53829784574939
41.500968625814295
41.46535512292076
41.45072370952019
41.40047350071518
41.30912936239318
41.51374087229382
41.85899878253605
41.6530388812904
41.88869798969676
41.75584752544347
41.94520604431265
41.79415248382521
41.532454111534136
41.74333860632984
41.62663958289406
41.40092451773246
41.13032703303784
41.47833818235488
41.50097967938733
41.18020528617176
41.283398423298884
41.35195908332503
41.159483470129
40.929271324634584
41.172276509447016
40.84123845374168
40.813969370666754
41.05812689189179
40.84380304289486
40.8129019173345
40.8860303016357
40.97298992664532
41.295755011646094
41.32219434648077
41.101277050616225
41.10727337949619
40.94347350955329
41.51061526256822
41.10044645828109
41.295514558538436
41.40061046482787
41.292239408144304
41.42612943361925
41.148170744061254
41.40089453217658
41.225390399506566
41.48631270991863
41.026475298916395
41.10005832248414
40.99810773326479
41.150723985843946
41.14408844321144
41.35268805805135
41.17076415582667
40.97001177956529
41.219018188780154
41.349077792649325
41.154286819048615
41.45296609074047
41.09067452293234
41.002633183086985
41.14552086951159
41.084252350343164
41.21272855423846
41.17640489007372
41.43731079247633
41.282917386137036
41.52399204935688
41.360202838522056
41.55480739252906
41.46250300425702
41.4535694071884
41.396781145816
41.541099169815475
41.589896549749305
41.55259615474052
41.555360145003306
41.57247750898371
41.754767486986154
41.589077688867626
41.6254245986512
41.71263167780671
41.961327501645734
41.75721677243567
42.02431814965292
41.752401479801335
41.78771877742692
41.68928156273585
41.842336592364404
41.762092189677844
41.51978628700255
41.501574539661384
41.715449714812465
41.508904108488636
41.79943096396794
41.415722132406444
41.55475462750962
41.544126799103466
41.68217018079792
41.73936809974021
41.83389855792088
41.991382174972706
42.061952280471914
41.793171096842535
41.74872860939259
41.57976416267473
41.71379842933963
41.735830829752075
41.66870415818222
41.809655160860906
41.930258568425145
41.63738709232938
41.57732165923887
41.57104079493737
41.80805293684373
41.831055667732
42.03604660322775
42.068794767224205
41.91358684998513
42.023128221983775
42.01529758166605
41.9068254093425
41.94117818289254
41.93993073505764
41.8226345032198
41.4802923833967
41.78057929027457
42.18507671483197
42.1828793170563
42.26418121223789
42.07072244362933
41.966840671294776
42.206914806145306
41.89198786248601
41.71089031416902
41.95407569936751
42.018394403017034
41.98755999921814
41.906774492025406
41.66929288100574
41.81650410732154
41.36933746706727
41.50983646242921
41.59824232276304
41.37691670657327
41.76574626433127
41.615501680522975
41.90725607769606
41.96891788084462
41.677299268163836
41.623593332136394
41.58106362876172
42.14025054030872
42.01040735961008
41.87100812183152
41.798685285699264
41.67684903058982
41.650182044399635
42.07333904768048
41.647224484342324
41.71630329803855
41.703944128593555
41.83889975874452
41.61203448792987
41.360302197515956
41.494076700479944
41.41558764057275
41.36538236614882
41.42850693641177
41.33444881802667
41.19019573798386
41.10839419975467
41.18203916223624
41.19278158940742
41.032125627901394
41.04426529895879
41.031887198013784
40.86447327062918
41.241981214408035
41.2848038640091
41.397285759772856
41.29908258821219
41.562219507111045
41.482362268736594
41.42813785117109
41.19812172572974
41.40605013604466
41.315540621734144
41.21564157466409
41.24569224364212
41.68143957467177
41.48492570175296
41.34170047692744
41.107465624138634
41.274468317366996
41.33789154346399
41.06555242923755
41.026462210633014
41.1643172274599
41.333647249565765
41.15939773036196
41.1161392453871
40.99734356702019
41.0595970804986
40.799931858237755
41.18119448366417
41.105822027813865
41.34667251295553
41.61255425243263
41.380948407249385
41.171419074763385
41.028741106269976
41.06926005530344
41.03155404934956
41.27298053944053
41.26695697769314
41.11800141968828
40.88672648437139
40.872507744911175
41.097763259501306
41.05078254313975
40.73603545312527
41.30454509797592
41.3545295510796
40.983303644192205
41.089596359386825
41.20527029755933
40.9235036136725
41.238259140015735
41.141139366811906
41.04900073971805
41.203592493828054
41.08400315605992
41.03921334271271
41.40753951374323
41.22414108109277
41.04490690728341
41.2546671986333
41.31419729179135
41.34980658241488
41.58127140606343
41.53548027608202
41.52048742085866
41.4781863824584
41.60310568831178
41.65469537865458
42.02847327132995
41.918941153625596
41.95724544167938
42.09047716929743
41.60102893390249
41.80967032947199
41.58730099803319
41.619131192148494
41.58961558799534
41.603434487247256
41.64984133360439
41.46595711469811
41.470698553865354
40.99710877535946
41.31887393265082
41.41502126331511
41.21943913842584
41.32418601651572
41.30467696886337
41.48848560800174
41.47414644609004
41.584045888808774
41.48974643808582
41.271346807914796
41.30407648706364
41.4524137570262
41.55175002738799
41.163380330727364
41.05304706485113
41.096469117862334
41.313421866832975
41.26194850847802
41.47584014524155
41.28836726963197
41.60945347772846
41.99572429860707
41.46737586846618
41.57658384631284
41.39556718230558
41.49271846494409
41.81386399268066
41.584314664814606
41.67606844220703
41.9424855323891
41.89880789179884
41.70264303775242
41.88778047818963
41.88780588173331
41.86925977984175
41.84243016221539
42.02790367775843
42.08925129895941
41.717478644343565
41.60001328596798
41.74381558375889
41.492364234119876
41.542273008790175
41.53480188434699
41.51334388281835
41.678280097448216
41.648837465631125
41.650404716577434
41.40173018568847
41.73968814960252
41.65916131421954
41.33095098558109
41.824742409613485
41.531145691108236
41.28170232032374
41.50189094304133
41.550035177305844
41.48878299736648
41.648846970742895
41.33908097496708
41.793679906835045
41.38700675334137
41.5943562916877
41.44180851339176
41.54527526057945
41.45203679198509
41.52784463396261
41.39698136852982
41.289071490156196
41.38471337490288
41.17464886401824
41.33720499808131
41.614839369489395
41.226121731053354
41.450069881424895
41.496344789191944
41.63825085883996
41.903647198275706
41.65147475983773
41.846585245495845
41.774366118639755
41.6295378725452
41.43524230167052
41.605697868068205
41.51470565573016
41.457564384440005
41.27742929204826
41.57340513614429
41.508349168888515
41.50640561783287
41.29340176843599
41.298838936702275
41.04691999699939
41.061469174953764
41.39546974287959
41.39649100309606
40.864272136675375
41.4243086449198
41.31176093077488
41.167841593800865
41.288720005157245
40.77516858403998
41.22938495967137
41.288258660918686
41.45147142036696
41.15676915832651
41.48352944182805
41.30331327445631
41.18086262166651
40.98825114351157
41.204020910771064
41.06867551565574
41.08241867089172
41.605407991266524
41.73320217397793
41.19963829580476
41.463906850885685
41.092880936276096
41.437653957781734
41.34590010781595
41.57378857125344
41.07413784763559
41.23012215630219
41.155319049960895
40.89865811467434
40.782049205267526
41.02450434379024
41.214724037608576
41.127247915730784
40.91885037428963
40.92461476582659
41.36247485678241
41.41941436646751
41.14541376483549
41.27087413559418
41.04363321730592
41.23509170995825
41.21024997787743
41.12926353057792
41.13500910627885
41.524992650423094
41.0892744014512
41.19709571654371
41.28639949889919
41.57848153707996
41.36362092427123
41.123966820587036
41.283044946698304
41.07684687708184
41.247587627881124
41.388993996615845
40.86567564581758
40.942042130616365
41.10427454219198
41.2868663566584
41.09600209179495
40.95926663286052
40.691082489211226
40.869385690469024
41.02484383809802
40.9623184283143
40.880908140418214
40.97880501960368
41.12440070953139
41.27308260823372
41.303573113598134
41.44937557407952
41.71477326699996
41.69129478777109
41.02512356214404
41.17377968145663
41.105800738073626
41.25823915986694
41.38523653223358
41.14625911424912
41.27688454343196
41.15647473631354
41.39173145844747
41.193676181025936
41.107657110562016
41.091793741577746
41.60572819081415
41.47919765365124
41.22750241279649
41.42943946112618
41.182036594821554
41.12360460976134
40.73619036422365
40.75453578603077
40.890203140271275
41.20142139139815
41.106176731219136
41.05953075927344
41.179752860090524
41.38731278625722
41.290749084928414
41.323145320767274
41.16396147318145
41.52843311322249
40.956299961263475
41.36699541322083
41.1803981906267
41.48812659078248
41.59569533230044
41.352318273845604
41.5159685439612
41.50888329807729
41.2003275805231
41.28639196229212
41.23687957255632
41.2351342541951
41.17556954476877
41.43835126480909
41.50680554863995
41.28794501456228
41.329327937905596
41.472461588381414
41.16015560444912
41.13172175838419
41.041143553669734
41.27710331508785
41.155167336020824
41.494088983942774
41.2112039180494
41.1795034224488
41.37954540061747
41.1324807488865
41.11064449624837
40.99249259321905
41.07829565821936
41.17190438670568
41.079097631254115
41.309062463560586
40.99705448188498
40.81939676716524
40.68235950084414
40.582168721895975
40.907484351685426
40.550416002969854
40.6423552937705
40.839960715531795
41.02801069792576
41.12790037743007
41.00037610463539
41.278143832947094
41.25636409826543
41.367549224151006
41.46603187680262
41.54428237874527
41.59745919368343
41.52780667877661
41.55976218510843
41.37660492738429
41.25467903349444
41.4708424212558
41.430219295133895
41.744814265466694
41.681414135951364
41.95439117312728
42.07231321935893
42.099849796433496
42.00952325234953
41.72114015487801
41.73536105521928
41.59886259049516
41.713390078517925
41.66741268134161
41.35516617973236
41.58245848331079
41.6943148247514
41.898021334820555
41.907560329636674
41.93108414646168
41.97171034366313
41.957819431697565
41.824122757631514
41.67770303945347
41.7051066339317
41.988944353374684
41.7938198222325
42.15435245702031
42.231237807266105
42.08358589216651
42.33706506725584
42.09122282193402
42.118617924486664
42.336682254181646
42.137780103766445
41.761724546231264
42.00562548642197
41.90896653709491
41.75048735738299
41.76887493985396
41.89448601835839
41.89648172234433
41.8618127258561
42.20035699170387
42.16846245729221
41.896219951196
41.85045581781809
41.83019922926897
41.58084340178355
41.36409725773686
41.64192299758005
41.50606569257513
41.80862454920152
41.50488533279256
41.19347077489692
41.24711633928069
41.28764991998177
41.39073807576922
41.70844359633284
41.6944284288321
41.281640881663755
41.33119655079812
41.21398434041816
41.53564861980989
41.470404165125274
41.34338344239615
41.457569192674214
41.418972567665556
41.26094193467194
41.23758554093577
41.237766686429005
41.32154606753262
41.46367481331982
41.41502198833191
41.33075159418109
41.37142962352988
41.25663550584856
41.10275376055783
40.99425366399913
41.21156370902736
41.126452475073556
41.247838771465474
41.272904029201975
41.29361319629443
41.29940766550643
41.20575491160239
41.164363236753395
41.10617691565726
41.06677087726035
41.244218580179236
41.49379347190896
41.30100152316706
41.717009432626604
41.25703690877156
41.205613589047275
40.847437872999116
41.27883146030219
41.36380819754482
41.05824130721752
41.19570738490733
41.527170621622204
41.462333041186064
41.566801542994355
41.52374168954891
41.71147266151839
41.80525139565506
41.61923081548487
41.63392768588485
41.57450055498611
41.47018813569832
41.388737125595405
41.18499977393701
41.254914699958434
41.37215101309655
41.00113324031455
40.93155489991359
41.09998379891485
41.15031331765488
40.97771244247944
40.86514866160745
41.24955228019333
41.4638816705901
41.58695083068116
41.41707739810784
41.54628150339623
41.72141562521734
41.80496564033116
41.67396476085824
41.70441823234324
41.55551883407297
41.57533987775786
41.44326283945625
41.41330091294438
41.26682645700038
41.376977176522786
41.31808878270763
41.36113162885211
41.45692457345921
41.4934926491207
41.64174359836812
41.841988743489196
41.666450627468436
41.86383990902004
41.671809759514865
41.40529217178154
41.28027114576302
41.51611653160902
41.05516634946425
41.30015346910853
41.057846673575575
41.31989332692971
41.374546494908444
41.33787391226462
41.523583098135724
41.39309794286163
41.562587122291774
41.506062601999496
41.74381904447774
41.872326512998576
41.85315939596195
41.437301341181254
41.376321753617106
41.73825118233288
41.57142449466689
41.76791042715086
41.7883816201927
41.37833786802716
41.391362445319274
41.55399746999612
41.11796365900811
41.11533289141038
40.9871355730735
41.1573429883134
40.868140790868296
40.916956704605106
41.105833473922594
40.74383637016379
41.08670257947619
40.86798941165411
40.84208029157936
40.62576336160553
40.868187448751925
40.757231035410015
40.911524385572605
40.863877694827046
40.91756337458623
40.96884921175474
41.16749063693956
40.80435467760934
41.06030187954317
41.08778444939183
41.04719734573755
41.45911904365385
41.358065034358276
41.12281621036985
40.86278690155751
40.79243301234613
40.51927098095322
40.65911275620244
40.89481874735851
40.641578360314206
40.920127506960426
41.035428986317875
40.85723315691403
40.899784752799675
40.74102871317749
40.829974904437805
40.71922901637148
40.965919641950386
41.09754190035914
40.9724382842943
41.247795118879424
41.12056854798788
41.08799486785506
41.01819339218857
41.25775073985796
41.278857478505216
41.36863666322377
41.264711519370756
41.42093212455604
41.08227112090309
41.336684564631305
41.48967093295206
41.58664831753374
41.736936886187024
41.71289495538701
41.51346408247425
41.79237750119822
41.9471100021141
41.94914118879107
41.73335669894458
41.82830481320494
42.25287932813063
41.89226736465515
41.92502663126301
41.750386526925006
42.166400797823776
42.249268583246895
42.02209036950678
41.71197341745551
41.33719201444111
41.58109041740357
41.6800822789427
41.68562902569733
41.51988896545025
41.401419074654065
41.6086685060892
41.85765770667254
41.85064776028915
41.988477815929286
42.124344612808436
41.940873141034956
41.88534817721996
41.707063197827
41.88203224159841
42.10483294041273
42.29690423352883
41.98486316359163
42.08651029265224
42.2955676416524
41.99366457508778
42.20776775872733
41.54503808958764
41.51641687541606
41.85383674586437
41.552739328848496
41.63707668060519
41.44802975937424
41.604392697301975
41.790759871123285
41.81818968215182
41.66494292622819
41.556662345662275
41.41410920006635
41.32471721430244
41.391213474561205
41.56711506110946
41.29631915631034
41.39800729839712
41.342743775883235
41.365456507457964
41.37623605646673
41.3051833685799
41.297996380657004
41.41802555915296
41.47751489941948
41.36320806026241
41.62004240427537
41.53189839783893
41.354244515457495
41.137389996975685
41.162956707292096
41.242344984971446
41.131928567791604
40.99902118210721
41.08602616511329
41.51999390311271
41.42917361673564
41.31875848172817
41.68634826444966
41.597330773939795
41.57603928719574
41.90288080210926
41.72983785664586
41.76735699372962
41.58859368954535
41.90441037304642
41.877384396682274
41.2323806832261
41.54115911390968
41.55579731695357
41.53617204408679
41.19520764513843
41.2553324343518
41.32555674369889
41.05386694235206
41.01460945986183
41.21542483209904
41.20508709530199
41.27518011732279
41.16422428789746
41.24056476353643
41.10383320586495
41.10501260741938
41.18036327062108
41.37805656262577
41.46384802396362
41.23246453549695
41.352175357700126
40.95616063584876
41.29875703052552
41.127532281263925
41.34502068419005
41.30830352727797
41.11228775079476
41.48570843911077
41.67130068075702
41.428229773294774
41.72780934993818
41.74108004916731
41.88832622465971
41.9166787506988
41.82390832528402
42.01501687632887
42.0085475921008
42.28690886980369
42.207657199472365
41.79357408742914
41.80273070952047
42.05474207151191
42.18472547958186
42.09030247099777
42.029262048160845
41.62344368456575
41.550775124920435
41.43973289759944
41.57725071047486
41.6700459421851
41.45567408254067
41.79555801045682
41.42530593894238
41.24391885077445
41.17232755472756
41.30650802214541
41.412961336321835
41.19089593574269
41.250370533681476
40.9706593791948
41.15798777489794
41.24955504981678
41.32398767644158
40.880713214639165
41.064896821675944
41.123491915798546
41.26242416869114
41.18513460265195
41.08346316194912
41.143758682633525
40.6761147755079
40.676633371153436
40.75552905169485
40.708601546704216
41.00090066144774
40.94814024644342
40.69833331008132
40.88333367554201
41.05631612964356
41.14396310112671
41.005908437360326
41.091102666843746
41.01298079697774
41.142690188588475
41.39119187152698
41.40503507661793
41.52019654082301
41.11291463164934
41.26940865942128
41.13469280488049
41.54032452159403
41.40672228555613
41.34976636884218
41.599817897108665
41.11963943882228
41.06413569741157
41.009772963886846
41.02774167656292
41.013389555176225
41.09586894086059
40.95245304794263
41.076575535517826
41.28918983119424
41.04362278225848
41.294302790010505
40.82961973403126
41.238437840821064
41.24866322685485
41.36279340706327
41.19955324618379
41.369686512999564
41.424371188310964
41.28126360751995
41.385197468183044
41.39652536683909
41.27462914184582
41.317886240793015
41.37104795092148
41.6034889401424
41.69863938755271
41.52682233502487
41.47309060855273
41.08963444747497
41.63843098133229
41.32746071262285
41.3564491310047
41.57065492015408
41.57143553337065
41.47179918543618
41.583904357394836
41.64645597202421
41.74173991231319
41.51136009414572
41.62775927594684
41.64658838634108
41.621951753165504
41.6950591405419
41.66802433631141
41.71497400452655
41.659201805092685
41.45665599353124
41.84561759950407
41.85053204903377
41.79390596477227
41.81877494624694
41.91354723647146
41.71702020807369
41.7884953008552
41.78383570306805
42.16822472204411
41.98574723832935
42.064450251331465
42.01707681909114
42.13858697676865
42.15454650591247
41.841239163850474
42.00177199949467
42.01531660443287
42.08874389567217
42.226005903939125
41.77873998726965
42.03094581570107
42.06506823959367
41.70049280321496
41.525401480553626
41.59022752188426
41.514171820522705
41.7919341173763
41.71362458590886
41.4812861125084
41.220489890805055
41.695288788308766
41.60232144062257
41.65448451805981
41.70561926535643
41.477390469615365
41.7240983585133
41.60871453724019
41.36694849660575
41.52985861756331
41.427532660537445
41.57355515554876
41.32878902636636
41.307707406760784
41.67317290781944
41.49586509574744
41.37124679243356
41.40200987773814
41.35610734186114
41.34589876753443
41.3100026627836
41.335397159589625
41.134377644530495
41.30677855110309
41.43119676561612
41.539974346193475
41.958641379148965
41.581289811300195
41.54823679646349
41.6574524690321
41.296078976904646
41.39143197099344
41.717528325838565
41.50021633010642
41.8734154901242
41.90256013270118
42.0881450414993
42.39169109209815
42.19905580130679
42.63604539759439
42.35668198059882
42.431883584536195
42.21428577104696
42.10942896261575
41.81043661215072
42.14184881433851
41.99127901428356
41.774451051325606
41.931907360217984
42.04148947058871
42.261505806829746
42.27606505756523
42.39089930427873
42.04871822435269
42.151112307660206
42.146007308165466
42.033260185469565
42.15332887479299
42.59709014354927
41.855650222096735
42.185700497978154
41.743505577833176
41.88531521006391
41.71121214850456
42.048270689593394
41.80294482977254
42.18284747134558
41.95633814436256
42.11289287030246
42.06007491637938
41.983186733234504
41.76333775151466
41.8244076147536
42.172804736275154
41.73352454559891
41.68121146629798
41.60005309946474
41.99407191895944
42.086485475957566
42.12562180482137
41.95496427540513
42.05161002476547
41.90791102673917
41.756970399612314
42.007721245835675
42.190053529019394
41.991454314824324
42.14146771574958
42.21256210530609
41.98608297869575
42.2729858679933
42.36710512675148
42.292559168182436
42.35730182209281
42.024407370566216
41.918777238410954
41.89192263441896
42.087254429129565
42.052354732244055
42.18987798706839
42.54293347132809
42.35063102582488
42.15126628834002
42.237463157791616
42.365396815145026
42.583613776163254
42.42167137607821
42.636643846298654
42.44946922181738
42.04354868955119
41.87523313612735
41.91493878586428
41.89015345062623
41.98742187664468
42.10392989400879
42.110095499919034
42.1466695272707
42.39129140316107
42.47627995733547
42.063947099627924
42.04225650835424
41.90201131838699
41.85216744964458
41.50985805793751
41.635703603827636
42.0054332815816
41.91434579130236
41.529289547899616
42.14586887058931
41.685006789903646
41.313454819002644
41.559111097005
41.86476712442321
41.94331498486427
42.04099163379881
41.83266634761956
41.75864952904815
41.97752972483499
41.97879507566689
42.055448302907664
42.070543632370295
41.82787136206163
41.86134710767552
42.015337484103576
42.11237600861183
42.0154789495977
42.11758936059445
41.85406550911833
42.035763445220965
41.86657310953226
42.15700994123551
42.282442073137545
42.53697987283508
42.56290666047712
42.571776409423975
42.74487662315049
42.37989764139613
42.38931624519357
42.5741437222164
42.277824740156916
42.560687722272355
42.297114307668835
42.06611568884371
42.0614818714868
41.92662677537856
42.187066374811714
42.089827715288905
42.09613169339815
41.87123004784065
41.96629143436198
42.021094277881346
41.911092649471925
42.036428577895656
42.25821735832046
42.389985310285965
42.5553751848235
42.488637473219924
42.233505201967205
42.183772280889045
42.188841428150525
41.987748810413045
41.8910535834128
41.920184579465364
42.019751722773066
42.09177792156939
42.26560734565377
42.04818778819409
41.8861647938719
41.82222947603895
42.09178220750179
42.206664865125475
41.999885043496356
42.01332120202719
41.70711787273378
41.89169364068297
41.62245982374437
41.88278973037112
41.45737293553377
41.63884274290791
41.65046371277485
41.62609388291376
41.46739044664324
41.725886430308975
41.96749747858045
42.03096436812596
41.69637163694386
41.83316993936216
41.66932649290518
41.73140569194034
41.69497465367148
41.70332374001006
41.659423457611304
41.975774239392045
41.663865886211894
41.78134277800127
41.73686732969794
41.862163311519865
41.80205742959088
41.986788131566065
41.771064673349215
41.595902515389604
42.003215933695245
41.552043500414655
41.58877802128511
41.59370640440132
41.99480650895809
41.748100841698
41.750616577308314
42.12096421225858
41.7855443809696
41.81030573381609
41.43199935261593
41.57684854041532
41.75300531258906
41.88077585760822
41.93514043528217
41.831782221295704
41.508638014469376
41.52175723459878
41.67474064592991
41.364628975983294
41.47047882290036
41.46480178743502
41.28346897083129
41.79056150153744
41.731575391156916
41.65464940836399
41.379234133873474
41.632151807161435
41.31509048881405
41.478992715479556
41.14094542294151
41.46808733204375
41.259391516073485
41.28668006957103
41.597185620015416
41.37208560788016
41.683172717662195
41.46648378264867
41.58887520149389
41.69099968930367
41.67968816810581
41.54130278206801
41.727089785159905
41.66592974008137
41.810930455906046
41.89692688140868
41.67066399637699
41.84602027697372
41.833195698576645
42.25751826453014
42.17006358677103
41.872820455040376
41.94374042168375
41.91054129718749
41.887392182076084
41.77967244108343
41.52232773477453
41.65237262192236
41.39166018066353
41.73349701100705
41.540156159616366
41.522966034313875
41.33784125071481
41.4869840524514
41.199239875492
41.00501098362897
41.35993711947815
41.405102437713396
41.45183570500786
41.48726963650928
41.499814531924244
41.64687039160903
41.223934487768624
41.64342368560335
41.535042996153564
41.35964376121809
41.726540921935666
42.02551054534509
41.70871183431859
41.93142175212893
[truncated: 98,002 more rows]
