# Supplementary material for: Comparative structural insights and functional analysis for the distinct unbound states of Human AGO proteins
Source: Sci Rep. 2025 Mar 19;15:9432. doi: 10.1038/s41598-025-91849-5 (PMC11923369; doi:10.1038/s41598-025-91849-5)
Supplement: Supplementary file 6 — Supplementary Information 6. [file 41598_2025_91849_MOESM6_ESM.zip › AGO4/r2/PAZ_L1_distances.csv]

cm
31.093994447295792
30.8715079876407
30.753167422689828
30.79322443704478
30.783110347903143
30.765190811836092
30.757431970792236
30.680404095688107
30.693575593923086
30.63050257069876
31.002231009239907
30.891973397458173
30.968003377463166
30.71627194607429
30.579865756395577
30.766474954079257
30.88252149364269
31.108697048965706
30.92957198113933
31.100822049001472
31.153556157210026
30.89756643247659
31.076844072139945
31.124492142160747
31.25230860101837
31.42855495421479
31.27979884060939
31.012251010039815
31.32568972744593
31.41557551443608
31.19442836452035
31.361907300687704
31.18103760895531
31.123036765649957
31.0971860470595
31.315218498863732
30.975557516415265
31.28027366389517
31.0838237290482
31.297867721660246
30.90938554172744
31.28001046870569
31.048215378567726
31.07846112888224
31.30504234562641
31.196441096394583
31.526225577731942
30.96308380649754
31.27474338304194
31.23124610862785
31.006911677812315
31.104132769276724
31.086228200256954
31.206387383838862
31.39441079587457
31.22623524506289
31.612823829928836
31.397471188284484
31.17312889119868
31.27130683497405
31.044187055068214
31.405417993227537
31.31227973385531
31.431783312078153
31.412567799216124
31.293122604129668
31.77369649440506
31.677689881855965
31.770706226282353
31.692611336606106
31.48120755005509
31.534384495121675
31.270699405088084
31.460303443443866
31.360476873598493
31.335372937329808
31.295214750103472
31.31124541585464
31.6229836022952
31.841541899232205
31.574340160185777
31.494368624210445
31.385621507291674
31.645109385742067
31.335077888336954
31.3216465620234
31.31654650225843
31.396237411885473
31.139876421693657
31.344004796114945
31.26337660896003
31.34541275439829
31.22190508384635
31.18874397564828
31.14874932682701
31.097875847768137
31.079957052918644
31.07182424614033
31.24356368986546
31.281245318479314
31.43226413380351
31.071922070175596
31.07633047293672
31.086824284791273
30.942434551976014
31.061905894302708
31.10963794223089
30.78012966842673
31.006915567177902
30.9121209818113
31.102741529211908
31.115571387298733
31.117772177178896
31.01700852884071
30.98954425349697
30.814117594253368
30.892818217965857
30.90427128910851
31.06649085853039
30.803748069311236
31.110037449530207
30.549223713148386
30.97501546620212
30.821515050641896
30.912729579458674
30.820990365501768
30.730792636179746
30.860779555170183
30.8535440010476
31.00514150873175
30.88872144908078
30.96134620535658
31.038162065996854
31.057152765452205
30.887841962999097
31.24680771628168
31.303244524030116
31.149588329641922
31.373736067658122
31.24913419958955
31.269115509751416
31.10101276636096
31.45022976064205
31.54192659804833
31.426475105667144
31.28132397594931
31.41369706556691
31.434416606261895
31.298581622209102
31.323460808064663
31.788166247110965
31.760977306591908
31.816247825561355
31.442096270074444
31.71438306147708
31.795164016681124
31.588520586828572
31.84590665063525
31.559532037077236
31.673454090505977
31.622542694059664
31.44291990421747
31.498371550126013
31.40879628113731
31.68768143218099
31.492980063108213
31.279075489103086
31.3947866675285
31.266856831727267
31.32588569972716
31.16367905228653
31.118300177172063
31.27334567836438
31.185536325644716
31.017643328278663
30.887488370499288
30.794560242375947
30.958924850595306
31.008485782292848
31.234480397278677
31.46524290790085
31.331319524741957
31.636583539582965
31.76590912774745
31.548032150453352
31.311594374174323
31.333163919778116
31.486656601716124
31.083936159969213
31.233231091586592
31.152091480109547
31.199206125296183
31.297540324931084
31.45754511176111
31.141672996570776
31.376141111472236
31.164076835538463
31.08295144269936
31.102438176387434
31.528897380265036
31.022330104789066
31.11914518317614
31.24270181658957
31.149571760556107
31.389209079226173
31.168134978925092
31.30718643394903
31.449609018486615
31.237784762075417
31.356086847085134
31.20658085157313
31.622865802530047
31.511517326025366
31.439986850653817
31.394528302113034
31.357937577284495
31.00296765141739
31.275788615346553
31.346556769958816
31.08406669911956
30.826885011845423
30.863723811388642
30.811176034371133
31.368266076353454
30.96622711172463
31.217241505334258
30.905880717292963
31.196767108787434
30.993098437078444
31.13634164210904
31.26117091153102
30.939779994373506
31.15150449564994
31.181102581940795
30.87309133793339
31.061059301649145
31.116763978242993
31.182674020423157
31.362837133814175
31.371680408564323
31.21030691754427
31.234166172857616
31.13222111809682
31.16321593408358
31.07906356199396
31.45182295103071
31.461293180381922
31.021423661591044
31.06897822914786
31.21670583182479
31.01372061294052
30.85913165702494
31.225648709449974
31.181423626674214
31.366378879083076
31.475172554119467
31.63130767461574
31.576171019696478
31.451726274922606
31.479669848763194
31.361662647125804
31.372934690953503
31.470446961021377
31.31947215814568
31.106582587138604
31.36553249532883
31.179022959874946
31.254950491856352
31.26865985901357
31.289900257430233
31.36233863482828
31.35039433500695
31.166265761337087
31.16980705055775
31.005260954891856
30.95188929144461
31.470075077291753
31.45937340554847
31.478031629297615
31.54146098447861
31.561831749338307
31.410173018267336
31.724956912510144
31.53472725237077
31.42047180477478
31.41770398227541
31.331440882394332
31.33752095379773
31.332232361089453
31.29997453036592
31.40795745220842
31.4604443209909
31.501620057664727
31.335550951383016
31.598210139218338
31.481538268894955
31.398539858643502
31.58728925778538
31.805999284584495
31.504664150035207
31.379870415805364
31.38017391283324
31.511424597882705
31.24743027553972
31.215918226081463
31.292205168264474
31.514889316199323
31.823723840846082
31.620128001424
31.289870130443877
31.61308642487183
31.278283703476166
31.440084300862377
31.411206252501287
31.406141983228103
31.55130822747801
31.47849976403895
31.127649513402307
31.233831667583186
31.24765809417568
31.331927166000696
31.340708932897357
31.15923386936818
31.47875114181666
31.310028995585398
31.50436868994432
31.246356238427094
31.11230425755616
31.027702075806992
31.31549616625383
31.302158540961162
31.501537025018038
31.14735949757183
31.049671698864493
31.16168210586591
30.93972782761488
30.788988330521555
31.241129823268682
31.2208082496196
31.062436443120955
31.094947526328987
31.21449607014503
31.044447189752276
30.986750367996418
30.994885658117315
31.055300298305145
31.211171594238486
31.27838830319575
30.990464635123114
31.014136052257392
31.379106043468713
31.269453042572092
31.232127457660997
31.227624485509338
31.078080065397636
31.336117526083168
31.157265676367402
31.03877121989421
31.010188421914183
31.086385845482315
31.278363632493964
30.956579604460142
31.029765544009166
31.128230490144496
31.260558820539686
31.457866482614396
31.28799889981205
31.402290495257702
31.252465477444055
31.29558154217487
30.953067673043904
31.21485336657495
31.20238710667573
31.193521467022368
31.393231773506624
31.121993543579155
31.37167857611378
31.358401721187686
31.4379432713868
31.173591497890293
31.11372166990272
31.12474716137216
31.184166970492903
31.152790520297426
31.44530816664337
31.327983828499192
31.22579880253638
31.205198323036242
31.142618421569555
30.953015864181122
31.07240224821646
31.205891044819822
31.14423355447499
31.259533599745524
31.360099126934855
31.095677229920696
30.630646129817247
30.75697820602635
30.57536325524261
30.82620807688414
30.801543024148735
30.813842759927116
30.65802783109772
30.767614858488766
30.6688862333592
30.738190208327687
31.05675006687133
31.370400625882723
31.040188593780762
31.324535169204864
30.971372725098977
31.625498803635093
31.14791926593502
30.87551324864435
30.812128132538923
30.85395469328211
30.685603088046264
31.000942797204765
30.78600551523213
31.03081288988163
30.886066381794794
30.83667742832632
30.542555200703323
30.752220222323
30.425405253956992
30.67387985652215
30.63461371635444
30.71647652439368
30.751310375267774
30.659637088368047
31.0293102104993
30.470209630391608
30.576505683565962
30.666381891440412
30.44865107731417
30.438309903668248
30.504601576550538
30.55175448619027
30.722263975186845
30.94493926117162
31.107689991675564
30.459491174479318
30.59524469055324
30.609303231559373
30.448971234292102
30.743593846975703
30.625689521689456
31.09188511086042
30.65920217579678
30.70250532851558
30.52664903212581
30.54014120321727
30.70374631427575
30.66110662698556
30.63268414884621
30.6201130813754
31.022905555881373
30.825803077896428
30.794601320956797
30.73008099783974
30.757267709537388
30.80912377645107
30.984746992066523
30.836716471179415
30.96880296661866
30.958896725334355
30.800611535334944
30.673902912001044
30.827467750488715
30.6598614297389
30.623443023378574
30.87550758283797
30.680512770884025
30.671796761522106
30.885446677149258
30.891898396128358
30.681932256744165
30.929602357600416
30.993925609976916
31.25609443096495
31.161882152978663
31.052021288308964
30.81059470592491
30.742905819647213
30.194152293790832
30.501740891660464
30.64049915412193
30.459607519012543
30.454931204058333
30.37242203954024
30.72087589946856
30.30097940847469
30.42433094744688
30.55029219862087
30.580867899624607
30.46047551775373
30.53393689848748
30.423664700548304
30.565663106644116
30.569330805549797
30.385952595897674
30.43611496697087
30.46421877802252
30.68603676958487
30.638076214586544
30.803007511163962
31.145105013152644
30.796189391944424
30.83826048424074
30.94673078820636
30.643490836397067
31.041541595154282
31.110271342591275
31.30989855518442
31.095016167105673
31.14711241967886
30.916047328969913
31.029659739783103
31.21727429856
31.02028807919694
30.90345423036836
30.808660436485372
30.96256727226433
30.956074811168428
30.849569856848923
30.869169947393285
31.125111207662968
31.148714109113946
30.828749688653378
30.70579960917543
30.728743230233626
30.841645025107912
30.71548406358248
30.749219056628526
30.548251255617664
30.773700380540443
30.80437581154067
31.08550654232375
30.93856597233759
30.786135115691444
30.99568271462814
31.03864028307879
30.867625209340833
30.801325439890256
30.377392075670674
30.34504776826148
30.835623388072403
30.682105673471945
30.641524286813112
30.89756947451053
30.825260272731235
30.817394839004134
30.904626492586303
31.003742390505845
30.96053970435081
30.986955369492232
30.76340072404096
30.794645080482855
30.666925872705434
30.789782774942065
30.489997419416273
30.728900786748117
30.829568088722677
31.009387335114802
31.16162648579095
30.93059469482788
30.92731341567683
30.930432348309402
30.5370010506604
30.70701290155635
30.58031909691943
30.399282804124137
30.529225769639982
30.64824755430588
30.53235343739006
30.27166787116742
30.5984096459608
30.689475468376045
30.71767231705064
30.751671565929183
30.701273306894553
30.579115559868235
30.882933522174127
31.036107442936885
31.118582327049165
30.86414799393458
30.934163236504194
30.900262007897155
30.88817937309069
30.76541119641191
30.90368821773105
31.03434163161811
30.90545263440743
30.826498464565724
30.819915509519127
31.068916862658956
31.251468182108752
31.237050904323247
31.03131750420409
30.938629560029355
30.816724004862394
30.685785700996842
30.930946202235198
31.13654629194527
31.11773501565343
31.12618317287394
30.890647279707146
30.896959524022066
30.804834010719528
30.779249881886635
30.766434760649087
30.484258277938693
30.941336195773154
30.83660861734283
30.61193536055139
30.803488635870853
30.78946120924268
30.531801783612586
30.59614570837527
30.665873111271917
30.941904435544206
30.67665751044881
30.511051145956976
30.57998195251735
30.79025235281033
30.82127467717159
30.306156629983708
30.68504573819518
30.541428897321957
30.866835342741513
30.480102481617145
30.55412877481075
30.636371907046623
30.559142030014062
30.480207080304922
30.68934870218514
30.503805328290177
30.82670035592139
30.68051320934354
30.70425574185259
30.81781361947024
30.567353523969665
30.78834540664339
30.686485144500175
30.784050392172208
30.566380563283943
30.546287879369235
30.40663280733606
30.568131125589066
30.607686266037586
30.790335198874608
30.971362305101504
30.62055218962146
30.610762328424077
30.742183777986522
30.491870410224504
30.518065572501186
30.58129933517305
30.31480108324714
30.62537068285631
30.53254688972876
30.362662773499085
30.256576275257256
30.44908706224275
30.430440623402745
30.663855685331907
30.420781199175682
30.480706428850986
30.31633475307215
30.546967762564925
30.50397714696857
30.4920988353156
30.453268204064525
30.604128579109787
30.417795233363652
30.31685752886325
30.580901681920714
30.489547294370134
30.76641978740553
30.69565513251351
30.72271780048356
30.993758882579776
30.8930222694089
30.85319343206664
30.818077019403013
30.579517406887238
30.32612816086471
30.407429709002297
30.23095803791833
30.351657351425885
30.6449395014101
30.71312529102971
30.619351672686665
30.721623443127623
30.744416257732126
30.35591040117956
30.554118098151335
30.372130168180963
30.621545546308205
30.473587615702332
30.338618118845417
30.563283132187877
30.637395978237457
30.31780753514751
30.23590747852413
30.194810324115704
30.02890623613259
30.301597394658437
30.206300794547214
30.160070615779624
30.137015617551498
30.36453783947308
30.08987901342657
30.276876812516406
30.293256359837127
29.97925606641316
30.23249014074331
30.10405642100875
30.212931235807943
30.18685420496946
30.191555746856235
30.316113590885145
30.251803570068805
30.27403851951869
30.41845916969973
30.371027134262828
30.36294051236599
30.506121789715507
30.622607373613118
30.47615158673559
30.323764742342874
30.17265567126408
30.207062573598893
30.28972297944074
30.52868707378431
30.462561680835535
30.556541002322916
30.64768810232686
30.47070195823099
30.734903128546687
30.647620514844856
30.81063587199027
30.62497612637777
30.40174030047676
30.582046035050155
30.512882712060986
30.194718364911086
30.520512957346842
30.42576604211794
30.514143434584806
30.5505829730801
30.444273141362682
30.62673107112098
30.675931624369362
30.56486321206809
30.588758367952483
30.758825702918852
30.55005152655631
30.437109029019954
30.30671409772099
30.617171062834622
30.72164736348169
30.26964303063169
30.48278227271403
30.59023524912825
30.68160202044939
30.56317781917416
30.62246542449121
30.44100959096199
30.576872390647054
30.371468183728098
30.58975891723473
30.592481467966316
30.765159881318787
30.533483172797787
30.50218528983562
30.56841209187299
30.77598771636528
30.775417825147834
30.72680222986524
30.633618091021855
30.677032289448107
30.540169909466076
30.827968022481137
30.707395898211075
30.666458139923527
30.556478745387565
30.829308995713635
30.907316443711842
30.905017889372548
30.771539208561553
30.637480556719698
30.73515486865975
30.939761938111378
30.70383752343479
30.653839571439967
30.716555897767297
30.17639472502655
30.615379565378795
30.659836752636608
30.978096975232845
30.75083627491589
30.82900802178544
30.946267048968807
30.764825147364117
30.672238720893876
30.9380537771541
30.765420939679096
30.686115731779584
30.515226451376602
30.73570366605023
30.738233022803218
30.64739953749357
30.32030124533088
30.16576128031006
30.37531182460615
30.273719090234795
30.283631965876477
30.385694816732567
30.60701133033758
30.671558087167774
30.73492645238138
30.38208213343893
30.424375743296963
30.332492245755507
30.472887384361286
30.502957219829618
30.740966786580668
30.588651493051923
30.52134570877599
30.38788453534872
30.09211215505866
30.346777775741526
30.401552046386726
30.055415695857665
30.398919451718857
30.432335467929796
30.457328538223482
30.523645847841916
30.453569608011485
30.345694693412042
30.59722573709538
30.749993605870987
30.404084513839145
30.35030533197681
30.353372879747276
30.27959378792795
30.506604494775615
30.471548036119504
30.5224782831559
30.448760229892248
30.44278873353286
30.40517293385091
30.572833409181662
30.500268413642463
30.660049017371662
30.568893286444684
30.67926486527669
30.240064808285187
30.566839614320106
30.732635150329664
30.649199895471156
30.418754359579136
30.53284473198304
30.562988698597007
30.31454072781109
30.638637652406402
30.60786756379225
30.514502034153757
30.29964594165357
30.40698412569691
30.285751124780067
30.173655167983956
30.27813761692565
30.22446523648541
30.24901504089574
30.420650369972396
30.329420671954185
29.67078357381643
29.978443113078022
30.186226961041317
29.865949190701205
29.875193938346243
30.17227449734246
29.992304532730447
30.277257522641587
30.302489714496172
30.410095255571914
30.262875620723044
30.114413598842383
29.98457380868032
29.8827799070106
29.854697254722137
29.76799397213011
30.181174395563797
30.407092008507732
30.24842374472348
30.26637872033429
30.57207235183524
30.439415599830756
30.722756756384968
30.460906621910958
30.581057470771395
30.610355151291646
30.491366960506973
30.669786971175345
30.5530746929227
30.620910139226
30.609391673813754
30.791797603622644
31.052574887777144
30.879247359775114
30.93352398574721
30.592441625759733
30.7101826621065
30.249582241285204
30.530935146176905
30.52140179541473
30.801135273318287
30.67643017732925
30.944269876607386
30.786134501068425
30.659914482840534
30.804474178433026
30.65632448614225
30.833485731250416
30.887957842135542
30.761265344893893
30.522529240872824
30.53192026378008
30.482832589476676
30.494686523137666
30.675079300748703
30.776758512420656
30.749515126001636
30.7655622581847
30.862109115548787
30.77643955951218
31.078042030022836
30.991350035626432
31.13482312545202
31.136306397467948
30.97462390730685
30.86977316387913
30.68809703737206
30.476780802545115
30.542097317594305
30.322581523687315
30.390141779270163
30.623395919659547
30.607091479172997
30.585522736072363
30.42677063456096
30.55481351291656
30.556560396457414
30.763004116109094
30.484620159742413
30.669223127015243
30.8175086742648
30.870527156090667
30.683647303986326
30.65996338153622
30.829097692951066
30.835442282658747
30.837901954482074
30.619767403120235
30.383461060738746
30.41293792758039
30.6254558870256
30.829841580112024
30.863600484598326
30.574637033907436
30.751004403174996
30.856348375217546
30.87161537619667
31.108713583339785
30.75725785752907
30.85170089929924
30.74031869462035
30.55847203410082
30.60506038131756
30.60558178329547
30.53319011477673
30.59110673791288
30.53071745809306
30.441342694707828
30.326308211860404
30.589789662446183
30.5220715876539
30.83256291661327
30.6635170164076
30.883292580149263
30.845609587248997
30.5163725762865
30.613751313495253
30.372156645081745
30.170011557195046
30.34456637578687
30.161293328497365
30.37173949552179
30.402179268293235
30.35244312417024
30.529651321652047
30.408340009630106
30.30370615728135
30.707334027231877
30.772373066776648
30.764775295768374
30.486933621709024
30.542961794155833
30.76606765837991
30.63318572547875
30.699188269166893
30.99613359140018
30.65311850596093
30.536213551469178
30.495859287078
30.319402839038478
30.424777346059372
30.49855611666047
30.63586295705599
30.420845385079048
30.30173927876293
30.309759124106918
30.31796674640093
30.379209316259207
30.49536621316908
30.61814980300407
30.41159754463129
30.678882419577782
30.622904742818285
30.78436866314973
30.711321161694194
30.832158289918617
30.69868965657747
30.658192742900756
30.92225838197136
31.148058215799402
31.092326454352047
30.74842941026431
30.679510944913677
30.792662279072616
30.657030705421004
30.870596909362177
30.636531568081782
30.95452690638385
30.892091210238476
30.83394289607293
31.010621849308944
30.645562482719654
30.902814544158133
30.85019847453636
30.917104683020007
31.01006666369011
30.81132651699874
30.55364992399371
30.72491092574127
31.052668051606016
30.943484628366598
30.928671407208984
30.804589879363768
30.630972923909972
30.660990770859847
30.655977561146244
30.759123244973182
30.944732188715406
30.88593654055982
31.00803063265
31.112296936159144
30.89381348350372
30.877647043057657
31.04932421428155
30.86411244522659
30.968068659559915
31.065181288038062
31.00294728431666
30.99204545585039
31.082887110609857
30.811750039503764
30.941916845524062
31.017195487747315
30.995354855047268
30.975236472733044
30.989628838051836
30.8668493512937
31.028297806462913
30.96309979463691
30.667261061070203
30.544946024138838
30.746675432041517
30.632678583925024
30.873694846809173
30.745642057357514
30.8176915981403
30.7211732876345
30.950501897784296
30.898249371047292
30.886457143121362
31.102060194681712
31.008823192396065
31.110525057103203
31.083217065785682
30.952746075816908
31.040067886993864
30.849471017857788
30.667165798576278
30.758193030180202
30.56265190983271
30.85151694741988
30.665735915886618
30.85694422197518
30.58741235773425
30.504068877021947
30.497559801700817
30.659374142401294
30.602804581995883
30.437162176823303
30.34415465176535
30.558312961988797
30.254157472113558
30.157456126166093
30.300393123570043
30.365507444584132
30.43230662190801
30.386968216476323
30.5512395902551
30.731374765558648
30.63989061021205
30.60961862410339
30.880209653061936
30.858477027745582
30.67064511280234
30.497347645774486
30.336917477762608
30.70218373673129
30.875810289653298
30.703243226363142
30.80361397597422
30.346759084102125
30.42201987448719
30.180021060622263
30.539493682665196
30.331047960060356
30.30024830514912
30.254733647115852
30.23983324994906
30.399787749149223
30.221819552970384
30.253427210484855
30.527193297536822
30.624138651855105
30.279269075445182
30.771897809782267
30.576623666106126
30.55360981545766
30.706009306054312
31.067512804579724
31.15964799613405
31.03442866533802
31.052283095319947
31.043203524168785
31.005347858406964
30.810419433586915
30.78069880557034
30.629146047872695
30.685223669120294
31.018074533468962
30.84719937888531
30.82512139342254
30.482265310927623
30.593830819390988
30.56145017874699
30.610777238119734
30.7388094005757
30.710235170621623
30.603622033271066
30.81769482039829
30.593068403379995
30.492265114199647
30.43422692948693
30.676875992260673
30.719050692911143
30.76471158424247
30.820858940430274
30.60330775044467
30.56012502703155
30.57074925965294
30.603248216467538
30.611763960926467
30.527199353587957
30.22312538905118
30.31133528404922
30.473742449638802
30.429363382813047
30.212982286959047
30.786353373493895
30.55023667440669
30.524995044219256
30.578079422001647
30.63057731286696
30.652550330771692
30.550537050381728
30.847126110532837
30.660277368867156
30.493945970328134
30.77042261938758
30.784602691346734
30.569368826831838
30.470233981643414
30.38746369676336
30.478636491792905
30.700719279784504
30.720310418017746
30.64482452523307
30.417207676386013
30.399240358616375
30.62543460390271
30.596437843067044
30.52399673153512
30.365415296238773
30.61758669728188
30.69544722796359
30.483796926236185
30.714294052055273
30.745923723979
30.551969687558177
30.663395518088418
30.57104134278297
30.64802419584731
30.508454627003037
30.809231196112044
30.776090382679268
30.38379161375688
30.569178272563157
30.833008628210106
30.867885685861324
30.82296667021747
30.93906401866812
30.978523512709
30.71038678269212
30.5411242487758
30.76673379371162
30.862503241749163
30.600286770725795
30.749095512735956
30.9399917375824
31.04143617215252
30.9273804353576
31.170569761744076
30.875226973087575
30.70658403330737
30.489454433914585
30.495070598375406
30.96510664136533
30.560685368888596
30.60108377107546
30.3414274283067
30.331103748299263
30.69981694410543
30.568521936469867
30.756323544104543
30.565998157956248
30.390506662486676
30.286176936888307
30.441709943165286
30.15624004664865
30.398964934243917
30.507539761783548
30.77483569194662
31.12573842418539
30.80394745618392
30.751367833630237
30.691482164712184
30.79672889061505
31.10175306058216
30.809999357452163
30.966911630458544
30.766628206054786
30.97196588830567
30.88251863923281
30.81000743648467
30.755327236703685
30.810760960565165
30.840737437294994
30.63008532859375
30.60702403949097
30.44441021875085
30.73594822406405
30.68761685132816
30.719924815574718
30.48634816861341
30.61789252389459
30.62848449883532
30.38653950595902
30.863200116428313
30.90618957646802
30.781115247921893
30.79164188916789
30.320564042111403
30.615379775435983
30.701151443419697
30.573966099968406
30.607044541926335
30.658078565051195
30.74033048196333
30.903935426846193
30.66453072049732
30.8040058191329
30.92260250731991
30.728541984568544
30.89696021673945
30.869128508642316
30.67904519280747
30.76178931597892
30.695638171699578
30.787421351593615
30.514277121089226
30.639591696845798
30.820434433181628
30.871666666088185
30.757663327152148
30.748643073871232
30.780373963983806
30.770256038522582
30.366860361248527
30.542827563585316
30.497395219463424
30.502887952946317
30.599126821253602
30.46912621668836
30.412369068892655
30.56772867306208
30.42366558436066
30.60373819891342
30.827730075682425
30.789692548761142
30.88772610414519
30.831316665892597
30.801036959829762
31.030659929335357
30.88960261219943
30.741460707439597
30.738522312511147
30.773407830543917
30.571815493942356
30.500367470754608
30.397940968622176
30.694791331756143
30.727462619454172
30.67067469722696
30.80554328389551
30.934680850712116
30.644650243623783
30.93531383473575
30.68699697946951
30.787808300659847
31.039098891047413
30.748622336528015
30.74063238631915
30.755894391596556
30.643484844866006
30.730617035926915
30.418188901625392
30.756867077568906
30.818337148253143
30.91334895490764
30.545172473512885
30.693260440107515
30.761941385597428
30.628341339799906
30.871722308191522
30.987422730161793
30.645083541912914
30.92860183883198
30.927677545424277
30.88250131505784
30.655220401429304
30.57991840676637
30.643848823919775
30.576815819002263
30.882973373026815
30.924548194214708
30.74820433247237
30.796314135608526
30.46503476518292
30.511941947802264
30.769439476446642
30.89979915039883
31.00852821494588
31.05203472951157
30.76628897058122
31.03113942686662
30.84630580027281
30.691968482194326
31.20855309707854
31.096532661231503
30.753662880392298
31.008184983216314
30.669213146169387
30.783559116467554
30.863722667578347
30.987559536358784
30.849823995439795
30.920491443289144
30.75515350419862
30.930945467878573
30.777858575253493
30.598581853288877
30.60106448688852
30.624187647608718
30.53841664115842
30.618288461265866
30.49917240094747
30.37884849839844
30.559635356569135
30.665616206662197
30.66388775716669
30.780358170000337
30.56891925898631
30.60727571490062
30.519515551200787
30.621966601766474
30.591172174388138
30.534583002322286
30.538165202067486
30.808834060853734
30.7471164933643
30.672456045656
30.75460662127944
30.83470420360747
30.54460984070118
30.684982002211534
30.464762293969322
30.525753333754196
30.5518091741681
30.64201736183348
30.689308910831837
30.62961333262577
30.95343274830568
30.79968488274578
30.54322950505001
30.392143508610324
30.40145952367692
30.173125403272724
30.38306344233395
30.592583635928793
30.42245675714534
30.257508321418605
30.392566822709945
30.242832282813612
30.297453386109826
30.24676864912918
30.22803240004548
30.334830832846155
30.257348127544876
30.361522585880255
30.42247368596028
30.295491037640236
30.222836905147357
30.32254595920155
30.352782402925094
30.658613310419813
30.54659097356532
31.01122824413679
30.75012655674715
31.033965170703535
30.647953628484395
30.899699821951472
30.892592820013466
30.606635027707153
30.64720229346301
30.76258616498462
30.634037537601717
30.551094867647272
30.91418908948871
30.88446445269117
30.79994341002242
30.508853898649445
30.789934605810895
30.502101175462457
30.657458355810935
30.54974599019977
30.80849836864475
30.98045937039921
30.873423628011846
30.70714894882803
30.834913134394363
30.521401346199458
30.569380995977355
30.235039879509745
30.26826479881621
30.185502302838447
30.71482388570291
30.726804709046778
30.7650441183368
30.53417249246439
30.55495625595394
30.881705598419632
30.823267235804188
30.818345275812995
30.744455000449015
30.51659804394287
30.90518015011397
31.003386363763624
31.040020461786245
30.738388280674442
30.91144560788053
30.84779844692368
30.888028594835482
30.794742854383728
30.88033336327418
31.04885307666263
31.03689029762844
30.735560169101404
31.188328820667667
30.951934110670074
30.853605366177735
30.594206339595065
30.886583039627546
30.89208889727483
31.03271267787635
30.848411338736614
30.75819002131727
30.860312475619434
30.997588881611346
30.962381516026053
30.829191131780956
30.800340926082196
30.96036288366651
30.818787309216574
30.788447091759966
30.849717724024725
30.637965408710553
30.84430128010211
30.622956101858104
30.52400439655544
30.43544779422938
30.720975364044502
31.1229650241373
31.212688885447506
30.98197336079903
30.92654719819651
30.985313696215304
30.992755944336267
31.175554055141024
31.12517588507915
30.886323736677024
31.076517662410776
30.884885540641815
30.865624775543584
30.927610787609108
30.935142691040742
30.777020692785403
30.857077136466096
30.698560756284415
30.619263215082228
30.63107094387989
30.702319909030198
30.80984321310959
30.788489021099174
30.870159630384553
30.630158520529715
30.79875324110292
30.690138252737846
30.879619550729657
30.68170116364092
30.759225953638843
30.738661505096232
30.946779778942144
30.958273379741108
30.77092904991736
30.866813178235763
30.794904725792236
30.786778351764696
31.016900333521846
31.28888274650395
31.147472018694728
31.21851466219042
30.927507952696935
30.802106190192347
30.92220653588515
31.136129773324008
31.280796206799987
31.140166661728273
31.02878210128879
31.184584667546158
31.021584279804223
30.83491181092643
30.901493208092234
30.714610969783845
30.65663805697715
30.883723811016186
30.924037809289963
31.053049698210753
30.829661775054813
30.865775384909192
30.90090017840792
30.764007375984974
30.952430396190795
31.04326107820648
30.76658724218951
30.928300038031402
30.465761950260607
30.750167407024488
30.784365263126976
30.81074618630618
30.847313630061734
30.739371156847934
30.73639853645528
30.62335736047195
30.571635519315954
30.55037289093847
30.504932063228495
30.744773871724597
30.66440300384056
30.79029983192879
30.771922323913103
30.73153636229693
30.611877352935203
30.47620040172503
30.436823079298435
30.663641743996497
30.671006774725917
30.58854587219205
30.4317874876268
30.453414324572893
30.67642918343898
30.58579207900886
30.62907180475256
30.63782155729495
30.70188432376899
30.77595911321873
30.80269598282744
31.0060682650343
31.170456707991573
30.98815098114826
30.902728876367128
30.91457756947722
30.758955268999312
30.999698372298347
30.778586096171487
30.760813015662343
30.831187002889813
30.883779409002177
31.027238810006647
30.859455511978148
30.844411982974492
30.730336632378098
30.622735488395634
30.813889970990108
30.702096719538908
30.87733034590703
30.799564893427206
30.81339313416059
30.556971484761068
30.90330026645326
30.546606132165692
30.684595435242425
30.53574761317995
30.724060803493646
30.85443683145681
30.87308495600355
30.80228511160246
30.785763184782013
30.915720294211877
30.829321779822727
30.79495403971862
31.12385982272579
30.826521002174353
30.777205022766264
30.905310262065097
30.790371518836277
30.815976127933556
30.69100715855349
30.864209221409354
30.887869216371996
30.966818238986814
31.085787361865233
31.237005234393084
31.31639678139614
31.46891873290359
31.00207355579848
31.298947224611368
31.255009316950325
31.154419748020477
30.90874829422348
30.90125247912826
30.95499841595997
31.055730749708527
31.104227091433717
30.844296419641804
30.86513474759778
30.819099910394733
30.863437831487982
30.902118391541944
30.939287969642365
31.047722210478764
31.081005044722946
31.18536807227703
31.02705210011157
30.906224724285085
31.01768138511415
31.138664314159662
31.19198237906407
30.939114990373337
30.75633225461059
30.929344863517287
31.10876075200111
31.08570998987369
30.636794521345962
30.75391515696052
30.684308982822696
30.617739555507328
30.70598937651412
30.566716286556147
30.673185208304258
30.784111357508404
30.860233962292398
30.741496835598372
30.85227206892582
31.02076037656957
30.842574018973444
30.573223519227135
30.761548838343362
30.422018514187453
30.990277302582943
31.05510604769253
30.661286537484433
30.741146472580795
31.084966573352673
30.94746003131598
31.244476097185427
31.126006007555084
31.159758637705167
30.953024048264602
31.086546668066045
30.824777725709534
30.866407039806862
30.812505428326812
30.830145629442406
30.697253265162242
30.828365308630893
30.993316083428848
30.955727128648153
31.127521591174432
31.11483310297494
31.204800276068394
31.49200373296704
31.247186658785854
31.42102610893542
31.162910738983587
31.283583401317447
31.045696667242712
30.91611749071435
31.294264371504944
30.69262786125867
31.0987738226836
31.179771429447648
31.615128133356304
31.26357671064937
31.15574731651515
31.079235567539914
31.06035340522981
31.084393591813292
30.928204331249923
31.252857085515906
30.92102437905653
31.274780550183927
31.053594498287808
31.22852461666746
31.283368488997432
31.16837195919945
31.344583997410815
31.26535462555274
31.584911915884955
31.06455518039065
31.232656514487545
31.195846862044803
31.278014491266283
31.021037866879688
31.07895348655088
31.161442793650078
30.958439527964238
31.40460996904509
31.399986927895274
31.28048923257419
31.507752923824608
31.167389205611695
31.153476164094176
31.05258847891718
31.086554435422297
30.80731279891517
30.939892299893387
30.937698899969536
30.872792621461624
30.829068825076188
30.872794577761407
30.862795471862526
30.759998379928163
30.534551370224452
30.80665602083339
30.802829493663662
30.979002236276433
31.068333762958407
30.974016318106077
30.82336835759977
30.747590338371705
31.342270517846835
31.22896308096317
30.983960393961677
31.034318895261773
30.815346978121696
30.708974895814077
30.619481555130317
31.05072782947174
30.63731431648377
30.85765908820201
30.549920690897753
30.62571188085295
30.683078455784784
31.161666800662836
31.102418863823686
31.028254240539944
30.891589605550436
30.87008976945995
30.9067306157559
31.142933908230532
31.080989687585767
31.13035876319385
31.007204754975053
31.187183590578368
31.132784545145892
30.96995625873015
31.1873414329125
31.039906139505362
31.3518338810013
31.286955009967826
31.107916600695134
31.039704049216816
31.056517116637153
31.10669921928728
31.1001052732243
30.828955474723998
30.921158494254094
30.658196785824877
30.85829759712425
30.74845913680342
30.828915958834827
30.94055269056194
30.623393994115172
30.5347368550115
30.63064574332867
30.78656813495514
30.73497870790088
30.58775719527817
30.941317701362248
30.791193091100272
30.825101810291937
30.66729540278007
30.664943266421968
30.771755978972642
30.88891251787455
30.76827676651725
30.754018888930656
30.786459764798764
30.69563046860355
30.779814266129556
30.718256459069444
30.770278733719156
30.657200868613202
30.81898037853535
30.65529258777576
30.739158005150603
31.042080875863338
30.73079824759182
30.888964937587
30.80293161102039
31.124722631480044
31.008351886098378
30.867897333757384
30.925819660985212
30.88838931598385
30.72907696742224
30.912547753400354
30.87859754394952
30.781293553358555
30.58956032748088
30.780095776590233
30.707712024014416
30.710235038427935
30.67619454159011
30.657176692918828
30.58799672988224
31.11913902698873
30.97286335636013
31.038283971770056
30.816464499452515
31.034976929727172
31.030445169420243
30.91436539725728
31.036837679690052
30.93743104076533
31.094659631810345
31.51448560690738
31.325560222083872
31.07350064821301
31.204301649512
30.853147972984708
30.953371130247056
31.27358844980376
31.085379110623776
31.39913607132657
30.892258868803015
31.37043291954903
31.258430622417652
31.097813215356553
31.131882530441256
30.820904262271196
31.000305574244763
30.776078092498558
30.992468989960926
31.03461807814262
30.973178884075974
30.93407731234156
31.17771885225223
31.20426835087984
31.045879648787665
31.15521348902506
30.693556818671226
30.98447845867575
30.717825516286172
30.743700686789143
31.027546652897172
30.99646130437311
30.678149465661594
30.6122753870598
30.89522057351565
30.85139059158068
30.78167188938926
30.9784650657961
30.975943862577097
30.854437131286232
31.128824998102733
30.594909038139164
30.431284251161035
30.86959483353138
30.395808725678762
30.330496008254872
30.365372548188258
30.464033449423397
30.296884568811013
30.53212498141323
30.281809437450242
30.513322262449826
30.352698422026055
30.257991436990878
30.494596952076215
30.309477858550665
30.54541836767136
30.66028388929819
30.41537015494345
30.56544793291838
30.59428076666681
30.61489064433862
30.30180186997535
30.686134486464134
30.58130314208412
30.887898520533234
30.704809649185044
30.572677343619663
31.02507160057496
31.103074379216533
30.9376554500157
31.037373705177618
30.923616347355583
31.022202652978198
31.05113354324826
30.958294342090188
31.115076599180757
30.75483001427628
31.019390007057577
30.922270534915004
30.885714111225017
30.667869217668276
30.8619805211023
30.353176307794794
30.53385136328224
30.67654561338401
30.83429293871117
30.733617821444525
31.207576924372425
30.878060131414063
30.762456827464817
30.64391625459695
30.548509563576577
30.979569008924805
30.915316593291763
30.900161344723717
30.66661318595682
[truncated: 98,002 more rows]
