# Supplementary material for: Comparative structural insights and functional analysis for the distinct unbound states of Human AGO proteins
Source: Sci Rep. 2025 Mar 19;15:9432. doi: 10.1038/s41598-025-91849-5 (PMC11923369; doi:10.1038/s41598-025-91849-5)
Supplement: Supplementary file 6 — Supplementary Information 6. [file 41598_2025_91849_MOESM6_ESM.zip › AGO4/r2/PAZ_L2_distances.csv]

cm
46.02548467956457
45.98752054208349
45.927391959423886
45.896160402846036
45.906852230294774
45.788019207242684
45.722472523658645
45.60776661022546
45.80701196154661
45.74045031145199
46.21992751296783
45.819120790790336
46.14445391537318
46.22462064155353
46.01896532696386
46.054418577843
46.15512255953094
46.34026956917857
46.29417852159623
46.07980984434397
46.17068075972932
45.96765571596248
46.24271298992478
46.111631434418186
46.320761527181425
46.38317441387484
46.297332218325025
45.86500846842343
46.36462890413511
46.430895419053094
46.21423742911849
46.25945949341928
46.0596985526788
46.14194537956609
46.215246982260474
46.25620222953042
45.93347283995839
46.12574203387
46.03502162254033
46.198644842570445
45.72143175227329
46.22132392626713
45.98861446531692
46.10231426462301
46.315201964537
45.94214695809687
46.14689063867125
45.6414905315022
45.886144084897275
45.89623219846806
45.83901122521509
45.88641678514142
45.91702481659268
46.057923117427215
46.24556891631026
46.05820595304328
46.33524686798176
46.25916655501704
45.952836908286535
45.95599333509758
45.662766374362114
45.92718938031129
45.939784646683854
46.23491568760856
46.1254377647151
46.080592927460046
46.584717601079326
46.484050714909195
46.535189779001556
46.456315092345
46.15294902353329
46.377258394397444
46.213223223293674
45.9178843490461
46.065242471918374
46.09239425891386
46.05810051490413
45.952887439856156
46.3469438863801
46.817809367530884
46.414443244531185
46.40713594705024
46.36947805693566
46.46044999383977
46.352777331444415
46.529647718335674
46.47544226095344
46.57586632750901
46.16718749847976
46.34307423673834
46.384829896313306
46.65406911904962
46.74929799029769
46.52881493737054
46.45267047483776
46.101378605002985
46.10937017347969
45.91941869120611
46.36869845981098
46.58221302332065
46.460761468779936
46.00099787406913
46.379067667121994
46.300323715508966
46.07425951107858
46.14594342976976
46.26895514315028
45.84644030327743
46.052638771681
46.019561413096135
46.14666285975826
45.98706279011551
46.0379000509582
46.10774247594317
46.027514656822035
45.725385012588085
45.78021759872168
45.87685264701369
46.039529066465356
45.759219370482654
45.99440883779534
45.73027185850037
46.09993207650101
46.047430212193035
45.84849110818655
45.68101193654996
46.11741167573053
45.79228031042887
45.82419333936482
45.99805910729513
45.83763166392244
46.06062802932828
45.94381933158149
46.00399333561745
45.57978068655003
46.15012382058595
46.089192727764306
46.052963750078426
46.309506114477934
46.11331566388052
46.07948671186434
45.884650443971346
46.41040298194734
46.323148384992685
45.92665638742051
45.92729764611286
46.170746833075654
46.05912899853245
46.06029336904693
46.05839165251417
46.69486998141094
46.58829146592747
46.45621994469311
46.143632975620456
46.551669955447814
46.504794881321224
46.49194483131414
46.58219422683496
46.11196952789367
46.157756988930906
46.245383477076224
46.017924579361704
45.988356074291616
45.83249799567687
46.33470373369025
46.180670434370995
46.176547848446845
46.196674616602444
45.92850223673515
46.13178518291823
45.66885157151109
45.891289655321266
45.94925039791775
45.67734835415321
45.56483958471942
45.60520377705087
45.49203110773901
45.55619298456802
45.79216459291583
45.844642084990475
45.910613279284455
46.00207474154701
46.20611489939787
46.31199207072129
46.104543669363075
46.13443264058042
45.94404398405328
45.98837531376952
45.62534472149945
46.02595130118688
45.85641471808022
45.75535599822202
45.71808862152356
45.8336845099972
45.61708786850304
46.07336596431317
45.586120786698146
45.233627812837206
45.43899255753875
45.825073830414766
45.33744799602976
45.66751468072554
45.659668782305296
45.57642759517281
45.98858632221926
45.688895351579035
45.85903715668794
46.13867519804817
46.00877216497922
45.88919879547619
45.62611557878859
46.35733725759413
45.96960631401287
46.219050052327624
46.160093803995984
46.39401388560511
45.950119915244606
46.12304562547933
46.40701426997375
45.88621158294669
45.71360552732957
45.70467774411832
45.620692870230336
45.98005062649385
45.76601630864217
46.25371747224715
46.03735948376779
46.12132432123755
46.26994759588391
46.365978402646
46.29681625605117
46.15081369534881
46.32238971654384
46.1129206468999
45.84864905833804
46.21176002203067
46.27167691660063
45.951347727945645
46.39441591813524
46.162784636242016
46.277557830700246
46.2067520742898
45.92804332393927
46.133145627899495
46.09977922361269
46.31271992813198
46.272527149756165
45.784534353270985
46.03840832273615
46.0128146351378
46.03893498629741
45.86547188686608
46.09156793196775
46.18188753560855
46.56550771413828
46.56536517718574
46.72513347757816
46.6791367326278
46.37042756658803
46.51661376181469
46.72787270861747
46.41432844647943
46.595385739504934
46.262866795997446
45.977216703298716
46.318075875063585
46.16602309507595
46.0829425075272
45.92820230690751
46.19766006229383
46.11768021838646
46.16653163289194
46.08969583271852
46.23441388734809
45.837481196385525
45.83136896983008
46.29440175292965
46.34393734891518
46.30420434744979
46.357023248550234
46.401020778045016
46.21163687684078
46.57590326580574
46.3811982895926
46.07346018407871
45.993395824970165
46.33545089697339
46.17031279865194
46.05533034576407
46.51041648193403
46.4055398678809
46.611712830788
46.62087238397017
46.49266826189647
46.697747805057695
46.33544118445594
46.34581877917419
46.515514215135184
46.5378927629089
46.294667033356745
46.22355592325795
45.95382900940878
46.34533705346688
46.146089143635294
46.1610069994093
45.95466605577039
46.08710097881689
46.44272817763576
46.26623491318887
46.1070996758503
46.4659014431787
46.13168751417669
46.25502681506489
46.24076334963261
46.39988316462194
46.76598732404515
46.576566486950874
46.137099817947416
46.40190124589595
46.273338838581886
46.22765713968322
46.28576212280287
46.096011817339495
46.70268290679332
46.30060604511584
46.45553742422814
46.3058781278822
46.06785350201403
45.92445427593351
46.06564999607179
46.08095945453991
46.36088573455352
45.982503216160495
46.0760657865166
46.237569770697306
45.956799483918765
45.6967770941833
45.945731592649594
46.169348445392124
46.06427379327068
45.980131920883025
46.27062378949554
46.214008813327645
45.953927361677344
46.11050668446902
45.915243562280914
46.42023414392376
46.38535729779696
46.153047777636424
45.802688913688655
46.209584977361466
46.04541842355175
46.14506633267161
46.254800416786615
46.12363175182638
46.29004316790197
46.08039806012797
45.88365159257022
46.17582271166766
46.14218612821776
46.26085815620099
46.17905101009871
46.160852211075685
46.0868777753306
46.34725485623174
46.58327881278775
46.1296372894208
46.44643337492018
46.24074889624048
46.33835034663863
45.826086090297885
46.027533720432125
46.073544258106644
45.73610772661257
46.053276447281405
45.71117177898242
45.92232711253779
46.10902757408903
46.324458926668456
45.85951795233167
45.94253533315117
45.74851162018369
45.84098101546292
45.93377360937614
46.23307146350571
46.3699061399743
45.9286259112529
46.11665606025475
46.17049780015066
45.775503185883615
46.00253185788779
45.95438990305346
45.861436856819566
45.98649222847128
45.94153424547323
45.73828320018906
45.19784828186741
45.12857319170533
45.19615177923568
45.40330234256445
45.395067050333
45.21320028919912
45.23743923187218
45.57678327275468
45.29631043689191
45.4863930892483
45.67612896724094
46.23342103646626
45.79711465746342
46.352089865876714
45.86558423561061
46.35941777307708
45.88710055054973
45.577314038412396
45.54205027572884
45.624649903189514
45.636345778799665
46.00467321827407
45.83135536183409
45.90766188595353
45.869336716282724
46.08859201284842
45.65990897109177
46.11589513777642
45.68825265887107
45.61559706101579
45.71785740475614
46.04196641963364
46.03830822624146
45.61689012865665
46.09745618548338
45.54859119659313
45.54009319844048
45.7331120029992
45.32844434987649
45.500341103340496
45.477664129035034
45.589232325414955
46.078724694274555
45.98474552779612
45.76493154445237
45.20847666505677
45.44255727368234
45.233925921545264
45.254265607731156
45.80308911524585
45.35787047643036
45.83150637106838
45.49161744272224
45.71963220306804
45.55039467597723
45.534015285213215
45.78946465914347
45.75876872913528
45.844541656397524
45.73721197641693
45.98678473932486
45.93292848477959
45.46608355632875
45.732557473237605
45.726634822768354
46.013375908276274
46.191837472556784
45.91344597548117
46.043289064309384
45.98805320386792
45.79995880049513
45.79000003455777
45.802376204524776
45.806036572671225
46.12315427051954
46.13185645056393
45.958036237549365
45.98000585068532
46.150624302098784
46.4219051332961
45.87297026254057
45.85508241805581
45.94909848175301
46.25423623940227
46.37688739660915
45.93513801957559
45.683891335472794
45.87436962616053
45.4024461851683
45.62015085106148
45.722368462785944
45.48239996935668
45.689978722137184
45.80770638117482
45.82190243300283
45.561637751762994
45.78566438300948
45.5621938025071
45.969597234592754
45.5685140444194
45.746367384804614
45.500281494585536
45.67422278151255
45.45760548781254
45.47493178323232
45.44889852863282
45.566150075327336
45.746685467462974
45.61506322378308
45.84630654496543
45.98101008125952
45.98745082755911
45.806359558287966
46.05630575745954
45.583054167306415
46.13977190198883
46.11062332308687
46.4476256243708
46.15457609051629
46.47541776766283
46.18369165484561
46.30448161418983
46.177154418290485
46.116340142175716
45.94205774593255
45.76428121214177
46.12449274190258
46.24514917237743
46.06923450676775
46.049914444379255
46.39148227642061
46.415893674163804
46.13220574957302
46.07606700917712
45.92986079502545
46.09424311622509
45.893138638839424
45.84658555888052
45.64291792991236
45.83439475825069
45.59644425278211
46.00400405873726
45.950161418352664
46.15102419843484
46.3279768386066
46.30528160982302
45.98099042802589
46.21466022007022
45.88131206911654
45.47108084311883
46.12105088924298
45.784754756019424
45.7691214696086
46.16032992777325
46.09559458878752
45.99378709697061
46.13173767994412
46.31306627234336
46.27232476932585
46.25431066623767
46.03191619271141
45.96935192608282
45.879447485566395
46.08064761210135
45.698296137726715
45.92298631666566
46.08875857032103
46.15995584651997
46.37074735661739
46.25175267376508
46.36445966819169
46.32230029851867
46.1338249276045
46.422304426783164
46.05872913961496
45.788290395311236
45.86321639666888
46.28651022164526
45.89867566113806
45.811864278945315
46.06914959829924
46.10622042496143
46.280943433733555
46.184153172361135
46.315246637606315
46.084401687411784
46.18016141905317
46.22276752761269
46.07583630013294
45.763439026960185
45.98031500683309
46.15559469064544
46.0834335090144
45.98224029914227
46.226254743639295
46.221568705056654
45.99968426382773
46.36332582114681
46.28379824912637
46.410649490704664
46.489579704101054
46.499318014164764
46.286698608448106
46.27505324781327
46.02251214934084
45.9468459099464
46.200855846810896
46.36329559183809
46.407648568448124
46.50607256945272
46.1753663047843
46.20378315579931
46.01699281760712
45.93944233834039
46.05546914041185
45.58019211406214
46.41165421014952
46.01096137826589
46.070800790455934
46.30456986030352
46.08119525137466
46.008489087801806
45.88336415996715
46.155162205285464
46.30652522127646
45.970432416983684
45.83324896784012
45.970575248538296
46.09526546446617
46.2134474794046
45.71375867528319
46.0661701918488
45.84899708072971
46.2232065658835
45.88694658644376
45.96941443158293
45.74818288313506
45.83775453404849
45.67910326623997
45.917086082189606
45.949942991165756
46.09981219318397
45.95880968281184
45.8663465458725
46.296576692398496
46.04788634882057
46.03672309080873
46.29688140923769
46.10253620078889
45.66216312876728
45.778004025073486
45.830274862779255
45.88670157729899
45.991645181543156
46.0185215842261
46.4289729259325
45.99324059053832
45.88050296207215
46.27622993144156
45.79354665994257
45.70604876457187
46.28681732989867
45.68079639533047
45.99103681494782
46.06447725786095
45.63962073199715
45.78456631569023
45.941031421843554
45.883545453709466
46.15539734668812
46.00697403176508
46.10359664390183
46.01631148132568
45.910205956110296
46.354118646424205
46.30792942180149
45.96422462715045
46.25253394058386
46.31120072451769
45.99193133760949
46.401837473261
46.19609254192828
46.18474560704224
46.055212835774775
46.015744536596856
46.454465811266374
46.43160929790342
46.280898513201144
46.24245138079103
45.96619576901653
45.638952705749254
45.77962485248358
45.62905392180278
45.604424828138626
45.763797712701475
45.880492082276085
45.68109664100007
46.05612400556771
46.102630534235814
45.67090498450491
45.63238045510604
45.73351099935178
45.601376323388955
45.62353249764798
45.605019430114474
45.82042808793207
45.89665741211131
45.638775412901964
45.32842101521393
45.58839654222422
45.59128757190929
45.6302422016139
45.75170145371344
45.669487112533474
45.63570443604006
45.93529487077219
45.60827416789707
45.83239844812253
45.79729380539243
45.736057167480844
45.74176200106086
45.54391073406814
45.705854233588404
45.54173694468533
45.54348695054782
45.47463796090292
45.41092663574386
45.626903870935756
45.48573582238166
45.48888734191073
45.50037848017234
45.423265479416386
45.387253842199776
45.2322013738028
45.42046006084703
45.41874159977908
45.33473068293539
45.54190004159835
45.49921376997448
45.42474009976912
45.59954792999066
45.63284105934978
45.58240352764294
45.71507170401079
45.82351807482053
45.76322717998227
45.65465566767391
45.68043752558012
45.87439021882315
45.757530143031
45.50359038915733
45.78554806562444
45.82255103850811
46.047206249637995
46.02111203555831
45.60447945550815
45.84944760955571
45.92282024380054
45.852973891903524
45.895815150166456
46.04923142171154
45.63545950138977
45.61904592382254
45.33716565101917
45.85978234103359
45.84342120589235
45.43282757066059
45.724898186719955
45.82086487496938
45.90297578673081
45.805315317153614
45.81563248147921
45.69072547726906
46.038763692658286
45.87045886427181
45.986912011153976
45.974963649815734
46.1699151951842
45.94659963462306
46.00176091643977
45.97334422571892
46.18886428726416
46.10226645819308
45.94299590945931
45.78718657696978
45.939340501595964
45.90874999918234
46.20610979152172
46.002376318051574
46.05957303544288
46.26351054698628
46.213802789615634
46.41855676633623
46.432187377761814
46.146283120689176
46.22670673524322
46.34642672592091
46.472461170471846
46.204383841106235
46.4458714579703
46.06880016510741
45.80242934440071
46.16417770530933
46.22634425301846
46.242430484271914
46.13717721225998
46.51165681336828
46.28257343685719
46.21197995647986
46.147209746798026
46.3120816317712
46.125453984371525
45.930478630575365
45.95766607764707
46.027033122607264
45.99300635981613
45.62702806320203
45.32749901131134
45.257799965959514
45.515265297545845
45.25451133752683
45.36967044226499
45.57503769241073
45.72442855203164
45.88811907263451
45.885566109227916
45.476491963705286
45.53063904992662
45.46816464210957
45.64804995652932
45.78518574681065
46.202342028116746
45.75224479751818
45.774860375352894
46.006413397215276
45.6644824608286
45.74664446322328
45.73280438686352
45.54322654311543
45.926094947231526
46.02907654118844
46.11409258760137
46.176149040102025
46.04401453332732
45.76628684204035
45.92995106671096
46.13080332821824
45.96300103598477
45.74843056458651
46.02669845553485
45.843468694235746
45.47694475096871
45.82170587228136
45.81044374490207
45.74817845081555
45.65332187779661
45.4746521548252
45.84269015477839
45.65309321084899
45.927021141416944
45.672435237450394
46.01251935431351
45.51996555459601
45.44392905648706
45.88992759572557
45.62689989533492
45.4267687684093
45.52988957527893
45.593124594748936
45.60547167829434
45.870470244680995
45.830525762411966
45.74035791213056
45.46401879005715
45.77280028735892
45.4694517151746
45.344949824316274
45.30221397884608
45.07284304193197
45.44544735334199
45.659540168479005
45.651720055713035
45.20958380072728
45.49595378074959
45.41328825879705
45.101909499305286
45.18205509286664
45.5712174372965
45.43621517829148
45.62500046774069
45.623339390865084
45.81698870710049
45.602197387330456
45.605643428082985
45.16394939718108
45.21827628321153
45.17649281371822
45.20569780574732
45.454802336392106
45.55302620316861
45.481191812549845
45.53077793593231
46.06209968874601
45.7687024280949
46.019742952157834
45.850296506821095
45.77953472800204
45.89663330969142
45.62043082120913
45.72064273547752
45.86646672205221
45.889687144246864
46.000872365527
46.05013864636054
46.08360237878716
45.80628209594412
46.275721929147
46.18010104846998
46.0734254520494
45.459870955243794
45.56609197789395
45.914028052590105
46.04067630843323
45.705634933253755
46.09423874311774
45.800960098013114
45.61982783288216
45.74620941550734
45.717797834533734
45.63047705414097
45.749528241799105
45.68668125625104
45.62448418562436
45.59897301725401
45.575380532422855
45.43708784368541
45.642381166089685
45.87732062818589
46.05317438792486
45.877652759435406
46.004043632166095
46.003550503006046
46.354244412999414
46.5287458493739
46.35542012170569
46.24332737713586
46.090780842684715
46.05912565567755
45.86974911406719
45.67451657098052
45.66869440112686
45.47393061228133
45.85803083523993
46.0733675971244
45.91674114624315
45.90313473807292
45.74084379833838
45.89489764512931
45.95778139589707
46.07856361291663
45.87305461220082
46.108629630942275
45.928129158767554
46.16788128442575
46.25529619572732
45.862129439328704
46.04439184215444
45.938086424563416
45.90450387621292
45.54614027067263
45.71544804443831
45.805436546503095
45.71723910602281
46.193462879054735
45.99225281126223
45.73721286585473
45.86087088462443
45.795853249230404
45.860928225195536
46.10753066577166
45.88261984487363
45.97803931856272
45.83529627470414
45.7123082524935
45.88345812915092
45.855619007486496
45.664805992995035
46.030321428834775
46.264944360969345
46.08855620981472
46.02668255859429
46.157518628977115
45.990596696660944
46.201156951408535
46.22476151389839
46.45496677901314
46.36420014948699
46.04825349800553
46.10653379417195
45.69156942040899
45.56760245108601
45.76220679594836
45.757931502742785
45.911822467856965
45.947624407787856
45.835341604793335
45.65752360554666
45.74792406699699
45.51661887614965
46.32102693280702
46.3347592731276
46.23312291198055
45.943235375715794
45.64545538889592
45.69715525954559
45.65045184600385
45.57235949949196
46.22631772224488
45.68422137865392
46.01054856659565
45.717202398472196
45.697158974082555
45.88309311987414
45.70654183418515
45.86689818172984
46.04722784197661
45.717761004721076
45.61338842089639
45.4474976232531
45.629845615624006
45.75445738890713
45.81033758725633
45.73677424803783
45.97370048510668
45.83672271908543
46.16435917635944
45.8717182908037
46.09740802822072
46.24019371030345
46.20442333610046
46.2259534069619
46.12778807458727
46.08374311368628
45.667054787091296
45.484886545427905
45.92046087755748
45.81030768828705
45.872260478961614
45.72312760566081
45.737761462715724
45.75274929638432
45.91897525480174
45.95015944542425
45.91816010420271
45.85043812058282
45.79138996756196
45.842366385226
46.193610199998226
45.836473859147915
45.74590076616801
45.945216433280535
46.57330052545667
45.975766486873354
46.020927077861685
45.77885160780344
46.06411212151656
45.878249341298634
45.87584051722822
45.60601041737703
46.141287824350286
45.910070975931475
46.00107183542271
45.981854378396875
45.729411497288716
45.663500937945486
45.712893481643746
45.58787924012427
45.93375966290956
45.87029561135709
45.791151925662696
46.02263488792291
46.132631200087374
45.65308672363967
45.622800173128546
46.098245696650366
46.14532423324098
46.06745478671868
45.847912912204535
45.71067479674475
46.07212380155356
46.04226175757972
45.78001283166046
45.74224875050632
46.02062916471478
45.84701868028852
45.99457005858593
45.95418003215296
46.07333717852063
45.964881240195055
46.12220577771327
46.084781861392756
46.01434096742384
46.186019443537575
46.08105521136989
46.05835269379408
46.22664938418692
45.99707363829304
45.91252122662346
45.852120405925035
45.60368977223858
45.531366409432316
45.52542915751155
45.701123797031514
45.64545272918463
45.753368019530086
45.45334647572853
45.55364391796015
45.466426743697724
45.88225511692012
45.676029595350286
45.54558902516591
45.35072468707274
45.5332255008471
45.33875236985896
45.361677803615166
45.51646835360556
45.64560005703642
45.376314978354436
45.51072958620516
45.45522477671115
45.8324717777449
45.45572912751216
45.92552918438701
45.96189153124627
46.26580171654836
46.16058448248582
45.70574373366173
45.39031981864874
45.61920207457738
45.86732275456132
45.929651940819255
45.90095148797211
45.595379087537495
45.48018555784254
45.37475077968568
45.92724253064193
45.565470941989034
45.47150068989973
45.397660896844
45.550808479641326
45.524219045948946
45.307528643494706
45.516446034287775
45.51013878605772
45.68468518365929
45.08027750267629
45.578369673066284
45.55383727408215
45.67750377412949
45.60762329350506
46.161310275882336
46.06573397569542
46.227263200763325
46.33525926692546
46.23860254620506
46.36582494622126
46.006403847077536
46.28902256418908
45.81338418573996
45.82073809661846
46.32102128025302
46.22076193843978
45.92320868703076
45.52853349308629
45.86181778071634
45.65785112786719
45.75981125988675
45.90434743235537
45.87598859036303
45.94029292601669
46.18642784742378
46.011106612335055
45.77565543381982
45.880849558762186
46.0671677286735
46.24785180824857
46.41641873926439
46.5350331806658
46.137435200826964
45.886183645764966
46.144107185114265
46.04923550072191
45.84041855742767
45.982606933484604
45.58432884439162
45.458878174068715
45.92612467268976
46.08731016492205
45.79368049087515
46.002596400389706
45.817185746631566
45.87152685001097
45.94471031409899
45.5679002152464
45.78865992754692
45.70933740792758
46.01543236068851
45.80370172727528
45.605667389964
45.931529147878734
45.73574473670343
45.47083570778345
45.489425084880224
45.42719407951637
45.70246782414754
46.08460436963645
46.019447197702746
45.94111900146024
46.14293088924937
46.066183441160945
46.00351068817044
46.333252829147426
45.966944374022184
45.80653600329186
46.141558571711805
46.26302188855081
46.10858237433761
46.23217941278611
46.330313613981964
46.34368643988612
46.37293144262202
46.39948552562904
46.27626611959346
46.02314712011202
46.100921301595456
46.263783123530544
45.881677538762915
46.23993382237237
46.30660618078701
46.41812040802529
46.232496874142655
46.2477971315077
46.370784456647236
46.09324543959986
45.776399028886274
45.86571104343774
46.16124803239827
45.91306491302719
46.065537999252584
46.48018793833493
46.48309897762928
46.21514145521376
46.36654048021288
46.01622157366646
45.81506408901941
45.87987709346395
45.85577942748744
46.43118942982312
46.08650884891999
46.14855498905367
46.01780704766712
45.790052944465195
46.0619084008082
45.78871649989688
46.194003483297266
46.004159260053974
45.70954701764789
45.66182523719273
45.90500674460447
45.48301931423482
45.74414397232396
45.823367284228326
46.11958813240879
46.313489344573355
46.08557933137777
45.87052835057477
46.07768613964612
45.83774069098387
46.20803873894658
45.804143364877454
46.20093973017331
46.1577801373113
46.20726519149575
46.23582898532875
45.92549122051496
45.975308540826475
46.09141012736692
46.16891590020391
45.88368060007468
45.92598115837712
45.67890891933779
46.11420474860353
46.11930940899482
46.08620745729732
45.67072019253173
45.782949056926036
45.90157159492161
45.91937138362892
45.9999783157496
46.328105358488024
46.106364664615505
46.18293387764571
45.68817442571549
45.79850561273052
45.818783396329806
45.86393379815362
45.7256347810409
45.66054667484503
45.95575577976109
45.981709429433295
46.076613853153866
45.761417024889425
46.12317821052871
45.83517702351988
46.013340957615554
46.22657572515438
46.28424896124599
46.21383041887366
46.120542847757406
46.068489243924546
45.72864711022929
45.94858498115527
46.08502380004111
46.3282605956677
46.238893033623896
46.11203444649754
46.018244030105144
46.25373034781899
45.57049757642349
45.99719888519708
45.65409346206814
45.66591534102196
45.98866336810067
45.95851886853036
45.5871471939754
45.7516242761856
45.61002423258676
45.79885821377972
46.14695556106963
46.13426551481295
46.15160657529966
45.92542148932951
46.03259983395986
46.07005514881921
46.27042771886121
45.997592584344844
45.95510854381169
45.97572075249247
45.911788707627814
45.6749621236585
45.84048098066652
46.32828573371047
46.15011471567419
45.87587326831887
45.892397269486516
46.13400937482102
45.94805589727918
46.12624624445405
46.052284243894135
46.42606987834095
46.399077431537044
46.29426406792899
46.13902079656675
46.07709258090682
45.93477482253955
46.10329628084044
45.851567872020105
46.009088962084725
46.011427354406344
46.37589426580841
45.824543723892596
46.11752464664582
46.21737192316249
45.92385261941457
46.093743001026745
46.21098520518967
46.183080571789574
46.11493091115599
46.20418022115079
46.22695288338922
45.96081049919774
45.73696061297662
45.9327519211469
45.954661765505136
46.15631890250071
46.23077701812384
46.038889903336276
46.169652451648155
45.866428716753475
45.98458550802039
46.08208851809156
46.17686638354285
46.0712289929201
46.531758655391684
46.03051310877772
46.478833336717585
46.12647407533751
45.92012833402186
46.538134243993596
46.479221801155
45.980983914581174
46.35688717787792
46.050790517515054
46.07753468205306
46.18772947808175
46.13377358023028
46.01436117858052
46.08097432726767
46.00563711928944
45.90582259506487
45.915350395648844
45.553019047753956
45.81743850184268
45.65639296552209
45.462881093446136
45.63445449748424
45.56256259119532
45.397865844948925
45.58307946125854
45.51864463509104
45.77609049369526
45.603981964263006
45.21671358249248
45.38671979044139
45.29196821469787
45.607228143302834
45.28764227018759
45.501655483017686
45.782834746555515
45.77213965792376
45.86658872191103
45.74176549408165
45.852132446066435
45.905484007999604
45.69072424086245
45.94936543514126
45.81988656126057
45.62120930892258
45.531484492348895
45.73698897270731
45.783400496629575
45.72699976622295
46.167275698249384
46.04103231104969
45.83810344208297
45.981995539894996
45.72054261833104
45.70222708142323
45.75364237501209
45.970734237071895
45.79903256784054
45.848487128813936
45.55307839942121
45.32716716363327
45.58439053035605
45.8493949534925
45.50710495591675
45.64605337367687
45.270495468393115
45.577245862155
45.45289812593987
45.562913206393965
45.39908080631729
45.84513282056775
45.73979322960969
45.69194624768045
45.549769387294226
46.23176368358774
45.85987765541599
46.20482155278202
45.88787931991474
45.97493604959457
45.93041988131863
45.5339669009769
45.76499778691743
45.94749370912392
45.8785763909008
45.79689994381101
46.13405544876542
46.056967059882
45.97234190842477
45.63775053274714
45.92060474741403
45.66478045630022
45.84231305747062
45.80017430760336
45.76165763733113
45.992743337915826
45.963524391601275
45.96190820608669
46.264986601719826
45.65826309738833
45.74952116102541
45.32104203535159
45.50091541087533
45.45230042520115
45.8953224211006
46.15754575332337
46.28479057642086
46.22786394709296
46.14765182727269
46.24584569423686
46.050732770297444
46.007933946759735
46.02573761181032
45.7573840203956
46.09416055362247
46.29714869450748
46.32522733597998
45.8412514833106
45.946417941338495
46.14247552602552
46.152997924567806
46.083429558884106
46.100141436764396
45.98987936311833
46.19512594409767
45.909863798022826
46.259071753578446
46.3261394706705
46.284547943966935
45.87832674605187
45.993786697717496
45.975441609042285
46.37120756367404
45.97926912882748
45.77445070494032
45.96883348962508
46.1892661034285
45.874142152825456
45.74026069401036
46.129738611853654
46.20862491234165
46.13300228584929
45.782671717988215
46.071893832562075
45.998077593041494
46.13102870511147
45.53571317220243
45.73679873689337
45.690088383676255
45.74123221192272
46.26781430630024
46.25782683256412
46.08789555925797
45.90409457487939
45.746536965672654
46.301449659890466
46.48715069405508
46.52733266243635
46.088418979713694
46.201235675526945
46.044519988044605
45.76319826783626
45.916099525611834
45.938888016120096
45.767168023898876
45.70807680726299
45.89528063326844
45.60677290034943
45.49438314168137
45.72763217824566
46.01669514669574
45.828764783957936
45.931992846278966
45.669324027063205
45.8384721481935
45.852168813667106
45.86633309184559
45.63572069822006
45.82346032225719
45.90127332532745
45.96898103414272
46.04280264181268
46.02867603421103
45.91957671882661
46.02228072239002
45.73972641928869
46.04626063548852
46.40995782168234
46.2234359848671
46.28597033509943
46.01460536648409
46.25145204272621
46.34440009380916
46.31400040939532
46.32804943970753
46.457571307199046
46.19561816130011
46.471075263702176
46.07184865899296
45.92563513422412
46.17713948558216
45.84381582299459
45.78640383868199
46.254755715517646
46.079491680012694
46.22339961095388
46.10921273053671
46.037569685319184
45.889730333969524
45.73129633521802
45.98785097814001
45.98677045925619
45.98805724293657
46.01468115844919
45.35710509350704
45.817644489209094
45.868830801267904
45.93422582081175
46.12633032865347
45.97346339724744
45.916088921097334
45.587927270547304
45.69070644854245
45.720954505180046
45.63271485520752
45.992729249085265
45.86842138600807
46.03492789621291
45.95304272403316
46.13975732172347
45.932708831057965
45.92502182658107
45.985853809646215
45.92885380963756
45.829228891435115
46.01690837542795
45.73501146656501
45.66176824379806
45.97933320799971
45.76920043678357
45.72315775562063
45.989520165525796
45.84224291934035
45.85251039266971
45.97024866670022
45.8231221748448
46.14337161728171
46.08559987467083
46.11990670381212
46.04593563830702
45.77349138968116
46.1158484313609
45.729104865550084
45.91165108911854
45.82593544171035
45.96495047365243
46.00913228020689
46.08985320096426
46.243919523009716
46.15120477274676
46.25161589491557
46.451536304574304
46.24563604546766
46.19750662075816
45.87500346258707
46.06744981202577
45.70233128507755
45.92525340550333
45.6589936685378
45.82920710501427
45.69124130189547
45.67376822158394
45.87402010828234
46.02730209082302
45.71618259519892
45.867318249675094
45.99265540008787
45.97602454636828
46.05950049363942
46.12868172535724
45.84869351897953
45.78668972587406
45.98181603697195
45.995981476078356
46.124695581425684
45.718985495676215
46.06739466733939
46.07520103952831
46.08572359129272
46.3139971025301
46.639690561860164
46.48312608667441
46.698355758087324
45.8892322146613
46.23688174963495
46.467949193644316
46.265610427141866
46.061405074314735
46.232931387287344
46.177797361843574
46.42735880905718
46.186330779424914
45.932275659141865
46.051894101828054
46.1619538201069
46.00281080626215
45.973592265136766
45.82842308956883
46.28151697031478
46.22315798416851
46.301224445551476
45.954369677489886
45.78295174786489
46.33307828222519
46.59524711299991
45.96728013805871
45.83871386891385
45.81079027286694
45.835674340354714
46.0328849235095
46.122911119641685
45.59770953958058
45.93285633919123
45.6697228671857
45.53433081371712
45.63787316617965
45.631744320999815
45.99560256079383
45.995524710811715
45.63671094482788
45.774851477003864
45.651569155468316
46.06504766018846
45.90728124988821
45.551188374445715
45.80552167483495
45.451491921144495
46.10556077405613
46.202511587960856
45.796240710952354
45.93125835080683
45.91457944554422
45.796870862082564
46.40627266982417
46.24079018537139
46.19642334943381
46.269378890011474
46.46619938085427
46.018336592726264
46.20063819279249
46.056880958217654
46.030186279602454
46.08807245480768
46.11623430147497
46.2811634602606
46.15615764825576
46.3477605190268
46.35391044305494
46.59097727337827
46.57973174291226
46.545117989863655
46.611428780690346
46.28169986548322
46.32817972049674
46.206091761463796
46.04268273444008
46.403872194639945
45.92340411185095
46.05292224132533
46.13727441156018
46.84449729793881
46.176689487930815
46.24452556220994
46.20405245483549
46.46489674457488
46.399181203241994
46.315131025749224
46.53274457083327
46.26563430128465
46.535829854865305
46.26031337236725
46.49390457686044
46.32539070992609
46.22866228349898
46.281202409834876
46.3632404954569
47.08925896462449
46.41004513479755
46.464591962109346
46.140860658316576
46.25677269290521
46.19766888842074
46.34981314391066
46.21269567393524
46.22964618170918
46.49170759182499
46.61424983204969
46.46717727873002
46.6249411646744
46.29108642354347
46.18129715787695
46.16707604123855
46.39674764737892
46.23066186769316
46.469738586711024
46.26651297205728
46.14248257417031
46.20152726312157
46.17286906963855
46.080692881154974
46.161687343959485
45.93154276123107
46.140648997403396
45.97640355257273
46.43392274533556
46.58194503774665
46.474935011566075
46.03938898343143
45.990862275978145
46.230532226815164
46.200136642830316
45.90859097478491
45.974315846967045
45.5197108774899
45.72332343023955
45.81990300313155
46.08658752848027
45.92320088305472
46.03123814388751
45.65181990044591
45.82125400409354
45.71829558007812
46.13523337753513
46.343014310130776
46.37027844895763
46.03630285847931
45.9635710512037
45.72865214325912
46.19028258691591
46.0934426197072
46.22686972191906
46.11580792364074
46.22098951698016
46.382000175474424
46.05784166336655
46.31390692144286
46.07497113500879
46.46041258507032
46.277023884136995
46.33127949686819
46.132693521634565
46.30435451855224
46.182114416358075
45.89550293680536
45.936581435064426
45.89169018163293
45.6749696072809
45.65809467427904
45.85682165783482
45.94493815028928
45.6906849311746
45.67685631580713
45.62264587216871
45.61409838740663
46.138627234669805
45.95500696469433
45.74937745996636
46.13056673797593
46.13514790065789
46.1435689460303
45.95645533204507
45.82746132152685
46.06398847836534
46.17995965378228
46.358723167013466
46.16121798018708
46.115004283460166
45.91005747897638
46.042406539061254
45.76777115533981
46.09642849303469
45.7770533482073
45.625815690149025
45.83914158791155
45.87150602525399
46.10324000548647
45.83497965443514
45.94589057693404
46.137742795207075
46.227292797694396
46.1922194742533
45.81869866289062
45.93107986300052
45.83399610132814
45.70549775262618
45.885869413206905
45.821388153693036
45.89074670080991
45.61070457447283
45.56258579407456
45.808468287012694
46.00093855449961
45.862222493689224
45.76067850025036
45.7536224491976
46.36683742833114
46.192177282395015
45.96637647736153
45.91661904857452
46.230792544852406
45.93496367714115
45.683518425835736
45.7756154875984
46.00509809684792
46.04082326569627
46.41679195869363
46.32130864335725
46.132403283276396
46.05432644386489
45.85451576780797
45.958024470229276
46.30223416616678
46.13319152649255
46.20610119383175
46.03736873350055
46.4568702328829
46.212498824404484
45.96413254865493
45.89170010378681
45.81387112303264
45.924288718418
45.61051152995614
45.78564604199014
45.91952186271989
45.888159525024086
45.999900371445605
46.135059270902175
46.248970077376136
46.0023330449188
46.23753809493873
45.98979151185434
46.07050277222217
45.85083787354732
45.83729523847154
46.355303139945185
46.45339562583576
46.185371244903415
46.223015407519924
46.42723055173115
46.16325101624585
46.30471548619247
46.18183116345429
46.140751871655134
45.98408217601061
46.295282929754315
45.83381347885325
45.69679377325883
45.82887657401291
45.44053969736357
45.395930638021674
45.62846937042645
45.647288789190966
45.43833013181157
45.824485720776586
45.44685069696486
45.48906917652542
45.47819163655236
45.62925766886426
45.801791697463436
45.65597452584682
45.790741586610466
45.923769807971425
45.56228191705659
45.79535011462589
46.04861316892504
46.09031004826113
45.847389319536475
45.88735453291954
45.80393955839887
46.0224504229852
45.762229534420975
45.641224964311185
46.12920303163635
46.0103615875965
45.83468597048299
45.8766942310794
45.91088878674047
45.765747981785985
46.16524030700434
46.182494238692634
46.04237520999818
45.65410040236773
45.93977639314071
46.05821505320736
45.79896510905404
45.61466481417971
45.697817292777586
45.55442381526022
45.826794238235
45.95703847627871
45.85190140631651
45.84147682904601
46.45026243980953
45.89652294083506
45.78173064546601
45.86319380612558
45.71309347835936
46.3537375267915
46.012988823109936
46.063016994058465
45.78631098790573
[truncated: 98,002 more rows]
