# Supplementary material for: Comparative structural insights and functional analysis for the distinct unbound states of Human AGO proteins
Source: Sci Rep. 2025 Mar 19;15:9432. doi: 10.1038/s41598-025-91849-5 (PMC11923369; doi:10.1038/s41598-025-91849-5)
Supplement: Supplementary file 6 — Supplementary Information 6. [file 41598_2025_91849_MOESM6_ESM.zip › AGO4/r2/PAZ_MID_distances.csv]

cm
51.979711876450885
52.389730228694766
51.96488102686507
51.76605240550844
51.68820413227393
52.02656895498477
51.53175155031836
51.730278811735644
51.921270870893785
52.202003462161784
52.928858451987296
52.25442342238898
52.739246060077846
53.055743174073
53.015268837954395
52.42855647377134
52.40020582824405
52.67203790430814
52.5051894803299
52.268138800180225
51.92152596640892
51.916037691031555
51.83742976304388
52.549539046884746
52.796336662881025
52.425673707605135
51.94840639465077
52.41251395075294
52.160690502156996
52.053605007134124
51.71133957696642
51.889837868131224
52.05711053774579
52.15233722630868
52.542821428477396
52.73237392583453
52.24850735211529
52.23556034174453
52.73993236270966
52.715834172708874
52.48129581461513
52.708381234717116
51.91115714581839
52.120486267123916
52.192189424182885
52.02381174172257
51.87157509193322
51.725610449226664
51.53987952409534
51.72604594463705
51.895002043371115
51.606429830368015
51.299704891191304
50.97068247559732
51.063212287035284
50.81530519787734
50.59193015227894
50.85008928229495
50.806643335668575
51.00884542540426
50.59986103944816
50.87765413121408
51.24703151326494
51.29107797763467
51.75333325142294
51.964685387076806
51.92681490199393
52.142694000842084
51.98548758191004
51.92462764325037
52.113387243815076
52.588480126989154
52.63077157937969
52.298267803521156
52.19730266963709
52.077286569780775
52.30503641837028
52.101767707630984
52.86954035077481
52.196381057987125
52.40629928375871
52.48426562842516
52.333923083906164
52.872336019193256
52.97784143959528
52.33569892457312
52.56455875323584
52.724559927002026
52.471311905657224
52.30913283032037
52.414782398452935
52.0412542339742
51.933265788464944
51.83960884109052
51.74952446043335
51.41013388802224
51.48153570938798
51.27280983488388
51.313058191519396
51.836270939826605
51.8728415195122
51.239711961669016
51.63921603965805
51.54916301729733
51.35558557924654
51.344489757176504
51.80514932885112
51.561504713944856
52.05791280902133
51.89498053724511
52.024786151602996
51.85048984506335
51.56170928179098
51.5063030403077
51.181574105058345
51.48457726506604
51.44459045060152
51.194349296794954
51.2271533039772
51.25993956776781
51.11951792171178
51.358049235091336
51.368398291866306
51.75019638564964
51.29128603499577
51.41892890866661
52.02265457717892
51.69046441083659
52.05198118627612
51.769375043210374
52.08791554567574
52.13635060474578
52.51036307270899
52.17886595928617
51.69635422173526
51.902331921156
51.613313692643715
51.44535472684236
52.18431621227887
51.91726689807857
52.49305270018498
51.575625892735566
51.422202061970005
51.20569943299484
51.07766117894889
51.19156264082447
51.575376373105634
51.97055637421536
51.29229074333353
51.04838855067043
50.74820602927074
51.00653579063954
50.992356036673144
50.38217894656049
50.65186542599092
51.15785933965043
50.81543465600267
51.1342104763084
51.13426574213657
51.1053775686532
51.2015710079781
51.10019083119727
50.82909764385202
50.45797741455305
50.834816159122525
51.16964138483687
50.62463275640265
50.62741660374937
51.22617596505106
51.34279164667474
50.85475726530453
50.95843293070373
51.61561893786079
51.29518538710506
51.22791984240133
51.24996241313515
51.118431816214596
51.16620907872906
51.07846324056786
50.652098647785365
50.288911660767226
50.74421706124501
51.29125622082337
51.37213023350026
51.32602148845942
51.22017478334731
51.29600933998919
51.43154670903425
50.92024847477127
51.27185173074174
51.45302552833058
51.03864599539964
51.295608547189936
51.90475179365069
51.8661627640828
52.16039988204654
51.75685384135632
51.86987278769808
51.959810303686275
51.959377511915456
51.92449436869734
51.90094400628752
52.15514541075125
51.83941187261107
51.54157870454682
50.93700398739487
51.2135707734777
51.03571439510863
51.31140880744523
51.60526596015723
51.39656114992743
51.15647572889813
51.263180758986195
51.88275372527237
51.77414611944814
51.80385950733942
51.952470701155605
51.799056293988215
52.002205144087895
51.80382237727673
51.451060449955506
51.34854926577465
50.86557049960005
51.07163413065597
50.93768863539348
51.17625497712522
51.231027083444324
50.891705202974
51.42408309237957
51.157591225562086
50.839993790834875
50.993325095112695
51.27500833808015
51.25702324148059
50.83946414198622
51.052066281401245
51.25602158986131
51.11265223800915
51.23487544793834
51.75385179769316
51.875628460326475
51.474639374900114
51.605026191208886
51.54646309988348
51.510124199175785
50.95647089527249
51.405708822982206
51.27592960545758
51.158845367987105
51.33405849349321
51.4781713904565
51.03828515114312
51.244202387261474
51.29958504472307
51.47340536883184
51.63082083546945
51.164505005364596
51.42446429618525
51.93155338391424
51.758176686425124
51.41125661699391
51.00290404201272
50.80494179295583
50.66662359285412
50.65677913400233
50.48750315888047
50.74719230095602
50.951356624039704
50.42805831285434
50.760524062758414
50.418925111449106
50.42455871851491
50.30808473885883
50.76807454839466
50.28190014521109
50.2581342350811
50.531402017490265
50.65676307116903
50.821264066594445
50.73887244719062
50.89589795177316
50.78928026391389
50.53203542624554
50.848872542590044
50.598670247705634
50.82132564476612
51.280998444798676
51.02406450343378
51.127479942166715
51.15650521891192
51.26357586921669
51.33514475809192
51.06139870642237
51.39285726012893
51.308975336963876
51.418936955317584
51.332975381676704
51.46031720455979
51.09698423831558
51.68777165360201
51.10642352606557
51.34514024275273
51.93190038038231
52.28763285967686
52.369157660893165
51.839630720651066
51.805436767692235
51.706366055027225
51.81966844010924
51.216495793001265
52.144850140232045
52.48180303158271
52.60947404697267
52.71259145316851
52.28322038980355
51.34690437620764
51.956410900570596
51.70218563339696
52.19825486533219
52.24991049123617
52.064969138606195
52.3147472558447
52.257267128446
52.175220697494204
52.19084824959128
52.1458224221219
51.70105744620511
51.143973004113825
50.70186595967782
50.85625885557878
50.57081761143103
51.09694061554194
50.8097402102526
51.495837873390414
51.24041624510396
51.27112400915058
51.390741906476606
51.70730360617611
51.429276342323895
51.54409827014704
51.8170458001536
51.67213525557749
51.47024139633361
51.961569370160404
51.91401689846152
52.47639837956589
52.483030363670736
52.38188952163951
52.32637745566279
51.72262864440402
51.2623435828797
51.618864893130045
51.658788326866954
51.994909219757915
52.01429036487059
52.07523665368615
51.45524207005293
52.08301941742342
51.995719227491726
52.16963898860046
53.11960417376278
52.351402580160766
52.57996929745094
52.86693424028812
52.56543892859753
52.26893438816333
51.75455869323609
52.26001548969629
52.33013908979513
52.39979351194101
52.497500899710744
52.49188586619681
52.39617400725674
51.90563114581014
52.36581138923089
52.334399874944154
52.14949537225134
51.51753305787983
51.747458675013256
51.853056691301205
51.738217198075766
51.55965865979543
51.26606052829518
51.14429777611298
51.01627167783113
51.309019401018574
51.0115763964788
51.07626599414536
51.21653119932824
51.1694529711095
51.07611413101651
50.80146223350658
51.37386588855255
51.71497825270571
51.63193074755667
51.82306143389669
51.260595739171556
51.45859369458005
50.9854555998042
50.944802926092855
52.00636798505917
51.27830439997004
51.39628457665228
51.61153107599938
51.2307131600744
51.28952142486441
50.819761326331296
50.98183243194489
50.771370408033086
51.281285350837855
51.30055925208629
51.552368717418844
51.55473376826077
51.26666382054861
50.90128344921216
51.373209063404815
51.54807871042017
51.62203847161315
51.598960078500326
52.0109936503093
51.84800521137543
52.72784808474098
52.15926914481345
52.06718897244881
52.12440979516137
52.004782890880676
51.62996550384115
51.424896542286454
51.56349315403099
51.50091654241746
51.70230932623316
51.703060203096975
51.792323648001286
51.88724931042494
51.65255046077318
51.589289663648024
52.20690384547228
52.20423727869635
51.611479436766714
51.14826288997357
51.88033185495942
51.79505309248257
51.69239713770808
51.29115924157899
52.09475391130535
52.30724310715591
52.06514304082486
51.72554212032463
51.990561795473525
52.371641121978385
52.012323676953876
51.97365430029186
52.17588382640721
52.2442780910157
52.152249271363424
52.291403884054965
52.18327525269107
52.65099717614995
52.17388104922328
51.88551579459216
52.23824846491367
52.22973962443955
52.62283380037317
51.940024642812254
51.86734520132688
51.71458219341484
51.770936888138856
52.20061083689645
52.058494621405146
52.27783273372531
52.461914182584955
52.49970943136193
52.41126907982682
52.53664371725185
52.209399799850466
52.27842811956208
52.0948778854822
51.61586581688533
51.78599813900975
51.99034927738435
51.86375721961705
51.94094030314817
51.660136204611305
51.68695087037109
52.052982724114976
52.19040590949511
52.316000549162354
51.732360914353855
51.42992296091786
51.81978209388163
51.961276937379125
51.81704207079356
51.73586076203276
51.652762825507374
52.03577124057092
51.69455754799342
52.231569378171436
52.12310696167919
52.2447694535285
52.148682500721364
52.6696378240668
52.65792031753914
52.27792342334124
52.53770849485462
51.976623653032355
52.801839264160755
52.77661206020951
52.813919292011285
52.784345697136395
52.6762520294185
52.369918769310324
52.618195366307276
51.89430459378646
51.9772067784359
51.99660820049124
52.508446882252656
51.99907817090859
51.967387411882555
52.60036545871411
51.824969044858
51.184502427902984
51.470809526950134
51.99910816739312
52.19355392577122
53.09496501072258
52.26850161758707
52.05266412439424
52.37089708863773
52.45931767732584
52.531769678311086
52.50108657118732
52.61997347984248
52.56569838655214
52.7059064657988
52.68906279290486
52.48252294229602
52.647459970362085
52.518188876611696
52.96862074413236
52.843795067697634
52.65017261999495
52.38223094831512
52.434542455808725
52.41264918787864
52.60204897555515
52.09168693369359
52.43160046151434
52.091172256656144
52.270706677756486
52.05775795765668
52.227679508124766
52.3271927191497
52.20253314557046
52.25800905955779
51.783479406268036
51.815392264690786
51.84888052693016
52.096561490811524
51.84030404806882
51.55277049101309
51.47404490352173
51.536567793228215
51.19081270064832
51.401584475229214
51.37297737275598
51.11615274058734
51.931294420869996
51.965954714536
51.90469958497721
51.913198006779005
51.68623662013771
51.82037346973621
51.891085027174995
51.475288790571284
51.96980462494725
51.711755059087686
52.02665111904157
52.09133849091106
52.420549407511984
52.694615993741465
52.99254527146568
52.8873016479197
52.370696135915225
52.31833786187778
52.64440254433734
52.244727463132136
52.661203346952846
52.55025606475277
52.29850492359808
52.2720749572722
52.50516559128327
52.57103052499741
52.40333291278073
51.73982278343661
52.213011140425294
51.9284287788288
52.157099963855224
52.352740646642154
52.13415287343729
52.627960219793415
52.29864194014528
52.19167591345399
51.983617498513965
51.784533680443
52.14840745936175
52.05995489278636
51.30986400499174
51.26954819232952
51.33494488847361
51.32516038987397
51.94204818644991
51.72004374568745
52.16732845105237
52.14728423214611
52.04338998901211
52.23319058562796
52.51759556404189
52.212121237505215
52.39664661644385
52.184035230850775
52.619399494582204
52.13175683863739
52.31547195881228
52.472635300387275
52.835008289336834
52.720585061174155
52.52147331601091
52.46585751247298
52.639177082680874
52.75876106492551
52.75971223979832
52.53516875157117
52.25399890577184
52.198980120593255
52.234274071499485
52.59020349783757
52.74386751888285
52.80665177307745
52.64167012850255
52.551410165061796
52.821641290639114
53.124553794626394
52.99089537778483
52.88844295024253
53.19536391080502
52.75106890205512
53.182547590900235
53.19207800308505
52.84468746599692
52.74698901487632
53.208833146204235
52.8809731263949
53.283457559534064
52.73228776842756
53.13886636714392
53.506875232437025
53.09489791129988
53.58448048685791
53.406333000260446
53.02641585309997
52.814541017217365
52.88262180778163
52.85619963374288
52.50045806995897
52.80507019182128
52.55721971119547
52.74493106046674
53.29021895019465
53.14697645140892
53.33398796961938
53.06878239801804
53.587184771636736
53.5291021974236
53.6912239185011
53.89053965250808
54.23510775494752
53.74012955851081
53.52115969996171
52.79640179081055
52.722513867986855
52.62229417171146
52.946343833127294
52.67965956266907
52.78101483381172
52.9072950580731
52.52559890383087
52.86799138149251
53.13788753901937
53.009526028587366
52.91636540698244
53.237606488093974
53.16750294041336
53.167741864651646
53.25703591064267
53.266904943681
53.049616069344076
53.274540663927695
53.06864182588849
52.9817297224755
52.30721822354989
52.53242470524835
52.844006133984024
53.00123246888962
52.86865488915747
52.89411536702497
52.7666044697566
52.83525556175128
52.62224959890179
52.81423967853111
52.567280152401665
52.434017207065814
52.10327233450307
52.532984020441305
52.875219210001504
52.26307688314263
52.011844145123824
52.23874713675928
52.226357719307124
52.40182059789312
52.072092935312725
52.25846597732241
52.13289507134497
51.49319000517634
51.5037687518439
52.057474431991324
51.715046713503874
51.68764954290843
51.8716893764902
51.32477890867677
51.61029560280628
51.765792576923616
52.3339990978851
51.98223566279789
52.118554523695614
52.01034073065037
52.139242148691686
52.03692798606481
51.913219814904856
51.79336910836559
52.26864475978098
51.874778291747496
52.267147559614706
51.99674064378923
51.82079241918197
52.07104263299544
51.871465294020865
51.968736840656895
52.255928847781256
51.83615055107389
51.795518065227576
51.96895298510605
51.85719954694039
51.47411318689227
51.735291262745356
51.406978457603095
51.86820823564179
51.87524063941539
52.18359688722686
51.99389084080077
51.99711362140318
51.92301908988342
51.99729661797694
51.54592751890909
51.960930024828635
51.56235852267946
51.89423167920837
52.02324250754899
51.95792679712049
51.88232468068485
51.743219600918835
51.87768002180881
52.4170939345747
52.578774085575596
51.95733033357511
51.56454894942003
51.885493490845626
52.192925445336364
52.05310977211251
51.61106669507521
51.62808491407281
51.14433082814446
51.794630438326905
52.02515685781323
51.96709874743057
51.96972647678441
52.26348656408641
52.23505839009362
52.498031737794605
52.143255064264885
52.144126691145004
52.1362008319212
52.55256243229556
52.520636261308
52.41310366051037
52.352092787241276
52.644987167272724
53.04185187817061
52.89353157488692
53.04441682218688
52.85434187646087
53.06785100723573
52.58873470275453
52.580143816189846
52.71413822752493
52.819256599971325
52.724622551382645
53.174557343690424
53.15309481119359
52.573753822926506
53.1427111813261
53.025323477127074
53.20925792539189
53.03912668856002
52.58640052691134
52.462549987533556
51.97700067400947
52.2099870158124
52.40467144668179
52.356124003038786
52.3104473011679
52.242539844402515
52.11984084391106
51.76707955314021
52.49087493420429
52.06859888540317
52.392710431251025
52.47100193024423
52.33615040225813
52.68479246813587
52.28994096230371
52.7498751075854
52.93192947511947
53.03319780066711
52.77997631985652
53.04604356083057
52.7791145633493
52.931336813722815
53.06450261303117
52.72452985441511
52.8234643201399
52.740910262378904
52.41179823787719
52.47229452490034
52.55201907417673
52.33604822296284
52.326660814274454
52.22390297435712
52.557331444242145
52.37848618659312
52.1986779463278
52.716688060060285
52.50983091796001
52.62629558630588
52.79241612843639
53.133368746216796
52.56785338793344
52.38034885244352
52.37370070458792
52.17154366875818
52.37881716728425
52.6264116193723
52.62021152326186
52.94370689578165
52.871934137506436
52.77150229100106
52.65704911161965
52.628616164661324
52.575894082263716
52.78232757173271
52.995022708351016
53.340324296682624
52.71108756277573
52.97610704503603
52.90909174066588
52.83685708764156
52.93395427784069
52.61871313061854
52.56351580623502
52.18794461971237
52.13613652899796
52.865394326960825
52.40130832165027
52.57750161298661
52.83329722984631
52.685244426440214
52.316472756180836
52.24549327516462
52.98390150788537
53.23894549054568
52.94567625012109
52.627967813848784
52.80567692884799
52.99828442051351
52.53696137951554
53.13188707145636
52.898726859200984
52.326700769692565
52.77996557023426
53.32017522081797
53.495382706492805
52.96373188064529
52.79266988147089
52.78565748165084
52.911473198172
53.38394986971737
52.6838782148152
53.11732195089051
53.189271210257985
53.31802397383345
54.302975105422455
53.85032410873645
53.67605355748903
54.378291366169265
54.00314813004182
54.05287104089968
53.449637964213615
54.09940172969946
53.91794076002078
53.88705431090288
53.54336384363262
53.25348813778315
52.88483064951326
52.910300289864985
52.670113192846195
52.34477938182232
52.17910017493935
52.0952797751316
51.83305996075104
52.240902687521796
52.74807810545967
52.977809286622474
52.77530604254749
52.635302773333606
53.164955210017844
53.04701925511011
53.31688941107289
53.703807942007415
53.21694974020835
53.02884980690097
53.08055567617941
53.456173569717876
53.30804679473573
53.15478442481073
52.89764600143181
52.9436799067497
53.06664084225997
53.10679752156806
52.682707332286434
53.048776683862776
52.98503683019808
53.2700700867889
52.93954857381917
53.3279412931556
53.18017199220519
53.34268853170553
53.047841613654356
53.01662199971537
53.27289697918954
52.73107387551616
52.570633702376774
53.12652825506056
52.80906364443561
52.68214058485896
52.501282971107386
52.33719539615358
52.519410472886925
52.79670179157025
52.59391512941149
52.92468140430429
52.33387914064199
52.098564395705196
52.5583395032571
52.55712876567688
52.76654231143861
53.39019657102577
53.223770260764056
53.67343664264174
53.41990488652008
53.11836741503006
52.96110493041821
52.687411495335844
52.05227399565824
52.194202675866364
52.755351843978985
52.858204890188865
52.86456481763563
52.719896289009185
53.089805017617216
53.259297226371494
53.300978802262314
53.49723637268764
53.29268147187777
53.375567901043986
53.3804929425546
53.42856821255529
53.7059962379052
53.83371333701059
53.76677653722806
54.18659644777198
54.651635777136356
54.09614704574157
54.14609511263268
53.52958393470046
53.75388081398511
53.6412390176066
53.84260525756999
53.95190568423572
54.15084110561283
53.75672581899153
53.33831395165476
53.93470021127245
54.28580715906063
53.79637984634292
54.73505889265192
54.34516153525723
54.16721873519289
53.70260549166376
53.79857022284903
53.77311921415409
54.05376081024331
54.004371117257925
54.053953511014
53.664827930774784
53.64157171383702
53.15239459313696
53.379215659457635
53.13745570389665
53.17965710851882
53.28117258715397
53.68275264070024
53.98091636449005
53.02683578273495
53.11863016418128
53.261709213951924
53.09923027247663
53.20086849633108
53.27760608115013
53.39013949141102
53.82567697672551
53.17935127790637
53.09108233331845
53.23035763144181
52.709464727843645
53.124002324544385
53.31693129240214
53.261634200587075
53.30438449498537
53.579471573528146
53.02002692339514
52.88311927210173
53.141857691308445
52.78952096207775
52.998720994756795
53.37861026718966
53.56227902506826
54.39443761200759
54.586845855578105
54.923666595703004
54.76028380355516
54.763510271120644
54.952677249892396
55.07455381454932
54.922986928816016
54.598822295252894
54.47540837598106
54.37270308627526
54.883967951499464
54.87504705883663
55.100246831718756
55.05118230473114
54.86125775734903
54.49637437113923
54.66725474116419
54.937143511921214
54.501737089242155
54.484934986668975
54.57405328350749
54.801237230548665
53.993780720245184
54.03354103349786
54.413321482991
54.47843067455033
54.43143140766049
54.482357928751185
54.169774639177604
54.59018824877158
54.387598510511715
54.37979841206535
53.893826308509716
53.715378875222086
53.44213332517702
53.07489228997601
52.858162505406014
53.33312648704605
53.91723511690442
54.06998783092492
54.14626520202542
54.21363744265235
54.38178443229256
53.962066453245406
53.98651819024344
53.96813676072017
53.99167480737138
54.24991212619684
54.31647024284348
54.64181978621971
54.34311654535699
54.18836235402803
53.92317620572965
54.05525552357054
53.77084161719669
53.78527582329812
53.18452313923334
52.949559654272846
53.24667281737578
53.050185487571994
53.2532941663264
53.31882168652438
53.21385196522928
53.130182998618885
52.8084604195933
52.99783977743541
53.12842505741519
53.403191714013786
53.7725372406977
53.61388845803721
53.94538682409481
53.61011870262772
54.07557171879929
53.90029684079075
53.86376319714028
54.31968014319664
53.494684274975036
54.07818639528818
53.59866176756011
53.940188951662556
53.59872590319972
53.57211246656131
53.50208746159958
53.1706445814233
53.18507371688026
53.56252158186484
53.532716448670435
53.73018366319073
53.56163957544786
53.58403584925568
53.844409846483714
53.53052502011667
53.684329310275466
53.54812840507735
53.81918387264245
53.66230568362409
53.866660128883396
54.04408073320739
53.92080941177955
53.794051107981005
54.13897922639037
54.20526128735662
53.675656881900615
54.22210632465137
54.45572303479409
54.92066172069342
54.04515089520743
54.041786866060015
54.55663429315583
54.871136614540596
55.184352453420864
55.37347252384071
55.36216042441415
54.55869209772676
54.38275303443376
54.235394604934676
54.27774993253263
54.20447836466638
54.29579734431788
54.44894884179338
54.03786646572576
53.74375612195678
53.446992768252244
53.58822024009134
53.87503751380434
54.187126855616036
54.209393067986426
54.57632185458035
54.291836223098514
54.24729571151054
54.57847744069684
54.28919166237665
53.86593535577642
53.87657098065543
53.69421837657712
53.694581123827234
54.09716698220021
53.45014980506333
54.17833601179112
54.60363614716421
54.29275300405282
54.22754250657019
53.27722529832418
53.89203657691887
53.61268070566485
53.242031201415784
53.47977154190556
53.36894346925616
53.563941748768414
53.445226015668815
53.31826638388173
52.923449850712245
52.82920044643199
53.09480704450651
53.791806865661634
53.477776613017824
53.61978557645622
54.24562193829461
53.701355006013515
53.876872690289794
54.08377881305557
54.34167334561188
54.24183501198651
53.72296398699239
53.973873817294475
53.83269026951083
54.24560009864747
54.43779404416669
54.505039116344776
54.813439821586
55.52600418949722
55.78728521031675
55.37804561579012
54.8613148952112
54.657129747986254
54.680805420815865
54.84983568433808
54.55714412304256
54.07775070640145
54.438490197452865
54.51075973631245
53.76653952010446
53.85465357674046
54.0188077352775
53.86578888749395
54.36413013703984
54.0182218272074
53.867906053296
53.851773114125635
54.1765184240526
53.95231715489298
54.372399839880856
54.167751008390994
54.361514778113424
54.52775809734483
54.33291003064956
54.297776906496416
54.55268675480759
55.034916187361695
54.58869064701247
54.43873830928133
53.730185525533166
54.20843441885981
54.20251358181969
54.520177430396906
54.95294342769216
54.926086917114304
54.66777630416781
54.35573246814247
54.8551096060015
54.142806716483776
53.713484013830644
53.212462104638526
53.79161829031995
53.48419672900467
53.206511793785985
53.3563972487382
53.14959349158135
53.38368636166293
53.79232864535844
54.30179276358983
54.48017832470468
54.60128084515564
54.615269173777925
54.42148292590055
54.57678950341118
55.009452929125224
54.53805338997237
54.29966750225247
54.59584036113565
55.14380525203934
54.770400647092686
54.91983292088635
54.57194612123214
54.321688392615144
54.4949625153864
54.611159419728594
54.59941903892168
54.53318946584467
54.283273110926565
54.3426552728107
54.30718545218983
54.19037767313793
54.21579956009274
54.241409853428316
54.04701208035339
54.4515860085633
54.2936422374707
54.765932398382226
54.66121730860358
54.65061697199858
54.33426141986269
54.37271904732251
53.91563518510026
54.58975042857516
54.79625053928441
55.17996277881107
54.830412935116605
54.7396359421165
54.018332810724836
53.927403423591926
54.34778368332376
54.288644171002744
54.118134260693516
54.27569098206368
54.105483243469536
53.993425773649115
54.44245557680637
54.40972926471759
54.482285335612744
54.615498442376605
54.65436511565499
54.64833833556325
54.03065946062229
53.84035196651078
54.13206991551407
53.7213873299116
53.752407694697176
53.93922356418549
53.859437514781796
53.979843510706566
53.49241087842181
53.653614248178606
53.388491043768305
53.90138405886791
54.08953779260866
54.059435209402636
54.076656766482905
54.03266106745977
53.84502301880119
54.340178982009526
54.34715474104856
54.27853303558127
53.53767123798558
53.97565980930167
53.86974056987931
53.87983065609123
53.996096202576425
54.332174358655195
54.592763246612726
54.08414992876815
54.405920090882766
54.45207556095197
54.13212393444286
54.120303244069
53.683701931481785
53.307078133611554
53.37384303736827
53.735242083456974
53.84839469275719
54.239384056868104
54.295087976274594
54.30118694405332
53.94284528530772
53.45851601175965
53.0963780889814
52.88907476118906
53.29894766961892
53.02606949687181
52.807652821675404
52.76028993941401
52.68343842849534
53.139550538877586
53.22916752807274
53.05625370448223
53.22029917222053
53.42757143514463
53.94957271441071
54.164141065921456
53.769771704330175
53.27930788368967
53.76697800771385
54.23691164704998
54.027368810780175
53.521023976082624
53.51956513258129
53.40095037424368
53.14734665491077
53.736966203118726
53.73844938143029
53.33285918359683
53.56192225003859
53.5354882716293
53.445244745147306
53.453053039187374
53.33773756361609
53.04674683157411
53.44442721653963
53.31945027693779
53.38753832024562
53.680490413684545
53.3541359771183
53.30543830057518
53.2765996608318
53.14184998704901
53.406860801525795
52.95930868612626
52.981981589929575
53.05440540828844
53.06761895659157
53.13487781013347
52.64109458162855
52.24995375535137
52.90918835307847
53.10186221726606
53.17396450210931
53.42903965747564
53.268447710059995
53.54992617780519
53.59042316723077
53.9242270724306
53.70290387839157
53.89095738340155
54.16613697870272
54.30511541778738
54.23087905319163
54.083008965311585
53.677074234421106
53.63919344935361
53.65849158280128
53.97932770230846
54.029343197320635
53.653966337519556
54.096708303128786
54.0452019775553
54.41200963509895
54.47733494931815
54.01826981545713
54.3903244920732
54.387165859383956
54.3267306995432
54.34564561711976
53.69859079411774
54.39159821574584
54.07711211619242
53.866831800171745
54.3333096876558
54.782367738043575
54.72334678204686
54.80008351617895
54.3772297484896
55.13516181449965
54.67881439143852
54.706221215878905
54.32270029617596
54.50575042585336
54.13567185178916
54.93488408153098
54.79007276270142
55.47818147477552
55.597614243560066
55.590508270918896
55.330111991249844
55.267007767231625
55.1022412222232
55.14954335026008
54.67324514042714
54.421910680043275
54.314868543103664
54.649534748017786
55.1622826119635
54.79037298456703
55.0737219253583
55.14529038020869
54.97234089635593
54.990781876019206
54.309904716152644
53.97506192431711
54.00837144819611
53.51594628302515
54.141483683335665
54.00382208026325
53.79999527236311
53.18557880058339
53.17515779454019
53.27164132739612
53.62344669985193
53.489554206004655
53.59082209043557
54.2588710359054
53.71173206770694
53.761718592407284
53.35305240610937
53.16770393476815
52.78676195042296
52.868692825274
53.00711636683544
52.8828629179251
52.927034901633014
52.43151576915239
52.39730770205515
52.85893607574417
52.89201807801289
52.98649060079372
52.868567337795696
53.24669229379575
53.22014650061934
52.46139350930947
52.8990509430967
53.29107737061466
53.08483242993913
52.5065594334307
51.97513570198366
52.46582349389573
52.37233519050878
52.05492913795714
52.30173707903461
52.65590618648667
53.12877151483712
52.91605649909485
52.57302707168615
52.874768915115794
52.5555837182349
52.924524944022636
52.458396244220694
53.31847285260883
52.92402574888361
52.238376798146724
52.461034511169856
52.39387581784582
53.0047996418718
52.831032503479726
52.259133553401874
52.75862943184204
52.78463316371488
52.92885971478258
52.8175823967619
52.7260238062637
52.84415496245294
52.490484223515594
52.781694682107656
52.958218754154856
53.085446082576205
53.05551936845362
53.27313799318426
53.87154793400987
53.427967156766975
53.372540856972684
53.481438895670664
52.902808102071546
53.37378033862366
53.044952101619586
52.815002459963225
53.03144605355067
52.83183951868449
52.824554567782116
52.96967248893301
52.96165373404165
53.24029420174548
53.95479807218705
53.36289715027578
53.09239958019836
53.52169989339687
53.22448239780129
53.48370599530202
52.986320509026925
52.97305751993815
53.25945638230148
52.68161116048549
52.46504988890167
52.766900347478796
52.84775891682537
52.8199324833529
52.877281674923694
52.576624702190315
52.39130837635223
52.32133605544902
52.972377347334984
53.02019935132614
53.194166886900994
53.199011291363846
52.69473042925549
52.74856314812323
53.349494225936965
53.62072893493948
53.87466028962791
54.16609847416257
53.821443236983306
53.50050837076679
53.712721216713014
53.7347714480972
53.85248446888473
53.950407601019364
53.93299054009335
54.14008591739505
54.03042814203413
53.45501319558626
54.06342286611076
54.100166652716005
53.86135663701217
53.762454837373625
53.54973072224088
53.3211895635132
52.918231364318274
53.19577007965261
52.77681456171353
53.007176413875186
52.9947933490554
53.207833192866964
53.27117591482216
53.50733100598375
52.9721004872948
53.65389882271602
52.99788676225586
53.46786481832988
53.35269325135899
53.212373226345626
53.378810962431075
53.136731669085684
53.38021406523397
53.26465221577736
53.3794528875545
52.80417831832016
52.835079939445755
52.72574235068107
52.6723423056192
52.97101938851778
52.58540536023409
52.242835067214905
52.913752514019954
53.19523466610756
53.25811028575052
53.057494343152996
53.56290854848825
53.2037090558734
53.48553563272782
53.1929455996087
53.14764770861303
53.00158367781444
53.23345293877503
53.26237107197084
53.486658940379606
53.50746314865737
53.55347321028667
53.58016501976226
53.768867172632525
53.18424370118482
53.19133902791409
53.19988967112658
53.586472376901455
53.61154885646361
53.59727195461666
53.39222264127611
53.635153154532055
53.30097598345098
53.60588750282035
53.987222507789404
54.54274214918895
54.209157364164916
54.089630311958445
54.431020526779356
54.42476812212048
54.41020115139751
54.192834394341766
53.60318357316296
53.677772509942
53.707343847497
53.509364539986855
53.866121800612575
53.486239012546484
53.3184160392903
53.62957927821269
53.560449966603926
53.02216885959849
53.274690483262496
53.35571219280857
53.6318711088604
53.88763347016965
53.48928073889819
52.9811114484497
52.97866938049513
53.04371494277142
53.02395192316689
53.753316764604534
53.000831813670956
52.935569119101054
52.691482763942396
52.91179070478547
52.389039536820924
52.00334616431415
51.861485441876255
52.197611836450214
52.008898858384875
52.064242170956895
52.019690500456036
52.4529937893522
52.58753886641073
52.741094720034546
52.89205563668219
52.91404299521239
52.555242945576275
52.880185916291765
53.09762482606587
53.345779089679375
53.32330742671197
53.51906134219037
53.28705101974234
53.530169048900696
53.08821470013041
53.81515323249398
53.46926635665617
53.39801531955409
53.54275617677256
53.71847219672584
53.19507145828383
53.201151520149565
53.15197624858797
53.68439472332771
53.85539619441858
53.95961886737834
54.114095708637606
53.49703625008023
53.230599897039966
53.411935696957016
53.74251362602814
53.46296335084809
53.4004169181511
53.68787434540959
53.856259707664925
53.94554639845134
53.94015627514862
53.89962917884767
53.737815687371814
53.50520053222682
54.05504880175266
53.69167232413335
53.62011407239937
53.98015142174521
53.62798960407922
54.02706026910894
54.07708418546154
53.90265667950086
53.87624710084681
53.63777058408568
53.74721933186473
53.1529336592264
53.8886322668253
53.63351574120884
53.96555779158625
53.58103975311015
53.49645178176397
53.46755462089878
54.23019824518225
53.73590473545039
53.99965264892045
53.19030815897406
53.90704666446067
53.11836952796828
53.10803854866531
53.27632997570806
53.00906339987626
53.20857059045725
53.37022510589266
53.25730316978299
52.99534757596591
53.475700384548844
52.796819864817834
52.874574482315694
52.94052220784872
52.73335569384046
52.84645830900873
52.2670260104786
52.25220340019888
52.233305086633436
52.3644253356832
52.320351872014825
52.58058434179816
52.367100316950406
52.61467647360502
52.830911493821915
53.235517320951736
53.38406989187541
53.411902915251545
53.01873986272988
53.0691941794347
53.22056092272264
53.77877880520051
53.66900928234326
53.851430924677416
53.452098852980114
53.642444908340764
54.14688597086656
53.985011924725505
53.87145514431016
53.943588832619795
53.690004289146295
53.53157450575372
54.15028801018083
53.69519095833952
53.53774293388349
53.30461859409408
53.22930254630677
53.52717881973723
53.32508494062263
53.11257131339276
53.617166881190904
52.9035115384489
52.546264464960295
52.773444739203974
53.08366447226068
53.26448247371009
53.254360171298856
53.1686162224057
53.06758119768891
52.95615040435501
52.899409937827336
52.599808865559645
52.503199347732604
53.13057574960918
53.00475735771729
53.284554543128536
53.10093837116511
53.19038252320329
52.88930439711755
52.817480479145544
52.93993669322419
52.932989279760584
53.143567876482045
52.99745355332782
53.0555671035231
52.44471628474895
52.88171255584077
52.73337698916976
53.12802388978593
52.8219096934463
52.85395834083356
52.94265697111424
52.65950687925751
52.90149028513559
52.45389427619565
52.964776030352425
53.021945692865344
52.877280166013236
52.68119397591278
53.222476080277104
52.98918653879931
53.16937995772161
52.78812405126297
52.75126648620286
52.88144999628144
52.98524625500891
53.37931266799448
53.45507494305513
53.35045784903587
52.71223904718748
52.880120852855995
53.09646228932738
53.24178020311484
52.93576517088654
53.099369930412514
53.111637174361086
52.83689326456168
52.55098036755495
52.8306747328082
52.65666023111149
52.57827770234321
52.98323033724262
53.73097774552741
53.67298931031274
53.502625308453474
53.22191508347911
52.89242375612042
53.08952393750504
52.79083310429843
53.10617557261548
52.930698523318995
53.002225913561766
53.1244200980476
52.585794497736295
52.56863497738182
52.91460004257012
52.68098841540865
52.48460777457846
52.41628787366026
52.36620825554622
52.481882152469275
52.18394337739738
52.289142584041855
52.4249896468552
52.05717546430311
51.479931324568696
51.47725907341269
51.50267780244483
51.51108910040582
51.51741880744117
51.80918223903696
52.02279031110056
52.3195973842419
52.45355398694409
52.05175879604885
52.432745919332945
51.584700553945375
51.73454498932258
52.01387171059335
51.73685459880479
51.8715625631177
51.69376811939321
51.647671455644826
51.72771829004735
51.63940560887758
51.218333421188305
51.53916428185589
51.16386915130592
51.73238115153091
51.54571370452874
51.48342783585719
51.84948920470907
51.76141124748389
51.744541273023316
52.07705215379362
52.280328234885516
52.364298399128586
51.9540262037521
51.966803755903605
52.07249778409937
52.16404974128143
52.11114735283163
52.42847075121175
52.253686055042756
52.53601641978589
52.6305805814754
52.453432803813584
52.03281193094336
51.58732112817698
51.18259782225355
50.80895118998229
51.177955621368014
51.54978833001431
51.488809228643845
51.458725335950746
51.10249803574131
51.000868557038594
51.51259736698227
51.59136377744849
51.60791285351051
51.6513596690638
51.717489242094864
51.61276936016048
51.601383904174945
51.80584315057101
51.90691479361863
51.69137180338528
52.18111632241812
52.31171661335903
51.92883830956095
52.18029598933163
52.40485783961758
51.90143592272064
52.11607112715355
51.945149739943034
51.897630422323275
52.10686074056642
52.02831410145864
52.402189131960405
52.30010166178999
52.715917949345155
52.649249241095085
52.52702243942998
52.10373821565531
52.12404198477078
51.771815233568006
51.99725992865475
52.14947809926576
52.36628634078141
52.58262062681729
52.55767210203628
52.71055466042612
53.064617617490676
52.90533199452701
52.69271395981299
52.268328786211015
52.119293094183014
52.22604807394307
51.598837890067045
51.69765675894546
51.95340505194787
51.87983698437037
51.789087393643754
51.6414481288827
51.654359456922776
51.453710855111574
51.58232498050974
51.63685733361487
[truncated: 98,002 more rows]
