# Supplementary material for: Comparative structural insights and functional analysis for the distinct unbound states of Human AGO proteins
Source: Sci Rep. 2025 Mar 19;15:9432. doi: 10.1038/s41598-025-91849-5 (PMC11923369; doi:10.1038/s41598-025-91849-5)
Supplement: Supplementary file 6 — Supplementary Information 6. [file 41598_2025_91849_MOESM6_ESM.zip › AGO4/r2/PAZ_N_distances.csv]

cm
42.587311068799984
42.81718400534039
42.455359349297495
42.439470329345575
42.38191515000567
42.331386370566186
42.34588349601943
42.065131359723914
42.178674543880305
42.21741418455912
42.656559547335036
42.455806604001666
42.35838530869008
42.22913607086974
42.45438208535398
42.26124558688383
42.7580106541831
42.9453889212651
42.6040827181058
42.6145081135303
42.49795219843904
42.64456631971083
42.89320315133803
42.98591583483059
42.92530777026852
43.078752852163255
43.08084086115823
42.57741558238183
43.32564962759111
43.34017519226803
43.10822849734562
43.18505041952689
42.64410154322836
42.90575064525804
42.56495767360695
42.721261787600966
42.88387198924725
42.93429329255198
42.6845732021018
42.70665407971221
42.308045104409146
42.63740123396938
42.4911250068202
42.671861299383465
43.14354852072585
43.146928872420666
43.21433707521428
42.81100676266838
42.847496702308646
42.99475187133706
42.71499238213106
42.950485250909345
42.919815693152096
42.955083023032614
43.18580737131248
43.273086827588536
43.18058165535404
43.38475932750372
42.84576791747757
43.171753067851604
43.32952373842733
43.50110409641912
43.608539328888256
43.87991589339528
43.561416586710564
43.34022664860707
44.01382786818147
44.00122859958088
43.88454824200736
43.74372119681394
43.171667234109215
43.22006310672154
43.60078347282089
43.34942134927973
43.39052036030115
43.28916361546033
42.86229207145813
43.18199311417509
43.340345549032364
44.0255364589306
43.48538244261022
43.40367673476354
43.14088007574403
43.48660363857976
43.53465601054459
43.55248939189842
43.19593324193848
43.4916568072427
43.18227470371428
43.16650922019442
43.40722894458402
43.32672779260612
43.23060364444535
43.50183524474304
43.38411049970759
43.224136158224105
43.434520050261575
42.767812857393096
43.41670194046832
43.605691621378334
43.34032962690388
42.949446907814824
43.300481982473904
43.02354488231266
42.79980260387028
43.00531889234082
42.94492503854764
42.44534003816207
42.52851338868361
42.39659644585383
42.707117571483465
42.45392330772445
41.95341694860752
42.17844601530321
42.45568380764665
42.40302545133621
42.687003291009034
42.789824843145844
42.958476832452334
42.69743933901955
42.678497978425014
42.029515378372054
42.13783932436665
42.06520030898518
42.10299468384846
41.93228110800413
41.956083307042924
42.303690713476165
42.72466098776446
42.60976904650876
42.39032242738878
42.860336212475026
42.682143612067264
42.54937027447436
43.06705523133239
43.468200807572615
43.11084292312795
42.91040884936277
43.045570562760425
42.99578602790269
43.211263139066766
43.29693202085384
43.34082263995804
43.537698125380345
43.45119548943389
43.49851449324337
43.888441865371504
43.5800849312636
43.5999559127335
43.54157427797727
44.002609013101484
43.97542502540179
44.31440398994105
43.92920090305616
44.03987662044325
44.16868345500477
44.10224612893762
44.24670766642597
44.17491034056433
44.22319551607962
43.998299379391035
44.170419876707925
44.200572150067295
43.88148281478363
44.07793478779517
43.99826861617908
43.99633693131463
44.032072165383326
43.4046526310402
43.34348773959505
43.47240285761668
43.466006506629974
43.49768430449469
43.34584508295214
43.08743127152899
42.81073201562026
42.904383763545006
43.21743369452409
43.04082985147432
43.42834693536583
43.36956519504972
43.097616723034854
43.43735954214369
43.414527917574055
43.388763035346024
43.365821872962336
43.31405822524447
43.06815701655022
42.73120238686098
42.71932949707693
43.07120931590562
42.957048066609005
43.077551644345164
43.061448511352765
42.63333265327822
43.321881971689415
42.97460420751488
42.517955184202826
42.520870957128885
42.85036373209294
42.01734063435249
41.95830253754741
42.21041733512749
42.56634949487972
42.59933990869732
42.25378403455431
42.777144555610114
42.82548151531042
43.04318114671445
42.666195128253
42.307205832862344
42.798284668879745
42.70455713381868
42.940014647774156
42.881517184804125
42.81488616324672
42.29917461430996
42.29242624222651
42.139815441040994
42.17759875892341
41.86153253460855
41.914928998781335
41.944111161275956
42.53882816677548
42.189733268658024
42.50816151439811
42.29517983468609
42.41147335648317
42.48500748215528
42.93794532238034
42.79492984294161
42.81859263816446
43.03236434851069
43.03298638252581
43.00290072293339
43.06641640323507
42.852169978511995
42.83076750105242
42.87340587870389
42.57369019301404
42.47015193473532
42.52775714303402
42.32280485596446
42.70996878845672
42.826773573550696
42.95197072976239
43.05802663999805
43.07809663170215
42.86798998994278
42.68871464755261
42.80540568364891
42.95879157152759
42.73294625282377
42.81888885984847
43.16707535509068
43.05503318961137
43.32100786059775
43.150409506820566
43.13929554975194
43.67504051806657
43.30815382605509
43.646839763832446
43.60479995883903
43.200772187231614
43.29843439993127
43.29941026077739
43.13866889243457
43.3933109125754
43.19999382776402
43.47493732248121
43.50278619354927
43.75100445726065
43.46443060921738
43.62929591512514
43.57895585886135
43.67473442605239
44.18673948520588
43.89276145309945
43.66375616856684
43.84650395824124
43.93886331017594
43.65576846671762
44.010796552058885
44.272909533869395
44.03677569073201
43.670380939808446
43.68225911370402
43.45893696404272
43.650938953033005
43.406596661680766
43.718867474571574
43.433249276990416
43.561247504803724
43.747806170956046
43.66215267055045
43.592779023453126
43.48616807193624
44.19351241242084
44.05897447372414
43.44867474737055
43.61150921775368
43.179156366556235
43.07925019197745
43.0209539833
43.14889036824805
43.66849864834099
43.768950404566354
44.18176828339672
44.18445010375109
43.73049978579307
43.718302044110665
43.790943916148855
43.614860245883456
43.444354929390784
43.58720771567149
44.04699698212414
43.732479767769725
43.207956989207574
43.33140737545473
43.301293527643224
43.451852754233286
43.405229918387334
43.63693465849038
43.72110299202116
43.21873047376017
43.42473321480198
43.238336201690174
43.81361666929771
43.580820769999086
43.706010190067666
43.38066401670182
43.58628429521057
43.5710492785583
43.61759777018786
43.47041868831705
43.37410655926337
43.20784471410014
43.9501758723618
43.97330302192904
43.81129235948002
43.60902800629982
43.64672456219852
43.73833545970997
43.18818455759119
42.82360573350342
42.86005087205815
43.16710307576617
43.03703984087264
42.907687490670455
42.673857378308625
43.05315481471174
42.9491247231047
43.21225381825087
43.19039861484502
43.004226348142815
43.40518708876532
43.0414642133482
42.70442735387184
42.930177971760635
42.79639870387324
43.049559946256444
43.227385007781656
43.16163164883276
42.99911815189211
43.530792492941686
44.292034886034614
43.593301673104094
43.66451101494561
43.54194223405151
43.43830965002348
42.9818338525431
43.200618716417004
42.98532258921251
42.98634933224344
42.860854959776624
42.84270168603443
43.05242246441943
43.04514365457731
43.022860703592954
42.848865099670164
42.71044906960484
42.617256931804924
42.7343117363946
42.82106337558089
43.21730307588448
43.11584884774727
42.824885263500335
42.984906020009575
43.1056937176435
43.0674078971508
42.85629659056148
43.1088827489212
43.13155842278106
43.00458829193421
43.044492526746424
42.75852976605653
42.49800188063882
42.11926645055143
42.30287003496917
42.455603587720724
42.454151721612355
42.16090168381046
42.22455107660523
42.40084442996028
42.554000965346496
42.07753323333492
42.159628032059395
42.68574942015306
42.50215975604036
42.83684669676086
42.31507267245972
43.008050345820955
42.56385006257074
42.20586942327515
42.290824327764106
41.84556891906906
41.88970130000443
42.047618632082084
41.89272422719
41.98078896042147
41.65871933792586
41.65443057978224
41.284051475716616
41.436610934428714
41.27566874058494
41.178089102032125
41.53706159827047
41.725838671665784
41.5002495316251
41.38296184013195
41.65146021913733
41.40516029500984
41.257661573650125
41.58406235704391
41.449132728565544
41.3940425745259
41.42492280972733
41.48069505931864
41.87128048488145
41.8827505238304
41.667078350265946
41.617655074717874
41.720578532795486
41.89650539660613
41.75029121575628
42.11860107962505
41.903313695854266
42.51136084118364
42.08641876244295
41.87387721059063
41.95180841622721
41.935206494449815
41.68535798670853
41.69955520580787
41.59290219783162
41.39475335535654
41.88720716319959
41.93880418624582
41.61873531003686
42.147182771093185
42.13960308693772
42.21012701339784
42.43478836478494
42.26110443822648
42.21771891891536
42.34375343505124
42.33299185312672
41.7295352143738
41.73819423325991
41.65288915242686
41.424931145753
41.857177474135256
41.26237685228421
41.35847515449041
41.810352564687236
42.20067356513076
41.70714128182734
42.20533322664904
42.372044481122025
42.33673403230192
42.25742631374674
42.18334964000996
41.60803190054698
41.54321221005775
41.33374875906564
41.29121151234585
41.47317407399175
41.37405368923048
41.587435639242145
41.58626110958172
41.560068439926205
41.6261191125838
41.63477308605178
41.288106020658255
41.49978059572017
41.7307203761532
41.63231031110454
41.3294287765739
41.59748618563934
41.33127896549912
41.07159769568413
40.89893206543833
41.05554158555491
41.54987877507202
41.22816302980456
41.36745368736298
41.67741968694066
41.15552146123825
41.424082817453254
41.6929067505396
41.583283281044274
41.840582555137104
42.17875458188505
42.467625795732054
42.097862380401914
41.93458371182932
41.57687280892098
42.19723797322481
42.18731864574857
42.028156608539746
42.15224163535621
41.56936378378185
41.836155739408085
41.76795911117461
41.46904495580735
41.63319763940143
41.772678930390846
41.96609494909037
41.65725562735843
41.46825645593181
41.463786046920745
41.3477237416401
40.968254966425874
40.80065349554992
40.78087364819204
40.87473993510725
40.8926804400659
41.2372766011883
41.3513905343044
41.12128943759456
41.59087115402347
41.78596759772588
41.33420539161479
41.1153149043573
40.76177325561442
40.88941188763772
41.101653562323065
41.11943677229918
41.435584451230675
41.7856906112895
41.53820883874317
41.39556815227707
41.70039098686523
41.658276532698736
41.699603985820204
41.842751920623066
42.077982837021416
41.75115111953766
41.730334923639866
41.90881961290413
41.24685727118051
41.410737602629595
41.72707953483081
41.65822507575569
41.81553888513828
41.620749535875966
41.76812354137647
41.373775588350185
41.16939042960802
41.25438808519388
41.51639331312428
41.126595228904236
40.87637752150571
41.184829866941115
41.11077884837529
41.19893934180996
41.370006551083826
41.51272326632841
41.80171684014075
41.5637687896876
41.350509369397436
41.55886134200514
42.09078500849475
42.28893477101438
42.08165673337364
41.909256867484245
42.021481301242346
41.976603360665344
41.71281845108257
41.965115980074366
41.80440583189079
41.911630112614716
41.388307392645864
41.85716694971853
41.50662423706226
42.27224243098383
42.456713363752634
42.44028520539981
42.43372321938472
42.221511593995665
42.28693151468177
42.030450477748616
41.8377440957035
42.10909305578777
41.6127775250002
41.82039396246761
41.79645762808214
41.900066151407344
41.75726079162001
41.77572894330726
41.37638119485852
40.91393980010934
41.472366941675894
41.689335769151796
41.46592554882212
41.5477653263366
41.450033787975435
41.80286497471944
41.397863250795396
41.49225731235186
41.7659915439859
41.58547813159778
41.66946540672386
41.76682436269367
41.68644835369919
41.807911902366804
41.8780163366081
41.9658595040399
42.010106309357134
42.323872635867005
42.15910025001844
42.31954643992194
42.307259495466965
42.64745512385111
42.20996044695093
42.05871689649991
42.19238017879278
42.63017618075138
42.216362106658536
42.24908403572915
42.50717738700652
42.35708870346008
42.45084562008816
42.51688441553861
42.53492633600023
42.377942929408164
42.21953478027673
41.976991756758615
42.17884874477582
42.02100442659237
42.49537106569582
42.723099143606476
42.3578920977686
42.16714601759704
41.9561249845951
41.522272783762375
41.61277800119365
41.91878350043165
42.06738540246304
42.23924461204442
42.335872381267414
42.12529842127897
41.76723314256009
41.72440573854409
41.96800091725296
41.94776684086529
41.936412103195366
41.905477878318116
41.57537595005095
41.54060502302895
41.97345273323402
41.976660168703525
41.508932560823666
41.47784667697029
41.798693889876986
41.6911771079743
41.988290212222886
42.02423397718429
42.09630076409727
42.39086222058471
42.3434959334167
42.18777864612655
42.288911288322524
42.128126494892115
42.53929417082006
41.971062609481066
41.75388077710959
41.80732594927695
42.02893569756862
41.99639956982675
41.934412907824445
41.85290883568621
42.100797778386685
42.34216706110992
42.23329065370849
42.031148051145735
42.08580400513479
41.98605132916502
41.68749913816674
41.69015012421682
41.058565401567435
41.39728498602412
41.32247940740181
40.751644629897314
40.760585010730615
41.03747797847825
40.87191709758867
40.744103418961835
40.82974462088462
40.97057573860295
41.00010434730766
41.1740636001328
40.99719751785554
41.34717172143475
41.28121982613675
40.84028943162391
40.745144177370825
40.8102653506113
40.82425962306232
40.6202484572047
40.66571507425278
40.8161690361693
40.93479781824679
40.92459546788129
40.6602927552186
40.40551300325785
40.362251715471984
40.84745670377732
40.950602335659966
40.609597740128166
40.5082875350321
40.43072622171478
40.50807987392865
40.72654148216566
41.11743734694956
41.07740260798567
41.25577827405753
41.40965215108592
41.41896337869671
41.45249563736546
41.7291955618111
41.56597986769623
41.4069503462547
41.63035723875845
41.91698248215316
41.311140024607
41.35649380037387
41.135421972175465
41.29295107038615
41.47622137387385
41.29486412272091
41.01591532902563
41.57813221264956
41.809680761192986
41.666241926569334
41.475700996268095
41.53707260588236
41.33000938806656
40.83870099552351
40.8105710106472
40.93436153439283
40.778621276131695
40.94166857022909
41.20411088804009
41.20106269085234
41.356288224770154
41.43557818377369
41.48586633522274
41.42025193342601
41.34302430733519
41.282999776137835
41.188332681428705
41.43917181582829
41.52955303848043
41.54476389849363
41.52222194616848
41.54996181479067
41.921683732080815
41.89363598470639
41.886864181504116
41.81232737138053
41.91883353953596
42.004491726023396
42.11603133303514
42.03542614649278
41.768936481693444
41.555791344683705
41.385153118979616
41.830150946723116
41.9180099327826
41.76044533172444
41.5529568785953
41.735911325691205
42.05579334919689
41.82502699973039
41.87494603338226
41.785261653940495
41.409968945286785
41.44410055329028
41.7498725099037
41.48176500837546
41.5425853471808
41.76718349106417
41.683643461268794
41.674639202137456
41.54013102503926
41.5479725824745
41.58293700926412
42.06450139302475
41.68032486199841
42.030112503612344
41.59967214726902
41.50889326956575
41.07001228824927
40.797665678995735
41.02728365920196
40.721619867298216
40.896868378653735
41.107577045640504
41.28668727260451
41.32312247963783
41.49877557560629
41.06917516605842
41.69826601615802
41.43979987301374
41.93935737698521
42.08788355853601
42.18773932725313
41.895934965274805
41.99376723321739
42.10367592706876
42.01788864436251
41.929198700450584
41.9738073436683
41.32779796459735
41.88453106287401
41.78649058687954
42.06734835090605
41.77843922155253
41.90276059703403
41.93062189305064
42.0783646013156
42.10379392095077
42.063551530448635
41.780127588047364
41.811551833193334
41.630622223025334
42.10478966179822
42.11287511793997
42.03650922044735
41.924892949507516
41.66098271232512
41.471529274423624
41.50256677103418
41.63444505550783
41.90071882533278
41.42712178172994
41.908029084823916
41.46581072609898
41.715765467796054
41.985362773465326
41.80276012192299
41.779683388186285
41.612459756567034
41.84402964956765
41.926624336085354
41.99174170245227
42.034407011604465
41.885707415521935
41.525064650975494
41.57849802510581
41.577100523600784
41.27444441880427
41.33873930464318
41.289258554490736
41.21894547574509
41.51036769402649
41.566793239108456
40.69750785283812
41.12939597872799
41.10366479954465
40.937728084445304
40.65988472818152
40.93992982843727
41.13023151459077
41.41175341522549
41.40175697766383
41.36253439139486
40.88598386146127
40.88914531287574
40.81331535432759
40.93780032396465
40.7825613739028
40.6587665116167
40.93000763671682
41.14180805084437
41.143180710476024
41.50974940720649
41.84059919142328
41.62302630608319
41.58740177049047
41.819466486368086
41.403726887650464
41.430555636283856
41.25413364032154
41.74807249796928
41.56412331215518
41.49013254793818
41.74187440415996
41.81320013494587
41.89738133264287
41.748490741922176
41.99877898910878
41.620333267516834
41.63056202882688
41.65036040496997
41.71255145138683
42.236242604343026
41.97052787555343
41.99663133408222
42.228016723221494
42.46885710856943
42.26046028059433
42.10517922879094
42.14264695838644
42.34325354853802
42.513090302039735
42.47332851319195
41.93145973248646
42.58235658168345
42.354736016247635
42.17954830984903
42.73508749805876
42.346842228439876
42.48950002070801
42.23859601614571
42.25060721639402
42.30488192212955
43.033700924080044
43.20844189236375
42.64114687446217
42.83315134136123
42.202769904375046
42.44493981471484
42.28059459965635
42.19403773185556
42.17914828064002
41.99679430943279
42.36868306975065
42.50694922525947
42.671554817621214
42.66362114845234
42.41100411238242
42.59690879858226
42.41548426423915
42.76654384303913
42.40637196688697
42.10991286160335
42.45749116077859
42.43046856298556
42.274896896180046
42.3502018010287
42.33586877654821
42.58444652847627
42.247066437261665
42.32922758694852
42.010465330780185
42.09554927328849
42.1396546519512
42.655325595821466
42.43305113776246
42.04746768484521
42.09256760069859
41.95196807212843
42.254012573338244
42.37024333620117
42.14095293142799
42.076646442985975
42.247809285401544
41.98443518171119
42.29211284266124
42.31169853218972
41.987399702049885
41.98537566783263
42.03529605799479
41.788073727089674
41.84113715262323
41.84852914359697
41.61967501197022
42.00396836046485
42.009183333681186
42.518031919787155
41.73130617611663
41.91182578698219
41.99037605633808
41.844540232071836
41.57551932257084
41.701034834066846
41.595981980800104
42.011424442360244
41.799377057029886
41.84005331956633
42.15725870172084
41.919186374508435
41.66015536384856
42.05839698678545
41.862509441035044
42.04640599652559
41.79414299253916
42.02008081580352
42.199181671022664
41.88287734491421
42.08993350237606
42.14172457508802
41.66633473224245
41.5182903741495
41.72722228854938
41.7274788390169
41.765704709184014
41.87058817868938
41.86241243366788
41.84175096297409
41.69281904303565
41.22649639537698
41.47781061802125
41.48860627772229
41.63344536058465
42.212466972876435
42.12750825216799
42.61257318687755
42.6332053764402
42.82127415952438
42.609778078511845
43.017223210443824
42.9255091147431
42.842304025117365
42.74019848487133
42.76079018797378
43.059495611568714
42.77997447482857
42.47257736568183
42.72846675618646
42.59925919164083
42.638375218755165
42.22246290578216
42.620137075783546
42.59587720342039
42.49466094017232
42.66779884326668
42.46815265865149
42.45958708333481
42.546034426856686
42.75069995015664
42.673476050544295
42.48373790836816
42.0903247635687
42.38115443794844
42.40808151391438
42.273731286609475
41.98371421076477
42.20225079403096
42.31978083360305
42.25608468447729
42.32230237975675
42.05506822884023
42.68955603059353
42.35203708982419
42.59145372848764
42.71276307590625
42.46306348561408
42.16618092749501
42.351767516477544
41.8048228116757
42.414500244384634
42.43849345414603
42.41634794219308
42.580532615776285
42.38389311660376
42.253349368072456
42.02972338953721
42.32413186447382
42.05515541521488
41.93136629575182
42.032908723572085
42.11486201009889
42.47200744891702
42.28946380020027
42.31453415270956
42.044227310928136
42.46320327467656
42.189881638222175
42.42725718072233
42.33476969409404
42.41230868837804
42.39978190288789
42.3452947547855
42.20815311205405
42.19470324775184
42.60112672370041
42.70703380116445
42.61270022197824
42.8041760363042
42.72326334694213
42.703615170284266
42.796571795400865
42.66545066116061
42.47623587987074
42.44237769750784
42.73210560867241
42.6708917346951
42.62441162685951
42.196851127991785
42.59692774386384
41.997744955083185
42.20624014874303
42.13443626460772
41.99076153128623
42.053465311104475
42.045305326915454
41.51154757378098
41.57028932212181
41.429674852655346
41.536537488664976
41.51891240370094
41.580553511624004
41.460883576394814
41.77970976619346
41.521219758369696
41.777906525690796
41.79473936743231
41.922063846012584
41.75414346016732
41.754167941648106
41.7230303209477
42.11290620649513
42.32802989190645
42.220385423566626
42.10574728972264
41.60095150035092
41.53173441131406
41.3905356176433
41.56720073191493
41.77035429528596
41.37396519776435
41.51024804157252
41.36151939248137
41.57229113812977
41.30226990255747
41.76950644956554
41.464032903500346
41.94237495120639
41.47588960023202
41.48287709747346
41.567031204684
41.341355858403475
41.36082620256811
41.645377382689034
41.31141505299135
41.724711356776815
41.853193124279386
41.83711443895527
41.73345081643929
41.58461092877905
41.88792453185213
41.71502918096955
42.16922222103789
42.34430187787598
41.94534867611806
41.56185851725016
41.324197150169205
41.626689322097455
41.49006516973748
41.513408342541354
41.525136207482554
41.478356443512936
41.27566095180116
41.43931258466425
41.59761803081033
41.278732938178685
41.41619369048996
41.626680328556255
41.702930898907155
41.782306385611996
41.970435575808125
41.27599422163393
41.44039017059859
41.90773698611465
41.694968866917556
41.79731378958525
41.58951643484043
41.18786247327748
41.250134440441656
41.43799117293105
41.70060977482984
41.362952919405444
41.675505502500464
41.106337646766015
41.42397728775624
41.807529430030236
41.65920875862813
41.81835780752931
41.809017545497184
42.20831970462232
41.70670687808117
41.7120461596542
41.94665652044902
41.805002418123145
42.01210598144471
42.16768170030236
42.00164122151447
41.88283802780422
42.173581631821605
42.33029454918647
42.02272703042234
42.52370382132095
42.44543911746081
42.340659582288914
42.54471408109671
42.35669904904063
42.08033645566911
42.3713652227156
42.1040932778192
42.17274093220373
42.16861257598877
42.40861408875557
42.18077380136186
42.45363199151708
42.47559982719058
42.33920239858209
42.342658291696374
42.647035412316406
42.55581209097472
42.28624329010403
42.58369632313832
42.385162087274054
42.978323426654214
42.63546041529658
42.38563781175356
42.628983871227895
42.670821564298336
42.3935451946949
42.40454185713001
42.36129161682024
42.18764561186477
42.3988395984509
42.8052512818506
42.730874170644526
42.97098683645881
42.92200237893791
42.69816349243467
42.26742800725098
42.06019540155711
42.20946010513017
42.670050174012964
41.821911234149695
41.8635953596177
41.95472392357109
41.65198342808808
42.052129326929766
41.48723111062212
42.120231618223386
41.64210554860516
41.759453286974406
41.70545747744994
41.521435569555116
41.2409093618502
41.58377343813749
41.855993799580034
41.98303224568795
42.34245012967602
42.14916305295177
42.17180891096996
42.31372175017218
42.26339513204288
42.10606955766763
42.58759671037946
42.620253454374776
42.32483696419019
42.4510061900528
42.54287879504368
42.12823462247808
41.973785851321196
41.91094349190993
42.14669924093351
42.029341250470175
41.67880760347995
41.375937790541336
41.60788147010794
42.0322220792025
41.865076553275706
41.93167182337904
42.02582213911345
42.151644756883286
41.965084914098384
41.99194989490453
41.67952722967938
41.48837819435972
41.55623402088877
41.17181585903142
40.96320527076272
41.431846626562034
41.5879994580058
41.66147702377276
41.69506196969806
41.62588959728952
41.694665765441094
41.70195674720229
41.655376123405446
41.83933121332618
42.000670277024604
41.860229098060614
41.798898303373164
41.65532134981778
41.71856881119727
41.615239219110514
41.45245468569553
41.45592974238641
41.54866024469866
41.82425202657706
41.978404770963365
41.75082428376762
41.69260671573349
41.95440866980205
41.84163323150333
41.86482649074897
42.01441340565139
41.95664093074273
41.73693626964579
42.0838524243883
42.04328483979286
41.68313371855701
41.7476343915602
41.644159745735074
41.54340804661377
41.85546275317907
41.974407870519755
42.21706087106964
42.21006755795976
42.161753786951806
42.327241500438284
42.16360387316804
42.50470551711689
42.42552387262994
42.13236213669399
41.893687060548665
41.398534347728976
41.41470825370804
41.865003704399605
41.96992979616173
42.16918757854117
42.23901413720129
42.272949406628136
41.864961131296354
41.870721674622445
41.90413590561317
41.72011958021551
42.40069379954511
42.00272723664287
41.498958371442875
41.75971345190515
42.03663844405701
42.01539552047754
41.755859613549724
42.030538177209735
42.19291615730401
42.050794955771906
42.07796816504808
42.00122011265238
41.999723159852095
41.99769277692308
42.32720486230297
42.718496964814825
42.56120985916928
42.34469916882683
42.86212931970871
43.14075244208655
42.499696121577614
42.68938386749755
42.383557654809074
42.71758638332821
42.7245711316826
42.71430763992285
42.5803224597383
42.79952293745705
42.379628897028894
42.36282958160931
42.522919700221294
42.50970396486125
42.46135196244368
42.266727802381716
42.388114460168644
42.379143854841416
42.214983375725645
41.90010155921414
42.42232909376308
42.837223812880126
42.379704895417255
42.43368120175535
42.141931088308276
42.12844573247035
42.47543798754814
42.45714865904005
42.38503103928485
42.50023387393267
42.2192964155206
42.01579615909779
41.964976092060866
41.789106645850275
41.81978441393415
42.03152037169688
42.13246655209081
42.208958037553494
42.14069170863345
41.95833051993072
41.91072067269965
42.11205162285939
42.21636361185966
42.264396084027034
42.039099879899176
41.94204469707182
41.59807023511079
42.06966998363743
42.03037409968218
41.75993726910206
41.98750216900035
42.13779002448832
42.16257674569299
41.96141024469533
41.923466006439995
41.851350431195016
41.72986096995409
41.820386596054874
41.344727844918175
41.3661140050159
41.17218965175554
41.23099750651672
41.47008710185749
41.17515535259523
41.25706378259187
41.51073444739013
41.45874455514308
40.987684277787515
41.276805124022815
41.19521277084142
41.421859883919765
41.301421460247326
40.963050717435934
41.03302912424803
41.0000906464644
40.78152086748481
40.82718313163407
41.0294517286717
40.96506606900851
41.15572933442332
40.83478819893159
40.814868405571005
40.94181477897166
40.85150726114569
40.97099783248592
40.94785890056091
41.02438190271784
41.24956297615945
41.252045711904046
42.12916749400752
41.62947153963897
41.81817883723676
41.69929601132171
41.63439837410076
41.431124734964065
41.3119279483091
41.20570504335633
41.34614809529385
41.55341770825174
41.423574294354026
41.70988349218479
41.75402955303468
42.05761881998069
41.63084764034805
41.62391268462138
41.20591056666855
41.599713951368486
41.11812223711734
41.65320096976683
41.88269130382808
41.73330770636035
42.21262134361004
42.16737246770878
41.99776850507497
42.11799477311123
41.75079615513283
42.086501711582756
41.82793938369562
42.07679359458984
42.1861218931608
42.2875375211794
42.34412098420202
42.2905739660176
41.97536933911044
42.083990939876585
42.46232291620185
42.19764648457702
42.24806628514365
42.24679570303698
42.646665775539944
42.94871753103507
42.449309049849305
42.54130074645737
42.496473437747326
42.31953871660704
42.462383535371764
42.22894495664843
42.50410360177733
42.74610048532454
42.58178218209231
42.75477094806866
42.64462662867722
42.72988801179826
42.302054583272856
43.02957806688555
43.127272396861805
43.08291178691512
42.83915792701114
42.71506372065513
42.74544278503786
42.631181478203715
42.924052141698425
42.72543159366197
42.51633577731061
42.331292601609306
42.1524798484287
42.32041578546509
42.359430803786275
41.93897224898178
42.275328053185554
42.21001919350724
41.9422006957276
41.82049548422156
42.01306798417356
42.518007510317034
42.60385048721882
42.67601673887463
42.66503314818706
42.84394864981963
43.10019575508131
43.23394296813532
43.11166689178177
42.60258842585654
42.767507465555084
42.232340659670676
42.06792674450175
42.231414499479975
41.86976395371869
41.89633915362766
41.8209214348125
41.86904278598603
42.04932690266351
42.16942337353969
42.026897240119084
42.470316905482136
42.30386764501343
42.53282121747126
42.44054556549224
42.12153705988036
42.476154651098035
42.214042525903636
42.44063464077757
42.756854842875065
42.556615953014585
42.59222718718778
42.72726176199203
42.84161965749352
42.640568309901475
42.63352609198013
42.7960143501457
43.41236483685288
43.209566433458846
43.20354192595155
43.356490776771075
42.81044997621198
42.91143513326458
42.93135537884214
42.59742329415996
42.70604577862959
42.52772738313858
42.20608699552861
42.416897356899156
42.14121865383983
42.31440983050256
42.19255775898428
42.19411874852784
41.78969044332166
41.77760148982445
42.1750889709972
42.35667761406788
42.20346720384224
42.121241679178674
42.35176910575805
41.96881925724972
42.19473265523168
42.438013570485566
42.46972852612966
42.60566747120125
42.40422422207797
42.63925846232777
42.49897371593023
42.13076110071911
42.36789980554937
42.41512308818438
42.473053883087566
42.42985958236367
42.31060545498215
42.42164833832523
42.3335912703931
42.89657421575772
42.39180254209918
42.53167580945045
42.64331885184754
42.43415554378093
42.076936787838925
41.92647673039793
41.926328682928464
42.1056547525564
41.99753955062607
42.09644546321692
41.84955040218925
42.16977462400792
42.608877453709525
42.436906033740755
42.177180431782915
42.38102768026525
42.65238272834044
42.81452027235862
42.55659200347474
42.82055786881858
43.235717246621604
42.70060364736995
42.701145212491454
42.27555418921757
42.37216654936649
42.547641396904424
42.098718848769074
42.36416404737373
42.212237869464985
42.427408288398546
42.502325467875636
42.34518451798842
42.26405165244803
41.98299765931667
42.04566035277014
42.17427013226751
41.91583906533729
42.28449182280259
42.350131123090286
42.31175126582858
42.123404156397015
42.17463169130301
42.44062010847105
42.55492442117993
42.22510659616614
42.29218328446883
42.33871166475745
42.47051461494687
42.27044837487792
42.46776593579744
42.44300649785344
42.20856630396988
42.71138768645727
42.20750830954762
42.26595640199598
42.30531373955554
42.39137120408683
42.199904934405595
42.31659821170588
42.13968674681784
42.42129044434485
42.46058346151761
42.8555694106018
43.12595232069951
43.43510236681125
43.217556920866365
43.14625807203378
42.79300433950329
43.13838264347839
43.01958780927632
42.89760268887826
42.749789744735715
42.49121850467322
42.74568550782776
42.82649201448811
42.78348654826463
42.50805036406588
43.20288138244219
43.023277282466104
43.030956770495685
42.8544533649276
43.138492490735814
43.40158073157807
43.47772680450551
43.48912709925565
43.304910231369995
43.192462971072004
43.15928322181542
43.27771106103445
42.90558155634509
42.88266125318199
42.64812629647254
42.675110257204715
42.86965863248718
42.88720573160296
42.490426266360615
42.56427258986665
42.63862837533545
42.03161279927866
42.12297755737098
41.73053229498588
41.67587437736358
42.22847564121448
42.05599410680389
41.94799574863884
41.838612926988986
42.306186066778416
42.082109800976696
42.08869885644309
42.08609162551204
41.847912821074196
42.19537591966164
42.32534407140229
42.00547757028061
42.247067457604196
42.48391628604294
42.410808927317994
43.08470310079002
42.630607212906575
42.69803134210977
42.878072652265985
42.8338575147231
42.5736651861955
42.753163404056764
42.246374286429436
42.40824263186067
42.37132708580445
42.19860838412857
42.445373215503395
42.39574741870563
42.459893019688025
42.13050803547919
42.356632742779404
42.51862061591201
42.68687014997626
42.632263834366746
42.81450333261323
42.32077021462473
42.07658604983011
42.07635549962728
42.10098423851552
41.742481716419206
42.36283117033785
42.18569669478157
42.384244251659524
42.22860959333027
42.46681920048716
42.17862170536923
42.02241319019871
41.94334090658242
41.89772429978693
42.86598947417313
42.64783961617523
43.24184574278673
42.66067553682905
42.84458722963878
42.90511774353642
42.67699170755172
43.0177107203287
43.24036366798143
43.645315519228255
43.08117430519356
43.325004142807046
43.42567127200342
43.02968071573067
42.882614913843476
43.196789939652604
43.2967920391287
43.38533569625838
43.6226879055432
43.659797895338386
43.4226014422066
43.61293630199064
43.400891205375785
43.30902466783413
43.391416410944444
43.551522916284846
43.28037403295464
43.27209161558448
43.05995320739599
43.100034020990684
42.964080126878955
42.99476241069826
42.59650526970572
42.698946197096234
42.388602852145894
42.7689800377095
42.81890325851117
43.103412397411525
43.25624962323413
43.18617909129107
43.49526356730673
43.24952618909854
43.44165927487543
43.11262437601592
42.97462401949647
43.000842431250064
42.65972795500671
42.943801479828785
42.56706618562482
43.156891907914606
42.53235986889111
42.51948217381792
42.63231063476147
42.96782962858913
42.69177351344253
42.975077056078035
42.556610011347345
42.7225905507802
42.69517380892478
42.78104647880138
42.52932090773925
42.927463742476455
42.78028908984561
42.729778950047894
42.849504814316845
42.86899354870682
43.00360521686011
42.9384205163679
43.25114892637164
43.164279652182614
43.79924853393758
43.35464296703932
43.24206414854192
42.774650985700184
42.923047290122504
43.09887783081516
42.648284819073176
42.36159245277907
42.26061077943945
42.12248028622663
42.334161706222986
42.142145229604424
42.18238057627094
42.681424191892035
42.43339056051626
41.94631977444933
42.122718279273386
42.43888010818943
42.40632735058123
41.91140450002155
42.63239428323802
42.64517438450472
42.77422278330651
42.33699178086735
42.173292697662156
42.299271525148065
42.77181389672338
42.16604057178142
42.160522326944765
42.611078935396606
42.57975001799506
42.52547704337185
42.407007703753386
42.29675357511202
42.65189777536013
42.73217164830232
42.70882630603203
42.4659396790428
43.23350406501819
43.033501530324024
42.888583574285846
42.95945946107412
43.14553436416345
42.95850445663138
42.857789915377495
42.92312864269537
42.810252709413206
42.74503525504252
42.92745058342107
42.587052049093835
42.7596007592501
42.39289876865286
42.78905070396847
42.66263568872446
42.93598407695355
43.10959531238146
42.875861133108025
43.19548954464532
43.48620887124551
43.58978362466415
43.21637514921823
43.32545054844464
43.53759682459251
43.222333667452574
43.1236290777019
43.005312345890495
43.30512288392016
43.36877102581464
43.06210267165252
42.91403921362959
42.86199995848147
42.44011638935471
42.67958324239312
42.76659895270725
43.562200641403855
43.804329988130064
43.450140576457386
43.18855710096474
43.540287121793476
43.47119749339021
43.36581153820071
43.564484251388045
42.997381916898036
43.056303604443784
43.26924282108416
43.15217292153404
42.83932040431968
42.95478988278555
43.055583804036026
43.04211951549832
43.32305964532064
42.809772186539995
42.92490492564976
42.66320368529563
42.601897710463774
42.673847160377434
42.924216058183205
43.34841929747533
43.32843996467876
42.891445981639734
42.93017098827977
42.79078159060656
42.9327966799852
42.79353058988938
42.95232126157433
42.77008690235843
42.77657258423717
43.06907022984976
42.262046897062106
42.27456679504917
42.51342431131151
42.18079968202658
41.955589824894076
41.84512210508688
41.748734880421424
41.494661016516446
41.766479081255554
41.39391428815302
41.58072761724139
41.12328479298772
41.5401402882316
41.796911337720616
42.00786728721673
41.82580169056001
42.21077278249733
41.691301506044766
41.944394274483685
41.94606962149067
41.90780588020384
42.21439667963597
42.31755204962966
42.300876503542256
42.24559028063706
42.13882237940679
42.09759777520144
42.73232482900623
42.81155528888701
42.67756289589907
42.50213078493721
42.336643700237715
42.23860008544679
42.38244192652462
42.4790442217934
42.12142930431808
41.99739830198669
42.488516301758516
42.23482474018658
41.98969054693474
41.721309505850826
41.6722473404338
41.746380875951715
42.122796202958966
42.533002987614715
42.16886645854944
42.107420185505575
42.4877342602953
41.99802856882421
42.123683439822706
42.111870917158704
41.79985210087114
42.32344998039013
42.531916493727365
42.6563876979102
42.68771450566981
[truncated: 98,002 more rows]
