# Supplementary material for: Comparative structural insights and functional analysis for the distinct unbound states of Human AGO proteins
Source: Sci Rep. 2025 Mar 19;15:9432. doi: 10.1038/s41598-025-91849-5 (PMC11923369; doi:10.1038/s41598-025-91849-5)
Supplement: Supplementary file 6 — Supplementary Information 6. [file 41598_2025_91849_MOESM6_ESM.zip › AGO4/r2/PAZ_PIWI_distances.csv]

cm
45.27282360458399
45.21666355980401
45.037377462015606
44.73789451982064
44.727583391722746
44.90032371746161
44.648181564969335
45.0879786527839
45.140455605654786
45.00890211438508
45.57517812006568
45.05468393392549
45.484096320238876
45.5892034203005
45.29832915811918
45.10362928316327
45.17192438547253
45.33564260055534
45.37416379324166
45.043165811334894
45.139610866807104
44.947097860384716
45.11585100101071
45.40809883391366
45.84101686057283
45.73525138867916
45.35840659288752
45.37180707828532
45.60664846513399
45.57187517621945
45.37341015174246
45.73516342381988
45.80144844642539
45.81385075060901
45.77924336217172
45.80560010817378
45.59118384089875
45.66792139991121
45.82306996142329
45.98469495312279
45.91625395479065
46.179530045878586
45.62953310277117
46.02866435006039
45.6975878084185
45.28679679805249
45.17155225653499
45.15034991071049
45.23518221475656
45.459055130783014
45.227076458584264
45.240171186264405
45.28161978600577
44.87118392392747
45.03667534089009
44.85464314943688
44.67946824830975
44.78653957887827
44.38368605744532
44.52906949565303
44.42239584593375
44.475067046594425
44.834010726191096
45.059613038910506
45.34252783132484
45.3426772012898
45.721351474188296
45.600636920782314
45.46556083322031
45.35793133655223
45.56404196802169
45.62390432226772
45.624245368766346
45.1960357448996
45.08184558149156
45.28812705403464
45.34113228968686
45.192546295449304
45.883695084236734
45.672805684194074
45.87812087353101
45.752868114171854
45.665343406526304
46.01035438469745
45.67905385593079
45.51338497028824
45.666750193675576
45.5092420326189
45.61486880274958
45.738759051385635
46.04823907014596
45.762974694811035
45.746555477623815
45.672368032749596
45.37903846983534
45.22089502717643
45.19571817138172
45.05656698161458
45.32182400826801
45.75272152119406
45.448948363007645
45.12950591054101
45.38926333812697
45.13015970588537
45.31636388493
45.12595797693851
45.3139461215861
44.88659933416588
45.02161207493461
45.1773537317839
45.42290442673977
45.4323861162904
45.31211949667879
45.14137424202905
44.92946034442583
44.99598611639208
45.19138365493336
44.70152108272455
45.14895803711393
44.71715874438104
45.14241922992207
44.85562634125823
45.03199379460803
45.128815013063004
45.089103980434096
44.92245662411856
45.16601179353295
45.08203846617156
45.265700168218515
45.126993093236024
45.27475112288295
45.452889901044756
45.64947546120288
45.589093262326124
45.0108353055694
45.524182262085574
45.46149414774901
45.56939062988503
46.026924898858674
45.94800123990112
46.439488818211196
45.6861359183929
46.01490892191179
45.591310779744525
45.47230137444845
45.70449970683143
45.9099404335577
45.713317887476414
45.623206386929965
45.59998614008415
45.46313814054729
45.62688799752167
45.733942490963265
45.14687866891655
45.18985656148524
45.742679645125364
45.50915279277324
45.84094457918042
45.45772584386504
45.76584285205621
45.81746796282917
45.59950346948558
45.77797266898153
45.20899983390126
45.594949624807626
45.57116656894782
45.02952653933003
45.31694821984464
45.771548355291486
45.82967745155837
45.446724371529456
45.42325256815299
45.95844952849915
45.536252859434654
45.64079451648965
45.46616607979218
45.10248546030905
45.44464595228481
45.36321709856948
45.327875658641716
45.32176782038749
45.47662903760808
45.79803103072708
45.90399153352982
45.46790755238364
45.69560409710827
45.759314626987745
45.98462962061874
45.531629853967374
45.82664214371376
45.735607792127745
45.76243047742166
45.739901333163274
46.20104863346173
45.96600527336621
46.279716162980044
45.786062650157156
46.07799596075067
45.66865760432896
46.007495292923686
45.72218413711512
45.66575327159418
45.938535710196795
45.823857130714636
45.5348335723259
45.33124701646625
45.549158183536505
45.52653592377232
45.59282719765328
45.5154521072954
45.30430075891855
45.35710892915507
45.39286634089338
45.35923513201993
45.48369629740134
45.75080188557137
45.65255796758876
45.76025162377677
45.5749718392246
45.244179509154115
45.28332500882563
45.225761216956066
44.91116172322294
45.49075882535351
45.175501086250435
45.51116473155014
45.41854896433244
45.40923058133386
45.84033319747853
45.79334448983483
45.588869994233754
45.31395920192824
45.464156085482344
45.238410495731095
45.1810521446467
45.30435878862816
45.36533837516539
45.36183335227779
45.55873878067136
45.745031619662704
45.686995833902294
45.42649082876238
45.34404989653558
45.4660907645271
45.476849835110805
45.3878592825957
45.54666207980313
45.19626218586399
45.35473443111561
45.48459250898136
45.23986883265459
45.34188583940379
45.25931339542739
45.523078889647394
45.49345264780691
45.4975566026181
45.936492967546
45.74047871657521
45.75177156481834
45.896072252360334
45.943486315838804
45.91294617725115
45.72271948949775
45.15124815168332
44.99417580969961
45.2368314272812
44.89670882244316
45.066647008197286
44.745020808244455
45.3467114057477
45.1500261242258
45.231169110398426
44.95091229445381
45.11764031478562
44.76952761702606
44.92862938241181
45.24857987774475
45.33190474983101
45.41610583927515
44.991126551212
45.023179090067075
45.119113934628004
45.0221583052615
45.34082669877406
45.05550482394314
45.29865824508314
45.396265588254195
45.186515868206975
45.47212153767533
45.29287006312758
45.347568077596755
45.422835376670726
45.31757633472074
45.28249863436876
45.456827225809526
45.28745341047138
45.49161876725887
45.528003145223565
45.77438692587985
45.57494318475174
45.43453339038254
45.44287147351044
45.86020746265046
45.9638980980529
46.11867068434495
45.93988517118303
46.039323330732856
46.417062747685456
46.438972668598005
46.09549858943186
46.52331282772662
46.50817902964395
46.37294575548719
46.324134920012284
46.2900877640086
45.9010255027844
46.244380302843005
45.64862676121277
45.938298034008724
45.77537227153162
45.759903805577146
46.02272066914095
45.873146062379135
46.11568466229763
45.85592352930153
45.96333589577614
45.70619619971708
45.45468362756337
45.40391771308913
45.62837866515076
45.339375940106464
45.55491400007153
45.5162544432945
45.43294366681823
45.74079445788763
45.380417322744805
45.22911228823616
45.61343851437962
45.590386281870394
45.54548378490682
45.48026998557768
45.70011815334423
45.494385069289635
45.39867898771191
45.480011362750346
45.93503505812066
46.00964832558259
46.08440301772083
46.1215232422567
45.67250745983067
45.81528629604795
45.62814003813553
45.69058197539288
45.978040817736094
45.7383574275179
45.999656315752546
45.596318983115914
45.65707351337304
45.9536482316956
45.79196216241257
46.36080368394803
45.948158019071414
46.272098018816116
46.31309951124707
46.13939793799802
46.018670183830416
45.762506848305236
45.93152956364887
46.11210555009453
46.387344193393425
45.94542291660376
46.02667273715289
45.93305011833045
45.61815653896465
45.613037849507464
45.5144625615663
45.62908173519074
45.34282631088577
45.53426578407319
45.34915068235111
45.42236390574484
45.28714223596162
45.181470535422285
45.394411889209486
45.41346623258112
45.7941558790676
45.478322574567855
45.335972693093844
45.69587891924853
45.56157797372286
45.589577639344554
45.32866126830778
45.575087978653
45.80302745050373
45.709023687153135
45.6355898379724
45.277643534411084
45.34012621166855
45.10641294287868
44.91519332996984
45.26193047604003
44.8706346917423
45.09301477516645
44.95468633135055
44.97994343531617
44.77476013220333
45.103812714880085
45.268032836148365
45.12544902383641
45.509943338878735
45.13839931852492
45.776139602101985
45.596299753943505
45.31007943532462
45.12492917717139
45.18346737111829
45.369300983744616
45.28942895654298
45.17028830357028
45.46207839039493
45.38174100261147
45.62511896310424
45.35604403431542
45.836622375017804
45.4058781855993
45.326392261001516
45.00982032196373
45.07389826392383
45.27191442248845
45.10784250733931
45.414493747713664
45.181655268400284
45.10081187097572
45.645791173406835
45.356505775485715
45.566681410533214
45.40383303912262
45.56207080946758
45.47093972228788
45.48164570430348
45.692754334142144
45.522705071485596
45.493884366326746
45.430320445695415
45.725289833770915
46.05007485279352
45.720807605094286
45.91256160611984
45.78253029513096
45.8153418797886
45.690970605571756
45.54467052749132
45.56003193320281
45.67868707886043
45.341502432433415
45.39095603038537
45.59058905312959
45.96023789874448
45.34765739244235
45.22240529362247
45.693635634099316
45.72178791967078
46.12215174878647
45.46853579419669
45.8211048889648
45.74442127861996
45.55664631099852
45.726880914375315
45.68369997119035
45.67994850670585
45.983587936373624
46.00554989699292
46.19823464033442
46.166385914188076
46.04105788642142
46.07897743938892
45.8299231445259
45.55802095769035
45.56068173568481
45.8991835557106
45.860487340486046
46.00545328533612
45.75152637790145
45.52675514759907
45.69883748444023
45.70094788047941
45.64200677899395
45.30175733245744
45.505814689456436
45.44064707976287
45.46461522343863
45.41604685577632
45.642809052144834
45.474102729026015
45.668401316070266
45.3291621280342
45.761112219335104
45.71433634467171
45.72758161524126
45.41897301256118
45.801945401740134
45.67300372177267
45.60442253392596
45.78600864495192
45.662687266418274
45.99795053211454
46.256673115113635
46.42418018913363
46.28010343731807
46.17904237705053
45.86266337167815
46.17323806802391
45.783840499637634
45.923684915080564
45.856629702542065
45.96825192545554
45.507491850506845
45.71958528331017
45.888534039330104
45.48210299617509
45.06413672252028
45.06189913644931
45.57603206541753
45.65493103496081
45.96506559985507
45.38079180454234
45.58355537282577
45.86319702776372
45.333573352175684
45.44732504941286
45.39079983544219
45.59777772490855
45.54461379611499
45.577386724280615
45.48695811092042
45.46600189002928
45.607882291673434
45.35826782596915
45.470029634775535
45.5139503555563
45.44389043834822
45.45606297340832
45.42660288092749
45.38930945856802
45.34443889870486
45.40564187452157
45.45737465890944
45.327482291238205
45.48625537459797
45.48096756549959
45.401955276181766
45.1658045372673
45.34099533061939
45.43150607828755
45.011505981801236
45.10707018824896
45.01867411591972
45.32193576171116
45.274631502342764
45.11954255003773
45.14860802416322
45.31732558949116
45.19605668589883
45.26391607738597
45.48245868389039
45.26585090245219
45.584149807728224
45.56455174019766
45.25537761944062
45.32544230993689
45.30878095005757
44.906611788483005
45.32542698429252
45.046465648181034
45.06235168159527
44.85800085687412
45.35630798318854
45.493363027875915
45.32495727622781
45.696898937812946
45.49555347600514
45.83816878552243
45.72365517454849
45.773549053505405
45.891033159196354
45.50350728688835
45.65480358470122
45.52760948392518
45.304398151270625
45.394686874629
45.65375788372061
45.848548917676055
45.61358706443717
45.40559939795029
45.48174662199467
45.44351808726789
45.47684763285381
45.71650522430261
45.60254586782869
45.79625875508991
45.41879765127382
45.355254277447976
45.609278467388464
45.62348756990282
45.604828398585035
45.74660934258069
45.30306177301709
45.28124225029531
45.03635858883709
45.23010228888613
45.34407876556295
44.96464937407742
45.32524185933497
45.526628800926105
45.507001689899745
45.45611659735233
45.512676164278474
45.312536310971176
45.2135958692132
45.61491773278932
45.643439383567205
45.26081275116128
45.193108908002166
45.419015063151484
45.693615603679376
45.83354332206019
45.724470039467256
45.69976728977855
45.191876820436995
45.37227338871609
45.43415702751996
45.19293235627833
45.150223492789785
45.0886677965808
45.181324282194716
44.940973084531855
45.0764186866273
44.915327537184154
44.704716314166866
44.710808708738355
44.98624683620364
45.022281778215905
45.02899871943582
44.86639543198718
44.92791330181842
44.89199263851656
44.92651964250957
45.17317580340294
45.25590809213418
45.38971693778346
45.640836522371075
45.61095149990818
45.269747802559074
44.8856303461568
45.281888751467875
45.39358024536617
45.329968363495325
45.54596746030919
45.17638905569842
45.4434533827825
45.31152737483356
45.13209420452969
45.456367977562536
45.27869552467324
45.480209599567125
45.24473294451143
45.28803697848863
45.4180278363607
45.415612239316154
45.53885017036354
45.66557712356552
45.716251846351874
45.81133204839991
46.05971689866607
45.856559186375705
45.80300240800183
45.75596240464772
45.71928766881553
45.38416071439056
45.60913513323368
45.272107873725474
45.84575015502478
45.691635838568885
45.5577557588085
45.577165493979116
45.491836391077946
45.43704067311267
45.625834770618525
45.626644620100954
45.440373547573
45.74984695224424
45.57398804416322
45.61332930657209
45.711453899508335
45.91831429614043
45.3444423772686
45.404328995533135
45.39987863593482
45.35005644494481
44.77798669300329
45.00054011561997
45.13605251929055
45.48888644273184
45.31116504206915
45.09840567568196
45.23581006361997
45.16588966945503
45.076849512031956
45.22534484314159
45.14041094810142
45.061410527961655
44.90002370555241
44.93116849890768
45.24963822465762
44.85090777474841
44.60079191719413
44.596329734943154
44.94410941468635
44.78993766056406
44.65687830822785
44.809188734642106
44.730629723873605
44.40583286080809
44.50611391265419
44.50702622966467
44.41967394522873
44.429167069743585
44.48448889401957
44.39211752669824
44.13213928474619
44.49096729229205
45.03469735185744
44.630087394189346
44.94711477777733
44.98415346110768
45.23628085423288
45.24555876388555
45.03780727604446
44.73206329851463
44.89596485524631
44.737226074927754
45.0900759856637
44.77484560168344
44.62110789047915
45.09237480311737
44.91471570030136
45.06474338076489
45.043821548560736
44.669777359115415
44.85349425592146
44.94018804598179
45.10626839502599
45.011222250785316
44.985274891664865
44.81683197829248
44.99795050396151
45.33450623138043
45.20526953552452
45.16450616247882
45.11351920116642
45.1932003159578
45.25729169747984
44.83882085069105
45.109343966317084
45.139883010471806
45.35035499768327
45.52782087568821
45.446087326823175
45.37200893831347
45.161637156369835
45.11402770610003
45.66399673462665
45.46632749693346
45.38907416894945
45.1164463874291
45.20975348543459
45.29600737356225
45.57639238519703
45.03867641330349
45.071614591379
44.93628777420713
44.96583202691654
45.09508743734871
45.241384542564646
45.20311174576747
45.09563336298156
45.30538707457904
45.550964188021375
45.371957324751484
45.31391828100686
45.46596493580114
45.346252559870884
45.54113890967746
45.72444658109331
45.46148498594497
45.60732339218373
45.783276973818595
45.75929908921921
45.53162409776148
45.695507127437466
45.83285774431704
45.576898368570326
45.64684881169011
45.701251080216615
45.69522675668947
45.6755874391204
46.103391198517365
46.24173655867302
45.87951620003462
46.05351884940915
46.05424492351106
46.09211013534957
45.6567482475545
45.29444665489869
45.191237425670664
44.98632842892199
45.264790572358834
45.35790671421362
45.296983663513004
45.630077858530335
45.53238396721796
45.3139428100191
45.007231196789625
45.25532372151652
45.03487721269543
45.230013603190706
45.344027833232374
45.37679720529629
45.29922863819707
45.334830173751726
45.338898078551225
45.25195743550394
45.36331838467144
45.142467903389814
45.20190823749055
45.229179551958104
45.30882695354435
45.27881166175437
45.08245662984578
45.120920270642195
45.156675597097724
45.00686150532295
45.10127334137038
44.96329394713546
45.10820379304623
45.148262337272165
44.93749226249013
45.16124541776507
45.18421423286062
45.1472399417241
45.206965786846965
44.944096613369965
44.905167489884626
45.42426657826709
45.54207056903896
45.45307520299991
45.28022873247844
45.262962455334545
45.05763291477542
44.959428355839115
45.268956359319326
45.11340139935871
45.3340463948645
45.24909066547231
45.351844138905555
45.308102956977756
45.21779909696385
45.16295660701266
45.03576169739828
45.2670715519172
45.359179136936575
45.039073375468426
45.12742166810313
45.45141076567293
45.31349009083568
45.24382848919503
45.32915465182593
45.368088358590065
44.952065561374134
44.78001825617983
45.21829039827274
44.86940517305495
45.221458784743234
45.37913899517444
45.200035330262246
45.465132544282994
45.45675902353462
45.53142348189328
45.71886592989432
45.7162013635316
45.538908079225386
45.4651958196446
45.59650650133537
45.31992916957921
45.669047253160784
45.86104257302276
45.40880107712453
45.43143570174496
45.81327186576018
45.84966386655869
46.00812013855863
45.726180862831605
45.55046866027741
45.79737906926946
45.657423550786056
45.22212760691733
45.68124392510311
45.55595010897553
45.70214675844216
46.061235635921214
46.00583001455241
45.64406573217306
46.10233078924
45.89763549800828
45.81768911371117
45.510021460674736
45.85155381159164
45.868483315966316
45.8286812401847
45.48967098044563
45.714603218928204
45.347895337963486
45.28567181336648
45.19624433827219
45.22773085791755
45.16489607433191
44.88829715704622
44.766123741137214
44.981710710972784
45.092991595482694
45.15316820078274
44.898182980260195
45.13940702836932
45.36983647362143
45.64055660326635
45.63242885583337
45.74454544171658
45.6089301973999
45.74470889644355
45.93434273394683
46.03824319916427
45.736688994835944
45.65222314300675
45.64704295974412
45.478974875417926
45.582023938581365
45.45253671077489
45.12361029753436
45.41199423552455
45.70462183570811
45.95652387091104
45.59111924857592
45.61519471425748
45.73249817130506
45.4230143087645
45.311807956860605
45.44482538838013
45.73745023543126
45.23864864914061
45.72174181419358
46.00343349409495
45.418517026788635
45.47095567543964
45.186343270723064
45.35347945372208
45.13036429714033
45.403907771448615
45.4919232763129
45.7349226340526
45.31075285828771
45.325389347837465
45.179456641528645
45.14685584781225
45.3248670715832
45.569164522313294
45.760302575432604
45.86796986121665
45.55313426866087
45.534469819090305
45.32241762073121
45.35033259625032
45.06216465327702
45.11661949939457
45.47551183322153
45.65410623286855
45.661937104371546
45.56571298441219
45.57099047758067
45.41939492852275
45.56776232375197
45.85794229772505
45.37357258064841
45.50211970118321
45.21293826833664
45.515576647215276
45.40396799416035
45.559071711626025
45.72466828851455
45.828362928044946
46.36559901362864
46.225042770739805
46.38826814328976
45.949357499114754
45.698498194914414
45.92910234866395
46.04330387191306
46.10845941283161
46.32351635922351
45.91959810111165
45.611548218055965
46.22191929847407
46.38887112908266
46.13217180439121
46.70030952347826
46.030072424298744
45.86260914149586
45.63534949063232
45.66917415078623
45.942886201945605
46.543855637927294
46.67233672602592
46.463972484117896
46.00522952331595
45.826410626156715
45.898870025550345
46.163834965608835
46.28312711006904
46.106400406946534
46.01513296076435
46.2759180842067
46.49986892874345
46.02001383929719
46.06791769703654
45.99351264480425
45.87461683480326
45.9485578290683
46.28028940362579
46.284656410585086
46.19271124074466
45.6887179206925
45.86355976745911
45.682828505862176
45.69665547076261
46.03118681821563
46.00552197574087
46.136266546471745
46.19462821672575
45.95294773082177
45.92551165547097
45.742793286026355
45.761103558260714
45.676432126807754
45.707318950521795
46.21165540665381
46.25875524395664
46.43917281544869
46.54079177405264
46.683809115556336
46.44838888193954
46.43319498528549
46.61211787896157
46.78427817267331
46.51240400831691
46.44945303544262
45.98983299747354
46.255377202898394
46.35021274498658
46.50382152095462
46.73057678374874
46.58773160216373
46.48039136677988
46.45699158682067
46.4017997225828
46.61173677972721
46.495869114225755
46.60048248958588
46.59577709475478
46.77489387567497
46.21091954611458
46.27208175504816
46.60423164187425
46.21375257745069
46.46280942871501
46.30352359443807
46.18399898540177
46.65465348125373
46.45251950191845
46.307813146133796
45.944856781635806
45.92582004380328
45.94851953868072
45.88191429801808
45.61700552640838
45.96018596765106
46.196320915544845
46.37668347245396
46.08948994901356
46.50081747641209
46.5682787784894
46.60531161870466
46.33464953509133
46.35898165009015
46.263493342604264
46.414826286052346
46.65877728482309
46.882642017539396
46.57334199775761
46.48101705112105
46.32633254218368
46.191859311173985
45.78126995862125
45.84660601598346
45.56540227342837
45.59177565887041
45.70871098509269
45.54439167630401
45.5507159459958
45.41419953507012
45.54034644534199
45.30808526580711
45.150523906108766
45.17747034113179
45.42767773711683
45.5281052534066
45.72713688205726
45.85018892563154
45.98203322936999
45.70928529858822
46.179734342597875
45.94078740359742
45.87464381286266
46.12409441199726
45.53497745521378
45.73801588503464
45.61923829937658
45.91064796514653
45.637650393725046
45.62327299352663
45.096993991347745
45.02135380126199
45.09415819474282
45.509539827494166
45.118485842752044
45.448868802137376
45.213053328371736
45.37628934913129
45.71690183891499
45.30507222711919
45.44436427510759
45.476749940373324
45.53961029486091
45.2544384544018
45.730539642829676
45.74806864761457
45.82024271810571
45.67316690428084
46.41354828169299
46.35356056714231
46.27474171538875
46.56746641052443
46.60806302645811
46.76703889104212
45.986034043387775
46.06273260267916
46.028926121316914
46.36599528068051
46.65638668705976
46.51963408225655
46.7333104553166
46.18357316266637
46.12171361397695
45.740588853397504
45.92095761047031
46.00425060842571
45.95207302411962
46.11268231791617
45.88103419825815
45.44228282749262
45.428685096306346
45.51417150099489
45.644018723548875
45.72648515322438
46.04922929763035
46.01871359662579
45.97149510834122
45.80865471623107
45.920183936938265
45.8560128117423
45.690965245356544
45.588940105659695
45.358312310035025
45.356014498293455
45.69351042074808
45.318437142209966
45.73174570958112
45.93836360922191
45.62654076035947
45.76283224139648
45.526660847697585
45.61183702711063
45.71931470403546
45.45756283364303
45.96968436787192
45.54910339990935
45.61822655034506
45.583015295642745
45.70605289069086
45.21635234713898
45.642020295989866
45.624254335872976
45.84777153314448
45.836345034362104
45.83909853184153
45.719012273596576
45.68065919523702
45.784672323145806
46.110114104216386
46.071780762911764
46.16504588096946
45.91009929814578
46.112984543274464
46.10472507828482
46.37884557233413
46.45321172520678
46.373287267487974
46.532459070404855
46.77678337933652
47.23370213933529
46.91878807092146
46.5382484344814
46.373369402014625
46.36079511953001
46.344266387251814
46.44401902189907
46.18927101315403
46.36009328845412
46.523670659104184
46.19448306299033
46.19742418796403
46.358518183550686
46.26232989305859
46.030649818051025
46.28529914966399
46.195707908323584
46.23243383912354
46.314259485880605
46.44388481916625
46.46243394041477
46.44428804756044
46.49054261378089
46.252016296780525
46.34699845687528
45.95226040593526
46.43318407951263
46.35241702433233
46.56844297501372
46.229476563571474
46.15368322983235
46.49332670863782
46.211774770683846
46.51867108567032
46.44493682172604
46.36784056317945
46.242086954752125
46.08424942454242
46.34698311799196
46.11019884016228
45.94871846135072
45.77285649256663
46.0431286875734
46.0108218854818
46.1733179883604
46.104809503174494
46.03296010913569
46.05209500408511
46.28246559043192
46.3469104426097
46.686326196118834
46.44303011835421
46.3802019823703
46.2995594833791
46.77746333638532
46.57560339435069
46.56149692130413
46.159279532961826
46.70523881746888
46.833188031848415
46.6856853535191
47.127124344493005
46.74348897229613
46.35455825513832
46.04603477500666
46.494018028972114
46.55734792641847
46.39430258398729
46.275988353320315
46.521746986431985
46.67970771647492
46.34202804569145
46.46401153165031
46.513762053491476
46.48865952248551
46.59735699668603
46.38008408806167
46.694681559250334
46.766949619493985
46.69596162346435
46.544227200354705
46.8442785370201
46.48503966028809
46.47523427938207
46.595763049228765
46.818158633903565
46.71943162678242
46.67187296734029
46.45828730487651
46.24090885873717
46.34167897373758
46.462372044586886
46.33586223492718
46.42914181988809
46.40883940655678
46.455938695265274
46.836220325714436
46.672000414767005
46.54354154675727
46.58352201421567
46.51684218434056
46.60394339420084
46.251509619493895
46.30317127715673
46.44077058892251
46.239157081742064
46.310374203763295
46.453262022712565
46.22650031874779
46.50505512060099
46.38465525853989
46.36334253437661
45.97818483979583
46.61560523553372
46.71575022287096
46.376517501104296
46.30905658086548
46.451489064206385
46.20410681791139
46.5319022740951
46.50507183734013
46.36230272859779
46.096224911816286
46.14087393392698
46.17443506443231
46.365866887011784
46.346284684513776
46.81395432495202
46.83048965923432
46.52514843927603
46.51787920406723
46.40548576868357
46.31380615957613
46.1490603288657
46.22603602113339
45.92123151211925
46.23721073107709
46.375263150121064
46.52210202223425
46.595308618138255
46.2674141514125
46.606086788790854
46.2311609334509
46.19879054289383
45.87320327077397
45.835640642692105
46.03922145718902
46.15394125371793
45.97812637326945
45.60529627060392
45.54551843112734
45.55019056102599
45.39169360967169
45.77860096304294
45.814103132850256
46.008309111472265
45.99578500786816
45.874205524536656
45.982423793814775
45.775762660729875
46.204463159663526
46.40137813674856
46.620185171469
46.26846356916527
46.639348624683855
46.34391430875865
46.11625097437696
46.65496525703796
46.61128162976848
46.157135223186046
46.57864342792312
46.05665958358108
46.263158305675574
46.10673748144742
46.21860068822566
45.97855326915065
46.468119457810765
46.31020606538128
46.08437271268333
46.51603591008799
46.37806358775727
46.37054456196066
46.301154635245354
46.01468481363514
45.9672814958555
45.89672316513048
45.737530316424234
45.57563905235707
45.61105744052524
45.917091938147124
45.774834142479804
45.271906085382675
45.73308655230423
45.65027505420271
45.790210347730586
46.03541375109893
45.90293142704871
46.24069731796588
46.16527341363209
46.2605862126016
46.186609880084454
46.38504546311026
46.33000218020653
46.42558304955987
46.431480733440765
46.58188317569149
46.15978198171719
46.098874453511336
46.16911518342938
46.41137721187133
46.29620306509645
46.29825802737271
46.27959177201148
46.34913222677264
46.39026948723622
46.57758565547422
46.17132260776029
46.36264814251963
46.42177929777692
46.31441556694211
46.33418936665868
46.0845379219962
46.15355124032496
46.09594518222171
45.92714685990357
46.2072675265031
46.35279546802229
46.28150940452097
46.32011367148828
46.13167868992275
46.555343123789534
46.36896227416174
46.538960642647666
46.20709195010388
46.18671658780565
46.11027319308542
46.643523060881286
46.51484305720597
47.08391035022317
46.984753441176046
46.97591383240639
46.83433620453396
46.401585854327045
46.38175251595775
46.64680459252699
46.36725459057059
46.46186289089735
46.77369389653724
46.56490795094452
46.60898346916626
46.41371248061694
46.49327270522219
46.390648725536124
46.14504581496943
46.26390699479468
45.96097191475973
45.86160819039684
45.89404880005066
45.712777631670136
46.264112660550836
46.067767649414805
46.08822898101887
45.8695028123034
45.8628531822725
46.17412306109264
46.424815555421155
46.426813364260916
46.208901749455634
46.3297615432456
45.94088686427047
45.9411337772034
45.91335624689925
45.832699433760375
45.540232927165604
45.60754994884116
45.79657206793963
45.89044176096519
45.77259303167709
45.461017265403505
45.668354549716604
45.79320066485493
45.78099496191927
45.53160480878531
45.614892943166105
45.84742945782517
46.00480024671187
45.71700828585841
46.16909396595072
46.28032747727053
46.18374955734832
45.75573015900426
45.550564082142294
45.837450911350466
45.62592863486149
45.65574084861481
45.35029986589484
45.43242015060084
45.67349154670135
45.52860749861157
45.548397882154994
45.75152440649179
45.583723998277065
45.295225855031106
44.99045331225518
45.77878178742604
45.72630480894547
45.68188075592039
45.40515067949745
45.600656843837726
45.68210308538863
45.793514919318724
45.60647366302782
45.93017723427885
45.806058615052436
45.83087183946066
45.82412709405261
46.10588489362165
46.10258194543766
45.84083036261565
45.88366881820088
46.077426782716586
46.0930499592642
46.03775367304628
46.06576362845506
46.36464436636639
45.94761689752427
45.83247160744993
45.93842875179298
45.4396807213782
45.44696152024316
45.32724206864747
45.22130503669923
45.362589390479044
45.37233517408619
45.40022048618514
45.63810274071932
45.698217903664016
45.87182262336906
45.94092660080994
45.982137274312464
45.87622883680414
46.113161389308374
46.11616140110309
45.81427300070802
45.53105314330045
45.718645177128025
45.67334296861629
45.40266450107387
45.40048611686978
45.58345882296444
45.43963984101051
45.34638148668629
45.52958522647861
45.788465510016735
45.713930767954245
45.74388998509729
45.675671626982215
46.10801835669359
46.059678261046535
45.748858487329905
45.58141281456922
45.79911867542308
45.92578490027188
46.090240057477
46.40310343368458
46.54931066857056
46.053522237710254
45.789727945554475
45.85191624648491
45.77744994986635
45.87108163301043
45.886806503662164
46.034207362962874
45.7311829637161
45.81906921234487
45.60731396108743
45.89470322793869
46.089713654650524
45.901076899186535
45.95908169894349
45.966959272844655
45.88375519380362
45.67943218541329
45.592896911574236
45.51895629289016
45.55845120418061
45.71931786077148
45.60625412847403
45.62601477174512
45.72719879771102
45.56528547553579
45.60627767690461
45.25215568591585
45.932248573893666
45.82037037099324
45.56867802216659
45.67045829187819
45.499855968619826
45.78302091658793
45.85290802101917
45.81115474290413
45.49606448096442
45.550617839663786
45.4389247145284
45.637429597414986
45.90614747817972
45.57784360097779
45.587790972945314
46.11845397024302
46.151196557381006
46.365017467251576
45.966709767775406
46.404760348849926
45.88659827146603
45.96800189244204
45.9413468998363
45.86214167406076
45.87885286778947
45.89295150593264
46.01775434842281
45.90716273120432
45.75945056765827
46.098030638423296
46.26866754498654
46.36462218330878
45.93797440867373
45.68458367038494
45.8357126635137
46.10739565603146
46.10763384311045
45.85868583051677
45.524138194134224
45.8692057080203
45.7254990076252
46.174219022166994
46.13915031295488
46.45229487761798
46.41379973540013
46.107117559970355
46.24016049023766
46.243486997613935
46.37886233791983
46.218138366993685
45.67826729378818
45.51736674373727
45.73842065209407
45.522453242254464
45.61377543189894
45.593604328895445
45.49705560127808
45.58942219530044
45.698021051044805
45.66767034398495
45.56134318401041
45.606146720138156
45.95711575145182
46.15915645614452
45.84438990165558
46.0401578615252
45.78822570602129
45.63448991803541
45.546045708913674
45.8410472234451
45.30879145259367
45.480547100362266
45.46945120464626
45.76580418346311
45.312463808666855
45.2411483669749
45.2967449411651
45.693995044300216
45.65129680357859
45.62465538150738
45.55707301461037
45.79416203515704
45.76876875149311
45.85641279266919
45.791604573428316
45.82599242657605
45.697596377760085
46.09022681177717
46.36413667113008
46.129561977650624
46.39326945683562
46.129366093128596
45.76342445437038
45.993580399015755
45.72254470074023
46.15942856385051
45.94644022133393
45.837625407687476
46.227126943642126
46.21053866929154
46.163244379586324
46.24420964303452
45.979028716425375
45.91888860405912
45.805258368443944
46.106832093465925
46.5645571548444
46.08135064610226
45.85353557247797
45.982245995479055
45.949951306654896
46.13116963786058
46.03224462894424
46.043296030801656
45.996934713691786
45.98587695710771
45.85812547132645
45.88357583839379
45.90542394651355
45.845214668257114
46.100792225432905
45.794459172461764
46.019015450707684
46.08059838092553
45.87747865732455
46.10363621990929
45.96467849876563
45.90832411961389
45.74795754924149
45.58695172229097
45.92852524685455
45.731142037754545
45.87230491212961
45.49809684282222
45.820490182679336
45.28001712157886
45.81690241510794
45.492534933437824
46.408383996109286
45.74051640462898
46.114769504474715
45.70132078329546
46.189373429724654
45.29297389105537
45.26907541564988
45.4255852961119
45.60143798148071
45.94283083863111
45.86508145259374
45.642919951925904
45.69429455108607
45.796652939859044
45.522979115695335
45.837344775001704
46.04240435329618
45.572762704187454
45.983748271527865
45.50085661543348
45.740676361589
45.60084077331432
45.47204906150416
45.58231495265614
45.68565628136532
45.609349154749964
45.602551781229955
45.67256871896348
45.87271743800698
45.65717938978598
45.93113063661066
45.91113694025675
46.02029844685913
45.85030381179304
46.32113152268182
46.24212378585366
46.26703255191967
46.15573953233409
46.01909303735823
46.29998283366215
46.07554845886798
45.975660971051795
45.92962051899716
45.70296234910777
45.79030702722894
46.34863688226376
46.17121848694517
45.9321520957506
45.59495575889425
45.882817666048766
46.01945778007115
45.81955872151759
45.77620421071937
45.987312221240664
45.757805960641235
45.70814656426983
45.81671180892133
46.048964872479864
46.029286332577016
45.942467143615616
45.96574270350669
45.76106871828628
46.04089203855809
46.11032505263474
46.04408603601046
45.58722512019436
45.713645389331525
45.694303884553705
46.20141728202928
46.228243393234216
46.21387683815719
46.2642136299026
46.26770435452186
46.17098706580965
46.175001147688846
46.61051909330189
46.164603828425655
46.42696918311601
46.09755502038966
46.06237847261764
45.92813189982906
45.90615497960011
45.952046464322855
45.932620876142416
46.0369387275075
45.97298390691227
45.70257593450636
45.60479279168685
45.88799273628959
45.78240078054609
45.64857235976203
45.364043130962465
45.77424947190965
45.7339974483464
46.02575054221353
45.80120316718985
45.68479346838561
45.84770705950082
46.16405699202994
46.01809668232259
45.86732471567638
45.69666066275738
45.59153659820382
45.81843450583506
45.74648160367146
45.86939731198089
45.4989195931191
45.74071053830873
45.96120542449202
45.86491674832847
45.914230808721946
45.977162929217094
45.67469902432964
45.855664790115284
45.933055847338935
46.28855399531883
46.25140600902974
46.36456789269123
45.990454593619525
45.99995897053534
46.22417679813351
45.898979120721584
46.146209584838516
45.84817911030919
45.92697147979549
45.83858614655737
45.73082611007134
45.86464011579751
45.737159838635755
45.95390090369437
45.72204544428614
45.75734171691947
45.68058386784065
45.81125183353045
45.72147482154804
46.1798298611432
46.005075668837726
45.78411288445738
45.702989641869145
45.71206622977319
45.57013462019994
45.46899963637219
45.61995508133184
45.57994839449092
45.71592391409973
46.05746434620102
46.09715756500491
45.69916439462474
46.02166727055082
45.482442747467694
45.61169093657616
45.51576405194034
45.706751809757094
45.731137418620115
45.35720062965984
45.84074522755718
45.60850386680239
45.688502144530304
45.416049585395
45.46300910421583
45.45754272551944
45.20961436223263
45.26141513049176
45.29906553186026
45.2246373323664
45.24532557999017
45.62795009598432
45.6030944762422
45.74932312717329
45.82747116587552
45.550500208194826
45.59085902699014
45.4961746378286
45.43029518105773
46.05941623869214
46.346576355328665
45.671349360651625
45.80272425736357
46.06885000702074
45.88015456306681
45.67239182801937
45.378478363203364
45.42516325498143
45.38472971407519
45.26507047041407
45.324945534314686
45.28474898613294
45.410736933602266
45.23684904718145
44.956880448395204
45.321008836162854
45.35062777290402
44.96101648921968
45.17341005335483
45.42345895134833
45.49456516498563
45.42222342639387
45.39703595587547
45.41083595614667
45.161115903942296
45.34713075125406
45.569049565562025
45.42651842369094
45.6363124344452
45.944615961733774
45.561496346556936
45.70260177204857
45.64820292855662
45.78166650130123
45.90535653755843
46.1028283855246
45.79928031786948
45.983344175741315
46.054545927903774
46.17362830623963
46.15878954197571
45.82821411001047
45.90469761264888
46.02753442397059
46.179490607210795
45.8131488920946
45.880009857977974
45.81462339982072
45.74823169534076
45.67729113865103
45.731885528627224
45.9925186330403
45.51541975569515
45.396061307047354
45.4949425961863
45.69582960363755
45.42121538978685
45.37697815426212
45.40132563699346
45.30454755688943
45.3873045014608
45.28776761210124
45.488270713930746
45.37164142831995
45.63458041638559
45.259548042325896
[truncated: 98,002 more rows]
