# Supplementary material for: Comparative structural insights and functional analysis for the distinct unbound states of Human AGO proteins
Source: Sci Rep. 2025 Mar 19;15:9432. doi: 10.1038/s41598-025-91849-5 (PMC11923369; doi:10.1038/s41598-025-91849-5)
Supplement: Supplementary file 6 — Supplementary Information 6. [file 41598_2025_91849_MOESM6_ESM.zip › AGO4/r2/PIWI_L1_distances.csv]

cm
29.323752899696302
29.507396682916323
29.258821587778165
29.56649028249658
29.276703628455035
29.466640006768067
29.589800512874564
29.55764180910701
29.334318455455502
29.071785893431596
29.416459520925905
29.211691685287533
29.35857825340796
29.548285569366435
29.53283069383634
29.421634293844555
29.38776236751056
29.474730453261728
29.520770667093053
29.526392309698902
29.458930554794836
29.572406492171048
29.58195161975335
29.71532496035641
29.62119298758712
29.638675533418514
29.56221628264767
29.6144910938113
29.47138463924568
29.45468821244679
29.483082130072685
29.460954667431164
29.43601141352818
29.44596943982601
29.54119654813096
29.592004420608543
29.32730935556363
29.38632131043973
29.46959389350338
29.55595347145321
29.248892329822645
29.536931719043913
29.44584148486339
29.44813005699667
29.452093593940262
29.491940122507756
29.487161852424915
29.365670127175903
29.549600376776503
29.524527627973807
29.454775532310755
29.362059635373498
29.429023266101385
29.21964577148395
29.32754878367976
29.273575005424757
29.18571137481757
29.169300246875135
29.04974035625522
29.30632338680894
29.14443695191313
28.949306395655505
29.185302004127415
29.494372058275246
29.556359208645578
29.669001478498775
29.4664031696723
29.382925270915933
29.168509506615855
29.379735433158682
29.379305177687858
29.48375608868373
29.752008874173377
29.47566772939945
29.643278936883032
29.65782395321978
29.718407445858002
29.644556053276048
29.41422427571272
29.110795540185823
29.449003273961956
29.284633454877575
29.251527738083993
29.348493207498404
29.24190022717165
29.401721810446816
29.26125316460848
29.29443033990882
29.564572431747813
29.055161129055822
29.244740481290435
29.24886950801761
29.294986372738006
29.23574660811783
29.26745650555599
29.211043641899792
29.08126582301853
29.098611511229468
28.95129412683065
29.020093247032182
29.103998966998834
28.819317513068942
29.178057423163292
28.887870309247283
29.065930213948235
29.299760567634564
29.33312110349923
29.37159240313362
29.52176922516755
29.590284491501457
29.461740015716938
29.17240571597455
29.235185871747138
29.126085243461286
28.998529212614727
29.35687742278485
29.2445700281183
29.08606203584033
29.028389505845055
29.028964543079347
29.130521669256957
29.34551435307503
28.985734697837984
28.943914124203094
29.144189776898155
28.97236992202907
29.358853578067507
29.108757196808426
29.269838990190845
29.20225130803045
29.205685132052597
29.51814648258175
29.207497490820323
29.367072280156926
29.26884858565402
29.035734167935743
29.05264596765282
29.129465102870743
29.169714286839
28.89863285028298
28.97993120108566
29.218108517488655
29.18299437478444
28.94708657397304
29.177006055017944
29.010729846719407
28.818636626387985
29.31892820856076
29.004158032962554
28.999514980339853
28.961708248968993
29.056179574497865
29.00521719389337
28.75252369492537
29.069354831638016
29.349084978122868
28.987898688898714
29.013562869557695
29.524225969054942
29.1466900642335
29.213433512841178
29.22017665592158
28.973319437009216
28.779386911809322
29.073036960489016
29.33783335892099
29.131504610499594
29.246214906697993
29.41893750103128
29.35358270306004
29.00379871055713
29.15167732520732
29.263095463959864
29.170445351496504
29.18650105698043
29.00700846376943
28.969110887174068
28.842701430208155
28.883939698551583
28.96705577172261
28.78979616785995
29.059350847716747
29.0310684997027
29.157591168083535
29.045192431865548
29.25861582385133
29.12869668821094
29.392819716535385
29.359726749771724
29.128071378793468
29.114016472648796
28.963141335430596
28.95510599504338
29.083955227821697
29.15145948123717
29.05555624459912
29.137453546350677
29.211238217908132
29.12552203003636
28.946314021872904
28.793338607400365
28.902231368164287
29.044217466757956
28.86165314927767
28.87943677676646
28.634983128978725
28.912794995967857
28.835022392283186
28.962320631513837
28.9884373484505
28.962720211128133
29.022060150999827
29.210462246154776
29.46795898744413
29.184204123243752
29.176603349664433
29.22310552686292
29.19685869692063
29.289420401812684
29.077754753250556
29.06610949108731
29.04611349618154
28.902972036425428
29.291220509605136
29.28759638862535
29.609798622958333
29.769189683453416
29.522490332182553
29.626497093867936
29.46410529840387
29.682118792844122
29.631064536811106
29.61678487791744
29.785101336482803
29.520868604149495
29.308043363332303
29.283858418465616
29.358807801009927
29.44756787218081
29.303902753133993
29.49968439135627
29.307702832571323
29.46533790059061
29.37151127667018
29.466625126947584
29.22546784622331
29.348764904340683
29.42255001176535
29.247692089791435
29.253942033704206
29.48015846552291
29.35152906095999
29.265137115231564
29.292321914258352
29.277289877996576
29.467064630957502
29.54999402683058
29.4047545614301
29.439261381133033
29.55055555480443
29.545289747367615
29.565518093473
29.158565804424352
29.505400852060152
28.985041613104457
29.214941964862348
29.030591009601245
29.153194304020303
29.03779379800802
29.174713532488905
29.27418565227698
29.13785433875882
29.332840010918993
29.19252184163796
29.073200569759543
29.377099443955995
29.025735114375603
29.08165120670546
29.150810532178696
29.33197411253999
29.1967889619253
29.084437197809454
28.852954815192067
29.179681960681553
28.871143241887225
28.876384238071267
29.08463332573752
29.00751103880851
29.229678501531165
29.20063526729569
29.294996176316424
29.249586572239878
29.261215708831138
29.078893877772963
29.17859883763194
29.253100677630613
29.182016780348818
28.975540816000745
28.93052231792147
28.908130109571715
29.108997482438447
29.09699466441539
29.367351893452998
29.46437811832284
29.26039541155026
29.36444981267003
29.028303957607363
29.166867221440768
29.32475643864022
29.270038722420253
29.52253094531519
29.591039535470554
29.519715746905366
29.57824818645643
29.5600562206703
29.56721883649341
29.379301293569387
29.305482564082812
29.425436166543555
29.376820310633278
29.19050553029045
29.62322873227374
29.520733952313947
29.594229322827438
29.41611546662097
29.46004525616341
29.580523939319413
29.303999279066083
29.087333064538782
28.98746568812285
28.76894284897483
28.86357529465135
29.246618470078758
29.20591085179175
29.07380651945132
29.052605553695884
29.206042046385633
29.135336581753666
29.275943075873407
29.268250249929665
29.03704204282893
29.11044408963628
29.038420401484807
29.17686566497022
28.97420335821105
29.266355267282997
29.363764660334372
29.270361578302488
29.460824058044793
29.163295016813752
29.208218937127235
29.26328047770869
29.150115439939075
29.311116829020598
29.243638156585263
29.410887178609954
29.01098021205857
29.147561146993574
29.0297144683608
29.166632506370192
29.20941004388885
29.223333895736616
29.477533471801493
29.81800798383916
29.7530374605286
29.365462609697218
29.278196727471084
29.535811941731776
29.63771950500458
29.428812305295057
29.404607093669682
29.426531459365226
29.176129257692864
29.155412811379712
29.293902929406624
29.19676060680336
29.16778482687011
28.894234354407182
29.08724275292472
28.892037889778663
29.111495064441698
28.991856199349332
28.748158723845236
28.913156455569048
29.119944636678905
29.302637209438792
29.034840963224248
28.96003276966841
29.072150047118363
28.739878455190283
28.926869231044826
29.00878834240554
28.86035105097995
28.878413360745427
28.717885331411942
29.130309107292373
28.824404260046542
28.980756205835156
28.95382705916175
28.722558371174582
29.031572529914556
28.967672989807433
29.0371860432671
28.997092316026706
28.9887455749148
29.21193323343695
28.880185034767287
29.33335059048101
29.11414756309651
29.13185760347557
29.0385522119646
28.93867472152929
29.234961572751928
28.917120369224364
29.195521074166727
29.341578780719356
29.178777228235017
29.038902322329367
29.393395968204135
29.345057573602187
29.53351887015576
29.44463579613274
29.374044142049268
29.224515574902647
29.162015848964113
29.32165567003545
29.279595963355067
28.98463291912106
28.941891494305015
28.964630381884483
29.024866419665045
29.104598665333263
29.096359806528532
28.952760033354622
29.257015011122657
29.144264837096927
29.003569636272307
29.067882693562243
28.951160207429652
28.83204711605931
29.025925739022306
29.06274658107926
29.09257861033589
28.90303644971051
28.883494352143796
28.835485563151323
28.72166950261737
28.365548679502755
28.6192408135505
28.598502928104505
28.50606721311317
28.579398912763626
28.9314917588171
29.06106941355605
28.961037290964686
28.829334467484415
28.86076237772629
29.113072195855587
28.735243292163272
28.866357577464015
28.620854073073676
28.936929500716353
29.074811615363217
29.0204842824405
28.99885685167141
29.22284678556765
29.025020707753963
29.388261202663717
29.37398777938234
29.125678093546824
29.36870372130573
29.020614372476064
29.279003870414464
29.40003777601216
29.2673586638939
29.18095089519822
29.26382337515766
29.168608314639712
29.213260544854688
29.07541466179476
29.23465901586873
29.26353112604648
29.438706878946526
29.555753949011557
29.446312225465707
29.512439622009886
29.633367774394312
29.327062493159442
29.15474140661044
29.267274559076704
28.943310415582772
29.410195537099366
29.34229579020205
29.298354452240325
29.120443800694794
29.19886300540407
29.10789993784611
29.126369631270613
29.2703036486731
29.077435814814145
29.357638107376232
29.071466574673632
29.169357170663204
29.023114776022712
29.13121980242581
29.333211048154496
29.242841968084434
29.31733745661113
29.307787955429564
29.425829439189247
29.421623570594214
29.393944127556757
29.24810695162102
29.188266125435952
29.0948801003506
29.452814542397224
29.250299447368704
29.11763569860459
29.431019433166306
29.34372771268365
29.305086166198723
29.39847115772191
29.287297954715008
29.24177906963786
29.64525508866758
29.469470174648023
29.329803452146486
29.468235487583403
29.41997921433093
29.575912802460564
29.48399068847604
29.50728707311705
29.501802889025747
29.1594429622244
28.99775683793285
29.190696467450618
29.131493827380584
29.06373700119835
29.210250195238732
29.184105490495536
29.21354175236064
29.273922145568275
29.16749974005486
29.586481256883843
29.598801706898524
29.577454403117553
29.49945340010069
29.088970041420115
29.2562025951586
29.286295639075583
29.256151965895587
29.416823453820623
29.108642842857822
29.18472080356756
29.143945843500333
29.120112899183226
29.194803627904527
29.376928209768227
29.10445839642688
29.078883270327694
29.22181154801756
29.214334766415764
28.88777350301732
28.71595963395332
28.8835002486254
29.04119669629753
29.05712342471466
28.959887908081974
29.51043089946536
29.439197754167242
29.283428099727814
29.267255316864954
29.24802160564774
28.922523555729995
28.96396513972873
29.092413612397056
29.15946908447656
29.10828458496658
29.099601753862395
28.9251770603427
29.139798477620666
29.333786696920452
29.201911211134714
29.103577260857183
28.995801497620228
29.146531007848864
29.144188826306532
29.155581643233173
29.087786777283554
29.028935042430856
29.244513790953825
29.378695655253647
29.31533081054114
29.20634628074321
29.461078742281593
29.058131306596284
29.080000240900493
29.174147321345558
29.26822378480528
29.124712767787845
29.015657448904506
29.229988211704704
29.12389452536499
29.072480928459978
29.298752585505028
29.45728893019821
28.849740323588296
28.837172437328938
28.936533424277396
29.11787833860059
29.072058926960665
29.00995022661601
29.105637904362116
29.141616104341974
29.063118670453694
29.305438183259348
29.188334927720593
29.410780627445806
29.347883387951498
29.193232486634027
29.389263021953173
29.34761712986377
28.88350054728955
28.992833910101428
29.017899249799193
29.498914290143716
29.4754659041507
29.450629762152424
29.393014311274133
29.44654513798514
29.70616941390725
29.388280711642185
29.527598582310173
29.64270074111352
29.36042008780751
29.435723672201444
29.59165411757575
29.634601615475397
29.549980827200017
29.598875598261923
29.45879897298578
29.479230013883548
29.479274151317693
29.49739884431639
29.487995734421617
29.652973396979775
29.769200926971067
29.710217349428877
29.788941773330308
29.64959686160345
29.64212061645414
29.997483586823456
29.84557844961371
29.757869860554674
29.73949788756213
30.05867599756716
29.747446079600984
29.9633782675848
29.969181618883646
29.973567525208974
29.667748566111865
29.91274628547794
29.86045190884773
29.7513618528407
29.92691698843633
29.928125153445883
29.77995640631781
29.916713171663954
29.631280265119862
29.888257459476648
29.932203817987023
30.016429533739277
29.706463738279286
30.04193467480798
29.92411343779546
29.967878248519323
29.92885181706018
29.88396178955465
29.70082439601225
29.6926336725062
29.434127987192905
29.52780290067352
29.581871512463085
29.547758176489328
29.573018325353114
29.68114780193583
29.691450807855915
29.96573559586597
29.84055711631647
29.699858892703634
29.589063732298236
29.480688707757622
29.37303226619929
29.43713554599323
29.77819579012119
29.62261631597492
29.538540067890672
29.44665866972319
29.437278937194304
29.212131918332283
29.74014302860659
29.474407186335235
29.34941065993226
29.7333667078203
29.598234568131634
29.67738472253372
29.807665505124657
29.6272209231312
29.73839740398683
29.763769671676137
29.570486756273457
29.579296917221626
29.9242244090609
29.96923699661172
29.650647578317827
29.76003247642825
29.407002965948326
29.620646835007133
29.563227363910947
29.41051198411318
29.704453860055484
29.6291314829155
29.33532962830094
29.346858860552015
29.356693380982463
29.29914961173092
29.0303210689284
29.159950785486423
29.153470703569774
29.210176146160553
29.355307968610386
29.65024291408287
29.664680409432716
29.471775873321956
29.55729642595021
29.44259409261353
29.52423783474851
29.43620577585101
29.28743689484932
29.398920663979766
29.345305503902143
29.248589291996627
29.485241038810425
29.32060621044972
29.52742949640484
29.28770938504844
29.349290006275623
29.247927445996904
29.318628784843288
29.147309391724246
29.15299290357608
29.20133779465241
29.231040862601475
29.268528326086546
28.898991547577026
29.001852600559456
29.007199751652735
29.28885976929728
29.112302187327746
29.320852310077637
29.15330597586796
29.041642647629804
29.08485918487252
29.259887438602338
28.992331440096432
29.2255836599469
29.248258135868053
29.234315815934355
29.308202343165185
29.09792720806638
29.169861482299964
29.325229325458984
29.524846897908553
28.93025678617241
29.203833205477075
29.097828819333696
29.10519402804708
29.051062677120548
29.136300256408123
29.13896812913664
29.2719329153496
29.258419244393142
29.194807186823017
29.38338341830878
29.442858802142194
29.49586647321233
29.379566498413347
29.20113095975346
29.493078795812362
29.26380544799126
29.37926312313661
29.461470885897306
29.37134708526278
29.441526041907032
29.14746717137595
29.47660632391913
29.09739759674398
29.303798262528364
29.323409630705008
29.466704331590105
29.49869433115339
29.377283278297075
29.373610381939866
29.17710372883772
29.227150976051597
29.270973904476772
29.329916278033327
29.431936173665463
29.15378040562664
29.29467626901948
29.202057091457675
29.223797369578538
29.009989479486755
29.159627412272524
29.372541357848768
29.331064300171032
29.262528115074375
29.302542113094823
29.038051178915048
29.318955030212056
29.388529983491114
29.094577685643497
29.326808076970295
29.450891640234257
29.37799492378329
29.35749534017483
29.467096915643694
29.495840402606273
29.356004763743673
29.569826116487214
29.576239583221795
29.784536416131466
29.68744413483792
29.768604738541782
29.753865786390666
29.82866561234663
29.997711667332158
29.67609494210483
29.789087725225638
29.7070529657396
29.623825440108067
29.56367721268363
29.8732705371384
29.762391234394983
29.962638021023924
29.765691645111843
29.614029956238188
29.729546356808935
29.649722397658905
29.442018817738074
29.52904420892106
29.745876775441808
30.099944080328008
29.927067772211487
29.66738063713472
29.78993809280164
29.75432757497858
29.665774198963117
29.51971985606167
29.46466384755073
29.628582272020434
29.354149517217444
29.597074656748134
29.492903968136797
29.335038635233346
29.500621237334713
29.1634701232399
29.20281310387645
29.361192677527875
29.266985795927916
29.39893592853547
29.364031276291268
29.404771656887434
29.668211977635018
29.750693874817745
29.57036908766916
29.39066593615189
29.490460904616068
29.28070372968086
29.28032977263583
29.323983958855568
29.276011451680507
29.487885299877608
29.408101420724247
29.452470370126992
29.783830991944484
29.676642084267154
29.667929080732264
29.58761797538663
29.586873615125995
29.5488448372311
29.60327494517562
29.603987244647424
29.67958534313077
29.68793996611985
29.468161018054694
29.365315067658052
29.470534206650036
29.54264413417015
29.510701374007454
29.63657363445924
29.527759133374314
29.480811175165176
29.42137055885316
29.487092490026868
29.296793043946874
29.485858859558974
29.325340347473432
29.356535312920272
29.522246291080204
29.557607124627683
29.66767064800591
29.611913685670313
29.70137667748813
29.64761505896404
29.74396311780482
29.754509209955934
29.70852604994669
29.455808675749648
29.41651502297659
29.530719093703166
29.514034658664507
29.46403509520358
29.40861193776476
29.269267847171076
29.181968039986383
29.0924967478074
29.327203816968293
29.262141401324545
29.448642421268456
29.6372953698398
29.454913403818303
29.62743623398714
29.557324813941264
29.666678636480828
29.81414921574725
29.808153208258595
29.79925109462429
29.790267628159658
29.58681804739219
29.840702146137474
29.696890552406906
29.68391753202969
29.559387598420308
29.62153340137687
29.774309101272323
29.827699482092935
29.62118247468668
29.77980329525867
29.779281792399633
29.648187069243548
29.828521032036335
29.848803472694765
30.01644703775925
29.703328047281367
29.717305374811616
29.78293764876281
29.93413464225652
29.958928847423984
29.912175444396727
29.847339492971322
29.515952378852358
29.55383581192512
29.530609131934416
29.691949650065318
29.524655040275785
29.62984302204383
29.873363884595953
29.724869369702127
29.724641407393158
29.704636620566315
29.75599520124408
29.615338212208936
29.70716907966078
29.898792103972188
29.963504919948512
29.69560136882487
29.695242876447907
29.59681520820892
29.51969783037677
29.6643327849227
29.432482471907544
29.454494402159717
29.719790315427048
29.814977585502564
29.979931625992908
29.88990861884116
29.88685496981673
30.221487334706598
29.93727722739643
29.860010941427824
29.77053038387634
30.069050738890766
30.227187063771627
30.34792705456314
30.22021109410735
29.903773505560334
29.802524657511217
29.825457944144997
29.94849141800545
30.027520055511086
29.97948351991169
29.704848275201797
29.75737985126482
30.120821889512772
29.950735540413344
29.91830488335113
30.05159349811556
29.9073391721419
29.952081229062436
30.095762848303565
30.070652245256873
29.992880274696436
30.07257199139864
30.02102028662992
30.31355146516384
30.315351125817084
30.22504395225536
29.970951293025255
30.364381686712854
30.21131483072107
30.243259503729703
30.15363127372937
29.961112804309344
29.89088846866648
29.8449611022793
29.70781505067214
29.959073191695136
29.82713025424307
29.86012142157043
29.819301255586353
29.712513569677174
30.10633244192066
30.01251888031925
30.185131641229205
30.329065768554372
30.292237651788504
30.075496794153395
30.165459840762498
30.264428872485627
30.133918816934166
30.051310048158108
29.884608506443126
30.17642620764157
30.065885953545276
29.827421187199157
30.013076689268377
29.89907702113638
29.74328451409952
29.515823724236153
29.672260940760648
29.581607918138825
29.753740922560638
29.92431087829861
29.939474725143526
30.200649741745686
30.115520984711942
29.824159181439946
29.97950125554761
29.973263560624225
29.842332631328215
30.188379183186207
30.061886165945374
29.890639057571782
29.862053602079907
29.69407990830554
29.740765706563266
29.789260179991587
29.802421068888624
29.786146474975066
29.72060967462988
29.825008839518006
29.939181493789555
30.032854886225753
29.827324624562454
29.81471285380672
29.83888817866984
29.954444619825416
29.681414515089337
29.710610370941943
29.45393102500624
29.652933163233286
29.76503047125589
29.68222024899346
29.71248310716964
29.767895732194624
29.57820655220668
29.922235013950846
29.640094645983265
29.539241191175922
29.44802265354868
29.40570593659611
29.374317189748247
29.501951876772804
29.814339919495204
29.76801664504845
29.722688908561448
29.841003474322847
29.713710170288252
29.81581612541469
29.79536458464731
30.092008935349586
29.812030353762708
29.97423955891188
29.801285742855608
30.121452836393715
30.133931860645358
30.14390591408732
29.854261992570816
29.860307608859067
29.857696654095882
29.95696569031557
29.719057882373487
29.90539516122446
29.95054468260001
29.82472777153608
30.187989654078947
30.12252484281703
29.849935834373166
29.920641745173786
29.93720872023488
29.78420871433651
30.004029822200426
30.140607504714385
29.73027664641469
29.923316720376246
30.063771617174176
29.943620973168343
29.823002103176577
29.823019158224078
30.03529777680956
30.084939503919433
30.075514230209052
30.274347915243226
30.306971772943506
30.300905082685702
30.308358002120386
30.063004147549606
30.093852368636682
29.936317174358923
29.79683856353779
29.780686239733964
29.815737745518657
29.96347971305084
29.960584827837625
29.907626952764343
29.866089352043133
29.77369899491657
29.966813818288625
29.801417763695106
29.89669926143325
29.918730783810926
29.779821684955795
29.841981096415022
29.78781131582545
29.581867034119245
29.874980465101864
30.01900528884818
29.946912961493553
30.09326004325848
30.307446525977397
30.31985679025835
30.132072287302385
30.147888361783988
30.001074827421753
30.02087695843426
29.769247457805925
29.994092006532462
30.21928859667202
30.16109845331417
30.089873873485164
30.02865344788431
30.03825376509434
29.94270662078731
29.788899582574185
30.36478420312498
30.110493554217722
29.825165061104187
29.694376410903324
29.86301258143095
29.960919943760594
30.031997753197153
30.100848761620735
30.22337737624855
30.06934937550156
30.06577533309362
30.103983784233858
30.1383867189838
30.057633722698462
30.333002749242063
29.990555685380958
30.010808108440166
30.08902622528295
30.06066043691392
30.372974243343048
30.100712781222924
30.127328088536668
29.953938178496482
29.709496833076734
29.920414670347142
29.934466332203534
29.61057400739372
29.951228645782415
29.830159553813345
29.83422257923301
29.562782529583885
29.99566883354578
29.558943084832773
29.82093795702641
29.89357008691819
30.05389403322096
29.908111572748318
29.975512007338516
30.1082130754774
30.177702213958014
30.272227352623478
30.289423750599987
30.15324584019855
30.309662502455783
30.055916125918277
30.05855061639001
30.238046488355913
30.27491204640896
30.476226331354482
30.27166507504791
30.414349776213044
30.533627042632958
30.82973113119839
30.378953336229866
30.311143650653566
30.165774490163876
30.106828477358786
29.9439851544599
30.030336360143217
29.737433769626325
29.90808377060328
30.216843549535138
30.172553991144994
29.72172858109745
29.744790320434205
29.70146140690482
29.796101162610075
29.84670938777647
29.826439811208196
29.80540630053999
29.680967938075998
29.540856014339482
29.398409376455998
29.592111243144032
29.5645148422978
29.6252965564375
29.945667489170237
29.870962719904053
30.14681987891178
30.023345376226505
29.85468129420688
30.165578000873975
29.813367350125688
29.848530726163535
29.706325177370246
29.825064026173415
29.793152252534306
29.798037752371787
29.895299256251416
29.818391793486306
29.85112535461742
29.9387835150269
29.698410517585938
29.555174356391518
29.534589913531683
29.804957550967902
29.71160543253849
29.55809997333685
29.404424665892794
29.38012357523998
29.501684630935955
29.927975345404555
29.787058455839954
29.947306965079992
29.977137688362344
29.814816110471703
29.696067208015506
29.78671826943488
29.851371807736026
29.605800348152393
29.7386967062144
29.78116374076614
29.864897539594992
29.90955584182206
29.876264367918992
29.576201282911313
29.65824417147428
30.02610373106821
29.864062653059474
29.882877112351885
30.058723049564126
29.99373640072418
29.94740606656455
30.076291699838013
30.071072973625395
29.85098383768877
30.13623403528864
30.204975577667422
30.09562896697331
30.083905618844394
30.136318936637068
30.12522481830333
29.866269956805496
29.65264385968926
30.010747584191808
30.053666560052957
29.999376268175574
30.102306303265657
29.969683458381823
30.082926903850105
29.732144058377585
29.87937378924951
29.887891935103763
29.848176291461705
29.710647777378274
29.755475103314065
29.870267748791832
30.00467371819192
30.00213811966135
29.76702801957361
29.93426316858058
29.861616892947445
29.85697415614481
29.57411518253596
29.612777444245662
29.339022557954646
29.503074004966216
29.49868120078905
29.69260870055992
29.60534194772552
29.674156662673152
29.588306429170107
29.52519363440951
29.6311074636291
29.37269931521457
29.601332260256967
29.68657590720226
29.603308340716573
29.555755208062628
29.73254314074035
29.836226306687372
29.854323738184327
29.76087158673562
29.377456616290853
29.343234329687448
29.64004397946755
29.555497349190354
29.550647351523512
29.893458136695184
29.658392077777766
29.78510313353195
29.556290396109382
29.59386039886203
29.828939443740804
29.59379883441332
29.54227174614481
29.53650003423564
29.68710185557541
29.392304221017046
29.537651771194163
29.337419025257244
29.844541765629767
29.400136563328537
29.272809944060466
29.116813138220543
29.428646007491928
29.183826107775463
29.263596751829812
29.17187718319855
29.143433049171204
29.21917003186237
29.4656464831389
29.46562350768302
29.55609703896306
29.55893484820537
29.579452923559835
29.64070501739149
30.009831818676762
29.70597309532014
29.96258102155565
29.66423717501059
29.37400300210246
29.475081523859465
29.69970132207157
29.598730415911508
29.56445787162548
29.555620292412147
29.547310883296888
29.4900764223897
29.241248648541507
29.13563724898997
29.309087825225138
29.662279246826678
29.47347206540206
29.592938242935272
29.565464871490693
29.386996420738658
29.355752612778595
29.218203609993854
29.283297582651958
29.336885445245755
29.33642406258393
29.38042390993347
29.167692941630143
29.269844889237685
29.192470431207024
29.16872466411855
29.547882651613342
29.617007429896905
29.42344430349705
29.477393450479045
29.562519303143304
29.608130802769143
29.09800725822573
29.426672722186044
29.45414316323668
29.57544303798704
29.70345115267604
29.762364193195616
29.784572960912914
29.654850796441757
29.554098945379703
29.452637401974123
29.55231000686179
29.558089497154135
29.35505363894319
29.651228707050084
29.892018389327273
29.467328811205718
29.5033389527952
29.548424822076438
29.54073184658522
29.559794843647083
29.43678472570703
29.291604841947844
29.275149065690435
29.509062369156638
29.78858843654114
29.7397264445565
29.557943507781662
29.567852509523508
29.600582484752724
29.664586406134244
29.580266061838053
29.527137169975244
29.547111123622024
29.414858173595952
29.62110442606642
29.54196355699632
29.41790993627477
29.543541843786798
29.50329714692919
29.678689786788254
29.709401757302874
29.668659831144794
29.630379119672504
29.511059739005027
29.829441060325884
29.98913915326903
30.049599131727685
30.030493815455742
30.005168905736852
29.987820649323453
29.896972744368455
29.841071317100415
30.082889184384904
29.87215365313409
29.78816289010195
29.58117473768958
29.838218664726472
29.766658467460115
29.980450862579104
29.76926298285341
29.672529047047778
29.985439210612256
29.919514659162594
29.847856354690208
29.581805141639553
29.199880457756283
29.664926973410495
29.349110629263066
29.648593425121287
29.61950255545239
29.465881560342698
29.693440571990134
29.646835903729876
29.61172981364447
29.48582798689496
29.614029088715693
29.365382353789848
29.935795068797184
29.69675349925455
29.518408701162677
29.366331678747052
29.432917971962535
29.360113976313198
29.16347544863742
29.305324107498635
29.17525149114519
29.25775464753275
29.13114432379754
29.138915230786676
29.314706964211705
29.294876296148562
29.23792654036776
29.374053992588177
29.345913249245204
29.3870671449631
29.252575383527553
29.3472206858352
29.379532582144943
29.480350148536374
29.499670572227032
29.158066245256915
29.419794851042038
29.131946163282457
29.365529431948353
29.671495115660218
29.476533317952974
29.434189317926815
29.494248969498358
29.69846085747539
29.89445197671567
29.812153975089398
29.87611673316673
29.633185237607503
29.389564522733487
29.42634695485473
29.344275780234835
29.603736675873122
29.652205859115302
29.574136933304906
29.51102755191311
29.47923859951136
29.479854852326042
29.37794526634478
29.614641488613206
29.424195033994515
29.782780188585352
29.576751603695016
29.493776627669174
29.55024598349283
29.74329891915794
29.606765631433344
29.668431819496792
29.53229605982686
29.453995887021406
29.470029021552797
29.635640667378567
29.488953313619273
29.481109907858762
29.543202435375594
29.34812593702683
29.296698863397914
29.293130724775736
29.396170051009207
29.447076024129768
29.487393905590736
29.382572226074643
29.322709887783493
29.331195283379614
29.427207001720603
29.184777301592792
29.397060815946933
29.358768254837646
29.7136019214464
29.44451979246355
29.628290081962003
29.43815114676458
29.272075307409214
29.400182042566442
29.519094914783725
29.348803222283603
29.258570559671163
29.58311568072827
29.358554707551693
29.49064413824011
29.308495557291575
29.51386420023646
29.682640885852074
29.585329559719643
29.444303192572253
29.385737105910955
29.573364478255137
29.692594590898317
29.655095194063776
29.240527753991046
29.65960473095342
29.484853993956214
29.57458587536108
29.823357815884656
29.570581774185058
29.373024083369497
29.29512474290404
29.413539311665588
29.234172193878422
29.331145572287287
29.41124307479696
29.47926798598028
29.47971871938333
29.467992627803252
29.67080986390748
29.417446788465227
29.43362339772179
29.365905559102252
29.181343557540426
29.235236081559982
29.53199891464747
29.36261824879116
29.574120946101054
29.408556391906885
29.4067315805082
29.381286568476675
29.546855220127483
29.413987505535264
29.573392603745855
29.742768648491985
29.338060995720557
29.360396632225616
29.280644715237656
29.119034301377777
29.43262274412674
29.832484944840786
29.56041067626588
29.524195717641504
29.56714449096953
29.473043555929266
29.47691933751045
29.487208306419355
29.573128350738703
29.57203025320912
29.781368115495855
29.583130771962946
29.34326947090602
29.790819824370928
29.626470490875413
29.677316802948273
29.647044439423496
29.779309271952886
29.785842816726674
29.762032686237845
29.955905606768404
30.042346504068675
29.836438170912572
29.84648404356197
29.681429381525895
29.74765007573914
29.816269175254195
29.78051879772517
29.742393349582613
29.908969532681798
29.766881867866534
29.680179094263288
29.414377355073157
29.659795736963936
29.37791343825319
29.657725874681375
29.68254803044851
29.642926023802683
29.70972911969989
29.571291972154324
29.344161048979256
29.55791595473886
29.410800093891456
29.49585563681918
29.483650449139923
29.329411401603014
29.453053659101716
29.401780098038024
29.776086798168304
29.869578360453577
29.499983919912513
29.763987547781166
29.777848866009247
29.617800910432347
29.592071303594324
29.602229406826474
29.641088402386668
29.615896864186396
29.761785079579656
29.704146725289277
29.72177839316618
29.76038568656469
29.53510094257911
29.931249041039756
29.70892362498283
29.68352446407336
29.769363941769004
29.8584303252866
29.781502036308943
29.70441079348595
29.564536797558144
29.597699654999314
29.502567933248592
29.902405790660666
29.482865825356082
29.624614814134052
29.864906076098816
29.66995698382711
29.92040181234122
29.627727600051156
29.85044246190481
29.884030587899765
29.807978498874444
29.936372391867355
30.04960567531358
29.648221609957975
30.09213108479996
29.827414954229305
29.61727244177024
29.51147246350449
29.626183532599793
29.698114813920967
29.79345758284534
29.83705481872114
29.585630918625245
29.71145183476774
29.648994451471356
29.658516734141692
29.809588528454167
29.83878965318105
29.72110623688815
29.721505267550697
29.491857196845576
29.478813425797366
29.624462163592042
29.53479770494527
29.823008734369097
29.7765972486488
29.929813844647246
30.006144538976304
30.04537364732839
30.15094628656657
29.973130014336796
29.788087219914605
29.99619613843881
30.07150757189334
30.102353968063298
30.118441946374478
29.843908157085668
29.941865886985898
29.849564916496433
30.01005972329581
30.08162777826232
29.93518770535382
30.296442597300928
29.970960860039558
29.751924616193776
29.38754997361992
29.84690374783085
29.765643531257492
29.932661134589647
29.851868397534876
29.85158808294907
29.621868333022345
29.732008837371485
29.87139649058046
30.073987530447006
29.837018882061336
29.887230942864488
29.580449999282333
29.84716235304562
29.952120479641373
29.912271159475083
29.47355759248607
29.7934887390793
29.828320940300035
29.705032815214306
29.562413478038913
29.574017557081017
29.712543585799875
29.803579051817565
29.486700650878454
29.663028293262
29.643548589948605
29.790195407626218
29.59249844432797
29.935405115896277
30.104073829078196
29.83661722075203
29.63754864436546
29.939190792283878
29.869438882575544
29.901423430756356
30.08297008844221
29.874019698653182
29.723702951698407
30.076065611872473
29.94528436504797
29.877101797566322
29.870260480043804
29.78466921312613
29.924692582203324
30.038148286195042
30.277427559392727
30.12303176634451
29.961253811419308
30.20380643096846
30.461720772920817
30.206286259315945
29.947940488077894
29.959757974861077
29.81507792855715
29.988515388318294
29.92459809248855
29.829356118919456
29.67139641340004
29.703123499851714
29.682508027848233
29.450305699900913
29.808632865508628
29.798478201112214
29.802037949702264
29.769978166750253
29.734067730093017
29.85092099890931
29.711895999542552
29.524348854334363
29.639928824252614
29.527735435089244
29.557060713407424
29.728756837486127
29.731784601769853
29.532470982404146
29.73183689121698
29.87949109901641
29.805193398303484
29.852410467988772
29.978687174042715
29.632585244564204
29.586318808272193
29.537924031490434
29.914159798806597
30.063616151520566
29.884594679869462
29.703856098249915
29.632872513189177
29.78840908119772
29.92944494309685
29.779942278102162
29.636713758091773
29.670832315779126
29.832189816387842
29.700816665141335
29.77411920009984
29.93001043524564
29.815499711922854
30.07093360430831
29.989038459730043
29.85485007437996
29.527987627128216
29.922511869763156
29.892324143878625
29.69123174206978
29.67810928664353
29.52608148565131
29.833210839408807
29.954863334039544
29.881074044391713
29.83238584061994
29.874643161705613
29.81896386449769
29.685675420792283
29.897790563739797
29.718028698096045
29.88939945749061
29.672834479426776
29.625616920796887
29.39018132120903
29.698569035638712
29.707574964289844
29.690180464131632
29.76864516476945
29.715558090876225
29.746760611394894
29.585897897655375
29.51286913483406
29.588327732460563
29.50400810753206
29.59148176078224
29.42222054418487
29.42798229867942
29.369726773310745
29.601818923867512
29.596414974769182
29.531430402670946
29.531132603753687
29.53593776689453
29.325701517533894
29.706016688958858
29.287209645105225
29.2171894718033
29.505142433349203
29.489456532038552
29.295339741759374
29.502299189445964
29.39126510899151
29.67007670787399
29.684916440917917
29.835736290331916
29.511555452853347
29.73682908309053
29.35610754096015
29.880577141959986
29.649207857827466
29.777776437522547
29.595129671872705
29.68212156750608
29.846455179553246
29.57173488059311
29.749534423538584
29.518953593964955
29.785867139793627
29.58072714563679
29.552114797628597
29.551488649065128
29.685395478214517
29.627063864869033
29.430443145647725
29.712041122291197
29.605514399643777
29.98017880818939
29.74774712840033
30.02052621926246
29.708314656550034
29.921305098209242
30.06837849928776
29.935039786152444
29.99819667078004
29.8911388095153
29.686030960144652
29.694810473467946
29.882567063398003
29.795695837848385
29.71216666121509
29.72274725107834
29.596620557246904
29.69231269368194
29.862958811750005
29.91586714711572
29.574055199792653
29.646580489352605
29.35021922734644
29.40076898756556
29.374373404541036
29.408233548774188
29.247441371551364
29.324517162668386
29.266244063171346
29.23070046921394
29.501475969970432
29.34385525674143
29.436740523549467
29.380169588855832
29.486349289037207
29.494018653127462
29.619959282361858
29.595393654577887
29.407037676185887
29.70257205987111
29.670457935028175
29.71962502749263
29.36119670198843
29.68911446975131
29.507364774849574
29.44183426078306
29.643634309182886
29.623122864227717
29.53521986228526
29.37727240677567
29.299177011588228
29.3872103671191
29.4792329474864
29.48632037234659
29.35998449698399
29.57710144685624
29.41593686742201
29.631120307087308
29.377362262435465
29.201291684220834
29.395525806452866
29.603161753380476
29.492504218378752
29.731245979490986
29.738724298733448
29.46371030012542
29.32893375217723
29.332214935524345
29.512974295219397
29.2775375227771
29.398045161457926
29.429530328962223
29.525502685688263
29.584145265829356
[truncated: 98,002 more rows]
