# Supplementary material for: Comparative structural insights and functional analysis for the distinct unbound states of Human AGO proteins
Source: Sci Rep. 2025 Mar 19;15:9432. doi: 10.1038/s41598-025-91849-5 (PMC11923369; doi:10.1038/s41598-025-91849-5)
Supplement: Supplementary file 6 — Supplementary Information 6. [file 41598_2025_91849_MOESM6_ESM.zip › AGO4/r2/PIWI_L2_distances.csv]

cm
29.63155617789816
30.03212484289367
29.74493537562839
29.948389066650698
29.963262600606853
29.951481157142524
29.991914874873704
30.0128096393887
30.0881199088753
29.88891402802487
29.801422660217884
29.88532067026231
29.901851959223567
29.90731212005553
29.94054607799027
29.818847493225174
29.928634452703534
29.797041598172818
29.756939709026877
29.840476507127303
29.740489355358918
29.849865018211787
29.844528060156605
29.86132383443965
29.627572244335443
29.721012818690845
29.845189887366004
29.725263258318893
29.673030809467484
29.839775936857446
29.871043003700265
29.762514771314276
29.59463056581009
29.568721085438785
29.736435999070764
29.849162955281457
29.609491095840742
29.508494306709338
29.38387893841404
29.517332767572963
29.38863721234533
29.618130636846182
29.6769118649304
29.44632477401924
29.52641171743769
29.48401241097661
29.52963727737372
29.126513719515074
29.531625225129673
29.368112072870453
29.504667941738372
29.35352145513435
29.325023646219062
29.429277030073344
29.540815769153987
29.542467881976222
29.262882405800188
29.463151543274662
29.42469950928691
29.51893870692153
29.509651454282135
29.441277653121695
29.59545736844429
29.52594887134203
29.526646833127728
29.42843123910667
29.41659406557205
29.369148757888276
29.517836450773437
29.509481085060433
29.40022148527491
29.394804969964845
29.65344715025616
29.526906714408618
29.547695690844183
29.52716205376051
29.54301447309144
29.520451757420325
29.31110726687074
29.360071297395486
29.44022410142304
29.30505486951019
29.244080700355962
29.323352486732574
29.229682205298303
29.533007940370528
29.472764095840134
29.50100699539078
29.387496294325764
29.332849241918208
29.188559634672085
29.351754585337847
29.473898472411026
29.513078757065554
29.545241478514217
29.496665724880952
29.43960326907331
29.49470119862136
29.267158374783794
29.24114989925529
29.365866456497525
29.316421441369048
29.425467100924113
29.274495671544493
29.380062389518294
29.592101402643248
29.631465853098785
29.62468358003417
29.901734009840414
29.769930183549832
29.523855667267195
29.532495323131638
29.46392289376753
29.301000454074327
29.32414288377765
29.555156185109293
29.450249800528123
29.529768542597683
29.41962512001027
29.373904582180536
29.074522268265014
29.525447389502414
29.410274623884455
29.448707734530885
29.500761803465046
29.44272957162591
29.546578178023033
29.40131958875405
29.55376695125325
29.69160182335769
29.752882013511403
29.841971192931634
29.581869196440397
29.515917364625672
29.656050070082195
29.34466266361328
29.561922416110303
29.623181217342033
29.40722505602452
29.16059551513879
29.0783840732156
29.520708221647237
29.37122022659093
29.352925467754734
29.48304613067573
29.337773905032485
29.17980740642668
29.52852798636416
29.335375145896464
29.306545574330684
29.384868639415824
29.335650899465442
29.37279616770297
29.253107199809048
29.65979124322162
29.557262534722135
29.54966055684287
29.374162682434704
29.284134625465033
29.329771258492602
29.25982614337659
29.36416362184667
29.23664059531976
29.117248758827948
29.318299677107046
29.4485951994547
29.362157015344827
29.43562102630252
29.31599229288514
29.512420656215888
29.38583288190331
29.43642602016132
29.47304001876891
29.480166813315854
29.491045322892035
29.346595821423957
29.350773928826403
29.225700340110706
29.317409681012258
29.469361786570236
29.42666275873865
29.552976421331195
29.35291232457812
29.382153316070454
29.426418245998168
29.513986149103278
29.18941999034519
29.02351303704394
29.18443112415153
28.923590382276103
29.074341166179124
29.034111720295282
29.2075318030291
29.29420461026895
29.27689360984245
29.182427670241243
29.275030456580808
29.333242580014723
29.548121089978547
29.202565749626224
29.130345817373854
29.350039105677784
29.10515737962452
29.131065139143725
29.450441618393594
29.20681132697327
29.23809011535953
29.127772983373976
29.00308128178016
29.251871712702744
29.206057704757285
29.3688468888976
29.319518892555912
29.574622533397132
29.532181438932877
29.326328883696025
29.4526107794407
29.228786911704496
29.356674981568556
29.25106779033791
29.338122288616205
29.38851768999524
29.451664240364476
29.373266007716328
29.393066948751304
29.60972311699421
29.778546078406542
29.54207822319173
29.607107797781083
29.459181770437333
29.60952801467666
29.51272650940077
29.563282634286924
29.65423284286597
29.42770547862218
29.447256446872064
29.329121830827642
29.357164258459516
29.48755254919245
29.369886799024385
29.362213940958625
29.54383239391332
29.50232078289315
29.344633453226397
29.15606156524171
29.247291558376048
29.45857282074753
29.49370056799176
29.30699921670727
29.41403248251175
29.703542577193282
29.366940296380942
29.507006071522323
29.219532164624198
29.590136390922186
29.640895384601652
29.52301393083187
29.543998182354137
29.44539561314599
29.539692655358813
29.519047718044046
29.404439161180207
29.345217409271445
29.59114710130439
29.3213760229734
29.412675882162393
29.449669710690323
29.387973631193482
29.450955920174927
29.344514851164277
29.160354391445264
29.368668426600568
29.163682084497445
29.324310729256517
29.272608858005427
29.24172057272327
29.352422032191317
29.219359500380985
29.229591007205098
29.46850870717824
29.581779007302025
29.380705055841375
29.378552886050063
29.233202054206807
29.222162235476404
29.22602005314766
29.40806607397334
29.435521702802145
29.153971582605916
29.605796270892036
29.686656241014358
29.41501761939136
29.78077286118041
29.415235375566184
29.709420140545124
29.524337788512536
29.601642389102608
29.438763997040386
29.23465651148788
29.254163516470534
29.475823048285502
29.178873582036896
29.468825302891247
29.359117753971084
29.289122963602196
29.52257823320353
29.081470484981
29.224940072965207
29.24162439688027
29.253398057709283
29.369590072049082
29.41132718731214
29.46820590297467
29.42715777606294
29.700942611383528
29.67876778267132
29.45365990157513
29.562418421062013
29.28879942253733
29.34767631397746
29.151102025476472
29.508626056920708
29.31376148463076
29.377155958911523
29.163864415340925
29.241957804970493
29.43712498470812
29.230732180226674
29.311875487855506
29.215210087261497
29.14972641605661
29.266026409182405
29.522970621158777
29.481722300787467
29.454490348033293
29.508184071083175
29.399991283424175
29.185469308342235
29.25689595575074
29.106067958413185
28.994356189133164
29.094850192839974
29.2892143209724
29.205733392770707
29.174196520984474
28.949844465049093
29.133258279656065
29.174237727128432
29.191220101865966
29.14185811002571
29.023900441787184
29.138478775466098
29.1835695897388
29.24840781593741
29.30062439872402
29.284510342638907
29.031816953504148
29.162999866491678
28.961334645962022
29.035575895646534
28.790098709049822
29.11626438663057
29.182283742095077
29.48167521352096
29.51476182336848
29.496616209612323
29.328879752174334
29.531913073230044
29.539048307534504
29.45921997617043
29.424597467665947
29.375486543592398
29.460158297297628
29.05422437009639
29.278465880476883
29.434723811602456
29.330334890806864
29.49289906507993
29.454953275327096
29.218180644261434
29.342674743705476
29.377460586608954
29.349208461303217
29.331818547539495
29.44397491796287
29.194305262929007
29.19088364392251
29.161570241798074
29.113935898193702
29.123765892648883
29.182488141210655
29.335887133093546
29.224452900146854
29.123649086652772
29.016289177533228
29.20081859249393
28.83579820419133
28.952169183668165
29.166157416058695
29.112600003146316
29.350868950259585
29.317134717614316
29.351865236418657
29.406379610274932
29.37982630694185
29.504238638797585
29.374796595196994
29.466624555624172
29.390296158385308
29.25104844678748
29.141905801600785
29.035248487212513
29.309620760150715
29.183029137521643
29.345201432850622
29.499368324117693
29.384147497159848
29.41570728188795
29.536352337376023
29.352639249528053
29.44870552979008
29.18344703152145
29.167536704010388
29.216307293107754
29.109514956042926
29.336298541178902
29.425653980586972
29.374597514840985
29.33941571875113
29.225582553992922
29.280718515273236
29.311752680688414
29.3722893463053
29.133344403961697
29.222082690830046
29.194451357237046
29.116652708518288
29.23270010589707
29.227450215717713
29.082711326651513
29.22389616360127
29.208909332062916
29.069960024386976
29.145863373595116
29.327044905514732
29.13132492344743
29.005696572579676
28.84897603637573
29.030472158866473
29.00281822216389
28.99774511241586
28.953004990406736
29.28794379532385
29.22387811308853
29.308921171391816
29.24081425001794
29.112124296387417
29.24783488293037
29.182677757081404
29.067520092030552
29.062151789190516
29.00287927616108
29.036049311867792
29.170454083495095
29.03287937209481
29.23676232943859
29.296230135515557
29.197141436081317
29.466603012661007
29.206256431155033
29.120554240602402
29.044898353552927
28.98694492138784
29.046693100210717
28.9969085967817
29.154388583034038
29.05800700051352
29.237629360786727
29.244754815162963
29.171375343931373
29.099198443404873
29.123806445358287
29.215473285964638
29.479605194977992
29.18502117419212
29.451898904237584
29.388915125949378
29.288863454413118
28.929367648697024
29.124198082192066
29.09298137629135
29.254575781311043
29.219378899351387
29.128793839350507
29.139433191476126
29.260550442220723
28.978258806367606
28.97161188436513
29.054240813802927
29.318258865927735
29.19532712071033
29.10960938759441
29.25600077552291
29.20388283259999
29.24889591571652
29.36778897946526
29.099341501150015
29.172606259261535
29.333055914594357
29.50002623615696
29.467667808926894
29.25148982277752
29.260587637805195
29.430366079425024
29.276777240661126
29.55817907700073
29.509224519780002
29.327882366258848
29.36884772898314
29.45638268669951
29.53577735038372
29.35957820049657
29.49614413208307
29.285447268638315
29.42588833107515
29.19004257670604
29.44749497386742
29.523399105926313
29.488791606736743
29.559649672270602
29.41912038020197
29.399289984140587
29.345024444729557
29.173846880506236
29.134505945576937
29.27183660092603
29.0914081949192
29.226350805367616
29.258457090470937
29.31016817384109
29.315399937513718
29.277588686019293
29.210557895314583
29.35320644696717
29.052357248504002
29.043814554065634
29.227066633425782
29.060549262298686
29.111202405401656
29.129168268090865
28.958798134561217
29.064119444795022
29.115444543086415
28.97215511005292
29.214388055117254
29.39240860606481
29.249667544595372
29.255127400991814
29.18555931373921
29.281979815160238
28.8461168436155
29.241498124697706
28.967654244584672
29.21822230097552
29.244377658165853
29.370055708720308
29.325214454114644
29.150926512325242
29.261650737193794
29.245292545091303
29.28207322103071
29.360044362666425
29.15344908620827
29.117130123197096
29.236859576541296
29.30873118927534
29.13890242823713
29.16797496786987
29.403636316845112
29.15170544116665
29.42807029607463
29.446365611693466
29.24619952959485
29.278731307275493
29.552288376613504
29.465829346149874
29.502609820757637
29.4171301138503
29.395228580220632
29.24791729253758
29.404408229767828
29.25793659774218
29.502388028298682
29.48889630410014
29.5951024782458
29.478756612102888
29.369317527542254
29.573167090907397
29.482166649039367
29.372813938166622
29.41851201070294
29.258564443834004
29.219105643695883
29.258947958897547
29.62088553139889
29.56328510162005
29.293035676832414
29.326886258530145
29.21193167152924
29.364608636563034
29.60847394009742
29.594850175308533
29.567649887487516
29.42853637227513
29.48812332642467
29.714041913951817
29.5535836148467
29.62965734510686
29.724801923259193
29.508419660243245
29.463252587528096
29.58666339667652
29.229673917946133
29.380759775331928
29.26192386148774
29.621483990645107
29.55160616029375
29.66567671871085
29.718096725006813
29.638990150597966
29.66517482129589
29.46264045706568
29.48854129125852
29.486921973784334
29.425425131527316
29.623292668746707
29.436160774338475
29.700713797719853
29.614297453416217
29.782350294220986
29.81347941554333
29.666058940808472
29.559182373166962
29.837186495728936
29.883024912050963
29.70259789132459
29.88189568595851
29.565653214288012
29.56173920340918
29.544960759705763
29.52011397491222
29.63734740118523
29.743190876422545
29.878602352354058
29.68809320957427
29.448545074351784
29.498103694685994
29.88486731317269
29.582039092536437
29.40041772365563
29.596011915208635
29.499041241039624
29.419081780204827
29.442938320336445
29.652599832952856
29.569026630000668
29.484270061078245
29.61905500855906
29.44805494118074
29.52323848749437
29.58552012254884
29.598538183361814
29.397681230606704
29.707500627754854
29.44238413741233
29.611324866066536
29.826651823109014
29.594435547777106
29.570452614792952
29.510587218922492
29.501943199003165
29.459640918948736
29.574136792876413
29.666122420816418
29.672994929280975
29.711795183345178
29.616420212267027
29.712767813900985
29.408287317654768
29.388365783866757
29.353757919258697
29.397450966753283
29.212933963327927
29.537825144943067
29.49399950163463
29.492365920126392
29.437388105003425
29.459595063440982
29.466726056408003
29.528716914617814
29.644743220003953
29.507618957036634
29.487665324030456
29.508618126253808
29.53188024260257
29.558280728356838
29.44823304944603
29.694945696050475
29.629663934680053
29.651934025388595
29.495529509807803
29.51371427253881
29.538189850483207
29.62190422515886
29.560053992236604
29.717214591961802
29.553487700183922
29.529521396736904
29.561575786996244
29.52601418424795
29.578196225125538
29.680644200790844
29.7152186926544
29.40088981423665
29.605530341438566
29.45207723568356
29.613757062933203
29.709988265221853
29.697565225939563
29.87718524804708
29.798212294354343
29.7791273024448
29.808436633780065
29.621868590729886
29.702027547462436
29.41656488389916
29.36181902478936
29.367274790509274
29.6035025265967
29.719971729003934
29.68042139524516
29.540166826614165
29.71483848864426
29.503516618088213
29.597039185843954
29.643732847420633
29.72460859350837
29.62006561882688
29.78526537043751
29.6885292214006
29.50164696572493
29.671450698970997
29.88860118507757
29.780414152749323
29.63571716932051
29.537523200968735
29.699131737496305
29.68542145235992
29.58683511047257
29.699316499461673
29.5459318354091
29.72484125813537
29.722426310409826
29.884306157780365
29.69193404104812
29.79767126859764
29.569151486293926
29.490393295327987
29.523180423361183
29.446875444242252
29.24590363105808
29.215956742108098
29.326750357799483
29.143511264981935
29.47965730475178
29.46695595167119
29.470117995422704
29.516640387981973
29.555380496981236
29.71270415080276
29.680346980446647
29.812848640557945
29.502482397384874
29.504266526964244
29.66441538643399
29.635072591558007
29.72262380041775
29.53064783226407
29.843164408206285
29.755300395491915
29.729401079271383
29.83566288535069
29.728685233506923
29.69103121536069
29.558225566148685
29.808490460812493
29.52345603208224
29.632894450388378
29.698895065785337
29.56120261657654
29.856745412499478
29.683843094902716
29.771941586452677
29.481818644974346
29.560784579175614
29.549550233514132
29.538411920880648
29.60294879853017
29.69006464126414
29.53756666139239
29.592758520312074
29.680531349048973
29.754069948129477
29.575959367864318
29.889071103876656
29.732833554855066
29.86987288111998
29.818647162596534
29.519193893194437
29.55196376722568
29.548269078835027
29.539289443307542
29.68279912407552
29.583640481339867
29.68055330387351
29.62188996188534
29.561097807296548
29.68169191742554
29.500246982403915
29.487855591394972
29.808057179552083
29.73632809773889
29.53691057035684
29.5693239556533
29.806534959240672
29.781375073915193
29.942645685714773
29.802250021782623
29.971582666696623
29.957255508688217
29.921492484772507
29.690563763513424
29.909433053091004
29.963042702457685
29.814373072174778
29.743150768410327
29.58501896399938
29.70848908595418
29.800915064898206
29.73871599892357
29.714771545124684
29.96994222079531
30.038199395489485
29.86573402961278
30.002446776584687
29.82993534529205
29.879572557486917
29.79205812591856
29.610447130735498
29.951056809228202
30.07022860237469
29.83261403521528
29.873610622277283
29.798228852241
29.61522087897239
29.734149505158943
29.72577041165317
29.664376152619784
30.006386253210128
29.59957898904702
29.69421199329142
29.775529960996035
29.806810542112153
29.751800463216696
29.918145968363646
29.774543674537487
29.63531075312523
29.86122308421749
29.6191811554356
29.905710289390775
29.576342686944134
29.66672183077746
29.655739001970524
29.503024055645636
29.76177934253019
29.826551739207474
29.750354675838825
29.583124138421148
29.5866474231017
29.547778177086716
29.48241220164971
29.52868163384331
29.519225174877683
29.92829177649572
29.705988331186784
29.637538741116202
29.62683698131709
29.77029154851054
29.818925667236932
29.654757178537213
29.59631671783481
29.651138719234815
29.612202525097437
29.60152076678298
29.922333077703062
29.635528094999582
29.5717143835688
29.692978877944356
29.66567495270409
29.65386361575947
29.807580345129672
29.637490651836632
29.52199797176337
29.81202006307006
29.822986819278558
29.912236161934317
29.755001180087376
29.80804783596579
29.834428342040486
29.770155823769432
29.791018041665687
29.7748464802884
29.788170492375016
29.795568536942838
29.714745531919807
29.461454271468565
29.72078269829888
29.917129624028664
29.475973434914593
29.67916589782925
29.70815852366961
29.65985612674742
29.737083610184094
29.629936011691907
29.56130244545185
29.409614010388857
29.479889725395136
29.38347959149556
29.50935301760679
29.27074972502693
29.612621094204677
29.545169988199188
29.427633634699863
29.407978859716984
29.353665420925353
29.594357955141252
29.556906687603245
29.73611939116867
29.843991745444562
29.76583936505802
29.66224482895132
29.871656445728078
29.902131048830896
29.80337998437222
29.777941393015755
29.822988377740327
29.815578088729207
29.767119147434805
29.955438238967776
29.71419625757326
29.75143464962926
29.858666482658784
29.85916604441593
30.031341642279198
29.86143727465153
29.806389534872288
29.615663809465598
29.899002528072323
29.81158945284827
29.88759814583789
29.751124386314746
29.840611098395616
29.83909033772919
29.865673747633423
29.968820635397485
30.275968913816993
29.662312218790188
29.802865242227583
29.688808945132408
29.87818552080879
29.86761042972334
29.84518437343788
29.656742503770833
29.72561123799769
29.62181725429513
29.84946493331891
29.80847112876451
29.90807260206666
30.079890746207546
29.941163928635376
29.61020724403515
29.916967868129415
29.99405832491239
30.109493454646405
30.19317357377432
29.930193745988326
30.153390096671803
29.92641412469428
29.96279751523736
29.791094357158663
29.865633442702233
29.663839780847855
29.752853972992273
29.83048419897359
29.659410152274592
29.7969478677384
29.73423326683361
29.704095398327123
29.805818006621855
29.974632256317005
29.808189171092458
29.884664279626676
29.95359752759814
29.8821648564136
30.14766649151423
30.232265211050432
30.19800080759573
30.095975178638927
29.942049537206522
29.95862139345793
29.802798358412655
29.8068343567408
29.969193207425352
29.96990086692283
29.943175189041295
29.839251319712268
29.770018649020756
30.20987025137596
29.810421509429904
29.939921952895705
29.801051420727784
29.88363503047956
29.979457709371772
30.029414581858838
29.99645505482572
29.993403175302806
29.81472283700454
29.994014142205835
30.032602460577586
30.20672146082301
30.157673562824556
30.226812915911566
30.108511459981784
30.101359788502506
30.062668899240045
30.052830050414187
30.084886103892472
30.1371460936684
29.9871050440009
30.00870858471488
30.000914654296025
30.13252739870092
30.138297798888967
30.1129283218306
29.98704137805084
29.941352378303737
30.024144706924744
29.87758935188279
29.993080244093886
29.882168551799847
29.909620489016085
29.879551604158
29.92573007437101
29.80918970326835
30.025483705775127
29.834431178700235
29.88403524776292
30.124658023659315
29.73206808141135
29.753913339462542
29.866329985645017
30.08892878724744
29.955751597238514
29.915521797011788
29.910914486670794
29.913824490835083
29.735295077365656
29.63922828156284
29.64397375126263
29.65634048088798
29.769539406495173
29.879309020440513
29.71632198780736
29.866829649805588
29.800744243232838
29.56749062453123
29.584429168020012
29.642129870203867
29.47323021790947
29.54489793801518
29.488237157404072
29.65196384331025
29.47440315827868
29.441698345034965
29.4544950396578
29.642135407033
29.501840405948645
29.51609131688421
29.657073467356145
29.560142315013085
29.285289427295762
29.583090520322695
29.57793396050288
29.540459229125226
29.69714861550483
29.624887250075
29.659623707075777
29.750107802169012
29.45718431769792
29.545530183807056
29.790559277045023
29.984103388122094
29.864522579855162
29.739775930250655
29.580387410226162
29.471677285043096
29.917423582050052
29.764860909525343
29.62584294453378
29.484783873247007
29.732769613538927
29.62231348326655
29.5602788868415
29.654821996128245
29.62568877537702
29.640263994152757
29.769948953429026
29.587097803884966
29.536698417045294
29.53035263240414
29.55587641178588
29.688746781828318
29.852180398053218
29.748374358309032
29.99140201714267
29.610130648374877
29.755319919315305
29.84429405618654
30.02790555384333
29.7620648041174
29.953918496585363
29.87185656483985
30.11891454781443
29.948405454225018
30.017587950666698
29.894918787503972
29.75384475744903
29.770592330611095
29.927212108373727
30.08513153976342
30.076708919806116
30.01426014399612
29.97382184984218
29.664958237111776
29.515889663789125
29.694900457717416
29.676411580180783
29.825976764752607
29.77331277141129
29.601045613652218
29.836695034391536
29.828732545292976
29.83939589254732
29.915725247254144
29.864397430087788
29.869171614153554
29.714196809148913
29.793076944692544
29.63342862874157
29.958527661081117
29.820172738503235
29.975730093967794
29.785462262045364
30.042177518393924
29.638575929266864
29.73403593231439
29.91501293994422
29.7932066426075
29.560478608552703
29.7444319677988
29.90747310814219
29.92739432858645
29.524644337215836
29.640944220991617
29.54581742855317
29.52040862712786
29.554668505129378
29.6632381833698
29.549609156642443
30.059426704703665
29.816052612081762
29.839544887137283
29.93777772713014
30.02953684915859
29.888852905204715
29.706524571867817
30.081236738120904
29.732514824429884
29.447720994780813
29.763460072728844
29.74741085550782
29.560428539717794
29.485995290178906
29.42232735978798
29.29014871575852
29.411921617732258
29.393588041636047
29.62992707094988
29.591023717319626
29.452842989532268
29.514246820563713
29.685243012629872
29.633669609180934
29.827203040998626
29.99989111179115
30.21316230309706
30.103159698302356
30.201674354497545
29.892881020188813
30.122491624872435
29.93223049968274
30.009574202183618
29.783262478418663
29.929308124782995
29.909585825942326
30.13723390783653
30.166009023458585
30.122293117529566
29.875831497313676
29.988002620665014
30.03661634743266
29.9411224613663
29.81825952830853
29.987919173516374
29.775922448565016
29.826969915475605
29.821268043816367
29.964119952686406
29.839634611580685
29.763022792930727
29.940377197155314
29.844416552897155
29.993707133437535
29.654807454629907
29.550422899474437
29.82608068713012
29.75149524355426
29.86054600626513
29.794679079622366
29.758816590532483
29.81470212334849
30.04668113327358
30.010271839889874
30.01907065328181
30.09375367300262
29.86495186921738
30.138057699758033
30.056715872950605
29.891171301499295
29.86676654846793
29.77990334891379
30.065911071805495
29.906656622089702
29.888205203298334
30.108071295760144
29.796711688186612
30.104749198597094
29.97868700120846
29.991432721532227
29.925647362565993
30.00269609818539
29.849214503552336
29.878930255576456
29.91263286686942
29.897635939398445
29.683351890102696
29.814680461310036
29.795365247383973
29.872269833006523
30.124461684080444
29.852208528898664
29.851892988965684
29.885416578033766
29.896775837661576
29.85826369094403
29.55620761376411
29.67364453761866
29.783510232716687
29.691203944491246
29.786046551904153
29.747306668166686
29.798523990194465
29.78882820140699
29.70904622708392
29.868517021384676
30.02497494592015
30.087753427756205
29.708344874164236
29.626939402255033
29.8079052286665
29.65599250026247
29.76214482672127
29.78602180903758
29.793798133638518
29.710403852083058
29.760509185291106
29.989647016221145
29.79705781806106
29.67635670201107
29.96685877329916
30.204759940603154
30.071265961797167
30.062231125558807
29.868725790825362
29.777302991201797
29.798202054626472
29.97927114114601
30.023600310006472
29.716821053428763
29.522278946592373
29.602444713122576
29.711506938485226
29.6414554128836
29.630253605927212
29.451714307906013
29.674032725750507
29.69835318472707
29.56127560590027
29.635853155934967
29.569783507946667
29.408957544554298
29.39328225324135
29.55416878131246
29.512106216540808
29.495688845540496
29.32240808935933
29.31881623854177
29.250375197803447
29.5184271374444
29.399001890665584
29.57851512157936
29.516497644481817
29.60787249533125
29.52906462673452
29.56120360702419
29.704528336067213
29.581274388914874
29.641033355914296
29.440473564265602
29.206025043408765
29.51954607286372
29.545008872846694
29.411529679670192
29.48277701218063
29.4604134014918
29.444752271665177
29.5543058583709
29.69746332907698
29.649878235059877
29.74951589177754
29.771068339552073
29.7116383739819
29.757254450322467
29.501288744755772
29.490417138619726
29.510019123088725
29.481725334084757
29.474307203888927
29.539673820173096
29.388725961345433
29.501155980938186
29.453258841006793
29.485709192697204
29.43452386491626
29.43275952925962
29.461787307916726
29.854890347773445
29.56854180025385
29.99627540601182
29.734333058837667
29.648168539296854
29.62926607635456
29.478070420203963
29.396930212549208
29.66169723243622
29.459438794638185
29.50974856878347
29.506719081176808
29.62247410538581
29.49911223513873
29.431024469553527
29.355153093134195
29.44415405931921
29.469407671160692
29.14900927511855
29.231752183433017
29.26325160537454
29.411632733175644
29.563068828492167
29.477005702709977
29.341732459755782
29.14803773506296
29.257458842022416
29.368172018982534
29.300668057889578
29.300356866483572
29.163224859158255
29.219007960460015
29.1240435940141
29.19932671373802
29.571653683306
29.471463479365347
29.559300947535263
29.604687740413453
29.638525232991547
29.481154958304078
29.37432681048393
29.480477879838606
29.43435580030887
29.398887945694923
29.30439191424256
29.38251207806426
29.487869930193163
29.60468672847348
29.287130020946826
29.41582996786229
29.363874147302095
29.27057337738875
29.342314427970887
29.41519854013861
29.290369395804323
29.50351971421982
29.413226194450665
29.60139535157427
29.542028908091616
29.56720930023919
29.531408517038614
29.412407102440124
29.503199436407538
29.48056104115764
29.297173096334063
29.54512561453267
29.54136399619956
29.616458238880295
29.612893747335537
29.400832370481773
29.64540217911655
29.602099400631204
29.825629487631332
29.73509421840301
29.695003268514743
29.828714874860495
29.859910704314057
29.606615451375188
29.55893304605977
29.653052168844905
29.7828459613871
29.849073645408577
30.006948071582105
29.89032627611449
29.987936984871943
30.1138114688346
30.21089213089721
29.93482339283047
30.288195290264298
30.085703491440317
29.848316832800016
30.037097364083397
30.13691847478994
29.89071946288675
30.14439809068744
29.86272236574439
30.026261505115407
29.633652788130796
29.822527601082864
29.918886844629593
30.05377491624764
29.58154215931202
29.969397084652364
30.01780317189173
30.167574316425075
30.056115766207583
29.857380861934562
29.635176771020927
30.009157687466974
29.882590637828702
29.690144323623322
29.705652505775323
29.774524318502806
29.821264865056737
29.662490331430497
29.60773265459784
29.428795277999924
29.68024159567503
29.678984807498942
29.95834521993188
29.794337256428364
29.6698700056258
29.609693753785688
29.396040271752916
29.676556596263882
29.338861643031663
29.387182166757412
29.382694568260966
29.27859691013601
29.476922307833874
29.511255028894976
29.737626195136592
29.70280733484262
29.74308679545064
29.525223638745377
29.608302341175982
29.649555760888102
29.58488983830564
29.519426788205525
29.530272915510146
29.718780052914763
29.82018455793665
29.72986288179158
29.856091858248927
29.836899087480287
29.709086360349453
30.251492791505374
30.178347847657925
30.18051470534757
29.940464092913352
30.133488497677646
30.167045101096594
29.79590668439482
29.90389699925358
29.689911190170942
29.617209887151898
29.588170997353412
29.610319870181304
29.8642046364938
29.955152726320417
29.741694192439642
29.751570750788773
29.698833746509745
29.691267975198976
29.679632800432447
29.593257703433636
29.340118779333693
29.510227721467963
29.48951539247615
29.58964518604792
29.64930113388252
29.679698729272985
29.70611669115482
29.70705603665979
29.579161350482824
29.528318379663343
29.47298479365912
29.731578157618657
29.535504100929156
29.638192938535358
29.85111742922069
29.719892257458216
29.87827169001037
29.68962570957593
29.86936173299061
29.685923416873027
29.611509970297487
29.54007054549966
29.5166111492937
29.749588284021385
29.649743404881754
29.594733311146943
29.531079509540263
29.73762968042053
29.80517662801862
29.779973803375867
29.991452825674696
29.663947289932988
29.639175022637374
29.563538284404693
29.697047242349242
29.739082159519448
29.617066921428446
29.79966012954143
29.666276859089574
29.79486226621911
29.684483202128032
29.78451674924135
29.72434944033344
29.79597086299039
29.69759369165833
29.505430238427227
29.849613745295766
29.573240544762626
29.717695344784808
29.53236952932239
29.615725358385806
29.7659059535866
29.655926290578087
29.714779062255808
29.673560126150996
29.38332513539745
29.479152243084307
29.455236574692563
29.447058470123718
29.41123378637502
29.404057201245635
29.445207960738742
29.57899387681367
29.570191725660425
29.444660690231466
29.58289069046608
29.604971837459008
29.743863591406505
29.475412807658824
29.51987651172137
29.83478580076832
29.6414643125674
29.716492673200577
29.486951447025664
29.574983600571514
29.492089157421496
29.68367152522005
29.781104106164797
29.305668968763474
29.741778373501123
29.70564819022593
29.590760240231237
29.79065174871561
29.535429205494452
29.423307484433227
29.45993546888975
29.62517664256245
29.703132093182784
29.89321426556581
29.51031274106664
29.61687110650327
29.403430496297865
29.618518647133996
29.40096851675458
29.53656509101943
29.4619762883648
29.736366591746034
29.73232836884279
29.84973379988313
29.702868323897132
29.831999242396137
29.67238323900095
29.812483405940736
29.97529492934485
29.900847613671072
29.861234718128784
29.827616884479742
29.890519131787798
29.651180729881077
29.811870599036915
29.901553678976775
29.80941277303433
29.64333869465094
29.651918215127008
29.533707807588122
29.70224783832946
29.724033192963745
29.899975377227065
29.523566002039644
29.712579305104228
29.646924703035303
29.7644319375651
29.775600346350448
29.727754902970315
29.66685438537765
29.73351278047119
29.539640675986007
29.85097353112578
29.872287390605052
29.743382217024422
29.607088061924085
29.723992206272115
29.645266621227794
29.731997836285636
29.725879764574614
29.854207690607254
29.83447770591556
29.791713583368733
29.951437974241074
29.808660637292576
29.90942788844959
29.627153068782643
29.972234159260857
29.678554732704992
29.84230622622737
30.02788822821907
29.978436608104616
29.794336065802533
30.014004182382838
29.9551208846998
29.857325113116048
29.820146368619035
29.860547634004323
29.86590684245788
29.889119954103425
29.80156833747064
29.60359410089089
29.840973825432695
29.790962847972665
29.65039642897959
29.95521134589745
29.686389902888017
30.000183280944555
29.81979825427158
29.795118644734913
29.817009124046017
29.979199661332636
29.76683377646895
29.842292732048065
29.725055442771808
29.934981803850764
30.006134932298888
29.758277827597073
29.627405273953055
29.86570632696818
29.722268326651648
29.819655743075458
29.831344079812563
29.591050825204526
29.647732843543682
29.56386356982122
29.732166118085598
30.10821304800082
29.874920752825822
29.697762281040614
29.639938647697935
29.620358572159194
29.588306294633387
29.764498976133495
29.754023234323338
29.686599164170644
29.723877239037172
29.802510760901388
29.94829064179253
29.87687205293662
30.00050284321494
29.780876215765847
29.92644784366986
29.864631909978588
30.028106784690397
30.007984598537266
30.120495379900305
29.987986077845022
29.841691025584147
29.844234335263423
29.99659490069771
30.03515944833797
29.932155008576114
29.876037292222048
29.853774971464073
29.74702411075017
29.78538119676349
29.937932448065823
30.047521647093966
29.895647885463262
29.840111261531188
30.13308123018215
29.843820894598725
29.759210148002094
29.8488902561468
29.795242377497683
30.021430618024
30.10150419799916
29.812906807459946
29.970598454102994
30.072637950572005
29.847914715814937
29.72767994196266
29.866266913660716
30.063268450711405
29.812895902942614
29.879037894468944
29.670051070227554
29.892183715294586
29.98463622006302
29.912779388569117
30.026425590491304
29.96118323526895
30.114681519518182
29.78726413450971
29.875774158915927
29.996715079515017
29.970638547989413
29.913666725750566
29.83946265493721
30.073334247069663
29.985601980387216
30.22615816373998
30.10389610817071
30.207142075497575
30.053684074589608
29.904003759641718
29.929179467035887
29.816195899351463
29.75136520846306
29.85466478764856
30.077409675387553
30.06695356436761
29.762276771728352
30.020097122308567
30.098545702513796
30.150854045556223
29.893384386534976
30.140394855266344
30.076544493517
30.06852378022033
30.10078524923653
29.995503949172672
29.908150865571745
29.717956834364163
29.776614803281266
29.865305708188004
29.80262803050691
30.00685718398483
29.899917127337584
29.730428617434576
29.80946475102015
29.917197944546317
29.884800246684737
29.82641666841422
29.68655920029975
29.8402679814343
29.818675444841443
29.652180021449247
29.76396195317918
29.638229949996592
29.52337101115237
29.484120233249786
29.810306083537036
29.780458563456186
29.726086630120523
29.582181749781434
29.331685399336493
29.487667804010027
29.52894803222807
29.770766038178373
29.8985927394056
29.629171799082204
29.498374568194162
29.75076739527746
29.651577846650465
29.847834927545154
29.77014331509779
29.754999498150408
29.378056126141562
29.71435326351814
29.711798823461592
29.561222498126984
29.830615463770624
29.760509018645887
30.027154256267565
29.92571378757989
29.76911076799422
29.504072528693655
29.825266126454554
29.897497406584048
29.946480226151735
29.78012174428843
29.668830293320294
29.617319497660482
29.837121193455413
29.846020508517284
29.873863652687422
29.961174339185572
29.848026365520465
29.774173183707575
29.95799894176671
29.638732829187386
29.82088851956672
29.941586214201322
29.725176209020187
29.670408211163746
29.733939226162672
29.70063576057878
29.669456261170946
29.993007500426845
29.672680143260934
29.816038775011126
29.647094467789294
29.666787321408545
29.585613048627074
29.706074807354366
29.948094460131042
29.787436308203787
29.72119064749678
29.839055385715795
29.899031125662688
29.69114590431637
29.84619389613478
29.646794083407716
29.6059394549932
29.544151256524614
29.798673252196334
29.398884908886366
29.562411768589953
29.597357290847338
29.38448402579069
29.53249202518792
29.776717136103358
29.85642132610877
29.624039580197053
29.669791738865793
29.796014787685127
29.699489147335925
29.709931820128674
29.516258585519772
29.82337312858071
29.759464423600285
29.792879352968228
29.822390483049038
29.991096515619372
29.92327858230906
29.87627400918879
29.938707472918985
29.868344304264827
30.114698719437452
29.821036512768984
29.95676285285853
29.87828081127708
29.893243060142805
29.958423556767894
29.95805867205496
29.896078091194454
29.719188291933772
29.951200678082127
29.907208640840384
29.952644366796328
29.72960475062854
29.81231362500058
29.84104935439593
29.605939930820362
29.740215357605315
29.91238221316536
29.592740186552618
29.642018785143023
29.540541025368206
29.483936337308496
29.747604347860197
29.642849825570764
29.643997432695972
29.93107489648555
29.916560498940566
29.853358519377554
29.72819660934487
29.910084322813027
29.667512422984828
29.550541023041195
29.48341609154972
29.84501140083091
29.595338561087747
29.630282885647976
29.649529313624964
29.476543112341965
29.683018346729554
29.53963328850104
29.71300655849811
29.724875553867694
29.791623120285482
29.684530204893704
29.81013338855402
29.558134776041374
29.66771464743874
29.90315799231883
29.83238468288647
29.74167607063449
29.684803616355293
29.721502318715274
29.785331236590434
29.68039450348141
29.77807984801347
29.68037568190704
29.81773739477535
29.706468041285575
29.683011313669656
29.76751931597029
29.794146982936567
29.903268431249863
29.82910198680319
29.71457453589569
29.76253680988256
29.932335456585015
29.59008058449473
29.43432347748901
29.328206973992597
29.640843005642534
29.571128404782392
29.617296191891008
29.90189540459981
29.606719431838872
29.50116297820908
29.5144914317917
29.48853387539926
29.51001132511501
29.59498267303742
29.629893339890295
29.784338796992515
29.87501180839803
[truncated: 98,002 more rows]
