# Supplementary material for: Comparative structural insights and functional analysis for the distinct unbound states of Human AGO proteins
Source: Sci Rep. 2025 Mar 19;15:9432. doi: 10.1038/s41598-025-91849-5 (PMC11923369; doi:10.1038/s41598-025-91849-5)
Supplement: Supplementary file 6 — Supplementary Information 6. [file 41598_2025_91849_MOESM6_ESM.zip › AGO4/r3/L1_L2_distances.csv]

cm
14.871811916176123
14.907386117452514
14.905562616742188
14.654442705719488
14.84642158903525
14.696007599186808
14.755734693441113
14.556100401500034
14.872195386816541
14.73519001467136
14.90516749762817
14.568012234375809
14.68573588624968
14.447774631975369
14.596449218324992
14.491702976357832
14.555639515555166
14.79793582001422
14.585241253277163
14.540058042137524
14.565886194882276
14.3486951803771
14.803111279361538
14.457009841745009
14.481763876339839
14.410911532758654
14.466667784721231
14.281460323879239
14.36872720497398
14.527925768403447
14.445802950034967
14.303301626241337
14.551931618539866
14.764287571602281
14.625621158197324
14.842897079848537
14.611040110587442
14.824560986301602
14.817031058956688
14.748349278898834
14.864762178709102
14.827649484016833
14.715205481858684
14.930859047813925
14.659000453430867
14.807098423144424
14.806191895389379
14.838401992765007
14.608828689123483
14.662481917452338
14.863445140300456
14.947593409888922
14.841274503256766
14.929736618375637
14.925938437149325
14.820669974842342
14.797308421092108
14.724625573020013
14.976026668696496
15.132455354319635
15.110918072811891
15.244906726099428
15.482488322147574
15.221414422604411
15.148139425632893
15.00679255108517
15.078673645966866
14.930577780466697
15.029755484221157
14.917911244110147
15.018093230570763
15.038759686690518
14.994920803449299
15.11194414768069
15.223846150283613
15.19752223065017
15.173098203401434
15.176072502832367
15.223631289658645
15.20107531905642
15.1552208140602
15.341113255952244
15.172257739194773
14.983707815931647
15.237588392861031
15.350062315683711
15.492503926476367
14.981500467000672
15.193263625455893
15.076212192506144
15.215321236905215
15.153111293475353
14.9159414816266
14.985304694432372
15.245999885814266
15.122289607537407
15.325031706187136
15.297196524325784
15.04201691491699
14.819768246923502
15.057795163033893
14.657149843557285
14.907346846067272
14.975031993551125
15.042400600119063
14.892084923435513
15.154882804105789
15.260643907432677
15.066577268177628
15.061016594447413
15.196931068152853
15.317873990247055
15.274207008756154
15.04379002260055
15.250258580010586
15.28051604994125
15.05302090790767
15.183498637793628
15.177107032144024
15.096035105002542
15.245885913336524
15.096609079487997
15.164049153636002
15.06647478491448
15.012364050177238
14.893301765961917
15.124728256896002
15.26298720068941
15.471904306821342
15.191063287043429
15.33530881239283
15.038664526364933
15.231845280242092
14.842001096225532
15.288605687561171
15.201433201064573
15.186213413105385
14.92935138542277
14.975614421023392
15.38481586439684
15.266425395442392
15.069034790596666
15.296525890041565
15.242973035687488
15.210342543396623
15.38747521341944
15.115676022824998
15.159283553642895
15.33973193985935
15.142102581372724
15.176611479341094
15.03777902822367
15.081420251340008
15.005747452559776
15.118207236222696
15.00529535214814
14.94269442556076
15.11204155069025
15.064039512361008
15.182358318300565
14.916769753510112
15.02701442624504
15.236422013859181
15.277815597929465
15.209759230697914
15.309246972111499
15.313142723812955
15.15152323471036
15.293320666922494
15.208269065892448
15.64285634519247
15.24343776998303
15.021309108673643
15.070413349532302
15.119325242420206
15.461464780396094
15.501557115164625
15.417618171505254
15.119811174338068
15.20436488213217
15.060108894333652
15.249279289126278
15.080652326629462
14.810656115879933
15.20478783793117
15.112167001079271
15.163954680750813
15.398704301049381
15.367067813862013
15.08890440467487
15.259799962015276
15.15751526917616
15.203613663766097
15.102671146350001
15.03284703307153
15.019894029020335
15.090647555578345
15.21146678648979
14.920418207166401
15.062543928514465
14.847556083586909
15.034299776354393
15.01374176765186
14.691779587814473
14.919597170488297
14.803270575555922
14.88079745273573
15.211666291649125
15.271072371706081
15.252198077182129
15.312330152685451
15.304893937132409
15.085230046787041
14.99412182904385
15.121227998860629
15.291791590438141
15.359578471911814
15.097830832193207
15.350993384700343
15.519090464676207
15.25218106214537
15.31187604691485
15.159452169851866
15.058416346092732
15.337644280432269
15.199453841428397
15.3091663263253
15.328231197966707
15.450259213087552
15.488264993850807
15.668211749948256
15.419567777861653
15.451893110375913
15.492033449488074
15.268591144911747
15.228888251975423
15.50480303856541
15.32169927307899
15.366270597964057
15.316378499629753
15.35027941281977
15.71268205390658
15.650230491819233
15.60462359914926
15.461336936478856
15.603956877144297
15.40955660997781
15.335593394258026
15.59761753321513
15.394586338753847
15.328309429323879
15.357973396847873
15.289469193105026
15.477538816268527
15.492894763976807
15.180841113506432
15.432886186004145
15.253478225290069
15.395079690175342
15.095634227771423
15.342583126034834
14.976531249382784
15.292056135013711
15.617735219030482
15.208325674580028
15.257048518383623
15.386353993743711
15.598804943680477
15.118502260081536
15.351695403493261
15.41079992083215
15.459371225004833
15.290937146598251
15.29855128612186
15.416506971911343
15.14332029905433
15.499257358090496
15.394705071377215
15.465392350132584
15.339607686733192
15.696991695400888
15.257407062333044
15.307518551169123
15.432953132204629
15.676095963969368
15.694985547741847
15.645005792372578
15.635035695344753
15.665881384718501
15.601425766928514
15.795196973034153
15.613714779010007
15.668751769977574
15.722942454225754
15.801265758022243
15.416611548697196
15.353127413653269
15.405898577958284
15.16076113255491
15.436885798322557
15.283886473724737
15.323108983406051
15.427222109321697
15.616012553349536
15.668450836139641
15.146117688825392
15.16747555280335
15.22477488368344
15.302224641176615
15.315588871037532
15.194848413334956
15.807964780185396
16.05046708256611
15.336173938206736
15.541178425597147
15.698928446698764
15.72056629905827
15.46657129144473
15.4081602253188
15.412709146334608
15.189237436552542
15.249478607321153
15.014903335317394
15.140223505051718
15.195098882229775
15.41205557619317
15.259049417539433
15.19800747257174
15.09479954755895
15.189043703630306
15.381798541174591
15.67447262448578
15.29507279579169
15.220799331766864
15.214985318959068
15.397175994185767
15.499734907649245
15.34720441765769
15.451440786083623
15.560540311836874
15.269205712943748
15.504884058373483
15.590935169604947
15.184477627529448
15.18864761179696
15.0275141030568
14.975939349351572
14.97287573316613
14.978007871765064
15.231378510665367
15.013685804527137
14.920783996076105
14.85085728476245
15.086735113131503
14.82076941299739
14.828878117737725
14.778040336278586
14.991131366026615
15.015048111623429
14.840603697810405
15.111250176606791
15.146851244627745
15.19149156662014
14.861703089316363
15.096994045384804
15.25628352085019
15.30025860002734
15.251067210605793
15.261548710335742
15.179137674025766
15.423476497419278
15.535322020276134
15.38275484828198
15.596632419276391
15.693877128452439
15.277232260304338
15.34136295253695
15.336554033487632
15.387920140360675
15.274698459365831
15.253045348919802
15.321297320357779
15.048560508073514
15.19873087477816
15.377217762875686
15.403737243261602
15.000253256477418
15.14348968894712
15.183103110623572
15.229018072602795
15.318894946881976
15.155704413605706
15.27137597924502
15.062212972217713
15.203739074852528
15.344197893598029
15.011991500240118
15.207368491078366
15.125173649313393
15.255346205461386
15.192179549463393
15.420716042933359
15.076472968130478
15.014141719647593
15.242257006937256
15.44420300159694
15.472049692701962
15.269041009886017
15.157549007541409
15.096962987664932
14.957925304159449
15.054523193213855
15.261962957371498
15.373248113583928
15.476185099817602
15.285901381347573
15.539186240561513
15.580420649451934
15.693771501785935
15.650305226722447
15.686261608938718
15.397431660928474
15.213740465429247
15.361613389235252
15.740388885216667
15.543358239283107
15.540925823077147
15.562902207119729
15.389532629960922
15.386423830028097
15.292533418664146
15.116331577880706
15.306252289089276
15.257957050455971
15.3114779821498
15.126043055480555
15.384258567452637
15.40708055263009
15.334928643059044
15.243876093117192
15.221621120064581
15.110200970686677
15.078829683413268
15.14028200321809
15.246370264712366
15.255460289199581
14.997525811442744
15.003863691760857
15.073150782779248
15.397212612337178
15.491439164620424
15.249634318112035
15.229224635878673
15.358670335545202
15.1848839030452
15.200481599710136
15.451727151709022
15.367741543547853
15.244044894112466
15.273431604622388
15.078037015101742
15.187168989867613
15.303265185332055
15.367343165022806
15.032884575884703
15.232284310035531
15.30033291783318
15.26245290534049
15.319007054856172
15.416011208168454
15.287396033525356
15.41473602315475
15.64252804192705
15.579759898280656
15.422502251574716
15.479717370029853
15.386577611232573
15.424646175815248
15.423943859357736
15.708307896991222
15.484235497159965
15.488673309234873
15.469364273967122
15.252268190013089
15.410521909510464
15.306087420424447
15.12046756941136
15.324905712640465
15.310922475400425
15.349332668564664
15.169102219282022
15.701784474607615
15.441343108262943
15.224050121741387
15.182108622235427
15.210878024804767
15.033848895092985
15.116950845328091
15.3479504570408
15.707821348502996
15.560170061729162
15.664411105984554
15.674208486508558
15.672495890367065
15.185378734567033
15.097271670940836
15.261030463122042
15.35613046336355
15.312827481658923
15.312567083990665
15.245345601403553
15.393083336701663
15.268877680609773
15.38646045358781
15.27322837424903
15.487412374179517
15.486551352555074
15.459999469391297
15.384374616346713
15.717050490083423
15.525377949303467
15.465855540460709
15.087966848009174
15.473097963907819
15.372780431289629
14.999324364210294
15.159474441232115
15.004995705352295
15.029432393581237
15.40030063220597
15.098937176990734
15.030126069954386
14.966518325707568
15.193571266730435
15.179460904304667
14.826444157149709
15.169803056711851
15.20712007329468
15.47797312907815
15.241000463242704
15.319618273296982
15.226560221136422
15.302552953344337
15.276470034136523
15.32860519155682
15.3974273681547
15.216685898043952
15.310071977009017
15.504077587206059
15.425528627165987
15.237491188707788
15.141901491916036
15.29948027983334
15.409154398265747
15.366583442510882
15.595598202059627
15.270034910446006
15.48245567436426
15.269401244431602
15.4236269245437
15.123851624033378
14.995546330003343
14.806559722875372
14.994493238278837
15.227957942883375
15.158163842365946
15.099353281625127
15.222808105575522
15.267741702492916
15.00185687669243
15.062542290780433
14.776643116759494
14.962451053674977
14.91933307336625
15.0830137740455
14.928232942940964
15.186602770954803
15.08942800357234
14.8851114746702
14.813925218185162
15.169923894004166
15.167383252219159
15.006719893677495
14.870084254537051
15.191836488310678
14.864535032254599
15.037328923520901
15.07686827845701
14.995885395111776
15.185632020460105
15.139524225351167
15.03692118069757
15.55816403385262
15.28118211000667
15.43446552937117
15.362766907785945
15.214501464210544
15.392154620835647
15.442283548058723
15.640212990383525
15.455050190292233
15.402562741727184
15.36793093229963
15.317616305317122
15.595892841062195
15.600000842186018
15.382686100492524
15.506327098248635
15.639137565441072
15.576130994161746
15.594698207585143
15.627023725240523
15.64188252521438
15.514838025448508
15.49279292742075
15.663294839587106
15.480829651984623
15.509447269195729
15.323007759253066
15.71586919721607
15.991693240751225
15.713800586761325
15.971467752485307
15.798787180172548
15.672406088888598
15.703829304179484
15.620875775754849
15.854222663421798
15.69049303990185
15.864363554132995
15.688148259010447
15.407569992136919
15.721484291303513
15.674251012354292
15.567891891528559
15.822266068123216
15.990225147374046
15.514447278617604
15.606266167696978
15.435414413350268
15.484269139422373
15.427561368050638
15.585208831843282
15.620120219131069
15.582922996912956
15.396468903012202
15.492736862147977
15.621920362777997
15.406664317796153
15.263783538090202
15.418489069665632
15.195832353053365
15.497441990979864
15.30223387782787
15.696846204254811
15.361017821889847
15.455401028581157
15.491308766045814
15.361828409351524
15.385745970387932
15.41552230144195
15.355984573942374
15.322085343611247
15.366934208298725
15.247897168730093
15.306461109231085
15.405213612303406
15.43413937485719
15.193064455192184
15.204122474680885
15.265650347667576
15.176894751453663
15.149564919850842
15.035407509133522
15.073940644732897
14.998366117898637
15.17192524351697
15.271812820683598
15.069671560615612
15.173161223500738
15.145641826670579
15.18913535551956
15.254454857135876
15.198786589178601
15.35153139471327
15.195393530907603
15.279390450592981
15.291265863381817
15.343559896852756
15.160375969929044
15.24107810675853
15.07403736415767
15.054314317106705
15.078426019960185
15.16876895252963
15.11750949154422
15.16299057480097
15.119892530440032
15.042885024004335
15.296469106521108
15.253094027871283
15.360378684772368
15.270423034939187
15.28618775147924
15.091242260919175
15.019042521705195
15.08577395323847
15.20859413003762
15.029419049776527
15.203359712156008
15.184442200316923
14.922295792436541
15.13973604538159
14.917742343163617
14.891904647011874
14.906682256995945
14.971905050475138
15.156146634853265
14.969646404675228
15.025680668433996
14.978707367346091
14.93532374737164
15.160405174160283
14.84323857044327
14.978129678459029
15.117294091154433
14.997725343689423
15.17864934546888
15.146577552841977
14.955221363510901
15.017407998124309
15.064922124780379
14.953533323673339
15.042662860007352
15.026017094862409
15.093243751984112
14.831067455313635
14.685064231840597
14.894794746326959
14.841204907925203
15.02067635891132
15.03315370510358
14.876220282280078
14.794130241452136
14.776671388544772
15.171015935219469
15.072275335760361
14.946374800709746
15.102648696894617
14.999589527061644
14.833958893254263
14.915426399471777
15.28146209672635
15.135592787218071
15.203272154922777
15.08778025121692
15.070731611441508
14.892703491203717
15.100973646687422
15.08335985825793
15.104712480284986
14.973356033146889
15.085473704408598
15.36921903335242
15.208127436248846
14.87910824461292
15.153904422987768
15.003758273230712
14.946700319421295
15.002184171786656
15.245721707615369
14.91674254937247
15.019760400427757
15.047396953818508
14.989502369276803
15.121203650914957
15.184556401463706
15.16464657212061
15.284704749341088
15.414442049522895
15.193405430246994
15.430555834234886
15.347898924107163
15.237472048223813
15.511330575164507
15.4705280809876
15.344040207793372
15.04488386073914
15.117222972427198
15.389939758527532
15.515365466029435
15.739300156596485
15.472469174914048
15.322788647500895
15.414887794861574
15.400728242226945
15.429909947411854
15.51117068263008
15.43221236082538
15.369252974305173
15.33180571302419
15.332628090256561
15.241043311225642
15.194615041105376
15.11056118190344
15.07877689852594
15.106075704801409
15.138340555148174
15.198805378806503
15.242820082836685
15.209432823274387
15.374344969832187
14.890245411917691
15.029708479782334
15.158944479020624
15.113609384682508
15.24307967679784
14.90775197738514
15.081097731582187
15.111452141600735
15.484714390090836
15.775541258563937
15.245533377299632
15.591671768520872
15.524949010263072
15.43090671227676
15.333117011585054
15.303125834938335
15.311180914817013
15.517729438352482
15.2915936429808
15.317077858381928
15.430690130717426
15.396097186335458
15.397542701465353
15.364807738500426
15.34639654096498
15.377240163222766
15.35415476237761
15.246836561272843
15.162486318421607
15.039695196073295
15.069668024724697
15.195577925556469
15.013106856580887
15.116386948167081
14.996414278255997
14.88375283096194
14.99271613035296
14.81269846891781
14.645685510380032
14.923499207021031
14.846773793737649
14.778187495769421
14.968948419281599
14.652471177543942
14.603419267565608
14.804510050598278
14.795633579389104
14.852251291488061
15.057867138899445
14.847290241607455
14.83051118878615
14.787006929664521
14.75421324323309
15.069315748037573
15.015394936479586
15.096967112231681
15.08523412664045
15.162858705527723
15.065640826429757
14.960089032264118
15.171241724197717
15.018811411949043
15.097891245711361
15.384207775751769
15.23243741281477
15.322294472391786
15.131646387590592
15.293118408727565
15.101441802571046
15.20773736495525
15.387308331665583
15.169976475282663
15.018907824058408
15.292761570644672
15.36344550729627
15.305769918046371
15.281732175876224
15.476237283627134
15.194025563520253
15.34690372936026
15.42235505859846
15.261441264487098
15.64747466729223
15.252978224162119
15.266194076722734
15.442534105655755
15.621787135309916
15.646921359828543
15.450747452057234
15.434774908701172
15.630137066753457
15.422933443967462
15.343444548196024
15.5067241601778
15.415679760794362
15.433927272265022
15.401869451427237
15.395089930474558
15.426862816335781
15.357022549020716
15.498409478538285
15.454603253554467
15.318613818202994
15.375046217635646
15.099506255475333
15.108036492762986
15.244537648880288
15.024121823676683
15.130635509257335
15.144496007166126
15.059986780452173
15.203951030384072
15.281711626891326
15.158747448573495
15.120395488284565
15.202372605403808
15.280693059848065
15.469685793239991
15.419150724022025
15.000304790284929
15.151154978661511
15.194426992356645
15.10590145789895
15.160396567375692
15.35313591593495
15.288808185886227
15.005417471181918
15.279852946355405
15.137476158998398
14.825889011007781
15.059008135062841
14.759846626547391
15.179268396379262
14.930311813544508
15.195664906870217
15.023286520674157
14.909234374534536
14.95477926484618
14.962766677757513
14.823710084058371
14.930916728343442
14.795623136845936
15.055709481396498
14.741567507186708
15.129255945213652
14.88614193284301
15.069137764003168
15.004418770108675
15.185178918563377
15.142007998487383
15.072525950258386
15.34853717004537
15.29593086362417
15.154036944705174
15.155052268002379
15.050313624061086
15.143454775016234
15.108170147783497
14.992270185328936
15.067229343115313
15.173299364794103
14.948876016151154
15.200704380322014
15.083503562982804
15.359334673287222
15.195820667678161
15.198377188076364
15.031077794874461
15.344744950468009
15.118930007089439
14.87016749437918
14.952828514961189
14.963234737645307
15.103466902399253
15.400038865030515
15.239875244879924
15.210556299524384
15.187945115650011
15.229031794109186
14.904263273593546
15.156537623931284
14.89679499514904
15.119576613694647
15.06393465055976
14.897722583816986
15.105493682416313
15.159846897986155
15.215292556417843
14.982617218953576
15.18964386800186
15.026108890617559
15.214470532946146
15.123414892578587
15.14764838584567
14.809290220182266
14.917896392209016
15.011390426281105
14.973403520466526
15.089828238352117
14.958062644009598
14.963671548889781
14.942877643589346
15.11892979671814
15.342004202954616
14.958845921981899
15.074425086170763
15.226329766938676
15.139710510549575
14.884874468880591
14.974895886109557
15.18261801872419
15.157048540201096
14.981204696380425
15.136788597041312
15.312996160039424
15.261207765264205
15.047318179368986
15.13775803418667
15.189052397436518
15.292256404889432
15.148290535699294
15.357563668253064
15.022007049552197
15.173339049572567
15.273287107911186
15.095110369296343
14.994797089212378
15.081850495281014
15.042107173880028
14.94532034083749
15.119361646625485
15.145725252664008
15.193251619987016
15.356322820828524
14.879337353034991
15.205170452942891
15.28425688689849
15.38563180443291
15.299871374731165
15.497066043922166
15.540465129126902
15.4389118872366
15.28384510864698
15.20453611294102
15.14853431064099
15.162853635734239
15.195319526605294
15.443758471694403
15.35531656877666
15.232626675275995
15.042738486891732
15.359993678077373
15.456301002183338
15.284857428723598
15.45831262383002
15.126253277063286
15.040960310773857
15.140336948958486
15.136270846846001
15.08937259411559
15.163325731735547
14.921344690870798
15.055800501567662
15.28343799791237
15.43872896419724
15.404451042573022
15.369840053071874
15.414742283864136
15.324130715507708
15.302515674453177
15.166148117429062
15.121415159769258
15.312855535284314
15.365564375815888
15.313358252398814
15.109347416523534
14.981926100950782
15.210657088462082
15.313181487168393
15.516047376162065
15.398939466911669
15.247177040526227
15.468316361028805
15.254840799614282
15.119172628495319
15.215639006507534
15.073671148457686
14.784682907854144
14.70539002543689
14.992047702053995
14.937925712674968
14.993782709487268
14.86303892383359
15.1890600621592
15.216848809102512
15.228443084279766
15.27578953167593
15.202296054607308
15.064025849707116
15.358320032378122
15.199525298724705
15.213994277835171
15.335217079832184
15.335878427742177
15.336738799340559
15.278120619991734
15.432336733554957
15.360996606755743
15.472341248285426
15.10548208199931
15.103538790762123
15.134341175866961
14.922855137589663
15.232408606924185
15.048481143098071
14.981084974280883
15.237612966945479
14.977947747967425
15.250313302708264
15.198353788926315
15.22997938184545
15.109814840324153
15.325449279178669
15.233003449947565
15.269562615630782
15.494267200848633
15.290693754795303
15.259027551496246
15.212691766366401
15.323295519164024
15.408366877297132
15.287851353325792
15.590473215571194
15.599005181102067
15.496883278872085
15.510283721340246
15.580153778101641
15.465329845447357
15.373352472500137
15.528804434892896
15.566372245904585
15.691539069349696
15.56509506760594
15.701604496842005
15.461347189544538
15.325156981051933
15.43624328098998
15.382367774683894
15.544647301860778
15.610902338798118
15.576096833659653
15.364893292116008
15.585609936738999
15.646076005180351
15.453199611909742
15.6007516662826
15.360849117973308
15.675538381006588
15.63721537092807
15.718881751546016
15.52981686082741
15.634719535939844
15.502463211387594
15.395258324098265
15.399441887441956
15.311561271875567
15.009317490809217
15.089189940760875
15.038495507668326
15.0282668489616
15.086299730372222
15.11205175867515
15.215845537862844
15.242547791545183
15.203441372318084
15.308632958266914
15.113158132336226
15.196442889251596
14.99442755843404
15.108959345843324
15.447209211915878
15.086663933327205
15.128551311994181
15.16014011731918
15.306898789763643
15.39907924840503
15.314262655430742
15.432854901714123
15.335959069544806
14.951320151937452
15.340502493658414
15.191053020203837
15.403063363742502
15.271057607780406
15.470991298858868
15.27775120682298
15.534756211805322
15.213492302300827
15.311444215890642
15.355618416215677
15.220188004464871
15.376336315397255
15.402349437313275
15.36877094545106
15.402736011487168
15.285562706706482
15.132357507114742
15.352516376744063
15.215812931560102
15.396763497138444
15.24416883249564
15.223714185019293
15.038774986975561
15.068201983913248
15.345023985908902
15.246352644923224
15.307242001332767
15.123500689239773
15.147406059240316
15.240368574680511
15.527322785351428
15.465075947821811
15.535905022524316
15.456017444227696
15.567212807406628
15.429797174071867
15.284550514913613
15.288676428378508
15.196260005016216
15.369452573275375
15.350545128938045
15.463696914061082
15.197566480904735
15.280733273531867
15.209475256734786
15.36988022995199
15.065141415028233
15.03873116269821
15.272515943769159
15.073368915614036
15.230781230245375
15.14266229217416
15.1926854277059
14.997526673549208
15.133136857480393
15.036660562503577
15.082328215740818
15.073083405817586
15.134330796589568
15.109652765817971
15.144311601994865
15.098919229819467
15.259563645582315
15.137042275997292
14.995697418921477
15.211872287568452
15.16216375083369
15.215092099756511
15.021107325946298
15.263399218789898
15.209015593506468
15.255756674190208
15.304949569759653
15.092605130617095
15.40450706673849
15.009291183134495
15.012791633835036
15.219429002228429
15.10692040004447
15.103265574044032
15.123224615954074
14.985951653961537
15.078267160900452
14.912757527989656
14.907163786564668
14.745579751864382
15.283187066287152
15.163246348898275
14.821538102540442
15.046184270569903
14.72741632459897
14.904771758397102
15.086832969378396
14.928130157795895
15.205866846567714
15.097830244880312
15.163018326026055
15.096099290851063
15.453715587703114
15.275066844569976
15.239422145875126
15.453618316567423
15.173162450558053
15.39981271613606
15.262594261984527
15.16422280362906
15.12968330888815
15.238590511363721
14.950715667457137
14.804340500361572
15.145908225539134
14.971060063338012
15.149802056034927
15.347132903397416
15.281754140512644
15.319852737931878
15.158561073522504
14.937135865875268
15.273783937437019
15.201367721645969
15.127697371533275
15.183543772419103
14.98628019956483
15.234324783490704
15.290890028311454
15.36273338233217
15.324668501708974
15.509412296347957
15.344596516850741
15.211616332128443
15.44433029912065
15.32552756495217
15.14407734703766
15.021155249451473
15.009626695113823
15.034952837609623
15.26401799340587
15.091341195444391
14.900257723809633
14.979021804562358
15.309751545207428
15.113107469608122
14.94292896770011
15.075534981656814
15.213970602263037
15.269313067937144
15.328532703457048
15.174977167617987
15.46503577457813
15.442883451350369
15.549040839810305
15.534249920336139
15.650376990461334
15.527706702980241
15.733048664095497
15.583844602384252
15.439887135364291
15.616554412457926
15.468065111154774
15.70120977953506
15.573904363706077
15.428993255186473
15.53263901895291
15.234454686933159
15.556805104462809
15.686055907310552
15.583391676639302
15.677189858330268
15.708004613398476
15.625198971508587
15.428409827445044
15.408728100578301
15.524535265914386
15.569897533188424
15.541885398162776
15.468393144677437
15.395050486782242
15.590244443939183
15.460239303185553
15.444516472381533
15.496107279788658
15.48358035544952
15.488882150067692
15.580214458538357
15.474914367574952
15.448570706640984
15.395810371851763
15.398166528109499
15.472777777377653
15.58178196219741
15.284141041342332
15.317946607269894
15.373565619913268
15.464369444220708
15.451855546716148
15.33326456131279
15.261689299137148
15.394136000697463
15.041847830384214
15.29496157030021
15.251743696820796
15.577947674748138
15.421514093921838
15.321471403069935
15.201955412623708
15.18512596345163
15.055230010520477
15.275131279296579
15.188888000615608
15.292111228791388
15.58291504504579
15.407235345620451
15.431461862390114
15.43539547822862
15.571068729789467
15.602193043222108
15.58240032378352
15.512922085182996
15.716924073834615
15.76128668229564
15.73645161848518
15.900500494505433
15.914955304842872
15.879131800356792
16.12773203009707
16.17044860974796
15.94579145099144
15.844583323723395
16.160292476249314
15.887909536026724
15.943084281252053
16.068681391468495
16.055769590450392
16.070947022920777
16.04207270192717
15.939283920783662
15.729369788698591
15.72042773672575
15.523734323122353
15.762232958512687
15.599469953181236
15.583088136511938
15.581105420405718
15.559865035247606
15.491088264944944
15.780491813796308
15.883819399835538
15.89094366050964
15.91682120592835
15.702365776449497
15.804239271492888
15.440656704460695
15.420422467484446
15.351689511232724
15.353625716353706
15.199483810985743
15.53977249311138
15.335413330444583
15.337749537106433
15.451977646645236
15.43609581229409
15.453868283351719
15.448835898856723
15.40817521740662
15.47482386074915
15.432924613046124
15.526229407037592
15.50565601591292
15.365471320064389
15.484674884756672
15.52594401154
15.590648040339625
15.514251114873655
15.528569033033985
15.521057704646694
15.602593453611359
15.61225046787832
15.325798095158612
15.818393511731971
15.523088548125731
15.418431249620589
15.374091837396632
15.537466326942535
15.647107411546994
15.550662580563214
15.420151896191138
15.505738325124883
15.643173221307542
15.743714456513128
15.48898294977689
15.524199395141691
15.383016005193669
15.58793249758195
15.452880043534885
15.669491817037041
15.423485406482559
15.536749302738757
15.395880977961484
15.56860981030503
15.368567625156167
15.417748278278767
15.61774970818193
15.408828020764318
15.273041708650137
15.474279867051425
15.730676514962799
15.464902592331454
15.598057096186292
15.138674645774
15.566478145759316
15.499073092070171
15.357185321784103
15.469596140764349
15.218950495314
15.47208990489926
15.063772717077134
15.265238495450918
15.430973950085923
15.355962631635263
15.459867503627683
15.217959522700355
15.62917743407224
15.395058284348035
15.535250488517907
15.40816072448106
15.39282665625472
15.255880677563152
15.139555405702355
15.224494204085985
15.339023577682326
15.33388897139696
15.377533944349073
15.335451720511193
15.280791361377153
15.18358478248926
15.487085963435213
15.522983139917676
15.25432211772861
15.349293138138707
15.351180017641965
15.439238444718445
15.486128780159254
15.326264723100005
15.18638931561822
15.216545201144456
15.178074800329025
15.157669967511513
15.253530290948104
14.96224846432531
15.047886591516063
15.217256896277725
15.44569627312029
14.966118027974769
15.19090281102489
15.24289911324104
15.235929850961174
14.998407997413251
15.347758302076395
15.380686578527092
15.14545301339144
15.412244077773774
15.483330844960031
15.329180905328046
15.149371295920867
15.157312566107933
15.43078829922265
15.222660585682144
15.211491085698704
15.095593510193906
15.282086941600543
15.284285389261354
15.178921108271243
15.126125077677035
15.24907628766065
15.10485516428536
14.99964861728332
15.116201912258582
15.33225153956924
15.330542588359172
15.324619998960335
15.260861724870987
15.156181113156304
15.346281210053027
15.418627010352967
15.293334071205248
15.0073579218698
15.029160778594461
15.237726272326432
15.054363925585015
15.104349033956307
15.020136923667392
15.047754154197177
15.060782953219112
15.298883382752775
15.32692026166123
15.205104316638895
14.94887401836246
15.049492178851958
15.219855142705526
15.38035329652587
15.11936528101853
15.459446315793246
15.298563613030678
15.385862542482936
15.304663056971673
15.234140789131876
15.23960029295319
15.30035457754593
15.042635532189044
15.093289922174945
15.211901622912986
15.134228407942112
15.220660234157043
15.191392032189539
14.940886987089927
15.174111687025915
14.98864784146944
15.25698740950207
15.022708825988714
14.875592878724593
14.8741901953337
14.971562768906699
14.97139780865669
14.979876911824684
15.129256058323753
15.162953526167804
15.31396726757489
15.149985649160918
15.205071372799893
15.314195271217228
15.266927538367211
15.05125298526527
14.968436701360272
15.081216653118627
15.283415298883298
15.011276271152587
14.734525771052656
15.084070855781171
15.244722791118226
15.161173495617367
15.117327184126598
15.028676637187859
15.036472450745906
15.006919704415955
14.599451896683137
14.922515071290386
14.848860688836037
14.97863869308876
15.006691304916014
15.128098952350928
15.290501280598189
14.982788068330802
15.221048988942133
15.2808067986553
15.301434933648517
14.988676804423728
15.142769659991389
15.27519293941169
15.217759601735674
14.961555965131913
14.885262451601475
14.704178005560065
14.5816507207899
14.777773445439074
14.700582582988657
14.620898623497535
14.890713694416078
14.798343930168215
14.654520916130599
14.826207328989085
14.797800890478127
14.458115448720045
14.75186487439295
14.855816966927472
14.75357237486967
14.814292747479488
14.962225559876448
14.862015896635093
14.634667017916735
14.712521253666385
14.87801374170564
14.95436145105514
15.193380140668953
14.865141335813467
15.088817153887275
14.786093438847772
14.673696788539935
14.774626282212171
15.00255505749475
14.620532167323779
14.42280392352003
14.370478104511534
14.347470494016042
14.05883630638467
14.393380153826337
14.526935448794642
14.604711429555287
14.769744833721544
14.76463336437814
14.42953627057612
14.595745050485956
14.630634503273525
14.856611783072568
14.910569774772728
15.187835744078434
15.117682181790654
14.860166593201246
14.864355119435519
15.081358957808709
15.00655110184699
15.333228124353306
15.409431073583432
15.09514112888175
14.998022678801494
15.07787010728763
15.038772885546724
14.943947592745342
14.798438110571922
15.118951197825904
15.039025795271392
14.980494455437336
14.832888372018136
14.945378153044635
15.012342044402201
14.923972297522099
15.001379832945625
14.896663763046893
14.72100984329745
14.718938896641163
14.812907292754463
14.733856175661296
14.653498683973622
14.842446228118604
14.812169652785528
14.92066446846403
14.741662750693566
14.932458844904026
14.909473053273063
14.891057092616052
14.927477707144996
14.890393786987309
14.898505566385507
14.762172408053335
14.730952568564062
14.597817575689898
14.665469369016321
14.882750613731353
14.75004789211245
14.571672083255203
14.529873142722321
14.796558521008825
14.699549073697318
14.919015520008461
14.823246064751435
15.02107252109931
14.760698284634273
14.69966910142042
15.023127379716358
14.97132164591179
14.912833081735997
14.901859891822802
14.83797867477155
14.807206693229487
15.016822978807975
15.123697902412266
15.143510327250267
15.206306158623489
15.162807572488754
14.955935561071595
15.094272263406385
15.18724735200176
15.190842566928115
15.190051612562502
14.830364223639354
15.115544844952677
15.204369169178
15.190704766953813
15.116013231985029
15.09694272843714
15.170067807244028
15.215138219233971
15.17614914672151
14.891859153782649
14.794525059722254
15.174885918372826
14.892490072770078
15.017329230721876
15.230305927917334
15.100426800483207
15.245401286125324
15.533363205776874
15.231005825280558
15.100358987607894
15.228288196284232
15.113604828722016
15.420166603279707
15.239122360144016
15.133998731913346
15.405548702385673
15.206390193747282
15.438552687315953
15.447387906504055
15.294869355604211
15.463298240391053
15.27842063028353
15.353868310084119
15.392041371561778
15.308799139946322
15.618233686395465
15.137478068531042
15.355620391297176
15.50776506466807
15.35677654468597
15.03112331485306
15.000139481263902
14.816337514150304
15.151926023251509
15.090126766112387
15.308455666990248
15.46184921798577
15.295119413179982
15.366434671506216
15.239765173040194
15.07119203945756
15.36408517533136
15.209649522933448
15.297442902480546
15.251986428184411
15.17132255635373
15.262670180941711
15.165879853725883
15.25675843460938
15.285629650710309
15.29285452722035
15.358645569398353
15.40249658224825
15.367538781915048
15.549365907778022
15.418941936979063
15.301871347755496
15.133458411109618
15.141617356032869
14.937575561286517
14.736017236918517
14.992874577621581
14.911335113930837
14.989941373929396
15.063246011188482
15.037513480712942
14.952662192547361
14.854035022100412
14.777852109019113
15.032663381406586
14.98627631105599
15.47408021113714
15.184959957245873
15.10031200318301
15.455191061355903
15.280290041144369
15.393370431517305
15.182997294465894
15.188816534798427
15.158124574960565
15.154673682073849
15.428586331521675
15.152542814267667
15.398520873774116
15.393511337465029
15.39809496266263
15.33933520184126
15.290359255587209
15.11069297880122
14.870220878230656
15.370950725558298
15.275715102614255
15.377224057760161
15.385628591562753
15.272571616412055
15.439481728230156
15.416004926537337
15.417950258430652
15.548146257528616
15.453327860118055
15.277392410359294
15.335276923004518
15.486771485089605
15.522412763786505
15.43836684839995
15.522733168426576
15.4152602652833
15.296975606554618
15.306595220817437
15.17845375763617
15.341365634799475
15.20259231384525
15.564646956565626
15.42896918465796
15.6717752458256
15.368515359393898
15.50308761477556
15.438335138851885
15.456142261856094
15.143025883958472
15.36511255020697
15.250680868664796
15.527817777590068
15.508362175308575
15.71039882761002
15.595393271398777
15.627753044405548
15.642033372883924
15.70778712718538
15.869081366995706
15.793322652721253
15.711012643169902
15.987778800914407
15.772919692330392
15.645801712592865
15.900282840359095
15.807497934522466
15.727347020279119
15.721685098469251
15.62114487473089
15.661409874510783
15.745738227154078
16.001199446978553
16.089938307260276
15.975182682658227
15.909480610176187
15.713645642784735
15.569700115793093
15.88545992845262
15.64187001909177
15.417514411678727
15.598076092718038
15.641348507952696
15.602132472865145
15.603193234373368
15.71659259559786
15.56549400823012
15.738661753363523
15.740664155140918
15.69642949080601
15.664738180883091
15.648302270796506
15.416821716359234
15.488224378637586
15.629090175935639
15.619352673746794
15.483573817544691
15.837576651314253
15.598192297221944
15.737876065822444
15.62861163858668
15.833064119809622
15.632645370621438
15.641477435264914
15.505457403614226
15.554863724552408
15.583317701312172
15.69396435825087
15.75115130774327
15.721564789014684
15.842037224644242
15.443565893233929
15.701477265215699
15.937878804662695
15.83841762000601
15.718153190929348
15.811408249230738
15.83671453775679
16.08424994372205
15.94704281576213
15.528594892472462
15.645010461976586
15.91242892524841
15.954905218567227
15.976310027419647
16.0748135279261
15.935666701473453
15.609381878900669
15.537527766830793
15.702269904887265
15.76196036530433
15.747191543128295
15.749082430736184
15.53137336281127
15.577993148815283
15.869234991205795
15.520161857159327
15.304159730184118
15.464707866280822
15.357469427190194
15.282087867949702
15.197453394817606
15.464048101016077
15.505612288624912
[truncated: 98,002 more rows]
