# Supplementary material for: Comparative structural insights and functional analysis for the distinct unbound states of Human AGO proteins
Source: Sci Rep. 2025 Mar 19;15:9432. doi: 10.1038/s41598-025-91849-5 (PMC11923369; doi:10.1038/s41598-025-91849-5)
Supplement: Supplementary file 6 — Supplementary Information 6. [file 41598_2025_91849_MOESM6_ESM.zip › AGO4/r3/MID_L1_distances.csv]

cm
45.483637635025566
45.58117035251079
45.47069272059162
45.17095395171162
45.27800611276756
45.4520704326804
45.58082932067665
45.381470924760634
45.31271333294179
44.99753773006313
44.65315615193186
44.924487452815036
44.89164725638162
45.07551962404512
44.62731902239903
45.00300602099629
44.99632631961011
45.08233608044308
45.0934365483905
45.094218244526466
45.036253800668824
45.1756399539695
44.694363096584006
44.585973280725064
44.72791683925869
44.53282795187114
44.73098911785301
44.83339857759785
44.57578524392244
44.57631365533602
44.63765438368595
44.6554834354875
44.121219827504724
44.452964251179786
44.2228581091789
44.181103597454864
44.06004696296844
43.70250892180298
44.524394922094004
44.45245647196158
44.978100854032064
44.970922354643086
45.2639097456373
44.880576811113805
44.77131208244989
44.930771240190644
44.95180169298364
44.634644891565216
44.4348749526448
44.32007559531072
44.26284506938444
44.31692072805477
44.07892677575591
44.58831645962771
44.64390598762861
44.10362270534689
44.538824826667664
44.61426488427531
44.36902772143744
44.64919202361815
44.73378321243344
44.48092337925821
44.824798339182145
44.77431705607897
44.81756934203996
44.93456634140127
44.97299282112776
44.76863032406993
44.5450453286751
45.170918479158466
45.150480349871174
45.469781629999304
45.30568336615621
44.868342102056666
44.76898780741962
45.069448008671486
45.099716979704816
44.66083315373994
44.88948459731787
44.78964260615746
44.78903268816082
45.13786538817989
45.17870081874795
44.76538404259916
44.72469425968509
44.80922852751643
45.49955098236056
45.438183753632394
45.43286742793224
45.049985306620364
45.00841778044211
45.41775482524387
45.2002232057997
44.98812088239279
44.7682832363239
45.323106199387965
44.93217531647624
45.21304017532112
45.623534731142165
45.25695408319081
45.33928474917329
45.43177199186537
45.710722474328016
45.649467195470244
45.72656500373973
45.76233157588006
45.53209662368176
45.69950223524956
45.76430398240208
46.54117150786008
45.723071782280535
46.225552645505594
46.35344851665585
46.22932812249063
45.848435913422286
45.67894603474369
45.66774378148924
45.57026435662389
45.314946476483705
45.67554183511824
45.70890241630548
45.80646631418342
45.69321820393903
45.916582633407465
46.00449081946347
46.00188330044098
46.1068629026199
46.34466427733024
46.28045714785277
46.0969950145633
45.9751835176914
46.50366471738334
46.11500942750026
45.88443481222445
46.22579056131566
46.02590189171582
46.25570886843147
45.92895329026156
45.90811232203128
46.20147695825378
46.5880428579174
46.16090212742061
46.27345229336825
46.40058663155478
46.069727911031926
45.89919256143167
45.95927302703746
45.967168329257674
46.23994573372002
46.01697035134308
46.29093224985214
46.21239124092419
46.55979641060822
46.09007913337042
46.371737751382916
46.09898784298015
46.56335097626488
46.51750545494816
46.28033823620865
46.64490221332372
46.509658341727565
46.79058859065015
46.17188263596429
46.59042694276925
46.61608249397793
46.17065729295992
46.68628356888427
46.807156605137685
47.058419132529934
47.08128651889228
47.015973847626924
46.91747523832753
46.73525151409542
46.244976294496595
46.421248431647584
46.3093410952044
46.10410653143937
45.77141057958817
45.7656116920623
45.77890652492978
46.13803990950935
46.08218202103901
46.09563656934331
45.56676232148413
45.79450997605813
46.025650713553055
46.08403392784702
45.453773785963946
45.21613378894669
45.15640639339155
45.38764883306863
45.3690982698901
45.18677190253312
45.473184534640595
45.546984909634055
45.15121870452552
45.22696767147725
45.14520505399088
44.97436465515945
45.11811677132297
45.15925531431414
44.765436513427474
44.853362990466024
44.7612210998141
44.795176592351574
45.41780104053574
45.39140132768487
45.68744431081967
45.34117799338156
45.64245774448742
45.836748772343725
45.97154467955545
45.798402652883524
45.75286348885312
45.2969935937132
45.311299416984816
45.637956017274725
45.14642202574282
45.20118565586749
44.93332975371266
45.040485392987655
44.927343144050575
44.94662598247802
44.93291370037976
45.061211752201075
45.10910554076056
44.71374542481931
44.84523786896039
44.877890315654
44.7599203771889
44.363703811197325
44.2372148888848
44.515796405996966
44.216613276997094
44.323004130926236
44.16725703649636
43.923799429168724
44.69108383549504
44.51748857385531
45.08067172576958
44.93947070224583
44.41945296973324
45.1457128200575
45.113041159287654
45.15173554235846
45.22828186672342
45.03869863394481
45.47512913400033
45.614129532340066
45.30737297013039
45.42590077514838
45.624442887165166
45.3749145709964
45.43677941675691
45.00067587078596
45.62170231562336
45.67707971736209
45.81566375515579
45.64829435470598
45.41238201725429
45.68060751460243
45.026768133458496
45.335820451493184
45.25708640189605
44.71190837976941
44.91945068430876
44.811083151033884
44.99805392089226
45.077211968407696
45.032114766965705
45.14441272353794
45.45731194910658
45.23388630998446
45.069448009202105
45.37022227271327
45.881682194554955
45.44292955771063
45.41668960141456
45.20589714548112
45.18068291838646
45.355643371120856
44.93524012446742
45.28634962823894
45.54982150237985
45.584680450153364
45.8999894837232
45.99628132800378
45.983246102295986
45.56427277537901
45.70246925783446
45.8502104746793
45.65003158282853
45.9368265971308
45.64456427855174
45.44864615405377
45.236407028619546
45.32657149001062
45.38033297652446
45.463667246041005
44.81453618315494
45.00019476990159
45.45561225218497
45.355115697465635
44.66785853857931
45.04344415693631
45.06227039947776
44.80883500997418
44.74287173510559
44.83273552419095
44.87017289801097
45.27843209835662
45.3212179702692
44.944781384552556
45.207809811439816
45.31587435204613
44.821896037332735
44.810980158039136
44.740159166723316
44.71945633801197
44.362961957640614
44.754344767114695
44.893410682223454
45.10339434455596
44.95665067511354
44.83617842916886
44.713253938748274
44.8630555072041
44.889039332092295
44.893993614965304
45.246400357380004
44.85695574887638
44.99233952814799
45.12639996907465
44.81676352340659
45.21259173224794
45.571824232795
45.235289269529304
45.35282580265208
45.25995822502474
45.34685967092541
45.27179941475285
45.01228774682528
45.1360777836252
44.88061541916243
44.701505652290216
44.65131237504043
44.62034384856221
44.84807088043493
45.07016781340948
44.53373456156542
44.967359435231565
44.75826356131561
44.49717411615103
44.68272585302874
45.04463000738142
44.5491833478523
44.584963144522014
44.957385832301775
45.174218383403364
44.87401631113478
45.044610540368005
44.8006154715089
44.850264049368
44.93836384321122
44.600829642319525
44.403542160066806
44.34400116595586
44.76964275189687
44.309874115721215
44.96741196474303
44.55104462194354
44.426524407473806
44.52426106493763
44.18872383316376
44.58247583679981
44.55974874993164
44.50391287505929
44.56989277144828
44.76076150238253
44.74820826076275
44.389067371265135
44.30584944887492
44.44660944812205
45.01487243078066
44.84754901199844
44.900222313619246
44.71732630867888
44.30759410537756
44.080469927008764
44.53093150865762
44.70660193177767
44.51938445626795
44.998881471501235
45.22056198909267
44.59275582377535
44.72286466044129
44.64449212728957
44.58190864254119
44.44202415587292
44.554388010282004
44.61162814985347
44.20773162737154
44.01976898629407
43.974150355862186
44.20040551442769
44.238686627862016
44.34698284292554
44.61423192364616
44.192652828755094
44.60499165881345
44.427740403458465
44.38930971921262
44.29480075498843
44.68543868821361
44.40183391644877
44.63967882107231
44.5657894237473
44.635443287372865
44.54958840572457
44.39763087013106
44.03151503808853
43.88515067385997
44.03890213926813
44.386384158154144
44.45141773469915
44.245714717511774
44.29025448269902
44.410696941001305
44.825599498169
44.49379665027245
44.53461756878631
44.1610417446197
44.54246853109354
44.38318234926484
44.54524381407707
44.194767455638335
44.20537240807982
44.17095471403994
44.629710947411404
45.179005598910535
45.01906669700963
44.52249014658075
44.26222325316794
44.691370936229006
44.277867407403775
44.14377370263851
44.11887794559803
44.13395946981667
44.19398084246461
44.53321011927789
43.984207632959865
44.13816404145063
44.20090423448222
44.14546239308985
44.52657150471696
44.23914870605224
43.98183872393602
44.05811595484693
44.00125944879655
43.93664069583487
43.833490116560405
43.92756290372183
44.21764567787405
44.15203305603938
44.19677569111773
44.31921990888298
44.20874960579348
43.81322820571513
43.8162726059661
44.024715021656625
43.749418040372085
44.168119776673336
44.13543478451349
44.0080104237283
44.21682038861785
44.13693815312092
44.23049212663192
44.31046021715134
44.34268845346664
44.5737165869995
44.516826627550735
44.63428603989484
44.480849247738625
44.77175962147531
44.94487479775404
45.42749844026222
45.75463939581005
45.26090452513654
45.0044882601419
44.91456685299005
44.96581789487782
44.7580663627649
44.6485550815624
44.73766447545818
44.60901559309369
44.99076125462438
44.38851061346509
44.35419699629163
44.7832236905087
44.87330592591097
44.79664081913569
44.901350606191144
45.0850268147725
44.80229447809041
45.33940043754724
44.886586206188845
45.00633351664547
44.71551251523556
44.45417382568846
44.30643798598349
44.23966065649888
44.08985106225024
44.03811244430018
44.095827193215285
44.263099529728386
44.47581571024808
44.023621497627886
43.97562498237493
44.368405141192284
44.18579128741179
44.16439242585232
44.374639292062064
44.28878230907209
44.28108180023166
44.219127882057215
44.30520888130205
44.0439270431732
44.299143222786284
44.42075945828344
44.75252094649013
44.86794002581879
44.92676972729366
44.69293019972808
44.70812426755662
44.61780215194485
44.32311375161552
44.4699523670845
44.31750648584178
44.314639276795475
44.3857962264536
44.24804217793128
44.58757680194776
44.81222625730135
44.53343876520169
44.58071784891282
44.74858169999982
44.47275034661347
44.581005897990565
44.47517403714015
44.43724128492172
44.364014576758876
44.51635196963541
44.69952979402481
44.51730473736769
44.55606708278004
44.45494334389909
44.69127784200356
44.411060516734615
44.41821034292425
44.715043311549195
44.256217989410516
44.134310525519965
43.9919846729792
44.270263745972954
44.112377568184414
44.15807366450039
43.91266760072577
43.91921306352804
44.1511938518458
44.353766408442446
44.24817140226101
44.63333642142361
45.112849958901045
44.7172167842358
44.64724064678502
44.741168321265214
44.613689883288345
44.29723311345072
44.27546202638494
44.935124606649964
44.52964028404844
44.28573123827555
44.432070930660615
44.480696936043394
44.238475721410516
44.44687309471656
44.19793458282021
44.39600053725561
44.57514122274294
44.1987200946394
44.40066541648758
44.35105387424945
44.70553184638037
44.564117497354495
44.62886109096432
44.59592643965687
44.939952535213635
44.69541761856947
45.14870608472702
45.011551146977475
45.25661388212895
45.0502573078252
45.06740990100059
45.10714955344103
44.704691992421935
45.13273859435878
44.970301523088935
45.748736327780286
45.63551816735444
46.06655148362911
45.50290425886666
45.616379880801496
45.62455032830229
45.372473108582845
45.49876721663289
45.43806692144488
45.49342434482609
45.62879465418976
45.61406663744791
45.54846071456618
45.48705588019446
45.33250513798874
45.33049997140771
45.709106405498275
45.10652442912256
45.38567377439735
45.3630179592481
45.69107310680017
45.4908775086389
45.68882529157933
45.3006978935186
45.26694337409816
45.48211027865396
45.12382018813956
45.319908040365426
44.81452201494301
45.030210697504565
45.28276627615531
45.363186707454425
45.645025615414276
45.335230593679675
45.68651915540986
45.679154874964894
45.53594163666875
45.4490731575668
45.593572101262446
45.5939718439749
45.51752626582183
45.943769332086575
45.788515807906585
45.51333636681847
45.80161607907364
45.59549759207992
45.20920970747294
45.20686449478964
45.68799446583714
45.68305328312412
45.916336529063365
46.13965904758571
46.20407049277153
46.26855210737146
46.18011212611912
45.94311438863329
45.683949836078774
45.85174271369897
45.645878070917625
45.75528962533366
45.827809477489275
45.67757291896553
45.76940615003896
45.485236445009704
45.50422859704237
45.39083393028399
44.94705520200915
44.99779468285776
45.39066842570353
45.30579704853758
45.03271229000277
45.14134204718522
45.273513418123684
45.15150550358023
45.41460715869605
45.0048466000806
45.69667612912971
45.56328095909751
45.466087070569515
45.349464878482145
45.542459095150384
45.52697244981632
45.39900916785851
45.52443403909608
45.346541304010124
45.680302269278684
45.121436939077356
45.31144271228818
45.005132430496374
45.213490876198016
45.20494657436825
44.713542556097764
45.131382567267536
45.1923340217386
44.85117728978257
44.603257615416496
44.64085750335453
45.16994095751302
45.556114163427736
45.15936824077267
44.982404746004185
45.1326760139453
45.41669802900312
45.38370673260949
45.81171801818063
45.34986326026575
44.92835243808375
44.91284699722265
44.97584869531177
45.1085172630988
45.03431872067829
45.099954346476146
44.935661738055565
44.63160821671956
44.55730862244308
44.85234621530419
44.82813364099598
44.38384132495843
44.8181747724861
44.42178068172346
44.91784097558697
44.94758144879809
44.96080313469491
44.70512216758234
45.15000233163415
44.69917039323625
44.67788043130629
44.71288981671167
44.58377407698859
44.71416454858279
44.82818774436177
44.7812792317179
44.94322321925036
44.867310303329155
44.673491008585245
45.084287975223766
45.09947895916778
44.75806519228432
44.89881930387675
44.821510791211956
44.988301091165454
45.09520627451786
45.16072833171538
45.42984176825085
45.04626516157073
45.201544660288825
45.10954911147552
45.32405512233986
45.676823748489724
45.227697154620266
45.647166012337976
45.74895645785433
45.379539523960155
45.96696035568953
45.91424042216592
45.64483498787137
45.77643638140341
45.28483506519896
45.043004371611644
45.42548791332383
45.31400381997072
45.599943857921886
45.274656170787175
44.81365541039176
44.72207727072554
44.897522983379524
44.7487864417753
44.43947680520466
44.629870326090746
44.73950759253921
44.79349757744722
45.13826399097132
45.363964880389254
45.72645704847114
45.21624961634251
45.40979266987175
45.759260006597344
45.528420047654
45.20643487325485
45.30149698713952
45.48811261683166
45.34166683128936
45.1368202831401
44.98887484163938
44.95356070274572
45.07600178708426
45.6675569212463
45.587462765758374
45.47493770460525
45.57383837200008
45.53972829339076
45.80095810648058
45.883806969590836
45.75525541360488
45.97723504879226
45.659634633647265
45.56175201836896
45.39275502248631
45.90846510735333
45.41648919596918
45.86652474904001
45.823504388743366
45.94848325022866
45.78312026090373
46.07566901912354
45.56410903670235
46.04012078109802
45.86749915581237
45.9296330152042
46.35772632520488
46.35564887949171
45.7748812942135
45.72103650626805
46.11138081251103
45.97620038937219
46.04484892462427
46.22181310384734
45.884483886831504
45.74090757071854
45.84237593342223
45.87433477379694
45.81640971366333
45.56820922279614
45.26005382399981
45.54918452806544
45.12740715716264
45.33716986121879
45.20992111434573
45.28314418398262
45.28811847619587
45.05713417896909
45.30854515360638
45.318265820092066
45.30980231295372
45.22545000918084
45.52446139221649
45.48732368124261
45.61330260120698
45.82880347785767
45.13675526496702
45.02973427989342
45.140257620866684
45.3136437603594
45.5792852070402
45.66768342226998
45.06994121534427
45.69618770764804
45.35870029513837
46.0992521884842
45.71652796841925
45.83678602776206
46.01939547294268
45.40814656377922
45.77838462329209
45.531601005294505
45.080831488730034
45.40808498548616
45.53410243968558
45.83966270086107
45.688323152146374
46.08771026664246
45.74555323877431
45.5073486407052
45.507768049558415
45.78478003296752
45.507652350976855
45.743241304081806
45.91458485562769
45.97809526793592
45.573911288882634
45.89167953049742
45.5043274050751
45.48270204931434
45.38574427028718
45.249893729091276
45.26536131017997
45.388976779285656
45.373474789626094
45.06650900682214
45.62082363578458
46.12429183805423
45.74590792800629
45.35172381498278
45.50967495185743
45.496778629214425
45.40726276659704
45.36987428268247
45.614809747684426
46.03703067589331
45.71620200750751
45.76675291120829
45.48049186244443
45.60667142234891
45.54008134823668
45.39003924254012
45.61423467412075
45.407262285763586
45.13920712885062
44.988121586400865
45.112904937077445
44.77485283149115
45.06602058585193
45.22553613312368
44.88682562519302
45.181310886666445
45.51402608504827
45.45076593318848
45.271760147800336
45.28489218032157
45.35404009330727
45.07012154148289
44.95512495241568
45.05624105426369
45.42564927193991
45.22309174245965
44.72777476445774
45.5060041394361
45.591783740268646
45.80399924040077
45.604356371946515
45.34467007348365
45.87482486529315
45.93821522329496
46.182000649510385
45.857800414710454
45.50659928073983
45.36561395683701
45.21559212014739
45.45431863462046
45.46839834640401
45.703897560429866
45.588209540558836
45.54273633230299
45.6773661226507
46.08673908402375
46.219114755909
46.00380767507615
45.93490844651012
45.80636291816159
45.72184502040949
45.91952045189754
45.756700309509476
45.5855009096573
45.81098723181796
45.424668534595995
45.698694141072444
45.815550430991415
45.78697348999949
45.66474735339037
46.267801179426854
46.53461374945051
46.45212367399168
46.01511950496929
46.04109789974106
46.161531282636346
46.19453365155737
46.326239138729555
46.74110167000038
46.50869277951301
46.360807500095966
46.39820547611244
46.21855664546895
46.733034535123934
46.990365378657614
46.75685835217458
46.829525155937475
46.83200139329387
46.780182492605654
46.322043442126635
46.54267595842701
46.65212278077703
46.45546321357238
46.28315327300322
46.24992253600649
46.71571023464061
46.66301446073849
46.57770749491122
46.55190356481887
46.67750250726937
46.413186792023325
46.72387152477756
46.61667105859629
46.437665117542394
46.795251943389914
46.68968833810037
46.343823283476695
46.1959481722367
46.33147946162909
46.37510920839513
46.371052588975274
46.365596693109566
46.66898713246278
47.13305887966168
46.85927148055366
46.86666800527652
46.764049191828796
46.5846404034799
46.06058747287566
46.368230554676934
46.938504726701446
46.69760866098888
46.42228535588719
46.60568541600785
46.589371675252885
46.39772718177406
46.39731341859583
46.41119589222336
46.39893935536588
46.22991348528124
46.25291993823103
46.265010513602085
46.1547416869393
46.39304766747842
46.14432134844762
46.46528815055375
46.28619034726274
46.63169827194397
46.684418321367765
46.324866535870825
46.3759129891184
46.2389649967917
46.201420956218804
45.97149930336487
46.1570808375438
46.22877386459692
46.24773941657917
46.189952228542566
46.21866175844004
46.25133532689081
46.27753784291687
46.473809480857106
46.1673705703666
45.60408801979068
45.65037921440662
45.8108550309353
45.71474501461899
45.61012139392742
45.88512000347288
45.8529715533394
46.33616430919111
46.22688522106702
46.50597172262525
46.280046398736744
46.49495635762206
46.67252683569062
46.73533862584403
46.35927696559472
46.46935272988468
46.54803576628046
45.868827358046495
45.80790696328692
45.78909454038271
45.900772544747355
46.0029135566154
46.05397589289212
46.226406022312254
46.27967798954336
46.405438061075245
46.33483119301224
46.387718406156104
46.00666077562553
45.795018288036
46.09113587847979
46.389757738537654
46.0062075273011
46.33656146808894
46.306643514454834
46.1757968573282
46.39713875376752
46.04694648124763
46.39488329901986
46.11004500022891
46.36014649850768
46.51392862586419
46.56096912668376
46.515975430445515
46.25523994568491
46.11427196788916
46.2773594262486
46.388704030540815
46.381626815471776
46.19845592377666
46.58647136044576
46.40589440724801
46.541966062387324
46.5985812654613
46.987669714998454
46.604344403720795
46.75855280191929
46.62284667986553
46.658816205643916
46.704497850727655
46.01176396011524
46.120382536654816
46.34480239134736
46.23406112200259
46.3483943050173
46.37598216730543
45.99838824450506
46.35219981101407
46.33439998553444
46.60305293007262
46.688551012455655
46.75787980805553
46.56919554053977
46.508952493778956
46.436125736464625
46.172331901993005
46.310139553313974
46.10428020351549
46.64433346735087
46.75733925159795
46.717982964654716
47.153103987521874
46.89952484397247
46.80378379955501
46.52979157216255
46.42142160284011
46.31037526196823
45.770777545098916
46.351200536480476
46.29857707960468
45.82450942226957
46.3693044941062
46.345049515390905
46.4459779422189
46.623770958781996
46.45730520775155
46.499298918208176
46.51433688316038
46.47627630673049
46.28310200532729
46.48399285330285
46.58586812858142
46.711614882800774
46.30583587553224
46.18501964456067
46.64210167149615
46.73396974984094
46.713833964094086
46.27768698624242
46.18238372145534
46.44616868149168
46.18688119433139
46.31386901905377
46.87761318940542
46.530113163315555
46.59700925132954
46.644113070606835
46.54480926100773
46.82089815787201
46.536744618291294
46.90333920920099
47.401464219420326
46.972667080529106
46.941983927333915
46.86934745439321
46.88957373339248
46.85470942224761
47.31253585163826
47.65309922063463
47.60754805271473
47.469949942803325
47.54553204142907
47.174677848526
46.729888011006025
47.462061239880484
47.80287619875608
47.34303122258034
47.263208443406334
47.11214894119364
47.28081917908191
47.169453790920564
47.19422330204334
47.08603029817878
46.827192345585125
47.12840468891713
47.025265189774494
46.85599615773346
46.49353910664183
46.46577837047519
46.34852269413681
46.326064718878136
46.35003295652514
45.91832429780638
46.121483676174
45.891911259927454
46.41303901754014
46.063113115863544
45.98940092448597
45.95106444819303
46.03651753470866
46.31347420937235
46.71768307773212
47.11449072141707
46.95484391070015
46.90066380922682
46.69480354503051
46.61082297381031
46.620418405211446
46.77322158269551
45.886269977606
46.55565814745741
46.25098951284716
46.47708533458874
46.31589695808658
45.90526756435824
46.031214316241595
46.54833906459759
46.87080912603143
46.65034906351334
46.46455751509592
46.347998363468115
46.44880329821964
46.38280830124463
46.256219096994656
46.36640886901522
46.48431825474239
46.098102071716404
46.2447038381637
46.513704676037804
46.5476316035211
46.15507037786312
45.968922914161325
45.89125508888754
45.982699276958385
45.91906114024297
45.92400315757774
46.443133103742454
46.26911958645549
46.4064437642873
46.140487338260805
46.40214895608312
45.87873524396164
46.01298985696379
46.151083183154626
46.015190590822534
46.09828094891598
46.29896424937411
45.7389132647051
45.58674693334597
45.51888895856904
45.34803182108738
45.5666694412108
45.776629569780965
45.346347945672775
45.34638067491821
45.334616057302284
45.07894754640447
45.66581473016277
45.84585398911498
45.917029262931834
45.516820964763724
45.78377737760166
45.69549037660159
45.82295200250771
46.3343595828675
45.89111556028879
46.050360458898176
46.03821031044863
46.60461206556578
46.38653886133406
46.797775918781404
46.478511722929255
46.4629955804471
46.87952774320212
46.90805198448029
47.077836858281735
46.85694810837321
46.98381687156431
47.116207489195325
47.00987465890093
46.873126286181375
47.47208376122493
47.48300150713519
47.6021620153235
47.540361241273956
47.16613227130933
47.48699235913443
47.16444335236184
46.79255471930809
47.23207838576364
47.06688829065553
46.91375035927904
46.56957166877012
46.464429950045954
46.52229373977445
46.58845437998599
46.48480544502949
46.48916568019531
46.60136932569573
46.518665078545766
46.57686922475731
46.13280253643129
46.10894134894071
45.92217732444645
45.81403411458171
45.48550349095491
45.69905228749595
45.39852974972143
45.404165413677234
45.65810380699685
45.24444999840507
45.486205701081175
46.00931024707493
45.79060572476769
45.68780525560022
45.71752651673318
45.71292729962981
45.60553098979896
45.52359951513652
45.8159416833333
45.649188497393624
46.19357420641411
46.007384038295605
45.6938616006648
46.08497420306534
46.27026181561544
46.59357083084586
46.55892074677984
46.799588503180054
46.15238788441899
46.5631115470162
46.53372159281704
46.34176543746308
46.220786086590664
46.15254631587122
46.012102739611336
45.98598652543594
46.06057996583427
46.08889457325225
46.184479332748865
46.08087031149965
45.90409298899832
46.44122593881182
46.4291150920531
46.6122182242284
46.63120950478412
46.729730578162474
46.91007042089321
46.86746276947546
46.69161263212004
46.95996414188511
46.99717466888142
47.02852551997347
47.296011430875005
47.155431793887594
47.19127023323886
47.37381704281154
47.72064473171876
47.57046260903989
47.737765952400196
47.86278720185231
47.767386637758996
47.29539882551574
47.45294278119574
47.14475791440413
46.655766099932315
47.42648191171502
47.74918479849722
47.758829689945216
48.08444567334895
47.95710433308197
47.74995342542653
47.70753056798595
47.83428161702358
47.97755448083769
47.824357209129644
47.778477461501225
47.66398365145503
47.790103581329895
47.48982280463574
47.01588985798041
47.1763778440851
47.23736517676303
46.8784401053274
46.61411892745237
46.7117183376498
46.89742435405766
46.84960572475293
47.00565583856021
46.93174365305076
46.759538619263786
47.177435730719914
46.845061136324134
47.37251379917539
46.90553511236262
46.902243235861164
46.791411939220104
46.49785534338892
46.512118494875686
46.58033504475338
46.9870080014692
46.35650945877088
46.57723005659409
46.70569499700934
46.46589588200126
46.5473191483548
46.327994769719226
45.911036941734366
46.03454310872266
45.88377310836589
45.97369917143496
45.90290853525717
46.23010975229016
46.36897823359901
46.439800157245884
47.008206595861864
46.58013123975067
46.60791130652601
46.4951425496915
47.03861656321909
46.86469256907232
46.53642197736689
46.65012472107379
46.82205969111946
46.965754990477734
46.85256807233667
46.94455282567741
47.35421648155136
47.45754910209685
47.28504255491462
47.31889385188046
47.41761073036121
47.142825803647845
47.27938497107146
46.95924156218927
47.044929371877565
46.78592161073821
46.960533234431765
47.04815836236592
46.9259470549105
47.22096601824757
46.98306153377002
46.796854110582025
47.074773005182315
47.13995105635507
47.372728913473786
46.832640611339926
47.01647767590973
47.172673518826
47.27136599016013
47.4093182250523
47.444402348648
47.1783586895331
47.12531127357763
47.148983631578744
47.16624265952585
47.328841232140924
47.4657629602828
47.450815745668635
46.789437943872386
46.38041366283182
46.61602285740141
47.13350216391883
46.972978292845404
47.31229696320683
47.124464988951864
47.23908686963092
47.287675455882315
47.33592554292196
46.953273455777484
47.21675951930643
47.349237377347855
47.063747859962845
46.5828789993545
46.82647527950677
46.843097262167554
46.732423068030045
46.74962655458862
47.00662872700623
46.48246964550181
46.38382204938907
46.27610672606268
46.48020327275485
46.820695714737724
46.491528412020415
46.22240650664471
46.44774093259314
46.213556417871224
46.35386898222966
46.68922480035616
46.7974032309564
46.957366540581695
46.8892291617571
46.82570160953711
46.84893617824344
46.80179743590679
46.608069635497344
46.855757231832165
46.710836737542174
46.82439531419442
46.85091223228518
46.92649122510872
46.5623363730384
46.70659534928802
46.548497361113306
46.28066087135809
46.4836688881341
46.87469641454477
46.369277515078956
46.45885020500415
46.49771899709567
46.46313243241145
46.878234421271664
46.83777335148153
46.50726495579773
46.529121514403435
46.772396794071824
46.55857521273164
46.52624341667917
46.424117781781725
46.38077896160637
46.92190726300704
46.26482981819598
46.42989210692867
46.38479249474375
46.58817165416031
46.54053015323549
46.94262078180683
46.82745948547059
47.004188818155924
46.57404045401945
46.89474744801602
47.016813213300736
46.5931067494347
46.32377484794827
46.3892072047088
46.39438323042829
46.656183961233324
46.660073459095386
46.99748868984857
46.861082979177695
47.05779116095453
47.18237010503714
47.02956028595536
46.89983893625313
46.66919727804514
46.772305960737626
47.399643197609194
47.0800550851009
47.576142245912486
46.988875595988
47.23660384732328
46.974625602048995
47.20836951435454
46.916956202736834
47.16013158419627
47.10525816448699
47.322499612863666
46.844075327993
46.57373578669653
46.671072985548754
46.883603181608244
46.87399971710654
47.20318530196961
46.990218267875875
47.07965381663786
46.81100673367349
46.634647646583396
46.33567124065551
46.4088877951403
46.223168074508834
46.09678597844793
46.32612046957742
46.4982984120562
46.03613795617275
46.3081513089503
45.78828110040674
45.77835172476619
46.10457087977797
46.046377953582265
46.17023987800163
46.38519503377108
46.229684996796195
46.37921950007781
46.06245215472654
45.76127781074328
45.39663898171768
45.24259758371644
45.45893416820052
45.973939315083285
46.09046806084117
45.835872089953575
46.12833898854977
46.85886106606098
46.52727812334474
46.43130674129794
46.10578330415443
46.228729166503626
45.99988292390393
46.12302125892912
45.88677908302946
46.054831519873034
46.28422611860963
46.373237810697646
46.19756779187379
45.87768894654217
46.21613359629507
45.70296187697695
45.73182536459485
46.132207670114184
46.17358637756148
46.59303475580623
46.43258286524725
46.35338874734297
46.729937290199565
46.432206785707194
46.70829954771513
46.17712425955408
46.27526747846594
46.52890132124766
46.68855109082711
46.38365458221847
46.61085138476695
46.36588776432121
46.27966674122702
46.09603011618587
46.42196718269469
46.25559397682886
46.14985202339479
46.23304614373792
46.734559280544815
46.44457125585583
46.64172131108144
46.6803639185998
47.08653967924861
46.64319914304286
46.491660346901845
46.80897949274904
46.43424804791682
46.18832897155046
46.23464381942367
46.04983521974265
46.436143834643524
46.65120188219869
46.26368341546525
46.46246041701084
46.68632969242102
45.86182377070015
45.98373846837565
46.025612332187436
46.40948217852882
46.347182491983695
46.59355504590663
46.81866815009601
46.95708373187654
46.511530020143766
46.58989248632839
46.50294362738832
46.544139986196384
46.10539160927781
45.610922752446776
45.805409677613525
45.689115066917935
45.670800567710586
45.737407648270505
45.8973648772202
46.046142455296
45.86102544494785
46.09781989565705
46.1248383939822
45.84727012267587
45.81066455952268
46.11592361544857
46.29910450778123
46.09454131681874
46.13123027883758
46.35066129363071
46.34957247231187
46.23151569786521
45.969876604461234
45.898406454419245
45.777051794980764
45.65620448513606
45.93552470922555
45.9736770251042
45.60216157650992
45.947681357782564
46.115373128543425
45.690337647749004
45.944016495263064
46.11957869845417
45.81529053107427
45.73928238848035
45.5895659293542
46.02553298842494
45.532996123993634
45.99442454505226
46.11084176420739
46.02804964905124
46.25683187828586
45.95818060639065
46.00431697764753
46.09671420595167
45.75863477488454
45.95587373313062
45.51250205543808
45.35082532037962
45.67497382854827
46.25958268741572
45.76951490645806
45.73410379028349
45.627148628309264
45.79487014495656
46.03533448947641
45.64318197663366
45.629086860668664
45.854394304883
46.39625699970331
46.210111224432914
46.224664333421984
46.230007643229605
46.07726191683366
46.25687212121152
45.960468974752956
46.144565860925454
46.20435836499403
46.44917518736466
46.67833997811073
46.116076505558965
46.089834336794965
45.85079716455257
46.208193882932875
45.700115368385646
45.72617493994446
45.8755859858579
46.144002752183916
45.76756363552125
45.85901765470119
46.14008640488245
46.34432790364617
45.93760619699729
46.217059230812104
46.830603422277065
46.15459695749707
46.37331403009397
46.01175189958493
45.54706430238539
45.73299106207991
45.76573379937994
46.102614722188626
45.92547073268419
46.162696172597805
45.99542144246787
45.417054804602614
45.57535857326316
45.208208282881365
45.70221586292739
45.47597880750024
45.83179456850967
45.89762616869591
45.64747611351734
45.875732998192035
46.427775339111136
45.82892700234494
45.55349789934502
45.59428817475806
45.592252515688756
45.75232046532068
45.495579012172854
45.77491183277963
45.38144453315362
45.79164010433391
46.03311449032056
46.10667396755468
46.182388587916165
46.15853215567256
45.83759730390048
45.99109449777122
45.90822819699722
46.03894608543104
46.26157882902371
46.14357141973292
46.27285430644152
46.433392338257974
45.886949525709085
46.472487758858165
46.610327153403546
46.492317969625255
46.347824744902645
46.0401372910911
45.652850613664704
46.42482647445855
46.4327773126177
46.00107327426349
46.449055413462
46.491367657410514
46.003050257176625
46.112206301614314
46.25426485624287
46.2081076127381
46.63248498768457
46.564666833096545
46.35923995651652
45.8808436732003
46.67818152840054
46.499142158120094
46.45669373606937
46.68473303573796
46.429405612924526
46.02177372360709
46.28513600132052
45.938436901779134
46.33577366708317
46.293773335527455
46.238628446230685
46.10522326004068
46.30351203497497
46.1914908632645
45.946078024800194
46.01904905095517
45.87681897554308
45.97971943361064
46.291152109669
46.547494586918624
46.654188345183805
46.72659360037052
46.72577087985948
46.44000537310067
46.56127786281406
46.631441472867415
46.47606010578886
46.0304462485493
45.99114451733975
45.863537254096265
46.015852351191896
45.501069012221684
45.74033534468724
45.53980110230686
45.76840067126869
46.11926594184177
46.07115204683293
45.794304984653756
45.79961047196278
45.924794291685465
46.345226362424405
46.24705833749173
46.35577525874232
45.938821128464475
45.874257785311876
46.03137262628166
46.192192493467225
46.25114703509547
46.11254371086568
46.24551040788737
46.57006157962854
46.10753306188337
46.303417305892204
46.223977255101566
46.452406285221265
46.39640005460632
46.511529812564945
46.69868323968737
46.01828392704686
46.226044457519954
46.04332800960845
46.02533722415092
46.38013704970772
45.99179435657935
45.836690428638846
46.23332523351461
45.90445515077104
45.86698008835537
45.90750650540967
45.94749188820148
46.23945546906254
46.0108656813802
46.07762719877385
46.230291396005164
45.89459757419093
45.94903191133352
46.440841408470014
46.40772820896939
46.17319303643143
46.25340912679402
45.9388385099654
46.31986972863353
46.6803159469878
46.77782684285324
46.06078854396492
46.16217185722828
45.90578911179113
45.957807156276466
46.002491602153675
46.115184343043786
45.60134873313839
46.03032984662449
45.910426914132465
46.17586625247863
46.87960399178812
46.60913785804744
46.32197446180249
46.272952640619245
46.56744806337855
46.71828487454518
46.72582262848988
46.6333999715574
46.85288212254449
46.79302034614969
46.56624879225771
46.648060075751204
46.630895626071016
46.757620011517176
46.621532717560385
47.05819856542821
46.62891977410404
46.223329281603775
46.54593650731967
46.824501324059426
46.88997608701154
46.69469393907581
46.48392265085876
46.45891846860906
46.577800673164084
46.02079645948815
46.2856356984782
46.4486190547234
46.33828688716409
46.485422941246355
46.36500157448088
46.19081607803459
45.87330066627329
46.17155548173106
46.17861365438046
46.050234545505816
45.858007073562064
46.000080004596576
46.13141392366565
46.32386224976794
46.58328377388993
46.27630243867828
46.211198021869265
46.27152356081939
46.24860855963435
46.023170064890465
45.98084250433949
46.060945769431804
45.954247266207915
45.86712537343482
45.82589133372176
45.575633965409345
45.63490440640872
46.24171642324751
46.27807644062239
46.372620919205794
46.44484407505152
46.56043685470164
46.76135564795527
47.16970176588326
47.345597301019595
47.20189590902607
47.204140229613195
47.320084686980174
47.14262019951224
47.119780289505535
47.0057303082118
46.97248148355552
46.71956266155219
46.732458943448904
47.16099938093156
47.135949656592544
46.63042027044428
46.51145022011019
46.234337082585654
46.337586079745996
46.47467098210462
46.48263949912718
46.595643560464936
46.546686233533165
46.790868608832675
46.72860643997914
46.403975995762266
46.54832397270453
46.93634301326825
46.553545989640476
46.62428619872344
46.925976205087906
46.145824995372344
46.50709384563631
46.58540632475945
46.598139103137626
46.47913223476483
46.23803266169511
46.40244200222929
46.83339901017831
46.99849234492982
46.89510705771205
46.67692196446458
46.55075257593421
46.2517909069466
46.34312508434383
[truncated: 98,002 more rows]
