# Supplementary material for: Comparative structural insights and functional analysis for the distinct unbound states of Human AGO proteins
Source: Sci Rep. 2025 Mar 19;15:9432. doi: 10.1038/s41598-025-91849-5 (PMC11923369; doi:10.1038/s41598-025-91849-5)
Supplement: Supplementary file 6 — Supplementary Information 6. [file 41598_2025_91849_MOESM6_ESM.zip › AGO4/r3/MID_L2_distances.csv]

cm
48.40737955436483
48.459284779792476
48.30412785391026
48.058861280193554
48.21641458934143
48.30709948920353
48.58343593685848
48.709050229502054
48.40758027250643
48.24158234533046
48.09278362779082
48.27201131733803
48.3533827992749
48.47576457852585
48.14124322478148
48.19267812585946
48.144095845405985
48.39001038949669
48.2781011849187
48.38936908075167
48.173690531192044
48.26146985710651
48.003345945192606
47.79957954371515
48.0843749873531
48.182339722343904
48.24049601089772
48.210846875920375
47.8132943897558
47.714519099356195
47.72442940824893
48.10187454436258
47.96918533769337
48.15338546308477
48.015285042268374
48.04092327618908
47.72525539722659
47.586083929444925
48.296380531203035
48.01434205592188
48.37245234551613
48.38628051707663
48.40415494070598
48.21963521998516
48.20623241632679
48.152179687863224
48.28332188148696
48.030178812606
47.87797597126155
47.76644142520459
47.5662314962872
47.69446126977689
47.64944260437236
47.91374083014761
47.93728209983925
47.45677890225766
47.74916033613205
47.85970055412732
47.677017525576474
47.96553490364412
48.16408091846635
47.83433081117178
47.9471026452235
48.14680871503568
48.265170339798374
48.45307576711995
48.280805681159144
48.202307355561906
47.92690185612882
48.18554601104402
48.04170443624435
48.31461917544785
48.20403915097932
48.11097841323617
47.77173368738258
48.32334479705287
48.10104158577705
47.99797037008532
48.08652420510348
48.08900118300118
47.800495278656584
48.21380409095408
48.23126996988443
48.1104893130671
47.93641571532489
48.186208031900755
48.56814813514628
48.519541161831576
48.41637801872883
48.2380559644364
48.36091838960378
48.57543392594318
48.627569913620576
48.47088689661628
48.460760484944714
48.589224133815755
48.633518802284065
48.09019236065172
48.76002602238598
48.699946694391926
48.480471159764186
48.54401344991499
48.8872725260301
48.9964434143224
48.890599401700776
48.877014972796964
48.73047516011256
48.75006657098889
48.81663185652834
49.43495877128422
48.62356851926894
48.794000817831396
49.12197018915874
48.81187486181332
48.95214974612119
48.7627851523646
48.88246011380466
48.765823245019575
48.33532630123589
48.605086523718676
48.81594507930156
48.92004446289646
49.048154061739424
48.80699665179441
48.83712500286942
48.89051756285173
49.2373786947083
48.92558486665066
48.865030815107964
48.96640336819927
48.90931598254805
49.45400884410105
49.10220717409068
48.79935626795868
48.90897036422072
48.91481166744635
49.50428242574439
48.97073722889261
48.94114492413357
49.1200975149433
49.23293383177308
48.86682568505648
49.153211399108564
49.257144965742924
48.89452853774359
48.584315029410874
48.72281953419144
48.61596035605413
48.86265998816978
48.80770205091543
48.92272670203328
48.77741026926651
49.026261506576084
48.73857588329543
48.628729596123286
48.71570574278944
48.74438741651241
48.65630748421892
48.54046790700844
49.047029412666944
48.93695328091692
49.29016004895356
48.91193475008537
49.26478374321709
49.155050388465654
48.541696923455405
49.23826647308237
49.45390234890643
49.407987043906495
49.302737243091855
49.35940253539282
49.3775147234125
49.16746872253617
48.81064017155627
48.73446779239116
48.892434515279774
48.77911704818384
48.99507134029054
48.825769890213536
48.74878796097675
48.98555921966549
48.796939272966085
48.9135086308795
48.32534399501788
48.7506285405263
48.81054460876168
49.18751024987237
48.6642594524215
48.33291181979018
48.71114365757833
48.58646763099122
48.6132309266517
48.3520096873011
48.792954949767825
48.72341110880829
48.560046365453175
48.55733480909784
48.49387669214399
48.377083113567586
48.51225652276701
48.16449839651496
47.95262129004196
48.17003657872566
48.03868416588411
48.35538071178194
48.79362433295462
48.94929176961412
48.929212593734185
48.76882418483567
49.0807106376802
49.226950428779034
49.03276605974993
48.90137394403104
48.80923426736243
48.31447730171738
48.56727213701844
48.7257521603861
48.5021738616283
48.32271725412604
48.1711960412717
48.21207216891748
48.02904670505524
48.24408166108723
48.15988083244259
48.538486779953
48.56042286970712
48.60969666222514
48.28297127730962
48.239690096549474
48.04070556191785
47.72718678402903
47.82544779003794
47.8488905515504
47.62359527302113
47.943588547267595
47.5046997328468
47.37474355167048
48.22783832671722
47.88783906201662
48.3998048066042
47.98681455207716
47.87776561528003
48.410901201956136
48.27721682335897
48.22943420111935
48.0937223311342
48.200474807027874
48.8186018646864
48.661069478931935
48.42543653313707
48.553198070112565
48.1712877776367
48.068612728431276
48.234197963770576
48.00640357191589
48.16412829714135
48.245653548684125
48.62600999379179
48.66843511058958
48.77718073831417
48.72312778364089
48.228129888933466
48.22340864362729
48.3949841509015
47.876009421026254
47.924645268047044
47.69809902188229
48.01398143925813
48.045827296758965
48.207988564598445
48.3635195150217
48.44762937881701
48.084616806934406
48.08467476024364
48.41308554070926
48.66699994171287
48.38221615863187
48.570254601125974
48.301318245541935
48.52951550542374
48.46522028979647
47.998651878587474
48.46536813651923
48.76576392968158
48.68324384854085
48.70452191883541
49.00402921275528
48.7011926944906
48.09508647035304
48.668018467657
48.871812302358926
48.57061650419832
48.822368133420646
48.39788457440428
48.46755753657444
48.21129212347115
48.425598384945424
48.463739304298116
48.51255921123646
48.140793971333736
48.35924469390586
48.540356491456954
48.60741937068122
48.16167187692238
48.11751053677948
48.3257836975034
48.08186286647546
47.94012138135684
47.83989551773575
47.93884430037396
48.32091690237548
48.43165588702991
48.02590950653143
48.01244029834979
48.18498670781793
47.67043838265209
47.87942691994697
47.86442509273455
48.09769363011295
47.50095549269473
47.90361727822466
48.038301205123325
48.21528450606238
48.477322535516
48.496882252408874
48.27865885088239
48.199674610376775
48.21144897042389
48.2397614744436
48.20829356248243
48.33403623356422
48.244266039262705
48.623611503568966
48.0881150422968
48.59974683575469
49.03095111713661
48.84466320504986
48.85142788083748
48.78669937117994
48.917847720516036
48.62372971492286
48.21372844809315
48.36097372072511
48.3967108218926
48.3152545969036
48.21148564347348
48.17134080309282
48.36724264240013
48.680287961499744
48.30805818499906
48.50507332119355
48.577110345692404
48.05129637960162
48.55413896649632
48.700380707201454
48.283793103566204
48.41496127105923
48.72689636983706
48.89980347297169
48.431556900504305
48.652285988848
48.59555503007441
48.63308171601671
48.49517915676346
48.3795406100791
48.52680067844731
48.45590551698089
48.776313740790116
48.35785688581
48.66736707800538
48.41173147351708
48.073770703166815
48.270340403495275
48.29210231960478
48.2225145846036
48.68978119136779
48.396255212643176
48.56681323694442
48.6241024341609
48.49500122849844
48.22434853239169
48.55798050343104
48.272050179219626
48.51666093090285
48.761220284576645
48.546323933851774
48.252732166713926
48.18344925734115
48.074507808982254
48.42039213500142
48.79720815605891
48.55505655819328
48.994039542967485
49.23959903703045
48.34204885971505
48.6611769947313
48.57340343800942
48.766886533613246
48.633238605600425
48.75491796486862
48.58723920051312
48.486102629666675
48.220883393640015
48.482278563560456
48.62759053724303
48.407663891543784
48.417322115769714
48.55419697233564
48.37944435557433
48.656732784275825
48.62974343196448
48.564834197628976
48.73575513786548
48.81324821666364
48.301807350755396
48.70874297657012
48.59982970925162
48.607126024016715
48.3262003256632
48.57652201111701
48.019027084514505
48.19956689483544
48.39022502981383
48.459607926886434
48.698812575146746
48.26560513328085
48.3052314370529
48.302265231761005
48.701622050329405
48.50519285906186
48.63790835508831
48.22283499154125
48.48800820781574
48.26827973360649
48.56840324354883
48.08995351087698
48.1250080448263
48.01734721205458
48.11464297041765
48.60513671983943
48.885291670286804
48.34022050976181
47.91060327364633
48.42091689023595
48.00517919170609
48.220688835094904
48.17351117448389
48.34235480119125
48.166196682787835
48.34001390502848
48.17471927643929
48.04227830745098
48.1737678111714
48.05899008730105
48.17646364170106
48.18459569204015
48.37821751703225
48.10076896822507
48.22691812828911
48.11877531357065
47.818789035918606
47.83924474077393
48.459770822252764
48.12094134954305
47.89548181240698
48.1864154049012
48.089955898799865
47.93553857825463
48.055150335815526
47.99245682215831
47.94554164070929
48.261216894073804
48.34742947362184
47.99660375069683
48.178311798243215
48.27868405336035
48.45529192562075
48.304017169035845
48.54671822180604
48.58586522286995
48.63298077754522
48.66842467656195
48.517878080428396
48.79610493600239
48.841694712482514
49.11820823174194
49.33248995671486
48.91487026138661
48.753016226041744
49.01856363640914
49.023875600873126
48.92919773877644
48.821380263400876
48.94429348791686
48.837710024412964
49.28383766866341
48.85691223385589
49.09355806402843
49.27831291419659
49.065374151157734
49.028962579114214
49.1621362864585
49.10832719441107
48.91161227696055
49.08366051496641
48.48205822830506
48.73480284210374
48.66751108183986
48.1208203997022
48.23252449008099
48.41179720265242
48.33197683309082
48.20574500502373
48.33453955623037
48.41283419253522
48.79746497599027
48.42752342679282
48.02180427675857
48.36776326734776
48.515959675934575
48.01804907934722
48.232648771423676
48.03849209337209
48.21009150259026
48.482135558380755
48.63016948360706
48.373684120684864
48.2545693917188
48.45002131049759
48.50177343086575
48.61978858489397
48.64094767044568
48.25184553713576
48.636402756939965
48.421066595680806
48.263150573675844
48.132649113723815
48.3710280142912
48.272327858462184
48.36177360856218
48.49976636914281
48.39662584031112
48.88674247402314
48.529954153481754
48.27647858526383
48.53040783596087
48.42516482602877
48.36310057991325
48.36348595216822
48.2079985779099
48.24064354664662
48.19891849304462
48.14411601258778
47.83194773133425
48.16823359776927
48.10402126415223
48.371946923392045
48.02462392195421
47.91171696197239
48.177831640916104
47.92921325675782
47.68066124672366
47.4556491665017
47.86569010720658
47.71721205237651
47.699140415087115
47.43804003631918
47.67668044744134
47.99658783841531
48.035686010431306
48.05127945525827
48.01846257590275
48.22678810964238
47.906782557097884
48.146899355128596
48.02475681109321
48.10879638586765
47.868425726554634
47.88403700591463
47.85824645062467
47.9157329362325
47.70925161156718
47.92516911113212
47.755633486511506
47.868038400197804
48.2562667285978
48.13634082727585
47.98082020096663
48.06661320004318
47.81419782276374
47.741207729434706
47.732380045079154
48.33915852131661
48.153716067648496
47.983842132592976
47.740006882489446
48.10468333783364
47.85343617808099
48.27949593739967
48.339837267561734
48.240466010266616
48.267344103477456
48.25765555399176
48.142555245311826
47.63714633795659
48.0028698770997
47.98717042440453
48.46347818399416
48.40392502687102
48.84976947022456
48.6641949116563
48.531683379749296
48.614744167983055
48.52622676094383
48.6125321456108
48.600573428617146
48.939961788973406
48.70524633806385
48.66027390968559
48.89953201508844
49.046024793550735
48.734091338588314
48.63799831497974
49.038794709561884
48.43681016659335
48.84059796119891
48.38532920327286
48.554708737137034
48.52561562230722
48.846689638606044
48.3046641358191
48.434942400197905
48.4081138071139
48.32105233303756
48.46456500441113
48.27876484409807
48.378243295540464
48.571804000204004
48.42027985193441
48.59451996287318
48.259449402518136
48.50030566158983
48.38296200058422
48.518994283564
47.75082139638282
48.12607563310686
48.207429376015526
47.83182707647703
48.61492037314216
48.588241298531536
48.21391840451347
48.36810187273261
48.32258220738956
48.25433607531732
47.83607537658163
48.30766872078479
48.4305240168212
48.452431225195824
48.110421977719156
48.54271508891798
48.64818519408195
48.31843050525204
48.284390925092275
47.99984031110411
48.24413994264379
47.914545962630484
48.1044001193195
48.11434250228925
48.09964727182445
48.24192464223548
48.162496641064045
48.17893600313407
47.93906460849897
47.61310675994979
47.75367519053576
48.057765038926746
48.17143097515751
48.03466212024359
48.08018927672219
48.26856396333497
48.37505600931626
48.22497667962105
47.622177561490105
48.26516676325311
48.19736544070565
48.282787384255435
48.12097972080938
48.24113061891829
48.20836533790901
48.075566569801865
48.117553659984964
48.1080852709047
48.240672605112714
48.01865814569597
47.97029888208166
47.64708187429762
48.00688608074934
48.21377538865129
47.72892338284549
47.92490159443592
48.04979802620562
47.79513165458439
47.6636531565362
48.03296003487757
47.94620237956696
48.48393948223143
48.14163969765661
47.910103995276764
48.03022280154717
48.1289352665216
48.3076479089744
48.720497375600694
48.36775954962707
48.25764078029701
48.22573791430195
48.251360859679686
48.13808224617359
48.175920591437254
48.31330005389848
47.957774941512426
47.85363136208743
48.061335875542625
48.23803236636324
47.88077152694378
47.67614220937206
48.198262952749886
47.72347453439151
48.268437238001944
48.29309358807448
48.19878611749661
47.89879015239154
47.81846942799085
48.17337865924482
47.75811955738206
47.499582209779255
47.69504834591941
47.56762462227795
47.868754027184
47.72731693958655
47.98723082674278
47.956300425956165
47.52712599946284
48.040314369544475
48.33132849049683
47.91978943245097
48.082347776856274
48.06004587850797
48.232739653957815
48.22547525678423
48.12362669349071
48.324467255844645
48.206162102787665
48.325646075633266
48.1920694567087
48.292515032660866
48.34855136615215
47.83572842157375
48.463124401620576
48.700483482508176
48.24573428540651
48.58038986446031
48.67713730250018
48.33073101182329
48.30491422933188
47.98964572627882
47.90467535460269
48.26098152233424
48.20322241328661
48.41516014700943
48.20010073011189
47.7561832936526
47.4295060162902
47.50429783652925
47.6217548619342
47.40796244513661
47.44680883148702
47.64683589735257
47.61883303777685
47.42937103365436
47.927326942421786
48.10143778788803
47.665149621939186
47.871664609402714
48.38551636754389
48.35081447223562
47.74552493222926
47.72520331179642
47.97612607048926
47.89866856960958
47.8166764048193
47.78788428160683
47.87554320581747
47.77731975181547
48.35914592127829
48.24358185411762
48.39630217983978
48.282179783094506
48.3655225760885
48.42609225081663
48.64803332326466
48.38732187467318
48.74125223711001
48.619041472260214
48.371002750908396
48.24391789188207
48.67535257382426
48.52574333922671
48.794758504039905
48.98212170904005
48.85597412973571
48.98161045564824
49.1214925755909
48.7117709530933
48.69761940448682
48.92733037288941
48.87025712766525
49.124819742817245
49.14757530643207
48.466857746427756
48.39499930745627
48.58096730570226
48.53967612979907
48.32985358508102
48.65049831045813
48.59441977367946
48.58531183939796
48.79900074031472
48.63153080572204
48.74802927987794
48.7930545142234
48.442440354744235
48.64447483642189
48.65368491353421
48.45225214639026
48.28185754060633
48.48167445167933
48.49629910221704
48.3967374716259
48.709274926982516
48.75712866738079
48.673726479129655
48.68676634620297
48.768709404718884
48.987296039808065
49.029113657277
49.090101462786514
48.40066225543454
48.51379135586531
48.66536863879095
48.90031297971745
49.010123851314304
49.073987029493786
48.440742168042476
49.275616011760086
48.77882816034413
49.28201907293239
49.02897865532535
48.90293749991666
48.8458355093732
48.880484472799836
49.11647653732859
48.97202462169525
48.47044893671827
48.85157571595023
48.708296538854235
49.043114461114456
48.92603115188679
49.116788935883555
49.14238803367965
48.44383087091623
48.87565837323681
49.01962077198106
48.59655318023784
48.724828515551174
48.71055036525032
48.81664889817167
48.677632074663016
48.92815540243091
48.6171732292404
48.414001159449946
48.22660326230808
48.21435271354262
48.207401406426335
47.96600633040723
48.199644654154014
48.27650380639322
48.452033047286754
48.900123205710514
48.81113983379819
48.82730833971534
49.15276261887638
48.920956263033695
48.87981455983287
48.676285660777516
48.709653177579774
49.18430195679696
48.844386654989506
48.874850249019055
48.58131179561691
48.84693153531925
48.586366618532566
48.445345483712146
48.74412277932115
48.704321152725065
48.59822076873467
48.540041174238425
48.43581098747424
48.33233669029272
48.40223657901632
48.544386163264704
48.2456862759653
48.769141730076356
48.89717238820241
48.69703106132524
48.35435966279309
48.48143840560399
48.479323185163096
48.632778934713095
48.376787487007086
48.34369552010442
48.60152263387717
48.552889537278205
48.445148345452466
49.13770801604959
48.75416208446582
49.34167289337195
48.87081089653251
48.80420343831116
48.980991315811515
49.213575571862954
49.5527280818529
49.25418196324364
48.8970074638102
48.54691571121112
48.70200395259238
48.793905890921664
48.60621748649228
48.81096071800726
48.96349434307707
48.829462991509374
49.1389097510455
49.4896052994793
49.440886181550496
49.24109047493865
49.27564169713917
49.09331387655456
49.23657082874226
49.49316046028023
49.24610113798304
49.15764989682631
49.4924257509207
49.1684755034015
49.40303859444992
49.01889904055999
48.94907813180962
48.84478109854861
49.45036113775744
49.88013444267051
49.68935241978707
49.32913296571836
49.53222301593271
49.53947797496579
49.17522507273746
49.13529495066578
49.47164611166264
49.34832693081804
49.355652440876156
49.30499043843186
49.45966916776129
49.90278228136865
50.191234775003416
49.76037601409467
49.94398135631524
49.825453686480714
49.828852229484546
49.57093777173103
49.7394475831394
49.7575657005242
49.502691226020936
49.41367614042374
49.614973262302904
49.74488810942053
49.82662142039247
49.854949107610885
50.03110129240634
49.751396262824464
49.520958307940646
49.87152015499093
49.9804835294882
49.720504311026666
49.90802474109959
49.58320774845639
49.17836544508615
48.859492692712905
49.10341765207278
49.24571928464902
49.210150125772444
49.192321314786334
49.377470546299534
49.93824752938525
49.230706130947446
49.38533267592956
49.22734117996205
49.27260370880276
48.913061305672834
49.21286147182897
49.50328613902645
49.58422975649738
49.618814007782774
49.78158307577689
49.63073340491161
49.479616767852214
49.381913606310846
49.33404655242962
49.3225561967983
49.24509977150472
49.40983605206492
49.235634376430056
49.041336069624315
49.2923268256887
49.09577361825219
49.49997966015119
49.198298104722646
49.32497048383732
49.33325491017476
49.10446716247744
49.22712419092261
49.16603560922127
49.07811235672445
48.977691750181
48.819231695615485
48.79581219529197
48.661856640233424
48.6895973249357
48.9444464209181
49.029242800168
49.02422364810299
49.19179671243455
48.80228453821643
48.322626881883835
48.478223855433214
48.731045483279765
48.836515196696006
48.37828153993759
48.792962261892875
48.66167155579595
48.97218790630901
48.83561601762138
49.21872438401696
48.927354977955744
49.115461769613724
49.14583340597382
49.11896138434145
49.100472331651375
49.10712053823195
49.01764033439868
48.64141818271702
48.60597985807921
48.5340581754293
48.57797446978596
48.94193733267702
48.85345921985214
49.22199652357243
48.95667328694771
48.874489814336805
48.68664972441849
48.95815622440098
48.78384215847931
48.658642152496604
48.90339794258052
49.198937107834816
49.01388140605301
49.20447705596088
49.31109516145436
48.78226296141912
49.23571089719549
48.72438673033701
49.05402296615038
48.979477578205596
48.9784936878115
49.26758217633459
49.28954807787735
49.43467619977687
49.19156488871785
49.07909822621697
49.01214043644236
49.25462717340121
49.323627467831635
49.10876665590522
49.43813891555963
49.05507259706781
49.377718903973104
49.32968044552889
49.607682878722976
49.368364221128104
49.38216102377467
49.24918302710075
49.401855930266265
49.51833046645249
49.17361895356896
49.199536645574256
49.08302769607774
49.26257135029778
49.568585207289864
49.62388048391934
49.192956548091324
49.35688678018225
49.31038582462839
49.218276320667584
49.476298715059045
49.393362059265634
49.4235949351349
49.28448099330663
49.39018500393177
49.17486083172327
49.33834856909927
49.08013145881395
49.47435967198463
49.64213349991907
49.54091790361418
49.95472153654743
49.79198190034164
49.76879887199556
49.48128492573522
49.33052167725052
49.25962880188151
48.942324794100756
49.23219782478506
49.00828727146971
48.512732731333045
49.210931219244785
49.05078815575303
49.220006348760144
49.306552071556716
49.305386523670336
49.330317365387074
49.09303636756033
49.12493669165165
49.36397975763646
49.44087237410069
49.44271651972734
49.54768183815049
49.49118840409347
49.145299330116494
49.487886481080025
49.458628147132465
49.39247089877674
49.06995896671282
49.33186404157976
49.53487462708226
49.32997141975912
49.36834811473776
49.749509479639634
49.80177670033524
49.4489216460086
49.34553948647165
49.39497721975436
49.32751282625709
49.41994861663422
49.42465947328998
49.75509818563638
49.41370955707628
49.759189319477244
49.399327958019605
49.379001542470505
49.21664708238893
49.79484393927249
50.052475756935316
49.92107100621097
49.90343844580508
50.029003208811254
49.55705509142133
49.301996311771696
49.641957034881266
49.94435363486404
49.72697720223426
49.7477967314185
50.049029373291866
49.91867766148281
49.808254630886225
49.92478943295837
49.630045717103
49.464450771293194
49.69582119474353
49.46016250301055
49.35074854457608
49.16820986334923
49.30763311937817
49.05824401644577
49.084876955028385
49.44469343706086
49.062813730256806
49.24450398033679
49.28011040876749
49.6380821070086
49.156322811996255
49.27526971070703
49.35613275906052
49.38974581580695
49.49116658890255
49.85202331933932
50.10210766906252
49.85650380691671
49.85147383644044
49.67335280648549
49.52960804938247
49.49616448581738
49.642848493705145
48.9079808211377
49.14921493211071
48.95097949653119
48.96878128925053
48.973872264933306
48.86702523678838
49.15101203208075
49.609851322085824
49.85022259894689
49.21159546642698
49.37382582946581
49.13139217243549
49.36061320042946
49.39065247725186
49.170760434539076
49.26898590220813
49.54560052677261
49.10881528942272
49.121673274863234
49.272411037129174
49.55327660664205
49.38473882186409
49.200408116347404
48.93448756043689
49.03958037253655
49.02574375900624
48.885482163582346
49.37677454423097
49.24288364677818
49.33058114986522
49.0537568470394
49.403396746358304
49.01236335646112
49.077675302902215
49.0994190537345
49.156138446282355
49.075649506280755
49.32855226254162
48.7296951964503
48.764967744463554
48.62720073922438
48.588127105529985
48.92050186972158
48.82952320713143
48.942527962290676
48.93568277462422
48.78087817438272
48.43655902696992
48.8964078809116
49.194613042775806
49.15274189857181
48.65921432866339
48.83615217398782
48.746731754146644
48.84309019240808
49.540561484893416
49.155691258062866
49.0139323251603
49.24473024957554
49.44285011065834
49.3318456216471
49.775049830967575
49.341846187825425
49.334477849416146
49.250856303162934
49.57519140715023
49.57463390257512
49.529885386024866
49.63848774658593
49.72709958003435
49.41098241206991
49.44336826471385
49.91866421267736
49.869603478960215
50.08265690264922
49.86547324877276
49.68615381448473
49.63812393611069
49.57810468357236
49.45715584071851
49.76386621967939
49.45528394924481
49.374606442531736
49.233480952026284
49.16021600394121
49.32144025890314
49.08779572112183
49.03098630928966
49.20139334864701
49.35736297120536
49.35312421194974
49.425667131889135
49.389482448353824
49.23100679123723
48.96477684407113
48.777290520286215
48.53059604609653
48.922593136898506
48.62283619250548
48.52116552194654
48.705263766811555
48.254928639055336
48.53208066645124
48.60533530033854
48.574148295722026
48.57681190114526
48.7474399544028
48.77964540982745
48.58164146642459
48.50130041429403
48.72884024428686
48.48240057774455
48.748135835108
48.65691753730017
48.50990003073378
48.80549237862929
49.028460192258095
49.39445616538893
49.40744453735804
49.50257337966937
49.359289465124036
49.4091939827395
49.3428572805449
49.35288005258558
49.29979068190271
48.97649769234122
48.93667250901219
48.959061263434634
48.99758638224701
49.13177062258193
49.14155477088516
49.40529084301495
48.97611065284408
49.34749449814664
49.68076267746624
49.802182846505666
49.581270767148055
49.81137512874493
49.93272576921914
49.813554471499444
49.97979722501753
49.66023991964972
50.0084610367821
49.967146616934656
49.94269396312245
50.21737210372031
50.205994831367605
50.157488820138894
50.29600650227561
50.217891774969885
50.410254650999605
50.505336195337634
50.05311804162792
50.05874778129488
50.03077953490405
49.76321198599479
49.346178507703996
50.13625210350569
50.284159818599996
50.11161820773981
50.43880273730628
50.253017994022336
50.20445344779211
50.22822817616884
50.22430212592509
50.24958070455033
50.377318342274634
50.34252321019687
50.400676356026125
50.09474948934435
49.87686210015966
49.64875972783447
49.5157113218217
49.765990274618176
49.83798710744964
49.494853009018414
49.567003475638835
49.72638137047884
49.90381660925954
49.88526137608158
49.81388724601894
49.895251476309774
49.987999790579636
49.742074843805575
50.033780546862864
49.932647213064726
49.8370979788793
49.76675539623056
49.70241414973253
49.70207602347667
49.645545583947
50.07842975916509
49.41514221058003
49.45914622185109
49.37461535685326
49.24697924462304
49.295208842716775
48.99317410668597
48.74827755897834
49.16010594357815
48.85604014907313
48.89153102759691
49.157896695898565
49.127809761124624
49.32226036242709
49.45149208434179
49.58502622431703
49.23043159496297
49.159047021655
49.061108341651796
49.45825042755611
49.40381722275637
49.363906975553604
49.471649613800814
49.78170776154544
50.041093785587044
49.761518331168354
50.009845225643495
50.04901294795669
49.99510686421462
49.85559070509759
49.74537919720316
49.97696612694153
49.80552202459463
49.780703842894134
49.760970310702724
49.902560997460355
49.619448620148866
49.70533163342025
50.04383387207427
50.03460249310671
50.29724553536056
50.13555346576872
50.296352663013394
50.0762707443784
50.22868942461879
50.30135229197683
50.023215120603375
50.30026546861392
50.76795415020563
50.555098661508694
50.647704323313555
50.72966698030254
50.346345544390694
50.41810909943975
50.28340671529966
50.32355291086039
50.37023416836486
50.49463802075231
50.2121147377103
49.678023458816284
49.43893953603135
49.52749346082932
49.88738346125576
49.62692363599377
49.93247157169326
49.70004476622427
49.74218897996348
49.69990641676615
49.438222714693346
49.38796093938312
49.49061139969064
49.56263667589072
49.502369768457555
49.32175003611206
49.356555312365394
49.2818441015998
49.242818623341414
49.22093900522229
49.655270947483004
49.35103919595168
49.234532827560635
49.31411050391392
49.292563079112085
49.47695401963467
49.178291071841656
48.89965068130024
49.30072574345343
49.23875773804442
49.09015875624734
49.50257456061052
49.47361875482628
49.72755143530222
49.369923868196466
49.49576159168626
49.57735366983651
49.52550129029377
49.13188194489542
49.60055215020833
49.39213499282093
49.22875808526837
49.35275669166655
49.926130415235534
49.43260568142747
49.598044558708665
49.50387646027535
49.32236161220657
49.508794179578835
49.892221127518624
49.594689161142576
49.62674162054174
49.46647150079503
49.552814256660874
49.5717595525409
49.77299205328423
49.55774477207478
49.43783722448732
49.71887064189633
49.705718096061695
49.74376916523273
49.735668382364494
49.69161116597303
50.00391910858256
49.249515883742376
49.55338326332814
49.72437880340097
49.71908843655879
49.736779203238534
50.02837153505118
50.06469634086104
50.23702603118696
49.78931959043322
50.08556586742082
50.07598708833724
49.89191287521873
49.94907731796361
49.99936165900398
50.23952025375426
50.21424542059743
49.990770906047146
50.40740860892511
50.291680373834545
50.709950541005426
50.54879671874875
50.29021860854495
50.3487140663141
50.22816018688697
50.322778333391625
50.89408482086501
50.37806901839711
50.843318447722105
50.30301393177728
50.51653587509927
50.37876226653838
50.283609043523875
50.334089564374636
50.286562527956285
50.16944464118439
50.52020068213787
49.84537868595872
49.75599619750654
49.93451352030461
50.038439891249425
49.96569780958053
50.31322136409258
49.85026151920315
50.27236248935637
49.910687107474004
49.74983148428754
49.8684293740679
49.45869170864482
49.25810414419925
49.49788880970641
49.7592903984918
49.67609510923736
49.242487111331016
49.56741248392762
49.3047622385492
49.497416981372794
49.891642652534465
49.78804747759219
49.82597502201336
50.20185849720235
49.76629481753814
49.7601738004349
49.728749674838234
49.22563152982241
49.222019112046596
49.298524635205375
49.53509812358883
49.73995292328544
49.65870280454419
49.46791110011678
49.720120721443344
49.75861448592396
49.80873111769596
49.29238679538661
49.63434909700039
49.47446719841178
49.61332148039432
49.6331853575557
49.552064460873616
49.44621491513207
49.55088966322608
49.52930522900212
49.41376941002859
49.34136384210633
49.859003029124295
49.196147154237565
49.29075156388641
49.76947623425092
49.75677507313534
50.107153879151916
49.79022267994735
49.830441172306124
50.20945756537293
50.05093617082339
50.15780267977519
49.611266154683825
49.556416554041824
49.99304666144582
50.09786057016464
49.86425346564682
50.24571738806578
49.688509060554836
49.89782315627931
49.73666994755061
50.02137404785443
49.91743440444774
49.51788337781646
49.97600711080633
50.04309129726724
49.89747121236356
50.04968093368677
50.1607174414909
50.157124689421494
49.76833098829072
49.93528235902008
49.89543767922213
49.93645080608212
49.5184397115773
49.77493804415524
49.57049970038943
49.67291439814649
49.9880481113094
49.785485373739114
49.9635433877053
50.20418694011158
49.701158370318254
49.42138902753703
49.699325069718256
49.83570485768577
50.21344562662491
50.13776425696672
50.310094686708794
50.5039733178644
50.190658163750506
50.241736700930666
50.19817518125082
50.11839693298619
50.09967430421503
49.50669586861826
49.80223382628669
49.473681795344355
49.60244314714614
49.556166755921886
49.73122972631801
49.87452453414056
49.65855722373043
49.89917626275092
49.515283516176076
49.27020868409204
49.279535268725205
49.36533583733935
49.6076023671001
49.41161149547962
49.506772477926376
49.83070527355311
49.63695057531066
49.49757925683452
49.48062214349856
49.30336530530241
49.38018314395809
49.506906431777296
49.502085315104004
49.604572269793714
49.4576188205781
49.739301013012295
49.819206319895166
49.52563664564592
49.56152355216357
49.79976648357371
49.65942098812662
48.9445203255364
49.03304084104692
49.158716448414516
49.23650375506909
49.543055219796834
49.56097560904585
49.45090661434742
49.48631397512949
49.309770586633014
49.295839137779545
49.28922304625344
49.41006405571013
49.74354041412173
49.132360899843015
48.93997339890946
49.333213114111736
49.4935503914164
49.04528540643202
49.032845254575264
49.06197594845866
49.22750217862175
49.37465784700615
49.051060852673324
49.30423877038645
49.6727465058249
49.96344543932747
49.67572354135182
49.5261952411473
49.71910818363936
49.468714680226746
49.40067049202444
49.303295993853645
49.44110743202733
49.45355458749713
49.89033686016504
50.01766431421429
49.591996207716164
49.50053130452294
49.43956311491783
49.79443809516581
49.052889215676466
49.35583172488402
49.517896659857044
49.669943745690595
49.26221767941585
49.48915829839624
49.63853165804408
49.732297859018644
49.2933811314654
49.71712213600342
50.15261455101151
49.611310188290965
50.128274930775476
49.68495519345264
49.60574291583645
49.58760998515094
49.735855322358006
49.80801983160118
49.73426221001231
49.80449309512184
49.541031154204724
49.42988244560005
49.586995910052025
49.18094384337785
49.51073216724115
49.24060071374105
49.13682934170302
49.46842632407184
49.11148301676037
49.20526326300256
49.82604474613544
49.16927967198946
48.99633320849505
49.203740982133084
49.04258655912479
49.48641325113856
49.48703749784871
49.48575596007521
49.43368541193332
49.35379737013831
49.701193331010835
49.67686283359479
49.64246362199985
49.70779930645143
49.29472690572873
49.68757530561709
49.50588295154491
49.753045711688834
49.83386569968635
49.68150965734377
49.70455815543684
50.030002220865846
49.65482398476451
50.12522634662701
50.20107260794299
50.08592176659985
49.89630322707672
50.08094747016263
49.524625061783674
49.88736708384638
49.883001029892995
49.61640316279887
49.91924030075938
49.95766653127656
49.85420446996271
50.00526840408849
49.91617623703216
50.03633500675986
50.37812634166407
50.22027088390323
49.86028150408342
49.57783957056366
50.1385953823619
49.811234876838164
49.83566721411098
49.75508453283996
49.75975286284838
49.73408065413057
49.91130381659716
49.699914207403694
49.92689811631981
49.68946688475788
49.828578500184946
49.89772073510059
50.04563987231463
50.062083333274835
49.62143813068369
49.92392912733484
49.79373148773421
49.60163121047295
50.07221775889528
50.237968501581626
50.20970090221363
50.3454617616445
49.987253969357056
50.0507764842405
50.024514962782455
50.09055708840358
49.83571478931875
49.50087353148591
49.698878301252265
49.40753403032609
49.62250210511187
49.37247160844361
49.3838563440142
49.232342036322
49.35605370811077
49.59647885216101
49.71919358579722
49.721825787442675
49.405069235634244
49.66660423914613
49.794263444947646
49.58367385222947
49.72016068602471
49.61966478197933
49.66454643107329
49.81337582384452
50.04645037311706
49.934840683832
50.09822197953454
50.06083813989729
50.36265931369321
50.10014692132335
50.223056653124736
49.94237198698902
50.14843956770966
49.810656399389536
49.75768688398739
50.22614284803454
49.77167384628317
49.77429642314727
49.423634674424015
49.48103650196914
49.892477529315634
49.478828144515
49.338664329534424
49.829563215684935
49.51192974837102
49.67706713966911
49.58954117936049
49.64808058788248
49.8556886492511
49.771312476022146
50.23032038222459
50.12027532636044
49.82274173816942
49.5899935002389
49.83883705775705
49.65179011293427
49.74065729421319
49.82214776388867
49.40971255129092
49.96032282401746
50.116981446309175
50.100155415995424
49.656121176095084
49.81805341196438
49.75142603668496
49.7507586741188
49.55280801723601
49.548348827962336
49.16473440333523
49.34033678507249
49.30499532738303
49.44652104808876
50.28613404955491
50.18447016786954
49.71463744257719
49.76670605726324
49.92933898429312
50.044918797193155
49.76247558972566
49.790443868813675
50.10064264023225
49.95755809007965
49.94066884275612
49.94448156659042
49.99983752887699
50.05683835919416
49.793332790572954
50.35641752767227
49.84822576605725
49.230609661348986
49.71952125092406
49.829395692861816
49.91900704882188
49.799361354779265
50.02163327881756
50.26513848998438
49.76562476137587
49.234718910499026
49.49460210807778
49.45062572889749
49.50039593951806
49.75654697269629
49.56629655651473
49.56850513527258
49.143009340030034
49.46774430188918
49.79270038399663
49.54989657435171
49.87982826885876
49.845819734595146
49.87920681906482
49.59787227256691
49.505276232695664
49.64547847510981
49.58544808310303
49.897856141937545
49.747049759573684
49.387609351104466
49.253699856075265
49.43514896173705
49.596897263372824
49.66499324099954
49.10385248243515
49.23736663528975
49.50310842679594
49.96555479353195
49.46512211632903
49.67405764017063
49.75023046551738
49.9150310164663
50.06751994235711
50.18089913542079
50.3344137861433
50.15448109903619
50.18661694415185
50.327450132871185
50.208344007157095
49.81993628017051
50.05727477456215
50.18416761735984
49.637378583213504
49.84804561634082
50.30173586959398
50.12326922123078
49.89475237550324
49.97437720430783
49.55635320817144
49.79028924478219
49.89025207944923
49.94819444063524
49.95394015017294
49.86844391351288
49.827836649588846
49.54742489542698
49.60005764233392
49.54649464869418
49.878588368684866
49.36134753529113
49.42688817121283
49.921213946040936
49.546100949956895
49.67190859881859
49.67527014586107
49.686300803940206
49.56508370115712
49.3580952925698
49.44350552213366
49.87454486714947
49.80508938156762
49.75448799826313
49.75097366308735
49.74929075908776
49.54083208339902
49.760575483679176
[truncated: 98,002 more rows]
