# Supplementary material for: Comparative structural insights and functional analysis for the distinct unbound states of Human AGO proteins
Source: Sci Rep. 2025 Mar 19;15:9432. doi: 10.1038/s41598-025-91849-5 (PMC11923369; doi:10.1038/s41598-025-91849-5)
Supplement: Supplementary file 6 — Supplementary Information 6. [file 41598_2025_91849_MOESM6_ESM.zip › AGO4/r3/MID_N_distances.csv]

cm
62.302560104792406
62.11100942143076
62.30277702999762
61.84155892731373
61.935099527197394
62.328399975674074
62.38442158897756
62.329177948403526
62.15718750756722
61.85061861193767
61.61834336514915
61.65718842431715
61.119689910140906
61.4093230429177
61.11706844756638
61.646558674213054
61.378239403639
61.43880250685282
61.51907420795146
61.30640937136533
61.23894884043165
61.335494740849114
61.47427547955082
61.01772065322444
61.1879621786653
61.32533101684552
61.38972559725184
61.21005537971708
61.14701791550055
61.25213527898341
61.35190030305748
61.30855747865594
61.34999079322259
61.61236859798606
61.45367757150108
61.23929983304336
61.375690900709365
60.847382533802595
61.734914599569585
61.48652365653234
61.72519839578054
61.78218916488105
61.93632367438067
61.79729579732502
61.55058138523284
61.62902014701039
61.77357056040119
61.62144646906802
61.46706361853334
61.52196069896141
61.47709069900872
61.50086347522703
61.17570640797679
61.55703175361382
61.77734022870237
61.37368942879465
61.745848511883494
61.39061365808815
61.41890651290039
61.66690321484392
61.863283692617266
61.892752863004546
62.038581499629686
61.862741172350646
61.975274958026475
62.35692015779844
62.028720734087656
61.81466860141577
61.45449557627656
62.00559499907473
62.10623542004224
62.26421943184474
62.23104792750029
61.82492723939037
61.79980726556471
61.938802051497
62.02363054515112
61.66758841477406
61.81551030011142
61.881348075511916
62.02888798733558
62.287451191527126
62.222467996460374
62.06448108357363
62.000020249585916
62.06012172508748
62.703551733508405
62.62813650367874
62.26359310311147
61.915007762026654
61.95739545538032
62.60759507216011
62.20776791768816
62.298889314272124
62.06021595665746
62.31045417880644
62.10914708953139
62.482435210552204
62.79900123843585
62.56818367473907
62.59467879173786
62.40131078103539
62.84862251401805
62.79362445872346
62.88237448150704
62.74961670356386
62.269145094855894
62.444748256494734
62.675872480327854
63.217244742209715
62.69740968553498
62.757565228659914
63.16391056025699
63.1880715576367
62.87896872123361
62.506137054526796
62.72348323207041
62.68585447028606
62.500671427191925
62.95846618083028
63.28091928592437
62.95835769065767
62.85010974936686
63.094518876200496
63.06877742970472
62.901866747803744
62.83961129391647
62.8565385290615
62.67369715815752
62.5641349021792
62.228618443333346
62.8152686535063
62.59232068811426
62.75618091798692
62.80666274558649
62.94088246176819
63.161660571379066
62.55219963588779
62.75728254821355
63.08354119515875
62.69243317611218
62.60518535505443
62.74879826107734
62.790100142339085
62.284767085636126
62.33912310807002
62.554539602286845
62.686840342494186
62.87670179487565
62.77524595910994
63.09641390712009
62.73332164966451
63.13709159205745
62.62342695526624
62.61145220156484
62.9708676486812
63.0992520024473
63.122683321849905
62.711204993191565
63.06318963917817
62.757930551215395
63.01794627115355
62.65491234107487
63.23906135640577
63.22235976721377
62.979000865928796
63.288441310564885
63.31450209522127
63.150420294420314
63.581456869031825
63.69565364336396
63.46207199844851
63.25131393885811
62.98347117115732
63.356275978889116
63.20444464180991
63.10993955052538
62.86456052623819
62.75597876600144
62.73045411111232
63.09286225922353
62.80162864407945
62.74993156126411
62.22341149856921
62.63493417050946
62.95066368968487
62.933807932716725
62.52863396130844
62.273856695613745
62.11385694907084
62.157872486178384
62.59933031580053
62.489758265629355
62.65532833116767
62.52548018943916
62.127266430747746
62.14969699992827
62.33034367506469
61.98031993855998
62.26588431232166
62.29329155962227
61.89315607247824
62.18868775109213
62.427789455223646
62.29018859150702
62.59358644929203
62.51779615525832
62.7657404209455
62.294892418719776
62.553921953002686
62.516302320298344
62.847074729705035
63.00402450596441
62.58082561845665
62.14427296718058
62.19499754575655
62.46875787339746
62.08059149526832
61.94657149253507
61.96117165550126
62.07109451638936
62.18171957514545
61.85135041175979
61.69689799028596
61.80111228230076
61.853092038036465
61.57707551937287
61.708424859589115
61.609246089493446
61.258322536526265
61.04990285632309
61.004828172623284
61.29514698815331
60.907174630874636
61.47966145833399
61.0865892573805
60.9975435951168
61.77337714638679
61.7431767246066
62.30136860927596
61.934835932753224
61.69191559574807
62.196182031541795
62.20275272795153
62.15954625887101
62.162683518418824
62.152609605103905
62.484385013367095
62.33338564402774
62.138647501617044
61.85155176461123
61.97480460098734
61.91273029430883
61.953901248435606
62.005215830931135
62.1364348590261
62.018184157768204
62.23345683504704
62.030780240462256
62.07799498398019
61.90750527453816
61.797403707339924
61.94302437483351
62.27487100980799
61.89667400484508
61.88950349948587
61.49219012131589
61.90623184151174
62.039895581051745
62.19606432331559
62.377336149276985
62.472913835183924
62.20843856633135
61.82004999815303
62.01746475568074
62.708367977113156
62.26791190266113
62.22189307516371
62.182184971208486
62.224137887148046
62.335682959744545
62.092344002955855
62.26593649920248
62.38502796343785
62.59749707840482
62.837516022131474
62.96690843455434
62.951643023697486
62.518136893750295
62.78074973808637
62.80370272647624
63.02446842660114
63.00371612719994
62.87695353438636
62.608629881426495
62.54276804059873
62.40162842787754
62.64033534547321
62.61480694176979
62.08298471324988
61.91149250498955
62.66084297758019
62.448455179025025
62.28409157150028
62.38081181342043
62.09347727259699
62.11932216248692
62.12487844362882
62.198465128045456
62.08958914473725
62.07572370964773
62.21651274346373
62.02495285758742
61.95713111901238
62.26245087848352
61.775124578222616
61.98776904426711
61.66543005253528
61.873880276317884
61.43480458229072
61.803460650329306
61.96837194493138
62.03908306854587
62.076314727390766
61.77130042635605
61.7587358963007
61.93616903822204
61.732097673245676
61.76746623636731
62.08369098833442
61.67345723494345
61.94658265919963
61.8895255704218
61.74361524050967
62.227348266535465
62.67638537224948
62.425329375688044
62.39977137470509
62.0658358418964
62.25539149447191
62.12023568662561
61.94312876744329
62.046053717350944
61.935669999674936
61.62903684398651
61.524330649451784
61.64211558091236
61.77811643654162
62.033302828795954
61.82802686549792
61.9277428622424
62.086687720842356
61.99506285616503
61.94392163505353
61.938447360515994
61.56205518998784
61.736446112472436
61.72459056040686
62.42048987336372
62.035320059892946
62.118492389855355
62.21837972757075
62.27426138651012
62.0445105954027
61.60033875669534
61.38658628916399
61.567997001345404
61.84008052614598
61.722876218567876
62.012380451497194
61.83733844568424
61.64625688847818
61.821610471834695
61.704149099711174
61.70315247205729
61.76687557222144
61.65907480900793
61.46786570862867
61.64409182150426
61.6388461568155
61.291696151256325
61.532941162013095
61.56807209557312
61.91028092256149
61.99590718867593
61.82400298067841
61.70354631987315
61.68618385402404
60.815692746494165
61.439147893697616
61.61084722680535
61.42896372858894
61.92580154583755
61.772373356703355
60.895775651367515
61.16676509447529
61.02943503481277
61.21051118268678
61.25821771637794
61.27450729810182
61.501467741277104
61.08162456586794
61.006746878974006
60.983874783041344
61.185533340977685
61.11038937541708
61.35249559706773
61.56953113343123
61.130242386171126
61.406230724385026
61.337705670723345
61.33197423892303
61.142214888258486
61.58608329781303
61.30488133474063
61.47705118285358
61.2560688126332
61.48377562634894
61.49634500180045
61.52867066164629
61.198204482956655
61.11581941374786
61.23050849548424
61.44338921342464
61.420791253509
61.409943873114486
61.43120711392814
61.71158757946369
62.2057528226933
61.90101573464036
62.079896199668845
61.749352881586525
61.79336410334418
61.738363272768396
62.114780804859855
61.87761119414524
61.72872270347713
61.39548752928413
61.76515125166037
62.295276441035426
62.14507406859459
61.81548303356853
61.55322641400161
62.03761304480268
61.84652014018796
61.78302444267311
61.57827100884174
61.55394867820249
61.811914331717354
61.87180531340393
61.61708885503067
61.52620405795982
61.53039788814312
61.67276036110146
61.60493454449915
61.78506054465235
61.743743867455784
61.84826765214081
61.50771653607047
61.690863070347945
61.412874512412856
61.41959700873505
61.65398164547801
61.82682760121395
61.74591358642248
61.93032962258424
61.8440502557529
61.59201026256052
61.28801190154336
61.398211656586824
61.278793395268195
61.64980770176778
61.704867005352995
61.24831083436253
61.43001114732987
61.289557780200546
61.57599898190149
61.58910110943003
61.593555628164886
62.063622678058685
61.95570457758916
62.15228474696763
62.07640606837074
62.504743882940915
62.49138787614537
62.916195191135174
63.02845959946154
62.65620144974792
62.31544135708099
62.36407113684398
62.472123460888255
62.279242226829254
62.05926783055875
62.02551946877487
61.912666120836796
61.91263602350841
61.517795918967494
61.87880386848734
62.23114652877425
62.20016195947549
62.39761824626118
62.55799811255417
62.5028693602972
62.36845312037851
62.67837922100187
61.80147590203004
62.21128866771204
61.76503733076512
61.44694181922422
61.8035532384668
61.62468791281556
61.27126008294616
61.321604628452626
61.46229000983628
61.75816401246597
62.109523819543305
61.468212230085044
61.48562643937633
61.90852448286162
61.78165545247527
61.49666885157642
61.738979046853224
61.344520507221354
61.64524495115956
61.60050014093636
61.697653439387686
61.547274092623375
61.36146509907941
61.66053100429995
61.77843101257523
61.71711583212247
61.878859040423805
61.80866733344841
61.88195719907842
61.84657432545709
61.579758494910884
61.63780081477528
61.66756792236341
61.72714913793559
61.6992197904189
61.632455707098146
61.70234687945395
61.62962600550988
61.802267522281355
61.943941365641976
62.103243446207614
61.97619634839612
61.62642616305068
61.957317441426724
61.912466018139405
61.8045258323336
62.167443634623005
62.261269684394435
61.800019525832056
61.8608780734489
62.0684990849853
62.33416869484343
61.87699302010944
61.56963561438691
61.887486045880976
61.46029132619402
61.27290725396746
61.418117818106225
61.19208346381815
61.398588799975464
61.08622036184323
61.33745237968703
61.52953102457762
61.56149084021546
61.74878468144347
61.45586809192803
61.71076401370774
61.93447194966509
61.77980047083864
61.47850574835356
61.92882112213423
61.8349657849632
61.5555923140899
61.60168616940123
62.01977312578335
61.499177593177635
61.40995254646755
61.68377635517968
61.52985688964622
61.41172299137574
61.98344266065434
61.4767804293012
61.81475810647378
61.88519558285649
61.908484206960786
61.89968315684219
61.72683161694986
62.142644278795025
61.98743540138129
61.887941296070395
61.88546777230821
62.05894857454979
62.04612205570229
62.432835762691454
62.23007500481045
62.370850801050075
62.12456759370101
62.23437040304881
62.39916288031214
61.901865533482024
62.224734304511834
62.023900471709744
62.694422767706804
62.38720917179807
63.196299572458074
62.72947862002449
62.747530929660826
62.33695730510066
62.40346277308103
62.723782585551724
62.59721352737462
62.786768935690155
62.69173152089796
62.26245697023794
62.584481445997646
62.62459470625816
62.382487474748906
62.27007110595609
62.784134772707255
62.34927467000106
62.43383865726846
62.22734103993388
62.60842290946915
62.74690362433495
62.84971150903113
62.45110045382288
62.564448166713994
62.41005650668792
62.476297588545776
62.594363653493964
62.36053162028563
62.34127045905235
62.35979811936789
62.108095926333895
62.316330894745526
62.157396835354135
62.40617748391206
62.673998870349905
62.16120585261982
62.154943941668876
62.26652922279
62.33953678975313
62.269142691034844
62.606928856550724
62.129728665069194
62.00217845845446
62.128357818629176
62.0726942878667
61.95868520234381
61.8848795703786
62.056459622562556
62.30609365688767
62.67162594270779
62.90159323991694
62.96055795356833
62.786101089360876
62.75134510732266
62.568201377769846
62.55119594909289
62.61535902744203
62.61566690469627
62.37984678830027
62.255342625851966
62.407187497497176
62.19257422489602
62.05482458983084
62.367797927877845
62.28901011323646
62.13088276287307
61.67451777018598
61.79102487857291
61.928835066225325
61.71682475082551
61.89305773586561
62.201998051790994
61.886499304548096
62.071142430140284
61.714210102817404
62.56818562625656
62.54149319279075
62.29116242622882
62.3398817656573
62.4598528780644
62.25885830231352
62.24893922538497
62.511760617986575
62.3028024320827
62.484991553711446
62.39684960713915
62.190163131796794
62.1544407034454
62.35906162442321
62.307916966565585
62.030736274601914
62.11610368250923
62.21603014095068
61.936433723252506
61.733716766100706
61.863567293011265
62.220587619552624
62.91289594815004
62.425961113183455
62.271739417990666
62.45958219224242
62.677653233677034
62.55645155470987
63.13859920255778
62.89950790954273
62.564742927562
62.246571947889585
62.175405363701174
61.91611749923582
62.167826845033964
62.30284269774637
62.09427851280418
61.81514568615417
61.90697005396045
61.81614960808086
61.678094344552576
61.54895941083995
61.79063645976851
61.30444942385235
61.68388530608719
61.685919400362486
61.75469030441709
61.72764206515555
62.01169039398376
61.822038383744506
61.99651286331396
61.989278769395696
62.08468969876218
61.79260386346234
62.17344563803894
61.82534082798296
62.293559040549695
62.12651712049998
61.77969501559253
62.290088514301395
62.180947866742244
62.05915991151031
62.14964363399019
62.04812719820406
62.20786849735187
62.226020379113635
62.13765581975667
62.11023606264299
61.978086655187525
62.276455814564066
62.14584074061222
62.488752607532646
62.710796456213295
62.16956181851009
62.638328302183204
62.52915685425037
61.99644552335476
62.38989881083163
62.32678775784607
62.1222914542132
62.16005474491293
61.775938611224134
61.68545132780826
62.2334000253988
62.02300510720942
62.44855644913353
61.9941030900718
61.935684774015634
62.03333566562724
61.92511092870235
61.91676854732879
61.57480637652268
61.75031717175589
61.93797402387541
62.02763415253566
61.98930747478703
62.4886462631587
62.65562225684658
62.36428973552348
62.531495052760235
62.85869572302624
63.0131913079613
62.81924539313933
62.9563693912694
62.94703728985421
62.74331011416438
62.44358570266308
62.39409780424907
62.46742768981039
62.49238364944636
63.12379367869635
63.1398115844485
62.92179350837503
63.023942223829685
63.115045457571945
63.383513688383886
63.108823596343555
63.12397765870182
63.19209939048232
63.054130792390346
62.736936774368566
62.58289284285532
62.63612723229005
62.78637244750999
62.884650738262565
62.917188095307175
62.802994099205534
62.985431878067814
62.967878877598714
62.620961587460776
63.184103121712496
63.13334924250576
63.10261667705004
63.51057143804867
63.1305724934707
63.06953188956178
62.987004843526805
63.28406692403811
63.16211620054403
63.087565507551076
63.418348950958766
63.087703857183314
62.991153961137336
62.78153682637794
62.96982178730456
62.757578393050174
62.61164980407528
62.56223383803572
62.7648078736134
62.30816410623141
62.64219671745118
62.60543895546932
62.60798001006956
62.803161142801876
62.57254256760755
62.5854634017512
62.692159048903115
62.76532711803833
62.50432948688725
62.68888358964079
62.68686872354443
62.714634301233474
62.79840355605725
62.40574941712709
62.40474504656468
62.588588110368306
62.54669427869216
62.44344969491737
62.68143366725119
62.33049409655712
62.9457305945279
62.62700564393058
62.97198840617895
62.6190441415791
62.20708672102375
62.46361207268671
62.17836030347063
62.593693189065824
62.35169465135128
61.937420607616986
62.199521108419624
62.382413834496695
62.661329821684895
62.86760577210392
63.22273356093356
62.82056979073695
62.52076642474122
62.65202065649155
62.55264488331005
62.54792347262957
62.950957903741106
63.15887808006988
63.108659386831135
62.81614747304153
62.9180558312534
62.95551157767162
62.882626260869536
62.89913845142251
62.75634929648879
63.023887448671516
62.767250309483444
62.692620261852056
62.568514103390356
62.772988195128264
63.24589483857508
63.03249192460777
62.63210890010571
62.704085231055224
62.650288147741
62.63715100314838
62.69874104845374
62.959210943587024
63.22606625744752
63.19510615574264
63.461788505667755
63.2372423836853
63.34016664963763
62.87608886431942
62.92677409668824
63.15998706752529
62.854423707535744
62.564870804632136
62.671971161381734
62.729061373283194
62.62509029427346
62.70229473731221
62.880115934614004
62.66978760099439
62.96571575496565
63.26572916733871
62.647474086442706
62.572605448833315
62.638846805637094
62.64447906732169
62.46193701435578
62.34163410253911
61.98479103120227
62.6039505491333
62.435799752148796
62.19381461164346
62.61019272373355
62.69491801362066
62.74029251780901
62.77845682309211
62.54241239923357
62.999650136042085
62.74495652492053
62.99882268464451
62.700604060566775
62.669662449970055
62.59677901250218
62.28013657432825
62.28098576120295
62.15306293154983
62.36419039289735
62.435725943002595
62.41695523045526
62.472290344081316
63.02444201191298
63.03890133835241
62.913168864230876
62.71907614385956
62.694795710377015
63.03161821156193
63.02196133810315
62.99876297704215
62.61898150885087
62.91659619272892
62.700975603116675
62.60516762387569
62.731199588817894
62.75443652248086
62.921382464427815
63.23686962595967
63.338389520376246
63.08972199848601
63.0173508453325
62.98988594470567
63.0611022214895
62.9467349745282
62.865121606076805
63.56286551012159
63.22240581208073
63.38497599960968
63.24037087056234
63.41762979360441
63.40137640647046
63.38027743562285
63.54871146330914
63.639246162230876
63.55754697291961
63.55390903883545
63.229217882154586
63.281160650246576
63.65947706332038
63.45133522342446
63.08915932164857
63.024515485143056
63.52160264399299
63.53799561549758
63.488202542833555
63.19149923031258
63.31746835856833
63.153159179418765
63.41454358540644
63.20600924759436
63.10940669316163
63.251910411414286
63.44009826846539
63.12733287792989
62.912731902286595
63.068026348643784
63.16489943264317
63.12280149364802
62.9488417286592
63.125784289822796
63.54011609142007
63.43089674812221
63.6544382165003
63.37406734953183
63.18504251773445
62.71850730445415
62.75966026107933
63.15993837843782
62.92634831575524
62.819439792654634
63.00120998640217
63.018383381176136
62.82308709611466
62.73832847987638
62.54063238397967
62.79696283202959
62.78484321552968
62.6202774545006
62.606374769140665
62.419605351461314
62.68293156664198
62.604350543278805
62.74270059143534
62.87539424963308
63.07471805141608
62.98689223915188
62.72379493433329
62.85162772853963
62.831707037731896
62.76679277488585
62.41329371132051
62.38932796231291
62.48414175981921
62.4045747735675
62.3576230101867
62.48967099651681
62.35096314825588
62.23487048526268
62.259515144953006
62.428127116850575
62.074038405673925
62.330400210134115
62.4343421914571
62.25116629470189
62.174843813587515
62.515359421207286
62.564882237072474
62.893838780353256
62.70737007973921
63.31312618666208
63.10145087672155
63.18778720163533
63.03363492748462
63.566343918088755
62.96529571510251
62.90400653067926
62.8605718233878
62.63356707071978
62.212997362576026
62.456595570181065
62.368926272571514
62.60385617222574
62.88333974141182
62.728016867070565
62.77556243910641
62.87397760994945
63.021815202188556
63.25298432463891
62.834180747980604
62.29937380166156
62.83915796984852
62.946067014724235
62.657632130877616
63.05728009181249
62.84148408035324
62.718598182561564
63.00579221639644
62.93310148851268
63.1901852998234
62.704583895242266
62.5802236107055
62.59211450294304
62.56341735237482
62.98399993946618
62.671485847484924
62.64995588361712
62.95504148179914
63.24160605469702
63.15601002334217
62.94243311851072
63.262587691029765
62.953488582220274
63.20559342541606
63.37453705461692
63.61977408365713
63.211811884666176
63.68962065562764
63.451896205324644
63.344591505778915
63.07326753363709
62.51269243122678
62.431443031795176
62.73625987744915
62.78663414841111
63.04005620312932
62.94494840813964
62.84843583111775
62.972483354364044
63.012150609630446
62.84320923805621
63.00242881302201
63.450518729821084
63.37670676289431
63.01498089728338
63.21626724714661
62.961824996628465
63.179934290931214
63.344904432007
63.61012171187168
63.30291740414441
63.11949152197602
63.00578732303079
62.784517654406024
62.74982544181067
62.28271552401611
62.82761209196362
62.840128663222366
62.666132283079094
63.03273560577925
63.06828580363303
62.70349970989243
62.98084664016709
63.16229260622009
63.52501648397004
63.62328713498762
63.21975345527053
63.094637552850266
63.23885769977367
63.55170427164
63.358442895053216
63.44242001199691
63.628570885484486
63.56612309013267
63.458660301459545
63.34294514993024
63.732904918538246
63.97433152970095
63.81679126119191
63.59702696491274
63.71083798346658
63.68201220192513
63.49798775182823
63.56456936928468
64.21515516141228
63.9916509767731
63.97529324513798
63.95140299439143
63.85542039984016
64.22978935812341
63.94109767019787
64.23865316115196
64.47839143455064
64.34656938714843
64.18554062875684
64.20595518034351
64.21662786683966
64.02520623674957
64.33479076562627
64.62014654101193
64.5685072005097
64.78170051901591
64.74685670437746
64.55984176935179
64.30666235589378
64.68398639534891
65.01169547146719
64.62111453617325
64.59284227582684
64.80939899983652
64.64136570109991
64.76662554646605
64.74255238776017
64.52321189646737
64.3897851169201
64.69221916673746
64.59090576146225
64.42822189879215
63.82961778307448
63.646067204865496
63.5104698230372
63.46683288357128
63.420391560819446
63.196447033580085
63.19816560178679
63.11529276242614
63.449403806545256
63.03284780609915
63.33147207830402
63.257293051993585
63.532991632625865
63.56643528112093
64.14554277752144
64.1287564438843
64.15162756234751
64.00985679217482
64.04443555273598
63.761511640527296
63.802258490533895
64.21458459755117
63.74637719035822
63.95663527989044
63.85131255165665
64.09174731521139
64.18083430177549
63.59666270819618
64.09362432945959
64.21837756690188
64.4742011493645
64.12247199864754
63.90177183665657
63.84860156416318
63.9190743177889
63.63551440835363
63.956803268766286
64.07975287089388
64.22024713515822
63.83092709848827
63.780198065231204
64.12033262121294
64.1234120805201
63.829800905966515
63.468334496515226
63.20038988705727
62.96015965690229
63.25137875064538
63.065149144186485
63.55000847277516
63.33647605373334
63.653534954846606
63.75899151721648
63.797826367573364
63.135506011844576
63.63351759546811
63.31652847457412
63.54866170568088
63.46372109808689
63.42017212524162
63.01676926770285
63.0539303983003
63.108949406678654
62.79869009137218
62.91108429193233
62.87199189060477
62.793046751276194
62.632831146595734
62.85967248825397
62.76902381544235
63.35172054863079
63.34946508689622
63.4230525615192
63.118972649298534
63.27668761771364
62.77757382328581
62.79613807528982
63.22507511121141
63.233656552311786
63.493886602804935
63.37674395203385
63.535446110131744
63.417657796373405
63.6296402248923
63.24155304658882
63.19070393146321
63.52133727953627
63.42786414718145
63.49100329304761
63.47997012280117
63.316392164222584
63.75492355996605
63.38001149808596
63.32726539314327
63.8067639813855
63.70914939218944
63.64822402175352
63.35425572604752
63.2329639657742
63.57543065837959
63.35611203187493
63.4162150121348
63.547178151997755
63.29069990633055
63.16553095490167
62.80904627701344
62.41556626482818
62.95568505606207
63.03761943311868
62.92818952519815
62.88833925652891
62.699362774406346
62.67701314491849
63.02842897313477
62.657030887422245
62.91299185153752
62.5101376922908
62.494030517973066
62.56993539758694
62.54642074587833
62.37054410596775
62.672824521059766
62.45381131242889
62.10551305405172
62.076709843698694
62.48475083810881
62.39275560028569
62.513512120633685
62.48770746596527
62.33181049479732
62.31382743334388
62.16465913246404
62.50090629890122
62.17550296302976
62.798346577467626
62.588599696637694
62.60757022908536
62.720480756161415
62.990779822019654
63.12239088337919
63.079021653769736
63.367095228539256
63.03122242205844
63.37234634962586
63.45421025512386
63.38416501140239
62.99389922413507
63.09248844556116
63.09023185156914
62.971682955295734
62.94379866343878
62.90100080542122
62.95154042998208
62.92461142966254
62.56641017283376
63.13726765751833
63.10969934062249
63.218478020714485
63.52494262579019
63.42707733342665
63.32380266570271
63.49646520999318
63.67470365965327
63.856695506697875
63.87266436470266
64.07758773672847
64.209980903601
63.81255120620382
64.00241016823406
64.00383350855333
63.86255086417272
63.84311239570023
64.13056114282985
64.26504035420926
64.11602713988975
63.64862415562036
63.77558907843737
63.790486155712365
63.654189643298565
64.4384645181628
64.24841984586888
64.17689407351375
64.36460292956
64.4435925925003
64.32773203940089
63.96376944067479
64.28772965267142
64.09656208466916
64.15434951745087
64.26717522744913
64.28951247018762
64.21466416069596
63.88271935872469
63.91221362205284
63.7724690742339
63.87829330345978
63.75398343839008
63.60824982997168
63.59201635236155
63.41890428451077
63.64031470839178
63.80549880663479
63.98302068741439
63.82860297590268
63.86796084407689
63.906706190927444
64.23551809629133
64.01579103344785
63.811686943744114
63.90783179199685
63.72547814685741
63.73483805138497
63.605203229626795
63.946895133314925
63.435333183879784
63.75677168549422
64.03626073396651
63.84806087278502
63.667207638696155
63.40260636073238
63.46417191594717
63.6994113057719
63.23433688646749
63.15472592910151
63.476496461723315
63.35223427902452
63.45816256763129
63.6702057476994
63.90272490632457
63.6351873843931
63.91102374040729
64.00374108286758
64.31162214860767
64.19397350264623
64.06065451099062
64.3746814983032
64.38815687409692
64.41116733581072
64.48357413063012
64.95020899583751
64.92664797434367
65.07174938425435
64.9537140219883
65.00813170616914
64.93994318330755
64.88391629315046
65.0670376746201
65.00709270186347
65.19656910748888
64.82779811517806
64.77697716638885
64.87129076617099
64.85767537694996
64.82316134502507
64.73397398178658
65.08397405858713
65.19915459394582
64.81218132199622
64.89801732609345
64.79226162391822
64.77148681646013
65.11235582395517
65.19491245055542
65.4286690549348
65.68796663081615
65.3014200931315
65.24548185856352
65.20886939646482
64.80233457756509
64.98184508410687
65.20328126595314
65.08328280836103
64.53180173275432
64.43590513803002
64.40680376294125
65.04213899288943
64.89687839572495
65.4552580362966
65.09343265013705
65.23137499702294
64.98257770632837
65.092797590367
64.72058844712896
64.73285154223527
64.52084268657353
64.3680931441984
63.8621887980229
63.98984309669413
64.02851746205424
63.80438476945622
63.73716491133421
63.89577088788783
63.68819518965993
63.45790550082763
63.794475693838486
64.02865308983411
64.40160278738068
64.22549978795087
63.617441630252074
64.05699479222255
63.647193016372256
63.890220024486695
64.25301969524176
63.95405259979647
64.32368508310907
64.43642341455076
64.19916980657871
64.27898657600248
63.89638579910232
63.913850589584534
64.3672112598436
64.13829827086107
63.79583278039987
63.92965349089973
64.02655905333324
64.02253635104293
64.03775453753525
63.945338001313345
63.870444451913485
64.01809954255046
64.44834095570722
64.00561641756654
64.23476459373481
64.0936291940847
64.16145029082851
64.42654743919339
64.70749302739978
64.2872511352531
64.3557801152105
64.66644177383561
64.57616856529565
64.69234401415486
64.82519166747379
64.93118939672352
64.99500588708253
64.48482411943552
64.61951984731182
64.25132997020988
64.40571565087264
64.47535175961889
64.65348048370748
65.01272237062682
64.98373970750743
64.79098945128162
64.91132818773929
64.81146453655694
64.41568991482039
64.0623359389562
64.27597959369773
64.27675228770899
64.48710202108916
64.44881591508916
64.67548100659165
64.68858155802324
65.03823499011614
65.24094533253461
65.06336813602294
64.80166241585776
64.64398200439301
64.65881763829219
65.01544047143977
64.67983291913643
65.28120826791657
64.67988192044962
64.95976334430902
64.82287705915556
64.94223525718412
64.80027760751136
65.018924421222
64.78982599694669
64.96327612900261
64.68046517633798
64.54463594313948
64.8802706680533
64.58572000224346
64.69986175589642
64.72581216295904
64.63497401835899
64.48523556709077
64.19738813369112
64.33643811940118
64.19654166604532
63.8301996889041
64.11309284890231
64.22752366621363
64.29739629466947
64.0498429679608
63.78881794342323
63.75633297247891
63.31008145001974
63.16736606831082
63.636471190306324
63.69181036078873
63.601134156400356
63.82465754701283
63.49648907126089
63.65354462576137
63.65125235347443
63.58441189896005
62.90968342078783
62.822737253765276
63.09077375638865
63.27276295004246
63.19167068347778
63.452167068036104
63.72913431820669
63.79433594515449
63.77296403188255
63.6561339144276
63.72042996299056
64.02732073167608
63.63841902191709
63.72148408175847
63.71738514953497
63.57069255866522
64.06547819670799
63.9391981782017
63.52559034899727
63.24547362525677
63.64078969559468
63.32052377894576
63.6020782625615
63.61730799844847
63.49186407880208
63.923673059108935
63.80269304878752
63.89147994331868
64.18891063769954
64.05313577254461
64.20341737270402
63.78095393510772
63.95662372684988
64.22027877637038
64.3934399784233
64.08448518344666
64.14302065077929
63.99612336014212
63.9494703476439
64.26191845127383
64.49068781100615
64.51151885594275
64.22161329866532
64.51847909502621
64.65014913670535
64.43281455258882
64.37452319964507
64.47769929517384
64.59558225858757
64.47361544623747
64.5399859718758
64.73601421694273
64.76830738175896
64.49198951232293
64.84081508847525
64.44295660177909
64.74427496688769
65.06666145626193
64.44673000776737
64.33221391657062
64.99102352583175
64.48779812047604
64.34771084776706
64.62211091424257
64.8402879755568
64.73172720317318
64.75620657777435
64.9569674060008
64.70384240353215
64.49569627375959
64.4826353929975
64.15340563535761
64.44806637605159
63.97213069729516
63.78905925581593
63.7438906812718
63.82928233843141
63.83348694033032
64.11786508681286
64.07190147657103
64.28561619071978
64.06512008959916
64.21661774301106
64.08008696554656
64.16269109962542
64.25117748941668
64.49037368050146
64.52462272490803
64.30488175934495
64.18025306727257
64.69227914999945
64.48370766327447
64.48370762139866
64.0908333529249
64.0462459527989
64.26398996835073
64.07898341920856
64.1763133678203
63.93191875798305
63.60067475546165
63.44936215874477
63.7305041881759
63.187111175849104
63.354316673461035
63.43772201804423
63.3962662710631
63.629720604969386
63.53991882021193
63.545040721640035
63.34013602389792
63.27106617677637
63.58970611997287
63.289490152544346
63.57564729558758
63.23233558759864
63.28414323839065
63.36360366848347
63.51821200803856
63.66709446997416
63.215948690493676
63.168738536308865
63.38412319994389
63.598189253449966
63.19083500651471
62.96190262462335
63.04095270048229
63.34811146101451
63.504954187774466
63.553585160720665
63.36821874643073
63.55121790973315
63.905723715283436
63.63504528028806
63.83763501478185
64.03507535865657
63.71746808529267
63.79206910021593
63.606071061523984
63.5002760327382
63.62206328407502
63.95334232425576
63.92942706937734
63.65170733393458
63.631120737577845
63.703254017535734
63.931040831111154
63.481606734040746
63.67762616935823
63.91833373084951
64.22574905831755
63.92049164302624
63.71734157413921
63.838087872669306
63.93917174848041
63.8029029829571
64.0243866894006
64.47802676221563
63.53333451657748
63.961667898836346
63.55454910049096
63.154151782269686
63.35760860727255
63.51111510022197
63.50472703371983
63.1567276457042
63.28544289279503
63.46507979332008
62.8370851217776
62.89779880001935
62.44168118477376
63.15080991681744
62.90075784793963
62.86458036816777
62.87112842974277
62.79961116023577
63.09591656468503
63.39357801349363
63.18218272461535
62.945818564879865
63.31878665026714
62.96920437609123
62.95588041488774
63.11091330368643
63.239441402770034
63.05262453558538
63.15637699976947
63.61433691035101
63.54828166390816
63.726425160919504
63.52634572828881
63.14742356996151
63.56715753544639
63.1672167793766
63.33898916586404
63.44174506677407
63.65564145965465
63.55199324237233
63.535608575291654
63.17515467093048
63.66015484163062
63.75899284515788
63.827749172843156
63.53945511909547
63.60204918266358
63.4467204846264
63.94367712983681
63.844601591290704
63.48199207075146
63.79153585715406
63.7747205122994
63.25585074324865
63.18167680777278
63.38865253190777
63.35872378376407
63.519425600975985
63.55855264203773
63.412395403495175
63.17527099242504
63.591724156763384
63.482171229654384
63.611424537503616
63.56265054324875
63.720748395287096
63.58032880968084
63.58921012459352
63.22675490899777
63.6579113778114
63.380209618120226
63.37430612127036
63.824858695511736
63.640727045930824
63.274201429838946
63.136753131119974
63.23624807511057
63.24520521007888
63.33945746855521
63.84079900658848
63.4949273224901
63.73720872534535
63.602571385325355
63.155695225975286
63.29581245029637
63.28565659302872
63.26647100767796
63.5654281017766
63.31995814973074
63.28713532003823
63.39546646802679
63.271961056646454
62.59597902869268
62.57497617054885
62.60146712233641
63.012821471690515
63.517406743586584
63.34292749914188
63.57611107325839
63.2649835948846
63.3402193972364
63.93044222201364
63.94789478607059
63.77197452499704
63.29760410313791
63.097233399221686
63.47325396636267
63.20423442603472
63.48004247551153
63.52777524455315
63.66168717694256
63.58130994086248
63.2922619494821
63.5446235746504
63.23254673295487
63.348610169465815
63.28129958820264
63.373024590974794
63.658437709403145
63.045931309643215
63.191000436517776
62.87743808654698
62.81165386601609
62.99741311860792
62.7076039759858
62.76868055821037
63.05833906129372
62.7513562458071
62.8111627843626
62.74662844540774
62.85117643875828
63.17297924509426
63.17626877511996
63.2698123865051
63.603705468536475
63.25303209839635
63.333882188543186
63.74015517868601
63.646731983841924
63.5795788974395
63.68737581770374
63.39879532119587
63.471211738211025
63.93461049160697
63.92499130484046
63.26617322290759
63.51830947499155
63.21781623254986
63.16597402259727
63.274918106550125
63.06954067530119
62.97876015068822
63.715024416440265
63.47730120011931
63.27244939575816
64.14206098618105
63.99631808924551
63.610855014626864
63.948918094560725
64.07268578708991
64.083063728415
63.90068383121505
63.66208619464274
63.885800860965006
63.873407560266806
63.4439224714228
63.63161656882414
63.600156630478445
63.810132048792966
63.66568035436993
64.34146166931777
64.10347481222442
63.708913784601776
64.0466829262015
64.02674538922172
64.17484587877841
64.11692557829267
63.994534192835104
63.92308361329636
64.1118397148864
63.88314514462974
63.80682657875713
63.762145718860985
63.88923133929745
64.03094191060927
64.12156734163676
63.755041186844316
63.39062395478419
63.8761624759348
63.91184197978896
63.666607733043925
63.67881362745997
63.528472176594576
63.78308087634334
63.88696200800463
63.58643113860056
63.66588144828244
63.63276642183839
63.712016243065825
63.68640885592189
63.48646248846615
63.32694033202875
63.63360960504501
63.66547046192678
63.37251833374747
63.19711688185035
63.04991393072904
63.04870489885912
63.654029215226075
63.67431246119699
63.64463600449335
63.862654726036084
64.10476353114291
64.10140293837416
64.25684584515683
64.13078243909642
64.29686285835905
64.39170957614334
64.58991186679808
64.48308080122007
64.30249524673695
64.28157774711704
64.12208074335854
63.99682286211511
64.35655621371674
64.33144324517123
64.27894057838665
63.85737548323397
64.08827050544222
63.54795110117481
63.99688711989061
64.08517587890131
63.807928008493505
63.883876913471966
63.7938492965712
63.944663889170485
63.79217042198173
63.744249780633176
63.90262982466179
64.24317286948092
63.47749596205833
63.59623485866604
63.93521182568383
63.35292598223318
63.63922488262011
63.71934440562226
63.85025826406815
63.76408546022166
63.50224109673125
63.8793990326567
64.20851877178791
64.10330727755316
63.86476435440446
63.75662081299872
63.766940507757866
63.487072922896935
63.40809481397536
[truncated: 98,002 more rows]
