# Supplementary material for: Comparative structural insights and functional analysis for the distinct unbound states of Human AGO proteins
Source: Sci Rep. 2025 Mar 19;15:9432. doi: 10.1038/s41598-025-91849-5 (PMC11923369; doi:10.1038/s41598-025-91849-5)
Supplement: Supplementary file 6 — Supplementary Information 6. [file 41598_2025_91849_MOESM6_ESM.zip › AGO4/r3/MID_PIWI_distances.csv]

cm
27.47847952779964
27.25881310372192
27.359330029755355
27.25335038472275
27.12980925553481
27.294167256763508
27.377055634981023
27.415617586304034
27.279384946032827
27.369081589359777
27.313177145616347
27.38815171387928
27.32392580024155
27.313387019741395
27.186853106458795
27.292746884434905
27.252271311368684
27.269095657135985
27.387751906776767
27.347969801832882
27.33092828629862
27.265159937270916
27.279561675065025
27.53887068615121
27.470536361995386
27.445251923877006
27.434644762273038
27.369029207282818
27.419250924150187
27.263486129937395
27.439966979813576
27.31441974884126
27.561590966525902
27.38885431247382
27.532141335428282
27.429751074379368
27.377147837127133
27.228037397380476
27.389097278528805
27.345408188568793
27.450100299191497
27.359482779355435
27.352360160593737
27.327374804561305
27.104697975687795
27.219555965348004
27.28428990699912
27.35880298041125
27.420425232073082
27.41130013851997
27.255920615936766
27.35994152683281
27.264095881866613
27.39457134883701
27.58694719952412
27.393162896383377
27.38723271182792
27.1925202443765
27.191607226887662
27.368948749360616
27.418564941910955
27.41601338097643
27.326809397311667
27.32902537272726
27.200538073721212
27.419844159815547
27.269863883193274
27.35408198804535
27.21081873805773
27.334613877246323
27.290665201663444
27.458452746618228
27.479846813257637
27.288541577030447
27.302986017226072
27.312456146488774
27.17874282412738
27.24202262049859
27.205649981057963
27.298249347255382
27.201142045320235
27.196084323213093
27.283975236015426
27.323377190424566
27.234515950037647
27.4111389691296
27.28083936309997
27.36825628488556
27.13741574115147
27.109827389196223
27.184028497964583
27.430641595282104
27.395340881820808
27.364959802948693
27.479494283202023
27.48840697073904
27.346176065060206
27.209803499582094
27.31350871685662
27.232309409403477
27.23739626469094
27.14319544728693
27.231080698114532
27.20086711349475
27.21125348005367
27.288387615714182
27.176272740564222
27.237007845918956
27.26530950182983
27.45139525102796
27.18406866586764
27.34696875515142
27.243111348983923
27.148696201686878
27.29966968176704
27.311433984059374
27.374089194758632
27.127463734107838
26.929275328477974
27.162073460047925
27.406210009809424
27.233612827814454
27.38717004994482
27.412557403061555
27.303166606113418
27.30534021465295
27.342274711904953
27.32323268031769
27.314951090876193
27.453513372558586
27.283107956442088
27.449751089954983
27.30148542279371
27.337232974167563
27.401144215309035
27.207144638246127
27.448585604977197
27.301713366991752
27.417890952558174
27.491231917333945
27.27958083132698
27.329197674514713
27.293051958070514
27.296595922009992
27.309455581954712
27.132509601057546
27.39107305376973
27.418634671532406
27.470009354196545
27.391036729206174
27.429857232674745
27.30251414822315
27.517042856641414
27.3282330712208
27.405412405044757
27.383618401818126
27.585597786311904
27.52081685258459
27.361629783641813
27.46466397059795
27.35092373505177
27.48165337032312
27.252355716906617
27.566865827462436
27.501831967495203
27.307083762438307
27.4655445867707
27.441220921606188
27.317924243256588
27.464017187313555
27.51933268839617
27.535746259023764
27.355203896544477
27.2881910900743
27.260534831914637
27.26256223116825
27.269063278791485
27.4672519177147
27.497527250681085
27.484680871069497
27.441387567188116
27.510834712858973
27.486662968986632
27.324196840936963
27.429533087858353
27.364526919378083
27.55637291085469
27.34635972910072
27.279502432736155
27.223288380223767
27.407688810395214
27.363334494084665
27.37637505089269
27.399662980422264
27.323658122425194
27.310134361752006
27.364546580250387
27.40237972043776
27.3258360546127
27.232661213095824
27.380228832663704
27.155437264862105
27.203638958415063
27.383932949331474
27.270697446835
27.410518654951634
27.355692862572653
27.193553794953242
27.36814751431105
27.524234105745176
27.402563066769236
27.547234394592277
27.259292248547812
27.326371061852047
27.139991297514513
27.30484080449755
27.307404404933013
27.304175395373953
27.292409219525783
27.083153605526835
27.112306157475555
27.082104829526394
27.163162170301305
27.31109120191904
27.20123908038507
27.347904736509868
27.374564580435294
27.312793969075663
27.288398549437993
27.21750729766878
27.15464069318445
27.22305559946101
27.23597213431814
26.987080947171478
27.15935795000559
27.126088783881105
27.132084082179652
27.5046474268186
27.15441295083355
27.527183977715143
27.1196509154892
27.15916784737519
27.096009352709842
27.153047683654034
27.30389179228646
27.18591562538515
27.30888762483534
27.34601576142304
27.313329751367483
27.151902751501076
27.121367318232164
27.064239441194147
27.171895455446148
27.07898998864028
27.103262223966485
27.312189102229325
27.162317414220254
27.401324778496598
27.220991034799443
27.48499185247643
27.371782512359154
27.100989922129504
27.281811681175263
27.331859141592183
27.230008327737416
27.11777202024173
27.03066629519483
26.97102556175928
27.137082720824232
27.16912630706191
27.369354436654998
27.383412393306845
27.35787306297635
27.26297869785681
27.387485456440913
27.635561226307612
27.30585195546031
27.390916197415613
27.297768596163763
27.30318746496552
27.351507040218316
27.27494316038108
27.24967078554595
27.343962503847433
27.285452437066116
27.310596864243767
27.46307402036179
27.26437723597661
27.118688509680165
27.39140318241721
27.279429586458264
27.345862304846268
27.259592941052258
27.21224578502502
27.17992940635013
27.423769124858914
27.294990630651025
27.230793481693908
27.295404695086926
27.22064233989489
27.259387025570856
27.595326858578098
27.4245158861721
27.32557249246515
27.375265255372884
27.3896057118421
27.491402404524717
27.4129262502176
27.422349174763706
27.29738789639316
27.474312107991675
27.404356791134564
27.203694781316322
27.52480052281712
27.30303483180967
27.210129339438918
27.189316933496116
27.16464863993286
27.2904878408121
26.985678147791248
27.17200223654063
27.244515572697257
27.23014515245393
27.33453338557918
27.299636839392683
27.289664174603928
27.359361803985788
27.321722123778464
27.25142695845549
27.42833171844466
27.291107207280273
27.47572599351635
27.424700060649894
27.172926801024616
27.257526386259187
27.594285115427233
27.410865002521405
27.403083036768404
27.14285907830313
27.2785708906724
27.17645116630284
27.229338258371854
27.374220217281426
27.19927663736041
27.243762465819607
27.298792235166708
27.338411152020544
27.23785463040815
27.42253903062608
27.438182684631045
27.256894637305273
27.458899809658142
27.01711401794541
27.309605810291036
27.21693527501284
27.02695011783968
27.261837987512603
27.244472988818455
27.456283042648874
27.231783139418404
27.403543402285713
27.308857898286533
27.56777093532011
27.267443681036195
27.289782796946454
27.289042134056405
27.30521739380165
27.433420655679967
27.475135199308575
27.448238771199563
27.476157653726272
27.065445329295333
27.343643919143485
27.173895481064207
27.31024373751527
27.523114590258142
27.14286839312664
27.26259951983088
27.194759421478384
27.29627464312718
27.314495828020057
27.3749198113119
27.145374363036343
27.3555920274321
27.460980845888457
27.4513203865602
27.469750605127217
27.484417232244912
27.17991486832624
27.424376420338586
27.515769437716777
27.384933916124616
27.507442314176078
27.73084024668376
27.123437076595227
27.266310356934436
27.267570836043767
27.35346686248239
27.272733977921497
27.516211289842573
27.32422287915304
27.208546760112135
27.226887866843725
27.54328300171358
27.51014342363671
27.396756164722074
27.43706003430335
27.36100762885559
27.21102701031912
27.2225048107317
27.183985795657684
27.34032742159056
27.199041523420874
27.2357453755733
27.22450087594579
27.340471486920517
27.16650999526785
27.203682017795835
27.174515126712873
27.33194187500127
27.02023939432593
27.069081395945712
27.12361570651433
27.24570219806066
27.061362210386633
27.200273442966747
27.43196636453391
27.38397873853401
27.427094217049962
27.363984730293783
27.453945273231977
27.491436030766728
27.523782447776238
27.42339912234656
27.499316674693873
27.387951630371525
27.354530346403802
27.228712646023137
27.276164226011876
27.577134164607113
27.333805785738633
27.345041184476827
27.262601323559334
27.453243910226725
27.358218066000507
27.387938115003067
27.257121789649844
27.216499380283846
27.455303003887916
27.54400690335017
27.37219043403926
27.34066023101352
27.43069489556728
27.327219627481036
27.476716800006773
27.31714002543708
27.42108045966715
27.45281484008122
27.491433681257785
27.45742273600352
27.46967840218845
27.401135588682198
27.56509281005328
27.332575354022026
27.316804922022367
27.299490203968332
27.536283329184936
27.469170734949074
27.10004748592837
27.383123565830278
27.51198718455617
27.49330120784866
27.512194890736456
27.314042258497174
27.410546679024257
27.48093691670146
27.619618498319678
27.513889287065467
27.453666389289065
27.38078303869962
27.570539023933865
27.54222861477906
27.5088785129541
27.438921993957592
27.45011078113078
27.47914987660312
27.49562950366092
27.63556737272912
27.547576365114153
27.56410736793544
27.66704546824449
27.49844592351168
27.436294556903288
27.43690625079211
27.59123712378914
27.680081563941872
27.495064440933692
27.563119769490445
27.598587341183848
27.58187315928596
27.484251523941904
27.514645751293695
27.536894508837953
27.440925277127857
27.538117091606228
27.36056348819921
27.567654082300514
27.465352846781535
27.319149420531904
27.46974005663466
27.37620466275225
27.41162678589398
27.457094025209067
27.430809014705012
27.578323067781294
27.43709984038075
27.19648094655815
27.470239073791014
27.404102679556296
27.379499734891944
27.3531138506312
27.53939142446098
27.327380922691418
27.362879781123265
27.619440082152156
27.55182892872953
27.473498659359436
27.30266344176319
27.56545861042162
27.564854040861096
27.249390945367235
27.48933256877132
27.40900829625824
27.504915867346213
27.436201243182648
27.50359472579382
27.315726170032274
27.242821789310998
27.445037539808776
27.32097641049659
27.35420268838571
27.372604101510912
27.369961829448485
27.299285199077897
27.366715150385332
27.442778159208398
27.297038462522792
27.301784211786575
27.55625579244053
27.33156513432776
27.172360338318036
27.308313339099954
27.36150449896313
27.21464591997161
27.19428581680545
27.16178903967057
27.464084740299565
27.208844932385837
27.161750090934227
27.331499338637986
27.178634663779345
27.02793093697742
27.076272208854025
27.107969390364367
27.19069113044458
27.011109151337315
27.06647221195289
27.02285705309139
27.044741604279086
27.31419709156976
27.19750594128856
27.264614935219193
27.22332095786225
27.241525769130956
27.160639840219915
27.20602054334404
27.33031672076416
27.267482935951072
27.111123353006374
27.32761145878615
27.127745162668432
27.1392733564312
27.218183014261193
27.267748967511412
27.244438326773107
27.46695063338839
27.405895365229178
27.175014236557352
27.37831100861714
27.23895884231577
27.182831465027686
27.083019165827537
27.401955793251187
27.270267576864672
27.299175797526292
27.29509523320312
27.403556890743246
27.36028697872932
27.46275967675745
27.278425143185967
27.369634644862344
27.398650637237672
27.388433517379823
27.459810803962696
27.187735614728904
27.17193685393172
27.343423475976742
27.453926209066992
27.36855508328356
27.612226010249284
27.386201993304226
27.21169605697414
27.26769630398197
27.29075268201569
27.332933249943984
27.269054168568882
27.51912499143657
27.557530571119585
27.337124332056355
27.363893399507493
27.362468879855136
27.314766252972063
27.373188095014815
27.345992960454474
27.290951155727225
27.3717929333728
27.20997661808411
27.377083885290343
27.255192070731557
27.323478466791325
27.070892384723454
27.298075233944402
27.239412107730125
27.210855755105474
27.26629686818808
27.231805375692975
27.358102783146368
27.39783351385812
27.28172186876909
27.352326094541603
27.047739276926084
27.17581833924756
27.268844164747673
27.263283872666914
27.065883500982018
27.066689106860775
27.22651535394736
27.15055265116773
27.361609753618517
27.352325149910897
27.30500662798215
27.200743848557256
27.15747816858423
27.157935916696964
26.93558801643345
27.119969732724616
27.056434071340135
27.2554644309886
27.345037770829258
27.37818783917714
27.344551235835706
27.35068952167386
27.31019868747656
27.33402923110666
27.415631086327448
27.34419582216865
27.264237074118768
27.2923460757871
27.424331731164035
27.167749835799242
27.170946161217984
27.091921118878147
27.188698621591136
27.112992529073626
27.201414210738967
27.29056868227097
27.23325540499061
27.01657431589899
27.253379756023005
27.18569222019798
27.15092458735637
27.099841663028084
27.241804191050175
27.413850917688478
27.16200421952597
27.312708635455824
27.141266031739622
27.309325414364988
27.080353158902614
27.215005264351344
27.117385705278895
27.165601428144022
27.329501112906648
27.247044951133855
27.15075992467661
27.27461270745589
27.302999443005262
27.198210630442745
27.151507203908526
27.267047640070313
27.293893171312355
27.265295551781552
27.240581950642728
27.42962286861456
27.312248146980714
27.554052461657776
27.402214773999365
27.336004803457406
27.30327287810061
27.545038183773016
27.41233289274711
27.544306234295984
27.317197194208315
27.58548492701563
27.26850649968228
27.204445385537806
27.163446671410547
27.267413185950616
27.286931381036442
27.14191006240586
27.222451093479204
27.517460680014523
27.291445803555746
27.21471259547566
27.099964927773073
27.363251073211053
27.131315866201362
27.356530496843742
27.322177094687568
27.343186610369916
27.288356867194114
27.272275430603276
27.391776319333722
27.497608191037084
27.361324204167957
27.377563755368794
27.33345201932842
27.330815944161202
27.41608410743916
27.360636599065607
27.300107526771054
27.391146033314083
27.363110962097515
27.41262211973707
27.535872816488567
27.583729492133585
27.467729065910593
27.621197589808677
27.4773983865754
27.558192517163167
27.535588806258918
27.303343988610596
27.49514517003458
27.395975987936808
27.49099279680858
27.457951382578837
27.31835563872782
27.612129457555618
27.617311534259454
27.30661951989924
27.481439913676244
27.368591527347316
27.449240471473672
27.583675898407304
27.44776691817787
27.437042999401402
27.695661136915895
27.47227264452546
27.651271981628565
27.51147367858888
27.280589121606155
27.453170119425135
27.32011025234441
27.29040421397278
27.302906928250394
27.219900307402778
27.43779811831265
27.392569736098295
27.386804888668063
27.4000365189581
27.520993727672032
27.409722769017716
27.36530772087438
27.26024889241333
27.373050658318387
27.264540625393423
27.3914386806264
27.3021353970886
27.35222869127616
27.256211359355355
27.374805107591424
27.348424847182706
27.280906941026295
27.418117988071064
27.366356803743145
27.259120715624242
27.242342482530667
27.245294360548193
27.354522582466227
27.294512029629335
27.35591356723406
27.400739131397494
27.487320411635558
27.2760965525801
27.22665068956722
27.377784382705073
27.350645474500233
27.358337093051023
27.46628183052746
27.443813606896132
27.439874146136646
27.449574654898502
27.36678568931389
27.576177743522756
27.587435613256943
27.653260889159913
27.732728836812466
27.475163451304105
27.411615484012362
27.503227739406118
27.460287945090744
27.403311448555478
27.338272246240336
27.500035755636468
27.43049831273029
27.57144562131718
27.49994243998207
27.747266968553436
27.281041489585668
27.339940817590175
27.353915015941563
27.495409308960298
27.437768488669448
27.41111672966246
27.456789639892154
27.28829565784992
27.469018536483333
27.287255259308996
27.35902949825686
27.548646796111242
27.313669717275843
27.329595466056187
27.364024597174023
27.27942322259589
27.450600379553258
27.49891522463649
27.274879428737787
27.34979489512023
27.46734590530988
27.42057631154008
27.75160077498146
27.557409661472676
27.235325698280914
27.66537304796281
27.327491206976397
27.575196903950108
27.492848783562103
27.380770007712655
27.43724033367456
27.41425353487413
27.556293613070853
27.439816435320637
27.303356063392698
27.517775808402902
27.44983236857503
27.562405359638454
27.636910903345168
27.689260072116646
27.43921381401179
27.399683770147494
27.488730735745204
27.793075905619002
27.423872904813486
27.66050357208104
27.736378057790525
27.694100511463198
27.604239803462658
27.717464026247416
27.47856323425579
27.42266835543095
27.43025730891166
27.529724772511305
27.70793740597672
27.533307011531427
27.48902495739639
27.488679389204133
27.566186476254593
27.686108658431195
27.807200048285644
27.524709030813003
27.623364736168426
27.488756222979095
27.35080974580509
27.32996678737848
27.552505733617892
27.61055372811379
27.42869395438392
27.634629371733165
27.413993420770677
27.322517534540697
27.383535404391242
27.431977101124712
27.481264899848014
27.42861600016744
27.35200282996396
27.38704093453071
27.291823651462423
27.193692867538985
27.313430258373177
27.496629342453893
27.31558699590607
27.40707052600003
27.47110660316633
27.33195436320047
27.246789903087148
27.456203275431562
27.509273063120894
27.508141937777893
27.31624810691979
27.20215003098861
27.395589050626604
27.3253364098201
27.37387542773563
27.551228326338048
27.488495776563216
27.728397039515237
27.589623110332454
27.246173016967365
27.50141875932478
27.53934692836684
27.601755993682993
27.59170711022623
27.562487739313603
27.29943583530805
27.28895056182649
27.276675900532705
27.303810076056088
27.463869961551524
27.3341947233811
27.427709860884807
27.270711767005427
27.606217404431796
27.540545189057458
27.460744020711104
27.4618494799639
27.48681100387151
27.500967539336756
27.55652983081483
27.592616248936945
27.412375020291634
27.6447347815653
27.491968218014236
27.638367130809538
27.360926157320495
27.350690095565735
27.617534948120493
27.520962016321853
27.711263019065925
27.632633659786126
27.530999812081024
27.447780315177205
27.537611726954985
27.45003785341224
27.368659436937932
27.542118442289176
27.47560159007733
27.31141767247182
27.504131057244198
27.598475705402763
27.505572575497766
27.610643380850576
27.516648815029807
27.55170814661948
27.517059040717502
27.698591785253985
27.64868609216828
27.624855786129675
27.842080921877653
27.57168944725607
27.841488936008997
27.68053224722027
27.858947118567503
27.833526167711177
27.726488630385123
27.669339629655283
27.533786853707493
27.39095271170896
27.518026664890346
27.567462243903293
27.668501851921633
27.633296721410705
27.5182105466338
27.507629486376214
27.319349233690968
27.52065983609718
27.582153005367804
27.5201260937951
27.524857922905863
27.561990015352155
27.677380519516618
27.539546067149512
27.628908113763572
27.54010200020072
27.53417704578833
27.511721319393125
27.530885304968102
27.715627907603967
27.63244476981496
27.68908225558289
27.59633233369282
27.550029051260488
27.388406516540154
27.569920300757108
27.582349393634047
27.594366575602837
27.551545156450405
27.60478495249827
27.49158801653984
27.347838598240276
27.397677129235955
27.48561946066957
27.398674900478273
27.50004001851337
27.42716489563138
27.35560710811039
27.262373050831357
27.40787204719709
27.38129271919385
27.292667365651972
27.32173585477033
27.343180477887586
27.279665705938584
27.267513450253386
27.429246122395977
27.482120026954178
27.373968303201696
27.372949089304573
27.288658976510842
27.18652955415361
27.239097367854175
27.363734166039897
27.369454651171594
27.36241509562935
27.319294083192787
27.432741595112148
27.41226282264589
27.47355308235644
27.167857092085065
27.46819720029751
27.374285215058745
27.49042815880875
27.378907446176854
27.553434138693202
27.317035889211226
27.261779968310673
27.30308199545199
27.22595729191521
27.243465381601926
27.302144635499584
27.290021491799802
27.319765339872056
27.4423511946243
27.336947982541066
27.288252523144486
27.145202660255727
27.181955838124075
27.490451366242088
27.3245273454511
27.3347570996699
27.47503178611401
27.525446072575487
27.444844483199446
27.794809511470692
27.647785119462007
27.587068728598453
27.545977003965216
27.462539395020077
27.722443467915966
27.607560867364974
27.616067994700824
27.665718658437505
27.661054555127006
27.541192606705106
27.498760903792295
27.40483527185986
27.44647776936166
27.621582702631923
27.592599780597055
27.63086937064754
27.727075894698213
27.39564895826101
27.564164257649555
27.456053286318646
27.491015741961814
27.503532202129765
27.524145170955222
27.62582638916668
27.626726244164686
27.495626038588064
27.69483317211985
27.50557337145372
27.43564883687245
27.464906874747264
27.545212673997675
27.52183635976367
27.41104578101642
27.50843846301218
27.448901123524998
27.38115012299816
27.315281567588023
27.57856500877633
27.474037499446684
27.50075180000292
27.65848554379513
27.39981960759275
27.59467224932127
27.568789143125446
27.53828006933779
27.6120432305551
27.597146720643924
27.58428312843114
27.56184726450655
27.625065364014993
27.49032298593685
27.7457774308394
27.460817025832032
27.754348617948132
27.731814117000464
27.685429994791264
27.4811041074163
27.437713536019796
27.376265014899584
27.645649471294924
27.797217986782957
27.705236787008367
27.49641749577884
27.691151992598243
27.690328065634947
27.618247838790193
27.388973447871077
27.643371535487848
27.644362164926314
27.542552370923303
27.43712451625094
27.67366375539064
27.639799074014086
27.501878549733025
27.616614606798894
27.6829714660573
27.637924503306053
27.6737053702817
27.739501168794053
27.756444529406345
27.743369622305202
27.84965749739223
27.681661134922397
27.768031182499332
27.726330506318085
27.80041253997623
27.63427800423872
27.672540105728164
27.475167624157493
27.635071965526354
27.62294876338514
27.71372147358885
27.43589511739853
27.56192777098473
27.521733745247637
27.67659386219017
27.585991614826312
27.627106776464796
27.703318350919005
27.46057242118882
27.740740564000504
27.607656537003702
27.61263868079579
27.463892828386566
27.702730650269373
27.635780179877592
27.59108056611058
27.691492024191596
27.63115416952345
27.547195333539477
27.76820735456191
27.760048436490138
27.73207232206645
27.55152513775585
27.486781714155395
27.763862080954393
27.695539115816157
27.745521228149972
27.745825869236814
27.759805301324462
27.701925819427633
27.607627674817447
27.6166193158145
27.788936684878212
27.64538550105748
27.702043656851835
27.593515471239414
27.580907297897436
27.662978639111902
27.70518718767439
27.569304745314287
27.655042027018524
27.659954474948517
27.605422106653972
27.571997953668205
27.526873304485264
27.52549640124877
27.548347658080434
27.501591526414156
27.561748176602055
27.293724041500315
27.561708266608164
27.53635130370639
27.730092531317013
27.575610658159228
27.587682477008435
27.694049543044283
27.61010473464177
27.512517003345522
27.39164651249826
27.52424021431317
27.524639379244864
27.677807159270024
27.406187622243756
27.46962949505607
27.613552453984493
27.62366819214903
27.393516687253776
27.361273355889466
27.21190626386614
27.341940247323933
27.200928815127988
27.4501453205346
27.220410641053306
27.309106853586766
27.24654848880318
27.550852733375415
27.335360352457382
27.3386128649414
27.42337334735275
27.315929681354415
27.344219699512088
27.463550465592643
27.348044085426228
27.487362053782498
27.47816150084097
27.315466569914815
27.360161975553268
27.348586767204438
27.38076874390777
27.325643833213224
27.472613511582868
27.480680835103296
27.56427748016661
27.490168003322246
27.585362395713698
27.334569771168088
27.499091338803478
27.294505201334005
27.545541407578156
27.60903581479244
27.53260429099732
27.612011370497992
27.57582708225137
27.42352601752417
27.505563805150665
27.590167070124608
27.42723099605622
27.52565317774417
27.457670291296186
27.55073803350066
27.656385334623337
27.588376838935954
27.50514333483319
27.713650195471065
27.529939114195304
27.573992507260776
27.558687193268593
27.700575889996294
27.703738467567916
27.48493049088892
27.299912026823108
27.592588428636667
27.459711187891934
27.641210420893945
27.472201301715774
27.394884581162845
27.507968717742703
27.352249762729368
27.399905520640946
27.539771779267046
27.43629653480394
27.315957038010847
27.35848936818458
27.369074265424683
27.311701299231014
27.53620111350382
27.537709998690243
27.50178463739913
27.462120755857487
27.335001916254754
27.402319513995163
27.38124832674579
27.330555185476925
27.449521475000303
27.423508835679122
27.389813813390006
27.40378933343362
27.609015737026365
27.54672121148335
27.628197286952158
27.735120936972486
27.51336460971069
27.488751711416274
27.42195879076252
27.625904083021897
27.369114062322918
27.519429094227245
27.32035032548235
27.27577466809584
27.359947026179842
27.6345387127749
27.60968242159261
27.607558242926928
27.646668263223138
27.587840046706365
27.566496897852083
27.576845617201517
27.718729207134604
27.396399050900982
27.539234169369998
27.66899001921746
27.598642507020752
27.595455270042006
27.602518191218834
27.797949798300596
27.820532166855507
27.68443748325034
27.670824113683384
27.842273660134087
27.779003267616
27.70948623547025
27.75931589966382
27.62634979742702
27.624482076772992
27.60588229451988
27.595288004664894
27.719282038082085
27.734210442971428
27.820933057541367
27.81739817690763
27.769496045942585
27.627917135731337
27.794607625535072
27.945011934324114
27.88356887611404
27.81285007942889
27.60581391106346
27.654869951125633
27.707543955191746
27.719685715676114
27.524467602424856
27.75547324171444
27.750200924587677
27.585432520124236
27.528543424906704
27.72273481045055
27.739633615257958
27.620442889254168
27.66653019355991
27.84216101588635
27.717017825648917
27.732401963713546
27.736725107597852
27.70917231927431
27.949766330308353
27.725550510125434
27.551289190183113
27.59475594898065
27.622708902107906
27.619914623714507
27.446171885321704
27.66291325637866
27.54151564389549
27.49561774339912
27.542217174676633
27.80515086465855
27.57984253960341
27.546803390564495
27.82540983740675
27.683551593602605
27.779681854301106
27.653346087404174
27.713741450162836
27.67044190331597
27.631083104794634
27.753455946755587
27.593453739060017
27.677759186617923
27.721210632539027
27.572921844864567
27.60340778746033
27.60098223968412
27.619898956725386
27.608641086120873
27.46315391515238
27.73245236734803
27.725540685759114
27.73028199032759
27.575223230916922
27.5859545857453
27.629016825693046
27.627583643499257
27.61866943618567
27.61753252711647
27.626871619484955
27.642164003660156
27.80727182428821
27.75907883024153
27.62610705387943
27.848261121133536
27.751392768001015
27.941050163398664
27.81056198191118
27.84557252205443
27.704468816771097
27.649020323058142
27.74613546905643
27.8352573897073
27.951549660420167
27.722957802356934
27.901146476882985
27.78599689322487
27.697774921798317
27.776079607085396
27.71645122866927
27.753443485506345
27.746923214824893
27.85605385987782
27.81179616016006
27.938119384633488
27.79459171466203
27.595853422092762
27.74628441277508
27.733270428945463
27.874965888352445
27.797837712088146
27.79803441074857
27.68866704998318
27.681962790090104
27.849276529419196
27.58281922022949
27.757445627830887
27.954806213709805
27.94927447287527
27.659837070717664
27.625278283489205
27.589835832709813
27.690241920155955
27.57797741491014
27.890810018484025
27.705036126061106
27.810069616302826
27.685774317753037
27.68059925504392
27.57982563442904
27.493663961718394
27.521939783988998
27.5772485920669
27.502078738333612
27.51388892607489
27.432196611386118
27.648281591100037
27.571551633040702
27.716327319134393
27.646294911201025
27.603716866828663
27.721332622936412
27.674709636625614
27.704395099006764
27.71587615149457
27.701393098523923
27.74385850928277
27.72557165613559
27.629591430917063
27.85326625425323
27.73284392289578
27.897322442006303
27.908353680513905
27.767480938701553
27.777949219376232
27.56330251761906
27.521231595904467
27.791752811202922
27.66975822085891
27.63435523769971
27.789163225433107
27.771782951050024
27.765446940483745
27.563597520662668
27.787723359399507
27.57562007701477
27.794597565950273
27.795910903399367
27.663584043932264
27.623439345980298
27.518880578197127
27.72111953343651
27.528722821892718
27.630890272829806
27.6813049374886
27.57978460612727
27.72080654812454
27.660725017929924
27.601480844903634
27.74952379402152
27.719998894594934
27.931595139735563
27.554345548052474
27.80704081193229
27.666387222107012
27.694803258440565
27.703433795147944
27.719725544763698
27.791884198330067
27.807079958336708
27.679248540079215
27.745665976007245
27.693817292941
27.491899685455646
27.710411913982057
27.642381116697642
27.78795108582369
27.81448286876469
27.643514953953463
27.724146470395024
27.688692886025247
27.95415613582886
27.80973965761132
27.835070113129632
27.802106969615348
27.685312665529178
27.778122803838357
27.942857207773734
27.875664017938817
27.80956372174271
27.671122987874764
27.643969425918545
27.734563967086025
27.72290198533593
27.76375277933531
27.59889336155333
27.600196068457848
27.759490623820277
27.546063706211296
27.521645140055462
27.638926881745157
27.755454105967257
27.624757399233975
27.7595271367998
27.57530611626743
27.544541957390187
27.48465460634666
27.562499696136275
27.61976591116509
27.482090497216245
27.617030535048475
27.634451719799454
27.543088013625503
27.591679776015116
27.58848001278341
27.71287901556048
27.542110302564527
27.63880303979282
27.68990351723824
27.759523136630186
27.707377166511936
27.751115640240435
27.63127680275012
27.424301012240036
27.473712632875568
27.52253274675945
27.46234150878189
27.405796314428265
27.559700379937766
27.667212938518244
27.460513348491965
27.60042803769172
27.413960529876018
27.493160919910935
27.636348633559518
27.495215354653784
27.647008130564856
27.58474900104198
27.60305072947997
27.48884799871796
27.53565499368757
27.55798096141525
27.848934056364605
27.569256631442656
27.55219184706521
27.515707279837432
27.73660474517233
27.50444695353225
27.617447479692736
27.636978199950338
27.612144618336373
27.734192658432036
27.628203959500137
27.645894692755512
27.697700469120022
27.72336530791587
27.805670859530938
27.559554866605296
27.857892059141648
27.76349688955355
27.870313913622816
27.590332340853582
27.864145031985657
27.72796196633844
27.63010704560189
27.850671646136902
27.988797468552765
27.822250789997213
27.811099013758657
27.949663375157247
27.691280467090202
27.74146181470233
27.552746698737707
27.627017798741832
27.66788788240923
27.625262214421284
27.558283806710087
27.595300345961682
27.532509261833695
27.525414615121257
27.620244191965106
27.634816600575007
27.67043851701704
27.732337197709224
27.897582020390498
27.607611588812286
27.718293575487586
27.661839235687786
27.644770664172185
27.678204299203667
27.46907227366267
27.619098665326202
27.547544826061582
27.45164004966062
27.52026608864379
27.512384823571445
27.558337266612586
27.70361436177801
27.78301027146298
27.67324605001678
27.708666439993962
27.55125512717006
27.59949800479133
27.834200372278676
27.759343592867857
27.700415576185563
27.750008467993386
27.621649770680435
27.698101201549825
27.749382131106923
27.729064047723895
27.734367980166102
27.635297476999064
27.79141812567462
27.515529616689292
27.351478117737663
27.653459703564785
27.711701105455102
27.74904839707026
27.73561321808437
27.649707548016256
27.642710613161633
27.620007355130298
27.637650244332477
27.637482046486753
27.380370725670033
27.68245967147231
27.648961408539837
27.49270183140504
27.612723847706498
27.67841351596065
27.559418807027917
27.662887096920496
27.745458595459528
27.624065578114067
27.62691438918595
27.71138783297449
27.66497484300276
27.65731602137196
27.632798922451045
27.71630070618252
27.764039108001104
27.681612932383494
27.67028131325093
27.83497544433379
27.534545455793996
27.694211534405692
27.646203763857336
27.842862053639358
27.740800935049297
27.745586814305394
27.743394877758234
27.731207555232395
27.57805051921028
27.697584753178695
27.77931861102019
28.016206766152404
27.745858014534114
27.758933306379106
27.634252527702273
27.819014840970105
27.804684703766746
27.861421797745756
27.751752300391093
27.749115286594947
27.720339622667165
27.886206714835385
27.716930030446104
27.67601286815185
27.48033060041557
27.768052427772833
27.8035357212913
27.683147075040267
27.8659839854935
27.781106627791146
27.814749950220158
27.68456845520641
27.758961908245844
27.7319697634544
27.57457159909247
27.570080379501807
27.700147402805985
27.910718118679384
27.545162326954514
27.828919623446435
27.73232272236039
27.630087232467567
27.888466463788955
27.885347078865948
27.754309486674806
27.65039652897153
27.67643590737401
27.744869275008014
27.728516579557066
27.797347452988582
27.58714794234945
27.88510729271169
27.61623303002588
27.63203427988908
27.584486956932484
27.510435393350573
27.62325508257508
27.741904610412902
27.753845657671903
27.603526968257864
27.70450846762566
27.608937642146753
27.668652716684335
27.813601422327537
27.587605608978535
27.622850012549232
27.629349945341612
27.657553802187348
27.697330534085552
27.587919181779146
27.650991899807774
27.56433399365576
27.563634532261897
27.623604167775543
27.58580588880621
27.583273832573497
27.66794181934863
27.728872663920537
27.883596963724717
27.75057955097705
27.85134964543399
27.88722983699137
27.84888511944313
27.838553811167785
28.00149118850969
27.796556707701352
27.91111689037991
27.841488988059623
27.81442848581354
28.028374777480632
27.843376131601847
27.891986771114496
28.008746301207857
27.831910487412014
27.844305172840702
27.851999074745283
27.85360144283022
27.71647765545488
27.690570980599265
27.860453672948825
27.87921671443091
27.77124874725323
27.62933144820335
27.72942739338058
27.80757493428426
27.892139368588516
27.801939262927366
27.837130090261937
27.626248502618083
27.620822090705953
27.668990513893018
27.79892578079834
27.899784612221037
27.762325927112748
27.822114032588573
27.82445090387964
27.610462195290154
27.6275537318846
27.605627782533414
27.833375650504635
27.86361658841674
27.595544447014817
27.51036088861911
27.530003304167654
27.676190798717215
27.77351200781061
27.823132583934672
27.63832222814448
27.59364232083391
27.8515026083113
27.523486075532972
27.638080347394013
27.676791505762186
27.664987726855948
27.683415140735548
27.684294063818523
27.808467100244876
27.50653555358327
27.754006020097897
27.72144952262575
27.707346322844643
27.692742206284194
27.460672828203332
27.51703160126738
27.682219131975963
27.711613636850334
27.928823459925855
27.89175090550444
27.974044612338734
27.927578559240036
27.772978170334834
27.85985078464154
27.817870738650424
27.823414270078462
27.734010867986967
27.737228577480273
27.860119399835977
27.78047795847128
27.73716906361304
27.7573830651627
27.78025912145706
27.826982453692345
27.692935849851228
27.743327378035502
27.74119857669836
27.82997714792333
27.549586982610872
27.775994683027786
27.620169042436938
27.66501270056696
27.73588069490907
27.798409747706987
27.68021696273046
27.747722943342268
27.675850879465
27.92639258088736
27.555735742310308
27.612774834495532
27.612315278453902
27.74168830741875
27.703715228548763
27.807034833044217
27.969689307329045
27.647971043182753
27.734520853422538
27.76312212145543
27.754148602552775
27.681996643412486
27.7626162378119
27.502328593922122
27.581973531232325
27.64838511430503
27.69701055888843
27.934773298681012
27.765275842362755
27.621677635921944
27.62099550480854
27.602730470658898
27.6654863237512
27.593257259638357
27.73482719196641
27.728186127500678
27.790338523432116
27.628447363979003
27.66054840848568
27.537818249787616
27.659043581603264
27.540935005173086
27.637099608381565
27.801069185084835
27.48564168919022
27.61647166828581
27.62203903673253
27.777086333181998
27.638175739715418
27.742121001227787
27.537084149221073
27.58648272996736
27.30919354969979
27.66667624779513
27.515799041406446
27.55925407196648
27.61419232259881
27.580821005496315
27.69777364362021
27.523163824058376
27.788259894133528
27.505517633908383
27.631192416432153
27.497672947894205
27.480217745548494
27.54049904222196
27.5458914330532
27.499130083499406
27.541894717023542
27.5142690470111
27.657911099429004
27.694387010549594
27.607529692457717
27.504112005266002
27.64853453039055
27.522915999162574
27.464817876652816
27.50730276552288
27.432476260964652
27.41666446692227
27.762296678050465
27.610272175532067
27.565171723883683
27.65098231704484
27.82416879028573
27.837719362199078
27.708268084186713
27.699284692108854
27.88657982786407
27.676084966694575
27.671840483944177
27.649096584333837
27.617029454964577
27.66050113534127
27.711231044454202
27.47780679209577
27.71859795104167
27.572985586499385
27.64938599064925
27.48340919226717
27.63332313021168
27.728262997597735
27.72466188384213
27.762180754403637
27.699672853574697
27.701074985238094
27.638321973727553
27.649817542749126
27.6566725586434
27.547813259860963
27.512999745756975
27.761256685342996
27.511949368249628
27.600335620764866
27.863728824277374
27.48594083608658
27.688318155565845
27.67701988036756
27.733342700365963
27.696696993222865
27.684139774981258
27.736932042816726
27.788172198675106
27.605804594823898
27.47109662337033
27.578713254478814
27.899529129338227
27.518250547435017
27.518003986717083
[truncated: 98,002 more rows]
