# Supplementary material for: Comparative structural insights and functional analysis for the distinct unbound states of Human AGO proteins
Source: Sci Rep. 2025 Mar 19;15:9432. doi: 10.1038/s41598-025-91849-5 (PMC11923369; doi:10.1038/s41598-025-91849-5)
Supplement: Supplementary file 6 — Supplementary Information 6. [file 41598_2025_91849_MOESM6_ESM.zip › AGO4/r3/N_L1_distances.csv]

cm
21.790676831775816
21.745595255172738
21.852437280447603
21.883967287061594
21.73992443724502
21.955834457664047
21.999143127573067
22.2036410472939
21.983916470545765
21.983950428925898
21.97781904632818
21.83494404814436
21.62939963659961
21.725501384998704
21.869569710082594
21.809752712510367
21.641473350412294
21.713845374196403
21.698789989717056
21.387820442581212
21.607574740635812
21.625899911051164
21.778430813903945
21.704023764801235
21.646199368634626
21.83317155132159
21.606419445935533
21.40804988050044
21.472732748414035
21.696211597764883
21.5785090340851
21.483953570237098
21.68141387812733
21.63801548659634
21.530042115554945
21.641240039308965
21.630901504507495
21.352515312096443
21.483540264038886
21.484428590816066
21.485473165314954
21.537644559909683
21.478591318402614
21.614356749151117
21.671133427055413
21.619605902449194
21.633851541695428
21.785517937603892
21.724442884416817
21.77574600799192
21.889471032237022
21.844692181709558
21.60224775594454
21.63587755827978
21.873019198799383
21.78952054548799
22.077670207798015
22.019846052701215
21.89074711930259
21.815338152000912
21.917354743446666
22.055927880361267
21.751278115819247
21.78994682603149
22.036639828037547
22.068137514371745
21.78224177188691
21.563511331001422
21.757158128367514
21.529413884999382
21.823104094357216
21.548254526796924
21.573578826261624
21.681448527613124
21.68487752047819
21.653902721125398
21.48621351386372
21.5451003472513
21.324165846626883
21.731060705912434
21.677488521919653
21.80353294797965
21.58608417232063
21.602671085058212
21.563209835323036
21.786098237419658
21.66181440318998
21.836583123915744
21.489787948892836
21.43839044490003
21.619339352861736
21.801291160289242
21.64352306994537
21.933597610294214
22.07698183880902
21.802669475765256
22.10462266668961
21.878637194617653
21.75127951847249
21.91583109938422
21.907202172718595
21.893957575937407
21.685364125591857
21.976808737700484
21.91230011867635
21.921781868589104
21.736583786336073
21.73787197696718
21.928855096851645
21.748011081081902
21.78913333450719
21.466538443393357
21.86841435932535
21.970877965908002
21.90244125960738
21.646209814088408
21.807634552122032
21.956240142991007
21.96475827506031
21.88467129836839
21.907860968966368
21.881133947868868
21.755855778013267
21.508191519594806
21.57251994721152
21.645543566274434
21.764905532928257
21.620774678569717
21.43757850324881
21.48483145459515
21.399080568897805
21.310586763088445
21.65693230678806
21.744844213352145
21.528077920945925
21.459742613077793
21.50619834563333
21.45336770924421
21.70418886868167
21.74858993426664
21.459968378879026
21.667034914834247
21.484064275170656
21.560054322615645
21.250386477023387
21.49295240917269
21.368518388924798
21.44969530553015
21.472746591270937
21.537157773365266
21.63169044496936
21.307777697181987
21.48552738723384
21.680115634762398
21.607637036240323
21.820294464432184
21.516680938453945
21.30495749878819
21.754174485413948
21.553308249645188
21.489774362277295
21.6260717308926
21.445254701150315
21.515032394404905
21.480293237668008
21.603988398623724
21.360993403282233
21.512398545440448
21.21455668808307
21.328061449857053
21.599437558534294
21.62304162870299
21.4660347833702
21.502943926721684
21.743203183660814
21.670242041964578
21.63755376135166
21.52538920614283
21.61687415206732
21.628938805660624
21.508295230876115
21.480943698771203
21.392804786319008
21.24729051668062
21.459851315865734
21.483957803383262
21.40304830389322
21.61689706593739
21.60026348998848
21.42971287194182
21.472091438247837
21.57844628975311
21.60568621020001
21.568772731553565
21.47381409177915
21.52938493551783
21.5332975296497
21.57325193058691
21.556609514890795
21.655762707838317
21.667964413411696
21.56800863956723
21.835835251201594
22.00776120478967
21.774983600542935
21.294348136724384
21.565319659709196
21.481085759305476
21.415512135687024
21.61230263480983
21.393640225290884
21.54021288243665
21.871164485676054
21.723941669652515
21.887958877204518
22.00092121968577
21.91349722532003
21.580206671523722
21.211835046338685
21.72856417812069
21.709736107139396
21.767161434857723
21.61758966866977
21.608179654140656
21.56343509524629
21.5449133084795
21.688370198327032
21.6214711329455
21.592752709303944
21.416869874426975
21.669228876734522
21.505027839226102
21.502504770311262
21.41302483115298
21.547782347269866
21.30255695519698
21.5447290924752
21.364140104612943
21.608381702656835
21.43340878594365
21.46067036301193
21.395438235301295
21.34726642131231
21.350679238117962
21.44282460280272
21.397580646268196
21.542075716443133
21.582792279024172
21.430356546434293
21.454723907427642
21.429367572521624
21.488320704040962
21.42869371094402
21.657899762143963
21.689774255507242
21.48637300632986
21.2946681071306
21.449302101617107
21.57716687478832
21.69487275448733
21.523589300112995
21.656786090739992
21.315491617129993
21.631885739375754
21.860552473530646
21.73617308468976
21.544002879330982
21.748254086016225
21.723459528778946
21.84556550099226
21.7905539125527
21.579969924456467
21.511645916563825
21.61620504166363
21.688719176420765
21.56780607211845
21.654367666292416
21.64012025796665
21.84737463357017
21.925548884644606
21.8506178823435
21.822288929738807
21.696184086230545
21.741909235558822
21.763943473999298
21.75225718449598
21.617723732007132
21.55810849604358
21.571757785737724
21.598258288903573
21.890275078474634
21.904977414715148
21.615283386916754
21.825883231949142
21.834457337793765
21.81032855970106
21.863731545857107
21.716760558334396
21.583137771850897
21.43105452895335
21.405337979311152
21.37275284714324
21.30173719618954
21.601179408066198
21.527937066128874
21.34881790649465
21.31006244362358
21.31706925985788
21.446633465138994
21.431768292699807
21.193669925294547
21.220070770006032
21.484282733370442
21.47000135044686
21.588616593050656
21.369280237354836
21.543812563565897
21.396179061883785
21.492968988416276
21.611287953652543
21.794501187931306
21.637549654699214
21.705460800055466
21.82209764896264
21.804654373834527
21.848153105964453
21.96524015604486
22.00625387756853
21.83601700187096
21.570486297837935
21.62645486342973
22.07860666845062
21.717982814085094
21.910229495404483
21.86430535484998
21.697203596706384
21.828984923986294
21.92041184368054
21.924393035943904
21.959558458962455
21.756351824327872
21.723548265259407
21.627014219594376
21.778808500618503
21.71417841150924
21.445954073666208
21.491687367181946
21.76858579357109
21.54356493094293
21.726229312605877
21.724131252090906
21.89293431867186
22.024520927014756
21.885746474870714
21.841266062925623
21.70470502736922
21.94585266198823
21.7549718614561
21.89754052467181
21.905692287951574
21.911765380170344
21.98435977811756
22.124090342810167
21.94474481355989
21.649036761044265
21.762561459841088
21.941274561261228
21.882149632490627
22.001197409156607
21.65339638533123
21.629967070444422
21.855687762106346
21.86021938699753
22.08382516579697
21.596440589111406
21.761240521068974
21.860847389740627
21.758043361472836
21.799225002557254
21.57369798144246
21.633495328021723
21.70753417435659
21.57722375042809
21.52038075033225
21.724030627216173
21.58602527290399
21.666325235919125
21.758366341071635
21.62385377218383
21.60916134130494
21.666809475661
21.72944724234924
21.62935554431944
21.591243719022106
21.385893023021328
21.60280914274052
21.63656329319459
21.52062137685533
21.452372808972243
21.468446189067375
21.53853146905031
21.656766075841503
21.560990641581032
21.69763528876801
21.779832247182846
21.472021552711965
21.533427348302133
21.584524223752798
21.675026107512178
21.79963515753011
21.70969007322784
21.751114223945105
21.58820106521896
21.77169071529215
21.735936811198656
21.466903696193537
21.92131596676766
21.65995644206931
21.735001692999337
21.80592016207191
21.827742658816994
21.760654295068008
21.773304017647096
21.510408037072526
21.529983974861086
21.590650004851952
21.58020342755816
21.744346307279134
21.853675473219635
21.84158542510819
21.85367200891902
21.81384940138196
21.667204779364283
21.72840468905199
21.799985602751324
21.81260109845824
21.835623754549307
21.62359559297824
21.45918247615313
21.567988843603942
21.643922596414985
21.674736185519066
21.64087830651379
21.808490311077236
21.79728963862621
21.75242511070772
21.866239363815094
21.827651771082362
21.94327012579648
21.629650715667637
21.91848183942405
21.84687219595869
21.746348509832245
21.923784750558134
21.599746495851676
21.749773685706604
21.87145994343085
21.752036040798714
21.67302846934512
21.662927265790362
21.37425678014382
21.66036334711384
21.7110004629965
21.710748469989024
21.80587200984271
21.854203706999645
21.647260225843336
21.81287416532571
21.754431820069723
21.484297196126107
21.50849683428144
21.45543428810071
21.543873303305354
21.512214561285173
21.416033163833095
21.275569001766858
21.54573934961493
21.503871378526064
21.50344886124489
21.757752950837514
21.750580712078353
21.712545432336054
21.702193017258615
21.900563186037786
21.502858848937365
21.685134652359704
21.599069318750676
21.730762645894586
21.64384713716248
21.80943090234625
21.796118226764815
21.883111104383023
21.618762574624178
21.565371124126777
21.827170456814248
21.537800968649965
21.527548748990295
21.756683957899458
21.815937997884923
21.599604225563425
21.48728519943141
21.604431054068513
21.632272465834333
21.5973200755346
21.470923043206785
21.197273329208066
21.450023628333987
21.198255574916782
21.242647138598354
21.502070959217967
21.421012787888557
21.261963659810487
21.431821510023923
21.4018307728836
21.54272221553851
21.597293524793983
21.493578734531862
21.499963044867865
21.39484783134218
21.46667468520643
21.108728055779036
21.407555935831788
21.298129641457507
21.463590153710726
21.46931900464835
21.63100583789933
21.716951040846578
21.503098543490193
21.56463149248296
21.558051760120595
21.441840404290517
21.461219260535653
21.675766678327822
21.668573168940746
21.641240757372174
21.57474088223642
21.324304067437996
21.558746500879845
21.620026593175204
21.349012793523578
21.44535113967072
21.35886737694535
21.265110410488752
21.710384836470976
21.49296519948098
21.581324906407374
21.734456421512064
21.35368406674518
21.469319180235523
21.509263895570633
21.625251348602458
21.72439330244979
21.424344285252715
21.382268640512265
21.423986403117915
21.477255394971863
21.451482871978424
21.283208791741075
21.078246716799082
21.329863311893575
21.55029498784964
21.280835366771022
21.513061170755318
21.166129766630746
21.330617945035932
21.166668540000614
21.33869841698591
21.745066939482065
21.446943107351355
21.377775136146912
21.22118392570335
21.23062309375493
21.250530450422556
21.267993063455013
21.27915322244743
21.411071024920428
21.341899967509598
21.289182068785905
21.24568277893905
21.033841932315525
21.072317842316274
21.275587594788988
21.331002050825347
21.100492081854593
21.14147258161126
21.48055259375826
21.217712344212156
21.51152942541207
21.265947125031825
21.25878172233975
21.269990699213153
21.351127710718792
21.103332639083842
21.323056949816756
21.248522769442932
21.24623889775323
21.197677581623815
21.459102810213608
21.39511783431312
21.300826483536557
21.40978091498144
21.278807772129007
21.259487211815557
21.227997288288766
21.083756916793718
21.11746424547257
21.07895898463524
21.109991517197503
21.019415047891897
21.43185775911709
21.476543788503907
21.20447088344732
21.11069903815686
21.41317559923383
21.533973676879395
21.36516722327592
21.506024283854742
21.344244121008924
21.066331436729076
21.321758377117334
21.294800029195756
21.10520789696994
21.048859881853677
21.192682156097035
21.276178500564004
21.265293956173814
20.966207271017314
21.422441871592145
21.276270181920115
21.120951667354056
21.12821810887249
21.230274971534318
21.112886299942943
21.379881137941076
21.19673956578504
21.259155663144817
21.464981623895163
21.155550694993643
21.023058182990365
20.872764958931413
20.977264711425516
20.85083029656343
21.090070255439123
21.010872750353528
20.97073227357995
21.12794493537913
20.786810221249006
20.781358563488126
20.988156814044714
20.77952772049721
20.917542756044607
20.85559882757219
20.93826483204693
21.20568757678407
21.15007440213044
20.832045276594496
20.97947008497351
21.01135269942
21.009750364173726
20.992751906635032
20.74111689800877
20.850177290366307
20.798968232626127
21.075061136460963
21.066888042550243
21.01824868003613
20.96640588249697
20.786067222966736
21.104988065093824
20.90036243792013
20.992296080249677
21.085807025667282
21.210771590319652
21.207144978194503
21.035755908048554
20.833340225588017
20.931672372706405
21.15617841607341
20.98844895950501
21.070867089953925
21.085608171458308
21.134984722752723
20.82945608029909
20.81607061874242
21.2074450511643
20.95952044368763
21.405715842700662
21.380153837716097
21.252740598529655
21.24659487317996
21.404588623744814
21.50481521527408
21.406903386656204
21.67356591005126
21.45846543356717
21.48208734210087
21.557641618828253
21.61221801628036
21.632207326733116
21.362847156670167
21.448098935807092
21.377142233349684
21.386462848708913
21.47967917022887
21.462990541708386
21.669641865215418
21.402545662123778
21.239522506102787
21.34120217945312
21.41887717270198
21.354136320140913
21.480718955340606
21.65728484795512
21.661982711623008
21.596139951388032
21.46365987753837
21.385249656484998
21.487171799318816
21.462419306877955
21.25958340517805
21.254332444950148
21.41225658172754
21.288916885899198
21.3587593772505
21.62148684910217
21.390106353088353
21.28254280106615
21.20403568157551
21.143561192013703
21.398962764510816
21.431863832241152
21.292183974592717
21.293303516623457
21.215178360405524
21.188925186594247
21.573622442264707
21.331296053734857
21.544943775307356
21.528149227370925
21.69681294522069
21.612615695276574
21.35181916575756
21.339028464963434
21.726876399835792
21.720539408236274
21.709010444858556
21.502235964846122
21.51265733150788
21.49370799024568
21.251821911002143
21.001839202788098
21.278166896798172
21.2134924451984
21.291153698268495
21.296425551235995
21.376041714952823
21.413211762759147
21.348547367051008
21.356293372186425
21.195269991628425
21.063142201894607
21.098908039131025
21.17861436021034
21.019856465972428
20.9707355975769
21.115068198253855
21.227486130911583
21.16065040897203
21.189946134550997
21.019739527040397
21.11311371920495
21.249414671285244
21.106087773302026
21.28368777391875
21.092701891999393
21.17983860214874
21.1390511895158
21.031036658929285
20.917927092951057
21.166921025875904
21.061364086068775
21.200531825327815
21.244586181762852
21.292055078533632
21.44658752953364
21.4710148124932
21.471908471445875
21.451769071596175
21.441874725921558
21.373860867243174
21.34570312236255
21.44720969602807
21.482455722667375
21.35712814209535
21.45532630694372
21.402223718906484
21.420984752013343
21.68487452070005
21.537427394360794
21.48425945783184
21.579293246083523
21.595471965141073
21.541853161047687
21.32802015707649
21.63958795717216
21.42658698720997
21.79317288242403
21.560687511064092
21.691954121742263
21.538143087025503
21.778734877722002
21.41518555925362
21.520864416328596
21.38727588184413
21.35570909410272
21.30439858616877
21.363768170084132
21.206855599569607
21.545159433893524
21.495151524255586
21.39250633425348
21.476110252891168
21.383766029832852
21.639618384501073
21.627950928701882
21.45736148023797
21.315356296285422
21.386828529095006
21.58856435239794
21.333064985086786
21.41388539490221
21.499358452640134
21.453939519418498
21.446535060551305
21.307634117688412
21.420189417080437
21.36642209744566
21.325004524409813
21.345234347221908
21.331747176621835
21.491865588032894
21.33549891577647
21.339550672564275
21.34527661271891
21.27333699838892
21.199518446714237
21.36198651266096
21.349746276521305
21.486686888084698
21.480248342950905
21.428582641407413
21.519508425103744
21.654501189498504
21.656269369994753
21.593491637187437
21.412269032693107
21.325566729735353
21.178935977608365
21.364245095091796
21.412141753864056
21.406926900595224
21.477589285864
21.501605226130344
21.42152744475525
21.399673760927733
21.474048570635176
21.534724621856544
21.5513360125493
21.692308202417816
21.68349951063371
21.766806045851318
21.529719705995856
21.638385313311872
21.603068404357238
21.635233672206027
21.455172697336273
21.566808926433495
21.46862093357666
21.891540016366072
21.87458188023489
21.830763140260057
21.805926949674394
21.78584421271279
21.458315702350628
21.521840776574667
21.570702141754637
21.496351403014717
21.40490399407482
21.426308898156776
21.426197746818183
21.242929665970212
21.253393073487032
21.52582353375915
21.525777980307332
21.515011860977925
21.381591870901165
21.684883414457165
21.755482933604647
21.822348950443097
21.750491211688583
21.419204487963274
21.399128856281205
21.160444894570293
21.420154515256073
21.425633710698143
21.41215938051507
21.263593239835444
21.635887671474563
21.44381687560125
21.42952328714161
21.559143708183353
21.386118405840673
21.35829535480583
21.402181143855127
21.408399150409466
21.465965255653938
21.44662400987067
21.413185308450764
21.295138349618043
21.248430532911232
21.347555907440285
21.229314134513988
21.613876786067532
21.27162815466041
21.320560470236163
21.2324938348445
21.330529670875723
21.33908554362415
21.32918565791967
21.16418063130745
21.302361678053366
21.2127261617182
21.48685913484317
21.429316470226212
21.33005100758073
21.421742881447162
21.446255918894956
21.330823953655706
21.25220295569251
21.501455143121827
21.48065142611748
21.628839517812057
21.811725825162465
21.64272107241497
21.500226892350327
21.61200776469252
21.528823064446506
21.56942140866844
21.651870432724223
21.518356744061
21.640346516950625
21.682550875306433
21.674273415222057
21.67120969128719
21.570661532159885
21.604220054983994
21.718487561029697
21.65361589200485
21.469505040354235
21.538651554130077
21.555026778426534
21.575727530403604
21.39549503971762
21.333671027505364
21.43892125201492
21.26777150826981
21.550363296601247
21.48565014640205
21.37168253711746
21.42704599128816
21.533987820779256
21.692820242606853
21.621676662166774
21.68673302688436
21.48911649136352
21.60501757427641
21.46309629626983
21.469381554022615
21.549104737086402
21.451080927493635
21.347369965382804
21.37053746682547
21.514309081532062
21.559190706312453
21.59872171157754
21.428008710353364
21.649984737626166
21.474853752623886
21.287574286029916
21.525922976552014
21.305275274102698
21.395171464147165
21.263174748288012
21.46416778828327
21.488174499245396
21.6622619450377
21.490196495738935
21.338848836452637
21.278628290620077
21.372384235631984
21.494583012575124
21.674787468559185
21.713764206557506
21.53977308534817
21.540682616599145
21.502159690757683
21.321104673913446
21.30464760253263
21.381244716218095
21.43603151392134
21.224642102820408
21.37360856937309
21.34513963579628
21.28583836610496
21.567721928351357
21.38841146023815
21.316202493828033
21.35491283604044
21.228606554867287
21.45219082479481
21.541936740719148
21.326728360191368
21.592451981904926
21.418306030736108
21.383202505223004
21.50910623608693
21.359948851265024
21.375908061572947
21.504393794340384
21.434696653306382
21.235781277528872
21.1828240834909
21.116095351476364
21.11760148544248
21.19759562254556
21.06285905825008
20.93775279310915
20.86165124458865
21.12886182632239
21.145897362905096
21.231593184729764
21.25531530137528
21.137219453619373
21.07271838581082
21.1738276499067
21.301279850188322
21.08814774491644
21.1837668596405
21.31719834357908
21.602448684466243
21.406020516266807
21.206358104688178
21.456842534206622
21.340795339515672
21.303470296244967
21.356164456745887
21.37719923817147
21.17883979210432
21.415983385146802
21.36117918332398
21.273287112956456
21.641439915019347
21.435488008762366
21.327357525779785
21.351596679352802
21.506818311449383
21.585962501630426
21.502912192288814
21.213272506820687
21.281239502198105
21.30535562877659
21.419796845114742
21.23126943583207
21.273342062016706
21.331224821141078
21.276399346107276
21.52227096286488
21.486070207493874
21.298316485138223
20.89289412538005
21.275181888670293
21.16019678921925
21.483703470477444
21.225318304394612
21.26697644334922
21.468483669051125
21.74243645976217
21.58824861257006
21.623125278940048
21.573832071325707
21.43908254778005
21.288664980991573
21.560172552172677
21.646893515832723
21.511137936267225
21.739831516632332
21.65855605029418
21.60265186123116
21.736754150421895
21.6511635213546
21.58037153807542
21.561494004013547
21.817832964053174
21.763095055412506
21.628308998897648
21.81353784655435
21.41771818281327
21.473465279934928
21.40027014299968
21.308472007384072
21.508207447185573
21.49919914847728
21.295156378585386
21.59470709516407
21.445620384457907
21.303812086935935
21.280024782877174
21.16165173214215
21.106625435076303
21.111502751814502
21.050282545124087
21.186000791275436
21.137610038260696
21.182037429404986
21.34919651474897
21.226465585134466
21.289706978937893
21.35073393917546
21.388570159835798
21.478511245662215
21.36534883771472
21.37565618639558
21.35496050113961
21.406420306083117
21.315084607065796
21.094497670164102
21.00948638125784
21.310966085257764
21.311181425355727
21.327600139580635
21.438424655872076
21.44527133539151
21.49680546402298
21.514704183279104
21.54898140791705
21.519778380607757
21.287116029033612
21.51581114615988
21.555865232514872
21.60898724737009
21.651736933887545
21.471837296725376
21.781541576647715
21.803040476498726
21.58291997137536
21.584766954176498
21.716926128294766
21.810136885658498
21.650477724199316
21.776631155151104
21.50107130487749
21.930642744200718
21.594258971624456
21.821691491851052
21.62279183342665
21.729118752137197
21.486326610532164
21.434235652019826
21.28194234655114
21.79326252340045
21.772355500210658
21.804762479491064
21.952483547145327
21.598593176832118
21.817265469784644
21.606404278185963
21.707214998519024
22.17233482048812
21.821951278459427
22.082246774577282
22.075827919344125
21.959581852697493
21.97792223993636
21.718672869464868
21.829476955011003
21.896056364245073
21.776998769255826
21.831815439185593
21.68455372536159
21.816470957767134
21.921850304238138
22.18351803457414
21.85696744294278
21.88277598266526
21.653404726874147
21.56931547713594
21.65548174612126
21.531852745832218
21.585657278847993
21.47686814389219
21.78581731821915
21.522242957127236
21.658568595343198
21.40309578721715
21.55798449977135
21.7458277511648
21.660608095258368
21.742752893184914
21.957817558374185
21.91580243749428
21.777074077175087
21.830019218058
21.930949234979273
21.928232315861965
22.391257961202225
22.086122017732936
22.20374451451671
21.92192947098447
21.65304579747833
21.699346247788256
21.796388991426667
21.71705686943004
21.93468520296207
21.89032723134692
21.878128514620514
21.82398340591533
21.84931726534066
22.141354932280404
22.234388848782462
22.074447838917425
21.86398567386837
21.86046285340383
21.42936756519618
21.853362876648326
21.533844382875674
21.72364460631466
21.742954174779566
21.846141780614722
22.01819076990073
21.87099979439213
21.772353924998175
21.96759139184977
21.804893074294757
22.071255973468904
21.768563299742464
21.848420032737913
21.90392304674699
22.058378341068135
21.82720827958286
21.772998283024915
21.710452683765283
21.546675245698925
21.993843495603546
21.9861263968662
21.888442483252437
21.80475610583811
22.03560665107663
22.199345243195808
22.12918952531316
22.126818051136684
22.024556070112215
21.846819245994347
21.829395643679426
21.636643246041512
21.81226939036136
21.665964555327804
21.553978463706077
21.49361338486433
21.642614970246022
21.514223774718705
21.574723926912867
21.436633330269885
21.352443507171333
21.42653928102107
21.589126707825372
21.570156485641217
21.640732059006407
21.793161456877016
21.48868023438066
21.65615865937388
21.65477725431801
21.434594602531035
21.21506275778005
21.162693875111717
21.380286493696367
21.370499994523573
21.63287118744695
21.398901555739293
21.522343592483228
21.49959352595089
21.468068988539148
21.63445584958676
21.396094524892632
21.7760181771178
21.476607548056048
21.52716394096547
21.366073763022317
21.27047456346361
21.29457563109847
21.406811932003198
21.346438094184844
21.391701847258766
21.10499840980545
21.236476978726934
21.359234908193688
21.33164282210064
21.26770506975717
21.373993396793917
21.107580875329433
21.415638671806033
21.27495198951504
21.43678405438134
21.353865093820456
21.286834968685774
21.229941180041468
21.3395918819982
21.252180451287312
21.238479300292745
21.30024889445431
21.34876513602321
21.301154886292558
21.331754383766025
21.366432340192627
21.415481239212742
21.758413658980935
21.41422623166257
21.19381756682794
21.471777663468966
21.637024312403177
21.59978172031076
21.6461449860357
21.820042987901093
21.528618349792705
21.729266498692883
21.77008817505493
21.671120653150265
21.84676911643157
21.85743619250869
21.86890693201527
21.73348167813281
21.634457084958324
21.76062625462788
21.84033952703769
21.8689815643834
21.836675341265117
21.6990714085712
21.66257476523618
21.72669772710126
21.76468347528098
21.95062720333221
21.96110217139895
22.102268101443656
21.7691904320108
21.574788039159266
21.734648059808467
21.533656502805137
21.324331721215554
21.219222318131116
21.32096020547653
21.29520467190718
21.380930618005742
21.56515501555767
21.45139068523506
21.6651506849829
21.876406519805272
21.64555158899753
21.430312688980674
21.520975924067763
21.508140338677798
21.5983617942839
21.764977648842958
21.680275552233464
21.6666488292496
21.265675591086037
21.317874774789654
21.39693752147228
21.65222661127873
21.586116862657395
21.583902743253752
22.02200025589362
21.77837498712428
21.92502746891215
21.75256771284868
21.774350153359737
21.85715846493409
21.66189521015109
21.521768056148808
21.709551822710374
21.612145410058755
21.727139729111233
21.556810668552203
21.639975038516553
21.403619076574635
21.58651109059486
21.36530548509064
21.390584647768822
21.625988889218785
21.678010113695258
21.46930227682524
21.587170414681296
21.607084580062107
21.538924182974416
21.76713210689549
21.516157477462574
21.461167528552288
21.76003043553154
21.76587396768921
22.00124519923624
21.707364692214032
21.63002326855546
22.31582334198872
21.874466468213008
21.80599317947791
21.695749890488177
21.37619811352977
21.64777037231838
21.61079796354713
21.78548512387821
21.82002001673192
21.951144506903347
21.937389329469735
22.091733947381215
22.075695288491925
22.02328051546821
22.087567202594908
22.1156206393374
21.860592232760247
22.04440008208118
22.309989093395348
21.977766567162412
21.500002806934816
21.80502815946023
21.72004213868952
21.951814931401298
21.962056954635354
22.017417978833823
21.84525539908567
21.87273681878974
22.205353511997238
22.027669313635247
21.89249219426673
22.194872287098658
22.367421553128366
22.263581266771144
21.8579694068207
22.185997354814866
22.153336012728694
22.309340259518127
22.258243777939672
22.175351149145786
22.56107087737062
22.323019501026522
22.340067860785208
22.30703360135774
22.05850092483989
22.02307714586319
22.01429608504243
22.193368047415078
22.21217117548831
21.897988021250214
21.99220781177544
22.117253104197488
21.952368422882245
22.37512872934667
22.32825328181052
22.205782817575283
22.248410372619727
22.288068676327438
22.345878899504715
22.11294901069691
21.963895816436608
21.930184134274906
21.87737746426885
21.76632335276351
21.780249472029595
21.69395812012696
21.573752980543222
21.515778652430722
21.834548996933343
21.537160931257475
21.983531654257447
21.775424484542953
21.908873591034222
22.007149503747705
21.869351964143323
21.852724403420396
21.796817050733168
21.730239916029667
22.088636528119974
21.636461063122365
21.832962666453913
21.941222222120118
21.96363883095121
22.139459102102148
21.86108779157657
21.999168090690823
22.00293443589969
21.921240757639975
21.775286350585223
21.98290841317044
22.046860088909227
22.091684217104355
22.028615646453247
21.973993246644177
21.996853676933434
21.876490942585978
22.021358699649532
21.91266960756338
21.906475890498985
21.905361929789166
21.989572278736443
21.76726959667521
21.92268402452511
21.82670270661545
22.022480057137773
21.91996881021604
21.983172213065863
22.121592749518385
22.061019064172193
22.155195178648018
21.948560531043977
22.06327648735673
22.28616511482146
22.025061595534453
21.9842942413723
22.106280616155072
22.01904133132189
22.148391176019434
22.233115440781837
22.33942656674414
22.151417313364437
21.837678978017102
22.035433730041635
22.082302595173314
21.831615114659957
21.892143328042163
21.97246771498267
21.986386063640833
21.98270688235705
22.102191820332294
22.080204672817953
21.994912073342174
22.010774968995804
22.05690791967431
21.991876294923188
21.894642984902358
21.77966933004346
21.738270960902465
21.892384188511574
21.7936845787154
21.834430926148748
21.97423658690049
21.954297743780806
22.191756958416196
22.23933440429788
22.047926542928266
22.079243668024414
22.110731147200607
22.060984326003943
22.469693431223927
21.92756961604229
22.17674759437055
21.901186269302087
22.006063012355117
21.7357175622073
21.816195327918862
21.86685604541975
21.948833561155705
21.684929463840575
21.6975436554771
21.915786976333422
22.13645941750495
21.841506984497602
21.989064807776455
21.85602514100432
21.932061698309088
21.6841215029688
21.944832535871264
21.812634915827235
21.55961321033209
21.815180892809014
21.988355261284823
21.901167366389426
21.981568058688314
21.889711868133187
21.79917854089336
21.962847263364576
22.019157779348433
21.864026758368077
21.861062858630742
21.98765970914088
22.0670172820105
21.70094933845636
21.991454970325258
21.994618183670287
21.76322821031926
22.05862383165744
21.79796443173605
21.783526546894556
22.050533621735262
21.600556452492608
21.851031558293343
21.844123049864262
21.565962769541116
21.708740922383214
21.51026681529407
21.733868902420344
21.869669760413757
21.74391356456754
21.63576429351986
21.883969771176965
21.750958324442355
22.06885959385982
21.819071453245304
21.83686622934936
21.7587325739322
21.974318023194975
21.91810252728713
21.831258679505126
21.82090769042397
21.944207899527452
21.833323591512325
21.859274542809572
21.69354228443338
21.868301234107268
21.818699972052737
21.976118644443268
21.922559929599608
22.06740808341829
21.767412830034985
22.048045057961712
21.80401851198217
21.8593612551537
21.504319078601274
21.802545658213617
21.86784448503434
21.67790085245068
22.27310379674967
22.177170314413477
22.397048532363318
22.178038717020176
22.049077872542046
22.1660654767853
21.834506668369468
21.683841741883345
21.97111839082547
22.007587932141032
21.903635086507094
22.034980319434823
21.95352484797935
22.10137143489779
22.061517592723533
22.337042339484874
21.811035900520636
22.22450684795378
22.20546744618219
21.876571493789296
21.658724771325534
21.717603495038777
21.80839239462606
21.764220545365998
21.849429257842786
21.869593734908783
22.107077410022633
21.906703933981845
22.12709923709961
22.058008525921096
22.184630866904243
22.003772468367846
22.079748863643154
22.01407191953044
22.206823497953835
22.10578798830473
22.059039326915492
22.048385986179067
22.017661509198835
21.86597948266354
21.834960844066863
21.809085632541933
22.035543968673288
22.092810714242592
22.197517329099398
22.089963255884175
21.90054368110429
22.042023559999524
21.67670228320132
21.767183530978016
21.55452864568339
21.447553834107314
21.717272909306967
21.66314568857581
21.80485330414945
21.801972405506564
21.594113229503407
21.782259401045362
21.773005079762992
21.84902745748629
21.5981783361304
21.508226252933866
21.561888309362935
21.536688575825078
21.83666071557935
22.037466202236704
21.918768312740106
21.962094696753354
21.899802072877353
21.962983299285273
21.6222963556305
21.911378100830486
21.821745697335214
21.834232328131225
21.97470189947105
21.84663713825149
21.884081899700977
21.799391957732208
22.01747207387334
21.894125329889818
21.520060914932316
21.652830703654885
21.817245061704305
21.516075079688278
21.495408140453634
21.74332880293826
21.657059638790088
21.665994151705355
21.719331894285464
21.549926976823397
21.530986916282618
21.631507048016257
21.61011052022564
21.75529073585867
21.58766933465503
21.482414620631634
21.631605948756302
21.67679653621521
21.917996491968836
21.737856150213304
21.618482348911748
21.63209281206022
21.546347439234733
21.476773333290648
21.367357409890445
21.342956773100777
21.75912937421923
21.696284044447573
21.446182102933236
21.47183784598142
21.693297270319285
21.436736828561855
21.365114129900796
21.121268176844236
21.212327597789123
21.085201875570476
21.207336492557328
21.26918708429602
21.357667278008883
21.469104702929684
21.145442101418134
21.402540304646628
21.530110582233476
21.342336532645337
21.209725362872067
21.29427249165663
21.494666824297546
21.579998161140452
21.412732728116904
21.207290093520395
21.385985002581293
21.43193066523979
21.346877936187408
21.389004157117053
21.33007505899091
21.237041838678465
21.31763934590048
21.33278295436341
21.25925152624199
21.584531646225177
21.151229113845364
21.203141905080255
21.14469802230814
21.48110546307473
21.484375465959296
21.19771125392993
21.427888615913442
21.397031502194867
21.46656496148376
21.404591981558852
21.18671627789826
21.423629988862444
21.467962769074457
21.19465425676216
21.349125536918276
21.253297825787364
21.152964604647195
21.3388997544033
21.42227509571902
21.06498339707945
21.10863413656044
21.383532061307964
21.137033749890833
21.136184381559705
21.020372151987196
21.124825615700868
21.004731335297134
21.11610597539196
21.19411882541593
21.128614215407193
21.493004725883818
21.69567646335248
21.43388772758247
21.478895525804152
21.654888977378956
21.30944240312682
21.423850681304796
21.826117566371785
21.449734927276438
21.472699752208563
21.594594005518267
21.438396552140308
21.62115614463945
21.50837191837702
21.6963961634043
21.432276777161682
21.553745888611818
21.580974806410985
21.597951649136547
21.596213879448182
21.236287615070005
21.41869414727494
21.68655521779961
21.61907469556327
21.52656882103387
21.687355544648902
21.39432293935228
21.603653292181544
21.56282736732036
21.657528935987422
21.671997844928995
21.71687627150565
21.71398598036673
22.07122395557063
21.842527721919094
21.77143374118107
21.73033152699681
21.688518508753475
21.725625939755776
21.66829598260908
21.556664544316583
21.438705680230814
21.221452484394263
21.523056782447682
21.786476747519817
21.67216496807561
21.702272394497463
21.72003315237027
21.47590466562852
21.27234796975847
21.184657662616683
21.314047652195384
21.179806110942955
21.12891854553641
21.098116625222136
21.00579738951245
21.12929938655785
20.921470382961523
20.811936764898846
20.93718937510249
21.031932052739826
20.921765731755677
20.847491547343935
20.97324772272735
21.226189456765567
21.199139661134932
21.43539167348156
21.47704545967419
21.172621421038187
21.426355125487806
21.284719399736165
21.550495771251715
21.449443526824783
21.442685654183403
21.672567597242082
21.530376048352508
21.625281886710894
21.5951359433562
21.567479826887332
21.58571748424338
21.586821477660752
21.72313713952534
21.463811020738806
21.465944965356307
21.678479654107193
21.557780334223306
21.62757981278718
21.76979116363656
21.62225582917049
21.348592851145
21.484469683723972
21.564916675593977
21.80792875309259
21.834914596585648
21.712850124110652
21.689580631629763
21.82851301209347
21.695946497941996
21.380859785809573
21.46954430798999
21.302987235053422
21.359157899390098
21.223758739833077
21.123212771756318
21.226663923392913
21.494467249810807
21.336072325708862
21.201571201456876
21.21618972798719
20.99597540666425
21.13220498538093
21.012897242735246
21.220117501175658
21.137598690674128
21.17392141095899
21.324842582191668
21.02049935548099
20.908654462771743
21.032096712256887
21.188456062881926
21.289550520012753
21.109025223558152
21.091278486962967
21.173671698987643
21.211183269372786
21.330535305980913
21.446976872552856
21.56170616242317
21.597325760727614
21.44799187705524
21.187352902431194
21.431496937320574
21.36698473549783
21.39326538912001
21.45051787232028
21.343291705426957
21.140528544839153
21.478750811492084
21.395935097309717
21.418017816007627
21.283481466207313
21.484814847304776
21.486786744285627
21.372424590826302
21.464832400972274
21.325346708620483
21.290180545162997
21.418108283544207
21.361010734616713
21.351960939655555
21.251593289101983
21.20806736060517
21.41521231927584
21.21129001001679
21.470165821164837
21.387131141293565
21.604074173775444
21.55416079297816
21.53604922246165
21.74411218973677
21.58796351483459
21.32215284171012
21.483074528412683
21.695696292333885
21.182521621821255
21.507425847920874
21.476715819712965
21.457795057601167
21.488855858230444
21.359356793050583
21.27796709162148
21.13296513108096
21.4032262623212
21.571849746122734
21.637144897361754
21.244228307576254
21.05508947513204
21.122901522989913
21.360122295569706
21.26442116894316
21.365736408977515
21.36650765251428
21.289450856333644
21.343959759606538
21.43179638314754
21.397668006311918
21.321304394496668
21.4411486507706
21.26820085371529
21.183158673467247
21.515357416439823
21.384428117367523
[truncated: 98,002 more rows]
