# Supplementary material for: Comparative structural insights and functional analysis for the distinct unbound states of Human AGO proteins
Source: Sci Rep. 2025 Mar 19;15:9432. doi: 10.1038/s41598-025-91849-5 (PMC11923369; doi:10.1038/s41598-025-91849-5)
Supplement: Supplementary file 6 — Supplementary Information 6. [file 41598_2025_91849_MOESM6_ESM.zip › AGO4/r3/N_L2_distances.csv]

cm
25.316231560965242
25.143822568256848
25.332438257621046
25.359397336588955
25.24441391075166
25.24887393179916
25.23459948774742
25.114178425836837
25.234210564953305
25.304550069386696
25.414366821560748
25.200321806524546
25.06994593538519
25.282057122836555
25.32734067214166
25.425236606210053
25.243752649565415
25.3070866524704
25.393854975739064
25.04578747620533
25.297002067850716
25.23624414542682
25.268256731881742
25.06478602268415
24.912612779646437
24.90329992295993
25.15454500393414
25.155085416804432
25.04634802247269
25.179476194361754
25.21628225143248
24.748519916272656
24.95980422909379
25.1677434364176
25.10961175882466
25.02085889390273
25.357992333109976
25.03643971180012
25.23291774705687
25.02244816245283
25.109471945226343
25.183530786833273
25.098099739808898
25.139468822048876
25.26590446093661
25.363590554237454
25.306799485364156
25.158996199433282
25.281545830819685
25.41343644117861
25.270810732985524
25.162709252908314
25.232239819807614
25.26118931827673
25.380479059715093
25.290094166164227
25.53963915007455
25.545773903926552
25.65309791335567
25.52893837742027
25.535549513021763
25.645639682363445
25.826822413929843
25.468051877236277
25.347357285293242
25.197084367949355
25.21110479470662
25.188635858142842
25.245037298302247
25.325143559720637
25.4650531089863
25.35551926464971
25.405061018059094
25.375055599398593
25.490283311774448
25.210190729049152
25.51421227170067
25.06733532420724
24.971122264976383
25.1778003402545
25.43361601381597
25.598917999004588
25.49195527683063
25.482318359011195
25.562786052857714
25.32163105813187
25.427065513553565
25.461363140889738
25.349566894563964
25.279539654939676
25.263056153482115
25.34361405715592
25.101338559654526
24.986450698555593
25.098830422212448
25.09600396399961
25.002612278655633
25.47269238179577
25.25795552695951
25.22654879813474
25.210691266454493
25.176225463486045
25.134686131308403
25.174188273037704
24.97225019812706
25.13643935800324
25.081590092385262
25.068595358227117
25.08687840756214
24.92818485160425
25.228635225663044
25.032169560133262
25.10630548929853
25.425959754423246
25.112158602942877
25.251477820129566
25.35019261496948
25.490050346351996
25.290810182832047
25.467395295348226
25.476902662446648
25.34595439973943
25.109668211959843
25.2526359882789
25.441185358217474
25.033873450487437
25.075061036545975
25.218347285879933
25.27333805030271
25.14807236371955
25.33989152842321
25.33614946932792
25.242424216814985
25.488573690835
25.42884426125846
25.3488277929156
25.34672237283304
25.330579134342354
25.236493907649866
25.487380006044017
25.35578687011019
25.43932582960454
25.378677604565873
25.387221255331962
25.064615853102083
25.490912342100426
25.45879604744334
25.460535092614442
25.35105320127796
25.506529018992904
25.42278857597526
25.370790765505117
25.498561797938848
25.32285097233469
25.408031805331944
25.278272084572485
25.260331038884246
25.305197378041715
25.429486279189486
25.29966688953008
25.106636844667264
25.318738706951397
25.175460995284716
25.471663280188775
25.20610338252194
25.413700100594767
25.20790649628768
25.079753358409043
25.183364330761925
25.243577404546762
25.375253911885032
25.383748854335902
25.230499974227683
25.30647883532023
25.62665370008023
25.517252245095797
25.472873094998135
25.194516578677998
25.08806698055955
25.182827124810835
25.168810901740777
25.356088693973568
25.1222314802103
25.10548561722407
25.176875882469247
25.483320390237818
25.18172052250024
25.339704171302774
25.210703056436515
24.964749626361748
25.134997824486085
25.189180694602275
25.193158872006645
25.033128737076982
25.095143191986022
25.11484793630324
25.130697719809973
25.102171669110817
25.000174046115948
25.09425596802411
25.151526436853516
25.256308038637712
25.27904282526083
25.40189398552315
25.10795765524705
25.07894502861148
25.009079157781557
25.09001158455553
25.057069017260012
25.18868318743533
25.133897669142897
25.224568509448883
25.57382775089092
25.265419121417445
25.498528823605135
25.21228017995172
25.58664584290855
25.16427505925279
25.24314052806825
25.228904738191034
25.168965583410916
25.365549311516077
25.36744367503905
25.31592114983979
25.15382976726775
25.185893053292038
25.09475453636083
25.333191866590877
25.39451131254795
25.437914550537524
25.629147313022134
25.182976203584158
25.480161631690628
25.37265998168173
25.421678460021226
25.455247637941135
25.420344187244456
25.484686166034376
25.699023274068086
25.5029040238572
25.677732856694174
25.482365303054504
25.501832695423634
25.33967996062307
25.586574819291194
25.496686010307883
25.537126441423815
25.12837109522196
25.28026055381683
25.317537265138135
25.22552219254886
25.249935548788404
25.37099450482886
25.396995789056646
25.57313149260944
25.55379093790721
25.58095178118655
25.450029560996985
25.488067291770278
25.325947552249257
25.522950636735672
25.561250878169158
25.64217610567092
25.607373168464022
25.613574512614434
25.71927778433358
25.854798676800993
25.672667760895685
25.72066256784612
25.534486540750706
25.524384559710587
25.696029763984665
25.70117785409704
25.441224794389253
25.59889076647784
25.75179646957243
25.734781515449683
25.793490770505564
25.88505467698815
25.933128174349605
25.854439839379378
25.715105100565392
25.70488458323261
25.488565496977543
25.52143087498123
25.745809858967757
25.66221562854219
25.715576800942387
25.85277626133192
25.737976896719875
25.68855353059462
25.694261944323898
25.66862073994971
25.906391645559065
25.675648713449377
25.81930885071297
25.568885619958706
25.80150571146484
25.485656620072195
25.369994500702177
25.445443774424536
25.590169171891073
25.3030083915722
25.54851654693294
25.712799801480283
25.504002932477885
25.722799709680015
25.703215224357745
25.71449163040815
25.629773717785298
25.79075298008348
25.798304957422477
25.88645505441544
25.566086441622744
25.807641746799522
25.976875822312543
25.859549026731102
25.652633488459855
25.536980958968545
25.642014509397992
25.731618009977108
25.824218191565887
25.824602696777127
25.754206582961842
25.312360854093818
25.54517530237279
25.83242941634734
25.78796609308913
25.36710082435107
25.61401604458703
25.621027292953062
25.784554156345617
25.53869004894232
25.76320107615043
25.60960219695299
25.870703348816576
25.69707294571514
25.535222082471556
25.529416733040485
25.699386636763645
25.696157743889938
25.82158896585671
25.7820625183339
25.400288022536934
25.55315902763106
25.23904252568375
25.47082304175283
25.48331313662318
25.476871530610342
25.482054697984765
25.51701689287055
25.546135860576832
25.678159561133445
25.516897758180143
25.202948412166034
25.18771031566374
25.346586602535428
25.202775737306347
25.364596257365235
25.46520780122937
25.4016402313011
25.61211983332867
25.768749624767988
25.557390421026273
25.276492660746307
25.35625687524234
25.264672170431876
25.379436419350775
25.375568710679246
25.398788038900744
25.415245870712184
25.655529005823468
25.737646364906198
25.975230744226092
25.714655457748332
25.38336294476863
25.528204783277893
25.56736966554401
25.467276005067344
25.723842329398746
25.749733193430597
25.42667532145016
25.638535913176874
25.793888837382813
25.632582973284975
25.769898796940893
25.672337745860673
25.793556088370796
25.60454626958167
25.82670635042333
25.83546620975244
25.62683512759978
25.533495111901154
25.370480787525906
25.38530606770067
25.780762150495857
25.494108508453206
25.50744053292365
25.31522686630976
25.624044660793054
25.53120655393305
25.637872100651187
25.575829259630154
25.391747481818452
25.57230284516695
25.584655750964096
25.62599008603072
25.606029136048427
25.390989156585277
25.34268238450803
25.43474803275688
25.45505949602355
25.231180414083187
25.454428109546388
25.50985213841334
25.33923086463423
25.62150583056617
25.690866441763617
25.80257254980548
25.709774942033693
25.97799694742485
25.600290185618025
25.66854519112606
25.558840934478912
25.58335779613161
25.502758377508695
25.715018584228623
25.641462698358332
25.548587563457964
25.42340884560208
25.418655717416797
25.155271616176716
25.267264499909412
25.10295386974519
25.239637816581933
25.28118449484329
25.44048843628129
25.260813415809007
25.419107795504942
25.310369906423873
25.05921020292148
25.365717575707865
25.437424402490322
25.39285582650564
25.550561935782422
25.701936134623384
25.313361617988647
25.26132636969286
25.37849847041429
25.56569445220963
25.27059869280108
25.15710976883536
25.068312109795094
25.378808953704
25.067077080012844
25.07809625798271
25.20176025409108
25.346272783966132
24.934056591276338
25.14168693880891
25.04951634827871
25.24674252835306
24.943788630596956
25.330719341237746
25.22695373312533
25.361133075065215
25.05773029831698
25.00859500163831
24.976735763845635
25.15588341944009
25.031021909751136
25.145846750219384
25.151700433945198
25.20798719031088
25.209025479412514
25.015233536554906
24.686919016054723
25.1547742058549
25.10095647188102
25.27105190032519
25.30210011663798
25.131759506268278
25.35181108484689
25.048009837586697
25.107888027004744
25.393770887526678
24.98580104416419
25.31381904481812
25.285454046469475
25.260137947895952
25.169394390606165
25.237500437920833
25.01847148942534
24.910492842183682
25.22131090632766
24.908396242881825
24.93828892280411
25.009999694978177
25.188792403597876
25.271577210028287
25.061698359211018
25.04699811360365
25.034682163776957
25.19953324820755
25.269379020994432
24.859360722248695
24.960892743925232
24.836709000397885
25.122992150480282
25.007894168367667
25.01367574730688
24.999202097973182
24.76989284609544
24.969998646178226
25.064986329450758
24.964827112372703
24.774008710848342
24.997364750078994
24.922564750705103
24.941853230770253
24.918297219455916
24.931638933901937
24.76215954829562
24.638583795698256
24.762797490342933
24.65046629221976
24.874277844053953
24.90381202795133
24.893722661797124
24.99372200051805
24.85139705806757
24.967923540791652
25.085268746133842
25.087685372728302
25.165192754893965
24.913200570896574
24.871916349064374
24.994453521402274
25.057793186155717
24.92662143551355
24.795143537573875
24.97722047553183
24.77649968505543
24.983148507194016
24.703128171593345
25.082257037632967
24.96595894967259
25.00586804104852
25.02488548866417
25.09631459808185
25.0313580991545
25.06633651862448
25.031770034241614
25.229152159762776
24.984153897789167
24.95014514821045
24.890387179130066
24.894865762206283
24.86838562786034
25.116428563787753
24.993786450534426
24.859162114779288
24.891027302434473
24.87258529249905
25.120732166319055
24.996636345573712
24.891349516122645
25.187196160078273
24.94740172741191
24.931613592703165
24.75859177520591
24.654168517616977
24.75449754180025
25.127546117525668
24.821240852485452
25.033239166873475
24.98556346303767
24.800536559291498
24.848503280588844
25.057476722759823
24.781994377570314
24.838877378562348
25.007425744792084
24.996090150191126
25.038055189262167
24.82065916131162
24.801728684619654
24.968536727397925
24.9273909428979
25.051042242271727
25.120339416103736
25.05103740312025
25.288694597469675
24.93378258838438
25.037329425901746
25.178468489256172
25.021731000883825
25.393924139631135
25.293334565021205
25.056020197215513
25.26620264342457
25.071555801264736
25.315122923539644
25.15961435643634
25.17806201304814
25.11922058717984
25.103435114801016
25.230647989161305
25.1677940387067
25.4069225073548
25.288578026272095
25.181542627107167
24.848522955337675
25.09366603112463
25.220837849358187
25.10847908876245
24.90883005011222
25.086802195796903
24.944915109321904
24.99398860553735
25.024531003984215
24.862775375887633
24.78889644442513
24.911255604518367
25.24973543924262
25.118619711244015
25.26522071593602
25.04263629605729
25.092191516998003
25.013925680962377
25.13965032606226
25.256857981146315
24.978158448543702
25.23933024541671
25.046349217177916
25.028704695092348
25.12896304690277
24.82622111110767
24.73959189554388
24.742158391947893
25.042731822497522
24.669875008305667
25.152757082023605
24.991878523544564
25.196911337325233
25.295308612260364
25.121508167702313
25.204318613555415
24.995708562604115
24.865631708719192
24.982813538780047
24.804450912847617
24.885510971647136
25.183749585916658
25.140284856856166
24.770898877253543
24.901245313354895
25.006676218954556
25.236642160274673
25.12874872558192
25.044041910054762
25.029215616341887
25.07666337673419
25.214310819398598
25.027363959613126
25.081586892390803
25.02174492916658
24.977854770370985
25.12520000357856
25.021380409841967
25.097531519427275
25.108609862100945
25.227124819002242
25.30176713139599
25.078197311391104
24.971063300508426
25.168914226818888
25.20829980673074
25.210811085828304
25.13410011322721
25.00145343497506
25.141639245634213
24.952901110178363
25.271146076578116
25.34071206212429
25.047731540081415
25.263010839231885
25.373654490429836
25.163900384135168
25.193925992014115
25.32677543755554
25.24013711984825
25.411128886321364
25.442830241304186
25.12156000752029
25.169606713775746
25.1476796242306
25.003426091576703
25.449452355465063
25.33902687161168
25.207444767180167
25.277867735697853
24.95142074021487
25.038120981310218
25.271555254799924
25.06545779212436
24.96728194595018
25.154912594430492
25.01224640192875
25.084474125624197
25.056375662739494
25.047368613990592
25.34044381653918
25.033868483050036
25.220774671090624
25.1686591442786
25.248423077764166
25.357422159258032
25.199501863015353
25.139211029378906
25.113726157843235
25.04334323040231
25.03104208349171
24.99715475457569
25.220891085343126
24.95033156503073
25.030467036402797
25.112331965847368
24.966841845392597
25.109655565152693
25.18488672715564
25.167410116326625
24.800845343459503
25.087348171233618
25.242157057375536
25.20728574995877
25.16147955774323
25.129042395383653
25.35534088025263
25.252811323849997
25.24264538079181
25.127574094358355
24.95975621289342
24.880560611509377
25.130030144529048
25.002209116701945
24.98833678429485
25.101490195952096
25.036785579653518
24.91752059826626
24.881318060896557
24.860909046856907
25.096598252053134
24.943658176399726
25.20062790918001
25.140422081733835
24.990389715820413
25.047726487639142
24.980460258668256
25.109184021553325
24.990520637436163
24.883881934785745
24.880689316030377
24.929724713929055
24.981536987501123
24.91247510589623
24.99358484989951
24.849046539242355
24.99654872441278
24.78641889351375
24.88504899677596
25.098727984147697
25.090655284007365
25.25035037863001
25.01500915003395
25.08426213712185
24.82843575334301
24.967590502938197
25.133648992827528
25.156204041979777
25.15906512667777
25.445498983812946
25.432456710758192
25.140430286688055
25.30883869936452
25.39660804950564
25.619335511774683
25.342249334950058
25.372861335295188
25.19974019466469
25.29762194498357
25.194698727134348
25.250295916577617
25.232616951453295
25.18100360071239
24.998689972584597
25.417732820042115
25.453592075652626
25.27738585861497
25.350141917762624
25.447474425469483
25.430141128295183
25.364052944399837
25.477061054761407
25.373845457668445
25.274742494915035
25.31542398344178
25.36390648815465
25.415150677363002
25.383183307004657
25.295403863682626
25.09099004664924
25.087079486580976
25.26488626240639
25.130015606878178
25.23490393180197
25.34302265863917
25.13095973381893
25.51174932774135
25.311831847698546
25.344650987710544
25.423691852602943
25.53976431875275
25.501853221593045
25.42319551661181
25.260493909305875
25.27577975743107
25.469870409795817
25.429926505731785
25.07872281684317
25.571784455371567
25.281028192362935
25.27605181046743
25.44694367648065
25.44635643487038
25.347921599172697
25.302329724924896
25.507167578425765
25.41648798097157
25.139963505842665
25.19253994884438
25.06778114773584
25.235311954298233
25.083780150035373
25.036435658347003
25.045891925847137
25.015425871447015
25.060996643825252
25.360612306267647
25.18210182374823
25.011214772890867
25.34701965922848
25.430810130589695
25.32439432379574
25.198871692461914
25.057038539951428
24.880505963655875
25.097962547307695
25.27795894240033
24.966802818932237
25.198042477993017
25.158156205047806
25.214536471010135
24.967848365782295
25.018946564234607
25.24205243283596
25.216580672346144
25.288377527682
25.1528852795748
25.41514501011672
25.426165576115356
25.03042981644986
25.429141935527518
25.280201832537312
25.31704001179872
25.476468735481763
25.42304442539866
25.34762439324639
25.5690644217296
25.607686561055488
25.55707040420455
25.545545043483624
25.519716828314127
25.528521764252005
25.32053229173617
25.28160925976328
25.539695098120955
25.70626214410017
25.656343405724698
25.54019527463544
25.44191243075113
25.554853883182204
25.50401450156336
25.636072565115242
25.631401342392042
25.493538773502433
25.505447025384463
25.82498893568467
25.57639787127483
25.43800007998877
25.420200562333513
25.528597452360362
25.48671888252554
25.45160746102149
25.5548994709607
25.270179563560294
25.321155093946583
25.42164338541971
25.529281487806962
25.419382263541706
25.512895097095154
25.303769937213364
25.41206159824119
25.36685864222911
25.21888038430957
25.37366311255755
25.23210728317422
25.260985156073826
25.27086313109061
25.13025714966785
25.2523861746681
25.19265762011213
25.096513250848623
25.227685311055136
25.435423430671623
24.895592943863676
25.08386781012833
25.14861606573007
25.34437768986106
25.19831933143138
25.07495070829742
25.02321254102469
25.257860405365285
25.233096978386143
25.29792863069268
25.249590811386614
25.283741575883717
25.266327503176647
24.97553658581962
25.081721217542803
25.460650439903496
25.4958719833204
25.59915281847568
25.23377344235907
25.3946019999287
25.366252431678138
25.45866796338406
25.46373380845247
25.387741264709994
25.33744692861567
25.31698146456377
25.170844694558756
25.32509018245268
25.428440956695
25.543480422861624
25.442807029513542
25.531499181313702
25.470084224934567
25.107921549627047
25.233284369812555
25.132623407718903
25.047255769066837
25.09300026898057
25.44177277362984
25.458484782070713
25.081278527140878
25.354682042550355
24.91229758383773
25.138404883339593
25.086772741060873
24.967214626055323
25.45828625311141
25.243722910539812
25.206524604400638
25.321328619374896
24.90126024174993
25.097402442690225
25.239097936224606
25.319415147778596
25.301262849899363
25.096799678047
25.171058091347895
25.2448587944481
25.28623377215996
25.224173304089902
25.186778210577277
25.526882767420943
25.198298885632344
25.129324034220975
25.42703027275312
25.31099311595578
25.265992498583746
25.538800477695677
25.419944640739594
25.484307885539913
25.417203993301193
25.283098586691786
25.425165644965993
25.31510266431384
25.411574087281494
25.387788593225192
25.624896399994498
25.464181516526175
25.278578804382523
25.35424960641874
25.1825534050854
25.227816836113394
25.040265062478788
25.270527831468225
25.0145337946048
25.02077737563133
25.047104056869127
24.788902172700176
25.000094112729805
25.2491654566023
25.232972457480756
25.02428772214003
25.04810546715899
25.241002018701394
25.16038751349602
25.263452799875452
24.985401611737156
25.357758757704655
25.232609155343408
25.38909086086606
25.23823640619538
25.301593806905586
25.183796817285113
25.154850771806995
25.142565065436518
25.1086307733849
25.143379451355333
25.24795486030451
25.321260621067683
25.162261601545556
24.915679257007486
24.829182197054326
24.95228084703846
25.124013052830676
25.200558790732924
25.002075636355425
24.970657643215034
25.081281463191885
25.15980791548872
24.886657729565776
25.184364948491897
24.956908045515732
25.014809617191567
25.174510504829613
25.354726217510805
25.082468118145517
25.26752795769888
25.482103524478198
25.128383112243878
25.052508606596778
25.175577401022622
25.26542658855948
25.125711708853927
25.24049127451053
25.27159214354562
24.994838573607705
25.195925715805398
25.214839373864777
25.083950424873816
25.274492208305634
25.451470647482964
25.447407014458104
25.502968215595356
25.174227916153182
25.28978821266941
25.305686334191233
25.12796260081226
25.28671585369289
24.89746375490455
25.07135836655535
25.28780077317139
25.429749558323692
25.459233494165662
25.27288775841593
25.30119311647538
25.215968789867514
25.29767766524772
25.31754448166611
25.2882921336516
25.344317633990133
25.624603780651665
25.558183934490792
25.372268345985177
25.471789429307464
25.48142366963476
25.450806457529133
25.314588970153032
25.46220699559204
25.509589899662128
25.306003185740295
25.401112606696497
25.414339761627343
25.371799692099575
25.33754540090649
25.268328880758165
25.109912915679992
25.287612096625736
25.517731233438855
25.18988973616247
25.06637273129018
25.273273973039956
25.127171378309242
25.503398933554084
25.102727496129354
25.044450821171516
25.20736160304978
25.317863211618995
25.000174666039463
25.115325011435267
25.1346060294638
25.18297884852006
25.31446551637047
25.278726275286306
25.0970333858449
25.24570684319752
25.00569012187181
25.24757689551671
25.07049691923007
25.119889119956664
24.966499577055238
25.068456655533677
25.060248974265264
25.13801162008839
25.13602852562088
25.250004294528363
25.20275656954041
25.308792044565653
25.102651709439684
25.020170450268736
25.027499237918565
24.970494687096632
24.93153317679499
25.175161694586375
24.962733023813847
25.15806799825241
25.302496682328332
24.962163562145108
24.92738022708626
25.078576228640653
25.45010096593128
25.565718512023068
25.414932549027498
25.292253521264456
25.196794258612556
25.280857454106457
25.235968127446622
25.297187986647018
25.434392336535073
25.184531629324265
25.45021077380767
25.262111666692004
25.448893845595972
25.78992366980324
25.379299597737653
25.406164195241924
25.447468556951872
25.67882548695124
25.59222180602443
25.48596539708017
25.702521919888095
25.553457744892143
25.300636830636424
25.493297929708746
25.318737503344305
25.352194901244996
25.318299793588327
25.50552438333905
25.525427864130524
25.473008307617356
25.449661275017725
25.25321007333559
25.329728894837057
25.464104837581186
25.580080345086277
25.54020952606195
25.398685945636725
25.63359669792439
25.607556488552675
25.46815178238752
25.617565653698467
25.66679446114769
25.46183332291044
25.567765902415562
25.6159105285428
25.639749107405525
25.50176577364896
25.32592545047093
25.508052899981525
25.312520946755516
25.24263248805712
25.191510927776317
25.286077799300624
25.034717207858442
25.10841364445123
25.202321261880908
25.299632065027875
25.150939686929128
25.17151662321326
25.215292308384402
25.245478443362156
25.177272150394465
25.097282228888076
25.24144850136279
25.213076905654475
25.282360251694655
25.18322365369999
25.276089680335335
25.185441555581853
25.18193587744197
25.392127142604085
25.351976232131406
25.220142050364288
25.434309980480162
25.09736625858013
25.370305835622066
25.50003071053787
25.40435849853155
25.45958938814736
25.303338116336764
25.160467675815752
25.35574103617672
25.403588158376273
25.579860244268463
25.491468321094178
25.36277716766924
25.16296885702146
25.356570839100662
25.17368340634612
25.341811858217994
25.285114453925726
25.270765666201076
25.31091606253347
25.356296534544338
25.514605119329975
25.51865373833872
25.228173853576234
25.31785031491681
25.507848628345503
25.463735701411064
25.256286039347223
25.38520451630515
25.31318959556757
25.644433029527224
25.529498145294863
25.482744899092566
25.420865230968055
25.284018121212
25.402776418610596
25.217650023219228
25.331995675616355
25.22780730146629
25.385161690548337
25.173525619243758
25.341130695617267
25.59174080306351
25.362277393555757
25.214203665933237
25.04191436636884
24.878356324053115
25.129345162265015
25.32455978222502
24.990138866662203
25.24786259811285
25.132998934799353
24.913958523748356
25.061913020294757
25.093319866417076
25.49802452343014
25.18502622489562
25.24281888991677
25.34849185080661
25.051305277981314
25.35352955764466
25.298691395777627
25.27462112588192
25.213894187189034
25.288608519469314
25.261561879784068
25.113889458370693
25.11746614628037
25.25417667115794
25.226272389523192
24.959525272497356
24.993478534831393
25.18214053116239
25.182766141540327
25.118246912322142
24.863909664766012
25.08767700989103
25.207719702261894
25.24114349352001
25.23327067031936
25.061745967848065
24.997478578734032
25.116281916681455
24.84945233823243
25.094447335917618
24.799401314027584
24.912789014244375
25.16969528128997
25.071897459192737
25.015813041871134
25.124388234328265
24.87602723259565
25.099173730423153
25.068591012895137
25.412113665320636
25.287295284809005
25.058753991495166
25.06045107367662
25.037990272695527
25.088592702456175
25.10604460542377
25.004382870039752
24.83277693334458
25.148077612415268
24.98329382567895
25.13399704151387
25.38349646247432
25.143346216534518
25.197279884641286
24.936661872706015
25.481568738865413
25.256755105839012
25.158042716108973
25.177662494554735
25.438910172652754
25.10790226450576
25.58245054805962
25.608580308798935
25.408539716488317
25.35035857224588
25.329132066656705
25.39656814163643
25.22361025584593
25.32312768975169
25.422188312077054
25.398815924266675
25.249492829156388
25.320038031925
25.157301426637122
25.24473552367697
25.309767304429673
24.95286613116335
25.189449790454585
25.275968191733284
25.29838852521776
25.481139812259354
25.227708699798406
25.43513347652399
25.3865425978477
25.213440439557157
25.22707417128636
25.21860111569286
25.369298864990974
25.449238079169447
25.243758104595514
25.19867050231079
25.304334625491396
25.473688184586678
25.2313867664613
25.27368901954205
25.353319405301683
25.38517993945987
25.580750804991073
25.382409421233014
25.247753320693125
25.331120495137842
25.268331814542716
25.535677844097464
25.48845532986154
25.2540326015593
25.45844692510089
25.433568863458426
25.63844603571611
25.414806281006232
25.41789143595304
25.37874606985033
25.417891132272473
25.481131502794433
25.417784858872423
25.317842652291354
25.27966692543319
25.478467556937453
25.479634537430698
25.287135883289142
25.453661308091892
25.335891231835944
25.422313676511752
25.398384341920778
25.36812374787096
25.314482811849963
25.578483813779002
25.494694914522253
25.47651401758163
25.309952808531026
25.545239942826864
25.411921954096638
25.55112042594118
25.38862644524703
25.484672588657055
25.483720892716967
25.435968069792132
25.22458845190038
25.432241141270268
25.338928006837033
25.39376739497127
25.35181395837858
25.494183738181032
25.47281442374906
25.33033553303524
25.546547944801407
25.77418375124475
25.50973313414312
25.64057887718975
25.614747148085186
25.52606067192198
25.50657073495701
25.32830142902229
25.540494971839028
25.735964075809193
25.773266527717734
25.7715036729656
25.862104172469927
25.792660479639913
25.62033783619601
25.69949518895288
25.914525764481315
25.687551914318604
25.625531994538992
25.632935048855124
25.653791472966574
25.40708030073875
25.513774194450058
25.614539383385566
25.421017792861836
25.559495656716
25.82341642994057
25.341656480413405
25.536289403265954
25.633117605223024
25.52687944091339
25.550076561446357
25.31678626252757
25.44981057411682
25.55777370234154
25.47872467003863
25.49914520948292
25.82563412993159
25.303669649588144
25.26028843886754
25.349917311675217
25.567207696307126
25.556985164868333
25.344825243853556
25.53744685015534
25.467424582161122
25.466905687564882
25.62454379343932
25.772063616696396
25.888325062955914
25.735746879838295
25.765404783155482
25.806594194483324
25.59875583907407
25.714520556871765
25.578770958925105
25.482739189873115
25.54681305900109
25.602332774307605
25.537504309401925
25.463050252001167
25.27051737222942
25.429869268115066
25.332247247733577
25.63568363005773
25.546011673264843
25.548026645730236
25.580093994957483
25.29964026405034
25.825117601500406
25.501116367575705
25.501420718724624
25.501684172628057
25.55020169246959
25.659214440069096
25.616639977262157
25.65907117952376
25.636814989864483
25.44079042366899
25.763550832707974
25.66614934935416
25.61570281713832
25.727221046745225
25.68501772720216
25.42585817396384
25.4214788366375
25.550311996267112
25.63251029062929
25.350651859376146
25.378679371463132
25.467050482167846
25.300062227268924
25.475232959142716
25.707976982604567
25.396526400133347
25.65514283715576
25.52372120561875
25.476043782240396
25.709075538061466
25.248801398627098
25.206663693775194
25.13941138787907
25.251307089610947
25.623277802388113
25.335064938546434
25.498436852943012
25.464883884511945
25.296986841439963
25.375983970199844
25.294601802279274
25.457683830938823
25.3430753725199
25.304046943599218
25.574740370998946
25.22748967920025
25.29258346832104
25.461226557926743
25.056412392541247
24.896764218532837
25.000023813244376
24.862220881708385
25.23276429477076
25.27076234341294
25.174884271123393
25.018946293349828
25.06087555607229
25.20690810785735
25.04657385811187
24.947879582301365
24.908526407482416
24.890286189533036
24.990561153088773
24.93509169707004
24.80857481551225
24.870295680939943
25.012392160307076
25.017485000141587
25.28709513123621
25.33784397845919
25.275216953351105
25.311818762470676
25.397022263973106
25.173504902174127
25.563476176441117
25.109113209157655
25.338555725376153
25.15244301418351
25.274547749978876
25.117898687365706
25.125304291095237
25.51301912022831
25.12123562050125
25.317457467373234
25.244017687226567
25.254778989556744
25.25750038517459
25.190742525260877
25.346498866637333
25.292762573222806
25.193017236186144
25.205985111364463
25.257333653349946
25.26467305332642
25.017032279230058
24.963917152124253
25.204411681543526
25.305906902192454
25.338474560330507
25.394066027884993
25.075374853640476
25.01998480049032
25.035841247978123
25.03131657369765
25.175160441563552
25.078530450061027
25.029467505377294
25.273814996951415
25.115052093073178
25.29177264235061
25.06955688575468
25.269661795858333
25.23301246660346
25.19463277396959
25.231555791119156
25.047248466577813
25.354635988562144
25.425750619726347
24.977041324842837
24.88729133309773
24.753515919913326
24.98324781601788
25.087099918487326
24.872305560744945
24.872266852474382
24.9200675247129
25.136470979178327
25.093118869235795
25.06687427899175
25.256560697931224
25.038074212181506
25.150140670757622
25.300785558672295
25.238267109916578
25.17290245766738
25.135514275507674
24.998892759423725
25.224789843650576
24.974778975467434
25.028415969194846
25.120086660895595
25.128861543591185
25.434088872749953
25.29654829316126
25.32309750230444
25.183190783162292
25.215249413170167
25.136356458478758
25.07250279072057
25.33419948354286
25.229930021609494
25.31131406237294
25.475288893130685
25.330152282029182
25.244420929567134
25.093323682318662
25.16630037698225
25.315819573654153
24.833361167342193
24.904982655325636
25.050766734594234
24.9342649188781
25.19772686745301
24.814669207877905
25.13557544993456
25.05004644563133
25.035259077936036
24.996049906947963
24.8816248548924
24.95655908902906
25.13076846340401
24.924846449841443
24.885556302981186
24.836225198338838
24.942093499711564
24.65158092166384
25.026919689351686
24.803558533466013
25.080312855080674
24.808526310640833
24.96335111383228
25.07367031386367
25.163307780695348
25.197350808947256
25.141694142969488
25.396646101747667
25.475421412750713
25.217627883477157
25.133550088155925
25.234587705857663
25.13811614482505
25.237001139971298
25.51793615462541
25.33389592367327
25.47611088594146
25.514965264555777
25.273389584490936
25.307754890711156
25.358759028672367
25.453792969044198
25.085935392977145
25.42875729999905
25.028111308582247
25.086163751021026
25.122451998916773
25.082939466098555
25.3638592230064
25.21246415236073
25.073377180007395
25.022687545631072
24.935351886168693
25.093256010209462
25.100888924450793
25.399408267457773
25.13317842172892
25.238463605127567
25.22370492910516
25.14446468997571
24.95598628394388
25.06285040165201
25.05497325956677
25.18568714180655
25.230892609264338
25.348914016259734
25.27579523229329
25.091461241030096
25.09656913652118
25.06015880402582
25.404484464073363
25.217801711022155
25.09919323498395
25.2386839526752
25.242335730901424
25.369845766468845
25.195288586929788
25.07718639726018
25.1727135644018
25.21378130635145
24.995318885819593
25.14047065442502
25.183775455173272
25.094599495691117
25.036368571251252
25.10314827741469
24.923272871265485
25.05292121934955
25.198339389192398
25.16235893300033
25.079659472396585
25.260412387702303
25.466400640039666
25.294231732050168
25.139198263168524
25.23003203357226
25.342698470830896
25.261699884057357
25.29405196904307
25.14784506869403
25.165496885225483
25.255714080721894
25.079999404314712
25.05773225264618
25.141350074643693
25.104920439246975
24.94744700569979
24.918116579924934
24.97360508168133
24.842937420546303
24.88363807465077
24.927500222309757
25.074087419574166
24.979598084523982
24.97914417353141
24.69279006932731
25.07887885943371
25.220554739388138
25.004634895012735
25.06399458566295
24.92132611626167
25.123540741164227
25.130658376998408
24.888188035894625
24.93600142742769
25.131782510098372
24.94509102027919
24.926766371573944
25.142039860447102
24.838105662068518
24.99652950259141
25.045347222184667
25.00115671980782
25.09335635275565
25.181765522928988
25.035202924713825
25.01616621249238
24.844521051470533
24.91265513417044
24.87318969123322
24.73519765738225
24.874784531642
24.746551030922173
24.76475732877367
24.640886468519316
24.520560163416768
24.949495443715843
24.811397212545195
24.88643473425424
24.91481659042633
24.90402768544525
24.702501124812017
24.683652762936394
24.52942702356469
24.845404117221126
24.77971780607628
24.56168839088908
24.62749988234713
24.433061450463647
24.555822800874942
24.815615063758855
24.714684945200155
24.809817488945495
24.72318052189831
25.10243952797435
24.809567384818656
24.782293015558896
24.928501513409525
24.955464222387036
24.695946551593103
24.741761842364053
24.93095414842845
24.88259030534386
24.71706543040622
24.77479217684698
24.71306460599293
24.72646886270469
25.01796199021184
25.12121216244496
24.75615988943765
24.995503024677557
24.815462671763417
25.172093768499717
25.063296286637907
24.939367948577278
24.857386155006374
25.038813998692632
24.91009598179331
24.851718847308923
24.790957532157304
25.056889589588266
25.041607470908406
25.20431510375591
24.92435744103622
25.090906040000156
25.048054561417125
25.047782152194934
25.08298229081756
25.034331274122597
24.897014312847126
25.023889237220413
25.262035051522982
25.258649247040974
24.925672439531418
24.821881584917353
24.769629002005725
24.942537327981967
24.72130780726258
24.804161977922792
24.829496858434535
24.93285380079913
24.70799091371308
24.56487938739356
24.812734284356626
24.70843020052859
24.880467077449484
24.68779898028747
24.826598652675997
24.751896487790574
24.87707506093709
24.980867599829548
24.638227251866507
24.784671120597903
24.638089837721484
24.721116711701384
24.694393871302175
24.76585020000479
24.983918399329816
24.774943599937505
24.98648629280101
24.667890785715407
24.674442084568426
24.349216892370695
24.59546315529532
24.614588314471114
24.72917530006433
24.884126047662164
24.828938230155174
24.8978871147221
25.01095428313072
25.105418037631598
24.73584748597085
24.828019875212025
24.97805879029541
24.898419226730596
24.789918077899255
24.69880015910907
24.675199046127158
24.82822773185327
24.779438385153416
24.882482904525308
25.03156782634797
24.954803423075457
24.722673130532346
24.842233566548572
24.78944285147494
24.742175673489804
24.990827963373725
24.995687145654845
24.910794746418308
24.933172623656795
24.597607960796868
24.94186145904887
24.887678806324892
24.688497389026065
24.68944495186577
24.685923570182453
24.60641401157262
24.76441883844262
24.758753664490136
24.935349222293013
24.783166769147073
24.777444172331283
24.717010365535625
24.868106228858977
24.793246283818426
24.83202724319821
24.833324570383805
25.13522452314822
25.131250272371393
24.912395117090764
24.855005657579362
24.806179083748297
24.834371794403673
25.12415565613085
24.856927622018482
24.891948038527943
24.797975949654514
24.624335058968057
24.760032712451963
24.625470571278104
24.552729785356398
24.674031516461543
24.735622647701437
24.720352759945555
24.76804488195683
24.731217446244035
24.57942493472415
24.78756724689306
24.741221427363854
24.954898715616867
24.959703083833414
24.9232914991852
24.710122865349522
24.874165053370092
24.81696006451541
24.528738167869395
24.643827955573233
24.73483945606528
24.79042368641572
24.753616106033487
25.027478069899477
24.868002231138895
24.946197390087285
24.916361068049923
24.972153767616017
24.8388569254876
24.821704096597124
25.05182362116002
25.08011506059737
24.982388649168275
24.974079973025837
24.96070919045167
24.986863492598957
24.799664717162198
24.970247919866228
25.171069619210574
24.945794545019453
24.84085508591833
25.088961452132033
25.352109527152155
24.91629769719752
25.270869084677805
25.050244431503632
25.18410450505535
25.186071269367275
25.10057602893135
25.403628352121295
25.240623336661866
25.1929851636159
25.043491868091568
24.98952165685733
24.95407668720712
25.085509429396875
25.138159485158962
25.16983438429149
25.181913618090963
25.233253031300997
25.222383583858672
24.993646403306734
25.16549253456193
25.050030731506617
24.950183742992373
24.946849528449526
25.141469880881882
24.90782625893331
[truncated: 98,002 more rows]
