# Supplementary material for: Comparative structural insights and functional analysis for the distinct unbound states of Human AGO proteins
Source: Sci Rep. 2025 Mar 19;15:9432. doi: 10.1038/s41598-025-91849-5 (PMC11923369; doi:10.1038/s41598-025-91849-5)
Supplement: Supplementary file 6 — Supplementary Information 6. [file 41598_2025_91849_MOESM6_ESM.zip › AGO4/r3/N_PIWI_distances.csv]

cm
39.651202937501346
39.530743439223464
39.67510988683138
39.34160258278678
39.410886921593125
39.54607314498617
39.427457413867295
39.30340131492997
39.27312209949747
39.032864717647826
39.042242037532056
38.98998476455842
38.47143124103426
38.57834289029874
38.54664714403889
38.816500926146595
38.6475925598458
38.849225047966385
38.79420865316544
38.6862898866058
38.52006928587806
38.79409120441249
39.036208726409534
38.499013362827995
38.62928129338078
38.83223404836283
38.926707194034186
38.87489588961574
38.7528231749043
38.911792380453015
38.79906180811051
38.644372833146655
38.836143614806026
39.13065991458066
39.14192487009216
38.92016822073758
39.2630774115785
38.95000369171323
39.458168238632425
39.17696584832683
39.197831486453865
39.23827417106667
39.48971634362461
39.38311406620241
39.19564885574277
39.165795815935056
39.382627305853
39.073487264435414
39.1790355316982
39.33639482423929
39.041963875181466
39.14292296369572
38.952401884639514
39.057405879380724
38.98859929048787
38.98876728794527
39.13652147468046
38.938343120339724
38.95257431465699
38.99494411149072
39.2566307801205
39.43248775581039
39.58621196318784
39.327826033199145
39.424592325694846
39.62779714689869
39.40903106802244
39.22918369723754
39.023260904951904
39.216467829213286
39.34467544027237
39.270621884587946
39.465457282561694
39.243072236589754
39.117911095499245
39.10465947726348
39.296625863443865
39.02260092428007
39.30746998312166
39.145336227800044
39.479222522103754
39.684458454654624
39.56286308465415
39.60094442177471
39.545388993239584
39.269803335792574
39.83290344872116
39.739729166162476
39.674115880750925
39.37383894053292
39.284273817707344
39.58171777778429
39.32284522115056
39.354508939536615
39.126019411194484
39.30050812837176
39.20410847351038
39.66924119813024
39.853887328964596
39.52447377329456
39.429615387910765
39.37435501533481
39.636505528286406
39.66118703611792
39.746397651126784
39.57941289218999
39.35238660745596
39.387157270666535
39.59777357001401
39.84187452350387
39.73895033880683
39.578753397107114
39.796703988014464
40.08401351369023
39.86565101661513
39.695947254153566
39.718472331413096
39.94536747087325
40.02376349897922
40.284458111571325
40.29696921805044
39.89178700126189
39.76264597263134
40.218203194984625
40.24226095836216
39.82657785833602
39.63013950283836
39.73882489546535
39.61490906390008
39.47875820348886
39.54993809375655
39.847025970068366
39.65318176946999
39.948537126644105
39.77072316471416
40.11068524908471
40.24474392256832
39.883414625401
39.92729987043552
40.0522368330099
39.81351700064705
39.59242499248936
39.92955544280687
39.79799269894731
39.41878367398753
39.71732284540404
39.89193149876869
39.88700534503778
39.964487817765836
39.96546967981948
40.002848836525374
39.980291378801525
40.04141848968557
39.86565326700123
39.70628163220803
39.977812696963454
39.87145324179429
40.04738284366272
39.62142072104904
39.632537909624425
39.684067807257556
39.86903413979079
39.92181327010185
40.05713386811842
39.9602290813787
40.163341667374645
40.142423805276714
40.039939174750366
39.95584321538321
40.20531237556033
40.25043744702704
40.01297288116448
40.02105154235471
40.03082850889826
40.41102798836458
40.25267042006644
40.2550785465394
40.033015828136335
39.91766180624471
39.799503775879934
40.276664993833954
39.7810491917305
39.729453882691494
39.57495160398024
39.73467613549576
40.01696786332778
39.7522619488978
39.74402499541448
39.610449187092556
39.359018077506114
39.467447229499584
39.77857373001084
39.86056155655573
39.889298453163406
39.82397588460367
39.42908877062756
39.520305635423064
39.71862419476368
39.40087182939588
39.61980585732604
39.636986864192906
39.64067682517313
39.73567084071806
39.66441124642579
39.69317592175962
39.79158365397099
39.63097988211495
39.974962561223116
39.52498940672399
39.572363875148405
39.45938533343781
39.6727003096567
40.03945193984585
39.58657676141574
39.48216995002391
39.351510031068386
39.68439060106819
39.4431973534985
39.344987990702805
39.39718955790059
39.32733159126137
39.625329890293784
39.118806362281724
39.010574185479314
39.119717976572126
39.125316482229884
38.90390546695716
39.19056104062468
39.158135428534194
39.07628268821366
38.92084760485965
38.953561062141524
38.978834590210475
38.83725349071116
39.191622744673204
39.03786449428317
38.92438149414782
39.25896931891918
39.39691856180516
39.571607729957385
39.63593196102543
39.48676868905085
39.683613721053575
39.66079736341321
39.55449685880589
39.6993669366845
39.43823182733602
39.57337546871281
39.46690392261192
39.39839335824766
39.00208327059649
39.15601824993965
39.14800250039726
39.25614298777676
39.256412561283696
39.2664090190802
39.17715387096687
39.360517702629224
39.3252966203595
39.08825488785633
38.889331332725966
39.16641769385521
39.17065348819545
39.39372503993102
39.28491092675402
39.39405774980262
39.190579016430675
39.384599385331434
39.2622513773164
39.38899685494863
39.64278628987018
39.57122222972579
39.263875260923925
38.99155942159971
39.028733040820704
39.42279127244549
39.376784308413825
39.329107204968246
39.428908251172714
39.42048044331474
39.39780076551023
39.37383883645887
39.694826044105156
39.60012784604009
39.886591697298755
40.031243249903845
40.095431806300034
40.27248572537339
40.08866073375623
40.10599300611298
40.022392119421454
40.146169057456746
40.24575061252021
40.0509996575151
39.91610156350148
39.70330713272751
39.485928444542274
40.012567159112926
39.88826542766465
39.560993202641576
39.20464067769311
39.665540140909485
39.59317759148013
39.64885711234699
39.81927991811512
39.33289385022156
39.39438024284247
39.497868142347194
39.481452227456344
39.49270055152593
39.265959403287596
39.479941060140014
39.2966082598619
39.07989856239124
39.38454243619026
39.253091122621825
39.36422377693819
39.23192515414002
39.289065082956846
39.32056779580651
39.38203258236391
39.443744328494894
39.380243838761956
39.36122007416198
38.89014962886227
38.95109700805016
38.95763477075374
38.78558487347473
38.78578390962289
39.09726088277032
38.79440310808182
38.70216920732871
38.75168424410876
38.703760589167565
38.97658316181584
39.23700001520992
39.153554457105756
39.13554028595709
38.82607661577268
39.005072044772206
39.07966447293259
39.06719037014966
38.922654718249944
39.06332146086186
38.9146561669448
38.83236372468247
38.84130774919028
38.8460583954327
38.92563033882164
38.727672084865155
38.91009519165676
38.724847530830594
39.154520096809826
38.861808955051295
38.645491916014485
38.77119839771276
38.479059189184994
38.43615080956576
39.069621619189896
38.94416409672372
38.84536989939599
39.11420214360471
39.11265025661685
39.06804249984301
38.79171957696866
38.60902243276177
38.66402765199731
38.726460474787274
38.664773394797656
38.84169193850497
38.73244785114835
38.86928926756521
38.85750326092416
38.88098449921596
38.72889545873253
38.54579219491604
38.75625976896148
38.54518731026205
38.671682424714994
38.74310204791364
38.40584188894155
38.67619257962551
38.839908270205555
38.80395072898735
38.84474155894291
38.57347391098048
38.43912637621395
38.58725522349432
38.0426750249178
38.354077497686006
38.42800702749348
38.33463439354939
38.5779940874896
38.20598169635907
37.82130428016945
38.05115999510614
37.7817238383602
37.895796392198115
38.10350969084337
38.00799933520596
38.37582980913561
38.26524138593795
38.11610233091345
37.86643120278995
37.83029632632671
38.06969848079055
38.277396277706245
38.41092075815494
38.1410858724929
38.109109842913114
38.12016333907622
38.11442251684517
38.09541146614175
38.38399323176015
38.345100864785444
38.30062841643652
38.229880695728404
38.39658628231211
38.41102138804528
38.45194820124063
38.374452033029065
38.44150366282053
38.51121348704086
38.622812414399604
38.615925383128605
38.412056820910124
38.44421104323963
38.71373014293939
38.91751277498843
38.929137246200355
38.9666881515202
38.74204513571207
38.618531049614695
38.61939211017876
38.95135602795959
38.874179443754954
38.86411784875634
38.69809122174817
39.023715093031996
39.012843251594326
39.05405730581303
39.025878985480695
38.94464614803197
39.078070833192754
39.022653288787616
38.873216231799645
38.69189567348565
38.53145814725545
38.66304404882917
38.8874618629252
38.807629055131606
38.631259710070616
38.65099580517607
38.94016853055911
38.77964150941187
39.045244679400234
39.08435657364748
39.12311954193441
38.66660703979703
39.021777081553374
38.82937845458817
38.70140080701609
38.64342470095796
39.14706251743597
38.935582414711334
39.15942032555467
39.081396650023436
38.97516954713222
38.691032887338594
38.87664536353376
38.619902503841786
38.91209216546699
38.923445259690325
38.49696685340868
38.790647170815475
38.455635556132115
38.60213064945351
38.81389429613613
38.83850294034932
39.16415712548544
38.92621415931027
39.28001966390692
39.23417672876927
39.264616158908616
39.40984474425056
39.538297154623464
39.59558967736274
39.37439474395666
39.08471434380503
38.975877769122114
39.150426637524504
39.16890237019039
39.10788372013339
38.93995366413669
38.66966934523624
38.63460792443873
38.60098599603842
38.79287647461187
39.08794070776072
39.10249560446325
39.362085403882816
39.532926547730156
39.286910185337014
39.39232706514246
39.47456102509778
38.85161614508991
39.030274034351024
38.84582902443225
38.875324798790466
38.93101217089554
39.02521898928964
38.796894563344566
38.54679760111595
38.95395238862764
38.96427415677213
39.36091289339326
38.98663486041135
38.87158954803384
39.3047452659874
39.161162654382494
39.14678063833871
38.99329445829748
38.80335562709684
38.96812726786861
38.83261569726099
38.916043286034075
38.902999899117155
38.77711892652982
38.67515985225216
38.79422088972178
38.81129646272547
38.96432754626594
38.94318762052396
38.88380470439399
38.93388151938404
38.84815680848516
38.942870711429364
39.088154336515956
38.962284093451714
38.985053002453775
38.80320804036596
38.85116980726601
38.708652637631005
39.080252045486645
39.039895817704675
39.029441721120165
38.93874416136313
38.68237021444111
38.904558217328514
38.975403680268734
39.03657708635376
39.18981553123282
39.34864591669552
39.11495308467861
38.99818923716854
39.2055649687039
39.31879072897605
39.200589746967324
39.039459754710705
39.06703530975755
38.88475250755769
38.969321554763305
39.13427384484473
38.75017909303289
39.20561925491469
38.757231397299016
39.05516784876823
39.30892256773815
39.190737285730265
39.03556414178517
38.96611654903857
38.945726124547406
39.04076316789539
39.074551670914715
38.74831811033446
39.33329243143452
39.23165724053099
38.98080687359299
39.17424786943667
39.312164646518816
38.94184432583797
38.94533924621504
39.175530867201395
39.00792225558208
38.938386368701856
39.34311390956536
39.131226887962164
39.30949866675104
39.23040060138873
39.54778071361061
39.558912933146786
39.39291726886123
39.57263524677774
39.47800799933929
39.37586380028842
39.45319163781899
39.45049331386002
39.43809508568722
39.555988771670464
39.451980230292655
39.541221353582195
39.36928589410542
39.410936584980895
39.65597658759934
39.48793525669046
39.573759324929796
39.42742110586455
39.64812747423752
39.453026369855756
39.95905037095631
39.82436977501606
39.830851077141595
39.30665245437545
39.627060511059646
39.83173293647941
39.77874513014829
39.84787139695174
39.5821651889335
39.420195054136975
39.62257031322431
39.71127373425149
39.63228126914299
39.43772703513414
39.71893285221882
39.6487048189555
39.768677156517406
39.749816678732294
39.60981560545849
39.96593461330333
40.02483985517469
39.82426242973013
39.90710007562508
39.61676706145363
39.98338506915637
39.90026860345422
39.870046933592555
39.633082464227144
39.56907152487397
39.49986022404906
39.633823281225574
39.8021389541405
39.77746802178777
39.84457276910834
39.38392688706026
39.71182242125704
39.80735308238358
39.72366794605287
39.81018857007656
39.929204359856286
39.485078420927955
39.427526714276404
39.67238353450746
39.543114776837214
39.5920226002024
39.75311945837292
39.643148103041035
39.803636934276376
39.849165248035575
40.12400246438978
40.007610840926006
39.8740688117296
39.79387831605701
39.72293914019962
39.766735726725905
39.818718851540275
39.70125048514683
39.58124506219597
39.36621138475288
39.47982194144473
39.4840507500731
39.39780807270466
39.783406574244445
39.63927607644908
39.939037338150186
39.49610734983603
39.42859156035453
39.559512128374635
39.53493740876976
39.51604044442741
39.85613522733598
39.616706525550576
39.69741190432825
39.468925515763665
39.96359647281548
40.12200625001951
39.7987782163854
39.813057724970506
39.83405080588534
39.83328958392532
39.693051472083496
39.9853108682727
39.74745812235142
39.792154542689154
39.92403787432338
39.726291866528264
39.784315470215915
39.89820841873324
39.90544989709997
39.844757964565964
39.72143017922214
39.77218827848598
39.768305807923596
39.573537246148895
39.53489162329622
39.78765955722908
39.98524301288272
39.941723681079964
39.90512823518195
40.00835990316157
39.813516832016745
39.832413969599564
39.98001986758413
40.300293143273855
39.682799037544115
39.80507850696572
39.7546783399929
39.39202375062163
39.6115922892676
39.66729104700556
39.76278571672062
39.50581228710394
39.44133612250527
39.37914799970196
39.21818117845508
39.302606485399984
39.19408330569687
38.982405374151256
39.17770002623752
39.081119462337824
39.039639312378846
39.29647208183576
39.432155308687804
39.292504459556014
39.4241941119797
39.557789759553735
39.47784490523646
39.30966761654583
39.46157075114372
39.11190577818165
39.27766167656401
39.330018288643025
39.069691314040945
39.37129727564626
39.15422824988953
39.11177200249506
38.997785136713425
39.12968137844568
39.24757939505787
39.23237254213889
39.19244912968897
39.23592235176624
39.259628921749155
39.40012301306554
39.37826912210615
39.525836885722796
39.54003472332204
39.11035850906675
39.43880940032802
39.269894301422426
39.03205289651006
39.07569874704383
39.208797510583416
38.9456056231585
38.84173001189631
38.796406543544364
38.70898078831469
38.971618472286764
38.87464961760934
39.047071715561714
38.79258261834432
39.17500271957084
39.322707135849136
39.38819609493299
39.34863327187544
39.061094402729864
39.26066029858529
39.2954459140983
39.44150460083991
39.327283948031976
39.628204902100826
39.75481004342569
39.649205693040265
39.917798522633056
39.967245793807315
40.33778478160867
40.48128904885131
40.62759539620369
40.44902600937431
40.39809091047659
40.075415747495
40.14396751378829
40.100882454658034
40.09594554526395
40.5933467382158
40.54081411355978
40.48619087629909
40.450136645303786
40.58825693585532
40.482982131224766
40.283965854741496
40.2721378371642
40.28011360925082
40.23585748279787
40.017070149106544
39.790747186370446
39.735255446877844
39.94793486535007
40.02840539862349
40.01902030188236
39.76608084917655
39.91379392661637
39.715683315909274
39.544743774524065
39.86528761667867
39.90190605587641
39.84597745224551
40.03763094475875
39.90084546666661
39.94057908769613
39.8954763690984
40.1076814455627
40.056928350778314
40.18195374138929
40.24792325898852
40.22426078322492
39.962213024073115
39.69925220999326
39.78221057669612
39.854636809776096
39.72394281720557
39.856102323319604
39.77242923124428
39.44926077517413
39.739286253615234
39.87441312056155
39.97101761835129
40.008909791512146
39.91552138991995
39.831483355624925
39.76188009831298
39.82911835952415
39.56880283628272
39.69709338099436
39.85175613833168
39.59048175597027
39.51388015835933
39.60950993846645
39.585055283108794
39.730060510932205
39.60359677190047
39.285202218029674
39.56549361373987
39.55012850633799
39.73568084306542
39.667660059501884
39.56940082931687
39.332032309029266
39.12578931370744
39.130454472364946
39.049698775033356
39.25260238255344
39.169006957561116
39.06626722894611
38.9893141543636
39.099791283145684
39.30146236645824
39.54653477774034
39.81105260507303
39.633159273586784
39.526374492749014
39.63761066169507
39.40401538741833
39.48678588192012
39.56194895782942
39.64942768816045
39.764357979730015
39.513672195429805
39.55820542662859
39.87236706449376
39.912637651203376
39.92963266234368
39.76487173634754
40.051176081589595
39.92929002664284
39.88186143572864
39.858612248453625
39.868271587816544
40.19973845743002
39.9205419155431
39.874924000756344
39.85829593143581
39.96284686703179
40.03743177889274
40.03048348960307
40.10782945407061
40.02938406046492
40.21057713423289
40.28746525951438
40.22823869326992
40.44615554031939
40.01100291801373
40.162986684481005
40.21297144558833
39.79012476214462
39.75322712474109
39.85375369853637
40.1058929186462
39.93491161157235
39.96441799469617
40.13066174887416
40.13808701263939
40.07305236677123
40.20249213603796
39.73404568897639
39.69109767916376
39.67728111826163
39.648151992768156
39.537827777406136
39.739753866064525
39.264491471054235
39.79055533182902
39.68405819877807
39.448954965380075
39.5938767648749
39.692713356431184
39.449963106310044
39.66241627470212
39.71032851215241
40.00125792873346
39.73600430926713
39.67060373274634
39.478488707338606
39.27065524931669
39.545741787897235
39.56735983738768
39.43392166500611
39.26609704243466
39.41140572229028
39.33108235951606
39.30021475049473
39.43247442088551
39.49334503835991
39.44505024072822
39.47772201941291
39.314467792807456
39.496542318861074
39.93446950745409
39.678300040828475
39.69571673480358
39.493705619987
39.546087247998926
39.451674932587615
39.20428852055619
39.54083730516919
39.49626906233728
39.59800034288743
39.83995798736438
39.6851142925155
39.59739648783473
39.639939151908806
39.66447777871249
39.62240711766133
39.52382382822365
39.652440224862914
40.01590351388859
39.687840883256314
40.00518668527624
39.77534223791928
40.01841462330862
39.972054237253495
39.627231484769084
40.10069681758506
40.12963919764917
39.91989233487471
39.84071613536706
39.48430335703552
39.547239506322725
39.89128339958067
40.02291728778713
39.65334013868849
39.67958860213354
39.94600749389802
40.000337054892455
39.97493865535679
39.6780407259944
39.76089123152215
39.81483618188156
39.82677296299604
39.84454988123086
39.60465097042508
39.515993114921535
39.888741704192064
39.89898771355398
39.77677213129079
39.767019544302265
39.6146435694165
39.561836610668394
39.57415534282585
39.69026974905419
39.83733044755976
39.77098857947371
39.89344984034339
39.63022898551672
39.565885013193395
39.28297565394163
39.28715495406609
39.3702956594463
39.091100928365634
39.165949110346624
39.2843337161581
39.5513407717835
39.38543002788104
39.15204095572161
38.959852931775494
39.145004847341866
39.29170909646401
39.03192022564187
39.17816027036488
39.07836030288887
39.229737084768246
39.148843630784455
39.28242672382753
39.35963592780145
39.43605205014139
39.46657416328809
39.22593990477848
39.35967724981157
39.54955350804183
39.55512464263628
39.1079798143964
39.087815683034044
39.272694730814166
39.188651046663104
38.96687380712309
39.0943352584236
38.99582357171793
38.96011375451429
38.83061582304491
39.140810476385866
39.10756117698567
39.18859158626895
39.29793360515182
39.37363710760385
39.440567982638456
39.44374803078712
39.481712244947076
39.628717844204694
39.713480068771126
39.98066690023366
39.96487480514662
39.820094488593
39.63384646943939
40.09544183840325
39.709586330170545
39.77703964600352
39.61296110831945
39.7642803148557
39.36037914858346
39.67112527774348
39.620964542064236
39.51065160484201
39.7321957017077
39.56463900804625
39.615438734843345
39.74050278931302
39.83717764244026
40.057382404261276
40.055961362241476
39.55576212217668
39.91472698898271
39.69225429371181
39.70524011849575
39.831989330940395
39.628288513237806
39.52524630039223
39.92942397769545
39.93301020357234
39.98326899776021
39.75852152975501
39.61816103550184
39.42074296168334
39.42503888809217
39.774658080674435
39.62686147132533
39.70443429114408
39.93069967678561
39.77495476427212
39.89872616101734
39.646468519446294
39.82889428654542
39.980775297051885
40.023349764008586
40.18223950903468
40.220734131108095
39.83594834053397
40.20281165771543
39.986981904493916
39.86934426281245
39.63524738593181
39.21033979612216
39.255301979207125
39.657039728777164
39.5320647881398
39.54249829413285
39.5547351615734
39.60789897292534
39.69085552388081
39.90826962243746
39.65642080760458
39.85659750599639
39.88286728733885
40.0547324286085
39.658058827473624
39.71020399097344
39.77771031112798
40.0990492381754
40.321678604259915
40.45562859192303
39.97029119017195
39.77782711600957
39.38554474568334
39.26490365379805
39.166538752793514
38.859024699047595
39.19586183513476
39.579305620248114
39.27460166704718
39.51224851320642
39.69145269313667
39.599127052943416
39.7487599096848
39.90403634388007
39.836204157133814
39.917288144150646
39.790623326517064
39.791709869272985
39.826871796253116
40.12681778225443
40.01973463586496
40.26367854111689
40.203879410291954
39.946754907684
39.92626825047152
39.98172206453486
40.092196583822044
40.46340872365484
40.50002571809791
40.19105572566107
40.28215398290788
40.25072990290536
40.10462794159497
40.09052545827674
40.50180107000124
40.2139964887174
40.31365730420392
40.27922881618499
40.397081749107805
40.45466600261079
40.26006529434717
40.58510969565113
40.729513423179625
40.80391264461423
40.56896954783666
40.57757713167016
40.739995807571134
40.737066595468406
40.653767387081864
40.92752250184611
40.77403085910184
40.82118915790473
40.675133963193055
40.56788062524785
40.54302654617178
40.64659907103272
40.907375595565846
40.667798536243964
40.713788860950636
40.66020691695459
40.70373698663754
40.831105412089215
40.61227719196605
40.587711039024335
40.534782539277614
40.68898911788435
40.685726869766626
40.710182492725366
40.294501323300636
40.28566495261052
39.981441797501176
39.9665324907095
39.8759312329176
39.631380227924794
39.605068622614965
39.59290091050319
39.99069293682573
39.55094810833089
39.77588644970947
39.85664247025626
39.90762020864712
39.904359676651474
40.3576353377594
40.26201848022253
40.21073185598086
40.339958248033014
40.296909054197435
39.909109306889974
40.176612799450986
40.579512439565754
40.404844343489195
40.48725676798299
40.44803475180693
40.755352841706234
40.62507171101376
40.39141580675559
40.6560674127248
40.59939042120717
40.68006157523906
40.624093894751084
40.514741699687036
40.357242618577004
40.475167624958196
40.321945473039975
40.72440594737396
40.52892450592483
40.6864591167248
40.362573072789274
40.41063236237724
40.48816272113847
40.42658479440221
40.33974336664531
40.23882531876483
40.08872998185087
39.932335550819715
40.03630793497094
40.082171689042895
40.11863529623589
40.09860212131059
40.24780767726303
40.59060553056865
40.34822548999686
40.00707776772998
40.56482869108425
40.19115946557824
40.30932750055239
40.31997567195532
40.16170825710714
40.172069760074734
40.26869372005781
40.19192233214566
40.030987125140655
40.02892138516059
39.92594042390273
39.856147707007814
39.67321750489137
39.87038946930899
39.92053941333348
40.16356992234678
39.99681874926132
40.03237655974798
40.126198827326306
40.16063530313936
39.83570257203337
39.60817798781615
39.86297225833863
40.14602277170878
40.30107251425957
40.112644488003475
40.102748591098354
40.00007083580939
40.16907363803798
40.04323052038728
39.932155283679194
40.22781983189665
39.93077957285547
39.87740796022821
39.8994157845843
39.63696488195508
39.91968349727687
39.85986619066477
39.63387722549375
40.04834728730179
39.74161966387854
39.752205615380184
39.68836722218114
39.6233697854713
39.65137042164961
39.76700234768309
39.947244393114595
39.94235145623714
39.71576694078441
39.61221410621829
39.53176137051599
39.080940037438
39.37659318835885
39.74381723661498
39.7011749962589
39.66340847463684
39.578512127670336
39.56892893362422
39.763101477061134
39.39162396389876
39.74553309695851
39.38417064249566
39.55044200829984
39.555977963461004
39.4932778361155
39.58899443863181
39.78653388922417
39.59933752964137
39.3191975410595
39.08504063158966
39.16650771297779
39.371122344156674
39.505368856927724
39.38516960692696
39.28211878061
39.30536072210292
39.23592980492509
39.29354620896074
39.16803625887555
39.52715007936121
39.5508201677948
39.7156954485018
39.71516859511248
39.64519526752355
39.71041344458205
39.62109156014624
39.78799029992791
39.52336994882565
39.75855804149838
39.82757746150228
39.61276623911003
39.58867821501643
39.7896170028978
39.86219487387633
39.773941047088385
39.778825346881085
39.501332103492146
39.4196683210541
39.32596231680068
39.034669717315204
39.518833298119056
39.43498257121884
39.543357480035354
39.87643956219595
39.76251909766092
39.753092223859035
39.80865073187618
40.03407127965519
40.13248888050467
39.91459684040913
40.17136773770979
40.38782947891931
39.934722355197145
40.06135465956025
40.14412545099535
39.87332691232017
39.865641123945274
40.00478701216422
40.22240609641403
40.34859819734853
40.01035273653891
40.0238536676209
40.1809195814404
40.28418328247851
40.52900075635804
40.27331494163616
40.23426561661306
40.23221831422578
40.20738886849556
40.23273426864292
39.85288092742276
40.328407531028475
40.16401782339798
40.303064263772185
40.492306951767
40.46395884186593
40.38557707373011
40.03322941778291
40.2787053511844
40.06880811982319
40.29418125557875
40.24801206954993
40.13984766698053
39.9602226984971
39.636534396903
39.995201431974145
40.16259155054495
40.50197267132525
40.19333245852421
40.328871717790506
40.44760718992989
40.48517579401704
40.416262799546224
40.34161548596206
40.5171008244769
40.37223328033404
40.46984162364619
40.352972530064676
40.34576083907431
40.055275588864
40.3892135143167
40.56135371901892
40.74353254768319
40.5055798336727
40.26486235732148
40.456964954098844
40.434922577440865
40.21348729620435
40.07010787759656
40.160597537089494
39.966530741733074
40.115535747414526
40.26411936001734
40.42698059099701
40.23762282701207
40.564335275420525
40.58779052598841
40.82395170687998
40.683698401233826
40.6084715924757
40.786604923467465
40.727800552194175
40.53599013544446
40.90373164990919
41.129437389033676
41.18108388804726
41.23660455353352
41.18619298747893
41.3729366407195
41.33606546296561
41.13072457967618
41.415539557779695
41.52414975272648
41.52838181538569
41.219401220077586
41.4548748572574
41.31569957032273
41.41929456719462
41.230950616879596
41.16104516653116
41.53697448560914
41.54460440821049
40.98755893923884
41.243385463517406
41.376842498628584
41.197662206920896
41.42086245246635
41.39817163191062
41.78065075966577
41.90393756645063
41.742706393905145
41.82217101729453
41.61313248174666
41.375602691917486
41.39750193463222
41.49891703026322
41.23972159048899
41.04851526939541
41.11557347591593
41.22655153513484
41.59193179408816
41.6393094694613
41.711750907143255
41.52316730679596
41.7208088145587
41.34161630392203
41.48357826737305
41.2595352766374
41.21892965960185
41.11464558848802
40.96861961354941
40.71541841456057
40.859024004485164
40.92998706749957
40.53961804403768
40.588437927376035
40.682636904699635
40.5672897614682
40.24519841637657
40.61332156335733
40.813971072014205
41.01398887018348
40.93615281887271
40.491289656175695
40.7646912780754
40.46331520631926
40.76619778370783
40.62489092662374
40.503786802412314
40.72403279239697
40.91160375070141
40.75953475862368
40.76508769254159
40.59894133222226
40.91244908994446
41.18515754596989
41.03054961229806
40.530104518023805
40.671728948051296
40.565808005479056
40.56949057089997
40.64027240480165
40.49509797511433
40.63176867252099
40.58445035790661
40.91208092160351
40.69859943750524
41.12116558325683
40.89788907353947
40.73142870472909
41.154751601594725
41.293870504562804
41.040829124623876
41.11018018009047
41.192567823216095
41.18488818626964
41.324930260032666
41.55262013502389
41.577468357615004
41.5147031958914
41.30602083699756
41.124700568594605
40.9813186056255
41.04168912883351
41.10251677736966
41.15292077799187
41.35252406752975
41.24956278286408
41.30403549810094
41.20941685453666
41.2409089266736
40.95570614670441
40.58027137924458
40.88472369743316
40.811718290124325
40.915180824214374
41.05697111426871
41.10507036351624
41.067737036332794
41.137835536665015
41.533806119241895
41.28670660557786
40.96121523884141
41.079942419880666
40.9658326945409
40.97314895135012
40.85281687275906
41.27082624985508
41.1106313677015
41.294557038112806
41.22270532621306
41.23178756932187
41.195529071409105
41.31317136431239
41.223901508342756
41.21117345749484
41.21277013543004
41.04247617236665
41.23581814170817
40.97700078488884
41.086601390874506
41.00243475825284
41.061599191579255
41.10510187832366
40.89647124065389
41.147090416537104
41.081363885835124
40.78681478537239
41.051533030831756
41.07094535006507
40.97102155407475
40.756041352402335
40.80087178440342
40.541939818920454
40.24282417129757
40.123012244213335
40.44931432135618
40.64484398148106
40.4001538932606
40.384228878029624
40.2214674340795
40.43183671065077
40.577565244404084
40.61609357921227
39.9984676510466
40.0057949963218
40.23842582846844
40.18696466832303
40.20066512719438
40.4588052132381
40.70031464582363
40.60355055080015
40.42754516992956
40.503604813858125
40.5830161979318
40.79251993152319
40.60471066042552
40.66132073521009
40.80797649881054
40.70212461255738
40.85426585096897
41.052486397708655
40.74374398460265
40.44878056068958
40.630452708438646
40.38899285559854
40.77741093927465
40.52911334275108
40.52936069880013
40.63204039306919
40.73038232579259
40.651155296588264
40.90172019242988
40.88396735254093
40.885921862336005
40.72346238183156
40.78659900748428
41.02405628408364
41.077472118998024
41.07985947921495
40.908345877958105
40.80808375677015
40.879291470510594
41.043064556868536
41.18175371841191
41.2143171555235
41.23414326772832
41.20260044137711
41.570134224052126
41.27565928707466
41.36644748465581
41.29803070484274
41.290211899534974
41.35615368968922
41.64415972558921
41.50024449918154
41.6988378444905
41.55877193291316
41.60788813650588
41.341339732875056
41.46743821323186
41.70332766621539
41.18192565822473
41.148133643143076
41.509774083159634
41.400857652134675
41.337667773096655
41.59424873091178
41.755267963484236
41.509190592546936
41.43254156917743
41.514967847323476
41.385918906363315
41.1530052105121
41.24228258789631
40.9824759323613
41.3245221014222
40.984065468075464
41.15880698940499
41.039831414044315
41.06401105761334
40.821481501765916
41.13504284217373
41.02434477738881
41.02095974943284
40.91022584195954
40.95775229612059
40.859332768597135
41.224571863099385
41.22695080019631
41.4267315867825
41.3877470709269
41.39582710875595
41.28464975911773
41.57948407266225
41.46969943135351
41.45264555459747
41.10837342816861
41.02191599866451
41.371131694926376
41.13658006285822
41.0882285654281
41.037511326045376
40.93714094463837
40.54692495171615
40.74343324626977
40.44425705000392
40.589419305397186
40.55426379006385
40.50956275926767
40.719167097707064
40.68136469029671
40.689198419073975
40.37533351741576
40.13798793381484
40.445623851071296
40.190023599799495
40.60302004668972
40.26301916326629
40.37533211696918
40.27274261908801
40.4860255232628
40.25834415348169
40.314135452143816
40.34907001676709
40.348356291085246
40.329310421994144
40.239435254650104
40.021501704798375
40.235270067719306
40.2266838806617
40.482711615453525
40.941321320923386
40.50778869120429
40.36590539594012
40.79187589950105
40.660614382202716
41.047969059979444
41.18318170381491
40.90501274894085
40.85976260580203
40.60746176788555
40.53292975041773
40.579439247997364
40.88972278371839
40.824011625925024
40.96176760704875
41.01130097676149
40.85780132835447
40.94563510899056
40.78685116282708
40.92825882488018
41.14602114446305
41.30543796118542
41.046325024841785
40.72380373870567
40.788060398655134
40.89837330184921
41.09690337972534
41.21812258942734
41.33965735636641
40.63839074542971
40.80730222959557
40.62946546941639
40.490736242970804
40.565064346193644
40.64438880532229
40.60184709183073
40.47436598444347
40.5776663859324
40.597684907433724
40.29461743790794
40.14195603470353
39.923464070152455
40.25205041606511
40.11504747341672
40.00042551461787
39.90058486873261
39.959238461739496
40.246507447299486
40.323407357909666
40.28092031392664
40.00887698214746
40.60376562601573
40.45326438592475
40.069033675438924
40.2789145389437
40.36564316423433
40.37565259043753
40.38800588476308
40.67416013604951
40.611826895986425
40.74198900703798
40.52101602274303
40.240951681019034
40.619881770413585
40.44568845312784
40.501424839324756
40.62743188446929
40.63924998594866
40.269132796877834
40.25315240381155
39.892292251781136
40.33157607183719
40.461757041716815
40.58054847414972
40.29892587710521
40.26867049077353
40.63140939437726
40.71973973045441
40.58238710074973
40.45216267934097
40.3981803434265
40.56589166269866
39.91961609005355
39.97572663654273
40.25701561902601
40.172525831306736
40.2543985480453
40.31616964105819
40.214903371236375
40.19928784671043
40.226229182203426
40.059281261255656
40.33116365714901
40.24111972434349
40.32693334883429
40.22016621676052
40.10897050833634
39.75529001238519
40.16158420320793
40.052655111484256
40.079962301879874
40.391036359347716
40.22142396594754
39.825386928192344
39.95931639480766
40.1077072379111
40.005296557881735
40.33623004190554
40.72527028410888
40.233676875317606
40.19765532651424
40.09382269899428
39.8627321601875
40.07650131081318
40.10198122291494
39.9146374587185
40.07542147819609
39.93469323234204
40.14491200355912
40.08148188614171
39.92358033880907
39.68388106705729
39.586801213569636
39.570620978721216
39.86196255534934
40.13099701404009
40.104087965464934
40.349262401731565
40.275520744620536
40.15731693072062
40.68481825764805
40.819007835525454
40.55362973317085
40.312107185495705
39.9890958650586
40.1992466515996
39.87988897315112
39.988164981111716
39.95484311937784
40.128879124184564
39.94912666083642
39.90637050916894
40.11579226788119
39.86201326950074
39.80011176942359
39.89776798111735
40.11224622291001
40.16245056075584
39.8116010919557
39.98135049190546
39.90933354665025
39.66378991374741
39.92499860249733
39.711386298613334
39.98492521899636
40.06476840807885
40.07357720602052
40.22306061020881
39.74269097057899
39.96478784196243
39.99069901679017
40.03774667787474
40.086930676983215
40.36045991499511
40.112922042201994
40.15721208816783
40.363217592151486
40.41265921969709
40.37168903249615
40.53297950839744
40.16362397226875
40.10066396350842
40.29778650776809
40.16769168030083
40.07323617444066
40.07494783769064
39.924353457300484
39.91513290667772
40.192172767211275
39.91874090154165
40.113066155537666
40.62794562314339
40.49756638901963
40.20788314116407
40.54336001234976
40.58197052387677
40.462827198717925
40.84476586522717
40.95646435550769
40.69073773989613
40.54142490767527
40.177468589135614
40.5566158241019
40.430360851920945
40.19606184853896
40.376986348486454
40.3207604079679
40.39453325743884
40.42735022767239
40.76727097970761
40.70626380205122
40.647738431217846
40.784486416270596
40.858667638625775
40.750670343728096
41.047146793041165
40.83293762806853
40.85507010627983
41.2059394057633
41.395007592691115
40.90463189050582
41.001516173991256
40.94366938423493
41.01978085238072
41.15641065285605
40.97136459272248
40.77828722471197
40.77943314836805
40.980208977634874
40.73061569665201
40.80529679910655
40.57862591862825
40.703007423634816
40.76236874147779
40.39129529205703
40.54768915873707
40.446979737876006
40.4053402262662
40.422450021625444
40.46343295785648
40.50967314865665
40.55153763172804
40.77148284591171
40.350742863655185
40.48421836444942
40.25602550551865
40.21379531225552
40.44728313046017
40.52003038186066
40.41411801289185
40.484853194454615
40.7321611969631
40.64153469517929
40.627025196406045
40.424877027968684
40.698911250254476
40.88678616564824
41.067839838141246
41.129100867413264
40.97766744832406
40.81578039479867
40.53507737961875
40.69840531793781
40.87294992484753
40.907848703250096
40.893928720563906
40.76274731296808
41.06543909956624
40.641973732927156
40.927378445667614
40.917307717550116
40.639365595354946
40.64195858242771
40.5334453022645
40.73254045672229
40.650816650516795
40.59764068611122
40.815067981405164
40.72812552097235
40.39707285588437
40.45764640069084
40.45655157281011
40.22704231008467
40.37879588886615
40.355807610190865
40.662527670637644
40.6575616422513
40.53488341659002
40.64233592318781
40.79663038789614
40.712272458241436
40.396299849676645
40.306026647687375
40.34590756786318
40.4209524214506
40.10691441208643
[truncated: 98,002 more rows]
