# Supplementary material for: Comparative structural insights and functional analysis for the distinct unbound states of Human AGO proteins
Source: Sci Rep. 2025 Mar 19;15:9432. doi: 10.1038/s41598-025-91849-5 (PMC11923369; doi:10.1038/s41598-025-91849-5)
Supplement: Supplementary file 6 — Supplementary Information 6. [file 41598_2025_91849_MOESM6_ESM.zip › AGO4/r3/PAZ_L1_distances.csv]

cm
30.928919128363376
31.202414873853055
31.256197701070107
31.271514552948563
31.21922611004488
31.073088646655542
30.878998148496148
30.820233588139512
30.745310575631354
31.005571402783968
30.870809016980093
31.14217209119508
31.141167904821284
31.155872157369274
31.239652654979693
30.99305020473234
31.229088921926788
31.10595387027626
31.32941191488836
31.378452648648487
31.323059977063817
31.358883931339452
31.119569069487213
31.105375148921595
31.121976940334577
31.131229099252998
30.912822001052966
30.896573283783706
31.176774203069794
31.03677999265941
31.4726171251099
31.69409679351161
31.450851483629513
31.38701907516421
31.05593317721706
31.337170988388465
31.3365442858258
31.4444348740345
31.043524240650477
31.108110740796025
31.27728447497124
31.12217254812592
30.996064557642498
30.99681651215077
31.372353320130387
31.24679306077663
31.288520800882313
30.973943570946805
31.110083426876
31.093348509484436
31.057337123617618
30.819018427635267
31.002484052943
31.244021413709554
30.901832137695404
30.95486304403207
31.378408234031685
31.169141717477192
31.20115773798513
31.261209044314782
31.171267449877153
31.22020083339475
31.228545770532502
31.22526190267313
31.222434968193447
31.253368593836903
30.997502001279667
31.507488215091275
31.305045563415685
31.323548008460406
31.17360509963304
31.06588811664132
30.92401985806119
31.141570571323353
31.070334313024134
31.285743298322547
31.526960172206365
31.359525628401244
31.453583928374087
31.246908392429155
31.362941067955003
31.299016392342924
31.043899978658644
31.149450481315903
31.29103884460832
31.17038731807988
31.27814760354902
31.282912713736433
31.211898087321515
31.488155366572382
31.517951988581345
31.311890602342565
31.1563766747932
30.896908536545574
31.033913915606128
31.048826732848482
31.02864209195924
31.026136513361198
31.168359962790483
31.18605285260587
30.910144547215694
30.999786890682138
31.03970685171467
30.89645616057296
31.000112809605902
31.17801639681885
31.28950383385919
31.19815751904712
30.95146271997791
30.852799227865766
31.04171507974606
31.03424492341473
30.775837270543015
30.88764187706833
30.780480610195667
31.187803118884247
30.931430318780766
30.979306906808283
30.71549913266288
31.072378778827776
30.741499577190723
30.646935390931034
30.76807556893902
30.882089469369713
30.86268910327491
30.48612305259791
30.65942565034346
30.64134038418232
30.892128082258488
30.827144539089687
30.999547789284243
31.341504897473776
30.942627744680347
31.087988776121495
31.24096639437298
30.982441889797457
30.955607699257286
31.21720624720908
31.137505628347895
31.020992390515563
31.155538831318434
30.98052913750627
30.99174344715385
30.955717357535132
31.30866155348417
31.297612339075048
31.26394724040556
31.06871556301736
31.07899659727322
30.972330218869008
31.025399482660987
30.834002021754593
31.005416896024748
30.579300658974564
30.793838325791093
31.09530477817393
30.957231161825934
31.065044927280496
31.121757259944726
30.783333903149217
31.07839094866469
31.107047778374945
31.230364809861257
31.200964086521022
31.26710156183695
31.205126257873314
31.212409483637593
31.109832070840806
31.1864801061099
30.96301386544447
30.77421598176692
30.756924529247705
30.95321775376876
30.82000245605674
30.558671099568713
30.869712980317313
30.837508079755256
30.991981716605803
30.921407811436428
30.910374807830816
30.643432217742912
30.699312840783314
30.91650651826355
31.1305777770155
31.138821581339222
31.0474094319947
31.130384196228576
31.164444385807332
31.24435999030885
31.083419011982745
31.105493767991458
31.200359475079566
31.162499358683206
31.428468527939756
31.29552826279839
31.200813627718215
31.207140596478403
31.401179077311877
31.266256734176466
31.068921776306958
30.964653880596796
31.13383248438237
30.91553137913562
30.83012425324687
31.160545674914918
31.341209575038572
31.080643074176546
31.055289872440603
31.225723122827443
31.259706563324624
31.247828171424015
31.237325287243063
30.899198126642737
31.071423284156115
31.32551716944415
31.39303536285414
31.121295071076776
31.545438401053016
31.396564374824393
31.204458003720976
31.111581334982542
31.195863670094358
31.370834595543233
31.276218613179825
31.192677086448807
31.556292552775773
31.119812068722883
31.17681547891603
31.211048705686483
31.61446070242549
31.204721277334283
31.141919287731685
31.422919307980816
31.33937125657357
31.169671391728432
31.634864193998208
31.403965198330816
31.310649014707693
31.3792969677078
31.419731092835985
31.36401037181122
31.406984368274642
31.358722757157107
31.280329417388337
31.397856396477753
31.07130632270916
31.10185520711188
31.091207880055187
31.045772156225382
31.065617990898428
31.208568891824996
31.169876435696832
31.31938633762635
31.019174934210696
30.956750096776123
31.13949774061647
31.11098853718105
31.267042074295837
31.205837831040313
31.137922505575855
31.12262004772282
31.35552964725905
31.297802999284976
31.073928943708744
31.293410370789296
31.331611844595358
31.13922549585175
31.1425419005911
31.0150351926253
30.818326308991928
30.58414460287799
30.83993272694967
31.096051208300732
31.10760473285483
30.96892902001597
31.088983198591965
30.97687123387309
30.85643786003305
30.521202249949138
30.65584957628562
30.188548588409294
30.675779530395122
30.624722916087027
30.7037101370199
30.642270295300214
30.67974314204207
30.66968753439983
30.654954402637912
30.63408382384625
30.56803942079724
30.350945690528707
30.39851746407651
30.47535570457929
30.52456922415127
30.53076293135692
30.623435883636677
30.45075684549578
30.57168361719452
30.500946423397007
30.57107041724013
30.605654621627586
30.38551933658404
30.506781216609212
30.37678059999152
30.58573425733694
30.657932497496482
30.403065658144204
30.609170676328908
30.72417084310478
30.849359606989598
30.87407936306841
30.66933081490023
30.50108725099518
30.35305289994033
30.442998470941426
30.59318949067313
30.69628113869862
30.393067050152634
30.68596855588522
30.450371257063495
30.49265494339981
30.598058008326653
30.29448093333678
30.137305305643565
30.524657133352477
30.57227723782096
30.331826154578415
30.495281465467617
30.64108047507374
30.799091754544463
31.016668912633648
30.768286067682155
30.739268700521134
30.72501984504708
30.731438594225065
30.388351975923246
30.411677752831636
30.671836878681525
30.406921300618766
30.09896712393484
29.960201934420787
30.18437298582021
30.167933572997434
29.999011350405986
30.243998200496797
30.258859871568497
30.23366126589605
30.075061482800255
30.35557458142587
30.439721393508048
30.316932419546713
30.474523806125266
30.281877158116107
30.269701498594586
30.392082799532695
30.24266469518017
30.335502010741415
30.273898168605513
30.479306565412244
30.62092122312963
30.46249054404005
30.612499267277972
30.3362997971885
30.608843813172843
30.756161729122667
30.72649633259301
30.6204671427124
30.491582531994876
30.354187353589342
30.633078605839806
30.399744107028813
30.347118470260355
30.163594579243725
30.345670831394298
30.426037568969058
30.47814157417548
30.25820234151193
30.42032811809521
30.061891784727646
30.180267509599854
30.455205245365555
30.18001767209001
30.545332494672945
30.277775683003536
30.344621511062737
30.34049303748398
30.22284719443869
30.130354869602332
30.23705491980467
30.381916003070565
30.318137603899316
30.277651553309177
30.35860500450823
30.48938840092394
30.571767958768813
30.564721464520954
30.436356491884478
30.628353767083944
30.58366297356713
30.612418222898757
30.45779119834006
30.21533968145018
30.614452026312055
30.674472551569053
30.757851744859956
30.48558312440602
30.442813919013997
30.49828972249762
30.48608656145812
30.505871118558286
30.592033197307497
30.48245806404687
30.39526739056143
30.129789308209993
30.221059901378624
30.43682142469616
30.129410368331303
30.424257433399436
30.332573085285716
30.400189986797777
30.390871609246595
30.44697622183914
30.487615051391423
30.254079941107964
30.45172105857519
30.35272204779692
30.141438913286116
29.948474508179444
30.265290557785026
30.288048925617467
30.203573038452458
30.418735470854823
30.36747338329885
30.466052899755134
30.673764102078323
30.31841511222611
30.39744254529293
30.421670456790462
30.515716285234934
30.680597568863956
30.606579218049124
30.450061771699932
30.33977524502215
30.32641351617258
30.21469016903876
30.125001583687357
30.163688165520554
30.034373443666155
30.13489035193419
30.200002146847577
30.01057971797829
30.10323378484684
30.117568435509124
29.985432929606695
30.368650622479073
30.336110768404353
30.351984606082052
30.392159906778623
30.376496237953933
30.431210253890207
30.557663942309023
30.180660066499957
30.154255058729632
30.16042999855872
30.15107689966005
30.437470838933237
30.332541207341535
30.537863547652858
30.100042940423457
30.719952366881852
30.375732336007708
30.577079576873246
30.479686555936983
30.46838942671632
30.33304328686371
30.444326121815646
30.363469528865114
30.690858902294348
30.396011170652248
30.13234389454836
30.346324330715042
30.324512818886653
30.285282573342542
30.13196234756936
30.35946638438087
30.237758832600647
30.20280920690984
30.230472627765568
30.08933216514929
30.316600507706436
30.351861365190267
30.556039178276414
30.609125815348893
30.54721894884661
30.36232637977633
30.092942747257325
30.46948865932075
30.185723475320067
30.319742041900618
30.47707848826289
30.06931533012321
30.212527923445144
30.061904798611508
30.223261645904678
30.09284244772474
30.478336369752117
30.49902955606134
30.369228074311497
30.433180984765585
30.528737906120792
30.476211752028508
30.54575617032724
30.34118934410737
30.41469761928343
30.315194100297155
30.162596027973894
30.104015152162003
30.400975005883
30.383131424084027
30.21542737439468
30.46364074733137
30.557575027300015
30.54404810943174
30.0228630452564
30.31069560650586
30.23704714901162
30.11600759208804
30.17334835621777
30.275611259372802
30.157160440886774
30.27551110333491
30.718558175974874
30.285009847318584
30.57165422066752
30.521638820281385
30.34363111352634
30.483001555559618
30.08702013046282
30.234647670491515
30.488486214562506
30.473603333149708
30.78328175206609
30.543411203705315
30.382571758466412
30.13178935386103
30.25876547611033
30.35024261427577
30.54178322157935
30.605413385706232
30.4066969165963
30.422724016003766
30.31183756329224
30.374419148331267
30.41140667684728
30.397361690759322
30.48899661187183
30.505336172610498
30.478418654473916
30.749004648418857
30.56567415836679
30.6791877041562
30.579448219099035
30.4373229049541
30.781860082428683
30.40167813969726
30.678812981544347
30.44862399153459
30.38996519320972
30.636483013919896
30.576535238946814
30.79282198826493
30.604627292371028
30.61386915304679
30.492885418344322
30.592922454866486
30.91475170181104
30.545140365488916
30.356069296294745
30.472505609867603
30.647977491708705
30.233018324715502
30.296635250982074
30.423280796048548
30.510446622771717
30.52338527071929
30.07098074138667
30.445932734684035
30.272109385721464
30.199852157559935
30.22971474228016
30.475081805178956
30.445547040370716
30.503335453746313
30.491686887213547
30.614105543101818
30.562286209789153
30.87925645313392
30.642970312593963
30.491897485528618
30.80123597250654
30.490402693697153
30.584641324583664
30.652529630625498
30.83668322385246
30.701661999095354
30.85515241569307
30.574209440089266
30.73631605485691
30.80774463123646
30.577688615538616
30.593975545157242
30.659393464780255
30.35484248726371
30.632306791947332
30.385571718477788
30.43109318494431
30.45188547529111
30.78604442851779
30.504480660588886
30.535906627568256
30.631743563792057
30.640934936866007
30.52039728539177
30.520728351065504
30.54883636646253
30.420652747985372
30.770877382795863
30.413562980591013
30.450537484591415
30.475904373922962
30.808747102001888
30.68038088780672
30.869629135764622
30.721811588953603
30.806196123785366
30.671607581443485
30.674250346618674
30.824378736495955
30.605481779626963
30.560073885273248
30.536017900312924
30.479899792843565
30.388817258972438
30.87157494119971
30.672494158991206
30.872333105048032
31.07901622417289
30.70419532469516
30.57284768012441
30.627982498381797
30.5964097306495
30.748216843774202
30.598155440310737
30.42073858298308
30.45351344767304
30.762429424191318
30.532938082265417
30.661350191213987
30.35948449501516
30.817909277913348
30.728227708647694
30.60786752835694
30.95990859446359
30.813024843081212
30.732617813285614
30.651389122535182
30.763179472000672
30.841937237125705
30.796616266678186
30.682065285769074
30.598249225605237
30.866544864691633
30.67410590702431
30.56758649141314
31.01657590327226
30.873997626929494
30.992393634086632
31.157881398586763
30.88117237240253
30.99666642927255
30.955936693218998
30.665040521338444
30.80328504494126
30.964859077856776
30.728781140030176
30.969397616765015
30.631960343647567
30.696772688977067
31.00723522256164
30.605686338427635
30.44566540207158
30.347431453855194
30.62647017487645
30.19009348280683
30.07825917205642
30.392306760381647
30.07992436497744
30.096069868019903
30.410492268397192
30.60672457950391
30.555795955868042
30.462541806648908
30.562859711559938
30.691159000578683
30.515506288920452
30.529611438321137
30.726644550576584
30.808334467636044
30.7112063849076
30.64882613380589
30.56733228946405
30.491998717708643
30.385276538985952
30.424598711799508
30.451099233214315
30.460173298500987
30.826558770012824
30.443994489407412
30.44655568750842
30.236824339040535
30.476264012292376
30.54546503208269
30.599898836371192
30.277521183285444
30.51780754900895
30.530819497830954
30.515743079195257
30.749819807058135
30.63596688530855
30.659224734810454
30.441711728060728
30.600561995955097
30.669684689739267
30.46609053561457
30.657794022081802
30.588273501703696
30.78444550208223
30.669120803441263
30.49525622337719
30.395125425269008
30.459331957141885
30.530141397109432
30.601972487319845
30.612018077197668
30.645280725448984
30.649233563559108
30.645990345065286
30.764097358586096
30.491958790087136
30.42475479108012
30.39167069015712
30.551775610458147
30.57771156044331
30.664946442420717
30.83171394300717
30.872565526273405
30.747008763674874
30.762916312789272
30.905528021072637
31.156266914152507
30.952223795297144
30.948471479850827
30.774619390578177
30.76900616063405
30.860068300507958
30.879620433333923
30.779939421986153
30.44422451754772
30.65176210003977
30.91726153404455
30.793210604129335
30.728484480578814
30.65408973025414
30.79481673425042
30.900443185718764
30.75866030271654
30.68262845060206
31.070351251122904
30.82539322370933
31.20061720386335
31.243428764666817
31.080469521034093
30.93311483305759
30.935272440310662
30.490519147843653
30.65870548889347
30.586922348510384
30.757372738045067
30.48592176725299
30.758600152918092
30.7129065639301
30.92605988350256
30.584331312993857
30.733653442862657
30.90558284528524
30.64148130535741
30.783982988631234
30.757529306034662
30.74414256761166
30.92457012587172
30.928108658472794
30.82764795240895
30.945159130360405
31.322779985177974
31.368954771970234
31.256288324007794
31.29389332997459
31.333297671221548
31.169310790973068
31.436817354322564
31.273530360083015
31.365161366789184
31.27057586853812
31.09425038511061
31.104704178865315
31.312474848884396
31.32797949665933
31.36126631696933
31.146388245741885
30.97998504431282
31.1509611264199
30.945811854131964
31.41677147153079
31.43756252369585
31.146535669418697
31.374289401694508
31.253548677561113
31.270173324494138
30.86695573275167
30.799803263546057
31.31469709756587
31.211327748008735
31.15315892887632
31.136913242158226
31.339511426366652
30.993336424088593
31.32718116748561
31.394930387203036
31.18899112964355
31.076607425843136
30.952493227117067
31.09954136839059
31.004501622140175
31.340893928737437
31.309731161184853
31.39628326443747
31.38324029917939
31.58510514779982
31.644491146542663
31.205218917699685
31.562691839751256
31.262971865344976
31.184835194767903
30.807152438340708
31.147239222269533
31.24787121220125
31.461911858814116
31.413882535993675
31.182381681368124
31.59221955321585
31.211863385848986
31.300709274976615
31.4182409498312
31.41147923233128
31.233571503418453
31.21145538944467
30.968253287113445
31.207038291383007
31.287107736172153
31.32424308016952
31.24694888175895
31.321273495727837
31.4252297992524
31.113679271753533
31.342189701122596
31.508467741278146
31.433033840467964
31.161841898997945
31.070543011482744
31.21206143283431
31.18339018283281
31.56041916516574
31.24910888762758
31.51006088029725
31.545997115565473
31.319013362448352
31.256693881768758
31.180714210008922
31.15814736442846
31.30013179058512
31.54982048319322
31.188827580731278
31.51170035347131
31.465823351630384
30.984988369938726
31.288009182413948
30.87941971169662
30.825124019262784
30.88823211019553
30.751080163807597
30.8504954559457
30.657897593128123
30.85012744352749
30.922698665143837
30.61514487617016
30.845700722560625
30.974719960677252
30.72130615110518
30.79130495479391
30.965167121214254
30.90882860819977
30.837702910247735
30.613648574385856
30.77929762803939
30.723910568102024
30.98684221642339
30.826503549591216
30.882249127726755
31.02122175312095
31.036538935195722
30.995137688534445
30.70361787154141
30.62816878834392
30.754264440825427
30.689236169614606
30.854596686693668
30.817560674428698
30.906127526593124
30.840092566825227
31.005149769087797
30.89812481846201
31.00477955643768
31.074963733198924
30.92381679753096
31.024861862742863
30.88119389838684
30.83892622296375
31.193465879681945
31.028665036832994
30.75215240897452
30.967997910677656
30.903824189568514
30.986011521855083
30.929230806356998
31.037892859198713
31.030583467296598
30.802901009043385
30.809264887381886
30.61886876059355
30.611605771254087
30.158075393412826
30.331875916619072
30.54135497364753
30.550440966819764
30.506531942044244
30.626275474840565
30.499930232331963
30.521027179385207
30.736056806725408
30.795434010906554
30.67558436685998
30.68508857549224
30.85597570450213
30.827805060167996
30.797089543035465
30.829502063084046
30.796560038701116
30.764563126262193
30.76837160963273
30.79283947732617
30.905828471049443
30.771257064999492
30.96023226118912
30.998151512113644
30.854131528829697
30.709708932405754
30.719983539160573
30.655350558522137
30.79687414748047
31.251903145123695
30.879223457380057
30.982420844380716
30.94708296338679
30.817085485656804
30.73280077907385
30.88606562667563
30.615629794960782
31.042868189572896
31.30046810879383
30.922185851657368
31.162574402315126
30.95576658175187
31.0366361653707
31.033107931231527
30.951933330439065
30.93322890789244
31.131552481452907
31.312509978889995
30.93537027731759
31.26624772288843
31.23990504713579
31.276417154600658
31.278432177712936
31.61288958702069
31.688257462096647
31.434501182735843
31.42635274028277
31.46347481694189
31.433096306765876
31.31597898338623
31.27899605537866
31.467816130652004
31.558568547840093
31.44437001372529
31.028845390878224
31.40449499152254
31.459441385899492
31.37270168219522
31.537685444161067
31.158743045423815
31.23204019523694
31.21741110496156
31.406393318867526
31.127677377294596
31.1972410170233
31.26289192131594
31.38239827153146
31.48681882301033
31.295956387724313
31.464387710605017
31.243337799459848
31.461211960671655
31.542939012317238
31.47583037712266
31.196187320663064
31.2169942275137
31.253675784627198
31.209849031738475
31.224700266913754
31.212109207810343
31.03346748426823
30.909148697433782
31.115291610466972
31.21566422501267
31.24401458118049
30.954069580499112
30.971134950369557
30.935220638865932
31.226814214331274
31.077507755056505
31.272299444190825
31.103143181851724
31.00193280947408
31.175002316594576
31.16079516140052
31.160298803045723
30.99008042353247
31.267001228107247
31.124843607228694
31.184915817626376
31.164021781337677
31.01693007392346
31.15469827670998
31.318784973515758
30.88100811727569
31.238039684789804
30.959190459389497
31.01924858483526
31.23011490835548
31.101044580020616
30.94591692854753
30.919460859184866
31.028369747894065
31.273523588998838
30.99988164076903
31.248905893190795
31.255159335004624
31.159652080533586
31.091967903414588
31.31850765993154
31.184027268972304
31.02825462301847
30.866867808381443
31.325632268588173
31.26598270797315
31.371685255282436
31.148925978223193
30.79797883091154
30.8364655421262
30.511233631874525
31.004949134504592
31.093715046287848
31.02818622292686
30.92213146707725
30.90494008990282
30.675526932914217
30.978090309846433
30.829863572629407
30.869253174433958
30.60257440236443
30.49927846324614
30.51310435861278
30.558612376790464
30.65758071554134
30.608684004041407
30.879168713559146
30.969262657233163
30.575092965967155
30.589659799966647
30.912508970164804
30.895087962573726
30.540216795399797
30.836597448883982
30.820913803020744
30.826822491783847
31.009750748385592
31.023197367284162
31.13304578544331
31.016284696870844
31.24171303928906
31.020157657833288
31.27374972753172
30.94309188768544
30.988621965286278
31.128781270106842
30.94411603580097
30.97739394982967
30.89981848663454
31.010622124727806
30.976615322390888
31.079731953147796
30.989948004594787
31.190738508168476
30.827255366821753
31.015087126848094
31.218959432361903
31.006059250269224
30.789579567645735
30.76280148691234
30.86326225374967
30.940348635392947
30.771811556495372
31.109043046069715
31.108737547084907
31.128291430555137
31.03454970478909
31.09897069775396
30.511240834931087
30.829395821080503
30.698797839350423
30.772786168353697
30.89755573771714
30.670286278640287
31.07315922160399
30.96564603863644
30.864138258119592
30.814890286736063
30.80364013003954
30.659649242361677
30.84578771447538
31.05579339152395
31.0270924544228
31.182256954838515
30.694327818150594
31.156833855172042
31.03502635171996
31.17298384843224
30.774560368471583
30.985563169189735
30.737601130499677
30.734818246818925
30.674436310349073
30.455830722074733
30.632473188170152
30.57922221738847
30.55115171330399
30.51832164859411
30.450459735438038
30.59438016197908
30.55402524881031
30.626329459527064
30.625760556648164
30.70525575032609
30.569639327050197
30.985166041483723
30.657004598204107
30.859917178177717
30.85052297122871
30.967413329569034
30.99857125276154
31.162136768024666
30.82310797656711
31.04944004722331
30.89323700861194
30.69441097067025
30.89616303333049
30.956824690057285
30.71884716536354
30.883519851335333
30.808511809854195
30.80060456322905
30.9032220128355
30.49137299741883
30.711984554686264
30.81324967124652
30.42810344440825
30.36752953213759
30.41273634852797
30.444616520450825
30.71604966041072
30.430599247492253
30.346842636078875
30.322632843473276
30.15752371478069
30.338243900845278
30.552661450089282
30.410001703696143
30.7581344713303
30.80485025623797
30.743586879653762
31.046822704349875
30.830708188094995
30.90853046818983
30.60896096388695
30.917319366698145
30.855690092752585
30.90970589690994
30.631934139499787
30.647391994824456
30.897902703002423
31.015070673257732
31.125764315006002
31.289612052245587
30.857568790424704
31.1086492355525
31.240263015035843
31.257949479120732
30.78886167384483
30.642284539730742
30.754211512963227
30.861555604045986
30.796780225552055
30.52883932862218
30.752292226068437
30.424789954574713
30.5523350870971
30.434191953106318
30.54391899587059
30.782716367162198
30.82159023541034
30.78487000457968
30.71969093150593
30.780648090463767
30.784373547104202
31.012223588851008
30.901746333831845
30.948774556992937
30.832815972288866
31.197248020212033
31.06633896455765
30.597189668378086
30.88339170827592
30.964822222240382
30.945087289814737
30.939932055994618
30.952706930635397
31.248667131048894
31.14059551818026
31.28511860513379
31.19229827792814
30.956829408435084
30.890435925795035
31.19240001616015
31.20147973617257
31.312048372003705
31.521246410372218
30.831916876133008
31.21069450503333
31.35933005475459
31.47609502008108
31.668620784502522
31.383881872134207
31.23771482409391
31.28923811596331
31.261023623710585
31.13329517043969
30.974214630309696
30.816670828122238
30.791109264985913
30.929916292225002
30.867884928736288
30.930589662195114
30.936512863886293
30.945666424969005
30.77202301663515
30.905751024584983
30.974960525230692
30.976799636645094
31.01725579507283
30.989154281771544
30.973666294663577
30.842709332240393
31.279567810954642
30.97708241576036
30.933898759234154
30.864075499692557
30.881270720008672
30.431382626968936
30.709965162994337
30.558614458638406
30.697827855009862
30.85184320584552
30.83714546784286
30.796255551354857
30.906250261424578
31.09878906525989
30.929379918700135
30.962735129335215
31.30397133482304
30.86560413684344
31.12135387045419
31.100043555019624
31.024587619168212
31.41088201906639
31.081111504673114
30.968216391724663
31.056117510436632
30.971587081221443
31.176639499485308
30.94866915487301
30.945930871471255
30.941135757917966
31.14462603920267
30.909310290664727
31.090860561729166
30.930776083423574
31.14801736559743
31.238812732566494
31.21158323656816
31.156677273710724
31.113299349350612
31.093912127912773
31.06453865982696
30.911558994528683
30.892807737851253
30.822912123650784
30.89788379788843
31.025030625049222
31.312549550495344
31.136207351378328
30.876972694251915
31.041318614571864
30.9548844928652
31.00013990255759
30.980318932415063
30.83839098291746
31.033773726547647
31.099174444916745
31.130239300446274
31.057065445802902
31.09965330117703
30.966570124721905
31.188502286489566
30.994554398261958
30.90124321854767
31.25437473461075
31.014710540871384
31.063198871283568
31.38962696021894
31.12087342262696
30.963400511734985
31.470754037508566
30.963563903239365
31.14758490185973
31.191270780079886
31.29273778779069
31.059350910110147
30.897184490265577
31.17714885527401
30.96893179408226
31.02506996912698
31.03948221526437
31.24851119624387
31.09723804807215
31.345562987545144
31.3867246959977
31.12562677373101
31.326606264253282
31.091287661339436
31.141639312487612
31.074310305234366
30.84520008186089
30.995025749917808
31.1528670636496
30.859428616391654
31.0264259966151
30.78621812623328
31.052965104531204
31.195626649282904
31.22448628671478
31.308743761566493
31.036107077300677
31.212939476689506
31.251996725599458
31.365700252049926
31.225157797622554
30.891938672695893
30.870325943722243
30.695045373729805
31.198163626327265
30.96692202057806
30.98474369701631
30.896599372751023
31.097910816690185
31.095312267192178
30.91340687027097
31.288161733057787
30.959746771687236
30.86337911716377
30.824077682223393
31.152444209689275
30.98702033183369
31.011419258504752
30.840758942885515
31.035052966087036
31.136765655810805
30.84079266500151
30.896970573991165
31.027572681223184
31.287701995329662
31.33497893371954
31.22911802264829
31.100846206935294
30.746767214577904
30.903129146379726
30.945024204425426
30.678916709189426
30.692177161143118
30.594267013337177
30.771733476330223
30.666835274409017
30.78763474842545
30.727070285203997
30.74544884021936
30.84626921846862
30.78876187375326
30.73890937917816
30.560093803881156
30.65135051434127
30.531815296794385
30.681978982216478
30.63000655361404
30.798993900834763
30.89793163310253
30.885950717074355
30.8163487377742
30.84828214806269
30.721507318597332
30.987308751228852
31.061193416833753
30.949465924322393
30.81249120225623
30.717680506791098
30.866711019609088
30.890517204367452
30.874077182245752
30.980898588570575
30.713910350983184
30.778503776923092
31.0818968315225
31.01028953411746
30.986048294643993
30.821125094220385
31.177489535516653
30.935258661530764
30.935069610025735
30.93720186161045
31.065772348643282
30.86810749012335
31.095989788973007
30.953393191805223
30.845555343804634
30.854402271956538
30.77395821760445
30.64237695643443
30.809680330873316
30.733993143060346
30.53230556858605
30.55835091489333
30.75801877749959
30.942865294322807
30.654558752255916
30.669424845516232
30.901562853231678
30.713683309390703
31.091322005986466
30.99528769762735
30.89277468067668
31.02045480308078
31.037554102566286
31.0339849295464
31.258939428693054
31.172391495556834
31.3178694661884
31.091117959760062
31.086890243294494
31.118878256942867
31.053758952849496
31.088180903233912
30.821783232767334
30.61555053572901
30.97935150007387
30.82108895326452
30.596321558529453
30.81324088061008
30.94253711223812
30.911710898751757
30.829458477924543
30.80830683764919
30.963341465815965
30.636017339726095
30.558881281006414
30.566962480104106
30.477319611237697
30.703678824469616
30.62946229701542
30.674373096280704
30.66612872621775
30.609676604607195
30.75779138272431
30.716090774209114
30.88845127817007
30.927949024412136
30.92239804110998
30.78007602103892
31.09634635159511
31.10016727253136
31.014029571129406
31.029344923492566
31.00460390513457
30.814420669050193
30.69904926490299
30.887333467057235
30.868433925317966
30.68528275807475
31.110047932964893
30.955313674627075
31.078310025644214
31.13282465147311
31.0924951282508
31.073245888615343
30.91619870361394
31.093536286675473
30.660529130795766
30.79399403498582
30.95019899844557
30.90682494595877
30.65631363350878
30.92222208934984
30.555721338942693
31.023241110252627
30.92073629117721
30.965572751588745
30.79945870619353
30.831270572875155
30.80489138083736
31.173479776269538
30.746876496044308
31.073793097700438
31.191496911856525
31.037774784010935
31.122821046381436
31.233822656824735
31.50354204276352
31.12998740461565
31.21547917292309
31.472664067607916
31.44092577478177
31.36243067910982
31.35968596452576
31.534353160694526
31.238542190667545
31.167146740742805
31.192251784814847
30.988284772055287
31.044317582401995
30.969319219647737
30.874647570063694
31.03435602374671
31.177684101373295
30.954702352101158
31.03953220125931
30.943306178357506
31.077667086631457
31.013876540193372
31.427059076651563
31.29523042958679
31.224606388284617
31.139900925967012
31.035847785247473
31.269549423424632
31.29209198655066
31.518419140247318
31.575353323288173
31.24513906734912
31.337084218760438
31.20177081275193
31.148772766865587
31.508978969019918
31.182654041596997
31.206331054709786
31.104042362535857
30.753083244152858
31.169251282279237
30.904417813714677
30.97967572562372
30.70824843374858
30.882870967111327
30.910187712812277
31.03679796563803
31.159797718057852
31.372605932128373
31.209688220389264
31.08758729666368
31.00333562007407
30.691693520971302
31.113839472352524
30.713865902973033
30.863630666038297
30.80666926667664
30.87132767236153
30.706063522787336
30.997940112386324
30.77884221401705
30.837068796300795
30.996163858236883
31.22546938336091
30.997261347567633
31.37335371718574
30.74358118475984
31.065219660697547
30.921972970053
31.05943826311994
31.100387440911128
31.271170150854353
31.026933462395814
31.27355954468775
31.236966147383132
30.83125397690814
30.620433752802793
30.598771000801797
30.232429096184905
30.38290223081528
30.587789926122408
30.46341685197045
30.515120162149813
30.635027765423168
30.656767087487086
30.60841991476661
30.5146833217393
30.818068725710816
30.551843297949894
30.317768304872075
30.603133567418404
30.365172511927714
30.507640069879102
30.311543429929646
30.2861386833464
30.287985760773175
30.420306368577414
30.553199718267518
30.27793846184849
30.394717186982053
30.464344124683514
30.193088181194593
30.421220845071
30.275492011143488
30.506505996937417
30.57470611953476
30.527239071406512
30.515122417586355
30.404429878373776
30.6851396639646
30.67841158909759
30.917469138414116
30.766555147640588
30.890259434123074
31.220775341450224
31.14628935309919
31.195721987080866
31.032032810209728
31.086309787465954
30.91078978353433
30.7801563971482
30.886508402460784
31.172856643856623
31.009565503339314
31.088049323441258
30.93471183451413
31.135210377970438
31.32305169179981
31.017113287050485
30.99917909863422
31.0725216397312
31.113198605403806
31.39809600881778
31.243095934639392
31.31422661558525
31.089182403106427
31.02325065636678
31.070502797184208
31.295532540063366
31.065614524483486
31.05073792247801
31.23631070352895
31.076561113975355
31.221026430068896
31.460589799862728
31.30621432407334
31.325617992880552
30.967453123366035
31.041998635604354
31.22524878578051
30.976457011284676
30.822055405539317
31.02536047148308
31.10442983856563
31.01904376487809
31.09200196731614
31.39201653647954
31.203014482844246
31.177875661489676
31.178846080912813
31.008738830055922
30.899400906825694
30.961464907722476
31.218697195249568
31.20691446663808
31.291705404469614
30.936789446446053
31.32064129518594
31.39127933414435
31.115991499826148
31.04336080004345
31.08360925343288
31.175780144097118
31.04149135423082
30.97006088106532
31.16654627823761
30.992169820549424
30.972885856147908
30.986369066031198
30.97047938327648
31.011134822901496
30.836868860099003
30.800083638364185
30.701156114159033
30.9053000164219
30.973263832608954
30.83766863623712
31.038219600438456
31.102537016356358
31.022467693198074
31.176824952171756
30.93665773564555
31.2998305380387
31.313087397311563
31.17605576589167
31.234922120903594
30.98523814673619
31.105470594808363
31.182490567978864
30.896850842770274
31.21207825592907
31.255702597940772
31.30083671518353
31.53613330569781
31.230832321598122
31.36328142973452
31.418146908425545
31.1573756901133
30.91650869937832
31.417727948862808
31.354705119473675
31.29094981468089
30.87553539688852
30.63298823187252
31.05381411771371
31.098710841873913
31.149572846287786
30.92585206389442
31.20997977997946
31.400158922891688
30.9690520447262
30.848104561665778
31.202029309003375
31.501357383695627
31.38577012716957
31.229894396418086
31.06072915361677
31.15653399867395
31.170347476847656
31.43707620617904
31.44946960261555
31.180217820585867
31.186520574516173
31.42102954490204
31.442378318254775
31.155922667092153
31.29954889388567
30.950539108644623
31.154148703923408
31.097395875861345
30.90039699236741
30.836647576156366
31.0123592401209
31.273615556750343
31.109879008648022
31.20596382921183
31.31859002386096
31.240252111975472
31.025961927781065
31.009057448617703
31.02245297336102
31.06015306727448
31.21623640315453
31.045203424487767
31.153653097737063
31.231577611361597
31.204246568951827
31.240528451455152
31.19192304552293
31.369377724884963
31.406012709943102
31.43603270188028
31.473893100153333
31.499167553721144
31.258692009591076
31.55172126176782
31.24239748916939
31.103034054959753
30.95028321239509
31.194845741467045
30.951820749312446
31.487706763075423
31.213004303241394
31.28349615721441
31.04611572348495
31.10662042726313
31.271470600766516
31.24545521415151
30.889299185760848
31.220320768590238
31.22924771791721
31.186342776002046
31.313282952333473
31.151435421358563
31.384359808224616
31.371770301386817
30.972791114604835
31.176565681368647
31.00300629922365
31.28734135477789
31.252446110893935
31.312315832436187
31.43619665508724
30.818956306889884
31.028437496932337
31.170938609835098
31.184664863650347
31.446901734423278
31.197091405854216
31.141844767061084
30.841492115475116
30.83772698710164
31.117602531042653
30.876329632380408
30.99748003749341
30.969226775994713
31.071199645329983
30.84471747779955
30.86972417129659
30.8211788887778
30.906953119374897
30.659418043092696
30.70794632616364
30.79167102870656
31.11039172656587
30.911728069073877
30.88506831428503
30.814778219194405
30.581340696265528
30.51409365068233
30.48518127597402
30.538422144274012
30.434278533622816
30.904978407342252
30.523875178161788
31.026923569521685
30.83132012423116
30.884359754872115
30.808221946059362
30.775061867956346
30.77453202155584
30.91479432444375
30.987286423530104
30.996151488417944
31.240162353767108
31.065159569228
30.93145176225267
31.23867303839873
30.73616314381575
30.67818433381295
30.772307590211422
30.618528076263967
30.95953072396435
30.92155787246089
31.00782282722063
30.727287024328692
30.291998724904
30.48383934310484
30.606545209655597
30.57194774746095
31.16765527325522
30.99899074137205
31.100079079867154
31.300335579013886
31.19631448995251
31.225571508621215
31.45591167321833
31.276456906347107
31.154766497363422
31.058793291578702
30.47268040071452
30.539173176366884
30.67424143259861
30.885437055552202
30.659805317572832
31.114043992678106
31.07365996420877
31.14905265380992
30.81067012442701
30.92752822292496
31.190408110372193
30.754175149780625
30.628842708115698
30.610852566831174
30.672930134293594
30.68021391163777
30.663727022749132
31.099503145229356
31.020741232147117
30.89539649878556
31.010298574068468
30.911948882169536
30.647292780488684
30.734923844039304
30.93023507010073
31.020548769781257
30.57620464878368
31.052766912608796
31.160098345003735
31.02703037531956
30.96528222321925
30.804357491085298
30.541166616977982
30.533929120618282
30.850614362171655
30.510583426428802
30.842967043234584
30.818607455617784
30.98100885831859
31.061991454484748
30.970688805842112
30.937218721860035
31.074269547550468
30.961667122212173
30.945372230842576
31.060058647638296
30.801304234068915
30.951078055773614
30.9922773620485
31.320903226061468
30.895171886073985
31.02336129569722
30.745499508508555
31.07909063122853
30.764272725441355
31.126525147225685
31.109670806400477
30.920226495112264
30.848374305833378
30.994201004253675
30.8267827080701
31.007375933005477
30.979529102014705
31.175666827504962
31.138613802191873
31.168341647729285
[truncated: 98,002 more rows]
