# Supplementary material for: Comparative structural insights and functional analysis for the distinct unbound states of Human AGO proteins
Source: Sci Rep. 2025 Mar 19;15:9432. doi: 10.1038/s41598-025-91849-5 (PMC11923369; doi:10.1038/s41598-025-91849-5)
Supplement: Supplementary file 6 — Supplementary Information 6. [file 41598_2025_91849_MOESM6_ESM.zip › AGO4/r3/PAZ_L2_distances.csv]

cm
45.64405172544845
45.98636067998744
46.01815152800765
45.806720865357235
45.942450993292695
45.671652006385905
45.51056363803669
45.24060057651231
45.47001051634655
45.60882666571188
45.61735732583932
45.576106720674
45.72908302114702
45.47031341281661
45.69504267801986
45.306728885605466
45.64142710155651
45.758926163445516
45.76038096821902
45.74752077858426
45.758254756421586
45.576219638469524
45.769326499739385
45.42802626821986
45.44976825996782
45.36124876926136
45.19073652241867
44.94850547397262
45.34059446719126
45.380762413110126
45.71582008278267
45.77434275346394
45.74904242374632
45.89797842433885
45.40583255890774
45.955684883595175
45.70352590424246
45.99838248341072
45.61024574904255
45.639939922959016
45.988778849689744
45.79953279488677
45.559025071027484
45.7827782942979
45.89124139739223
45.917338370129634
45.94562266991189
45.682389212861395
45.59093175620329
45.59075077092524
45.795001545278645
45.646796079505805
45.70069240724356
46.06164709915433
45.74198742354011
45.67241479130135
46.07845007420461
45.80731106433139
46.04287738066318
46.25414015435813
46.14270424483123
46.354746165115394
46.563067788863364
46.31444480832445
46.25011982847525
46.13443802579298
45.93010906119331
46.28050289394161
46.20035743124503
46.078335826539735
46.0733218844047
45.96865419108518
45.77196185825181
46.11986771495506
46.14939703620559
46.35735696106561
46.50017639769274
46.36396588982489
46.52427643687552
46.317871044953506
46.359372406398116
46.49590378089068
46.017031597359995
45.93218457400317
46.32043301181959
46.35154616461976
46.62360469699435
46.150376363583604
46.28923528282893
46.41702384996221
46.60538482442216
46.3672299107959
45.96449181281352
45.7844537460509
46.19286749293549
46.10037574557413
46.27674331838136
46.243840525554575
46.12251094811042
45.889468581970405
45.84678336635111
45.56087408724643
45.81083506578903
45.73406065728434
45.93368151289019
46.00540018387561
46.33625905945947
46.35250519798535
45.91901791769732
45.83106342148698
46.11019091978491
46.25627577366889
45.927831574220484
45.85003062266558
45.931452957335246
46.38526935551871
45.888949189603515
46.05192325909077
45.790855024265774
46.05521673338734
45.82960485071082
45.583291790711854
45.740870875548104
45.75882136727867
45.71338458540968
45.26758827528978
45.66201926925586
45.82193939850055
46.26284903664337
45.927566427291694
46.2601568358638
46.28550285321774
46.10094880439373
45.80771654606231
46.42095636651705
46.01374723526192
45.984584235693724
46.02816631597436
45.989156228322734
46.27564137295984
46.363425864255255
45.99388893050174
46.22180917607209
46.11566819502844
46.404323970442555
46.58950571473055
46.25249557887461
46.11360197587784
46.32670796789747
46.001264018376304
46.102923832184
45.766799458331285
45.978653547121006
45.493504580221924
45.84536518807054
46.0111384156672
45.83433362073992
46.08832773278025
46.13785111814223
45.90163213893652
45.92551381210698
46.080914740539306
46.36378336396182
46.37718305052892
46.345242585851864
46.42242895916984
46.43022731571071
46.166755543679336
46.38500618208998
46.041154418799465
46.294912885685264
45.904425843542576
45.84913329595367
45.75963086126306
45.54165617019461
46.240478367433646
46.24157464097613
46.29378872802713
45.958665477636984
46.00963698177948
45.58286724923861
45.820372976632534
45.88590312199066
45.83421172227951
46.25792661454578
46.05267878961223
46.1676544323629
46.45981302493209
46.52631094662782
46.05123464338215
46.30474474362795
46.27287112913726
46.29804836955199
46.461777758226724
46.26722589066922
46.11853596868712
46.228285438869534
46.53385390597611
46.09061151466575
46.02236539078729
45.72568894899427
46.09041079122507
45.82428982510265
45.372126395870964
45.91369123399948
45.95324553514345
45.792865717121884
46.13933250581656
46.37935151308031
46.38987167445241
46.42339472182789
46.408309780204476
45.848185046706774
45.9547170374536
46.37038069965081
46.59660008740313
46.387103479504184
46.53112787342711
46.63134245878069
46.61407459391536
46.234713118042386
46.391728886023124
46.420172182120474
46.22249295474573
46.40260136594245
46.631052179999706
46.32941695094549
46.420238549736986
46.59327452839596
47.02065210096845
46.79776878319032
46.47119675360086
46.767698896158976
46.72735476328753
46.286756528069375
46.720109405565616
46.80244801563439
46.49024712848476
46.629774109586414
46.61806835090056
46.59963909047009
46.98508073311511
46.89053603700388
46.77759186392441
46.78444291530273
46.618508166360854
46.41297676495061
46.333774832387114
46.5483963073906
46.350292647825306
46.434481366865135
46.42910694491299
46.494486549888094
46.41199122820522
46.27336198932876
46.19999522588495
46.39050693229883
46.3907604468959
46.49325050244949
46.12052715539344
46.373040910776304
46.22346402623795
46.45007761454761
46.559557787522806
46.37013316848309
46.44503169945282
46.389058810382274
46.616262405999976
45.98192178659036
46.023618910943085
45.88701680995397
46.1715675184124
46.25188749512777
46.33080645091662
46.32736467781223
46.16391211477595
46.41484409413234
46.19526086024285
45.93346160587102
45.928984960823236
45.82688972542178
45.85887527930563
45.87617258461578
46.089872021041266
46.28405065653297
46.35441392495696
46.28466699028892
46.26322771520037
46.272881045946974
46.126743600228295
46.119624581030315
45.963815581743404
46.10060195558114
46.21597174977551
46.292957033065164
45.99463422542799
45.75954413838597
45.91883762332649
45.62620208240887
45.93670125589324
45.84224263603316
45.656741492375396
45.87827777832005
45.918393533123165
46.19252186601148
45.74068800853731
45.47622627085236
45.730619948794626
45.949581982577065
46.10916205856854
45.98590781078096
46.40395444079587
46.48529667216445
45.64388440023347
45.94329062514232
46.223479791993775
46.3565940748094
45.78594071450831
46.0156779441046
45.801286111079555
45.627982446515894
45.7865550945158
45.24994113047762
45.19101813993172
45.66309501577705
45.930458796440206
45.52372955219424
45.62456998659493
45.6630019001896
45.91429606562395
46.290708657708
46.372199463598356
45.93924099206185
45.85763321981228
45.85300186466555
45.68395040705663
45.80438707175298
45.94816576600966
45.789440337960485
45.58755192573862
45.157611697747285
45.63272407929447
45.69910608805492
45.11568801975131
45.390471503384006
45.223442550995095
45.105302572209936
44.98309194738987
45.24505286956686
45.55789113899526
45.25934183860093
45.294598612379104
45.06451498942955
45.26226427177867
45.137797460713294
45.00994860596642
45.04036973088122
45.19572979216935
45.41957761684946
45.38908245280935
45.50028875581731
45.646127398221246
45.46230043370311
45.4040346996326
45.76372670335259
45.92648053954325
45.84476104111589
45.66593186545194
45.54145674314543
45.72764863749369
45.742210930434204
45.820777863187885
45.46817791039331
45.86256704738881
46.04117628433672
45.678435235214444
45.53206211147417
45.71033726877518
45.41876866753266
45.404069265635876
45.653487243617064
45.46295176078039
45.53868443728055
45.430925990118645
45.672748320104084
45.68435351678621
45.15856982682773
45.196398617218456
45.370909286228816
45.5560625814062
45.588493419086554
45.40647712133355
45.593042552896726
45.52869717461087
45.741533483410144
45.87064863149822
45.42347682384081
45.791548608591626
45.63461301937961
45.81262132522728
45.590556742165816
45.56899610622802
45.59043228322247
45.59641239757857
45.90699991242838
45.853241806787565
45.84756836813844
45.72279355876633
45.590850848500224
45.56186048530968
45.479346344732456
45.483619102568944
45.599245576990285
45.45970879415784
45.66799552951247
45.68084683216714
45.64488159328924
45.9609597433526
45.978284359002885
45.97561461724833
46.003482463664696
45.77936547927101
45.64200521527827
45.545082326940374
46.13451589147383
45.832098114979516
45.62501284506082
45.46119505134847
45.6121015523598
45.634947093746
45.453883007912886
45.502857019861345
45.63816285345574
45.68939202138316
45.9170496973937
45.35849232803525
45.724226013239694
45.80013509734778
45.82288988750586
45.9044540238537
45.79990888520772
45.50472954468066
45.377785240828146
45.419184271873974
45.3865819623583
45.2902722646988
45.096657520465975
44.95007580912833
45.14774041170433
45.54992180054272
45.437488470347255
45.31051907786388
45.29013137020759
45.2862595716975
45.500327866499525
45.44751301258029
45.68289185493836
45.63317838657719
45.49375224053416
45.550072267782255
45.49031684285547
45.26243549437596
45.36044054181741
45.426648727767166
45.109095354569945
45.59290854637015
45.580069672378315
45.72173243004668
45.3332962796738
46.07462570944174
45.584535956900034
45.92157945607782
46.0422327367376
45.97724324299696
45.68817028006891
45.837541229614565
45.68651203482881
46.067420384379
45.77110328341715
45.79967975010865
45.77697243852188
45.77323987941803
45.673991519372585
45.296106378729284
45.70764897587441
45.49376626433742
45.28934365229646
45.51470050074309
45.33352554838489
45.58330799720316
45.460716937535295
46.21183715344001
45.984372353380515
45.700882319630686
45.47234588068882
45.22642750083215
45.40709921033265
45.15013516808921
45.59124842662836
46.118877049714605
45.51240287542918
45.75363886320685
45.6382382458784
45.75434937107733
45.17986772309752
45.50217443850523
45.680442186765376
45.60121158988882
45.67764389425461
45.7529268036888
45.64224489335031
45.853741395538215
45.53669479450713
45.716213190086286
45.496542772230725
45.54195918944914
45.49520507044967
45.791378544153105
45.70660519294122
45.862274835988295
45.91116436676821
45.96991182210681
45.593806009835745
45.43926802071156
45.622998957141775
45.18023166812084
45.200973236889766
45.115797379359954
45.223910028793725
45.519651395009475
45.331243277953575
45.7052946288121
45.204684639471296
45.69887981029452
45.61617028582229
45.06370803889741
45.51783368084231
45.10317785232352
45.564019877012946
45.53817312434312
45.61976783477529
45.918317630622084
45.755974811168684
45.58866664934941
45.36136441096834
45.55184434331358
45.46800684869519
45.75977313139976
45.992295240115254
45.69349662265686
45.535318702965384
45.34969959346575
45.56811710572417
45.75116716282731
45.659725992396254
45.95617851444329
45.6449549295941
45.850473393781336
45.89370672497074
45.8918450940249
45.74376710046649
45.48697256145354
45.156616598946066
45.66719108731167
45.50242285476281
45.70198678599619
45.373613396902485
45.465918448806384
45.720226247140964
45.373244983737315
45.6753697620998
45.218060177452806
45.435879791584206
45.25579955126322
45.53448478380008
45.694906823838046
45.58798686416392
45.27362487855627
45.191026798673654
45.349222721896545
45.29279770038935
45.33263997635787
45.297606611501806
45.250374790463894
45.531556683000005
44.769869058387144
45.31666233587399
45.20795626873549
45.02448836700158
45.18633281368565
45.45601467447341
45.34227630197977
45.904898547220974
45.617442994523174
45.91829794476649
45.78338536585556
45.955377485983284
45.87892395408335
45.79034323355887
46.28037014545196
45.78140330801149
45.78477660941015
45.78877615352683
45.94744541045365
46.115134901022294
46.28019483643069
45.758995465648795
46.08264537138921
46.287384386038354
46.02046292620301
46.02717511091998
46.118869311967956
45.855986262571804
46.012854952868324
45.74242681621189
45.963229780183404
45.80710576970466
46.17111868105154
45.71406812756185
46.131523076315034
46.44458784522051
46.15794502516064
46.297961285006004
46.16524476814637
46.046202141920496
45.96115289993366
46.20716413700439
46.13136254962095
45.991545792463576
46.172011071069434
46.3148287597508
45.89719621496686
46.43715113802827
46.20872872668504
46.14674554960255
46.289660949075675
46.507912103303
46.18952067345507
46.07222457568049
45.84215964725985
45.82947533392859
45.725684397368624
45.77608564458565
46.32069136296574
46.10623957728348
46.1564154292234
46.41451963830761
46.15781526758162
45.87990311140879
45.774757810833655
45.86090656939646
45.84311078765462
45.93176431503049
45.53434776888042
46.02530268664502
45.98668669411973
45.80330752586128
46.0067448558373
45.59295633615084
46.06191591381081
46.007723709493156
45.84886254686347
46.12089920827546
46.043073638888615
45.83324480470384
45.77152511504486
46.0220459022915
46.1654653130689
45.87403107127251
45.75192210540929
45.696008993643765
45.861023127024104
45.613234605274414
45.3884925453415
45.91024278609885
45.67667602563728
45.98055651392262
46.28716491016728
45.75296938956534
45.989169710074904
45.945621598814206
45.70914970676609
45.86489371606485
45.959773194852524
45.93956681117215
46.02512542324102
45.80200921426905
45.89376930451815
46.26911938425234
45.66164117708008
45.59405746800242
45.337323771627354
45.57612688936161
45.15871344703376
45.14542494943204
45.4001352194607
45.12800553456301
45.1253294952512
45.315484207117464
45.78811814538529
45.69828612964959
45.67494255322239
45.66857472040458
45.837074448248025
45.49681516431331
45.42476503671497
45.69114235061591
45.84894183600792
45.55333383088111
45.66826190195284
45.53829945880696
45.22510152958479
45.3276902488235
45.15168883579257
45.174462850824035
45.20028924618405
45.687214221035504
45.44896703917785
45.2430008650694
45.095554051426674
45.28596523323645
45.30458713518592
45.610330770933444
44.99768102979127
45.3320839662005
45.469182617057214
45.334246807603606
45.7847670785011
45.615674812361114
45.472690695117
45.283061143206204
45.49572854506273
45.39814091949864
45.28231173694837
45.495008699239854
45.477557263027386
45.452563578119154
45.187700727350446
45.295926893542514
45.10022866329009
45.34581107706036
45.4170003820017
45.30073124225891
45.284505654220524
45.2832953181715
45.69251580610036
45.588986270547245
45.61173680340072
45.51509830882882
45.32059003448592
45.11127545857352
45.376259001861555
45.7418862614458
45.688384411634395
45.9281274494458
45.86239517612169
45.75396759809781
45.58776580671718
45.95218878175914
46.16216247370471
45.98699479992685
45.86483661127748
45.797932004807734
46.07992088593069
45.975336673255896
45.66843756535975
45.826675597317134
45.34326985882698
45.50098805078503
45.834044119423595
45.90596488501492
45.52203531756603
45.56882471532067
45.72096162584431
45.77749329276242
45.78922660278393
45.73998648811331
46.089126777650286
46.01493916999994
46.531437780335104
46.345530087900194
46.38562711193035
46.16439211916765
46.08418509763296
45.93263212869892
46.053954414777586
45.85653775624611
45.711720111971026
45.509627808182245
46.063383220482685
46.136807591481954
46.57928025384127
45.977677293564994
45.96973487341268
46.20797319457801
45.923074160215776
46.113512540597604
46.184613480509576
46.08458186954814
46.19721991923128
46.190913222013535
46.10706582415042
46.12432740368421
46.4370573219466
46.427021402618564
46.29653268599731
46.34733647782365
46.41722059574782
46.32305104599748
46.64013576512942
46.42321023186868
46.687815882199196
46.081175207115635
46.05348758665906
46.18126519118527
46.31417207671813
46.48310383027388
46.17965485463672
46.11028874916933
45.99663424961539
46.556678770343694
46.659508831796806
46.59632209474963
46.97451318569546
46.625607912610455
46.71840165694313
46.49380104125546
46.48921382140936
46.091768197119166
46.212322974965524
46.51636508084121
46.44634766339625
46.50265405111641
46.44470722581491
46.644871363828685
46.27120145733045
46.58675027650896
46.64448441463988
46.44247483917878
46.22766606210555
46.017998972241465
46.019550902353274
45.94109115833164
46.428775224382655
46.21702113023766
46.40675114176252
46.27885847679703
46.355782478020515
46.55037106044107
45.91490341140058
46.14316685815705
46.11635425392957
45.93288475545119
45.496057697789624
46.035068640504605
45.82520970490471
45.97184090314066
46.17463589204045
45.9294654482632
46.374014185419185
46.19842445746351
46.06701943589644
46.18529983729238
46.11599056724863
45.91849883750299
46.22666890483703
45.906820691829786
46.23020038483443
46.30039340218784
46.44635763386357
46.26343119930243
46.24079812107895
46.527568850678996
46.05064919202666
46.371545711062694
46.83476003677851
46.58218867534056
46.415501335724976
46.09939918904648
46.44940689057451
46.21754282180655
46.71400173067444
46.56015794551118
46.60876139534583
46.500466715732635
46.54079740853449
46.58714450904098
46.434959446418986
46.37454472143506
46.67746497525095
46.653259606100335
46.45554625187217
46.89711782268722
46.680438042060985
46.613044264164614
46.49820417869424
46.10600222235544
46.202117094272914
46.45215664610254
46.338800900838386
46.248068331691385
46.04762991270635
46.39663589040819
46.291923015875895
45.92382759290202
46.310913717628985
46.34113082233625
46.09292433043164
46.106752281582544
46.28608441086724
46.24906382716773
46.04848992801638
45.965085444498236
46.17360009080167
45.98730513733328
46.29718170077776
45.87485875827271
45.90741640858721
46.16138291026854
46.00783014952264
46.06425895229201
45.75776727645206
45.5847801336359
45.88338135977251
45.90461203057007
45.91597367890805
45.8357208077432
46.009209431343145
46.04745126164986
46.42209964574435
46.24299194752036
45.902939908445646
46.105921947437984
46.012889444034336
46.02157768532185
45.97386423820208
46.13463789958721
46.44415804579612
45.963358058660354
45.977411073178466
46.041507440452854
45.66348048108838
46.011766033085
45.65250698544407
46.158084589367306
45.9181849872983
45.91086309146292
45.730957540099915
45.42363822284532
45.459199776143976
45.02492968191411
45.03538683530484
45.377904876141265
45.25473651432001
45.4683302925281
45.26515029479288
45.569731034818105
45.3500154681864
45.76013735342956
45.709737806308304
45.7872577735456
45.75628821327452
45.86576930358907
46.10550436232951
46.008494865774075
45.8710871517043
45.82473072957487
45.73652399700106
45.7431731903802
45.76470183519105
45.82660279778565
45.74388702148165
46.04088478333038
45.883413207422336
45.97520852297199
45.6998536086685
45.98329914812549
45.742607137743484
45.91767322053866
46.21012910220061
46.11452466772028
46.00253684845767
45.72254164809461
45.66544138141358
45.59731107795468
45.90912949952132
45.92417664448213
46.18620355092746
46.41874947538787
46.02871233794737
46.28634687213927
45.73257948184755
46.06566018002881
45.83567762871416
45.97509627522793
45.92623774601685
45.938659531618455
46.32403681091789
46.015508332563236
46.40617992044305
46.143430303403704
46.36745697715688
46.219816109850136
46.73958301997156
46.69709007717803
46.48362172501972
46.11965044991387
46.25039876071403
46.34304694826663
46.20242615583271
46.253702406935
46.305885986355726
46.45283162314095
46.31664219649018
46.082264177913466
46.66545535091286
46.340614832210264
46.3872470287017
46.684187854640186
46.24031350502788
46.040256811112506
46.091698422650104
46.52066662650501
46.234404023696385
46.13459678721705
46.37363358669756
46.65130719912338
46.68828973389929
46.30777582330693
46.56020746696304
46.37476019264096
46.678399093971414
46.621145923357005
46.759623493083744
46.140630105959204
46.32687955200157
46.44386429073066
46.18638667539799
46.08085159335495
46.1571781097205
45.93374041980114
45.722449336639315
46.11575355067295
46.23685400946721
46.3154326250675
46.19600205373017
45.7112057495104
46.01960031416847
46.388858955287965
46.37542648109774
46.45824138176506
46.47131133899038
46.39840332691955
46.485155051434276
46.32534239651619
46.244217582292585
45.98903122906977
46.29282587945556
46.2131106183445
46.532069637865135
46.374098152133065
46.13901303146441
46.06755707509895
46.57803470794693
46.23488058875209
46.41605048533609
46.32735660617166
46.03020005935005
46.138662847812945
46.1063900570308
45.950319188082865
45.87434714815478
46.02893890412088
46.07770139787647
45.97075663030512
46.42309418319564
46.6048674018474
46.49748048793875
46.405487494876816
46.64456275130549
46.4471055532324
46.262801216936055
45.90924676312237
46.33305726067573
46.45705192537945
46.638090159363024
46.377484790491664
45.76282866877044
45.716417219893046
45.62412282589104
46.24619147795413
46.498559115983745
46.332098009585515
46.081226800984226
46.28537398354106
45.82584472328106
46.00473673623654
45.944365262615335
45.8596102583054
45.29008822257424
45.12212546794096
45.42061121032881
45.39565385738639
45.55213927336577
45.39170073684466
46.003552282365774
46.111479889872285
45.73161818003261
45.834622070898206
46.06319530943976
45.91214522652983
45.84848016449013
45.98732238397198
45.96464094206697
46.08426008490563
46.26361669674876
46.254445754824395
46.32188230197125
46.39188826198956
46.54813842450546
46.47195668606683
46.35277441187116
46.00711563262787
46.092428577511114
45.995034275184246
46.1187315956
45.91929261776736
45.801344519490435
46.20079780089988
45.90286579012432
46.285093939056985
46.10460830846349
46.31282704523357
45.83345361171953
46.253764318963036
46.345054384441724
46.1760113465342
46.14813360981497
45.911528641154206
46.02427394465967
46.06235292369856
46.032450672229814
46.420412811423844
46.30508983717615
46.65590261542371
46.57805500413413
46.551224042548256
45.96020134655661
46.34447852690957
46.115232679263464
46.0922181523064
46.36397701963154
46.18374189283381
46.704351932509624
46.4713450157317
46.520193636481835
46.21863749457157
46.07849294830976
46.005758650146944
46.15966132661847
46.54455305859125
46.60019133698044
46.71120779060379
46.004241549643915
46.691522388622474
46.65062961291042
46.59989517583679
46.34730165672542
46.291003904842455
46.35060680297046
46.30906964851767
46.31103679610151
45.86446113028839
46.15900683114094
46.00588352456784
45.84062728475066
45.80765087165528
45.616961185505104
45.48301970193303
45.536592016503306
45.5744858451569
45.57328004842706
45.704001475195525
45.55978922822337
46.11788494637607
45.831169941649755
45.99603698218839
46.09091246448169
46.00241228602416
46.1333605753794
46.09259646218093
45.850978447158106
46.41231207232362
45.883520626220765
45.71957647703768
45.97025908105791
46.114700493250034
45.95599286836781
46.05393084434855
46.11266830875634
45.96904002825933
45.73302211463457
45.69208507671734
45.781504767914186
46.08480592751929
45.58470035635704
45.70565772944805
45.5341615719532
45.824917941556166
45.856583098880755
45.62660700038124
45.579617640218004
45.401420053457585
45.43059544910149
45.63990184703383
45.807885805415395
45.69109595869723
45.95024450990524
45.81478581032227
45.94737076337772
46.119236876913
46.069829136578704
45.96139240414364
45.62362144401439
45.75551229238335
45.723476227368224
46.08776221648634
45.68538186233806
45.79370737958763
45.87734297918204
46.00133639561863
46.220385568696926
46.662382607063414
46.15976921883491
46.484526205855545
46.58314401516633
46.69491378486345
46.10633715856834
45.80571220361382
45.92923614024739
45.96432948785311
46.05992928197961
45.77336087084994
46.09642304775873
45.49376038965994
45.720915056649964
45.53844538934657
45.8294521712543
45.71908567666994
45.735261512554295
45.911574285167504
45.637944584264986
45.865250508777514
45.80335563518856
46.06366096694823
45.736737334451995
45.96174034487493
45.77730091175926
46.2105625216689
46.07545442911561
45.656323202322
45.92710051226992
46.05613468974844
45.960667965556866
46.1092368284827
45.97852043956962
46.09805713186745
46.20953962796963
46.33054123919679
46.29728073393668
45.854846875761794
46.01617148132844
46.28675181488663
46.33526235523425
46.51777682799628
46.44572334320417
46.08833210618879
46.08544446717906
46.25778949427335
46.57248263449893
46.706095973956295
46.38162407427381
46.23124373344933
46.16997944355575
46.22798783232743
45.94302904591972
45.810890697210304
45.4466880934497
46.008142110078964
46.00623600542152
45.6152007919858
45.881883140825366
45.57100559706393
45.75277378223124
45.75061086849404
45.690718571474775
46.060252055186794
45.98155983695245
46.08555572185103
45.97607409060297
46.27584482396372
45.94027130460469
46.36485090084376
46.30656064652597
45.908077719390484
46.10642202299015
45.96830790487417
45.398020801263414
45.7002857063814
45.68755734603887
45.53879176022555
45.586856486262015
45.89473268232977
45.670245693997494
45.9450647391686
46.36269386097672
46.1214328131136
46.19936232559233
46.3933364115054
45.74730834457802
46.33642266528988
46.26265876609933
46.1025033357289
46.561662469832136
46.04412574287809
46.17093784392815
46.28403589631612
46.287577911814815
46.407866327366264
46.37146357132019
46.22459588989193
46.06746171388423
46.50041834011323
46.17597324587213
46.17149610782279
45.860227404995214
46.09766661033122
46.195329811541335
46.42881235667356
46.17234290701721
45.9230327875985
45.99960641356066
46.30229376510348
45.932288646384436
45.73895508035625
45.809357413146174
46.040699340378886
46.24018035639258
46.557105771570825
46.24399400398606
46.260039042303774
46.413442658704
46.47660311420827
46.49437235184967
46.5977626315554
46.318268191250695
46.730087032885145
46.65387801693221
46.52339784189304
46.62167555623134
46.5367713007364
46.62152968315303
46.716100717939604
46.385924481081496
46.38374660260453
46.426807224054386
46.53083159609296
46.727833000509115
46.953739165702885
46.765359306447706
46.64527090380952
47.07591735411163
46.36838734166141
46.53893376703811
46.689173577924315
46.83775047849575
46.5801907127665
46.35072101571032
46.54584211810228
46.539855249535435
46.46071603657888
46.477094031988834
46.70107208911698
46.546473103218794
46.79344301860743
46.93086177231941
46.5153069170402
46.704052027456385
46.40505647019362
46.4752494435073
46.4990751287686
46.34977758734058
46.20608677137662
46.395086122449015
46.15197638214702
46.371116588541646
46.15240818718841
46.33268913921554
46.38720263086653
46.567584855594724
46.31431278645696
46.29381375844828
46.420729961426964
46.76166815417101
46.742854982489185
46.51678205044578
46.01830763206168
45.993947178055734
45.69334808560723
46.425827508254756
46.10561195505104
46.22390659124622
46.439071054164366
46.45289736782151
46.495536010506626
46.30657566856518
46.80433895720519
46.5155380505959
46.408963934073306
46.30891968687323
46.8322014666768
46.70831578419755
46.68777949484196
46.68024023449069
46.89819355993015
46.95335390809575
46.91357200511517
47.00469964920819
46.896778009903564
47.06114207184518
47.396103470116955
47.00325226695292
46.94002456779336
46.656603173435286
46.77699233419507
46.892459113342184
46.611274560136266
46.4959168397286
46.19133702579601
46.371787621456086
46.041876142336
46.36235411838432
46.18915203639777
46.21253834789981
46.29155728025429
46.20132891298862
46.098503337943924
46.15892691167005
46.37643665222434
46.264610764914025
46.412706437368136
46.10168193370093
46.44064635318103
46.18230622232508
46.15026657665229
46.032859711212424
46.07662022551117
45.85292114769903
46.41916313710333
46.22748711913041
46.18502335580164
46.17878809518271
46.05469304674718
46.22055452716826
46.22618353631466
46.17977342727166
46.353552475987584
45.996190581344855
46.15386188132948
46.459700619374324
46.27720616583814
46.36406362711941
46.23169840192862
46.67949964462609
46.35239342056869
46.36410145746955
46.36179031620121
46.623618503271516
46.414561502918126
46.327660357104484
46.68909860601559
46.25614624903037
46.15907944586412
45.99951599665381
46.01056557349533
46.252333022613435
46.12635954145915
45.74250933756789
45.92510911433376
46.23503263288163
46.51575520564849
46.01149898745274
46.055869123860084
46.168416990507176
46.18412074097594
46.43448937713429
46.51635883756501
46.165065003326774
46.41335934894059
46.310357839788054
46.45864114008659
46.47022195024615
46.44157675410374
46.800073885989086
46.34709173290241
46.160611665294034
46.377413552091234
46.54315907108078
46.35649689206232
46.23190969802334
45.514611797551176
46.29618231698141
46.05549540514359
45.655362988940574
46.049283044781255
45.93156525071266
46.150423684226546
45.658114752992915
45.81889315422197
46.1194111945168
45.79196091894902
45.81607086932881
45.597472223978606
45.94329573892315
45.94509911300717
46.01848843534974
45.93831740451128
45.83826140065692
45.65407661323224
45.684493484745204
45.714082093425276
45.976604228057475
46.02250195039461
46.109176715296584
45.873471056658204
46.12386461238018
46.092099732233414
46.32507771308946
46.38662593236351
46.08682957210705
45.94382480276245
45.8669405150433
46.14307435575015
46.15034631070647
45.814323736942775
46.07896819983539
45.97099596384554
46.08313313010677
46.05283077122634
46.11427920918796
45.8108643541961
45.76487350092746
46.123299799672566
45.87564388940603
45.53173827305206
45.923792260148524
45.95657369407215
45.66521796469374
45.65143981335501
45.63360757026033
46.20113079744156
45.89074200787765
46.222030007145854
46.100035044060846
45.990758200033426
45.771980494114864
46.15769174388975
45.96522849937436
46.13387114797631
46.211923071283884
45.86740160654616
46.17815701726586
46.33559151674281
46.50711182744602
46.08506668672232
46.27804219332642
46.379494326523805
46.27074274223782
46.29650986322157
46.47221709803671
46.67477936712702
46.396072762052036
46.236792715914554
46.11846262259091
46.11961552421711
46.25483773650463
46.10246862967633
45.699285437832295
45.90011891344068
46.27736755914743
45.76557599103098
45.91156827606007
45.780934264537564
45.926397357086906
45.92155010122734
46.50366602345122
46.424783898312775
46.19880976696374
45.866324478431814
45.890673166661166
46.27007255372163
46.46579031726517
46.44828296129542
46.828732266088664
46.349678608894244
46.50753039290454
46.271047695879034
46.10341826769371
46.49504146164571
46.214119612475926
46.039425077756164
45.991233945094265
45.75295692368913
46.07851438170305
45.88005493978529
45.94612488727233
45.428916508451785
45.848554384760654
45.666709566795674
46.05839128388042
45.98562991875208
46.05335269446443
45.88073614997393
45.83010965174182
45.732488155583226
45.428228227153205
46.010963240065884
45.689867461062576
45.941677354914376
45.74436241843262
45.91089602245944
45.87231331119707
46.09561084323492
45.66546637439991
45.62988168094992
45.879294208049494
46.33779505318128
45.82585952557452
45.963283280752556
45.62970208339391
46.17107300528019
45.92859598762735
46.013116714504044
45.953588747019964
46.16308200642381
45.83990480363432
45.645008919864814
46.008206112840575
45.47688851292411
45.38912603617893
45.41577556465655
45.1664708137477
45.46760784458374
45.37799121068063
45.502783971233846
45.62941103314764
45.77248898968553
45.38874198398426
45.476279125071734
45.521938388299
45.77419064594164
45.23068624076047
44.939341479563
45.048693086652165
44.661302341407676
45.01940083017724
44.75534348160538
44.682204937720584
45.00088549684882
44.95840434787489
44.96103780783382
44.87055820288677
44.95009149448302
44.648922767611346
44.67498783616448
45.04474690844812
44.771890929718865
45.02633960951782
45.27859492451386
45.16257550734314
44.880332950076024
44.829194644217274
45.313588102283035
45.44459641380663
45.95014048325325
45.49734676436615
45.853255067145206
45.84688133974122
45.67935102481615
45.87268366082144
45.86689508192376
45.533322401092626
45.14073817590234
44.984441524559195
45.00225396048919
45.07617172186458
45.26467758270094
45.466609971418414
45.39558360003808
45.79843097000988
45.94053245244812
45.31804368981331
45.44026153886339
45.518451931999884
45.83003782975111
46.160656948504574
46.28493831569341
46.28967210338196
45.82866470347625
45.77146273617065
45.99371937790709
46.12202879307904
46.243162353566106
46.242376107881036
46.129396067523075
45.86025027954224
46.100886698653646
46.28683771354834
45.999283897701474
45.89056973842679
45.860268009358506
45.89671730364786
46.02927970360689
45.66857885993105
45.62410781759533
45.89017414980531
45.872600176346566
45.8498831006154
45.84298563243226
45.91210431664732
45.76500982138043
45.82638906895596
45.70245019066872
45.417535583150716
45.513133511898744
45.57430149173662
45.918682232127054
45.77189907693166
46.05238138779112
45.63081295346602
46.03347605278882
46.134709849443915
45.831031948199815
45.81389559889145
45.71367751617311
45.69958663647058
45.441932849949566
45.44586724596697
45.893226004244326
45.54423321121066
45.37372726325504
45.271115057026925
45.502972350802345
45.50903162248383
45.578690511664206
45.46496395140923
45.59179859769853
45.55486742160761
45.55848518945515
45.76202502935149
45.86884977815827
45.87481886046092
45.78840683948627
45.882056487626
45.565789653588986
46.163261847586234
46.2594030512093
46.12602804777293
46.28611653193719
45.98078490341453
45.962798004020065
46.165827839503415
45.971842970705616
46.283123349422176
46.33282291944647
46.00821365578271
46.53916091175951
46.316881966733476
46.43268609039312
46.42033056915596
46.13588762075376
45.95285347452111
46.527000366730555
46.39123973234659
46.050062423580364
45.570716806035264
45.70257771910779
45.8213693499585
45.93628143673817
46.20902185426165
45.8107119958786
46.266012981507565
46.75844575189844
46.008610007901844
45.771671085485494
46.21581728300811
46.424097284075145
46.61719276213326
46.293598972877675
46.05805303469483
46.43641351763305
46.24447993981225
46.74757441632918
46.80727558847134
46.34489143222919
46.533593561608136
46.632422818348104
46.72657199079685
46.4567519944659
46.54124023253995
46.474554608294916
46.23057296735624
46.376477294969604
46.33154919243318
46.0805535989667
45.94436369343028
46.200942340425314
45.867109723786236
46.28113133257963
46.34001029572205
46.50416979349843
46.422961893351186
46.269182275266225
46.35103763603453
46.263415872866915
46.26640633658588
46.3620948771082
46.31405163405848
46.5040829507485
46.4215082573992
46.35662024923568
46.39758573012533
46.48015068906721
46.59329698826189
46.655969642061976
46.720364985110116
46.802498927567946
46.603401021423
46.85622576377569
46.73225345316541
46.43987774892461
46.18929492475867
46.253990129677156
46.01624757666132
46.35784034732461
45.898883331361475
46.219880744444296
45.87556370066658
45.963955852877184
46.20959942896468
46.19816468768109
45.71852153894375
45.9725952072635
45.911063325522214
46.117673674769854
46.173067223246704
46.52785672461762
46.453663983815076
46.39228401017174
46.332121972193846
46.33227574816927
46.21517107020941
46.31290825310303
46.34151920380644
46.35795574094581
46.508201862767166
46.121121344161935
46.052900287931074
46.41384216024714
46.4488568220182
46.717161340618055
46.43929114702413
46.28295391165218
45.8479454556605
45.55515814340192
46.314223755173096
45.9502524199832
46.14803383000675
46.18248246797176
46.21550858706761
46.16742788596242
46.13840617419029
46.08892473613986
46.323549543528145
46.005495351994625
45.90784964465314
46.04698214180707
46.50069737290699
46.339314930251994
46.21019318545764
46.22835917875787
45.909496871658554
45.7401812508731
45.66733629990593
45.59718712782274
45.68068498823984
46.02286295427074
46.00643980653198
46.36290885685454
46.43997785748197
46.14987060868524
46.21776000521481
46.10433570039493
46.19000806482562
46.02457505720774
46.30569256293422
46.184592363245486
46.71132846731367
46.50641904255015
46.54929040374135
46.702587290818954
46.268340538262414
46.176352331859746
46.34091625708916
46.33466106465263
46.604931460067924
46.522648017489345
46.890897987297095
46.3504088615106
45.771018363123986
46.2184233400079
46.29532086150528
46.12620822332619
46.72154379522718
46.48254993368406
46.60732679889975
46.89983313832217
47.02433295200051
47.17102713462361
47.31472879240749
47.04180562058
46.70989932905424
46.503270412083076
46.154711222684476
46.004285880148736
45.88796464121763
46.3511315549991
46.21784769733288
46.611815585622765
46.55412978599557
46.74618666415069
46.25089502937302
46.585062800039886
46.8323485797639
46.350858033389166
46.166923709554666
46.13013142862751
45.985606392590995
46.060548924334796
46.098420736970276
46.551995885422244
46.37996961795953
46.594668150969426
46.46298192563482
46.52615922679274
46.14540683618737
46.47724121543045
46.48698967517354
46.5907442324143
46.00405023741831
46.49472820252553
46.65242509354259
46.661096478931874
46.65428761790875
46.454689569670116
46.29461349121334
45.850369670458186
46.46178662526181
46.36163645274102
46.588701955936266
46.43872457678901
46.67339670376979
46.754887938078454
46.89271360868845
46.768590870638604
46.484346126423105
46.49960163795805
46.764564792195586
46.93703049120034
46.67779479526323
46.917559423211216
46.854378015576714
46.871002206418574
46.35024537497033
46.62614530697972
46.378988578499346
46.73667717539151
46.40623053266837
46.56553397194388
46.56328859219302
46.66394802496191
46.23112993632347
46.12991343372193
46.13823152685178
46.21400392904235
46.087902676043484
46.231011240911265
46.478252539616875
46.5249747572813
[truncated: 98,002 more rows]
