# Supplementary material for: Comparative structural insights and functional analysis for the distinct unbound states of Human AGO proteins
Source: Sci Rep. 2025 Mar 19;15:9432. doi: 10.1038/s41598-025-91849-5 (PMC11923369; doi:10.1038/s41598-025-91849-5)
Supplement: Supplementary file 6 — Supplementary Information 6. [file 41598_2025_91849_MOESM6_ESM.zip › AGO4/r3/PAZ_MID_distances.csv]

cm
55.333590838956475
56.08829869405697
56.24599772726042
55.502819456842204
55.5045185461248
55.91571533717978
55.59082909601312
55.250250093343105
55.70566274452247
54.87058475043909
54.56584579468088
54.551445899236
53.91833501862178
54.314799727092364
54.46420079650317
54.773899624393465
54.23476530529749
54.40467588825718
54.601061550805376
54.443643481988765
53.89268110238668
53.83446928113139
53.94809975112309
53.57604509529107
53.59331335523599
53.492240950719065
53.467727715641445
53.21775048524859
53.92152972779012
53.62681404725233
53.61794751583548
53.574398838650666
53.13084005714595
53.582232972027136
52.74712915872328
53.164566352230544
52.510852535749414
52.44392584894526
52.88191060289524
53.15783554484576
53.91834085868907
53.71941372133792
53.94459119456272
54.295889105682406
54.23208056310316
54.43923034209591
54.52658237014618
54.35734299543255
53.79458672646785
53.86686368633041
54.08225357660668
53.833661107338685
53.374083767203444
53.681270554877244
53.79706324483065
53.50494643242925
54.36088107028575
53.72754420502074
54.05809526950205
54.17211857986232
54.37827747802307
54.62412125395237
54.52600324983272
54.48569374131448
54.932762183317884
54.79214879496146
54.79232123909911
54.64344232428441
54.72705406387368
55.23524878340232
55.05896560144961
55.15571799255774
55.05368476268764
54.87645091015922
54.76846153816196
54.9197578860231
55.17708596686545
54.99833285613824
55.02323773133584
54.83065254395715
55.313585489705424
55.33899900660349
55.093327387325246
54.51562796206035
54.85239606427069
54.96015573454159
55.4710847839365
55.085365317553276
54.94362286646651
54.67793602164287
54.99552871674998
55.056230193786085
54.52881085809189
54.64895044076171
54.4878965827205
54.54689437176469
54.57500717377586
54.962087880344626
54.74825353272172
54.76565627972326
55.35073213103231
55.01460714692088
55.311674986126256
55.58523668232921
55.95239588949967
55.39324035062192
55.566651034766714
56.02829354723556
56.133418647722515
56.57161902031438
56.85780123349221
56.85015379989073
57.44664966165892
57.112743243836114
56.28208276906103
55.852546007938045
55.28228108557015
55.764538825459105
55.89770678231504
56.18829632774129
56.09832883155405
56.16194270821205
56.24415973143351
56.55037615705181
56.9210797736906
56.53716746778705
57.0839805954975
57.097010888470514
57.23925947289576
56.485159903948855
56.12496001115121
56.209868144924954
55.86177087181295
55.905560145445236
56.58974901292779
56.122069799228
55.7883169517243
55.36154031200581
55.90097841073723
56.14336750282854
56.03032293949403
55.78857994230396
55.91133743353008
56.07060587611118
56.22703948835448
56.61940157235425
56.25040694356603
56.62377522418692
57.085009782341814
56.4480857887383
56.85191275858186
56.30620034252449
56.60100749085895
56.42945121410797
57.033619082262014
57.17300346124346
57.15294120479777
57.48088397077768
56.74589612990559
56.92704740187049
56.97556968955232
57.08369138809451
56.84075250567066
57.36424562448942
57.71804460300224
57.730423546031595
57.84513216574607
58.09450852091001
58.44366566934047
58.587094248892264
58.917979152943204
57.98043307465099
57.990753905465866
57.56379977857763
57.651047738553295
57.397515337810276
56.91102239827452
56.0131281794503
55.803815005424205
56.36083573472292
56.192526855757976
56.651176997596224
56.36150813733005
55.6758265596796
55.65935683229354
56.16632587711378
56.22608065270812
55.93500005747314
55.40936105547265
54.827855359196356
54.76035484220793
54.85678977026817
54.752626136317524
54.85229286201534
54.63838951312217
54.79612736128242
54.29935789531497
54.798706541568926
54.53174578992283
54.8785263230505
54.77553131642423
54.30619892848831
54.64582023088886
54.807046522327695
54.82412618313829
55.32531653396514
55.33913965323038
55.965269432806394
55.676818777175214
55.6698564499745
55.88804191969919
56.248872040684155
55.82063281792306
55.79776195416795
55.78732816828465
56.067799887962224
55.85751375436699
55.26754016588853
55.35699216365492
55.55268935743413
55.68455693261734
55.55539979202677
54.8982071977435
54.92489889886656
54.88738018974761
54.66688490605364
53.732039558737505
53.997764511740854
54.43748878169998
54.49355132113177
54.406638978244885
54.05484718287108
54.668243826507826
54.380083458084556
54.30404723538856
54.21574337765946
53.99549755285765
54.226101715218206
54.47425053315255
54.64922230611383
55.1406369956958
55.361706298314616
55.99678716505446
55.70166160138116
55.172314263543214
55.7009432562224
55.408803773941614
55.685424279126124
56.181403417527726
56.243541351191425
56.326680623187045
57.07749260391524
56.84559417412455
56.644166486164096
56.80855824421075
56.90754715658797
56.805959412651426
56.64344092174523
56.394471588200524
56.0178635044671
55.8530926750043
55.59978897063403
56.02581473037211
56.191347591765
56.0258402661999
56.554750392810696
55.96749404150576
56.197798003870695
55.93890766690192
56.180342733891365
55.78457160598018
55.84458669459384
55.7867019840951
55.47350016543419
55.31214748138332
55.949057110503475
55.63919566642475
55.34644585278077
55.27499537143761
55.05727862754478
55.58487329063795
55.370555684578676
55.01312629142777
55.40205811552956
55.543061460329234
55.64134309173987
55.65839893306972
55.42420986521102
55.52339080831293
55.339138311944886
55.37052220167847
55.322666110933895
55.81447932643106
55.71114863117
55.28184007257319
55.10099560977219
54.968706515298535
54.80097277447619
54.68913135633992
54.15743755980417
53.800880397370875
53.99883754003905
54.20764092385415
53.77153343992449
54.28139793225855
53.93683814931402
53.52908994426856
53.62364968419551
54.17424947123886
54.30157763807222
53.81473806493161
53.990746891561926
54.47969532683532
54.12246001749572
54.032123365798284
54.08892985644956
54.451397844746225
53.90940377896016
53.87692001129472
53.8490540135757
54.09655482032269
54.309525022582086
53.973852091047355
53.86049318219389
53.647543060396984
53.79621519041168
53.73452227667706
54.27236470784301
54.082878619422814
54.39437603954389
54.15737580601271
55.0167914727046
54.78012314121334
54.61909329365795
54.83635661988704
54.527320028140245
54.70291800744508
54.85144182059424
54.771965738432435
54.650615117961856
54.404535050292964
54.098959216429286
53.88757994545068
53.623786606708045
52.926596829242435
52.68190730583502
53.13617264293481
53.353322298645445
53.46757052776922
53.748381272605066
53.38241482276908
52.78393683930537
52.61995461636551
52.48353756319397
53.10808425541692
52.30806934470978
52.69925701385203
53.09641885633235
53.24729426377711
53.26800361003425
53.31305669279967
53.4896539302913
53.05902322159642
53.05717821198087
53.28643177652022
52.63274051834543
52.855256555607276
52.91777615028796
52.433409160385025
53.11479812894997
52.88362143659803
52.93361680655079
52.98345232894762
52.88241252941991
53.10793984852657
52.49626812938607
52.58692901710227
51.80687307007512
52.183209360784
52.33802950229027
52.35068862121528
51.76478047639305
51.89807714714221
52.637443054971996
52.384124246463124
52.84806926306531
52.76039844498727
52.17111953163876
51.97785442788339
51.78491061054712
51.71304517950975
51.55131606247706
52.16722178999617
51.74560116301346
51.78578953275693
51.747684530575725
51.89186196898792
51.546460810450135
51.70636497873109
51.40276612862332
51.83998067947565
51.817612701828885
51.562593189772244
51.17699892840164
51.72398508078359
51.863743147346966
51.63919910826535
52.146237943783085
51.85503342298077
52.37488922241646
52.16451890198182
51.934706372826085
51.72142519799601
52.13767674030629
52.051966595385665
52.255748738345204
52.276253942941665
52.5199260637401
52.968574012495786
52.37513221302102
52.37223611280008
51.754648511779905
51.53083584041916
51.61484248251248
51.90079632085615
52.44011716233924
51.88512048369147
52.327387914047684
52.915278446909326
52.44760022279076
52.202026835699044
51.907637244692964
52.52910629020776
52.74091489795727
53.36483212224164
53.150736068371835
53.20615463570675
52.953530362474076
53.12140923233827
53.554447491846105
53.30160272944242
53.090993139889335
52.95229818638508
53.35108326919095
53.253670550242354
52.60991859774822
52.742029469070935
52.66311812724941
52.82361705994258
53.01229681556083
52.94332820216432
53.003017951294396
53.151904844222315
53.10411877388832
53.592136180405845
53.60065410564012
53.2619269374927
53.058070368074176
53.21201472646888
53.07765399520758
52.91906395341205
53.29293254074905
53.14890459050091
53.40286479415764
52.80307425802847
53.31244130460882
52.817134730721016
52.9763506912231
52.602891418602866
52.91527036729665
52.65284859524606
53.08894854870612
53.30733466750136
53.06523265915802
52.851921197998976
52.99244882973218
53.09760794407444
53.210764318690636
52.804325066979864
53.43700241564201
53.34455743033474
53.28803877258909
53.42870632116412
53.67584525654831
53.5896430255993
53.99130683255976
54.37645946923471
53.97004982389855
53.8646855416322
53.56445302071775
53.588692895196225
53.47095664382517
53.60116442914869
53.64576198689912
53.50984475502644
53.39643982861535
52.787953965721485
52.9803735324485
53.096819841392175
53.74234025914651
53.838709601284044
54.41845313589995
54.87861543207077
55.045000955139294
54.750368689765196
54.25621904419264
54.44537982074806
54.018573806155445
53.74238702613633
53.59984018861304
53.21863060303433
52.78837765545717
52.708178693716974
52.67435887239629
52.8786714014276
53.254561355258105
52.72838011717695
52.94076153133339
52.90580446422229
52.910973337802545
53.197743943170806
53.553018937153546
53.12352569541027
53.404979817207774
52.880133607259374
52.24897995093503
52.41528080886638
52.67483867624061
53.02830696180269
53.26043336607277
53.17981595992788
53.477372358098584
53.4989595671479
53.510411243902375
53.507390621231636
53.62524301345609
54.24261544071354
54.06882281699885
54.214923708347925
54.229913523791566
53.57414833258595
53.799920484539264
53.083498496441464
53.07140726143352
53.491377263288086
53.664085913390345
53.304960217247206
53.59775002640719
53.78250166897498
53.81836465372156
53.88566811358284
54.070164678597436
54.35452817961264
53.90662116045392
53.673650738349316
54.11993649080853
54.0932591016975
53.895879206567606
53.91612805098566
54.14487780290015
52.98606604233296
53.10272297487657
53.01801769463546
53.49126773932879
53.32511939457248
53.737658188413214
53.773476085356215
53.816887744213794
53.953355079547165
54.233242917847015
53.952497963020946
53.981928954565596
54.78532430247473
54.352016487888626
54.487342617004245
54.57314514421745
54.11308888053744
54.29107480595112
53.97170005494452
54.52121335372848
54.07433340783828
54.074938385220676
53.8156541579273
53.88993226116716
54.040013227919886
53.74112586625788
53.56807909233703
54.159936414223765
54.05984923426858
54.650868601160504
54.345931703975396
53.996858946768945
54.396330486841244
54.68901152774406
54.69475396649479
54.6800393882815
55.35185664926583
55.169759209596336
55.38100678098068
55.61793193302277
55.813962279050116
55.482952095795646
55.38641172948881
55.54366401157066
55.74988556127861
56.33722300030472
55.68899354200786
56.23202984474373
56.568469065970206
56.93753507924623
56.29780032345897
56.60921236477524
56.359713950020065
56.44772831907613
56.116726736275496
56.095829773500625
56.023506866350104
56.349418525367156
55.737818132042385
56.068513748791936
56.5068627350755
56.594989042503904
56.58589692687154
56.3973751557935
56.00907086974488
56.14531477888928
56.66588437009907
57.390229967864464
56.62806106603864
56.69387941236613
56.44451704581321
55.810165385943186
56.590422442931875
56.12542605092124
56.4790048548467
55.97490305478356
56.33083443978293
55.97849667622311
56.30478845419242
56.329621438310475
56.55563199187593
56.76786879208669
57.18413067703879
57.103516858707174
57.170228186128114
56.86746549139049
56.655210564098155
56.98371986280802
56.606868744375866
56.201714588665546
56.25569803984836
56.249009746000894
56.33165523335355
55.958015641340374
56.27761311035972
56.65753827306339
57.04108797441831
57.00985702921163
57.38669608439558
57.4359680724357
57.11679686412845
57.283347998031516
57.27393084360958
56.81061233682074
57.054926019743355
57.448540223071845
57.42771893132126
57.06083102787085
56.85056749066269
56.77209524904566
56.487648082805336
56.89735994519218
56.66810822828158
56.165003963850054
56.41843963625144
56.06206017627495
55.82762399402357
55.905597085712394
55.962005671613454
56.04065570011843
55.82742509150035
56.42690107235814
56.49024312711607
56.62849205754887
56.68197587933935
56.41849468196946
56.192691068388775
56.42758844429014
56.74709121294644
56.56883863379955
56.266931569353595
55.97749271947865
56.838676664483906
56.22862257091115
56.52256434473087
56.14180860276593
56.240151196644334
55.859183962100936
55.89881102820434
56.399543999378004
56.11508238589214
55.89940687411991
55.766519424280126
55.637384562636846
56.01173474442045
56.32268657490682
56.07787037106776
56.05279290531569
56.31245505547003
57.06313117314448
56.89294098046541
57.077566180450475
56.678141612087074
55.70280609714553
55.534988814276474
55.512081893039245
55.338152881391416
55.33082556595751
55.645123031736546
55.42120470860858
54.7884095200751
54.75069169263597
55.688898587716984
55.71306444390807
56.01330548740013
56.10646842527365
55.82607765258433
55.874826641005235
55.77070685585855
55.89418928334134
55.88422887981659
56.3564811007862
55.95004484852171
55.90845935304216
56.17460886859704
56.146763439011416
55.90985720602015
55.65001248516871
55.134943576611725
55.348130031635975
55.408664215493395
55.48771107497432
55.877285472452485
55.726122437719226
55.60127495888386
56.14698970798486
55.838591996471514
55.51342343265192
55.37409190135467
55.52069135916547
55.35134628105336
54.83447389290103
55.38650749721012
55.551914623124226
55.59855137195538
56.483430110452225
56.06426945825053
55.93660153373333
55.842251587423625
55.58374411315904
56.126428205486704
55.963650331502876
55.96839383038232
56.34389336659175
56.13070354215108
55.959759083661034
56.45377829845291
56.03366929203162
56.17124462559165
55.831172331948636
55.85381791772426
55.902795694035824
55.64460278639915
55.616458932151396
55.0358583760441
55.49389547000037
56.12483921183973
56.36955747758412
56.31188041665165
56.74253451320485
57.08949501644038
56.87232142402039
56.862317685990426
57.1810821512489
56.3984443898137
56.41754985644021
56.55150049186201
56.724044040361065
56.27941365138545
55.92878389067169
55.81203489042769
56.023582855201056
55.93355906843251
56.255722468374366
56.63099876578886
56.11679448388108
56.569241579261536
56.37714793139481
56.45613704738332
56.714724360169036
56.64200445937921
55.87912292223391
55.48584894662652
55.646156703630275
55.53788305916805
55.524927290401465
55.26755481114075
56.14741160997801
55.61726765103812
56.05906119859079
56.253063433473564
56.4965890981329
55.88851119914306
56.73861315809659
56.35503068824811
56.758434108693756
57.215697187223356
57.15343338130893
57.22568235400693
57.019647810349035
57.609583952114576
57.18962692979094
57.348725313401744
57.47637462632342
56.90499230464999
57.004903677092145
56.712753041437175
56.4346867253266
56.54066728681922
56.07086837054521
55.25764490007719
55.68782576741421
55.254496291622736
55.399874057811445
55.42303826236999
54.986683098343505
55.19637500399826
54.87608930133204
54.94657553751159
54.94187513234839
55.5165207593273
55.03981998479675
55.41021869640201
55.3506960693119
55.27667491733755
55.99953060534216
55.722434413702395
55.40266776414273
55.06259334318978
54.881778507238145
55.029233560523274
55.02948905359031
54.656983739740326
54.721992531770745
55.16962071186054
55.4175324871751
55.59076422703949
55.28870086094916
55.28061205989467
54.870407360943716
54.98334814041576
54.74156698504925
54.27803418149674
54.74591011739453
54.72091282292341
55.23812521387747
55.26570415173735
55.98481903091749
55.48136702595606
55.51665435882081
54.98168349464418
55.351960559138845
55.602672079600836
55.64413875642187
56.379754911652896
56.13622079751048
55.96622714599611
56.02254085780566
56.242194601389095
56.377743565052626
56.40099303902089
56.064309607642244
55.797781377246054
55.95572930275425
56.05209108643695
55.25545341351978
55.492741001020946
55.6550154694568
55.05835008217139
55.10306589036535
54.60155483138145
54.598312284346186
54.9566301601268
55.07917098603191
55.091042037786316
55.550000696391976
55.02056169725032
55.44716065834133
55.76782712823693
55.71967643975209
55.20548113781961
54.67971250390402
54.946506312394
54.61149063464102
53.732014743541335
53.66040436753689
53.992353523347425
54.07845854906055
54.54692349847016
54.960176448036876
54.555303292607945
54.63031073892397
54.74195418632553
54.7224125789203
54.850333994914564
54.87158337950527
54.522754359918444
53.72651969641097
54.16784440772743
54.159021764868484
54.50878434541618
54.28409912691594
54.127769435044435
54.07063095559613
54.148525597860335
54.804441982864816
54.98189012569295
54.651443891259994
55.03096955350179
54.68247848172102
55.26137163592308
54.975515536989796
55.1190600056536
55.01212851741142
54.492406304052615
54.536614217960306
54.847247384592265
54.86049293703515
54.66904763667058
55.06123097399023
54.434631213216434
54.67783044253416
54.91422982266755
54.89118563899643
55.30625724738111
55.08499892772698
54.47608115347755
55.12782587295896
54.885841647332946
55.12772131174653
54.48214275498625
54.48763063636896
54.16220220240339
54.42360222223949
54.46018238787825
54.13457184550141
54.94047059490293
54.53095856528221
55.062499474521296
55.1791879715125
54.971825841808204
55.54099844903146
55.82206822034543
56.02448002714168
56.368633335246216
56.62179296491946
56.44322441651163
56.43393094806124
55.992542549923485
56.287246014175984
56.154731717944664
56.33754833528744
56.58424531577861
56.39968521140323
55.979759578955026
55.71241293601657
55.96378860115378
56.12301439187524
56.0335499984934
55.61631737328279
55.457668584268276
55.4717619753398
55.22901808969077
55.47289671685399
55.23724865853574
55.56642606183944
55.63740636928523
55.936952831573365
55.20499999796722
55.1942108816278
55.648229190861564
55.761844381750365
55.45095228702534
55.53108349864161
55.81216003414659
55.65018457024841
55.66308701804328
55.61681581713567
55.81088934025533
56.156271966766745
56.3249131293103
56.37773678672188
55.93528813132938
56.06563829275793
55.57686815363098
55.261969754486614
55.57249108772699
55.525189422653725
54.96046101424453
55.029354395028165
55.24390758462944
55.09032318264361
55.25122203091387
55.081187915114995
55.26231536971012
55.10891820799017
54.73807946728368
55.02949826135099
55.459389920621206
55.73272227428868
55.66621047520997
55.99062470966685
56.2012261733699
55.90026915815282
55.916313151055995
55.16743516436289
55.21240428890474
55.37490425732224
55.27687919979321
55.160131629100206
55.71832170225224
55.76579871547046
55.68433552042595
55.52256203965123
55.30028637776715
55.63631628584904
55.64911789136852
55.91982366351851
55.79040160971335
55.52846203557049
56.0371228332425
56.00219260586482
55.73687773901203
55.985088303787386
56.53551566830827
56.511793664461486
56.57607870212494
56.583877691089825
56.97296510758746
56.9074213594552
57.712672308424544
57.76013352397514
57.96482643201452
57.25360569007103
57.36469338522495
57.65511254677383
56.8533971165246
56.60103886462397
56.30769147531267
56.61001641271861
56.53411463581396
56.78757659082419
56.658383203148254
57.34724429302828
57.52637427437683
57.66526853234213
57.277051123364956
56.686506980606104
56.51280751608543
56.801870460083485
56.71185615803961
56.77794640199686
56.77722976066595
56.592367437648434
56.45867851347674
56.95798354901043
57.2041131510807
57.18411788144638
56.57146208229087
56.776120967480125
56.768719338177796
56.678277079336546
57.19696866419813
56.56272897666811
57.07366211452848
57.17073719473155
57.07457843082399
57.29931394131092
56.4800963844244
56.45960336870359
56.87369720835775
56.97797114966276
57.36422648754029
57.80917199867801
57.516254356700884
57.460874733790305
57.85578837925747
57.56810965297813
57.705448194059855
56.26165258372167
56.146299632218835
56.88250790164691
56.70965108722674
56.52284889291203
56.179642212657605
56.27103056474192
56.43428208364489
56.045243736055504
56.33342544644555
56.63870513085028
57.06063504338405
56.744725700023025
56.79886015281499
56.94236482659545
56.87453165077202
56.82795205518461
56.63327484417263
57.17503659592955
57.121989708090666
57.13488275899012
56.928094647326844
56.83342213190308
56.50047590837012
56.45627792714284
56.784113690514516
56.3612642307637
56.27098827305203
56.867996717311485
56.844224079791545
56.59022691331341
56.821191119334856
57.40743157084626
57.9480519170663
57.7252505776
57.571782361705665
57.75634538463841
57.86003700985797
57.8590160260239
57.1560406894941
57.179311121857836
57.208438654713184
57.25115413305967
57.19253935019651
57.25274334447288
57.40973119925425
57.496368103563846
56.96459175511204
56.914846051945
56.666543229904825
56.48095681146456
56.47278149959509
56.92222315048131
57.40371689047825
57.159407688265475
57.304212805988996
57.48993134313093
57.30331184093404
57.75893217767474
57.5581632773241
58.18248885955104
58.761708101287034
58.15863901426582
57.56246044871262
57.94044534642763
57.31615421390734
57.64776294355648
57.62304222258578
57.562285093003524
57.521451836771696
58.394581634673315
58.91009065637695
58.72759243761967
58.59545552036108
59.33838050370534
59.58726095356712
59.18368681955936
58.830769199144875
58.37233080754834
57.824373019295315
58.013185949835275
57.88236253705267
57.610535000547905
57.51727372177904
57.982753795396114
57.9390533945905
57.26791758869561
56.85408484379933
56.902227472929184
56.64526839061599
57.08250460567039
56.53764215093298
56.59873074487752
56.75462507187616
55.88723805350465
56.525953383767614
56.51012561314797
56.99056260420033
57.02110028312594
56.97921541476041
57.09913440799189
58.31109638271793
58.08992313608917
58.42706901517415
57.92454821299271
57.922051150119394
58.0406013203207
58.05285017256453
58.267635380415975
57.649470981034284
57.94424679515739
57.75504552204403
58.29748182999424
57.977526675667
57.053283117511924
57.21269414445786
57.72544427346744
58.40381168647253
58.227007623023866
57.478407705867454
57.58942901024169
57.632522632320196
57.294056711894484
57.50129144332948
57.530611043307644
57.84251044280728
57.366853746643635
57.67964394072885
57.92508387950774
57.63746768828457
56.497952650957416
56.778350397851526
56.98956321366829
57.123751055054484
56.87348342550707
57.010727012282466
57.41021325364987
57.26430491236026
57.059313042012285
56.933115227242226
57.00096950296721
56.19236611926091
56.86286013818806
56.75994534349892
56.915200213441565
56.7307445749682
57.079914051356496
56.63183177900591
56.08751560013991
56.0190605330082
55.65158965382242
55.692702538127584
56.071025814100324
55.66312253875614
55.504334377049055
55.87599995258979
55.72766609682827
56.337509390717855
56.171209109440966
56.05560995887968
55.728002594737134
56.24685129412834
55.88046349236012
56.25863510858886
56.5632185112787
56.44807093721978
56.604449037179826
56.6765749955379
57.595050072096846
57.381779067869594
57.52083054230983
57.15968420328139
56.94096946683507
57.62874819205036
58.07688577203364
58.521238856845216
58.383495638472006
58.64111701507548
58.51692390196825
58.29400643655682
58.48718925798939
58.36705598406875
58.14780058282621
58.61774982585362
58.33257189025004
58.349042914169864
58.33763053885981
57.91077830284673
57.52209148833533
58.231839620831
58.3201877083911
57.57261414971152
57.97460571094939
57.393411111836066
57.522773268173815
57.60341545385252
57.830054215085035
57.32688801629697
57.12387747347772
57.472730843693355
57.246712910329244
57.276047367983594
57.371249143520764
57.28833574195957
57.06624740877871
56.36152386594967
56.646334937872766
56.42095444858081
56.154202497008676
56.20406823754394
55.946192677890934
55.901740939687706
56.18724146022046
56.13998493096451
55.58359643788802
56.207908932842855
56.50792605088652
56.164071040708926
55.93681845440298
55.93121649557613
55.295689779574815
56.42361300840843
55.94248899018087
55.80194978798973
55.77170766053603
56.03767806486379
56.15046218126849
56.80279568850672
56.45760754495338
56.57362092876763
57.40649951142362
57.012811063047735
56.63630945175587
56.946544519555076
56.28287957419711
56.126983603166096
56.398946504928254
56.51959598642651
56.5486923772319
56.55740635668133
56.16739635483895
56.01186998459383
56.59551219420494
56.60881555996184
56.92678902002159
57.09670920656271
56.9785963876055
57.09517470967919
56.99111387578392
57.510991005633564
58.16855653985165
57.99377614686765
58.07285901703999
57.321786467919345
57.20859143640894
57.327408822304605
57.505274198327925
58.1491425876244
57.65648899989597
57.9868665130313
57.78953035049159
58.08270290282888
58.02823308958502
58.04530930393337
57.63797838850267
57.42626918182454
57.67098848853149
57.98964336242492
58.24952700961633
58.49914636285508
58.452673728097686
58.37234622028385
58.41648842341232
58.34238530079444
58.15949101978158
57.85643628048699
57.91007199024855
57.72125970350524
57.754694229923224
57.43509351896762
57.11683982040361
57.44506503245341
57.033127627352904
57.171170984509104
56.8067781203794
57.27684500073853
57.3125995374272
57.3916841683427
58.078075197196085
57.42843279498663
57.11509795734718
57.73095754115175
57.5692440190923
57.88256082353399
57.35244364012275
57.1699049947511
57.810443445488694
57.097406508381255
56.73496020596463
56.85984432443561
57.04927990858047
56.04986751374838
56.14330117675768
57.14363538403457
57.22387281445814
56.76459874616917
56.92836428336148
56.517274174821054
56.196627958255135
55.98898595339798
56.50562710481371
56.38601034954079
57.17228511206081
56.935664721587706
56.963803355434536
57.29808755259387
57.3593820384802
57.62108894548499
57.34062676394996
58.051891949880144
57.16538394454961
57.081563101017075
57.34871603542789
57.89248309934465
57.89105215078876
57.92993229872437
57.960082225854
58.42095042948958
59.11702773738709
59.29733513838058
59.118837343606685
59.03694765148776
58.7867738073607
58.88696996018852
58.607178820911884
58.84509206308861
58.38268170009736
57.864536169260006
58.198329286560146
58.215537592829975
57.99520776594632
57.630157473178556
57.826125551993385
58.392763259488724
58.21383294683787
58.42122395467016
57.95608912094058
57.673968278623704
58.077962497096465
58.63251425108222
58.53098939883244
59.046840204527626
58.89127842925605
58.40304997630187
58.12820235953211
58.403354967248696
58.295817878011555
58.20515620622619
57.93288940362425
58.14656492263395
57.6643487326621
57.57594225689488
57.76901575866977
57.733446591984105
58.612785062837624
58.5616726245465
58.43150139339757
58.897110238957325
59.33661149283619
58.964090130638475
59.26559201981537
58.516460613368515
58.074198214844834
57.6016722583502
57.87664434488042
57.86788148092126
57.66820856399798
57.344135118821455
57.20037606385899
57.09464273645407
57.13341016292878
57.1799110021814
57.19662374147844
57.95692709648966
57.970192831604024
57.853751584076804
58.01391805104911
57.53344110667774
57.96245353165685
58.239718345093266
58.53010706219726
58.90270378599051
58.65332405342448
58.63007012798004
58.691649988414355
58.51967671385941
58.31254401916101
58.66620724196581
58.03262931680274
58.47230239485756
58.785992471290136
58.6242246320478
58.407754784577364
58.11406132368192
58.00766438054802
57.611565264625234
57.971497745014666
58.74385088543022
58.51836703825242
58.253126559120936
58.43376171194984
58.32748115481972
59.08829716098078
58.95220616297958
58.42510968909212
58.71450609715168
58.670409190845035
58.29284637353088
58.23375086271058
57.90421858569058
58.290878463834765
58.3759397609052
57.90680839186312
57.92770954182744
57.5763301414323
57.7638695973623
57.8508365675618
57.932301726005036
58.235961241941176
58.59380923240802
58.36868760028867
58.68639679791656
58.42826268581872
57.90644962597474
57.24781699879666
57.40442056325346
57.25640090875691
57.500739563237985
57.81840754731413
58.337411781835144
58.171898301571375
58.26371863817874
58.15677012293932
58.34674751812795
58.35905231459567
57.67101847098659
58.063592072144786
57.93476016550716
58.0751081543098
59.031108513101316
58.608145969250415
58.54451737362995
58.181347240253615
58.94293821303343
58.621702840947144
58.78865295453567
59.06227311444405
58.72096339650671
58.525452911242475
58.80748460457205
58.658059223869294
58.76468467842444
58.457724564530324
58.89312010884237
59.06667186013032
58.42910302341543
58.63513249157659
58.15270777998712
57.80187219547808
58.07634321131898
57.39519503359084
57.22915140586708
57.65144400275016
57.478577767051014
57.10296812820003
56.66801456060301
56.36757919474554
55.821262964652114
55.89834492434819
55.89904503041778
56.3004672758945
56.45111938303919
56.90655640758782
57.139434010932575
56.709112970010395
56.3894585160008
55.86660772228136
55.13483694497842
55.31641298075147
55.882812105669004
56.47484843466531
56.678170934734176
57.13466599880818
57.73481554321515
57.50215472437595
57.406893530657044
56.89722159484886
57.102215789721996
56.31688969766628
56.016219245729786
56.211698469802776
56.4684777313283
56.857568630547696
57.25185792551944
57.03514122526686
56.5433501417147
56.95591187589493
56.848921464551104
56.913421067293015
57.34564941379445
57.07461063375184
56.96149685534802
56.829170727491224
56.84672698446382
57.3257655092157
56.70312985922764
57.22896143814279
56.76120248380143
56.79172501777391
56.883465550442494
57.20912927554192
56.832275869508294
56.94005651083455
56.756533517641756
56.34685360886164
56.37612209482834
56.09135175611415
56.48795856851007
56.117899560523796
56.68544320107267
56.98277340139255
56.65746205748647
56.51109490607667
56.68416421459439
56.941143927579205
56.406258784236584
56.3560614968186
56.950870140785426
56.92295601504105
56.588438949259434
56.7122429673679
56.25509103726291
56.50803971201477
57.137361502509265
56.62778787548309
56.63325115069375
57.18886414404572
56.1413911324277
56.35642246655555
56.699365231456554
56.94592322166811
56.51444120138442
57.022100991166745
57.89269049575967
57.325496946779126
57.20614470639086
57.07415021294758
56.98589432945022
57.06328585172113
56.46001434001412
56.35569435162618
56.57100758068884
56.18294840829692
55.88648850254191
56.07977498166223
56.34584656506852
56.647019418051855
56.40572313456088
56.189135143197554
56.56902093116559
56.88724287620185
56.114249737276324
56.78237337583391
57.2852296831215
56.79096397975294
56.83277669002254
57.00229189237005
56.71809872909738
56.90365181723789
56.585182259206334
56.608620718695
56.032310726620615
55.807473581367184
56.2512933974233
55.45096130779083
55.29969625594818
54.81349836724365
54.81045051997824
54.5150146897398
54.16082887195589
54.75683002902707
55.10464162970413
55.519506000231026
55.373276043782134
55.813175170349076
55.29962202412094
55.51368616542294
55.675107287848064
55.452828354900184
55.31302821038407
55.357553880957475
55.4097386049106
55.32788391389635
55.416570945679545
55.236900655684245
55.35430072600447
55.42853260377371
55.54983318312428
56.42602043464632
55.80801947956513
55.99531120549664
56.32993161592576
56.69116188839821
57.127026082113595
56.91161582237214
56.48938686487765
56.73161445931589
57.35007120304207
57.064483302560944
57.038413732659144
56.873871749191345
56.48519859869442
56.616733265057896
56.58829275571083
56.39328548069672
56.55027023137483
56.661213489319934
56.73769068802844
56.17319688692288
56.210164095257355
55.97643280114939
56.32609743155449
56.152807131474695
55.92376140191937
56.321847104893216
56.44581179375881
56.165868574524325
55.951310873444555
56.239161325040584
56.548722213925316
55.79363449664243
56.11049585151513
56.64021537353398
55.76683986824153
55.57768357525823
55.306215904387116
54.83807346836826
54.995193622567626
55.174063597465945
55.72163017107847
55.672740572629756
55.43362747435879
55.817126522816885
55.440087383301794
55.102575591344376
55.13596468525256
55.38994415609799
55.438340399619136
55.63747946416628
55.90050697642697
55.810584429885346
56.23114251879252
56.55278412477632
55.74493623352186
55.86187495635396
55.680850053152135
55.87548421467331
55.86036398735422
55.73410691723949
55.8610432338101
55.313223969205936
55.42099030362627
55.726246936819116
55.93288200052057
56.52483258493634
56.22123021635392
55.534634409744065
55.947335113661694
55.60678182429968
55.85108258682607
56.24883796524967
56.68712837530416
57.20251647972487
56.824736832989984
56.45222383740969
56.712194349050634
56.51428617245179
56.57983373875483
56.702712670248886
56.73739884687301
56.616661102275714
57.51049998396836
58.06569319660907
57.32954200161703
57.3133731088449
57.40527629631057
57.25535751400993
56.99679124768661
57.17555059597452
56.855640776960605
56.73935453882972
56.978433015564704
56.917921228020475
56.593301110988264
57.00031590368103
57.388666193235935
57.131641500174
57.15976917919994
56.85872774850981
56.444067126232504
56.18798175641447
56.2920318031782
56.09564879822079
56.18311312941065
56.0508571886899
56.1064658603083
55.65333791451814
55.666548212811406
55.41657976927715
55.447944732665526
55.391305155841295
55.27385141465493
55.551768882552004
55.30765945817134
55.491174359786015
55.68123466320305
55.80838320241539
55.8841346113991
55.521891544811325
55.61533796088876
55.77782787447558
55.677217047949874
55.205726913151786
55.51773423897554
55.3388818255248
55.087217073242904
55.05111373291165
55.23654256539955
55.406566386995465
55.93483919701198
55.95363696127134
55.63214390921443
55.54111104204019
55.74860769328541
56.2947201854797
56.077197423520715
55.18239795145239
55.081601454278434
55.17791546468914
55.59928626631013
55.435701518180856
55.36779175517269
55.38512836032366
55.39782459302926
55.756710920147896
55.53366985433989
55.91177036691638
55.806001829989086
55.70641727324849
55.92448006986848
56.790219772474266
56.644291287535275
56.44482046166622
56.2151334707492
55.81567217040383
55.65984346251732
55.153688072067354
55.80159078083042
55.65837695681551
55.75864489544019
55.550022424211946
55.19537359879064
55.503259127044
55.680501674153255
55.70532477547232
55.721287901818634
55.91260396900808
56.528842974056936
56.78113290059592
56.92054517176289
57.16104514670574
56.97220861905675
56.9070838315647
56.81901991130091
56.807441703746576
56.620039184625675
56.36877642460967
56.823794419642
56.62284086052689
56.602438618591734
56.10429117313988
56.190646016869664
56.167706447433794
56.117254162475305
56.159008772686875
56.65468290872138
56.275029901593264
56.68558082114909
56.94880410934777
56.964748027114474
56.99066443899899
57.18686825838342
57.502509918396335
57.66276501200073
57.04563342266985
56.540764434345206
56.47476937222002
56.961178687450804
56.596640423022805
56.82903236198843
57.015781114054974
57.55964065684926
57.452880777238256
58.06570238189737
57.583839338117215
57.534400719939825
57.93004424712987
57.761201489906554
57.89309397952819
57.71022596482721
56.710849234990036
56.818420253916194
57.227878249899426
57.32854462387107
57.554171062426605
57.49958006577688
57.717780479861005
57.77521339335538
57.726607364154454
57.1765767800031
57.0241094253734
57.042897530786924
57.138041164506404
56.89197932452609
56.607786378156725
57.09655938609776
57.416753417131304
57.36657113554078
57.31133122489669
57.04817953194594
57.25351219398538
56.90500582415781
56.94494192221373
56.485905092159975
56.835594257730165
56.77385330687949
56.135761058557016
56.156970692883384
56.3469525665733
55.891474306857674
56.827122487858006
57.319536516533525
57.42973822825705
57.73145218373932
57.97382483443382
57.75447210319285
57.74575409855723
58.0061279222683
58.21539001315329
57.923041831322294
58.06553030920019
58.66609376364398
58.4020930123844
58.196705627658126
58.08063005953258
57.85799373664619
58.173897743702014
58.20503203029659
58.48998421183307
58.13718183241704
57.77296470895548
57.387979107851116
57.42460327080892
57.790791198712625
57.930895869603184
57.6266280275775
57.74214773600451
57.52985100927845
57.89068027998784
57.80960603248375
57.75135973373217
58.42421256653668
58.291848467827684
57.49313661259262
57.39588797996108
57.678527292067834
57.041343519478204
57.101852377454115
57.29902692491703
57.10198482728811
57.165231996986165
57.25366693947661
56.979516414191174
57.42449158569414
57.77886599077915
58.11936012573804
57.75379350081683
57.02699505669242
57.16632225548019
57.00691487622556
[truncated: 98,002 more rows]
