# Supplementary material for: Comparative structural insights and functional analysis for the distinct unbound states of Human AGO proteins
Source: Sci Rep. 2025 Mar 19;15:9432. doi: 10.1038/s41598-025-91849-5 (PMC11923369; doi:10.1038/s41598-025-91849-5)
Supplement: Supplementary file 6 — Supplementary Information 6. [file 41598_2025_91849_MOESM6_ESM.zip › AGO4/r3/PAZ_N_distances.csv]

cm
40.790079694162834
40.713243853780675
40.73048929210213
40.6355116106387
40.673845359953695
40.361969280580084
40.656564684653695
40.701899128474636
40.43154107256695
40.631936345447
40.477016005687254
40.569658157735496
40.50299020601993
40.376571282679365
40.427470624244386
40.4059282406978
40.82481400210975
40.77047006380287
40.75255683744878
40.76634399675318
40.94035134827718
41.018209463198176
41.03700601767207
40.98808071101371
41.15958132283736
41.24391000516185
40.62290658007345
40.65150601072773
40.80498536263161
41.1556614516503
41.47243022067697
41.82848266013028
41.53651989265017
41.38290312356835
41.096276852897354
41.42389871333337
41.28853399600422
41.36354747190987
40.969837352447804
41.14391597464901
40.98064403578304
40.81955687986638
40.85975971059246
40.63228275153538
40.61543156390178
40.57086041710531
40.62328999104782
40.45405608232242
40.292053035319626
40.39276588294466
40.66768621489556
40.57798039997535
40.30566762552488
40.79212017586416
40.405609557763675
40.32736823046274
40.80252288701682
40.71133662043492
40.62897080406751
40.964472102781826
40.78298809282142
40.60739355340901
40.86052406375861
40.77930179719539
40.822604779305045
41.01711956020439
40.748252414161634
40.77207705028718
40.67522242103402
40.66939782241515
40.828342733583696
40.64048675343536
40.40881023403214
40.462890110920256
40.69845777844121
40.889420294011174
41.0633839419918
40.90264514773412
40.912779672701916
40.891305826039556
40.755765933638486
40.8809408776576
40.710069617168344
40.49296217165681
40.7130111110602
40.951498281252775
41.04766235686128
40.77887934789812
40.66752322642641
40.884206062509925
40.871272590545956
40.85861182800177
40.494988648862545
40.5093193725916
40.68655943358951
40.75359749470363
40.84999494905162
40.72184856962368
40.80120403881733
40.63584704509064
40.615560610060186
40.47352657152137
40.611689278718394
40.58287576097546
40.67141612244115
40.60355124908272
40.90124956691951
40.841271937466864
40.507128548530126
40.432231169386206
40.20825353998586
40.46224250351887
40.298814763836425
39.992206475078305
40.239290282046696
40.2868962448575
40.212013201769565
40.26711844054749
40.069532921560544
40.26198464492776
40.182007303301695
40.14402709435477
40.20837257410604
40.072985959279215
39.56323563586001
39.44285489981257
39.435206872891044
39.70540982989216
39.90996382121638
39.759296454058784
39.70880596098594
40.026941522528354
40.250330979961824
40.209111990870866
40.443927220409044
40.38820049438688
40.26906652745161
40.34053942910914
40.54992075115884
40.730422708935265
40.36486549736465
40.069874633261946
39.97844260333251
40.17770616915215
40.52261713840168
40.20690391502259
40.120310800615634
39.841985469188195
39.88568474911213
39.767212376765386
40.063113487551796
39.65652058235472
40.152056083444464
39.69960526395514
39.80169197296858
40.0685963382803
39.897949090166755
39.795241000746955
40.25213776464299
39.877362186826716
40.07009484503377
39.96938818023956
40.268633207667314
39.912200923909374
40.395218574206645
39.93631594139033
39.82110105852807
39.691543144598505
39.645320549232494
39.70998849147151
39.658770148909504
39.57788211104577
39.72011147785343
39.435941056836455
39.549777112846186
39.68285382166591
39.862663638261154
40.055733123744176
40.012515547291585
39.93051742788388
39.84669204377853
39.74666123467474
39.931352969640976
39.8894525382261
40.26727386578529
39.868604215557944
40.05816746205686
40.02847908959404
40.430114815037214
40.1118248387589
40.21621940541183
40.403636770488646
40.34261798660096
40.616595048187115
40.403158426463705
40.20841624681608
40.41633419280115
40.561694558917885
40.41574843000117
40.32206227714177
40.272236532512196
40.17553698560908
40.22846561608556
40.1211048835123
40.515637682105435
40.18160191828284
40.155983897601516
40.03402156168287
39.95325179313854
40.38008252625764
40.28082069707428
40.5617991476021
40.193301707531035
40.34493852367658
40.25963055592563
40.67312915581208
40.426539136728394
40.58509012508334
40.215518811813965
40.582080843339206
40.43869188761096
40.43148705730101
40.458565630394304
40.389518152580735
40.63081309367028
41.01651073300216
40.64436609379487
40.589427141911266
40.306765834931944
40.64014526640783
40.23258160623598
40.20271078086762
40.385618799821685
40.25438791005616
40.11495788225671
40.44978057372526
40.53514705863722
40.1943470412133
40.2224810648019
40.36328255912635
40.110284105315245
39.87290438163607
39.71493301294992
40.00130679794452
40.035731083953586
39.5625567008943
39.75145181333042
40.002327969794685
39.936374187572966
39.5347144239702
39.71580400648769
40.05759466710721
39.880836534177966
39.81879239346552
39.63862900845513
39.746006835678514
39.94702332941605
40.1109176813875
40.00860745222782
39.663961760685694
39.95667965825012
39.72585223562199
39.82309980637042
39.90122340692238
39.86807271670418
39.67959372906639
39.61021060669815
40.069324167880005
39.78864432103992
39.65997744909577
39.294893852108665
39.73696322373461
39.89554239412205
39.87803079140753
39.80923313612385
39.46941593452193
39.6207844680492
39.10711986947791
38.95459766400451
39.031643714737264
38.70788492349179
39.14337880786481
39.05546037004694
39.327821618818554
39.3604137852191
39.3740224324539
39.147467826663
39.374574942878226
39.1836909261219
39.16077905996935
39.403770373052566
39.635584937456095
39.129334414827056
39.18948230621305
39.596528068588995
39.21664825536565
39.34640707218185
39.32851202839006
39.008545619295035
39.40611573176707
39.20153724065317
39.11960226406094
39.337426652353216
39.40866364023812
39.59216459826959
39.156355226113405
38.893925225328516
39.28441142607281
39.413799740919295
39.34202843662133
39.37123094382814
39.56817314333601
39.50738124750461
39.36634166580589
39.5078111714759
39.35789547720572
39.43187409302636
39.226431826420374
39.581956894378806
39.34456593963644
39.288800278368775
39.088957101912825
38.94981675943652
38.99235180099189
39.655803277878164
39.640696255701926
39.57781626932824
39.55815030742551
40.00423541327408
39.87768426765711
40.18574020904357
40.156323080619494
39.59877865427622
39.70587319396648
39.762043377172546
39.27491987806429
39.42620542578341
39.68692859924016
39.46056232105789
39.15476062248857
38.748298079486986
39.12938163807436
39.276267436318435
39.191794133891115
39.1373935126396
39.35339366889019
39.15019127867811
39.07762406251369
39.17939187385296
39.38878483874034
39.369476911856175
39.90530071134864
39.62235047501839
39.91597156874023
39.99062796922752
39.61094996894907
39.65877776059718
39.66736498576146
40.02788442128253
39.925509976161706
40.13612474459764
40.08835969028233
39.72153635416421
39.985004784190544
39.9379110382844
39.727425313178486
40.109059302224836
39.99172847914897
40.02961196066681
40.037123112059234
39.67298646463737
39.79372075346034
39.38390147039741
39.37432779936434
39.676334488361235
39.79066899585269
39.70440756076915
39.80549109709831
39.44507507699269
39.03139677368347
39.190551379165036
39.070276600562686
39.37429757019738
38.9799354044756
39.50172468125678
39.29096562238683
39.13032701191668
39.06891101310607
38.88920299225055
39.24852495662233
39.20109176477595
39.1173884911382
39.32499111908829
39.467399492393426
39.52755106684565
39.48540771310989
39.125621938512545
39.50917009071374
39.66867605480244
39.472395760654905
39.523137384753944
39.181991824775615
39.62907549590767
39.89911743621147
40.04690091592528
39.46738492384353
39.65629043429666
39.32179311773708
39.439265319694826
39.54354237512452
39.43922955024713
39.428759066881426
39.39767558083765
39.35534956808709
39.41308353945467
39.18225197116414
39.24236661159737
39.3613828653225
39.31268627266609
39.72499519747181
39.49010117315525
39.42687258899729
39.3073971137269
39.426462929758266
39.626858703824986
39.37426221639726
39.13943652385914
39.13584897501896
39.33972441692469
39.43784713034899
39.35226340517714
39.582819819261076
39.3417773373204
39.52649156657084
39.646223609781075
39.279608635746705
39.12916839523711
38.892298124114745
39.08846187818744
39.41826511279079
39.415988638571434
39.121722561263326
38.77865223715805
39.10206182180404
39.022785578277606
38.73395216159853
38.784288948712934
38.76734572339291
38.93356049975837
38.780138151203865
38.79217442817342
38.83923655933295
38.81304949691583
38.84173535174289
39.196258281941134
39.144482471634404
39.24454166983874
39.61099002814564
39.451969057410714
39.59129086908541
39.40322847730359
38.87019892981625
39.15861100853419
38.9276915151906
39.47013690294428
39.42972327895684
39.402411301593254
39.522544061712615
39.248340260876674
39.466308375644715
38.94153211793032
39.08434966994336
39.08976833999455
39.30672369647753
39.063218973530724
39.079138959489896
39.215492572902065
39.18148502225514
38.912218969532915
38.838577253978606
38.896533834235754
39.05179674448126
39.04871913732793
39.36392271249912
39.17010080866051
38.959653862909335
38.853110432613974
38.99191104966862
38.85393442403834
39.3540493002471
39.02114802145585
39.60277103665877
39.273973721987765
38.96000529845774
38.71887391765991
38.736461482543724
39.01010485404178
38.89944600441494
39.04561225515405
39.10456918154154
38.76986114962831
38.835628002795715
38.48848195537573
38.38993952884552
38.205310274810635
38.81687931099812
39.09442531563648
39.08538314916228
38.750789801554184
39.264660140987225
38.75731977918197
39.06683818055831
39.23038279325651
39.243370023883784
39.22281909855222
39.19845656294523
39.118195826076054
39.24587268819541
39.25807807418469
39.03351284732992
39.10999015969401
39.19099704816949
39.01643828982397
38.917352204579544
38.986751964198604
39.31302572392373
39.143794452882304
39.060281247793746
39.21210743625808
39.232764500551475
39.239254083265976
39.44298344510177
39.15445037642563
39.49126797298409
39.60434769749399
38.86611829500266
39.35186616109465
39.03651787044557
39.249674649395786
39.32615600561318
39.64955437857046
39.55534685184272
39.759112920388915
39.74581480648749
39.82843018394194
39.66313097986688
39.807537532529636
39.5075947046642
39.792482039618584
39.71892431706263
39.47627240288859
39.33735577320387
39.34141684166956
39.287447068685246
39.74774591799765
39.95334144387874
39.7622137456286
39.612123329826254
39.6928073288222
39.58497237252021
39.86491890297662
39.61394751621373
39.64871187087877
39.60827871726096
39.47985344118841
39.55668432704683
39.67997399504882
39.5529044234388
39.888944386843676
39.66229533200449
39.80504260152368
40.02158942561326
40.05489932884674
39.49235279479479
39.6404171675443
40.069892054909474
39.779359206517825
39.3678665553302
39.26741742829474
39.18845600144149
39.050667441848084
39.38879130532183
39.414256113641315
39.22089242686168
39.29923845300589
39.15082487479039
39.24410391853049
39.31972197833273
39.27038595476909
38.76479466889669
39.28873231604206
39.454972833450164
39.02785185059155
39.30556745611902
39.55541802448318
39.554807559409014
39.59939889812127
39.59216422780528
39.511394112777744
39.878709285605076
39.69035691829959
39.85793866742735
39.81555719782688
40.03379379831603
39.519082243844124
39.71232958575842
39.44087713677759
39.80978225408959
39.65618745187877
39.427547681370264
39.57390776527292
39.52536324737849
39.3961249510537
39.29136043079476
39.38852615752333
39.353500437894986
39.27476210708559
39.62999830503404
39.23603799439884
39.37480047793772
39.47088368839758
39.225878990867976
39.47557562517806
39.44389069306266
39.143782213739655
38.999929841935995
38.99302095789118
39.2717463202734
39.15490655495299
39.255736596371094
39.621342818425276
39.46955029147472
39.85580005171628
39.717926962040835
39.78209975560639
39.48058922206223
39.64328834987742
39.66768329731988
39.447292488087506
39.33423824977343
39.08368791050104
39.31622358125525
39.05415436605175
39.3168475837854
39.256343930626336
39.23139621785548
39.55707747376936
39.24456731591462
39.088321303163745
39.0649708675596
39.466844002244194
39.45993781039674
39.73046704791845
39.229146269016105
39.443148743277426
39.53331835019574
39.29127373936889
39.51549002720764
39.076671453834656
39.47062367439068
39.24970399505877
39.19755651787461
39.433009802529064
39.60920870740499
39.546686110517044
39.30468352964744
39.32843253917518
39.32097356621251
39.304436984102104
39.189286216620474
39.241318576548714
39.387717466068054
39.61885969238466
39.19332922065315
39.42927606771192
39.638398518818505
39.6545321388047
39.68964702490345
39.266692891633795
39.56104898017497
39.355329542104855
39.10876729152753
39.30714009220214
39.348179737996844
39.24417804541487
39.24313857501235
39.32074844326404
39.12622914734144
39.285630776089
38.79137300766346
39.07451021811548
38.87263044171415
38.841904532194114
38.324541676014704
38.530342465450616
39.06938516319912
38.74670631284496
38.744589415915655
38.619719120128075
38.853337694730456
39.19821644850693
39.1330401697519
39.508683498642704
39.17976154095684
39.08432792203141
39.49599185779476
39.335969317298556
39.38464877982086
39.48501180967654
39.455882902778924
39.29961742609701
39.09038448120203
39.02982218699306
39.270938437756634
38.9897060244139
38.970144636216816
39.44532164631163
39.29148805333755
39.087610186624374
38.875018231698036
39.20264747445497
39.24983797834477
38.823138080945064
38.43249282914064
38.39705976936808
38.80479200651762
38.47640927027483
38.70971347276474
38.92484813608076
38.84752205530208
38.73934390678256
39.370882326727305
39.044307435123656
38.90328285367624
38.8633892068092
39.14887377461112
39.186201642384724
39.2935812530631
38.933570150434335
39.305169662412126
39.2913608405087
39.32737632066214
39.44261157727219
39.490618357312485
39.29476286557553
39.34906011126456
39.04089768481584
39.01593415030149
39.05932560827643
39.01813005489037
38.90074807781598
39.290033521002584
39.236643738669244
39.3645644556663
39.48837622014383
39.505309256041215
39.381777184952064
39.11991005155899
39.443025335301485
39.68579418701436
39.54472262204686
39.36541342967027
39.4177785762852
39.32586417945218
39.14885930240516
38.874539066042
39.16090731099063
38.811381432750906
38.95042179019651
39.144474803559774
39.333136586564294
38.96713429559939
39.06098767791567
39.10168732874127
39.19663481679429
38.99209560950049
38.944913200150665
39.158577023942954
39.13111323730031
39.48546663445302
39.40474831391122
39.3670542333481
39.22234608967039
39.027899489436656
38.74368800417138
39.091292176911935
38.66233716659631
38.97300454116302
38.85755714466581
39.52621615031463
39.323868699014646
39.72793141268714
39.37466558994286
39.372445132360276
39.854437020322415
39.699937952252554
39.24865361771565
39.52678129635426
39.794999999416895
39.57173974673462
39.42467154332534
39.703487628967956
39.68921642824352
39.80894469091968
40.11556964385555
39.91170561066064
40.22184370080915
39.73193509303888
39.68006170429319
39.862493439351354
39.68750424291562
39.784809602587174
39.67555515232426
39.30957642026245
39.33232362148209
39.51865119883513
39.55459642079914
39.31223385613618
39.24700390320075
39.176384557992634
39.479363711483174
39.50083775951262
39.58471285976101
40.14316295290715
39.498058956951596
39.75805786107972
39.485331825496424
39.720882221297366
39.338292714677785
39.463700170120305
39.68380784322573
40.00859128368012
39.48677340108672
39.80712956512271
39.79541703370249
39.8133915421012
39.97387025199793
40.0266697803546
39.747692841925236
39.71601606013088
39.32831578996131
39.689865153637754
39.701223797092624
39.94183386952867
39.86016198882252
39.75919677007653
39.640272976651836
39.651516857711776
39.721564469464575
39.52839538951174
39.82481886465034
39.61867640297287
39.83053949656888
39.33508946385261
39.6330446020693
39.803077364248416
39.76674202071071
39.48412995265544
39.71082425320601
40.18551434999081
39.922430908351274
39.99424713565596
40.04288664079373
40.16067154274797
40.06045803345588
39.819014934865436
39.66836760832439
39.93129887161669
40.13005995385741
39.97097110678015
39.81841931148856
39.85723075148381
40.1144369551018
40.02704438005943
40.06182516796095
40.08767037613784
39.94055267621591
39.716133892113135
39.64241662187006
39.49832918727199
39.42741000452816
39.873831355541085
40.1497021066813
40.03924782812803
39.870106258268294
39.986863872266504
39.679233151433415
39.57983137376975
39.64668131659608
39.815980637814775
39.73977729153312
39.51851467213055
39.65899291961932
39.489903898152015
39.267668041135636
39.37446608273704
39.56209539060071
39.444352233834614
39.65973223056578
39.49063889526027
39.444697681760765
39.15870681261183
39.45918130472532
39.49091836857646
38.929158319238596
39.65166604279098
39.5828514682065
39.436829479643194
39.381689048597686
39.392699533136216
39.633883363551604
39.695229667375635
39.722152851388515
39.5488770955895
39.47911846081995
39.72100234685422
39.58013780846075
39.74257876852964
39.843544001887025
39.50372282934029
39.725760348608844
39.40818009673317
39.47205710390925
39.35799067950896
39.58924672409171
39.79717848575142
39.75543787395941
39.71778784489534
39.63679328358701
39.79969826782622
39.90728427949748
39.75062032423437
40.03127841325708
39.93273112456023
39.67074054563998
39.692918774735034
39.78857549196426
39.84239417696274
39.711408834316806
39.59575282981534
39.59331246376441
39.50242303552913
39.75022917343087
39.4562928553234
39.469378618704305
39.323597474629516
39.64171443626802
39.262954452675444
39.35362002896163
38.872685705011165
38.93034689883621
39.130293741719306
39.58142583098963
39.74861152281067
39.65452237796036
39.79977247244372
39.56728703766581
39.47623503181264
39.690149662074425
39.73103165829791
39.714122470323495
39.58902257123197
39.61052380124172
39.55857331575257
39.78641374529542
39.72833774371031
39.776689957762194
39.788594613860084
39.874327245728814
40.071727305783206
40.05811622182222
39.809737427421936
40.003909633239395
39.95630447523075
39.89808184146162
40.17011885257697
40.02814985520179
39.73046286276704
39.69021383989489
39.97971014981746
40.10390948678599
40.383405146844154
40.200069287207896
39.942273062357344
39.90677866216813
40.09758749105561
39.94834895483938
40.35420583061159
40.498067771134274
39.99579692250818
40.37034630869028
40.27152094462453
40.09159571251968
40.166549876033876
40.07008158860038
40.156375104459606
40.29852954071092
40.335751033704824
40.00869814428242
40.35080156691697
40.557799912694485
40.80824308831832
41.04437901620682
41.2389491051755
41.272620805282706
41.317639011837535
41.04073709990371
41.20581330817762
40.754650442679704
40.93459139147073
40.85506769380939
41.186083254636195
41.14552242891886
40.79802994194863
40.51834208993856
40.91210482151906
40.80252501504252
40.70322325244302
40.607564555998
40.301956519247426
40.21974182504772
40.37903413179582
40.37065174100053
40.21969239835942
39.84864108277121
40.32340480646765
40.47176196480728
40.70639691012797
40.33456401503165
40.460184514615825
40.270398659788725
40.72501065928788
40.54696270287556
40.592278718256615
40.29146458257245
40.219504302334684
40.48222878890369
40.2684713474458
40.54882942245152
40.349095644682116
40.11278901307608
39.88033053118301
39.761563270554525
39.92042904623529
40.11138401325517
39.81537363116339
39.86731398887829
40.09465846733023
40.286049181154205
40.19810164191062
40.184436631699256
40.00722286038544
40.11640626127985
40.28034868118505
40.19391807580252
40.12936614515494
39.76250988571205
40.03445263358852
40.125022068917026
40.18555320664215
40.43260213656366
40.23138082281629
39.98424391424712
40.1606888982217
39.72216379069365
40.05720580749828
39.88230020617423
39.597881959669294
39.779905292947845
39.68089667390108
39.743848898216655
39.59258439028474
39.81259296026894
40.071432395438066
39.956900681171504
39.84215620423325
39.86150002377036
39.603833519229745
39.311087679562505
39.589890878970444
39.77575265898998
39.46200531743945
39.5207185581908
39.832361591840716
39.53274344890175
39.80664200940787
39.829660532329804
39.41143787948814
39.451912988191616
39.46024580969247
39.587983906336575
39.94856519764599
39.760099143430644
39.53998016031608
39.57704863143698
39.78154235416968
39.3447330566508
39.43395143611912
39.23328135583295
38.912952975544606
38.92244575250683
39.05332399517274
39.016721941327724
39.43624882752982
39.19189168829351
39.48495321572783
39.673668035535755
39.08558925793407
39.40819218613669
39.5722179494012
39.34420457215976
38.9045510786044
39.22100543841807
39.41932725569875
39.178600851167175
39.24811642072971
39.32543046953228
39.22130012714374
39.10543681713452
39.181406410222195
39.133446346285645
38.85537097813811
38.95380515405608
38.77011645212564
39.31102248598685
39.305444803443265
39.18337472380291
39.05055969230879
39.35131615230043
39.006581771582205
39.173604980163475
39.06167973357825
39.29005474193908
39.29468464696779
39.244912630801984
39.24801674664025
39.08673730541487
39.408775942752435
39.33326105415543
39.11559608615808
39.272976697532314
39.38084986838853
39.669776382931474
39.53100837527584
39.49761220263433
39.22077360260977
39.32130813377243
38.929063333109866
39.24701029000915
39.18774284707423
39.09337494393183
39.01604557411952
39.202524461648466
39.62440918092052
39.26482700088569
39.41216242290498
39.11292649193156
38.86259444952522
38.958497336311645
39.337404576383975
39.21066251427623
39.46889091241363
39.300624675356794
39.06997341878134
39.82982256273468
39.73204381305774
39.674354059300164
39.359812816481245
39.779071879267356
39.86278113322712
39.32355731480624
39.4622801997619
39.073064171505806
39.24231073124161
39.143009057199826
38.862233616924826
39.075584558885936
39.4393062327219
39.408294430787805
39.567816540903394
39.60264169674796
39.42662599269941
39.494504631399465
39.27761034687526
39.72185720278408
39.567279993970935
39.73142121548476
39.55008592901288
39.58103976077927
39.286843906622124
39.657347727962545
39.77183578977182
39.79745090569366
39.78240333297198
39.38532001886179
39.40617797963876
39.47658336420365
39.21627278045452
39.32376285728548
39.32289317514026
39.152091185470674
38.958115390104844
38.89406716731378
38.720282657696245
39.20860866102369
38.66062261853085
39.06325725274364
38.95750787645599
39.276673433951785
39.2499585235335
39.10497081385221
39.05993837773241
39.22185097957348
38.89246445209706
39.24226070729424
39.28881848224908
39.23504581263494
39.32862503421309
39.501209617957876
39.6269191606815
39.707825946329855
39.869174013137304
40.15431369881214
40.02369120991115
39.91681430840173
39.748826163588156
39.93975005449551
40.09938050014337
40.147958455708284
40.363300703019455
40.236232255954405
40.20335085216875
40.239803573839566
40.25123981404881
40.24208258326375
40.34305313783261
40.58730130855305
40.07755177569834
39.803634640687804
39.640813296885575
39.84858324487945
39.86358948363529
39.39952757617828
39.90875784723853
39.463889150492165
39.349963136612395
39.27125908754249
39.29043191042079
39.538506754149296
39.52602078838759
39.84082943650189
39.764211234098774
39.86379579217387
39.958711053286265
39.99236245438323
39.827159164232135
39.95093573944625
40.05483134420314
40.31436791856505
39.890516545934986
39.45265555214148
39.905282277291484
39.84935459813305
39.857481373487744
39.739089740368485
39.72779931052575
40.09535168067877
39.939613796411166
40.1333505564549
40.181488599580554
39.98482758917733
40.128348036930696
39.93020993864892
39.964770314953725
40.1585606701232
40.35267573309537
40.06194626034639
40.117199211396105
40.08179565602179
40.400255378990636
40.65410001072561
40.414609358192635
39.78132451660552
39.967308425970195
39.984408062190774
39.99785397105456
39.75692167056735
39.45052408593127
39.533871120059985
39.62752740018238
39.37466506978802
39.460911121430236
39.45064741262007
39.79373144272121
39.58273684620946
39.66109382449209
39.734758766777574
39.617572581239166
39.43205092951845
39.67408489800022
39.76025297943055
39.41264854914792
39.73462766261
39.60870931357283
39.8760861317717
39.53618614945311
39.46585961397792
39.26615650746635
39.30849635036242
39.24700341489123
39.0794271133963
39.22179216530928
39.45496787683256
39.634294445271244
39.38926967626692
39.52379129421201
39.414971939202424
39.52358235281949
40.095173075064196
39.931756325945955
39.970858423800244
39.99547911294524
39.546294318813906
39.94236619834723
39.94210665273869
39.611730900285025
39.62935132366079
39.71333298894235
39.94433262208865
39.91907229434095
39.888345457817145
39.8336683709782
39.90881961462106
39.68772454330652
39.70039340042704
39.48550489857244
39.76712824691448
40.06224092346452
39.952191220687226
39.77198696785899
39.794214883421795
39.84211363589358
39.806681141984846
39.829564734377705
39.69607844324277
39.62405346726234
39.63116681290888
39.79275893895677
39.931813498346145
39.89125234336505
39.645249372672296
39.94350877549793
39.79353713983993
39.462022229585315
39.394567314821494
39.428470441602926
39.61899747026711
39.39475615122107
39.55339293633663
39.72473683807966
39.53697401918513
39.537497762896855
39.938935676056836
39.66256835981143
39.725296759529556
40.17601319283574
39.72842245942608
39.67710241822362
39.884373077678624
39.83179272493682
39.769810932851875
40.08360748498348
39.49347161704512
39.39521530670321
39.2813083525152
39.52589022921015
39.64113366914551
39.510276920525875
40.00718199444446
39.93062213383959
40.0954484133394
39.9598412921754
39.92815665389196
39.786767944650094
40.01167082759732
40.00009886387375
39.6581789910722
39.84222943914979
39.66437506814412
39.48333914634475
39.466132410473186
39.370933985701335
39.3620800149219
39.429985967096925
39.12881179414974
39.2248562501498
39.05343066925192
38.94465557849512
39.21588774482436
39.44597016634357
39.631928370674466
39.44252564952782
39.880529347254395
39.616053761045144
39.8749345280711
39.59224446351765
39.47727516924609
39.63456284182148
39.30507524867942
39.39470583992049
39.55486898380818
39.20577195892254
39.419365334593515
39.256983003514186
39.19187098759303
39.3354222338358
39.75624523817963
39.365814521521145
39.41689889838773
39.68207071473688
39.93371437969154
39.988525221620684
39.65910361988964
39.656495910167536
39.81386450916956
39.613456989893045
39.4497838982912
39.62411701257517
39.68646488652543
39.872915792667946
39.9357282853203
39.93541312756739
39.52596045353268
39.89154542092076
40.09068201435352
40.09847729813441
39.978664170563285
39.89545763017446
39.653648318086134
39.890868889185164
39.79058464969841
39.942914410809955
39.73204007695435
40.106131363101944
39.72860365481994
39.75095652662706
39.82962122877999
39.79496337767921
40.05214444608048
39.84206279908909
40.264573098026204
40.141982103425114
40.19880708606175
39.95755041480476
39.93092551757703
39.95508357034815
39.957400367252134
39.69665789675412
40.07391034676067
40.005572513875954
39.72365912923989
40.18747067605331
39.94368391598805
40.21407481742474
40.12798572167372
39.87358571084697
40.1775500399841
40.31334927195325
40.16437656319259
40.382443459392306
40.281543001419585
40.41637509273607
40.06124351711352
40.272135261215624
40.04848710593506
40.03049564252045
40.16245559280438
40.025531854816776
39.86115967303366
39.71998717918765
39.90408879326655
39.90176671701022
39.856518409150745
39.8446538434361
40.113440893622645
39.73732292747233
39.558791478065366
39.50063793517989
39.59594976238005
39.484229113716175
39.69495318397075
39.50247011229315
39.33028856516705
39.44908955724582
39.40241456112419
39.87215158503346
39.94633176383707
40.04103767248711
40.04401265432746
39.76330533854225
40.01038045804483
40.38672313374057
40.32851877960072
40.30358325755445
40.30857482377845
40.11597019307227
40.238797845768154
40.12388369872459
39.68205576585239
39.3214513774086
39.309429296391755
39.82459050448357
39.7332661013535
39.4577285231906
39.5058774088253
39.897037478285924
40.17328118731845
39.84314703928866
39.917398688091176
39.718927536631384
39.47205833556658
39.58843224746833
39.568040735303114
39.4694490458377
39.58764570681281
39.63143709495665
39.635857158790316
39.860592900813664
39.61222491821288
39.40753220901784
39.66828368733706
40.11256988916472
40.08218063965269
40.28844970620898
40.02257898456526
40.22709767954385
40.43046704635036
40.18414667865657
39.73014791577389
39.75413266336179
39.79146882213838
39.79749167787479
39.89558535364499
39.984511362471835
39.79037179153587
39.98083768896689
40.222024488224115
39.89627053753994
40.27905013976561
40.16046771035095
40.041129219529125
39.71718324824392
40.039186191843974
39.6082202969553
39.79672200415989
39.74050772002837
39.85017343846558
39.80291318544698
39.56767851932576
39.76197289130937
39.89280251479132
39.79912726028959
39.55094406164381
39.74591288048287
39.41473328760805
39.1492996255314
39.4561800445398
39.51668917627967
39.302900474852414
40.14997611897466
40.15794805546817
40.44625795833112
40.56576802874042
40.76758426222932
40.518971877111994
40.70713231606851
40.643949468107245
40.70438526118796
40.56401547989313
40.81419153042178
41.17989349087691
40.62570690426427
40.483825176832795
40.44085521042408
40.3290237689541
40.45651228731752
40.3803425596098
40.114041849338996
40.32591610360344
40.26451729837566
40.36463823727481
40.527555001459554
40.09954875482646
40.54273873525261
40.52000434671461
40.830184035193106
41.07617371091185
40.65016273931564
40.66858746613362
40.369011817206825
40.74591672371266
40.87776103556427
40.64487733583226
41.254282801109035
40.83569425644482
40.59171798889799
40.5214078787084
40.55675223054443
40.816002921716006
40.716347699861245
40.93967953828581
40.52842653124608
40.62783716414121
40.591035150761
40.33983937049813
40.42169578973925
40.08559485741453
40.41010824867127
40.13215350973427
40.57136185499372
40.535285159150014
40.46415004928765
40.49261217466467
40.449762658375775
40.36790760050097
40.266447539911674
40.65292319170872
40.095893660160264
40.226971513983386
40.00177572389471
40.407204660470725
40.04808695022093
40.49841245364426
40.0134743710363
40.29387989897279
40.50131658028099
40.58458953406934
40.14072027483969
40.42446938042346
40.43953346481288
40.732289149316586
40.68376262310537
40.37836027049728
40.36912891833091
40.23045485579494
40.12818732515156
40.18536269012852
40.04375748151982
39.80718924791059
39.65287373581457
39.55269313723128
39.479940956236206
39.93527536082895
39.594307854114916
39.77426830012355
39.80808891069141
39.631514376558904
39.691160614872594
39.703390513810014
39.53229825868855
39.96967373710336
39.676009621985216
39.492957188869916
39.72377625409318
39.28818363085506
39.64250955101366
39.09707218403402
39.27652281837179
39.24296877757667
39.46442725191015
39.4649572744118
39.486851504001365
39.432463997511256
39.64571586768673
39.40126404491082
39.374031520296825
39.39889096859133
39.303575636329235
39.34628758111848
39.31993064571482
39.35915678035974
39.70356879789443
40.06808662169823
39.97114675365251
40.080031009127815
39.871698290021584
40.11098331654386
40.38975140228742
40.3797306836926
40.3214912138994
40.2101583269433
40.217628371079215
39.792847117615636
39.628877732690015
39.83302046677671
39.89056838284325
39.91104613867991
39.96272063955474
39.69331704102315
39.95754301246774
40.376236167065805
40.32663348374055
40.19419212335545
40.635130912435265
40.44628691162609
40.695355983273494
40.76573818212001
40.37800526390008
40.141494019630855
39.78002397769202
40.13060375069816
40.5450857640178
40.1415206823755
40.025428873805076
39.88022612117069
39.905654571354226
39.94141886202441
39.911695455600174
40.13647140271284
40.24807710708961
40.06253734715486
40.00621226861506
40.099462760194065
39.85864558228414
39.59817346276435
39.77280513717519
39.92556314657302
39.89792209552175
39.83494602873185
40.30720985360205
39.82249450472408
39.61684324442372
39.41697323046184
39.43650431777675
39.49723842353255
39.584606525682865
40.174250574398926
39.80215364974522
40.06686811839359
39.852801347543235
39.79908864714033
39.93525638065579
39.81200799526879
39.94208590487774
39.762246889569326
39.66009570147454
39.619808572542205
39.55424662859646
39.62519509557468
39.45411146648038
39.17680505218356
39.372960310614054
39.00700781394207
39.13098908100039
38.888494481612184
38.84118733456584
38.92311047936437
38.9591975128426
39.265365216003715
39.09738477249417
39.16392566840266
39.24538203229458
39.44369046354768
39.69215522449605
39.438333166134484
39.81214888629591
39.805679871293044
39.478769211425494
39.71948042280559
39.14006741762649
39.5489506476492
39.229500587182194
39.257245804177984
39.377608250233536
39.48712625517224
39.634542126662495
40.018176477130766
39.31143338760001
39.48213634678918
39.357669555440204
39.358119459338646
39.00572246995359
39.24471132702657
39.69471054339797
39.332631940424335
38.93819489737749
38.83203881113148
38.933309790434336
38.96486188002456
38.88079630366133
38.937449596339704
39.00702909847778
39.421372947713216
39.022002159674194
39.15101517324805
39.41824009824024
39.34914096601705
39.54313499530751
39.57474265638907
39.29005440204475
39.414898425255835
39.4467262044715
39.677755854963884
39.40258341041797
39.353328696106246
39.50646305003257
39.705950518120055
39.62180124115356
39.61589367365488
39.65280000416757
39.19754117504515
39.47843051527169
39.895519195084425
39.722062841787945
39.75198519273447
39.54194139998717
39.470263033289235
39.33267468785245
39.60743130245437
39.74744260565242
39.715648253701126
39.79682485499099
39.70215704684606
39.88202675368696
39.81436361783163
39.56756576198597
39.47608832378835
39.658768587304934
39.83069906481863
40.04812066578358
39.98061104946627
39.97298748387885
40.29029678536863
39.97136804136884
39.88483863480444
39.97833494630573
40.35327853839982
40.07926842635706
40.54437811999055
39.967959972167165
40.03345255527841
39.8013170060847
39.77363598589483
39.53584371743719
39.79705677133828
39.8322556091974
40.019577133831575
39.58884898288715
39.85311285746388
39.68242971991085
40.34986656596577
39.95642152217305
40.15280013573688
39.94465423856945
40.099232024455894
40.12627798614601
39.935541448359245
40.29646613699603
40.046776627029935
39.728726033417615
39.61525411049026
39.41558572818018
39.650260409024035
39.68050662900377
39.90635850958458
39.868723897630176
39.587695083883396
39.578927181825904
40.104627040888765
39.66113011475684
39.88358241684982
39.940546515209434
39.80618450649156
39.91148672952415
39.717167745361586
39.958048998365264
39.81671452035702
39.47465024847129
39.737101036864715
39.5053326228202
39.744818834263846
39.71616397808278
39.41225378868773
39.50335871055411
39.401397601559815
39.584335741453096
39.49361058388314
39.60106755979071
39.653252378877326
39.398572755522366
39.46075074980455
39.37951665635477
39.153473419982504
39.06331878142475
39.20868708300256
38.96701640131796
39.23266574655452
39.19666457977511
39.525258255485575
39.455450866217504
39.093200974517416
38.99800207240629
39.24241000154683
39.62691259789191
39.68693456408088
39.5110413705113
39.48476459306373
39.89551201968032
39.833625258139875
39.679861306340946
39.9610077410311
39.12827913859318
39.52036456103829
39.411917880186245
39.50160287129116
39.50064777653358
39.367937432848684
39.66980867898257
39.20862462698318
39.029188616771805
38.918934222923184
38.89978069298008
38.88360498988368
39.44034475750349
39.238945299785016
39.282959072677265
39.72524865142271
39.90072287084125
39.98847789880865
39.96539431445967
40.20781590079964
39.675581436572145
39.48207524842827
39.29891076875419
39.10624439213628
39.11865094536285
39.70599569892187
39.39447377985611
39.83370221238593
39.63888661302665
40.03786034151288
39.450220587901136
39.69294769241626
39.45313224259235
39.29696120326746
39.32913163581659
39.31963015920292
39.10441048998605
39.26853439312475
39.346084974087475
39.59819544933086
39.80582283349888
39.47320429465458
39.16106377891068
39.05749819832919
39.01891879008152
39.4269763078855
39.147791037456834
39.27059880928592
38.84679677275379
39.132552281205996
39.22835689454003
39.426766324421344
39.21898990461621
38.95162563845877
38.97970922004378
38.84406310229736
39.12199325301704
38.96482222313454
38.87711946876241
39.29163912952008
39.21375823905815
39.276395748128486
39.28855948470991
39.38826417071079
38.88126372809579
39.046378230921626
39.20337632267956
39.35588802709496
38.986730412182226
39.090299680001245
39.397724840867916
39.47221012253744
39.08763696653394
39.47846713389065
39.31058519688701
39.58867463804293
39.45357577607789
39.65528827939391
39.697432896884884
39.55328561777888
39.72231365574085
40.05799807745924
39.74676889950475
39.85409518201131
39.55590801581801
39.62114413147113
39.64240467643904
40.0528836327495
[truncated: 98,002 more rows]
