# Supplementary material for: Comparative structural insights and functional analysis for the distinct unbound states of Human AGO proteins
Source: Sci Rep. 2025 Mar 19;15:9432. doi: 10.1038/s41598-025-91849-5 (PMC11923369; doi:10.1038/s41598-025-91849-5)
Supplement: Supplementary file 6 — Supplementary Information 6. [file 41598_2025_91849_MOESM6_ESM.zip › AGO4/r3/PAZ_PIWI_distances.csv]

cm
50.53706164552651
50.99811239828666
51.13912551936254
50.69946375774159
50.46957766970669
50.26295824882196
50.086213859866156
49.804779421392766
50.08911310366213
49.792269630743455
49.7910041049327
49.820175519491
49.38542601717752
49.38777189216594
49.77654379472933
49.63658719590155
49.52254686329531
49.90017986142905
49.93010170821027
49.97288848841376
49.49123881568748
49.60637487020643
49.7546538249947
49.76920791058314
49.70925617348395
49.74867532911001
49.47213412831652
49.50514748001422
49.976439106572364
49.82457203589817
49.8263170275676
49.68191650216464
49.58432526418753
49.70091947498416
49.33178960725073
49.67023688063491
49.33694307307251
49.551669078930786
49.16844343895229
49.367448824495284
49.69565232948131
49.31391111689212
49.613366558824325
49.81980850578074
49.687709610314336
49.79488495923833
50.05015703131415
49.63073389458445
49.62038870591595
49.8109961990449
49.521832426775916
49.50332509170898
49.155383497889254
49.35009524370243
48.97230822060014
49.00123662898094
49.689890061269814
49.29792914449988
49.44865265972783
49.54545832412913
49.739215296419694
49.93246922262576
49.88923411913029
49.723244664957434
49.967213372966555
49.812037224874864
49.75149784056907
49.778484372843245
49.99014413890756
49.915379731953344
49.794992945674814
49.539252230240734
49.757328713991626
49.687741951898836
49.61979017672435
49.60537521873082
49.90490477147575
49.90241691529955
49.90957897115931
49.590780630821996
50.04400426718421
50.11787023539389
49.87827267321814
49.64745759118493
49.89314167834065
49.82205215848048
49.81481691256347
49.56101058312403
49.59197765426322
49.617600352908184
49.761067399654756
49.41911001126428
49.10058887954508
49.01117641827484
49.184134269159344
49.11748734451105
49.161145872281686
49.18266538490536
48.95317363479401
48.752102787987255
48.991448570931674
48.857939483978825
48.90316853752202
49.292129101499604
49.592260674931296
49.136060456977766
49.825118515012235
49.99735156163155
49.84071902506673
49.826679126920375
50.33170642970352
50.24858578162134
50.17425179363344
50.10506105686437
49.946086614637366
49.99815281108037
49.276818468722986
49.8233401531559
49.949334047857796
50.148998567028656
49.75644424716162
49.65236204685272
49.93803163785974
50.33605440969337
50.406378621154225
49.660730230115114
50.008167234170685
50.245822516983615
50.48542460064629
49.99950356230921
50.21421608320457
50.20127024900658
49.9003168254832
50.16279783471836
50.41402996602642
50.11164221006662
49.96619208503586
49.94392680223342
50.318396732420936
50.3591498487123
50.198114010749116
49.66702807216476
49.88094115536415
49.913422116894395
50.44138179655127
50.7548942540064
50.59372028784617
50.516538045758956
50.710413717292376
50.33200540040195
50.27673754431066
50.101927959024856
50.1798807480438
50.28381130013592
50.7081549450191
50.628327403508095
50.276052629188776
50.57432672734295
50.297346559550526
49.827603008957276
50.4425814032713
50.55013154069557
50.82221244702198
50.62057378422626
50.84811433300103
51.08345209495837
50.78043380874154
50.803392183199506
51.020624897957816
50.99382838207242
51.06801609917297
50.47817874855069
50.69028014115055
50.59943058759021
50.62629424076353
50.408853439469844
50.25313125329185
49.931737220195586
49.81423626164669
50.212164349333214
50.09485712258396
50.28532634183269
50.08410275920499
49.94135330728969
49.73165407117338
49.75302773350042
49.75277549991813
49.787745565639604
49.72832227228599
49.02841591445209
49.22885050232014
48.99549581005369
49.202268234966205
49.23570628531654
49.047166293276604
49.1920131231093
49.01698687213611
49.41330909812917
49.29906939904009
49.31985214038749
49.25126074876221
49.28179599045219
49.32529756261581
49.15656419932617
49.493207988421716
49.53109854078819
49.417261474705064
49.63748706176581
49.70130867956057
49.789036428982826
49.79973563801339
50.04405801319128
49.548630398013856
49.696399569156654
49.9552222429032
50.27428055166856
50.11613805596438
49.9576021363296
49.76974794488717
49.867033546181496
49.711225051203805
49.725242433302135
49.248952651401375
49.63054954959873
49.6315039911781
49.7174935592957
48.938320193177425
49.159667823783934
49.415614967751736
50.05531968397992
49.79654144709295
49.675534730663905
49.86523674723239
49.746941725926476
49.374895288314335
49.86365558463481
49.58131782544368
49.32931290348688
49.366869931440895
49.271056204678246
49.79532831878943
49.910964762156034
49.85431365360384
49.70176283430014
49.52304012114309
49.66391748669042
49.4359909385302
49.537155540610165
49.891354598408306
49.79426623874418
49.909118135949186
50.57298844323905
50.49452417271773
50.33362494914429
50.31402548420231
50.57566386012414
50.466553989707265
50.63295508147676
50.52847168669203
49.85305066155431
49.783819001250365
49.657282304272584
49.968177644929746
49.87281803997934
50.014989660039504
50.41937536052611
50.26002629558568
50.114136418183854
49.56995105731266
49.60542244318554
49.35507559292314
49.46567775455988
49.48065953889357
49.33952065416568
49.11667023463498
49.07982196904712
49.16593654304939
48.80348526756226
48.92113456412819
48.66073468896492
48.76850104119324
49.05164902427435
48.91941637908782
49.156842480148335
49.03431726964008
48.98120889315143
48.95511348471454
48.85035361306325
49.08277735943533
48.96205766465914
48.885198625874274
48.7978427935909
49.00685397394773
48.74604926359375
48.92519156537767
48.61917117662087
48.43246805580426
48.64457958062923
48.17904286566354
48.23730141873948
47.76477082348723
47.55117376677279
47.86397617226053
47.66846853418643
48.36791375439157
47.742388807692535
47.489030237182256
47.69382187665916
48.01613730837543
48.13662809992863
47.887168602756454
48.04566000058317
48.14073486495033
47.99198499822292
47.71889753368
48.14627053164797
48.25187915882003
48.11445181799822
48.1284217941193
48.405912010005906
48.442030614985896
48.38850960128383
47.90548890956548
47.964817300965414
47.881868542647595
47.98460985993052
47.80918730962032
48.348222454298295
48.22619574280626
48.47712398571036
48.602455433356305
48.76783728226411
48.46041880869637
48.293186499305634
48.050364652806145
47.66618217231129
47.94770842118373
48.27932474750874
47.977455600809094
47.847254376173716
47.702666778869265
47.843144104202786
47.44916178078614
47.423358767615866
47.191915862998385
47.147433290869024
47.27696951232895
47.18388634760122
47.20618877248101
47.54567243901913
47.22458733615107
46.7245759468503
46.610649579481716
46.778412372047356
46.872868921728866
46.68524491499703
46.59818911641969
46.86970703940575
47.15130455741011
47.3218797067059
47.36792586217984
47.65159896612792
47.29133094142264
47.467602144189016
47.908892783275704
47.398192795870465
47.51393305998222
47.33451346182298
46.99095765603357
47.37547198769238
47.07390849953046
47.24371652016037
47.1182220396613
47.03943363418609
47.22252318633276
46.7480038355043
46.827632579772775
46.53145816726649
46.37191532468587
46.50746857855859
46.72113291019238
46.08857936159571
46.338575614182034
46.392061080656994
46.38835466400878
46.540005427639855
46.34529343882676
46.15052596478875
46.306846837465216
46.058978511165776
45.996408262577376
45.73843576671116
45.94464490614396
45.807223646683624
45.94590091380051
46.08135971055387
45.801133135662056
45.630693228425585
45.84304954840197
45.72592898352312
46.019167015988565
46.31351927198196
46.289238552397755
46.251310923898785
46.290433829499065
46.268075089848104
46.137669432571734
46.0908849277436
46.08074927261094
46.16367859431055
46.04898960058575
46.04846369191695
45.97158272147978
46.027801417373105
46.27843827482275
46.03242123690331
46.36721913397097
46.392100325720314
46.632554292482155
46.63803161302284
46.49853821281149
46.33904648438914
46.0226037180699
46.014829821105245
46.20212217312041
46.243257908313616
45.9924755637689
46.303057807030804
46.3551856188051
46.44023341946682
46.09832987662441
46.117576362643916
46.33170379833609
46.631111007147254
47.02210707324482
46.86320424178447
47.08642362145344
46.81053899354605
47.05758384085813
46.94353084640515
46.911764875081566
47.17302002397908
47.03480006441142
47.116833152023986
47.04102365466024
46.42633379823131
46.48256870384821
46.24314648617915
46.37836113819196
46.747062849413446
46.77929898321489
46.71275463815382
47.01395675323668
47.07235120617939
47.73766575172985
47.579547017129855
47.61407032854245
47.5153861461597
47.52423059613309
47.61558466744767
47.52959028500093
47.36841042869613
47.15355897596435
47.372145900092605
46.882244516985914
47.321568890972635
47.02982304919922
47.41525162174086
46.83431379899541
47.48417381349097
46.93651494590417
47.2236401420839
47.31728268614669
47.309333606441854
47.22196823250955
47.11238681155648
47.16104942550458
47.440151349330534
46.93959616634997
46.9638739415248
47.04024461909453
47.125112925407166
47.368924728204576
46.98323353881057
46.91798175226603
46.73194821341087
46.905792876154315
47.15733626786305
47.075960394390464
46.982653739560526
46.95705768762178
47.22494106168136
47.477839308674724
47.08846453395494
46.87810473724382
47.03032193246224
47.12981448595816
47.054355946278974
47.04882252066015
47.412174517334876
47.22526870504673
47.65198119713465
47.61055625661033
48.07430173653575
47.48704171881929
47.69441779609269
47.83818438006839
47.86104502001785
47.79205765543081
47.43677771153738
47.30595435460187
47.442585696547596
47.15002010254657
47.432822337726705
47.354006070803486
47.437199410131235
47.240289640362064
47.40670187393942
47.24883564276615
46.934244058716146
47.62391793416503
47.65156583762414
47.388247491599465
47.25644511565406
47.115195987605645
46.82676682883944
47.05857731483592
47.184672721009065
47.17225303536135
47.28692265778876
47.03960342106765
47.546089909292455
47.47007501877866
47.6650339267725
47.71514998220935
47.89513894837858
48.34708252548642
48.33690144601337
48.347801245420264
48.31295391750139
47.85701630421529
47.92097134951262
47.541594071661216
47.596011357675145
47.543139064187066
47.49548196988945
47.265693186108024
47.53161408620915
47.829406972898475
47.743219879073614
47.854368043220084
47.57173747185989
47.79658918746913
47.77152666233309
47.590880578535426
47.8422705209796
47.864680778778364
47.83467967618736
48.165595931455556
48.11536541780127
47.629889185232706
47.810982358819295
47.87995578880027
48.21745454933468
48.474935826596514
48.42727947044463
48.54056321142112
48.69974807155243
48.74899232190376
48.600802810699584
48.66095832430794
48.391857000313266
48.85278623561816
48.52787293491054
48.68110267427795
49.07269688380615
48.692543070128814
48.55668371432626
48.30602201683479
48.36606214412173
48.06147949441882
48.47155877812191
48.27851724152655
48.32192783942276
48.539478014839105
48.150401084741894
48.48749592589936
48.4044824163401
48.32881042723895
48.67032164544372
48.70231764672878
48.52015691588964
48.44998825298027
48.787726161145635
48.98839931805753
49.08185821097185
49.47357948427631
49.38368775272823
49.08176336484946
49.36734413917483
49.64943735696596
49.69405046710623
49.438869318685875
49.694143717318745
49.74596088966403
49.98368016953912
49.68361136278776
49.65546451945797
50.01301204483473
49.926665410307926
49.91018783904165
49.783782157457836
49.428406481146446
49.87213204687227
49.536519020954835
49.49920491140818
49.46825726931942
49.68281957493835
49.270119672111264
49.353239835321936
49.86591312217759
49.960887712810944
50.01221974979528
49.390148712291825
49.614313864562234
49.868318434400706
50.393419655971094
50.39237540308603
49.76762016697792
49.87678832256804
49.8595918135657
49.587767914804836
50.04784831477597
50.11581980957827
50.19264368867692
49.715568780920414
49.91337027754485
49.685477864702754
50.047314391868355
50.001053492424624
50.2558304943372
50.19960876748274
50.15279768040357
50.45243062685774
50.55484054742322
50.46237426767638
50.24529931049189
50.49172965041214
50.091764929830276
49.94854084193138
50.304206949754196
50.276197730437566
50.40898441337187
50.15389199913057
50.456331624854236
50.62571615971112
50.611005334843114
50.23292137691578
50.41845803993283
50.43344379774686
50.14428288473569
50.071704616369466
50.42671095216342
50.23339144314658
50.52648009259408
50.30192171307902
50.492277581850296
50.11274980443824
50.07889325623776
50.140335314879685
50.02580013958701
50.29470508681385
50.42761380692952
50.32265456290172
50.93350605569037
50.63668681352482
50.34605946190234
50.589495933172984
50.34734427339622
50.351034263658875
50.259141918131
50.31475792081794
50.780204762763205
50.526581286417056
50.440844496421626
50.253671334792095
49.92268628610294
50.06917944882302
50.36237657407512
49.9551595405581
49.791947791350445
49.54695768657927
50.26107199808926
49.635635505340325
49.99726505859962
50.179400573503564
50.04027870144954
49.63190551801579
49.9404126213616
50.31969981623785
50.11742890694138
50.29647084410826
50.43157882969323
50.058334469247264
50.02317844734626
49.87298757199766
50.09239194832665
50.207447075686254
50.3123490978441
50.555238214539514
50.474618370431934
49.88000292724791
50.18356083924549
49.48046981792474
49.60273156691231
49.54589748226475
49.53909509663826
49.49517943697433
49.54391630516621
49.44700713063533
49.2871537591539
49.462403128660405
49.693477981693256
49.47421077221436
49.91751186373381
49.98691948104329
49.82218876761013
49.91935537604437
49.727619822839785
49.688289983657356
49.977068347555594
50.28497536862895
50.048353392966334
49.854965292042785
50.06427686579686
49.87017191787919
50.05647043632524
49.5037506616171
49.094262198870034
48.853087785906844
49.17923259104106
49.46945874407336
49.44766801120472
49.346343140375026
49.3563555807314
49.49843120442963
49.29660965433856
49.066186761913244
48.69317475301728
48.99316782633824
49.0573763204859
48.800991388739966
49.049634017385515
49.2503774699594
49.04331343267523
49.32589669690678
49.06804072229986
48.93998981903649
49.09350677935648
49.22426228897084
49.24099702734511
49.04931665470907
49.142033602341726
49.19143230970339
49.409262582965894
49.16113422612282
49.53873696314202
48.93760083495989
48.81007533387731
48.81421128615064
49.26648450660472
49.348859389978855
49.374868746520825
49.388914009870945
49.042922348866306
49.174463349412754
49.53483138386697
49.81029286891236
49.72491610947546
49.775734379747895
50.19425754146106
50.18691059963337
50.29231581500195
49.74313111186921
49.26819965400934
49.83504499800119
49.89874489778096
49.932167124697074
49.94050996439042
49.84401424218289
49.86691701497445
49.92830778807491
49.74836400283916
49.78848019096063
50.24985662923184
49.920979226867516
49.77518204437032
49.90324334070177
49.50760081141289
49.837037319276575
49.70387155892354
49.273463652926004
49.21586535389642
49.414659773174165
49.266478510610604
49.23041573676885
49.13118590122029
49.5741549702974
49.35531359543812
49.49088729256967
49.48591766816186
49.354831093306984
49.11601959964469
49.21117365100632
49.06708919554695
49.53788909287098
49.636581976966234
49.76561787411402
49.82531861609462
49.70392736019756
49.988298419821554
49.72179706171594
50.265603805567046
50.322434531548495
49.95799373865837
50.204437858763434
49.75772431038368
49.73457507104413
49.82408109037585
49.45164855379918
49.19904634342095
49.35045718303691
49.03304062122508
49.04515591107655
49.40374429321665
49.005266882811895
49.0816002512547
49.015737542383526
48.95177002669617
48.73001927920645
48.746498878132584
48.654446555640426
49.011194095962516
49.13187658247962
48.8627102438217
49.107100151025605
49.23399846821245
49.12902436385062
49.01345290972555
48.76339327952502
49.07265018010203
48.81814624080283
48.74006761112784
48.35109558061875
48.77405959830237
48.70048614150656
48.8950909092523
48.775402444134656
48.64246039763127
48.81995915859315
48.55421299426976
48.62886276579
48.649752976178405
48.7527826157659
48.30781860961819
48.5791487381917
48.57910816495236
49.109113112111714
49.087709704887914
49.1899021591019
48.89289735024971
49.385858448961564
49.373364483654804
48.97125944721089
49.35496972686677
49.291299030934915
49.21329836220521
49.2569180753107
49.602132516419964
49.575011272374645
49.51284375136577
49.515460281809794
49.49639502237602
49.71002814693181
49.7269595657729
49.27858285671917
49.11910934289667
49.150489999263634
48.73496558978329
49.258964914146475
48.7879413514807
48.82365847130878
49.04432981298857
48.8585523959214
48.47816836341175
48.61216460474698
48.39725426082701
48.616954053986134
48.85672885779643
48.8288211617141
48.61642789995634
48.224531356669
48.2578851241924
47.95890817946855
47.21282649094228
47.49757852496602
47.86964903618048
47.66167680462158
48.281951256814764
48.628714222571475
48.65149792592941
48.312324713669256
48.18324433653292
48.22679105950937
48.070581333576015
48.44029619014356
48.09842677107883
47.73289983088702
48.449868893562154
48.1319867564813
48.4315055527847
48.19561341190419
48.29333842611487
47.93342537138867
47.98646954214567
48.612963371073086
48.754820732860324
48.488833853503955
48.69907196013181
48.57315505112249
48.72116076033601
48.72483146089454
48.64384068356902
48.68656066885763
48.75008131902837
48.57969037289164
48.85056849480232
48.810307160808684
48.17566134466987
48.583283343983226
48.15152537447087
47.86289384864023
47.98596142326063
47.94023859712946
48.37878273201359
48.43716403586858
48.11370678842221
48.36794071634069
48.23869671193743
48.386314610373134
47.722270888711094
47.84601466380877
47.89333831761965
48.177570702337654
47.9543384054744
47.855135813192405
48.21613742454553
47.698274842688164
48.30794599533584
48.469098330620646
48.241830403073656
48.56030507500664
48.680776927278636
49.09392361976954
49.07515083780035
49.23981705720298
49.19181199917441
49.18735960345099
49.172069792801146
49.519529057553804
49.06055411212195
49.433657176891685
49.60091808283246
49.113218600761115
48.78719418999424
48.58547714339172
48.74805815241927
48.91048767753026
49.08330511712253
49.25166482171806
49.22372174390762
49.1289311399758
48.89214548620214
48.963635763667966
48.80250413370482
48.76022570991894
48.98561840022064
49.051590712558095
48.8923068482399
48.61000956421303
48.808132519328566
48.88754004660814
49.0338385933071
49.13383516250519
49.162008339023274
48.78953253542676
48.844658635552776
49.20647103946514
49.07590960179568
49.296615810561725
49.31347170200309
49.338824435444806
49.072054212792345
49.51135794760852
49.553629547667455
49.345244157009326
49.20440943194952
49.00607624270118
48.78441375854626
48.74256056190738
49.14178126867123
49.04256100093322
49.083459020282845
48.87214806396824
48.80703206698681
48.951007472013224
48.64050034611192
48.84710710264251
49.10244737669469
49.06264730240686
49.15149796231758
49.33966632177523
49.389646652102165
48.70601065710213
48.724867683144566
48.2577091687937
48.572159243454166
49.04170323077012
48.74772570855796
48.697919382861585
49.00813813258055
49.370506270666624
49.16535081708731
48.931629472553645
48.81787674557602
48.97696353723346
49.3212850996599
49.23714113310121
49.180594360389115
49.4903853044007
49.55400604896513
49.480406203820635
49.641751532191805
50.07462407795881
50.100006390604854
49.91380360535442
49.65426464752906
49.94924054488538
50.05035545518849
50.20883621607159
50.54884558084375
50.43786973715789
50.64064970306112
50.25640255818106
50.50431066763462
50.63036162394634
50.27930849328647
50.3153269505699
50.294363870866995
50.635032513591334
50.22934685547024
50.22974182669602
50.06791725701957
50.401117335453556
50.22012744286771
50.42283832469621
50.32288980366697
50.40533791304071
50.50025418378797
50.43791370704732
50.02417443655689
50.33625371148853
50.380477511914656
50.23005695163256
49.92744601279909
50.28186983855749
50.49400924038949
50.316044466413906
50.02677142956319
50.435935939088495
50.39717228854036
50.18302444638025
50.41567566544906
50.24786855624824
50.495169359524645
50.561426826443736
49.938546470523065
50.36093595700526
49.668335243833305
49.53890734004866
50.23762667483917
50.24334750179498
50.384534710581065
50.40030897948882
50.168407831355346
50.06793887128636
50.347122889663254
50.196805027770836
50.2666682316886
49.54421514442325
49.47561153444343
50.06039648550201
49.72959692333497
49.278620436210545
49.075815884822845
49.32752836342177
49.579014397332266
49.220265459103686
49.35613410424782
49.637396547489345
49.32338923139581
49.15909393123371
49.31597811165986
49.59891257838426
49.57242428423266
49.933932371878264
49.67696213099242
49.85502572477775
49.72270988367855
49.873953600340485
49.24894293065043
49.32660305177919
49.032058021556196
49.13442577621107
49.41623060665049
49.36129768580407
49.327058252004576
49.484434698885856
49.59402887589224
49.472991362945045
49.49504057102916
49.67017151022456
49.716813184371944
49.809372139961
50.094581293717695
50.17578465501839
50.07961634621084
50.15605302948689
49.76529443468277
49.689861127019796
49.73274735678971
49.44336544811103
49.522822442602454
49.7449018602604
49.60076103548097
49.547323692888206
49.29780384512065
49.105849047162856
49.027638925132564
48.97071133720659
48.95453083438493
49.13670146263827
49.2258073345955
49.16185169611821
49.346768606665805
49.25865983568853
49.5323053303343
49.17486755791731
49.35570446380406
49.7589170334856
50.09065602013987
49.82035499472451
49.39114523450676
49.5662539228301
49.71892883454181
49.92366537657354
49.26105239557415
49.05542876016496
49.26368948759448
49.55293241185729
49.54443439802649
49.68230439147427
49.61578810728729
50.105271273879055
49.97361092945057
49.764498984545895
49.620236802263875
49.373204769658315
49.32083851108959
49.39550558329767
49.117929707609875
49.05297311820305
49.0561712695917
49.17271772822513
49.50487501353989
49.16136375155586
49.161392336297624
49.46241207794598
49.3697257071639
49.6074750075666
49.44092304760395
49.51026036803538
49.62652362283177
48.9766711446644
49.22562590282501
49.233493733013
49.66715795348147
49.49768520925137
49.20363645850843
49.157490078822256
49.82702006693215
49.56703413483715
49.676820696102624
49.383646202556044
49.53397159824432
49.37066875200185
49.9113060717474
49.90202670083213
49.77410303628642
49.77409301158098
49.71717229215941
50.05530796716144
49.572765324810426
49.11504937568019
49.288556084822396
49.516682652927585
49.984204353640656
50.08552615896032
49.86557372719693
50.02519996061004
50.17854369413666
50.18938940199984
50.36077279830627
49.93866661599312
50.17697588320199
50.00328720871712
50.21703709856199
50.23805725666259
50.146921610241094
49.6166190165021
49.986849896522244
50.331800741969616
50.40262677095291
50.030845035481995
50.27558334530787
50.25753052791487
50.23731930861706
49.699799524115136
49.75017099603541
49.570528515741735
49.37873237143683
49.924172353391356
49.83130584493694
49.7187300193277
49.590596553987496
49.80445563373278
49.97507164654292
49.76277700633142
49.609132644026126
49.3995552346941
49.533723889966595
49.751016059355166
49.57623699619552
49.398117939316286
49.724947137559724
49.690300236085655
49.73249920778472
49.37067561070525
49.37609515915208
49.22460677489947
49.39502091022023
49.531788563698534
49.59439415030739
49.655481570754674
49.78850440785045
49.828881419767036
49.9436125879853
50.18988148343788
50.231496475903725
50.33822579247623
50.411244364366866
50.26764834061116
50.5137773509411
50.763625555475464
51.16724688534772
51.245682252468825
51.05957593616367
50.9199698918364
50.99178746068246
51.09198881369622
50.90821096757504
50.48371304123821
50.76263876259712
50.80788647031978
50.644784216510644
50.44371682565422
50.44718815407914
50.19837690388614
50.325641078870035
50.54116567556311
50.0801722210465
50.71318439699876
50.28945770222905
50.23354129098763
50.482871655777565
50.7156253949236
50.4357519914595
50.43601447085726
50.57346042667857
50.45010005957894
50.55114863045559
50.43185075870077
50.523268505206644
50.31541532205748
49.86643591306118
49.93902162152172
50.1018727331235
49.68366720238739
49.76468335354218
49.72753374415255
49.29688862689128
49.333893186874434
49.78120082162172
49.451458333531846
49.82703029857357
49.906879157835505
49.598165037255164
49.55842054142547
49.617378143747196
49.16469263696431
49.66043548915075
49.30353798610168
49.18522170116915
49.37968060221494
49.403246272084736
49.21361839200043
49.63894515450945
49.308906094898646
49.653397192442874
49.93970521635356
49.526717296249586
49.30124348072851
49.71320856265952
49.40932698202236
49.53843891519082
49.67628191816549
50.006267872404344
49.90770903580251
49.8133217694332
49.37355689075806
49.326441548682574
49.54840936211378
49.79815877030367
50.07431057167739
49.86693774914953
49.81550469977648
49.974031062024295
49.63755331143296
50.05852148806856
50.286072105968394
49.90173277883033
50.18700191806329
49.64990810027117
49.402059990948935
49.261922688203114
49.375856855785415
50.026674635785135
49.64668475319664
49.62620235996517
49.63735319380726
49.98273525546812
50.320407943967545
50.38991566119672
50.17214362164434
50.10111320332072
49.734033304224226
49.818901017016444
49.789936406251236
49.67254380396963
49.6321240788184
49.86284490783554
50.00119987939557
49.89615863443221
49.97203965962099
49.6625723789737
49.89815874784889
49.71590570477477
49.6021202118702
49.916006799345304
49.62746999199378
49.66393495457541
49.555979593243
49.917457803866746
49.53925632508276
49.53463478009266
49.70726228714789
49.65007499925616
50.242607430495376
49.85748035785253
49.669417049978605
49.9689066891694
49.873957703708875
49.890317196555
49.61648955699956
49.705664973813036
50.248882426207274
49.714742079968126
49.36399204876269
49.67666239072736
49.45341963724037
48.9012782881256
48.94768397697795
49.74511526196623
50.02517360692225
49.782686871983856
49.930261601401696
49.6862207233284
49.16468561799743
49.11084247019934
49.796835839518636
49.489286146956665
49.758358425618994
49.43176693965058
49.34268645650887
49.481297268553945
49.699415202762296
50.051564337602215
49.459899292378495
49.92684046771155
49.403354612731604
49.627074259610424
49.491215292266446
49.65779877215462
49.59048370868607
49.98875369293841
49.58534766175982
49.97475150361195
50.5169364140206
50.77188824166457
50.67968610733114
50.78578944110963
50.5500236637136
50.67148630381481
50.673387176692934
50.89246453586631
50.495268039584325
50.549195116291706
50.426104992133574
50.626462059910786
50.396915160243694
50.04521712122478
50.36261256443111
50.54490084335771
50.518529748864474
50.559904711106526
50.26184425354908
50.14248420145601
50.25828278028252
50.71130184742416
50.6252681905534
51.02408377269593
51.22341294967386
50.979274245005605
50.660690339894856
50.86991585429693
50.63491997130932
50.550257995194606
50.03713621150719
50.64740939435901
50.227518609983875
50.29431166104594
50.320908517832564
50.31840740511552
50.663651071343736
50.7779227450232
50.720039266896904
50.87736513920633
51.353728675681
51.25124033708383
51.41467510757262
51.08409485866718
50.85201759980133
50.67307443588106
50.953357709091186
50.80208381620118
50.69456398165878
50.59516609949301
50.40036560986177
50.198536003564364
50.0758020131216
50.297369297644295
50.184349626752905
50.475974469720036
50.74976092028553
51.13731730177528
50.891419997930946
50.61088353698205
50.83811057473999
50.54958310841998
50.88021880239089
51.13137276830712
50.98584235193229
50.992181799882786
50.99158868308716
50.96311582919896
51.42092510742981
51.74066058574483
51.32171819157935
51.394093202314146
51.66066556559588
51.33583981350658
51.336444421329986
50.90168739223618
50.9434744811123
50.579073561715575
50.86532868615722
51.396930360996
51.22313227446536
51.09197547191082
50.840287421763904
50.66235379805002
51.462851748943166
51.101066497802506
51.04895349334866
51.186597356601744
51.00663636104169
50.85754864339779
50.634116342095645
50.57026504893679
50.65469920545997
50.62425542477648
50.389652550642126
50.328375395480414
50.19867330198839
50.29633822702602
50.31435388429344
50.2989335327403
50.390242805354745
50.57586640943491
50.51986590167629
50.58939724981023
50.79260122477434
50.44841504880699
50.296953452419494
50.20001521757971
50.28013854998997
50.299233216689125
50.58420063339303
50.594262133534286
50.31399571906026
50.172005133669785
50.05444767615308
50.20337808302833
50.21446258921437
49.895269466905575
50.2782189240111
49.87905537372771
50.218891092665
50.6389611466436
50.87068901045945
50.543615023869776
50.30134334493675
50.82674155581568
50.76184798359551
50.62421383852534
50.98554369987858
50.7309385889317
50.76639770668565
50.721938697028385
50.64353401903794
50.97961972912398
50.49079957957322
50.6261500792598
50.95135171318497
50.68238808381932
50.789729837078184
50.754810969151514
50.66588886057526
50.76778136126816
50.641693369670314
50.48418432857843
50.58373260152018
50.64740415570527
50.97186511618981
50.415146878095165
50.36141754634103
50.1368529401381
49.915100332396726
50.13059122161883
50.27225412999455
50.275922049311944
50.59913542066679
50.566585657991965
50.40269819792512
50.209803266007164
50.02772090577978
49.52512431812254
49.69210014107601
50.0162148678737
50.446138424568225
50.63983111739129
50.80409387237995
51.000378429404556
50.95839127559974
50.93712206759686
50.78907035617718
50.71823567109421
50.32214320961375
50.023026193535145
50.24121026633417
50.6679638262584
50.766673727425136
51.225234930715715
51.45518400795674
50.91734906532904
50.86991295923095
50.74186829217574
51.03221319509935
51.225472223348746
51.238858658426494
50.91301801547745
50.7525628610146
50.56507849650268
50.811997825246884
50.4714172056755
50.74024335058207
50.41578482055012
50.632243200061104
50.46336713333387
50.81384746238845
50.729733404900806
50.777584423380496
50.564521124835096
50.17595882009369
49.985432798199426
49.70606901486223
49.99195205994912
49.917605650259894
50.12809940356991
50.31735806905453
50.15230641198465
49.89182808157591
50.09482324472746
49.87865266384245
49.779996503769404
50.12638017963573
50.03508766874535
50.05292414368756
50.021333681411086
49.77534907993104
49.760129770158805
49.67801340149737
49.957233038791024
49.96797831417716
49.758948299623604
49.63802516824467
49.316983711575496
49.47743031845753
49.65709311246797
49.54010560633876
49.317825438895326
49.46156051632218
50.18224312866714
49.857035310060496
49.91111037764402
50.044094872540114
50.1558982485486
50.350987985730306
50.10603178054667
50.4302359140184
50.58505344574111
50.116841276879484
49.65972796278261
49.80533955218086
49.65798204162594
49.812417240413595
49.41044801534389
49.30663371859923
49.63655854259426
50.34673027761749
49.58282002286526
49.93354388026275
50.39822360965688
50.2142489463569
49.9276666324642
49.93104175627991
50.016616958482935
50.21729699125622
50.085640979070206
49.97303853361248
49.638196581138025
49.52743541296436
49.89144517488296
49.47465677708871
49.54315174327372
49.131490494287256
49.03120693592029
49.13129134391161
48.91220505076791
49.34866339272272
49.28755718638182
49.655084281848126
49.50904801367826
49.68708553531002
49.388662144375644
49.5513501130912
49.488253682500314
49.402807854436176
49.24901729954608
49.47725984981148
49.90731916166303
49.63329665453452
49.519193611745706
49.148895353353474
49.60658512549778
50.037267487431464
49.83445469474032
50.109419320645955
50.02625900211902
50.05055593094471
50.65407943495621
50.60223626757437
50.616703095944025
51.11766660288286
50.559311955114325
50.55546559385747
50.89460527489958
50.83165583870464
51.02569676481477
51.08309880282307
50.63439954767079
50.5738807135889
50.46776124057307
50.24859464117807
50.0330325696249
50.34052914716651
50.31055035637117
50.33780824621066
50.197391100979246
50.21482107230389
50.13603939398625
50.08594630780098
49.88153830109998
50.10068419597778
50.013141035843596
49.75963780939914
49.9005715356833
49.876998842775784
50.01743901352683
49.85726368134247
49.97017157601123
50.07615552152172
49.56040451584457
49.36683803156808
49.432270676501574
49.329271673945925
49.462780074880044
49.483230237095285
49.743922847672806
49.95528003000855
49.49875181913476
49.67028132041957
49.7538666528309
49.340629716869365
49.43036168608827
49.14154103779365
49.13366534947676
49.266335297385176
49.47581833307316
49.38665371034892
49.76799435577893
49.95395490459519
49.52995078512351
49.597662006555844
49.68720021584519
50.3136721615509
49.860283407497214
49.802130973778084
49.708817840467965
49.224122451632276
49.36072768593138
49.0228091090069
49.26248731718632
49.538447443929456
49.500541805532
49.1547802175125
49.486582244206055
49.40433108361191
49.42014786487675
49.742435119233406
49.79239753232625
49.78785529086488
49.809529845582425
49.59078010199822
49.738746914892
49.45006602833079
49.31604999168104
49.55760711449531
49.60096749968346
50.022909364527706
50.23698967912734
50.6822405833602
50.5660442080442
50.09356144501794
50.29985978914093
50.323766839987904
50.4120215291961
50.51411242999455
50.3081424131036
49.8893395917315
50.073536790463194
49.81407700452224
49.9311259195164
49.83265033865928
50.043041664992764
49.98049469552981
49.88345477750522
49.517851505083534
49.23426163748302
49.08639248253663
49.03398624195168
48.91437467202391
49.14405267993182
49.074132864799054
48.89129801668962
48.69863547174466
48.81489811222184
48.777558511326106
49.111646352695445
48.91594967749744
48.87311214289671
48.890619429135086
48.52579561155757
48.641983165180996
48.8982716208043
49.196517149971285
49.0888367526652
48.953879105372
48.96335620276474
49.05752128145286
49.03072812592367
48.86120160262164
48.85075621191375
49.02141833551732
49.242339729206805
49.23289507422119
49.44835569706101
49.18003323457092
49.30586034382127
49.42265998934256
49.256884131369844
49.198494340808324
49.25519598147253
49.36384421879033
49.491502788970976
48.7426142709677
48.90254100921787
48.6814710298925
49.00908490288262
48.92635214839717
49.037503634203276
48.76526293868597
48.900978137410135
49.167454885706505
49.234639361877754
49.462496529025536
49.30201036750436
49.23211266499655
49.41081121829967
49.963046315568306
49.62210426629917
49.7578997858607
49.69027345416054
49.83370516338472
49.44868439592521
49.28479876364923
49.69518437149706
49.941467591093854
49.9097780936002
50.08505065462021
49.77544786904201
49.77123511347489
49.86963044285867
49.53103889386862
49.5712674400229
49.72890094543506
49.853571566036
50.065289817005365
50.184454314142116
50.12531585736151
49.81688351762704
49.97145313170964
49.80674753122474
49.743207404183735
49.442553745686666
48.930465048189646
49.29893859350289
49.744951717793896
49.41419970180373
49.15506935910309
49.31866186901359
49.408396766959314
49.32690715494879
49.39682363370844
49.46612935694076
49.176004968721166
49.64067389478328
49.17249269217483
49.53522922654199
49.69718995508838
49.8328027724486
50.04066942696743
49.9433471721495
49.68655590028335
49.2037240314439
49.2563976236987
49.5452821935692
49.65459862891231
49.79488335798017
49.77035078205671
50.13538416909495
49.814168253166876
50.00828547285224
49.87144693545327
49.93849376885656
50.166699145960926
50.080713752748
50.0946249433168
50.1387873574708
49.443004290854965
49.445219167097044
49.914336034754555
50.23624208545626
50.545996054674674
50.510104667899114
50.378169709695946
50.49136835335683
50.707536411984144
50.575806168826766
50.395112657404084
50.097656253286104
49.96174620013217
49.852585179498725
49.720029821219875
49.95804873814909
49.97079140631378
49.98836931842694
49.657362580203554
49.86159113922354
49.728722898879404
49.60272182372482
49.66267721748903
49.443820842408314
49.928065333472894
49.601088634326956
49.21439724224978
49.18180562198694
49.7030330845542
49.28423053521582
49.99258273453038
50.29078245016974
50.264967006215436
50.10690729848312
49.9118694184984
49.877145958003545
49.859096137390935
49.78671627425051
49.7961224153054
49.855397479544976
49.647398077784295
50.177074270793916
50.210635067198865
50.112477990030555
49.784743749387914
49.47168176274091
49.84945707979777
49.84024990131672
50.18241282197543
49.918579872207204
49.910037815261326
50.03222805118234
50.30444778091472
50.35602207728769
50.52002215783229
50.23719129944616
50.09469822570318
49.81811359919937
50.18438865584934
50.18198189247451
49.946741825171806
50.58539633956386
50.20549013287242
50.101747066419804
49.92477548407408
50.04722836791156
49.6733771590103
49.683423001729814
49.76187455327514
50.049386110914426
50.0245975246282
50.32664101541616
49.89901600248477
50.22517864554697
50.31192154312393
50.4088586765067
49.997308898222364
49.87392593781872
50.270750746480104
50.04229005424148
[truncated: 98,002 more rows]
