# Supplementary material for: Comparative structural insights and functional analysis for the distinct unbound states of Human AGO proteins
Source: Sci Rep. 2025 Mar 19;15:9432. doi: 10.1038/s41598-025-91849-5 (PMC11923369; doi:10.1038/s41598-025-91849-5)
Supplement: Supplementary file 6 — Supplementary Information 6. [file 41598_2025_91849_MOESM6_ESM.zip › AGO4/r3/PIWI_L1_distances.csv]

cm
29.836011690828467
29.951845232958163
29.792569107590417
29.6432134777116
29.610134439441623
29.648592320502747
29.600536762799532
29.429204314941373
29.42970984336876
29.247848393122354
29.212784615172428
29.26146360056104
29.249463668992142
29.02981893518756
29.04284667893565
29.026836984432098
29.191202918899812
29.468378246742482
29.335910083973967
29.326195848458863
29.277711542333837
29.63781147231185
29.376958195274234
29.411316920945403
29.386986121543
29.217226667954694
29.185037870058007
29.296913737399244
29.217553924662578
29.331893787549127
29.10380290281226
28.875394843082034
28.704796445518696
28.857332799226274
28.830491079536372
29.01882991638268
28.850601869645967
28.696168052451558
28.992700727423546
29.091338891794795
29.36106177969182
29.26779691516812
29.69174421992117
29.392426729458816
29.21254401923687
29.308601578743765
29.390736651365895
29.148376831144525
29.13437685623035
29.18594630575329
28.967146521913676
29.1752944270899
28.856769348418187
29.078341275527404
28.985313204281034
28.922359408397224
29.088259106036247
29.320177984593844
28.943871040851988
29.03460031696861
29.20784646784767
29.222320276375243
29.336362332643933
29.28929179046398
29.33998039133845
29.262583994998444
29.350985884918043
29.076549686353776
29.22674546672164
29.20067500207965
29.390316820472652
29.37608821720191
29.461140638044135
29.330996398173934
29.13295917049001
29.209854718772114
29.11862651378504
28.981374448114362
29.26831421938677
29.11793496601418
29.159833232329543
29.41702551288764
29.346835701020694
29.093996056917778
29.089381248254575
29.06228154910941
29.370601762725293
29.339772114562674
29.571626588686122
29.22891440581364
29.15697420212034
29.19115580828475
29.09930339744904
28.984010299416315
29.008635177153376
29.299394141745125
29.228365471340616
29.333369893203603
29.42423026618392
28.938576583761666
28.990726620131518
29.217495092857074
29.02398731191598
29.244922453586515
29.295160742309683
29.362583506478508
29.478234811069953
29.486530148847237
29.589943994798915
29.91766970470533
29.54982797644151
29.824700991798693
29.753709056156655
29.81488050351037
29.67019004334354
29.6633316786994
29.388596499009658
29.596988042989988
29.70070042514234
29.729083257767627
29.42880203720424
29.428704445183985
29.318260102655344
29.63086240363654
29.69887880584826
29.56859680117483
29.617139383809928
29.984346417166936
30.010677233721896
29.82078750093267
30.086490300649988
29.986716650831728
29.93468825331662
29.731722594193737
29.918863218381883
29.671338441482952
29.803614346495824
29.85983504689955
29.86982011340797
29.92450712246415
30.334220678172432
29.86918934467742
30.08993956294888
30.04811117890982
29.932291232308266
30.02368179726877
29.98853819526461
29.886270101807657
30.113006878515755
29.875632205571147
29.899505191375127
30.057680115476128
30.194617955390104
30.27435389305988
30.44150240858795
29.98599952434851
30.198357757360466
30.17507282098314
30.1194375996603
29.874556398952926
30.186548034090247
30.386435369201024
30.185532123220927
30.069845729164644
30.095695389521623
30.185416723654804
30.145442527746226
30.136178216619605
30.408447808980902
30.198797641279384
30.294050046687214
30.13938287119502
30.09726724547536
29.928627718156676
30.18389302946736
30.06814041558703
29.978169371129553
29.69788542327173
29.800130749812965
29.65130778104144
29.970978593998517
29.803506586464266
29.764643046297905
29.582382429057947
29.622653293931858
29.667077248163565
29.512087206908962
29.521359126099288
29.463919205846626
29.08121940266287
29.655878771242044
29.304463612395864
29.396142100622775
29.46437157511625
29.54840596595339
29.278789265597673
29.507318587039094
29.457416932393432
29.3218061285234
29.284373027560747
29.48989776783752
29.39663711125948
29.358307584675472
28.909442747061277
29.02136105597654
29.082619060249836
29.150257467241502
29.477428142158118
29.31752650608626
29.533556737614717
29.385499982549796
29.569791528793107
29.483245868905087
29.577083735538466
29.63353988051631
29.66241772210601
29.874497209518314
29.358873543566748
29.371678168786005
29.434738856132675
29.24695580245854
29.333095512676397
29.09930402974809
29.244294987374925
29.272732512786895
29.309896200554217
29.119101851667732
29.389255073937225
29.547214351178276
29.703509330807023
29.56348371037873
29.451904846364982
29.308195087378632
29.197605139919894
28.935328607976
29.012031780479653
29.047608562858972
29.026008890809074
29.015719416050565
29.104511449917688
29.457191337051533
29.098257099778795
29.240947979744426
29.27868273151549
29.277782821856878
29.572715712059193
29.096454063268173
29.282725764918112
29.569289198362696
29.293904583233743
29.350636471120396
29.73584066056442
29.503956761701428
29.7434030411248
29.143430843730616
29.606741187947318
29.599847549749033
29.828274466471257
29.831286342169907
29.38221503351896
29.575736043471707
29.196242667413006
29.317788447011942
29.278684288686385
29.217370867314227
29.465558533573905
29.53841834773922
29.5047028445576
29.239062333658104
29.23548503652808
29.456856001165637
29.41133503309894
29.107282168362268
29.26483344969057
29.41138744635566
29.38818210100403
29.486903761030042
29.42547817155677
29.38505275583386
29.315320488443266
29.376050591297826
29.171008279479516
29.535161908239687
29.66963102609039
29.860604988209165
30.00053233154579
29.925390972187373
30.069108336463035
30.028127243040405
29.83781950075568
30.053091791997282
29.643558123972
29.892459509405697
29.644948662562353
29.672294358048585
29.31794524081381
29.364987798948256
29.44438988502967
29.434056250822117
29.037966290407898
29.01546115907321
29.101554642597815
29.165345570101437
28.85169768558644
29.374128562840646
29.036795140403544
28.7062440925167
28.795053525209617
28.929942399783226
29.088660994783666
29.124751308755066
29.310398928827123
29.115543119684105
29.465918280593687
29.324771630347346
29.20661341047456
29.064711143532307
29.233247348438997
29.033096386782553
29.346585414214765
29.37805691571127
29.23793878517083
29.28783731971173
29.109466033505882
28.916165506519853
28.963941320841787
28.909907221606872
29.05569899415639
28.902968308598115
29.121244157944123
28.877480552115678
29.05172668533253
28.975193395653513
28.73952081101369
28.819016308419368
28.79109284015017
28.749457554414814
28.929609100106685
28.806802592502365
28.912939958396546
28.883804718095362
28.991934986620723
28.85722176567168
28.88757504312839
28.893160584869275
28.839374583890013
28.649440081254998
28.783291285263598
28.631135216049234
28.29794949287098
28.70923362972786
28.125962677254385
28.3802960490296
28.392240974904606
28.53633331699931
28.437438356727327
28.079594340938762
28.423304365246704
28.50421744372432
28.49611544432908
28.63633328690428
28.404256349032803
28.616232144574976
28.709933434764604
28.628067518605246
28.49855338701755
28.44632150614153
28.576812874562165
28.332597344571578
28.525301602398855
28.216213431773163
28.50750091963244
28.42236588009318
28.249205547720305
28.43543267774179
28.192345187860138
28.45787249360909
28.453254699365523
28.6307224928572
28.545234840870545
28.31552079071248
28.287926124433813
28.302407044357395
28.46824909752404
28.485323750905078
28.42821565383058
28.35216007869893
28.03980899112232
28.279944506837694
28.20957993367577
28.223412285938583
28.227764605924843
28.343002417994605
28.397624419265945
28.316164440849985
28.388332929438914
28.230506184538537
27.97106733857033
28.020610229678987
28.03543211185963
28.172347971397567
28.254143887434285
27.85016341905111
27.752315787529813
27.736781267075607
28.061135887150364
28.09353579432333
28.16294382761691
28.078581631983834
28.09533129290821
27.85028984430895
27.946459672950372
27.968176610316664
28.216768365530072
28.38764254541521
28.164786541127874
28.51677503413872
28.314891614413924
28.326834595372933
28.230681524109535
28.12000857927456
28.02560325718437
28.11802319439999
28.350296956680747
28.350481007570224
28.083641032228055
28.230911618819775
28.310556060719602
28.304201108013526
28.43030180576141
28.202100561679607
28.102459975646635
28.273445296164304
28.142106780914187
28.253933287787994
28.058511713206673
28.277008122059602
28.429061418832557
28.622053828528642
28.68116538288871
28.61582536496391
28.523293444730445
28.503847128546884
28.65815967947664
28.392538862308037
27.949382876714758
28.09791293886259
27.865025792700187
27.95584825227978
28.41258988260183
28.236124985120348
28.30530242897232
28.3568740245091
28.46425750058245
28.74603814694548
28.39140004410311
28.309796267592027
28.248751617850285
28.197975071849005
28.203110040530863
28.103277495812897
28.208813968415683
28.22596105618109
28.309572086816065
28.404397806950367
28.46988142310382
28.460594522823687
28.352449171667793
28.210496798462614
28.492769907341895
28.11079775189544
28.249313037800842
28.254485222519165
28.198128766127503
28.47679993456207
28.178647164578823
28.279812800593778
28.435274814148684
28.440256659919907
28.537293936882158
28.391156613362277
28.66530530491862
28.476517967111416
28.26147260412214
28.421009676141903
28.52866957269755
28.795422687501457
28.723161628066567
28.52800012425664
28.22608175344287
28.354932184292192
28.535864590467938
28.382246212434424
28.31921745310608
28.261429036321683
28.49326041032128
28.149406985096302
27.871079780827113
28.25386125260524
28.50662868546258
28.273698965365522
28.519781543768918
28.60214229433493
28.44113109898819
28.576291632069708
28.555839779121133
28.50638837681481
28.48174742069563
28.675808281779034
28.290494669349624
28.374167592878788
28.449946071312617
28.14393091612716
28.421235202042748
28.275754692681307
28.430611043951618
28.296856908613524
28.316893641320913
28.447442071869865
28.397106614287846
28.602436520655786
28.534576554843852
28.637978507990052
28.575821374152387
28.43144446750108
28.454396515506577
28.379442750405758
28.62819496032977
28.352470957534752
28.80247752520045
28.734509509799814
28.875573727647414
28.79147220113389
28.566153208345735
28.59002844233317
28.473096950736974
28.571437922337363
28.5036185461765
28.526096759819122
28.395192617567247
28.18112444445332
28.4671148682487
28.55422446428894
28.712222861953705
28.56526654046801
28.488572190385394
28.188162750595712
28.362795954886277
28.2075491563739
28.249002230897148
28.32953688203706
28.280039746276174
28.451112795900578
28.572642653740704
28.384831925694243
28.24316898574213
28.303822301312028
28.389860446285393
28.54313362029938
28.631815203905607
28.572243975617493
28.606595885690343
28.539108358165073
28.49388458247502
28.660465387212923
28.560325580357322
28.410440224107898
28.510203160607034
28.442302557126926
28.292937167067983
28.414128675504596
28.557304307618885
28.881194515463193
28.641961920357232
28.642535823044803
28.83313636861402
28.748347069788352
28.51485123047855
28.42095018847971
28.71165324198338
28.611750613020902
28.61858506057614
28.60223197602368
28.5543772312535
28.418710660013407
28.529318868215164
28.597936717281137
28.649582917619988
28.581674387005336
28.389854452684425
28.646391087951407
28.64941360557564
28.584296267843413
28.73946761239062
28.853169204961993
28.922861754025444
29.075175106166373
28.893742964285796
29.007003107850235
28.937800118198215
29.17143747694439
29.030761900897232
28.86141702045006
29.037366693152894
28.994909106550818
29.062974987486005
29.065709611221106
29.243579929953523
29.275201864298438
29.412397471126788
29.174436948346514
29.08538053355664
29.215113025441212
29.328231205435074
29.258651068339375
29.215835529456427
29.255571047740634
29.209156174597485
29.377084132656655
29.207304462286135
29.15091073954474
29.163853414759657
29.196047439212812
29.126074170132828
28.944442025637155
29.304893495351166
29.315362390385488
29.483965334381868
29.22713529730277
29.31102163298963
29.14782119135764
29.093631037278605
29.32274300741162
29.287793768482526
29.13102318685183
28.946500547279054
29.24749661060518
29.14573996778879
29.49842825971771
29.547718613485813
29.512488664531883
29.547352751322016
29.361245174387086
29.373348313605263
29.69559908962102
29.715551296197123
29.411007492060634
29.57544011987111
29.82264008887612
29.6955110783376
29.621509547384555
29.963578731510836
29.696841027905204
29.558639875103278
29.89118556709987
29.891041347187297
29.704297891685197
29.61610340790891
29.932703900238327
29.719677238014256
29.713469924462146
29.7327608592027
29.532701638613638
29.525299534923093
29.72778946183234
29.31929066332563
29.61170715572072
29.506875324705376
29.427155739663615
29.584326894658357
29.443685927151307
29.451914940621194
29.361873950216776
29.399713665753943
29.57993597181633
29.684935235468533
29.482956354337453
29.403463167202975
29.24688645518113
29.416611604946777
29.4417088830978
29.673373436129523
29.46460013287214
29.411133158570056
29.696838626385993
29.518836740684957
29.523496002819556
29.61526354768316
29.800393014121358
29.537895492511627
29.649246393042503
29.54136331115463
29.667956901488004
29.467147076105235
29.666866042300345
29.529925638710704
29.604423087011288
29.684315070850577
29.367475934602098
29.478827025130208
29.61457989889677
29.63620685884287
29.444776638579466
29.317041961412322
29.59250945713325
29.44545269718619
29.46449658522148
29.31518517319402
29.380167376271057
29.35259760732057
29.37967992405968
29.214271854283492
29.42019811346226
28.808238847205395
29.196535999946118
29.209088293889252
29.264963072572268
29.168768354289693
29.046601307489265
29.206410734908893
28.98367840284954
28.837070767744954
29.179098231731857
29.17843469714987
29.02409942085716
29.029406563533833
28.863255035080908
29.085920230119587
29.02278146831681
28.994395105401907
29.07689292254269
29.37505942000016
28.929901642529902
28.847084942447758
28.97248918410398
28.902579490026767
29.037693898187413
28.82234410500632
28.9237756506559
28.644977308412575
28.829986707820964
28.835309404400004
28.767993920452895
28.947420318081146
28.765468980723565
28.74424637567227
28.73289092045617
28.86677458281778
28.942520816771406
29.034845380630724
29.163678844759055
28.992072885631906
28.98308246329778
29.13264952116094
29.034036579852316
29.21353582827302
28.989844962307615
29.130110944089008
29.188664488741278
29.037716962875123
29.16101921249605
29.39609276386318
29.2320227556259
29.269202569637752
29.092843318138563
28.860558756730395
28.970367517678334
28.913329394586633
28.852993907130255
28.725226449587918
28.73865582521299
28.807917845004543
29.12079821299654
28.918859681853796
28.650634003090598
28.898218350266504
28.953455160359763
28.922623697173947
29.22498028160231
29.2012407352833
29.474942755677198
29.268223098805542
29.50615501947037
29.42888516634087
29.53276062339829
29.63952179581138
29.717400643810496
29.674995300900505
29.77202481542433
29.59333632656728
29.644390639327924
29.536826531526234
29.554658340470233
29.791560305062976
29.653820389499693
29.73253537097392
29.591342075607898
29.72730392483576
29.478644862817646
29.673899765335875
29.55339995167327
29.70811275424565
29.448088363122665
29.281622149915723
29.322874100744365
29.71643939780164
29.37123791727647
29.701130126056967
29.591914786973113
29.599502520547006
29.40919164727967
29.403059938086336
29.10648004543172
29.266183224699752
29.137742177090377
29.227612611537705
29.37972633389086
29.511997194240962
29.19305465366796
29.306306823952667
29.533678174425905
29.555375055120457
29.715631853668757
29.792643952663322
29.83751409891534
29.40433713815595
29.38015015751035
29.39450594004834
29.520683836813156
29.27953584086313
29.049357220847295
29.239520098075037
28.91140329589674
29.03681227058891
28.975887300603627
29.2125807905552
28.99709337280568
28.75896111644947
28.977049386108728
28.909520700796456
28.80183689921446
28.7118119228813
28.917399204941145
29.039734887636644
28.809552904223562
28.894962205118954
28.8766578286503
28.608671717900215
28.666977099413984
28.714996176303003
29.032828466484087
28.988220672013227
28.83365907223626
28.94107591474885
28.88181322757311
29.058461802392294
28.824790862900013
29.24943809392149
29.160725539677557
28.837714279750717
28.92576409546224
28.83284948604854
28.784468677981497
28.78270147211419
28.811343734512487
29.06172736349534
28.950398229001067
29.260745016083966
29.146155117463003
29.309649906378535
29.14486447000771
29.440453546399862
29.117622816018724
29.006895194356048
29.091356039643035
29.269930766427436
28.901957352835353
29.161749889215717
29.114689784635708
29.3089160556413
29.174653160044734
29.092192893747594
29.217861455742902
29.263988702435434
29.306267441962593
29.159453144719492
29.473603650410123
29.620005817731496
29.248302615230312
29.17989747112182
29.028934039141685
29.18075287025074
29.3510859396284
29.197430450926145
29.45133841019112
29.212996699812923
29.25290452421962
29.098902392373247
29.121135027472327
29.23835831562038
29.196669778686946
29.062757269588968
28.90012185317791
28.712353387564765
28.765917477621272
28.57340185697375
28.79280962872087
28.57631113684899
28.697232119712332
28.971445716879938
28.88813755225008
28.55643508766333
28.67006288065624
29.082890319968925
28.990054966225756
28.96333393847985
29.007190937249202
28.724404416606117
28.865004511792712
28.847258518619164
29.137229433535115
28.877932849875563
28.651639176276525
28.861302376150675
29.042431898422702
28.96673282612164
28.955292632682006
28.891076055488103
29.292598797972257
29.390317854432755
29.311862013915924
28.982778186489718
28.55755301762193
28.71022948430566
28.90805274979884
29.14638817578264
29.295998547951537
29.430917935776698
28.91409932296521
29.124949879139518
29.023082109890094
28.897781704190475
29.111511589741433
28.95738268810493
28.937809672794295
29.134887051372644
29.024876623371537
28.85273691465188
28.9004412567433
28.821008989183827
28.913946616412716
28.650146349287613
28.854815510468878
29.054167195156467
28.911680584177798
28.804768147315574
29.28382130400237
29.20585676075621
29.43678224756855
29.06931804760779
29.176959040172708
29.239178452080196
29.22056599516697
29.61367130237993
29.536551655300745
29.305452217551
29.2656780555208
29.46402057504764
29.100016411795018
29.631892607374972
29.601632940596332
29.650506309032192
29.6527331834768
29.58642812278053
29.450720571428946
29.152795288087994
29.270659220989437
29.246053435667413
29.37531619898033
29.382455710960677
29.36279985249209
29.536643519214834
29.51472489107269
29.355537751615035
29.412962352144934
29.413912194933
29.51258397695375
29.474487132485987
29.64494311164065
29.456403094874375
29.346168749396156
29.43135846531181
29.47043632669514
29.526116510124325
29.64364168076446
29.441225188603312
29.229847401251803
29.39616499446217
29.66544578968807
29.711477090370185
29.633705070905282
29.629366607437746
29.642145966459946
29.538134983941337
29.271995677509814
29.56805416718089
29.54929545544034
29.35460351481938
29.215662440866122
29.242705014022743
29.451500419704175
29.36708959039626
29.366278103176164
29.393205740369336
29.322051708625473
29.262492114960306
29.110784884408393
29.39359300880952
29.303594389113933
29.494161598570596
29.248551975549695
29.441603151520646
29.38126225147505
29.423515704316724
29.498144621051622
29.292304002652592
29.272448395688603
29.465757944939533
29.574820232291962
29.2907124942241
29.53967034550957
29.6162427683133
29.604206689337598
29.480066913063574
29.402247562527585
29.44486487836532
29.563634518240097
29.361570015794637
29.327184883573437
29.240970758462343
29.142225215980147
29.251517526584596
29.386141723974237
29.454329988588555
29.435025884372937
29.416616983868575
29.560312333640564
29.733608607578855
29.60514384254956
29.817563900969645
29.745190958375048
29.75608536964416
29.79602976713899
29.67070721201273
29.916498823965476
29.9110289718981
29.604826106667637
29.63672110436845
29.74943730388126
29.9561618509092
29.460296899370285
29.711436284144625
29.57561558061499
29.746609437439304
29.82233551468727
29.70299111419729
29.89547185898023
29.783900481867757
29.654067082765934
29.697926627582447
29.605801724515693
29.749092006171672
29.687752708999806
29.706738384411445
29.7533404844418
29.97466994569244
29.818768967953755
29.952911901932342
29.917312607133173
29.96292331371886
30.113550726473985
30.15804889910169
29.917579258842242
29.7320857514233
29.718953406996928
29.85809464241164
29.623523659939856
29.736519660944495
29.609568086149014
29.813284390685077
30.056492905662388
29.93630865126897
29.958496951978024
30.07734984011574
29.857628740612885
29.824111502534507
29.74518859834332
29.796015549768136
29.921174157800657
29.443549769401198
29.601273438371837
29.956387918574144
29.644284345867007
29.542989974944437
29.5783479478551
29.46585123507102
29.621773261808507
29.722498688934213
30.092003697912368
30.048191837075034
29.71473027385073
29.72621338567035
29.734659474610883
29.581320255502526
29.563069191071293
29.73018065868146
29.49683015561533
29.742612124887568
29.78322900676098
29.705890641593026
29.929622013624304
29.717036651713826
29.662520098460778
29.622594870076657
29.395313731275788
29.434077996848742
28.92384909317731
29.33777975022554
29.579776035306935
29.392763912097372
29.65020132264392
29.561939836202768
29.149150231099565
29.421354755996894
29.6022543442787
29.608167797365752
29.572579500327986
29.61896073006052
29.417624153610095
29.622092682996747
29.53273592486721
29.586603358600982
29.20322296357434
29.22426968959261
29.417935456593618
29.57392113804548
29.624743133061635
29.353135561959046
29.186065319021047
29.46292251928033
29.364549128383132
29.348187641425813
29.676292137392085
29.231002577784615
29.42031431209573
29.472120349128726
29.734430377254494
29.484491591680378
29.370529599262873
29.79138068387603
29.966073544669563
29.923780631574566
29.636566294390384
29.748088919154693
29.88926156875237
30.14158030896825
29.953944559922657
30.127660011649915
29.97423611549191
29.85299008921321
29.82327015613286
29.664616214516016
29.412033361212767
29.780862947716276
29.990986053236266
29.662418294071472
29.602213400974545
29.342876486516325
29.532636311211796
29.553016997185576
29.37397931946088
29.490062956091545
29.283949596492732
29.37359824852992
29.492534746427435
29.646308518957404
29.484970028438468
29.69557250773134
29.437085443428817
29.462419019772796
29.47245676905555
29.33896993604244
29.311587062591215
29.094796089550893
29.46611996546227
29.16360004755149
29.023559997550812
29.144368936004
28.829427733379788
28.971488922161107
29.214190980349418
29.416453138454482
29.356820500354377
29.41882111496452
29.266471886036804
29.255952575222825
29.500727762729912
29.476836127656142
29.234841719173932
29.751011408081414
29.431047005332385
29.770290676645093
29.317186548808493
29.28764434561798
29.37092425232384
29.435791324358057
29.739191882649806
29.771513697570942
29.54467577196094
29.407745396683293
29.455398143203162
29.5885106050085
29.49307254179727
29.2467279016894
29.26146716621328
29.127812763647867
29.343530529594826
29.382196555246846
29.446973035146264
29.250410252299385
29.245882272144993
29.424968421817052
29.420409515046128
29.356182089728012
29.48178769946547
29.523790531362362
29.612204622594927
29.457618448525594
29.420360264819475
29.470420493890096
29.342046320280083
29.5151043839159
29.62368970637273
29.41173820336908
29.4712008432222
29.709604349467078
29.705074985430286
29.701237085899372
29.226948214918362
29.1994700738734
29.258420889804878
29.34914326149519
29.107660952946937
29.156512925941126
29.04190735528352
28.926867076605227
29.1676555070854
29.229763395742083
29.246475067333638
29.22798053581122
29.443920101877474
29.51079104858134
29.590953503886993
29.655034320969964
29.51068913125915
29.360550884650927
29.219375054730445
29.53447295884907
29.493821535429802
29.868842245524505
29.82013452470609
29.799611208290923
29.97041296158656
29.886208710051253
30.10462427055125
29.692422646521937
29.92851130602984
29.81082818687732
29.99112816024125
29.787416974096345
30.172448470396844
29.91291677889359
29.952761799758786
30.118501834313648
29.8771958520904
29.889849462908543
30.041697848917778
29.800848256321206
30.17170131039464
29.98646358975306
29.801049114263648
29.996034158474888
29.81409139836528
29.695154055389363
29.886347597867342
29.82944890433
29.716612421778894
29.984226300256594
29.884713151963176
29.830396046744934
29.489359906974187
29.505394954590674
29.343944086212367
29.554010747882767
29.098059307711353
29.22743744387822
29.189450448236677
29.09484916298901
29.37038235274508
29.26900491962392
29.195011960988083
29.40006189225432
29.52519781333725
29.386945509548553
29.327280215086912
29.47384814217136
29.327124586999922
29.338749498068427
29.331528337016884
29.397290589857914
29.558712923405903
29.69463563679108
29.368583567216206
29.64284130603954
29.74305267937414
29.69890899887587
29.54432747681019
29.661844362468244
29.168496040568694
29.51944573432498
29.45948747781838
29.12785109054569
29.363426218314853
29.526961179005884
29.518115350475092
29.47765335874369
29.719281659897344
29.454536095423556
29.553663436644747
29.196326859819678
29.059062926479577
29.447693836661404
29.413059175269574
29.508488026683413
29.521495275254328
29.590945523832588
29.820736817648296
29.657955431910015
29.48821962034989
29.888175171732463
29.630444944334812
29.739547465148572
29.948848241083095
29.696030322906612
29.632535774903122
29.80125060318698
30.143557938735768
29.98580091300208
29.909964513275835
30.026183161242773
30.26980709824135
30.24571832291183
30.204092612865804
30.103427515124753
29.97035891235936
29.85085025605009
30.063017182639136
30.153131232655667
30.134593695490796
30.0477363773045
30.147770082259168
30.02839490188981
30.27098157179633
30.401204689861498
30.16939133390899
30.268439795737038
30.26467352416616
30.44857098189624
30.369557797794766
30.222538287935347
30.170060491552785
30.38044056096841
29.91002945287486
29.764620945877745
29.653051351293172
29.733022884560125
29.56082697606485
29.781229534465112
29.780210441712217
29.58339849309198
30.07567046255321
29.78809825588959
29.942624141593367
29.61578714689274
29.79176430054376
29.657398719597424
29.61243031649338
29.69159133693694
29.676819089363516
29.776616396498582
29.43781865515908
29.590360893282785
29.793348714935007
29.813625376270362
29.902605358730572
29.967626375167956
29.625757344044374
29.40275661627851
29.483588460356096
29.635589933976316
29.50598924335252
29.6979934496763
29.814437949492927
29.509529195195412
29.851278577386054
29.844516825194724
29.804383688288496
29.638826589474768
30.175353909524983
30.029587431569112
29.894773153275178
29.828210528151054
29.765851439443956
29.79045436726912
29.989147088680735
29.645710084934706
30.051802004420786
30.18896836945635
30.14937430572665
30.12136637399108
30.074513455372134
29.77619028326514
29.990429744851472
29.90596263442098
29.777096534943897
29.681069074987363
30.053501180010734
29.918505678345287
29.994407779292377
30.060371152187304
29.7351030455898
29.61715738669703
29.855308101098764
30.000568179975712
30.068564936565743
29.86317041243699
29.89299400139533
29.857445218163924
29.996541296722942
30.117695541654637
30.139871875205642
30.015393382753828
30.153988993626427
29.92091648351544
30.107303342944597
30.161747531385906
30.17091601282112
30.08936569051794
29.9208049874546
29.46869318600058
29.95583299503236
30.12703277493225
30.078279310390364
30.127854901657106
30.109687082824912
30.212471769035727
30.283471429674865
30.430816480642083
30.21436648083133
30.251437692509914
30.49661641185834
30.258507857837145
30.13467096987778
30.346687045991256
30.35017904923888
30.165314904901145
30.24299242242992
30.425161535173963
30.246251324872446
29.800828550264953
29.966462904042547
29.883024385733783
30.046569346603984
29.902986466399867
30.07328036533743
29.773863027196477
29.76425612779447
29.862873753363
29.829269786855875
29.98056734260543
30.069639700454477
30.083746553713507
30.08124258161854
30.05927056241155
30.203556378375804
30.37607228395862
30.411124785661425
30.277863353420575
30.339528160900656
30.53901283890102
30.346206568618406
29.924662912051915
29.990015794029926
29.88060021771903
29.82605829657147
29.718089138020087
29.96037390924492
29.80986333701639
29.87176834212705
29.850573452647232
29.64511839281346
30.049476490076007
29.852740565304888
29.754179382038348
29.794847686326126
29.724154419216685
29.6496056740415
29.56977231959985
29.577725345394906
29.344617655118412
29.905233246261
29.583701920348634
29.54572200690032
29.732788447581527
29.743923581554892
29.779838010148165
29.905000281071647
29.54027872950634
29.70344345189819
29.5216612510439
29.59187126600536
29.726397360548166
29.43796028240868
29.428479136904365
29.36311665426135
29.33475075037741
29.5993797707427
29.734482604676487
29.80635465773448
29.62560102676409
29.54061593464159
29.767123714039982
29.603121068871367
29.504620919668717
29.49228424860889
29.38154906763644
29.60425922502731
29.50573634061286
29.76727954890738
29.755854246332618
29.76789366943405
29.717380077875035
29.878982374244504
29.8195130355794
29.784094536986984
29.9538920260974
29.941087097210975
29.79162075469612
29.418665752957523
29.54600360806696
29.726182988436666
29.70890895749112
29.917629181718173
29.882936692949944
29.96602027390047
29.912268843467526
29.77490775050589
29.75229812838641
29.833455342068117
29.566420031920668
29.31753721968241
29.51459540221989
29.747688555880853
29.730600881230664
29.728504481077653
29.447612981904207
29.265371118842804
29.51043530729859
29.524095636198794
29.446601933022954
29.47642132601357
29.686815498401714
29.64349070789186
29.53230123205418
29.362536761771278
29.2100919290406
29.17246124496566
29.3056776641935
29.56315270256571
29.694754573044047
29.592970538046977
29.713033004096268
30.135529167381012
29.834190700945843
30.012032061536953
29.495813294933335
29.642016475518272
29.5215557751107
29.419070856595997
29.564557636887123
29.72606582446568
29.697521069606047
30.02525412758693
30.120336814772518
29.839601736482628
29.82412104570874
29.41264802628088
29.616967876286527
29.654040669008502
29.817917360746005
29.86860836152827
29.871499507677648
29.820700439470773
29.923749964592826
29.72094781803073
29.87395999946828
29.697572951860465
29.82711607656933
29.73199586332231
29.849989601127547
29.849495567826402
29.824672703396548
29.631321811123453
29.58914264805329
29.313664195092326
29.552996971274784
29.372207610974915
29.73930363708566
29.424435516267017
29.933895388302656
29.88271631055156
30.039504364741866
29.89280627008549
29.981510826377146
29.910674068684582
29.927817650722165
29.751971227422047
29.75670281878869
29.722645982209553
29.49828186637433
29.510660161504237
29.57036971129483
29.627763164365025
29.46007293120352
29.535028595898282
29.416438252432773
29.044871033273438
29.362322220269952
29.382328225176227
29.483507516450974
29.33708714235176
29.558328225293796
29.74254509786183
29.800651423576227
29.578510673383715
29.81720510354398
29.844117178265243
29.692310861988698
29.45838667698479
29.510555514394774
29.581206136546847
29.32410816159135
29.14978011737684
29.227707380040762
29.213058881372437
29.21002826282427
29.039466776356715
29.2111422007676
29.40329560373476
29.45691161646562
29.07421180427718
29.489512180322542
29.64695886353684
29.541115599431222
29.637868417724412
29.48064057301449
29.645883381445362
29.35677854809815
29.268619377616307
29.240331726107083
29.108029291133914
29.158391359352063
29.233309475275068
29.496939973599048
29.37587403068096
29.45130540175862
29.443795109650722
29.30572531844875
29.486496042995682
29.69415409312228
29.383740920885494
29.30240725866971
29.22454557313444
29.60752400313873
28.932339950038205
29.272760568867767
29.37213966398275
29.339228216336547
29.53025920676743
29.531372574052817
29.652462627301386
29.535253099013296
29.33644126533953
29.118972275139328
29.307635192358322
29.31644040183332
29.351220404058854
29.62165613175811
29.6554963297743
29.679342580512603
29.772297338791386
29.548250673369715
29.784123231153647
29.832696368939356
29.430083782507488
29.542282513288185
29.830593577774337
29.660201397789653
29.877292326293308
29.863157228490085
29.810426017405753
29.863048882940983
29.539760574976277
29.82564570434966
29.760238859244147
29.957464718210943
29.95456716730775
29.92454328264149
29.937212748621462
29.437222019874234
29.64655645820067
29.50724837609634
29.31212617670472
29.44054874028489
29.50695681145919
29.35649235065192
29.350191659485102
29.39402319605802
29.62355455048816
29.4753463676848
29.585183637969592
29.843487167330192
29.485518893918876
29.62941118342054
29.46900786148694
29.116828645003007
29.313773429243476
29.30632276429939
29.497337714743228
29.600231651163938
29.64693797799064
29.326112817679004
29.149588428836516
29.1294225511413
29.16502337874862
29.24141439991303
29.21325943019198
29.333542619972157
29.453722627711198
29.415563087994535
29.49885247218409
29.674648481950545
29.391999458442505
29.182534519612954
29.400004628386807
29.670750184125282
29.287000711390608
29.091188693517
29.255039109037906
29.029036121843287
29.49861500513549
29.307407714576232
29.5089341738517
29.451184699590673
29.507185996037695
29.27849005401897
29.47717479221511
29.507924337557036
29.47867723806884
29.671731665555882
29.553545984894807
29.49244848918363
29.47860976835784
29.150094961259704
29.476785912768168
29.719220320399742
29.665557868604395
29.407997767118225
29.126233219120717
29.233873032350257
29.4428712921462
29.486865017468595
29.370691349999014
29.33881264272494
29.722415126052024
29.234289781185105
29.305292312358816
29.474386403850595
29.50362126339736
29.707097474441472
29.713192916347975
29.51448046667189
29.360352782275957
29.57157600278205
29.52342433500899
29.561224243797753
29.685481192093427
29.46356979870715
29.333337333239882
29.27125579396458
28.968121947925688
29.335058857876216
29.446509620828333
29.458540710084673
29.15333935096172
29.21422780269834
29.265061932967804
29.394890664487942
29.415417090022235
29.238668597356483
29.420534924034797
29.609010463368104
29.70470229899353
29.55380030100101
29.784368541538484
29.905843792298022
29.63508782215682
29.601527024538623
29.772217952271273
29.51096732764165
29.28977275920617
29.32034601069122
29.03764020363735
29.021167830250334
29.164157229906785
29.47749491311756
29.391427289520262
29.30583437366752
29.312772330442776
29.440837223026374
29.328703666057763
29.42673797337868
29.41277413354748
29.51800450737978
29.370694521733302
29.455464859580594
29.34434335803241
29.175101596830856
29.039662359257367
29.04445244881249
29.28954786219276
29.081693976449642
29.23176863029311
29.341050970445856
29.239539622694654
29.24872663575794
29.295939526420874
29.15440039750282
29.366024690089066
29.75686302775851
29.423064111964027
29.172129754822464
29.221558256505016
29.5447990086189
29.318190020828908
29.54183798096239
29.463134851711228
29.512527247146075
29.59754811027867
29.677757873719486
29.52503353232543
29.462022168773764
29.454616390946672
29.513438955328606
29.329345654943037
29.210423409705367
29.328203193801528
29.194721894143793
29.35520084865217
29.573374011736522
29.647259713125734
29.53661009686868
29.503962731296614
29.409870981796534
29.5667990900051
29.46580608074034
29.54420807485913
29.50288432612434
29.362357256175457
29.191836265051624
29.378478195971894
29.728853974433587
29.826273946786067
29.498055404728103
29.54065369554531
29.632180795437414
29.79865321253603
29.821219305568764
29.651022540638525
30.039209381434617
29.71548735014845
29.91247347377449
29.82075013328764
29.99994822683723
29.86696228480837
29.953686082214226
29.866435544942465
29.838002277847163
29.935409704708093
29.704107807720774
29.653876704182604
29.757226498985304
29.824672365407288
29.654796899577878
29.58947175811548
29.567255155812905
29.919548125342818
29.807430119043154
29.836788290985783
29.608228004449167
29.4826953819689
29.86106520760185
29.79109222077907
29.616847508369307
29.851748678973625
29.536883379003694
29.776846935395202
29.64122197183254
29.860086026684595
29.768255994153076
29.493907573297662
29.454807699058563
29.57261895022096
29.33659477068833
29.575412879196634
29.52849430986807
29.662755847173614
29.891085833765107
29.671295196635807
29.478922573231955
29.479361369370302
29.479041946650373
29.5813088447844
29.57949848356592
29.50386490082755
29.424546950259327
29.232916604939916
29.627075822745528
29.337292722710277
29.458578307626983
29.50451386926616
29.69409597620088
29.644056732728078
29.427385240223582
29.617922395000974
29.729362663034212
29.93449132804893
29.963931834580748
29.952003761316792
30.067456821054435
29.943612822070374
30.159987478954537
30.259529831513607
30.076936639885805
29.89699309094455
29.970721604807643
29.774128735057737
30.20797932745729
30.164094289632928
30.037761290082887
30.11224964856342
29.9219592121758
29.800391382312363
29.755821369510322
29.91081616264306
29.77422368150445
29.694601887965757
30.027409388421617
30.091820784098463
29.748942632046795
30.051560391882123
30.016521205182283
29.996544660179808
29.838566563492808
29.866143435563302
29.546110897573048
29.78755060045993
29.747069864248985
29.872518773076543
29.905455889730906
29.955787716343846
29.63926759660315
29.81162236453512
29.90329820609064
29.79380019064344
29.56669647723117
29.482074998552054
29.66154227820779
29.445544458921052
[truncated: 98,002 more rows]
