# Supplementary material for: Comparative structural insights and functional analysis for the distinct unbound states of Human AGO proteins
Source: Sci Rep. 2025 Mar 19;15:9432. doi: 10.1038/s41598-025-91849-5 (PMC11923369; doi:10.1038/s41598-025-91849-5)
Supplement: Supplementary file 6 — Supplementary Information 6. [file 41598_2025_91849_MOESM6_ESM.zip › AGO4/r3/PIWI_L2_distances.csv]

cm
29.679855169682767
29.663401245571187
29.47900487489345
29.363397086705064
29.495790492738294
29.572988257790104
29.639261006833934
29.768158978425692
29.583710197457975
29.50533057699037
29.62532178435068
29.5552103037251
29.562281222711523
29.45678489917744
29.477175127943713
29.41539197366602
29.491198415070762
29.702965729727588
29.62061480184361
29.674159552689392
29.471169325360208
29.846823109184555
29.680221945070496
29.47071420812563
29.636249261929574
29.685637782948746
29.617264956683968
29.664197084559294
29.475638788610734
29.417381433419923
29.27709192096164
29.468971055673826
29.592438646836573
29.64017088593869
29.650481075358552
29.84031654959581
29.557517972243737
29.514460301912365
29.87013681866641
29.755440429692893
29.73580382960291
29.759565095410647
29.90066415313286
29.647549490639143
29.70693816626899
29.574678562244298
29.670111446966327
29.481358691951364
29.416905854903256
29.568488301630936
29.262213988209854
29.398300685244447
29.430974509885036
29.360250757964348
29.244055129245623
29.341222282431694
29.277432862930524
29.55453448621539
29.36199546045704
29.44065163557624
29.636444036345146
29.48176184502608
29.578721791803986
29.75920133966461
29.748053453695345
29.77144998395045
29.791416500810787
29.73743922363574
29.634793701692633
29.56249530330573
29.53015736602071
29.667088784681898
29.6529732165702
29.85560558060847
29.448337528403396
29.728047005286943
29.67026958634491
29.571180033774574
29.828075689457044
29.683541789859657
29.543140903375477
29.721277327789814
29.801772340630222
29.777670379440462
29.709384931847914
29.638557935252052
29.846767149900074
29.732431910909153
29.901136382687234
29.793279910961157
29.741383685984548
29.599060512348185
29.74882837271016
29.58608884583134
29.607607325160682
29.63937438732024
29.88704787718939
29.60815616125553
30.01690044339065
29.918861050477854
29.6998009178075
29.88069385628862
29.846530323734793
30.022114709477197
29.740624449659112
29.80995435395059
29.92217802978007
29.760032338416956
29.89822832410153
30.122270835420444
29.791060417183733
29.78274358153432
30.033714204264836
29.809048725450022
29.90382026288431
29.859379675449304
29.871376816459534
30.0240549808803
29.89157096872096
29.97265566951524
29.976829766449868
30.010108697159467
29.990030766884946
29.96449378390515
29.94140469409854
29.816787757847752
29.983691728719787
29.81100881680946
29.97507180227208
29.946182658588363
30.11132153934375
30.130027367663338
29.996308072199334
29.84151577263946
29.93251394454702
29.969177657304098
30.28388967181627
30.124050624871497
30.0331178427327
29.97704857437152
30.018835907010484
29.750963998528295
30.130821605720605
30.130204177224442
29.990564055442004
29.866590579987903
30.00067623496256
29.815691009545777
29.96046997988458
29.910477278139854
29.913352369861794
30.011748827952996
30.199083716261
30.14602838893216
29.882975107381903
29.868620168275367
29.882226540127505
29.90801593022241
29.657367288859266
29.68764893559533
29.906458777088513
30.02921002828627
30.112574862792375
30.119650866006033
30.195736410233096
29.9072931986553
30.134761106321754
30.115194466643533
30.306736039890833
30.047913792512357
30.211411850231904
30.081323428521884
30.126873026088216
29.963158090581018
30.08338137913378
30.10172405976121
30.067747104209243
30.19491228233995
30.040017440816737
29.725404043857196
30.045939100579226
29.79104798183156
29.874197655718923
29.648442715897875
29.83355914795034
29.970100171296956
30.089709216275775
30.105394996566275
29.823789859227507
30.01346447987384
30.0738765775661
30.00416201162226
29.808543349902724
30.070395952257176
30.028218929292468
30.040762795946826
30.087709608307595
30.062493328771723
29.965325280235305
29.942411784905076
29.845909669949897
29.755905017073033
29.89970651054977
29.585938265626353
29.887168285515905
30.032204215030557
30.12484443494796
30.19496187781939
30.028346500555365
30.268561213245817
30.08487056850975
30.041203569798572
30.075737946807095
30.02650775774657
29.906911049304775
30.003729734687262
30.146537280679027
29.87998086932817
29.890111135540398
29.988494251398784
29.85210349738913
29.900722038059644
29.872063050318808
29.70821582625715
29.898128843289165
29.93645497290115
30.014957145481972
29.94637816134662
29.991263577258824
29.97410986840145
29.87674673207807
29.913491240095752
29.758293350816956
29.64552287680874
29.794797203746327
29.517166752721984
29.58322769321075
29.828045369701787
29.70395545816625
29.825263178328203
29.921810035218858
29.881232391772613
29.940579430244675
29.8824667990499
29.627108482310756
29.715645684926745
29.5911449074058
29.818699457575583
29.93539149820489
29.800608670007108
29.812747210816326
29.686989283498452
29.63333463572787
29.7791921102022
29.59747696472495
29.52907179715276
29.727962226824502
29.96256103677734
29.984238366102286
29.951087098890508
29.913757113033117
29.800208794329592
29.766089959907823
29.880242486631776
29.828724438982952
29.989494636710642
29.89767469340808
30.01745115870668
29.98823024788946
30.024027029083456
30.12361168110795
30.036445704525264
29.659153213459504
29.711065290987236
29.81954113624626
29.867630000464576
29.961356014904766
30.08949714714779
29.723041930073737
30.077034358906154
29.78209091283354
29.59231890889892
29.975483584210952
30.013554148485895
30.24677477356243
30.16768560710908
30.282553854891916
30.276843461040336
30.05921683287255
30.165724423059203
30.295890332060814
29.951466822428102
30.228939771407358
29.942353210810932
29.972473076211546
29.743035865199648
29.86751044108569
29.914430242092116
29.958058545409735
29.809193509938464
29.830483065509462
29.82336088471696
29.987159559288887
29.958149792437126
29.978188737105217
29.99867351205458
29.716736631666087
29.831094245060935
29.729451998616895
29.858507238120314
29.9311623704697
30.05504260549071
29.901675429080743
29.875242591333926
29.83896527401095
29.77217099460854
29.7816575830359
29.94158790486326
29.95779389226735
29.911307543408846
29.865052912849222
29.839053589696423
29.942679299658295
29.997322390627705
29.78532141520894
29.817626713046185
29.658754534488377
29.68959443187891
29.597329885407113
29.5553680937081
29.77216104437515
29.695910433625514
29.984163239869574
29.601319277027674
29.998030392470568
30.019545226166503
30.003805164236866
29.8280028160052
29.752183375305528
29.87074990474622
29.679088101194377
29.618983912427677
29.662911997743816
29.84846922815746
29.828640217416922
29.83537305664355
29.868234407607893
29.8086255174985
29.888093667003474
29.64290640853457
29.811549285637486
29.617272372056547
29.626656209902254
29.791207875404417
29.834586202699082
29.574910598429025
29.424359628886045
29.677461300836278
29.67365551858136
29.54319306081379
29.668007999747463
29.64197604943395
29.675779404048562
29.603301993779056
29.675803515269568
29.698720893589556
29.70086659459784
29.843424265997434
29.662452103642384
29.654345473792986
29.467494531094637
29.518482198263918
29.57762538211435
29.754073110519837
29.613031629915884
29.735461974186446
29.79246496413715
29.69022779100403
29.789590205096037
29.75756929661548
29.572366118373726
29.857674044211816
29.68295218244719
29.582708395109766
29.942446183831493
29.792810061021964
29.747653728365258
29.623345241926724
29.75815200675962
29.68607438874401
29.751076915824665
29.695935065654254
29.910884234508735
29.784061826644717
29.690247956659434
29.8239438633978
29.705117236009016
29.801793391569742
30.009020815372722
29.868562236520148
29.784735644358825
29.947175062554876
29.644527776342894
29.59639098388009
29.67731206472766
29.831997393473234
29.708399100369498
29.721070642154853
29.82921080343104
29.669828772780324
29.726487147430305
29.623636944089032
29.83824734204811
29.777381918852367
29.644229326495882
29.839824027833746
29.77617135196219
29.836167049770744
29.723779134091856
29.89117247397404
29.806625446239902
29.758583773842503
30.02151944866731
30.103032516893215
30.17873414081841
29.852872191896747
29.918471720217973
29.683291838572647
29.781691772601864
29.889568472069357
29.767516471387367
29.56245091213984
29.713205938492504
29.36539695986883
29.839393835408586
29.557320841440333
29.563563447550827
29.62161908481889
29.529783230199794
29.65990278105173
29.84150117996953
29.70916726281624
29.527320657538713
29.817719784053484
29.727300622602748
29.653171524299264
29.619575468357105
29.63135754020583
29.4319500886926
29.69903087234645
29.658713834384404
29.49595364300189
29.53478707811632
29.604172248681646
29.57741533554282
29.613842717057285
29.867752225530275
29.711459832141475
29.73066215845866
29.82344391394153
29.620271541780227
29.526857701028415
29.711931631343976
29.669740005578987
29.693979969294546
29.813726283826327
29.697386441443673
29.736595187545493
29.79041964725841
29.76558187379244
29.65624818428625
29.679396914048233
29.76314521722725
29.479274788477632
29.746589252266666
29.737798597800637
29.598522340385134
29.596151620482104
29.843378305343577
29.778062258295783
29.752785603836465
29.880136307381772
29.83605739074869
29.761840281650187
29.898289425894617
29.936103304944318
29.949292661069144
29.796286632887103
29.80250607649304
29.769956369691567
29.751158435768886
29.911673072635214
29.69502869900487
29.872076114731982
29.839789402003987
29.952944236090037
29.722804021541556
29.716118436617684
29.758666714023576
29.91957465099171
29.910378205800104
30.16238712473388
29.980284429822582
29.857067774796786
29.89332700615566
29.614020741901673
29.577340945172352
29.819754207203648
29.668328135439314
29.692374609974333
29.823752411005948
29.906227945414287
29.4177856440717
29.766003311793487
29.572373658001833
29.913649316472984
29.73671256635472
29.51339479563343
29.645594859867643
30.033163981663865
29.81867377496155
29.569774008440486
29.595030375146106
29.67534900980579
29.785348660571692
29.81403998412504
29.710204070746006
29.763331747309344
29.661119707737715
29.71349667099253
29.847347398974378
29.922746547377535
29.641084623959728
29.657078721467748
29.72603879518622
29.544442439758445
29.624453847845473
29.761652374401805
29.680714683240332
29.846262867821924
29.79936519514966
29.644285373867003
29.832687611479002
29.829791232795227
29.68259016468059
29.771095581890958
29.54070348412191
29.62386399380208
29.487135979095477
29.583980020173385
29.606493828226615
29.497934025044028
29.56385145469726
29.381079535370347
29.544312409483208
29.513218285825417
29.53249804878239
29.549629693194117
29.635896241498596
29.56166874948628
29.503107838832452
29.541880735813262
29.257481404827637
29.37900669345884
29.325455247313748
29.481947041611814
29.29227599008749
29.277516081077184
29.482120600156055
29.37899989998874
29.52623114599469
29.444783570806432
29.43119640052373
29.365336701058673
29.470492887432695
29.500352023200843
29.506211813314163
29.479107431051347
29.488332062804858
29.293539344420836
29.43906087705323
29.332503256738054
29.450996748974475
29.243471557499163
29.46008072918065
29.57475796686825
29.688884022027302
29.55704161584564
29.49819977910909
29.535422548749153
29.420316990178645
29.38252903954922
29.687252674051628
29.70155349874889
29.509885976391466
29.4448234891105
29.638513921819236
29.403559794456584
29.645764044766473
29.772435280835545
29.524442800101266
29.55763175535584
29.61096389921071
29.616480919655473
29.47399258808895
29.456114411795237
29.583424814290822
29.57792263462807
29.5490783685533
29.612836452214317
29.535789887968043
29.50848618114677
29.70063255387417
29.75747419529918
29.672713764836725
29.681671879268894
29.826169109867024
29.65126203511345
29.835451696830642
29.856954950228257
29.942799871118137
29.93509265974102
29.83788381179962
29.93702779480756
29.583186726429485
29.828114305077587
29.616371777999955
29.494782149544157
29.6569370505871
29.852593461246236
29.781751328603733
29.77926117341063
29.753568533779067
29.800682045356453
29.72515036632223
29.852804876210968
29.928797682469963
29.7858040988529
29.8153641672723
29.846859723422643
29.868820214748226
29.813156171801403
29.67746989089652
29.725788512918342
29.612119543780146
29.605049968292434
29.62689866027537
29.491856765453157
29.76897568415799
29.79259540050632
29.568998643198565
29.75976685475562
29.651683129170156
29.854671645521307
29.704278354714248
29.757967217463293
29.789279020445242
29.682711137280393
29.49944970750284
29.679828900434707
29.728702305706857
29.600820758307787
29.56799146027282
29.42900163038647
29.59239959423064
29.41552056307757
29.59341904823408
29.419456498982186
29.37446569922374
29.571007470456365
29.678942465112794
29.79460896562315
29.415679318102587
29.55982266726831
29.524764840254555
29.633821374616858
29.64293618324034
29.385917655432813
29.413167380690588
29.696422647712087
29.771876216640916
29.783846177350284
29.364269216819846
29.430455107295632
29.67403115503547
29.721573311343086
29.60151738390862
29.549718257592914
29.759885127679393
29.6009585864487
29.591222047052714
29.55660177492862
29.500990651345514
29.608675456805912
29.434799508173885
29.250626921159547
29.39536395789138
29.70774129771035
29.54253503680584
29.323647525201867
29.602852585962868
29.712238830261626
29.494351270927744
29.66353477443873
29.551089689238843
29.613043695942558
29.595507181187998
29.56873780649213
29.63335407963742
29.399370072149214
29.66254212071417
29.698348748063882
29.79589064773841
29.38768367779462
29.74657301074411
29.773059502080173
29.550737944887878
29.54027561929395
29.522309092986855
29.592251669055678
29.500667771092473
29.351006473501354
29.727041792851566
29.406459551299918
29.370050587890642
29.432709231711705
29.271644313991683
29.447252991004124
29.546328915873893
29.3702027684384
29.345143758217063
29.38941253077301
29.55360415109659
29.316337270416323
29.189355586163305
29.464742910417627
29.185461781987282
29.259036975228472
29.09721223049579
29.130320253636555
29.233879654209662
29.046853510562922
29.207390421899063
29.358084792311374
29.200901912594315
29.109336275702216
29.23878181167968
29.40339344059109
29.462640607072274
29.428943589228457
29.442733395311876
29.417072614494465
29.510802448435086
29.63060820512227
29.614680139034917
29.643277938781797
29.14680658163444
29.474818347361122
29.430506768980916
29.344247389920657
29.236600229052748
29.71491232384981
29.374178451236183
29.380287457612358
29.357929830701565
29.25185566899472
29.226305096939548
29.372030853420963
29.39142571561083
29.282488905998644
29.286525313809
29.132320562042786
29.27413664214987
29.290724370296182
29.11791718287024
29.200193170782512
29.365699085097795
29.424445716528417
29.154098701164962
29.443507167295206
29.485489047418394
29.406646008291446
29.50362456279128
29.75755544588169
29.890453125270977
29.657429041869086
29.63365824382907
29.76007915489971
29.72322883984042
29.6289269643183
29.788635113163547
29.794083581827415
29.550698053353475
29.962106677140582
29.719156548623992
30.036716363077513
29.913294779223083
29.904450200295038
29.744910434219896
30.029768068357825
29.701865100379944
29.89146433201403
29.73076067274378
29.5914325781629
29.643062777700067
29.89231620136974
29.85250772233899
30.093257471028817
29.914653302281984
29.871358285824293
29.888161882703415
29.936378346316825
29.803711597205506
29.723907385795737
29.87809432468081
29.968741133363686
29.932502213078866
30.011977814787308
29.651782630213322
29.648541736574327
29.7591801863096
29.75851185274449
29.6597639934943
29.754043154060557
29.929711643523895
29.631321698729465
29.896074005484383
29.688143807915754
29.73646479639618
29.85714371646615
29.668898340083594
29.755847250676045
29.676257425729517
29.678930809461463
29.418622432837303
29.816124750867946
29.668077342571344
29.643683365408826
29.780670794519935
29.800044728421337
29.678930879216985
29.754634936573492
29.709898889892443
29.975174343403978
29.705183688782583
29.776337988602847
29.669847198280422
29.56080684952576
29.52550983436328
29.603645392872703
29.657769460606577
29.663076590631405
29.641014650242575
29.863434454275197
29.674824736693637
29.758873518938632
29.687612785544307
29.79142836667544
29.476568529752896
29.642441516296007
29.690055845103892
29.627007144835993
29.40351814703276
29.549374379148503
29.56843281060259
29.74168170589899
29.688816370045934
29.839259969146287
29.82791097920684
29.58076668199377
29.676131374593055
29.650029593121136
29.529692172000818
29.51545349369875
29.44632785380471
29.716446737229138
29.55685988601699
29.585344110615903
29.576030183517723
29.577369623203708
29.482018861844054
29.455724442762016
29.617071499135204
29.37622581918253
29.579271903916403
29.718611739522377
29.69380128744901
29.884338761106427
29.84543876528
29.98219466447165
30.086179119615775
29.91094795747978
29.977950275118957
29.9183017608908
29.94069008105656
29.918231767466985
29.822156852977773
29.72904189398026
29.709862392773214
29.87409791859058
29.731750051978864
29.549426628605005
29.730205231727222
29.55941687254418
29.8022292740421
29.53350493985794
29.60713579033392
29.70979070226374
29.524473178639436
29.754350960142798
29.636134222086493
29.783277456315233
29.77546335500331
29.88024422820059
29.790833189462578
29.72176305126068
29.68625372481201
29.882038690907393
29.79819979967071
29.570145738617626
29.76616612110882
29.694522703383154
29.60678441796387
29.857167856731827
29.668992389588897
29.75646300564109
29.57470113791281
29.79902652213445
29.809116934277924
29.956962772535142
30.033308119640928
29.73139898311858
29.43406914460895
29.34018995335616
29.711748263092357
29.753252839229035
29.648949250908675
29.813492918066263
29.850785018710795
29.68609703248161
29.908615518960897
29.86532934559642
29.800660433757603
29.65086930513009
29.75244146140919
29.772605798753393
30.06940600551486
29.87111063814836
29.88717088787139
29.805625648004643
30.02325651886344
29.857121399185697
29.90927592638235
29.6757602257104
29.634330630493363
29.58401767640902
29.833156294539027
29.998887709802457
30.021677114775727
29.882571161618365
30.10895768098245
30.007462301247635
29.75879050108407
29.996423350316498
29.90956581192812
29.823590732802693
29.930885769757243
29.8825385220206
29.912006143707636
30.20732243440871
30.135985835897117
29.98646533651306
30.071372255819274
30.059317259051777
30.0722561398826
29.95875301325338
30.031540402525525
29.85879751962717
29.779633108736245
29.79607814161801
29.92645021403605
29.874535930189904
30.02379357295294
29.912977751823902
30.118732471609338
29.92590569253467
29.97135057703761
30.132317038421945
30.514273372173925
30.23259175553555
30.066140575564685
30.063075827982015
29.982182225047815
29.76831067101675
30.07856097738155
29.90704277508631
29.714214831238454
29.73444754415517
29.900990155308133
29.96239071069892
29.667169388490453
29.912006120463285
29.85468683050071
29.803744482566838
29.636587051788336
29.79983816669563
29.659534180696664
29.964702938877707
29.884166614109304
29.769668565708844
29.87359673644028
29.963721597335955
29.707106977668722
29.74690958631283
29.569175369804963
29.67340601494098
29.64998881286698
29.735166699587662
29.743280756182088
29.81600044580677
29.610760459201035
29.9607065455841
29.79048156925806
29.766619503176546
29.795341803977415
29.619217822655294
29.598868214578275
29.860053504365272
29.93403461731685
29.79875016815296
29.864221708843623
29.789219119363942
29.764048793982187
29.786470512599475
29.756393141565358
29.789864516987503
29.786395923483063
29.727553701166226
29.81519167815301
29.57096716501083
29.582573200988836
29.69982095586854
29.872814852037774
29.57823888560859
29.74591539525587
29.63742574242752
29.970680336300703
29.893157553267812
29.899069962676034
29.83743692885501
29.889748536670073
29.873872517070133
29.78994050024855
30.006586756004975
30.0573594267803
29.923227458804
29.898162205303155
29.941808580675964
29.77281918352529
29.812820390495613
29.725263982372557
29.869018173293274
29.974503794001212
29.933487031051072
29.90201590893152
29.736016267057316
29.88074615475137
29.81333593968172
29.77437750383395
29.83774040956513
29.828640192571193
30.032258187370633
29.92996725712514
30.00403764802391
29.761319163783146
30.344222047609723
29.88663354387362
29.93921510744974
29.99676844147038
29.906985505350544
29.965136480851093
30.131166661131562
30.100708187682535
30.00103459874565
30.01589860474464
29.96642648963919
29.939761283243087
30.01123628419572
29.962933413033195
30.0642947887751
30.0005343583452
30.21774423033789
30.04976481608841
30.095202520080417
30.034995692984182
29.906464456386797
29.770725962489387
29.9345421310357
29.99365221665165
29.72772820974744
29.777602658121776
29.87604042251665
29.907476227613753
30.19508184053933
30.160759751053526
29.894349798606584
29.951599840112234
30.054580041205313
29.986073971720305
30.212538456855928
29.937260609659045
30.01466162192035
30.021179362143467
29.852175530967838
29.974263337547438
30.041453678436664
30.02981684131063
30.162053005946138
30.02883275710267
29.856830743132903
30.083497220753074
29.93283643104256
30.04561538923604
29.848621837818907
29.685916763446723
29.658281306384712
29.460483234954186
29.635896180487208
29.658917770807534
29.48282379747245
29.895900803864137
29.98988100384935
29.734597527635433
29.710691627465955
29.815372501216157
30.035410713729526
29.81782892755626
29.989991228333057
30.057896466148062
30.126196696766794
29.880503812403685
29.885708501123144
29.889600771615463
29.625612083707985
29.779870135551434
29.903706281415445
29.938062347285186
29.65925506911902
29.784447375618665
29.90900985174448
29.89825517977183
29.947284817594678
30.10466039364915
29.89966458495908
29.864451088758724
29.811887790081794
30.07505600362037
29.825517358507234
29.91919491330062
30.093656018100983
30.08512724536029
30.011874443266237
30.143670383313456
29.923496979523154
30.043677986819393
30.055473920917127
30.27114204490878
30.37860672250309
30.2199388496338
30.1938012626402
30.268417912736584
30.05056236160826
29.947814443704793
30.025966024814164
30.15575125719777
30.099664238164195
30.11657685087351
30.185981139710695
30.111758609298512
30.071625516024778
29.95207420991944
29.981878426926272
29.832590366124712
30.055033141299674
29.885395050625103
30.008090537388856
29.903957859048198
30.09413932508639
29.773114571184262
29.66078792892291
29.909611281638313
29.69573636342313
29.76432026677084
29.88502972121305
30.175942965848456
29.701021197646465
29.781205236171978
30.118933983518154
29.81545388222136
29.86641972489055
30.045706589339083
30.153585173513466
29.957665792774336
30.22831784511962
30.062746810925688
29.79874428694152
29.849089166889698
29.987174180285393
29.82245345265623
29.972937667849322
29.75555540503788
30.011123493627295
29.82052031177237
29.790356346446394
29.875072441394316
30.05334747320527
30.11138549777974
29.987705732023453
30.031265765581008
29.815767688628195
29.930205178682186
30.061313740818505
29.99477270246234
29.86383122147258
29.934318345247853
29.786021433856643
29.815128771219424
29.76285350008008
29.83680754959829
29.90326678057481
29.84959229053481
29.80949166661212
29.91480863950494
29.91250057541749
29.983970064721415
29.86212601044258
30.15163915697489
29.885777799956248
29.76452732022052
30.029040648856107
29.862521069442415
29.84473681731071
29.83585721221526
29.978290220683153
29.8886434425084
30.13220676695814
29.832749694114206
29.915453168653954
29.674926429088448
29.80569723627392
29.905110092113308
29.752847571736506
29.788835242586316
29.836183737856054
29.651539458687502
29.51359825452609
29.632116211221494
29.73338117739927
29.710903122255353
29.64934982666501
29.710403790609817
29.71011151454771
29.759988810367894
30.11444667355818
29.915138090093183
29.66173174864036
29.833323896582158
29.995959411233734
29.874320045553656
30.24776675243668
29.949099210783917
30.031718759134996
29.92363814981355
29.96085807884327
29.891161880884066
29.73706074723151
29.850525482831163
29.820073078709985
29.851977297429354
29.75528876072028
30.01363824272161
29.922209030620067
29.998490517454222
29.919971683112685
29.938729193839556
29.692187553248946
29.757360478596695
29.905189345614556
30.09257394382007
29.833166070548124
29.644847961236596
29.877078564814486
29.817265518766284
29.794629822570805
29.728460057449762
29.813086033435667
29.728879336832637
29.91900669880861
29.840724937666597
29.869282598315507
29.797071506829326
29.952685658157257
29.723149340071355
29.84265240556105
29.758446443029733
29.804718058107632
29.695499462926172
29.62901783880944
29.77669109563903
29.40252950008728
29.668201267831204
29.475789783446352
29.57817853283691
29.569573539615963
29.58756112963859
29.77786860588251
29.653106560735633
29.631094589311598
29.52295362835994
29.444329395023335
29.512514444709222
29.78347123953337
29.57848909049053
29.679118036965185
29.623633023647464
29.7410298586445
29.722229544034136
29.73214861372919
29.619800858682854
29.73431866476953
29.704985332106034
29.547992625852117
29.857636553333663
29.710211899714142
29.751811630701113
29.794940308932095
29.761066926092692
29.68395149405025
29.594834891710363
29.702641135573472
29.474343974830443
29.72412244811672
29.624674534485795
29.59827181206446
29.74178861049538
29.821013287840344
29.927692724748084
29.839481310975152
29.89422048666055
29.960762626420962
29.95297399213475
29.85800012555418
29.843038504249684
30.00922577816778
29.93721040526989
30.10428858641113
30.098182905437653
30.042432604677018
30.199793687953893
30.260743191191303
30.08241093210017
30.192495464336957
30.07851612881361
29.875973986291726
29.890209836381615
30.188114571566977
30.085061607086633
30.050128665870965
30.245200005197223
30.167263406482384
30.071323861941938
29.986969419251093
30.117633934223456
30.12015363865087
30.268211750060605
30.2933406975635
30.308047334887405
30.277077902944292
30.189459965771295
30.1881195021781
30.067130780910194
30.156751027777684
30.085552594054953
29.92206865552907
30.048607505341415
29.97042656066648
30.164120290499667
30.054656649761604
30.18879020439774
30.000767597571176
30.25993108709704
30.09950072473513
30.21302628810934
30.172818999516114
30.168200981903798
30.061822324241025
30.044396747416023
30.2306499845229
30.147356362762782
30.328972383481116
29.976409042462244
29.94390470507149
29.913354571079882
30.101347945166665
30.10375538114353
29.896176481729853
29.884528038805126
29.86086229506109
29.795574093626303
29.74754699717169
29.64051734003876
29.84981828130322
30.130283028868128
29.991036405937937
29.970718766015278
29.93225584741121
29.94228820742482
29.892755239719275
30.167747228792297
30.11921897476677
30.20420570851662
30.19030534815936
30.26963159134608
30.293912239954846
30.278313532228264
30.303989638605678
30.32157985957133
30.23529225357886
30.168219693824103
30.254732248929418
30.375497070739883
30.16292407952513
30.189607997019433
30.31525469697703
30.190707297633406
30.017391118597516
30.071865273837513
30.332959303687534
30.228320997834494
30.458076811641895
30.323798861747896
30.397622990125438
30.159356825441083
30.261541861331786
30.46603585604612
30.53433245296158
30.489042413563972
30.722689762679785
30.464879177443255
30.606338042855285
30.652141533516698
30.40950262129197
30.565119611864517
30.333311419427634
30.50225163073442
30.529044974435735
30.5246543587522
30.165419746441156
30.081973208588064
30.160090907671723
30.275403951891413
30.20590318627354
30.142208058482744
30.174015597889085
30.14977437409992
30.18835882067518
30.305524114883685
30.216783722996595
30.14514647253964
30.042574870623895
30.188789247016405
30.113745935124673
30.185497691739517
30.215023872913516
30.214256987653425
30.03833935899736
30.072350264203465
30.218813348398516
30.409348843025843
30.149157504609068
30.22247508017943
30.15506723576093
30.236324571686193
30.01365799135507
30.010125849071414
30.097700942147444
30.054442309205047
30.089501284552753
29.98098676651322
30.212503783516883
30.384714035626157
29.94574597548218
30.060111106325742
30.023978947307448
30.17590621484088
30.121059089594823
30.22349873720774
30.14233885964308
30.183109390989227
30.290530835974387
30.54310315979662
30.03405528921887
30.32852854357652
30.186010050040647
30.359097457516945
30.20312863311302
30.344044061077497
30.499494684243924
30.384185714346494
30.3429476710445
30.280478132558244
30.44605942220845
30.508222360309468
30.36650219715104
30.18164189882923
30.22194545050966
30.290108551068645
30.292061708229387
30.448033389677747
30.296951773883226
30.504429809416685
30.147181383565748
30.063655611616227
30.342372801328786
30.262284881908762
30.271827672566435
30.399886015744574
30.28666163653976
30.32446926654989
30.18311099158837
30.29528250957677
30.403019389772133
30.282114246162635
30.20591884655927
30.36439080574585
30.541377231312755
30.538016581745943
30.386034259082837
30.51777453348807
30.450866083843003
30.663778110255844
30.734539875199175
30.500247605458792
30.522364850692103
30.54893376816617
30.439442539285636
30.801756844520288
30.29768845641532
30.8045802973324
30.578703559380287
30.72612958804276
30.662733716432328
30.534728243719062
30.574472607189264
30.548788534743455
30.61825675410613
30.615662172437432
30.3290958660955
30.270877337078097
30.35117757446513
30.258410405800493
30.337832112792388
30.52631101238614
30.244232097593294
30.50830662612558
30.403781076769082
30.340435790322957
30.4832101261751
30.310369522764258
30.06395278503507
30.19250907202611
30.39493122355124
30.363575917580345
30.178443543608697
30.256512401041956
30.157035700550416
30.187346839494282
30.590065651839005
30.444781437670343
30.413600791009827
30.506100939285755
30.311044135954972
30.289545474493586
30.532909008016052
30.149316876098926
30.189065095552316
30.215074303657847
30.326985704480702
30.352421660171235
30.180418990072337
30.370919146283896
30.450400612045506
30.327900526605557
30.249344763083972
30.0799476280197
30.221931596556963
30.221801099963656
30.484544702977303
30.278525134222967
30.375445070457822
30.388945870627733
30.23090954170401
30.423464124598397
30.493165013863784
30.34905043297692
30.659089289171362
30.127498079967953
30.39181982218124
30.441604148096356
30.450394344516685
30.402539180170137
30.39418847903237
30.410429852379867
30.691240259990437
30.564242409438336
30.536567513175534
30.334032922468765
30.328990116815998
30.47904479313479
30.488933725810007
30.446857603542508
30.52678331469589
30.189825494646957
30.558226835462303
30.37779280996574
30.64049458349836
30.496875050367727
30.49404149866345
30.46388882665726
30.69033557816528
30.63763880072564
30.814970647226477
30.746699216396777
30.65590080976605
30.680311477734048
30.810522704008964
30.51486050370436
30.75230255278954
30.59236907313424
30.53225361850715
30.364825019142135
30.35723572215575
30.51747393364897
30.360623035518756
30.523641955200574
30.66423452035385
30.64523524709773
30.50494286553417
30.585242559959905
30.65393566507991
30.58900866817298
30.591298209270537
30.540996711666967
30.811423498206814
30.399043663137068
30.577306843829476
30.596782388376237
30.581457240521242
30.605601150916378
30.368256098403545
30.53854151719576
30.289161183747115
30.191035979069305
30.301219901192045
30.39955195682219
30.31957216842998
30.19608291549736
30.301455240740925
30.045863305118964
30.113719973288017
29.997301773512945
30.16948473344215
30.239478275589203
30.280638085262765
30.569766503608037
30.34222840104218
30.37760752735777
30.07726139112345
30.063687241824777
29.921614717914277
30.1165291561894
30.39440521541283
30.132626432605438
30.43296973326583
30.35740597408781
30.329423721301463
30.32220215189613
30.43847870652672
30.415675239932067
30.402901647920118
30.555387660936127
29.94156058250281
30.072297545806695
30.17622835757627
29.981655208822737
30.044389798510192
30.063911865444737
30.116845212009753
30.201731932279007
30.119479186591565
30.21351876938065
29.889800518251043
30.189417353977674
30.316353597426676
30.093159252594756
29.993110100899752
30.13306291770149
30.234974772042687
30.06756495506936
30.094260638068732
30.17763322460152
30.159303626212083
30.30122767913129
30.314224630987102
30.17875633652783
30.37917538658286
30.497779711663917
30.407864344232305
30.54984614097681
30.4661475779173
30.432211034110438
30.28275489428243
30.094704209813106
30.28612686350283
30.311822418434794
30.56823252657656
30.57486078145408
30.581736157349315
30.60669110891252
30.308270871733132
30.40303832288145
30.218386002536043
30.366228244863247
30.50821654029498
30.490544748760378
30.365703309826245
30.45689063799922
30.275112130763294
30.527924213382583
30.272721539811435
30.510659616276595
30.792708248995346
30.451367012874222
30.631683873993072
30.32523956631141
30.442877742186717
30.422043404294584
30.427548033460173
30.401864092691124
30.5604704436916
30.65165944387203
30.436097601660844
30.453053621351497
30.391912727456805
30.23730963740128
30.373894250116862
30.163130308729297
29.990629459931807
30.212487099030803
30.065008295611435
30.254775474627372
30.39652464718595
30.127120297347503
29.944823933730124
30.342872150998915
30.29600458844745
30.31414284894701
30.203884200430018
30.22655168293877
30.29958331986781
30.284653558484138
30.481142086699936
30.454140559349355
30.433745533806956
30.502317701412938
30.318024178117188
30.633755249768484
30.515685362684838
30.636886929627337
30.63344495547385
30.38653034779705
30.299789920969207
30.34004395985674
30.26910087184363
30.454585248596672
30.490142545155887
30.51025875113959
30.290099244400146
30.349990478765875
30.183501714682166
30.3652237209199
30.186806028048263
30.17358476140487
30.20090004955055
30.46877583108116
30.268178929485117
30.303925828034554
30.377741126657813
30.411909707159978
30.62474288821304
30.525865400243042
30.4290877569748
30.327354722612764
30.347364912992717
30.26248819858612
30.284110735679366
30.141270669092727
30.220945122997207
30.334285316284003
30.15750465610707
29.89685944272524
30.1803266226385
30.279386311274575
30.32101546135443
30.318336266469487
30.389609695661584
30.339108040797996
30.23979913792664
30.362032641136445
30.22374040941113
30.180650799970405
30.624720894716187
30.594243429201846
30.29446930976219
30.470517686383275
30.16350892580301
30.287362802339494
30.249367992403847
30.295539377984618
29.95350177248781
29.965815993206213
30.14844985214697
29.816600659927897
29.761706929810448
29.921394274426937
30.11944261687818
30.012573688763677
29.960493152527754
30.084222069605186
30.06311833232883
30.183746677616814
30.005792993640384
30.209376321796324
30.1316638354174
29.92306653442027
30.099546402662448
30.129986266392823
30.201414742811913
30.175623488025167
30.25650940437006
30.164797843559995
30.286820640558744
30.344206999470398
30.26092920015374
30.19425514023715
30.28016939816404
30.17220186931612
30.11714571412709
29.98881320415315
30.194944323953884
30.292304569919178
30.202012612600864
30.1394778578053
30.022456389319064
30.098899947906947
30.21489404790785
30.01583904049372
29.992183380964647
30.351959805594703
30.23933344245178
30.390846286247566
30.00640637517223
30.22281375838164
30.071046371680342
30.133419278054202
30.336592816686437
30.40977652587588
30.353806029237777
30.11649311754508
30.182240244523456
30.280082445747965
30.322101826253686
30.37414875805926
30.251017839805794
30.361314439768485
30.258112528074438
30.183632850707706
30.217296061431433
30.136253909838082
30.23223964133593
30.31727675723678
30.37025842711275
30.328910673266858
30.292747999804757
30.241023811426107
30.37647750330189
30.415923990051457
30.647989423436535
30.515891129219888
30.45552010913183
30.332378790984485
30.351174862764516
30.42778230496928
30.085455890731264
30.160140701595573
30.542822180865794
30.3915459671345
30.413763419910225
30.4508936292101
30.338312065549303
30.447570178223874
30.29908438509228
30.63864790389106
30.47930511594851
30.306619488017947
30.32727664279897
30.526849265845144
30.417735877316957
30.54184330990287
30.59408976917101
30.66408710462926
30.458867629007944
30.500191892556927
30.267943531786965
30.247778400441817
30.177476024388717
30.57283767756096
30.253543701091107
30.57076694206714
30.514151453496044
30.35294588854889
30.54775745443648
30.46985182019022
30.5103645611872
30.496274357101363
30.64912359335357
30.418528018756852
30.402757670948304
30.4570115419748
30.428294116370783
30.585907563752905
30.315319606411496
30.332019292510783
30.251675033828608
30.16199491736101
30.471164964766714
30.26405032543945
30.13733906980807
30.154505259864447
30.49718959146566
30.393327711324087
30.22862940581754
30.435463935162325
30.368047963293275
30.473042223192905
30.49652478817497
30.57126467987714
30.565720244596275
30.473873712965492
30.60881584434517
30.660068098639908
30.84688918881655
30.61928082082409
30.613025535165995
30.59497705995792
30.46400336538035
30.443408965660446
30.71685818030351
30.68251244335682
30.775548428390884
30.79269477378981
30.588550112989022
30.655042831479516
30.545388932525107
30.62096114763258
30.54547655322043
30.492086168972325
30.57464362690308
30.541843678377436
30.371154547096907
30.503739712935612
30.396885116423014
30.353088357882587
30.16281868741332
30.413449436677187
30.429182340534496
30.582912210246235
30.39864260317413
30.365741002814946
30.685906747661686
30.53206901191341
30.236844719213007
30.46835886287221
30.316994657829266
30.300022348364255
30.450082187048817
30.24757764836539
30.222798658947994
30.24151929662035
[truncated: 98,002 more rows]
