# Supplementary material for: Comparative structural insights and functional analysis for the distinct unbound states of Human AGO proteins
Source: Sci Rep. 2025 Mar 19;15:9432. doi: 10.1038/s41598-025-91849-5 (PMC11923369; doi:10.1038/s41598-025-91849-5)
Supplement: Supplementary file 6 — Supplementary Information 6. [file 41598_2025_91849_MOESM6_ESM.zip › domain_distances_assessment.csv]

A	B	domain_pair	sim	K_test_statistic	K_test_p_value	max-value-A	min-value-A	mean-value-A	median-value-A	var-value-A	max-value-B	min-value-B	mean-value-B	median-value-B	var-value-B	snr-raw-A	snr-raw-B	snr-ewma-A	snr-ewma-B
AGO1	AGO2	L1_L2	0	0.4552354476455236	0.0	15.679354675461658	14.130846503912295	14.914793037451908	14.962725204936946	0.13740634009643507	16.09303350315699	14.121937150378509	15.363387010215922	15.407262206376185	0.15018812132674553	32.60310107548781	30.963753388790273	40.2359115982821	39.643243345492635
AGO1	AGO2	L1_L2	1	0.4299457005429945	0.0	15.90327812375027	14.189688865680983	14.912875259257033	14.882528506386027	0.10498201868713189	15.933537025706135	14.354416177951903	15.26013930388483	15.267622167090385	0.13834155060748662	35.78762224329434	31.82946420323424	46.02607336645306	41.02817304274078
AGO1	AGO2	L1_L2	2	0.3408965910340897	0.0	16.21987767325243	14.638993202776247	15.384448501578804	15.390888191893527	0.10016199017102025	15.900965494801543	13.928202137112372	15.086315304694839	15.130329805761319	0.20774903253759266	37.780393032401555	27.699873029433626	48.610541592675396	33.09890872329125
AGO1	AGO2	PAZ_L1	0	0.30334696653033466	0.0	31.6578087383701	29.457862188961702	30.90232623945623	30.990883783159354	0.20932766746246678	32.186782917820466	30.314264779590587	31.207877918600612	31.190619872322827	0.098935134910119	52.2226636793166	61.46358629046917	67.5426126900996	99.21765612573614
AGO1	AGO2	PAZ_L1	1	0.6335836641633583	0.0	32.73695496817067	30.230021740814525	31.457258520792433	31.444974055832205	0.18216848117005593	31.95707073807151	29.587330895381278	30.80646808080514	30.743372950128606	0.22091252741125836	58.66652891795136	51.27875490692675	73.70284506643014	65.54381827349654
AGO1	AGO2	PAZ_L1	2	0.4606753932460676	0.0	31.562859070019513	29.39005783818612	30.160005818301247	30.104368718670482	0.16313561118869593	31.67212157699278	29.444006322106674	30.59777189768475	30.574452294204093	0.22816761089633145	58.05294423690298	52.96225536550982	74.67187108942203	64.05644096522592
AGO1	AGO2	PAZ_L2	0	0.3389766102338977	0.0	46.700500757672415	43.06992608513938	45.55965188381907	45.90903743489247	0.6876270207520838	47.5665091630928	44.4601447550228	46.27903713172132	46.30045038308767	0.30181118696278264	47.819408072353305	63.67425223263182	54.94193236048278	84.23966825824064
AGO1	AGO2	PAZ_L2	1	0.40048599514004857	0.0	47.035308192201235	45.479671013430746	46.2457420171215	46.26265011920618	0.09057032516378845	46.901250944532364	44.5689445764459	45.87489134416446	45.89459964267366	0.1692803937613571	93.67940615673103	72.36057486984669	153.66635458555695	111.49919152336055
AGO1	AGO2	PAZ_L2	2	0.34111658883411167	0.0	46.570238829732276	44.59426256004053	45.49546509018824	45.48668449960826	0.10092587829282129	47.00399333669487	43.84984961841443	45.42605677390548	45.19982787795105	0.6627085954841537	93.81412039218424	48.73470657710677	143.20785517087535	55.80122557999316
AGO1	AGO2	PAZ_MID	0	0.5816241837581625	0.0	62.664641489980134	48.80653386012719	55.047989978582656	54.86036973417145	6.670932799957629	62.73798786325807	48.43807297033867	52.19533726271274	51.668203952122035	4.949826039337198	18.446799864079065	19.754592703718984	21.313176569629753	23.460471715128655
AGO1	AGO2	PAZ_MID	1	0.9443105568944311	0.0	58.11944390741862	48.97023488055944	53.374181279840045	53.56232413056457	4.22704165047574	67.66743358998055	55.67146556455791	60.188551107326916	59.91440162161925	4.007713251204828	23.067814431863333	22.6353834485305	25.960494622918098	30.065301861296298
AGO1	AGO2	PAZ_MID	2	0.6200237997620024	0.0	58.23030102766585	49.07119602795396	53.65577425416932	53.5609172211512	5.140614548810091	65.22295825586077	52.4995786451631	58.43681008085827	58.68670177196022	6.552090779826219	21.7819344910774	19.688943706673896	23.665132784152405	22.829507778286327
AGO1	AGO2	PAZ_PIWI	0	0.6936730632693673	0.0	54.57059388096355	46.365035344049716	50.170789106374585	49.90359157415574	2.73448446126862	56.21420932276478	44.235150044605454	47.81835208295144	47.13327520184733	4.16133153242174	26.347196599308447	21.06449514728491	30.339834114866015	23.44112478156734
AGO1	AGO2	PAZ_PIWI	1	0.9270607293927061	0.0	51.27257194084736	44.775310752560955	47.75834961077312	47.8733762300071	1.407022571024615	56.082515263910565	46.11428376699459	51.99672591205405	51.919479000297684	1.9441501565084833	35.416339002166694	27.947588327971737	40.262318334580215	37.2916067544344
AGO1	AGO2	PAZ_PIWI	2	0.8935710642893572	0.0	49.35086629244555	43.99229670828475	46.94427693342087	47.23628244554258	2.123835735397353	56.15778433125307	46.24291852528029	51.6014445832915	51.453284684132385	4.094363902565915	29.885347088476742	22.824112053123635	32.212333902833294	25.501671087251612
AGO1	AGO2	PAZ_N	0	0.6758932410675893	0.0	43.74563043111422	37.45023676920653	41.69451209580902	41.80421648763255	1.2568670309665468	46.15869321240438	40.97549389974597	43.601887961787284	43.49997886454254	0.8866743186515511	29.8411207070502	31.410178148354742	37.190689405050136	46.304503270310654
AGO1	AGO2	PAZ_N	1	0.5592244077559225	0.0	46.04511329192868	40.950620444588886	43.011683701879114	42.71204874486379	1.0752061095301053	46.31387148127086	39.074167849123974	42.10028180912529	41.64288757464974	2.6186757501354685	34.60288138907243	22.855579129363136	41.48017516722541	26.016216598304325
AGO1	AGO2	PAZ_N	2	0.6757232427675723	0.0	42.96347997926639	38.298538941646505	39.740332057674706	39.41333595671995	0.9682211787941044	44.24927379612439	38.15726454869741	41.63869245211005	41.62199680920086	1.3159809310497608	34.053141474720825	31.39734007601057	40.387242544655635	36.29712984995288
AGO1	AGO2	MID_L1	0	0.22669773302266982	0.0	49.36285366550609	44.63127349617456	46.912634157808604	47.054911378976875	0.9597516884939613	50.34809784945781	45.53460974565298	46.84822097851224	46.84643450078082	0.32197673105462904	37.95537800474921	55.67084096009986	47.88620021077661	82.56212458070992
AGO1	AGO2	MID_L1	1	0.9327506724932751	0.0	48.824360809132926	46.128716499050725	47.385711222790384	47.36846194429643	0.343490086444089	54.03802453039952	47.613686456508134	50.483851025054584	50.4538270927866	1.482235762690667	56.02313466124134	34.5002635650856	80.85191295925488	41.46616130064021
AGO1	AGO2	MID_L1	2	0.41885581144188555	0.0	48.913698001221036	44.09832870534972	46.98987338924605	47.079417553825685	0.9638612156570671	51.366530722546976	45.4970974409744	48.23309468884199	48.20478979884471	1.3416512474878197	41.18153145812267	34.84031739069107	47.862681056371684	41.641398657419174
AGO1	AGO2	MID_L2	0	0.4324956750432496	0.0	51.890225798865615	48.7091696177071	50.24856294059744	50.308952294765014	0.4536481822628631	51.03639448353897	48.493808316186346	49.75895514050115	49.803330954217145	0.15879879745601583	59.366755501187065	82.17050007789685	74.60433410751867	124.8669913622209
AGO1	AGO2	MID_L2	1	0.8304716952830472	0.0	51.45308823341944	49.34518273829398	50.376261742409945	50.39427523432531	0.16531327722057182	54.6426699906645	49.66817813547359	52.17136417452933	52.250300648955196	0.9208518506766191	83.24623907266798	48.01298854544346	123.90021757137157	54.36724299555255
AGO1	AGO2	MID_L2	2	0.24127758722412773	0.0	51.44602693848895	47.962255675890816	49.811610857149056	49.791017884498295	0.6301370894529376	53.434121944481475	48.45000736156755	50.349989308339026	50.09809269876496	1.0086593846328205	54.70211608054864	44.84281706651783	62.749903934003555	50.13339501575538
AGO1	AGO2	MID_PIWI	0	0.7518224817751823	0.0	27.766999090685974	27.04531131133793	27.430015463308777	27.450300967143196	0.02433613881189453	27.544252043983644	26.790338488529304	27.087641451823895	27.070291146983422	0.01768838982011932	121.72443724996161	133.0743380774821	175.83293098464975	203.66998989730973
AGO1	AGO2	MID_PIWI	1	0.3938960610393896	0.0	27.64793710408489	27.050684749785777	27.289026790717188	27.27518828154175	0.012621401873569662	28.107701176452938	27.16436334262188	27.465796560718726	27.384914351137258	0.043234311256693046	147.65640878895553	107.81970238424928	242.90376706785017	132.09242904599077
AGO1	AGO2	MID_PIWI	2	0.23032769672303277	0.0	27.640896288237553	26.72476351107079	27.228633617248555	27.277699603411715	0.041360238799948046	28.073544297204204	26.94001057598869	27.247484249934296	27.18395099642348	0.04955471750569169	106.69484440607462	100.78771557935437	133.88574187767753	122.40070178810959
AGO1	AGO2	MID_N	0	0.4532454675453245	0.0	67.39080491515196	62.39450818462171	64.83811160821847	64.7334609303652	1.1985571939839548	67.7378803698507	62.99236749380053	65.65423027599898	65.7401543400742	0.5794421129872774	47.63838108487447	61.787263239918346	59.22444180691274	86.24971846426607
AGO1	AGO2	MID_N	1	0.6404935950640493	0.0	68.40664989376636	63.83634928804345	65.59156323090497	65.5401973760663	0.45937240139629065	70.08869173347198	64.28326425323738	67.35810980670524	67.33869675022817	1.537807124758996	69.84759221113144	45.223606590222076	96.77552402431928	54.31739796485397
AGO1	AGO2	MID_N	2	0.34331656683433165	0.0	66.18759733665128	61.70750411326509	64.50976009398204	64.5959514442777	0.8845496923424179	68.66241752441289	63.071494729238864	65.5591513653596	65.37489749302873	1.2438156444131812	58.00532378024756	48.60600716310367	68.59055372721235	58.78348309103316
AGO1	AGO2	PIWI_L1	0	0.4151458485415146	0.0	31.371728841367705	28.425865136320645	30.154424694972942	30.23826158228152	0.35281737076952113	33.44946493416341	29.078001800149288	29.93572986264891	29.713156057035818	0.44419414049060374	40.326005233158625	38.86916169002746	50.76636495202425	44.916244628094766
AGO1	AGO2	PIWI_L1	1	0.9795402045979541	0.0	30.944165766120893	29.178809423688005	29.983305522435487	29.951154224425068	0.12781197125378085	34.07557601748137	30.402625791251594	31.92682289480989	31.836734803266168	0.35055578725939607	59.41183027552169	38.37713559818285	83.86750893093478	53.92338321756208
AGO1	AGO2	PIWI_L1	2	0.4359956400435996	0.0	31.072126950250823	29.05775698190531	30.051246855680116	29.989670166742467	0.2555216186466555	33.12150720461553	28.947221382952208	30.78650298330316	30.759591797783674	0.6418297199780492	49.290582935494804	32.344345836392854	59.44956361451443	38.428235973084334
AGO1	AGO2	PIWI_L2	0	0.32754672453275474	0.0	31.09196692833572	29.104998195324377	30.251760780350537	30.32767286748795	0.17620096403089672	30.95671014593194	29.227536642779015	30.087208863827254	30.08691841833935	0.07281396437071645	60.15026980687206	78.7457892320648	72.06867166076977	111.49992170398026
AGO1	AGO2	PIWI_L2	1	0.49553504464955356	0.0	31.127535683507208	29.620634699993126	30.333690139928667	30.329036941116684	0.09943259248279031	31.82687000543271	30.04191638212003	30.834946429488475	30.743332236277418	0.15204919586954094	75.83377925528595	62.61930674760436	96.1968530035827	79.0771729044723
AGO1	AGO2	PIWI_L2	2	0.15932840671593285	0.0	30.60373372894748	29.280800219957474	29.94566523883455	29.910977174972494	0.09921824128822798	31.25320871635397	28.912864303785724	29.911520298494395	29.857809496309507	0.24697701566339966	77.17297637579073	53.218938770312235	95.06884179545497	60.18804236613164
AGO1	AGO2	N_L1	0	0.4452755472445276	0.0	22.851926895134994	21.396838025037773	22.13682946149509	22.1234745111527	0.08469383151662849	23.81705459222266	21.758945630836553	22.5273894948917	22.523406824850678	0.12332164763898545	55.40713446710459	44.16037000408674	76.06581608494027	64.1491946914649
AGO1	AGO2	N_L1	1	0.4628353716462836	0.0	22.94952587535274	21.918970086878982	22.360467379149696	22.316575217469826	0.04857286246854371	24.261552919409535	21.63122163452053	22.744037081346676	22.70316530967564	0.24932221958948952	64.64986661978432	38.99285230423754	101.45746993592897	45.54986167737607
AGO1	AGO2	N_L1	2	0.938910610893891	0.0	22.727162135140738	21.391854013548556	21.85755488937449	21.858783981450753	0.03678831082463925	23.629335663799065	22.131081824534366	22.68817762479004	22.6237443783956	0.07467800455274776	70.59840337721079	58.10984216679808	113.95848162164512	83.02392503185878
AGO1	AGO2	N_L2	0	0.8933910660893392	0.0	25.805897199420603	24.924943228348077	25.386293249973008	25.40854398402368	0.023652441239078528	26.818979775625014	25.370473868221733	26.083995995702058	26.069743513677135	0.07667696492599844	98.24758214866146	70.1570265840887	165.06739836003055	94.1979969285902
AGO1	AGO2	N_L2	1	0.8782212177878221	0.0	25.998279270235486	24.852870922695836	25.311897683951948	25.303398198834284	0.041318982927647005	26.969472923766343	25.29209225475256	26.16262022921041	26.19888133718909	0.11177461536134549	86.57954504172442	64.39507767383314	124.52309169438801	78.25455841807519
AGO1	AGO2	N_L2	2	0.8777312226877731	0.0	25.952030904489792	24.94657416788521	25.44682091770401	25.440413480720885	0.0559209639080138	26.597685680766194	25.51481929142219	26.13294233177033	26.147060061795543	0.04532784915623182	82.36211324353351	84.54344875562145	107.6084086885825	122.74554940759292
AGO1	AGO2	N_PIWI	0	0.4856251437485626	0.0	43.97873035874424	39.76785979633262	42.08288978796157	42.122716864755795	0.7560335954449102	44.59419383554929	40.481326917625076	42.92121439994926	43.01209008007962	0.5116654102579894	39.008194109697264	44.57167540567895	48.39884609496178	60.00382999526945
AGO1	AGO2	N_PIWI	1	0.4635153648463516	0.0	45.29858064193116	40.09658849698758	42.243469292640555	42.251492176405094	0.544280993069414	45.28958554411148	40.84788049918848	43.16889231202881	43.31363684405264	0.8780625152011828	46.28451156884168	37.370908914773295	57.25955831425859	46.068936466772975
AGO1	AGO2	N_PIWI	2	0.30768692313076873	0.0	42.69809882208655	39.88946459197843	41.522374414148615	41.61035133294628	0.3660655191902745	44.06791669468169	40.148379791870205	42.08515814741188	42.03400480925709	0.6715898104079744	53.245001518376874	41.2741323209596	68.62822533700279	51.354311891380405
AGO1	AGO3	L1_L2	0	0.15369846301536985	0.0	15.679354675461658	14.130846503912295	14.914793037451908	14.962725204936946	0.13740634009643507	15.837450081109482	13.825388150645413	15.029669150790323	15.077494369773254	0.18199668790906257	32.60310107548781	28.30740414429088	40.2359115982821	35.230408450780864
AGO1	AGO3	L1_L2	1	0.8304116958830412	0.0	15.90327812375027	14.189688865680983	14.912875259257033	14.882528506386027	0.10498201868713189	16.398328362425282	14.931413568919696	15.68475369987132	15.677811814946574	0.06438032486555795	35.78762224329434	43.21605074827645	46.02607336645306	61.81603161947528
AGO1	AGO3	L1_L2	2	0.48308516914830857	0.0	16.21987767325243	14.638993202776247	15.384448501578804	15.390888191893527	0.10016199017102025	16.232961104088854	14.901064472473239	15.658735548786652	15.677993115363007	0.05154794431679722	37.780393032401555	45.09313475588503	48.610541592675396	68.9685371091848
AGO1	AGO3	PAZ_L1	0	0.28323716762832374	0.0	31.6578087383701	29.457862188961702	30.90232623945623	30.990883783159354	0.20932766746246678	31.86864572059965	29.379787808464798	30.604188376794845	30.659135401613455	0.26572392505532527	52.2226636793166	42.63184254093224	67.5426126900996	59.36979332252524
AGO1	AGO3	PAZ_L1	1	0.41175588244117556	0.0	32.73695496817067	30.230021740814525	31.457258520792433	31.444974055832205	0.18216848117005593	32.50298663853131	30.140050701713587	31.072821532238017	31.037900931141582	0.1650195673825408	58.66652891795136	56.24937956705266	73.70284506643014	76.49146319236566
AGO1	AGO3	PAZ_L1	2	0.5628543714562855	0.0	31.562859070019513	29.39005783818612	30.160005818301247	30.104368718670482	0.16313561118869593	31.847647290760783	29.283891866395194	30.698394070780303	30.772458379839637	0.24494565605039292	58.05294423690298	46.22590076506659	74.67187108942203	62.027001317867594
AGO1	AGO3	PAZ_L2	0	0.28114718852811477	0.0	46.700500757672415	43.06992608513938	45.55965188381907	45.90903743489247	0.6876270207520838	47.439536888968526	44.163470250504155	45.50889264819535	45.52455339675107	0.2884642220807869	47.819408072353305	56.1887380533744	54.94193236048278	84.73255266714209
AGO1	AGO3	PAZ_L2	1	0.46949530504694953	0.0	47.035308192201235	45.479671013430746	46.2457420171215	46.26265011920618	0.09057032516378845	48.16914953344661	45.47560202821577	46.68058292299721	46.7022482520606	0.23319785479908856	93.67940615673103	70.41455544688023	153.66635458555695	96.66605500336566
AGO1	AGO3	PAZ_L2	2	0.6306936930630693	0.0	46.570238829732276	44.59426256004053	45.49546509018824	45.48668449960826	0.10092587829282129	47.537592424850196	44.459331681645125	46.1549055071006	46.29454748825796	0.4005710612572584	93.81412039218424	55.958499899449905	143.20785517087535	72.92527586272044
AGO1	AGO3	PAZ_MID	0	0.7763722362776372	0.0	62.664641489980134	48.80653386012719	55.047989978582656	54.86036973417145	6.670932799957629	69.13985228235536	54.24563749323701	62.15260054339111	62.49007903980177	11.145369049756063	18.446799864079065	16.344082519338908	21.313176569629753	18.617101992042183
AGO1	AGO3	PAZ_MID	1	0.18356816431835682	0.0	58.11944390741862	48.97023488055944	53.374181279840045	53.56232413056457	4.22704165047574	58.648744285976186	49.96533906034661	53.75452268885612	53.75833229688757	2.2420552606705675	23.067814431863333	28.49671356189242	25.960494622918098	35.89978549388758
AGO1	AGO3	PAZ_MID	2	0.7370826291737083	0.0	58.23030102766585	49.07119602795396	53.65577425416932	53.5609172211512	5.140614548810091	65.52809399189267	54.1903287139029	58.538932879300624	58.491970025541335	3.9473020851331464	21.7819344910774	24.635013955476857	23.665132784152405	29.464197659171457
AGO1	AGO3	PAZ_PIWI	0	0.3835861641383586	0.0	54.57059388096355	46.365035344049716	50.170789106374585	49.90359157415574	2.73448446126862	56.32006009578613	45.2141590844847	51.552066870598686	51.91819995224999	3.9072740683640665	26.347196599308447	21.52590947591631	30.339834114866015	26.080093529855326
AGO1	AGO3	PAZ_PIWI	1	0.4613453865461345	0.0	51.27257194084736	44.775310752560955	47.75834961077312	47.8733762300071	1.407022571024615	51.104263835791464	46.605599774652774	49.01776916960155	49.04836912698629	0.8349705266482247	35.416339002166694	42.79664740389019	40.262318334580215	53.64360666917317
AGO1	AGO3	PAZ_PIWI	2	0.9757202427975721	0.0	49.35086629244555	43.99229670828475	46.94427693342087	47.23628244554258	2.123835735397353	55.347487674540055	48.819725978553855	50.94460123186445	50.6760241552812	1.3653976193326967	29.885347088476742	36.872365396204124	32.212333902833294	43.598203734434755
AGO1	AGO3	PAZ_N	0	0.7440025599744002	0.0	43.74563043111422	37.45023676920653	41.69451209580902	41.80421648763255	1.2568670309665468	49.9491865971356	39.998028301876126	45.743881285198555	46.74931538630416	7.0500563737334945	29.8411207070502	15.562759442471048	37.190689405050136	17.228073506039042
AGO1	AGO3	PAZ_N	1	0.33554664453355465	0.0	46.04511329192868	40.950620444588886	43.011683701879114	42.71204874486379	1.0752061095301053	45.5804280350833	40.01917795330146	42.07309795809678	42.08455557142943	0.8179322257268886	34.60288138907243	34.024244522375554	41.48017516722541	46.520656175780346
AGO1	AGO3	PAZ_N	2	0.7911620883791162	0.0	42.96347997926639	38.298538941646505	39.740332057674706	39.41333595671995	0.9682211787941044	48.57620738976806	39.48604722474299	44.69355440793861	45.31300297620546	4.9164841121032925	34.053141474720825	17.81576836936664	40.387242544655635	20.15661379723878
AGO1	AGO3	MID_L1	0	0.7764922350776492	0.0	49.36285366550609	44.63127349617456	46.912634157808604	47.054911378976875	0.9597516884939613	55.60538424661921	45.884877331103745	51.49258338538159	52.4359479962123	6.001392325772965	37.95537800474921	20.085341264666724	47.88620021077661	21.019320468316206
AGO1	AGO3	MID_L1	1	0.7830621693783062	0.0	48.824360809132926	46.128716499050725	47.385711222790384	47.36846194429643	0.343490086444089	47.94719989439979	44.13474489314735	45.80289159822888	45.781893057446375	0.4731805380966336	56.02313466124134	50.482447248945334	80.85191295925488	66.58546846099996
AGO1	AGO3	MID_L1	2	0.4012959870401296	0.0	48.913698001221036	44.09832870534972	46.98987338924605	47.079417553825685	0.9638612156570671	50.8601929455341	45.74756408531727	48.04907721807986	48.12106009140984	0.866794482330024	41.18153145812267	41.583530814519804	47.862681056371684	51.60918280879106
AGO1	AGO3	MID_L2	0	0.7591624083759163	0.0	51.890225798865615	48.7091696177071	50.24856294059744	50.308952294765014	0.4536481822628631	56.83683235244382	49.43425116943119	53.94881079314244	55.02456222077411	4.1590848133162215	59.366755501187065	25.80756133381425	74.60433410751867	26.45349067182207
AGO1	AGO3	MID_L2	1	0.6356936430635693	0.0	51.45308823341944	49.34518273829398	50.376261742409945	50.39427523432531	0.16531327722057182	51.08622823663851	49.03506847898736	49.72122764919304	49.69234933266252	0.10483085654243807	83.24623907266798	90.94680587668721	123.90021757137157	153.5667792627675
AGO1	AGO3	MID_L2	2	0.7623023769762303	0.0	51.44602693848895	47.962255675890816	49.811610857149056	49.791017884498295	0.6301370894529376	53.17374816578061	50.10402697612484	51.5677164618986	51.53459665062518	0.41284908374751894	54.70211608054864	63.287997321486436	62.749903934003555	80.25687358179708
AGO1	AGO3	MID_PIWI	0	0.7249727502724973	0.0	27.766999090685974	27.04531131133793	27.430015463308777	27.450300967143196	0.02433613881189453	29.192351224422794	27.202358443280023	28.323137024924414	28.60315018165687	0.3699042757005735	121.72443724996161	44.21938914454857	175.83293098464975	46.56897486215746
AGO1	AGO3	MID_PIWI	1	0.07511924880751197	8.016697860642333e-246	27.64793710408489	27.050684749785777	27.289026790717188	27.27518828154175	0.012621401873569662	27.5441808434095	27.04840852180503	27.291368891301058	27.284874007439544	0.012486366110669807	147.65640878895553	142.84627618072065	242.90376706785017	244.23465522935342
AGO1	AGO3	MID_PIWI	2	0.16428835711642886	0.0	27.640896288237553	26.72476351107079	27.228633617248555	27.277699603411715	0.041360238799948046	27.898946854260316	26.869984242494837	27.3209677272733	27.312052422260617	0.046841487106791806	106.69484440607462	100.48090179960596	133.88574187767753	126.23527807682528
AGO1	AGO3	MID_N	0	0.8442415575844242	0.0	67.39080491515196	62.39450818462171	64.83811160821847	64.7334609303652	1.1985571939839548	74.53181721124082	65.32556594867695	70.26079934145281	70.85812847136961	6.312971406463095	47.63838108487447	26.771890207514645	59.22444180691274	27.963799219127203
AGO1	AGO3	MID_N	1	0.5909840901590985	0.0	68.40664989376636	63.83634928804345	65.59156323090497	65.5401973760663	0.45937240139629065	66.36296196712026	62.58079221898752	64.25630244864115	64.03983223498491	0.8758755951494174	69.84759221113144	57.02042580172933	96.77552402431928	68.65853274605865
AGO1	AGO3	MID_N	2	0.9419605803941961	0.0	66.18759733665128	61.70750411326509	64.50976009398204	64.5959514442777	0.8845496923424179	71.05805248381917	65.14753526825456	68.33108570000996	68.55420150106437	1.840824869350425	58.00532378024756	42.95364493305495	68.59055372721235	50.3630571309016
AGO1	AGO3	PIWI_L1	0	0.7084629153708463	0.0	31.371728841367705	28.425865136320645	30.154424694972942	30.23826158228152	0.35281737076952113	33.57010485246305	29.4324999222465	31.732230755176726	31.992252026212196	1.0257518724614447	40.326005233158625	27.599081264318695	50.76636495202425	31.331374275295797
AGO1	AGO3	PIWI_L1	1	0.4228157718422816	0.0	30.944165766120893	29.178809423688005	29.983305522435487	29.951154224425068	0.12781197125378085	30.765724350526245	28.098909774593977	29.555103405037578	29.500746269679148	0.29128042563961487	59.41183027552169	46.74831576268724	83.86750893093478	54.76168879727435
AGO1	AGO3	PIWI_L1	2	0.3334666653333467	0.0	31.072126950250823	29.05775698190531	30.051246855680116	29.989670166742467	0.2555216186466555	32.42979849242079	29.14838419362162	30.500542037059883	30.45930995259919	0.2867651967674805	49.290582935494804	45.81099408688673	59.44956361451443	56.95663672295563
AGO1	AGO3	PIWI_L2	0	0.7800821991780083	0.0	31.09196692833572	29.104998195324377	30.251760780350537	30.32767286748795	0.17620096403089672	32.77299510113377	29.70724025037514	31.462545188166864	31.712246705885658	0.5854580931517729	60.15026980687206	38.715223349880155	72.06867166076977	41.119322021204084
AGO1	AGO3	PIWI_L2	1	0.37909620903790964	0.0	31.127535683507208	29.620634699993126	30.333690139928667	30.329036941116684	0.09943259248279031	30.722308349278176	29.218276733878636	29.95770106981877	29.941822578318433	0.12838011182059506	75.83377925528595	71.0194921363134	96.1968530035827	83.61026657158953
AGO1	AGO3	PIWI_L2	2	0.9144408555914442	0.0	30.60373372894748	29.280800219957474	29.94566523883455	29.910977174972494	0.09921824128822798	31.964686626733616	30.278109773605323	30.965135226929593	30.948248378352556	0.09808570649698325	77.17297637579073	77.34930490822232	95.06884179545497	98.87127135492995
AGO1	AGO3	N_L1	0	1.0	0.0	22.851926895134994	21.396838025037773	22.13682946149509	22.1234745111527	0.08469383151662849	30.292083609384687	23.318713540743982	27.24582878892	27.783736153554603	2.734370538913182	55.40713446710459	15.806007188750263	76.06581608494027	16.476741952615203
AGO1	AGO3	N_L1	1	0.31143688563114375	0.0	22.94952587535274	21.918970086878982	22.360467379149696	22.316575217469826	0.04857286246854371	24.455011955528157	21.875187834369015	22.60597930105871	22.53820221505215	0.172021846559184	64.64986661978432	42.260263466193756	101.45746993592897	54.504394955684305
AGO1	AGO3	N_L1	2	1.0	0.0	22.727162135140738	21.391854013548556	21.85755488937449	21.858783981450753	0.03678831082463925	28.806888692650897	23.21619231618758	26.545811853918693	27.41590868716375	2.872210688778777	70.59840337721079	14.938616381169332	113.95848162164512	15.663465863457859
AGO1	AGO3	N_L2	0	0.9361606383936161	0.0	25.805897199420603	24.924943228348077	25.386293249973008	25.40854398402368	0.023652441239078528	29.079749963347755	25.14673647856187	27.392346503875164	27.513907218525695	0.6281884494412407	98.24758214866146	32.26425253106127	165.06739836003055	34.56083792302246
AGO1	AGO3	N_L2	1	0.16184838151618486	0.0	25.998279270235486	24.852870922695836	25.311897683951948	25.303398198834284	0.041318982927647005	26.682302496631195	23.840208373201136	25.26376254532361	25.227558946764965	0.2024930962592192	86.57954504172442	49.15044460087382	124.52309169438801	56.142651576316176
AGO1	AGO3	N_L2	2	1.0	0.0	25.952030904489792	24.94657416788521	25.44682091770401	25.440413480720885	0.0559209639080138	29.463060625575064	25.982022234163686	27.74204801489865	28.097976227898315	0.7725255472939943	82.36211324353351	29.423613369211953	107.6084086885825	31.563277519657678
AGO1	AGO3	N_PIWI	0	0.5509244907550924	0.0	43.97873035874424	39.76785979633262	42.08288978796157	42.122716864755795	0.7560335954449102	46.8776875609864	41.275219193348214	43.80135570875732	43.57716045221004	1.7941025950958311	39.008194109697264	29.472363635634885	48.39884609496178	32.70121699576365
AGO1	AGO3	N_PIWI	1	0.4223457765422346	0.0	45.29858064193116	40.09658849698758	42.243469292640555	42.251492176405094	0.544280993069414	43.573648772073625	39.85260569886803	41.559706786936275	41.23457541115941	0.7964007549384456	46.28451156884168	40.646732529752214	57.25955831425859	46.57004347143681
AGO1	AGO3	N_PIWI	2	0.9054509454905451	0.0	42.69809882208655	39.88946459197843	41.522374414148615	41.61035133294628	0.3660655191902745	46.088567023044085	41.63479363048789	43.86982382493617	43.96114647992115	0.8865167014955325	53.245001518376874	37.30062190888606	68.62822533700279	46.593188282031434
AGO1	AGO4	L1_L2	0	0.48841511584884156	0.0	15.679354675461658	14.130846503912295	14.914793037451908	14.962725204936946	0.13740634009643507	15.926229135221634	14.60736272546792	15.339815884761226	15.336635105373553	0.055951616698047414	32.60310107548781	43.27231708317924	40.2359115982821	64.85057440652596
AGO1	AGO4	L1_L2	1	0.45437545624543757	0.0	15.90327812375027	14.189688865680983	14.912875259257033	14.882528506386027	0.10498201868713189	15.783686287536181	14.420612852043767	15.157280322238812	15.170106771229392	0.06327875471384369	35.78762224329434	41.80406899232124	46.02607336645306	60.25489315125537
AGO1	AGO4	L1_L2	2	0.4653053469465305	0.0	16.21987767325243	14.638993202776247	15.384448501578804	15.390888191893527	0.10016199017102025	17.138464261654434	13.416879850689119	15.80328588039761	15.90420865680109	0.47467730872207264	37.780393032401555	21.04019398560718	48.610541592675396	22.937609816853897
AGO1	AGO4	PAZ_L1	0	0.13176868231317695	0.0	31.6578087383701	29.457862188961702	30.90232623945623	30.990883783159354	0.20932766746246678	32.47813316704495	29.513350484391466	30.840021474961272	30.86510433868692	0.24798095218660696	52.2226636793166	47.60510218016565	67.5426126900996	61.93063173954662
AGO1	AGO4	PAZ_L1	1	0.3397566024339757	0.0	32.73695496817067	30.230021740814525	31.457258520792433	31.444974055832205	0.18216848117005593	32.02161928470762	30.336794917038507	31.185934103158143	31.195260729458365	0.07430555886263528	58.66652891795136	71.94255946212581	73.70284506643014	114.40581635701447
AGO1	AGO4	PAZ_L1	2	0.6008439915600844	0.0	31.562859070019513	29.39005783818612	30.160005818301247	30.104368718670482	0.16313561118869593	31.742799369264755	29.934152247092022	30.794466344818517	30.77319381006334	0.19175661734806587	58.05294423690298	56.38939238774113	74.67187108942203	70.3230182590876
AGO1	AGO4	PAZ_L2	0	0.35058649413505866	0.0	46.700500757672415	43.06992608513938	45.55965188381907	45.90903743489247	0.6876270207520838	47.666058443818066	44.542866177032046	46.080609332438	46.031894616787135	0.2164660093783403	47.819408072353305	69.92421659118708	54.94193236048278	99.04290220548368
AGO1	AGO4	PAZ_L2	1	0.11356886431135682	0.0	47.035308192201235	45.479671013430746	46.2457420171215	46.26265011920618	0.09057032516378845	47.20854620296255	45.58940362221626	46.22863211499607	46.19801239298899	0.07291057955307081	93.67940615673103	98.07487732254585	153.66635458555695	171.20473345846545
AGO1	AGO4	PAZ_L2	2	0.7604423955760443	0.0	46.570238829732276	44.59426256004053	45.49546509018824	45.48668449960826	0.10092587829282129	47.75548205422988	44.16223526558053	46.49495138462995	46.62169292514058	0.3903286981882272	93.81412039218424	61.67909460884239	143.20785517087535	74.42015262719717
AGO1	AGO4	PAZ_MID	0	0.27920720792792075	0.0	62.664641489980134	48.80653386012719	55.047989978582656	54.86036973417145	6.670932799957629	58.48852162947103	48.32383682515054	53.713502880279385	53.61612710807268	3.3709379554391803	18.446799864079065	22.878554206476895	21.313176569629753	29.25553846087814
AGO1	AGO4	PAZ_MID	1	0.1268687313126869	0.0	58.11944390741862	48.97023488055944	53.374181279840045	53.56232413056457	4.22704165047574	58.04198279908121	49.172048951669055	53.860499091374436	53.97154683341915	3.2701644450845904	23.067814431863333	25.460355500630627	25.960494622918098	29.784175157133667
AGO1	AGO4	PAZ_MID	2	0.17312826871731285	0.0	58.23030102766585	49.07119602795396	53.65577425416932	53.5609172211512	5.140614548810091	60.74529149562744	50.428701739585996	54.223759393526244	53.79957136428612	4.170986562403162	21.7819344910774	22.627523523275805	23.665132784152405	26.55034868687666
AGO1	AGO4	PAZ_PIWI	0	0.6623133768662313	0.0	54.57059388096355	46.365035344049716	50.170789106374585	49.90359157415574	2.73448446126862	51.29556729216489	44.39296205069069	47.44336556899538	47.498877558180794	1.9938536471540698	26.347196599308447	27.342666209923415	30.339834114866015	33.59919336724312
AGO1	AGO4	PAZ_PIWI	1	0.28432715672843273	0.0	51.27257194084736	44.775310752560955	47.75834961077312	47.8733762300071	1.407022571024615	50.95053656028622	44.309515674793396	47.29807605592907	47.196666574065915	2.072928471022614	35.416339002166694	29.883616934319924	40.262318334580215	32.85120596165354
AGO1	AGO4	PAZ_PIWI	2	0.20745792542074581	0.0	49.35086629244555	43.99229670828475	46.94427693342087	47.23628244554258	2.123835735397353	53.99226901737784	44.498259574741084	47.68367239933469	47.206340782948814	4.444878317880335	29.885347088476742	20.972518572517792	32.212333902833294	22.617247859330018
AGO1	AGO4	PAZ_N	0	0.13232867671323284	0.0	43.74563043111422	37.45023676920653	41.69451209580902	41.80421648763255	1.2568670309665468	45.43648725780459	38.53653344970804	41.72285947186948	41.788744798442345	1.687050104604418	29.8411207070502	26.18050786442487	37.190689405050136	32.12255449369469
AGO1	AGO4	PAZ_N	1	0.28188718112818867	0.0	46.04511329192868	40.950620444588886	43.011683701879114	42.71204874486379	1.0752061095301053	44.748649226705304	40.784969333906666	42.3562490564438	42.249642174064824	0.5195925991082219	34.60288138907243	41.87095717683407	41.48017516722541	58.76057204218724
AGO1	AGO4	PAZ_N	2	0.5928440715592844	0.0	42.96347997926639	38.298538941646505	39.740332057674706	39.41333595671995	0.9682211787941044	43.932869413900605	39.007972666783765	40.970024858058494	40.85475173677975	0.9295219276855348	34.053141474720825	35.87261050808451	40.387242544655635	42.49486048810931
AGO1	AGO4	MID_L1	0	0.3629163708362916	0.0	49.36285366550609	44.63127349617456	46.912634157808604	47.054911378976875	0.9597516884939613	47.82594386287522	45.00265560009384	46.40079041194584	46.38302597642389	0.3214517009493871	37.95537800474921	51.61222952458034	47.88620021077661	81.84035687582545
AGO1	AGO4	MID_L1	1	0.25329746702532974	0.0	48.824360809132926	46.128716499050725	47.385711222790384	47.36846194429643	0.343490086444089	49.028326720128355	45.09235503394821	47.04123525009711	47.00539924999044	0.811980369304452	56.02313466124134	42.606266048298544	80.85191295925488	52.20426101709065
AGO1	AGO4	MID_L1	2	0.4575154248457516	0.0	48.913698001221036	44.09832870534972	46.98987338924605	47.079417553825685	0.9638612156570671	47.73537332407406	44.12625626978798	46.08823795706209	46.095043480253196	0.4339618281440211	41.18153145812267	49.752735429902835	47.862681056371684	69.96234205767875
AGO1	AGO4	MID_L2	0	0.7965920340796593	0.0	51.890225798865615	48.7091696177071	50.24856294059744	50.308952294765014	0.4536481822628631	49.86440832473144	48.09105027938157	48.93043455776453	48.91768160273843	0.1029893624229935	59.366755501187065	83.3028341559075	74.60433410751867	152.46946907863568
AGO1	AGO4	MID_L2	1	0.5224247757522424	0.0	51.45308823341944	49.34518273829398	50.376261742409945	50.39427523432531	0.16531327722057182	50.75112250737061	48.407173401399625	49.64244923306821	49.65763305444535	0.27052204322678597	83.24623907266798	70.08126886899534	123.90021757137157	95.4447117896497
AGO1	AGO4	MID_L2	2	0.5312746872531275	0.0	51.44602693848895	47.962255675890816	49.811610857149056	49.791017884498295	0.6301370894529376	50.58508898517224	48.00623620394602	49.06268725742087	49.01740454065169	0.20292201519673908	54.70211608054864	75.34418090005774	62.749903934003555	108.91476239321806
AGO1	AGO4	MID_PIWI	0	0.13154868451315482	0.0	27.766999090685974	27.04531131133793	27.430015463308777	27.450300967143196	0.02433613881189453	27.80887767710452	27.03799774759665	27.416269617167114	27.388254102553375	0.030546943343293432	121.72443724996161	116.18066172187008	175.83293098464975	156.86443250885029
AGO1	AGO4	MID_PIWI	1	0.6717632823671763	0.0	27.64793710408489	27.050684749785777	27.289026790717188	27.27518828154175	0.012621401873569662	28.186646470927627	27.14797545049562	27.62047875100582	27.574749016714822	0.052507443468663845	147.65640878895553	99.63601912036567	242.90376706785017	120.53710741293403
AGO1	AGO4	MID_PIWI	2	0.8482215177848221	0.0	27.640896288237553	26.72476351107079	27.228633617248555	27.277699603411715	0.041360238799948046	27.861919460351142	27.29542272904646	27.582853974817912	27.577872604973727	0.009554740230226328	106.69484440607462	157.62084764302952	133.88574187767753	282.1822929817255
AGO1	AGO4	MID_N	0	0.31368686313136873	0.0	67.39080491515196	62.39450818462171	64.83811160821847	64.7334609303652	1.1985571939839548	66.01219235057007	62.37184964951287	64.31457194801442	64.30485705076008	0.28624530321815955	47.63838108487447	75.64008990894894	59.22444180691274	120.2098897371633
AGO1	AGO4	MID_N	1	0.24812751872481276	0.0	68.40664989376636	63.83634928804345	65.59156323090497	65.5401973760663	0.45937240139629065	66.8772567007167	63.40831737416936	65.18253252727455	65.2281613790514	0.6616478523438576	69.84759221113144	62.80333730770007	96.77552402431928	80.13417616911164
AGO1	AGO4	MID_N	2	0.12311876881231187	0.0	66.18759733665128	61.70750411326509	64.50976009398204	64.5959514442777	0.8845496923424179	66.62115292892379	61.48110159133972	64.31218328609881	64.29512070713831	1.1606415959129086	58.00532378024756	51.64594578944654	68.59055372721235	59.69585651633961
AGO1	AGO4	PIWI_L1	0	0.5650343496565036	0.0	31.371728841367705	28.425865136320645	30.154424694972942	30.23826158228152	0.35281737076952113	30.877165124165465	28.17178064408705	29.359695820954606	29.30426409217757	0.2690340053549315	40.326005233158625	43.44919164765076	50.76636495202425	56.60410958467572
AGO1	AGO4	PIWI_L1	1	0.5784842151578484	0.0	30.944165766120893	29.178809423688005	29.983305522435487	29.951154224425068	0.12781197125378085	30.887817634144447	28.12945712242782	29.37434916847423	29.392494919364154	0.21070477604906415	59.41183027552169	51.0538134671299	83.86750893093478	63.99279261966267
AGO1	AGO4	PIWI_L1	2	0.3295167048329517	0.0	31.072126950250823	29.05775698190531	30.051246855680116	29.989670166742467	0.2555216186466555	30.994923129716888	28.536098789155155	29.621845930165943	29.577941648569425	0.193628995205234	49.290582935494804	48.87984470337588	59.44956361451443	67.31733629039671
AGO1	AGO4	PIWI_L2	0	0.8505514944850552	0.0	31.09196692833572	29.104998195324377	30.251760780350537	30.32767286748795	0.17620096403089672	29.80729206074376	28.694399629805062	29.24298479093589	29.23195928400094	0.05105712515150318	60.15026980687206	85.96444785478688	72.06867166076977	129.41765300545362
AGO1	AGO4	PIWI_L2	1	0.8311516884831152	0.0	31.127535683507208	29.620634699993126	30.333690139928667	30.329036941116684	0.09943259248279031	30.144675084994844	28.839169262839622	29.568146611256548	29.60119929826792	0.06522563341608208	75.83377925528595	85.5142888604963	96.1968530035827	115.77504282557545
AGO1	AGO4	PIWI_L2	2	0.3185768142318577	0.0	30.60373372894748	29.280800219957474	29.94566523883455	29.910977174972494	0.09921824128822798	30.78497325272723	29.340452969243806	30.160739538085053	30.19429834354301	0.08294052259469208	77.17297637579073	79.79677450786355	95.06884179545497	104.72698541141638
AGO1	AGO4	N_L1	0	0.31566684333156664	0.0	22.851926895134994	21.396838025037773	22.13682946149509	22.1234745111527	0.08469383151662849	23.174375341417882	21.615239742274337	22.39556462939896	22.378879478176586	0.11562646980935165	55.40713446710459	50.25416205830027	76.06581608494027	65.86176773071543
AGO1	AGO4	N_L1	1	0.2727272727272727	0.0	22.94952587535274	21.918970086878982	22.360467379149696	22.316575217469826	0.04857286246854371	23.165617770785314	21.913841524487232	22.461165290357204	22.463382310901967	0.03750926345987041	64.64986661978432	67.38804317237184	101.45746993592897	115.97463534072567
AGO1	AGO4	N_L1	2	0.7017429825701743	0.0	22.727162135140738	21.391854013548556	21.85755488937449	21.858783981450753	0.03678831082463925	22.963214104566507	21.4378374738871	22.28661233443179	22.347835626683047	0.07787818997654125	70.59840337721079	56.166699843594984	113.95848162164512	79.86125563040324
AGO1	AGO4	N_L2	0	0.7655223447765522	0.0	25.805897199420603	24.924943228348077	25.386293249973008	25.40854398402368	0.023652441239078528	26.26748858686442	25.41534407101449	25.723994340143143	25.730020132953484	0.018223767916693053	98.24758214866146	114.83518960739988	165.06739836003055	190.55454745908838
AGO1	AGO4	N_L2	1	0.7476625233747662	0.0	25.998279270235486	24.852870922695836	25.311897683951948	25.303398198834284	0.041318982927647005	26.301342263548808	25.190075230165693	25.749795538291377	25.76108704665662	0.03909748018185113	86.57954504172442	91.9640518773708	124.52309169438801	130.22650970179393
AGO1	AGO4	N_L2	2	0.6155738442615575	0.0	25.952030904489792	24.94657416788521	25.44682091770401	25.440413480720885	0.0559209639080138	26.648646674026615	24.732293086625607	25.902386825270224	25.96653529402004	0.16210830323624706	82.36211324353351	55.43393459182074	107.6084086885825	64.33349635110959
AGO1	AGO4	N_PIWI	0	0.7183728162718372	0.0	43.97873035874424	39.76785979633262	42.08288978796157	42.122716864755795	0.7560335954449102	42.11316888438274	39.393105599845924	40.78890392204764	40.7778031677348	0.2087445460967705	39.008194109697264	59.51209532639323	48.39884609496178	89.2759471488211
AGO1	AGO4	N_PIWI	1	0.5672743272567274	0.0	45.29858064193116	40.09658849698758	42.243469292640555	42.251492176405094	0.544280993069414	42.47953424070351	39.95242706548346	41.27687165110878	41.317371834112926	0.2847898058159127	46.28451156884168	56.147652531592485	57.25955831425859	77.3471926150779
AGO1	AGO4	N_PIWI	2	0.18576814231857683	0.0	42.69809882208655	39.88946459197843	41.522374414148615	41.61035133294628	0.3660655191902745	43.414646773988885	38.72478486274554	41.17465204691098	41.34202570798188	0.9254716469243249	53.245001518376874	38.21331408428246	68.62822533700279	42.800454293384156
AGO2	AGO3	L1_L2	0	0.35272647273527263	0.0	16.09303350315699	14.121937150378509	15.363387010215922	15.407262206376185	0.15018812132674553	15.837450081109482	13.825388150645413	15.029669150790323	15.077494369773254	0.18199668790906257	30.963753388790273	28.30740414429088	39.643243345492635	35.230408450780864
AGO2	AGO3	L1_L2	1	0.4716052839471605	0.0	15.933537025706135	14.354416177951903	15.26013930388483	15.267622167090385	0.13834155060748662	16.398328362425282	14.931413568919696	15.68475369987132	15.677811814946574	0.06438032486555795	31.82946420323424	43.21605074827645	41.02817304274078	61.81603161947528
AGO2	AGO3	L1_L2	2	0.5468945310546895	0.0	15.900965494801543	13.928202137112372	15.086315304694839	15.130329805761319	0.20774903253759266	16.232961104088854	14.901064472473239	15.658735548786652	15.677993115363007	0.05154794431679722	27.699873029433626	45.09313475588503	33.09890872329125	68.9685371091848
AGO2	AGO3	PAZ_L1	0	0.5809141908580915	0.0	32.186782917820466	30.314264779590587	31.207877918600612	31.190619872322827	0.098935134910119	31.86864572059965	29.379787808464798	30.604188376794845	30.659135401613455	0.26572392505532527	61.46358629046917	42.63184254093224	99.21765612573614	59.36979332252524
AGO2	AGO3	PAZ_L1	1	0.3491765082349177	0.0	31.95707073807151	29.587330895381278	30.80646808080514	30.743372950128606	0.22091252741125836	32.50298663853131	30.140050701713587	31.072821532238017	31.037900931141582	0.1650195673825408	51.27875490692675	56.24937956705266	65.54381827349654	76.49146319236566
AGO2	AGO3	PAZ_L1	2	0.17149828501714987	0.0	31.67212157699278	29.444006322106674	30.59777189768475	30.574452294204093	0.22816761089633145	31.847647290760783	29.283891866395194	30.698394070780303	30.772458379839637	0.24494565605039292	52.96225536550982	46.22590076506659	64.05644096522592	62.027001317867594
AGO2	AGO3	PAZ_L2	0	0.5680443195568043	0.0	47.5665091630928	44.4601447550228	46.27903713172132	46.30045038308767	0.30181118696278264	47.439536888968526	44.163470250504155	45.50889264819535	45.52455339675107	0.2884642220807869	63.67425223263182	56.1887380533744	84.23966825824064	84.73255266714209
AGO2	AGO3	PAZ_L2	1	0.6046039539604604	0.0	46.901250944532364	44.5689445764459	45.87489134416446	45.89459964267366	0.1692803937613571	48.16914953344661	45.47560202821577	46.68058292299721	46.7022482520606	0.23319785479908856	72.36057486984669	70.41455544688023	111.49919152336055	96.66605500336566
AGO2	AGO3	PAZ_L2	2	0.4409655903440966	0.0	47.00399333669487	43.84984961841443	45.42605677390548	45.19982787795105	0.6627085954841537	47.537592424850196	44.459331681645125	46.1549055071006	46.29454748825796	0.4005710612572584	48.73470657710677	55.958499899449905	55.80122557999316	72.92527586272044
AGO2	AGO3	PAZ_MID	0	0.9064309356906431	0.0	62.73798786325807	48.43807297033867	52.19533726271274	51.668203952122035	4.949826039337198	69.13985228235536	54.24563749323701	62.15260054339111	62.49007903980177	11.145369049756063	19.754592703718984	16.344082519338908	23.460471715128655	18.617101992042183
AGO2	AGO3	PAZ_MID	1	0.9604203957960421	0.0	67.66743358998055	55.67146556455791	60.188551107326916	59.91440162161925	4.007713251204828	58.648744285976186	49.96533906034661	53.75452268885612	53.75833229688757	2.2420552606705675	22.6353834485305	28.49671356189242	30.065301861296298	35.89978549388758
AGO2	AGO3	PAZ_MID	2	0.14232857671423288	0.0	65.22295825586077	52.4995786451631	58.43681008085827	58.68670177196022	6.552090779826219	65.52809399189267	54.1903287139029	58.538932879300624	58.491970025541335	3.9473020851331464	19.688943706673896	24.635013955476857	22.829507778286327	29.464197659171457
AGO2	AGO3	PAZ_PIWI	0	0.7376026239737602	0.0	56.21420932276478	44.235150044605454	47.81835208295144	47.13327520184733	4.16133153242174	56.32006009578613	45.2141590844847	51.552066870598686	51.91819995224999	3.9072740683640665	21.06449514728491	21.52590947591631	23.44112478156734	26.080093529855326
AGO2	AGO3	PAZ_PIWI	1	0.8560714392856071	0.0	56.082515263910565	46.11428376699459	51.99672591205405	51.919479000297684	1.9441501565084833	51.104263835791464	46.605599774652774	49.01776916960155	49.04836912698629	0.8349705266482247	27.947588327971737	42.79664740389019	37.2916067544344	53.64360666917317
AGO2	AGO3	PAZ_PIWI	2	0.2657673423265767	0.0	56.15778433125307	46.24291852528029	51.6014445832915	51.453284684132385	4.094363902565915	55.347487674540055	48.819725978553855	50.94460123186445	50.6760241552812	1.3653976193326967	22.824112053123635	36.872365396204124	25.501671087251612	43.598203734434755
AGO2	AGO3	PAZ_N	0	0.6572934270657294	0.0	46.15869321240438	40.97549389974597	43.601887961787284	43.49997886454254	0.8866743186515511	49.9491865971356	39.998028301876126	45.743881285198555	46.74931538630416	7.0500563737334945	31.410178148354742	15.562759442471048	46.304503270310654	17.228073506039042
AGO2	AGO3	PAZ_N	1	0.22727772722272782	0.0	46.31387148127086	39.074167849123974	42.10028180912529	41.64288757464974	2.6186757501354685	45.5804280350833	40.01917795330146	42.07309795809678	42.08455557142943	0.8179322257268886	22.855579129363136	34.024244522375554	26.016216598304325	46.520656175780346
AGO2	AGO3	PAZ_N	2	0.6860231397686023	0.0	44.24927379612439	38.15726454869741	41.63869245211005	41.62199680920086	1.3159809310497608	48.57620738976806	39.48604722474299	44.69355440793861	45.31300297620546	4.9164841121032925	31.39734007601057	17.81576836936664	36.29712984995288	20.15661379723878
AGO2	AGO3	MID_L1	0	0.8782412175878241	0.0	50.34809784945781	45.53460974565298	46.84822097851224	46.84643450078082	0.32197673105462904	55.60538424661921	45.884877331103745	51.49258338538159	52.4359479962123	6.001392325772965	55.67084096009986	20.085341264666724	82.56212458070992	21.019320468316206
AGO2	AGO3	MID_L1	1	0.9932900670993291	0.0	54.03802453039952	47.613686456508134	50.483851025054584	50.4538270927866	1.482235762690667	47.94719989439979	44.13474489314735	45.80289159822888	45.781893057446375	0.4731805380966336	34.5002635650856	50.482447248945334	41.46616130064021	66.58546846099996
AGO2	AGO3	MID_L1	2	0.1370886291137089	0.0	51.366530722546976	45.4970974409744	48.23309468884199	48.20478979884471	1.3416512474878197	50.8601929455341	45.74756408531727	48.04907721807986	48.12106009140984	0.866794482330024	34.84031739069107	41.583530814519804	41.641398657419174	51.60918280879106
AGO2	AGO3	MID_L2	0	0.9481005189948101	0.0	51.03639448353897	48.493808316186346	49.75895514050115	49.803330954217145	0.15879879745601583	56.83683235244382	49.43425116943119	53.94881079314244	55.02456222077411	4.1590848133162215	82.17050007789685	25.80756133381425	124.8669913622209	26.45349067182207
AGO2	AGO3	MID_L2	1	0.9175408245917541	0.0	54.6426699906645	49.66817813547359	52.17136417452933	52.250300648955196	0.9208518506766191	51.08622823663851	49.03506847898736	49.72122764919304	49.69234933266252	0.10483085654243807	48.01298854544346	90.94680587668721	54.36724299555255	153.5667792627675
AGO2	AGO3	MID_L2	2	0.6524334756652433	0.0	53.434121944481475	48.45000736156755	50.349989308339026	50.09809269876496	1.0086593846328205	53.17374816578061	50.10402697612484	51.5677164618986	51.53459665062518	0.41284908374751894	44.84281706651783	63.287997321486436	50.13339501575538	80.25687358179708
AGO2	AGO3	MID_PIWI	0	0.9028609713902861	0.0	27.544252043983644	26.790338488529304	27.087641451823895	27.070291146983422	0.01768838982011932	29.192351224422794	27.202358443280023	28.323137024924414	28.60315018165687	0.3699042757005735	133.0743380774821	44.21938914454857	203.66998989730973	46.56897486215746
AGO2	AGO3	MID_PIWI	1	0.3655763442365576	0.0	28.107701176452938	27.16436334262188	27.465796560718726	27.384914351137258	0.043234311256693046	27.5441808434095	27.04840852180503	27.291368891301058	27.284874007439544	0.012486366110669807	107.81970238424928	142.84627618072065	132.09242904599077	244.23465522935342
AGO2	AGO3	MID_PIWI	2	0.2758072419275807	0.0	28.073544297204204	26.94001057598869	27.247484249934296	27.18395099642348	0.04955471750569169	27.898946854260316	26.869984242494837	27.3209677272733	27.312052422260617	0.046841487106791806	100.78771557935437	100.48090179960596	122.40070178810959	126.23527807682528
AGO2	AGO3	MID_N	0	0.8531414685853141	0.0	67.7378803698507	62.99236749380053	65.65423027599898	65.7401543400742	0.5794421129872774	74.53181721124082	65.32556594867695	70.26079934145281	70.85812847136961	6.312971406463095	61.787263239918346	26.771890207514645	86.24971846426607	27.963799219127203
AGO2	AGO3	MID_N	1	0.8255217447825521	0.0	70.08869173347198	64.28326425323738	67.35810980670524	67.33869675022817	1.537807124758996	66.36296196712026	62.58079221898752	64.25630244864115	64.03983223498491	0.8758755951494174	45.223606590222076	57.02042580172933	54.31739796485397	68.65853274605865
AGO2	AGO3	MID_N	2	0.7099129008709913	0.0	68.66241752441289	63.071494729238864	65.5591513653596	65.37489749302873	1.2438156444131812	71.05805248381917	65.14753526825456	68.33108570000996	68.55420150106437	1.840824869350425	48.60600716310367	42.95364493305495	58.78348309103316	50.3630571309016
AGO2	AGO3	PIWI_L1	0	0.7042129578704213	0.0	33.44946493416341	29.078001800149288	29.93572986264891	29.713156057035818	0.44419414049060374	33.57010485246305	29.4324999222465	31.732230755176726	31.992252026212196	1.0257518724614447	38.86916169002746	27.599081264318695	44.916244628094766	31.331374275295797
AGO2	AGO3	PIWI_L1	1	0.9898401015989841	0.0	34.07557601748137	30.402625791251594	31.92682289480989	31.836734803266168	0.35055578725939607	30.765724350526245	28.098909774593977	29.555103405037578	29.500746269679148	0.29128042563961487	38.37713559818285	46.74831576268724	53.92338321756208	54.76168879727435
AGO2	AGO3	PIWI_L1	2	0.2572774272257278	0.0	33.12150720461553	28.947221382952208	30.78650298330316	30.759591797783674	0.6418297199780492	32.42979849242079	29.14838419362162	30.500542037059883	30.45930995259919	0.2867651967674805	32.344345836392854	45.81099408688673	38.428235973084334	56.95663672295563
AGO2	AGO3	PIWI_L2	0	0.8031819681803182	0.0	30.95671014593194	29.227536642779015	30.087208863827254	30.08691841833935	0.07281396437071645	32.77299510113377	29.70724025037514	31.462545188166864	31.712246705885658	0.5854580931517729	78.7457892320648	38.715223349880155	111.49992170398026	41.119322021204084
AGO2	AGO3	PIWI_L2	1	0.7953220467795322	0.0	31.82687000543271	30.04191638212003	30.834946429488475	30.743332236277418	0.15204919586954094	30.722308349278176	29.218276733878636	29.95770106981877	29.941822578318433	0.12838011182059506	62.61930674760436	71.0194921363134	79.0771729044723	83.61026657158953
AGO2	AGO3	PIWI_L2	2	0.8221017789822103	0.0	31.25320871635397	28.912864303785724	29.911520298494395	29.857809496309507	0.24697701566339966	31.964686626733616	30.278109773605323	30.965135226929593	30.948248378352556	0.09808570649698325	53.218938770312235	77.34930490822232	60.18804236613164	98.87127135492995
AGO2	AGO3	N_L1	0	0.975980240197598	0.0	23.81705459222266	21.758945630836553	22.5273894948917	22.523406824850678	0.12332164763898545	30.292083609384687	23.318713540743982	27.24582878892	27.783736153554603	2.734370538913182	44.16037000408674	15.806007188750263	64.1491946914649	16.476741952615203
AGO2	AGO3	N_L1	1	0.23677763222367776	0.0	24.261552919409535	21.63122163452053	22.744037081346676	22.70316530967564	0.24932221958948952	24.455011955528157	21.875187834369015	22.60597930105871	22.53820221505215	0.172021846559184	38.99285230423754	42.260263466193756	45.54986167737607	54.504394955684305
AGO2	AGO3	N_L1	2	0.9684403155968441	0.0	23.629335663799065	22.131081824534366	22.68817762479004	22.6237443783956	0.07467800455274776	28.806888692650897	23.21619231618758	26.545811853918693	27.41590868716375	2.872210688778777	58.10984216679808	14.938616381169332	83.02392503185878	15.663465863457859
AGO2	AGO3	N_L2	0	0.8484515154848451	0.0	26.818979775625014	25.370473868221733	26.083995995702058	26.069743513677135	0.07667696492599844	29.079749963347755	25.14673647856187	27.392346503875164	27.513907218525695	0.6281884494412407	70.1570265840887	32.26425253106127	94.1979969285902	34.56083792302246
AGO2	AGO3	N_L2	1	0.8076919230807692	0.0	26.969472923766343	25.29209225475256	26.16262022921041	26.19888133718909	0.11177461536134549	26.682302496631195	23.840208373201136	25.26376254532361	25.227558946764965	0.2024930962592192	64.39507767383314	49.15044460087382	78.25455841807519	56.142651576316176
AGO2	AGO3	N_L2	2	0.8410515894841051	0.0	26.597685680766194	25.51481929142219	26.13294233177033	26.147060061795543	0.04532784915623182	29.463060625575064	25.982022234163686	27.74204801489865	28.097976227898315	0.7725255472939943	84.54344875562145	29.423613369211953	122.74554940759292	31.563277519657678
AGO2	AGO3	N_PIWI	0	0.39097609023909763	0.0	44.59419383554929	40.481326917625076	42.92121439994926	43.01209008007962	0.5116654102579894	46.8776875609864	41.275219193348214	43.80135570875732	43.57716045221004	1.7941025950958311	44.57167540567895	29.472363635634885	60.00382999526945	32.70121699576365
AGO2	AGO3	N_PIWI	1	0.5539944600553994	0.0	45.28958554411148	40.84788049918848	43.16889231202881	43.31363684405264	0.8780625152011828	43.573648772073625	39.85260569886803	41.559706786936275	41.23457541115941	0.7964007549384456	37.370908914773295	40.646732529752214	46.068936466772975	46.57004347143681
AGO2	AGO3	N_PIWI	2	0.6600433995660044	0.0	44.06791669468169	40.148379791870205	42.08515814741188	42.03400480925709	0.6715898104079744	46.088567023044085	41.63479363048789	43.86982382493617	43.96114647992115	0.8865167014955325	41.2741323209596	37.30062190888606	51.354311891380405	46.593188282031434
AGO2	AGO4	L1_L2	0	0.17388826111738886	0.0	16.09303350315699	14.121937150378509	15.363387010215922	15.407262206376185	0.15018812132674553	15.926229135221634	14.60736272546792	15.339815884761226	15.336635105373553	0.055951616698047414	30.963753388790273	43.27231708317924	39.643243345492635	64.85057440652596
AGO2	AGO4	L1_L2	1	0.2882471175288247	0.0	15.933537025706135	14.354416177951903	15.26013930388483	15.267622167090385	0.13834155060748662	15.783686287536181	14.420612852043767	15.157280322238812	15.170106771229392	0.06327875471384369	31.82946420323424	41.80406899232124	41.02817304274078	60.25489315125537
AGO2	AGO4	L1_L2	2	0.5871441285587145	0.0	15.900965494801543	13.928202137112372	15.086315304694839	15.130329805761319	0.20774903253759266	17.138464261654434	13.416879850689119	15.80328588039761	15.90420865680109	0.47467730872207264	27.699873029433626	21.04019398560718	33.09890872329125	22.937609816853897
AGO2	AGO4	PAZ_L1	0	0.41526584734152655	0.0	32.186782917820466	30.314264779590587	31.207877918600612	31.190619872322827	0.098935134910119	32.47813316704495	29.513350484391466	30.840021474961272	30.86510433868692	0.24798095218660696	61.46358629046917	47.60510218016565	99.21765612573614	61.93063173954662
AGO2	AGO4	PAZ_L1	1	0.5588544114558854	0.0	31.95707073807151	29.587330895381278	30.80646808080514	30.743372950128606	0.22091252741125836	32.02161928470762	30.336794917038507	31.185934103158143	31.195260729458365	0.07430555886263528	51.27875490692675	71.94255946212581	65.54381827349654	114.40581635701447
AGO2	AGO4	PAZ_L1	2	0.1645783542164578	0.0	31.67212157699278	29.444006322106674	30.59777189768475	30.574452294204093	0.22816761089633145	31.742799369264755	29.934152247092022	30.794466344818517	30.77319381006334	0.19175661734806587	52.96225536550982	56.38939238774113	64.05644096522592	70.3230182590876
AGO2	AGO4	PAZ_L2	0	0.23810761892381083	0.0	47.5665091630928	44.4601447550228	46.27903713172132	46.30045038308767	0.30181118696278264	47.666058443818066	44.542866177032046	46.080609332438	46.031894616787135	0.2164660093783403	63.67425223263182	69.92421659118708	84.23966825824064	99.04290220548368
AGO2	AGO4	PAZ_L2	1	0.4392256077439225	0.0	46.901250944532364	44.5689445764459	45.87489134416446	45.89459964267366	0.1692803937613571	47.20854620296255	45.58940362221626	46.22863211499607	46.19801239298899	0.07291057955307081	72.36057486984669	98.07487732254585	111.49919152336055	171.20473345846545
AGO2	AGO4	PAZ_L2	2	0.5524144758552414	0.0	47.00399333669487	43.84984961841443	45.42605677390548	45.19982787795105	0.6627085954841537	47.75548205422988	44.16223526558053	46.49495138462995	46.62169292514058	0.3903286981882272	48.73470657710677	61.67909460884239	55.80122557999316	74.42015262719717
AGO2	AGO4	PAZ_MID	0	0.4918250817491825	0.0	62.73798786325807	48.43807297033867	52.19533726271274	51.668203952122035	4.949826039337198	58.48852162947103	48.32383682515054	53.713502880279385	53.61612710807268	3.3709379554391803	19.754592703718984	22.878554206476895	23.460471715128655	29.25553846087814
AGO2	AGO4	PAZ_MID	1	0.9414105858941411	0.0	67.66743358998055	55.67146556455791	60.188551107326916	59.91440162161925	4.007713251204828	58.04198279908121	49.172048951669055	53.860499091374436	53.97154683341915	3.2701644450845904	22.6353834485305	25.460355500630627	30.065301861296298	29.784175157133667
AGO2	AGO4	PAZ_MID	2	0.6490735092649074	0.0	65.22295825586077	52.4995786451631	58.43681008085827	58.68670177196022	6.552090779826219	60.74529149562744	50.428701739585996	54.223759393526244	53.79957136428612	4.170986562403162	19.688943706673896	22.627523523275805	22.829507778286327	26.55034868687666
AGO2	AGO4	PAZ_PIWI	0	0.18627813721862785	0.0	56.21420932276478	44.235150044605454	47.81835208295144	47.13327520184733	4.16133153242174	51.29556729216489	44.39296205069069	47.44336556899538	47.498877558180794	1.9938536471540698	21.06449514728491	27.342666209923415	23.44112478156734	33.59919336724312
AGO2	AGO4	PAZ_PIWI	1	0.878381216187838	0.0	56.082515263910565	46.11428376699459	51.99672591205405	51.919479000297684	1.9441501565084833	50.95053656028622	44.309515674793396	47.29807605592907	47.196666574065915	2.072928471022614	27.947588327971737	29.883616934319924	37.2916067544344	32.85120596165354
AGO2	AGO4	PAZ_PIWI	2	0.6954830451695483	0.0	56.15778433125307	46.24291852528029	51.6014445832915	51.453284684132385	4.094363902565915	53.99226901737784	44.498259574741084	47.68367239933469	47.206340782948814	4.444878317880335	22.824112053123635	20.972518572517792	25.501671087251612	22.617247859330018
AGO2	AGO4	PAZ_N	0	0.6075039249607503	0.0	46.15869321240438	40.97549389974597	43.601887961787284	43.49997886454254	0.8866743186515511	45.43648725780459	38.53653344970804	41.72285947186948	41.788744798442345	1.687050104604418	31.410178148354742	26.18050786442487	46.304503270310654	32.12255449369469
AGO2	AGO4	PAZ_N	1	0.38753612463875364	0.0	46.31387148127086	39.074167849123974	42.10028180912529	41.64288757464974	2.6186757501354685	44.748649226705304	40.784969333906666	42.3562490564438	42.249642174064824	0.5195925991082219	22.855579129363136	41.87095717683407	26.016216598304325	58.76057204218724
AGO2	AGO4	PAZ_N	2	0.36185638143618565	0.0	44.24927379612439	38.15726454869741	41.63869245211005	41.62199680920086	1.3159809310497608	43.932869413900605	39.007972666783765	40.970024858058494	40.85475173677975	0.9295219276855348	31.39734007601057	35.87261050808451	36.29712984995288	42.49486048810931
AGO2	AGO4	MID_L1	0	0.27855721442785575	0.0	50.34809784945781	45.53460974565298	46.84822097851224	46.84643450078082	0.32197673105462904	47.82594386287522	45.00265560009384	46.40079041194584	46.38302597642389	0.3214517009493871	55.67084096009986	51.61222952458034	82.56212458070992	81.84035687582545
AGO2	AGO4	MID_L1	1	0.9206207937920621	0.0	54.03802453039952	47.613686456508134	50.483851025054584	50.4538270927866	1.482235762690667	49.028326720128355	45.09235503394821	47.04123525009711	47.00539924999044	0.811980369304452	34.5002635650856	42.606266048298544	41.46616130064021	52.20426101709065
AGO2	AGO4	MID_L1	2	0.7847921520784792	0.0	51.366530722546976	45.4970974409744	48.23309468884199	48.20478979884471	1.3416512474878197	47.73537332407406	44.12625626978798	46.08823795706209	46.095043480253196	0.4339618281440211	34.84031739069107	49.752735429902835	41.641398657419174	69.96234205767875
AGO2	AGO4	MID_L2	0	0.7328626713732863	0.0	51.03639448353897	48.493808316186346	49.75895514050115	49.803330954217145	0.15879879745601583	49.86440832473144	48.09105027938157	48.93043455776453	48.91768160273843	0.1029893624229935	82.17050007789685	83.3028341559075	124.8669913622209	152.46946907863568
AGO2	AGO4	MID_L2	1	0.923280767192328	0.0	54.6426699906645	49.66817813547359	52.17136417452933	52.250300648955196	0.9208518506766191	50.75112250737061	48.407173401399625	49.64244923306821	49.65763305444535	0.27052204322678597	48.01298854544346	70.08126886899534	54.36724299555255	95.4447117896497
AGO2	AGO4	MID_L2	2	0.7099529004709952	0.0	53.434121944481475	48.45000736156755	50.349989308339026	50.09809269876496	1.0086593846328205	50.58508898517224	48.00623620394602	49.06268725742087	49.01740454065169	0.20292201519673908	44.84281706651783	75.34418090005774	50.13339501575538	108.91476239321806
AGO2	AGO4	MID_PIWI	0	0.7283527164728352	0.0	27.544252043983644	26.790338488529304	27.087641451823895	27.070291146983422	0.01768838982011932	27.80887767710452	27.03799774759665	27.416269617167114	27.388254102553375	0.030546943343293432	133.0743380774821	116.18066172187008	203.66998989730973	156.86443250885029
AGO2	AGO4	MID_PIWI	1	0.3871361286387136	0.0	28.107701176452938	27.16436334262188	27.465796560718726	27.384914351137258	0.043234311256693046	28.186646470927627	27.14797545049562	27.62047875100582	27.574749016714822	0.052507443468663845	107.81970238424928	99.63601912036567	132.09242904599077	120.53710741293403
AGO2	AGO4	MID_PIWI	2	0.7889621103788962	0.0	28.073544297204204	26.94001057598869	27.247484249934296	27.18395099642348	0.04955471750569169	27.861919460351142	27.29542272904646	27.582853974817912	27.577872604973727	0.009554740230226328	100.78771557935437	157.62084764302952	122.40070178810959	282.1822929817255
AGO2	AGO4	MID_N	0	0.7321526784732153	0.0	67.7378803698507	62.99236749380053	65.65423027599898	65.7401543400742	0.5794421129872774	66.01219235057007	62.37184964951287	64.31457194801442	64.30485705076008	0.28624530321815955	61.787263239918346	75.64008990894894	86.24971846426607	120.2098897371633
AGO2	AGO4	MID_N	1	0.6880831191688084	0.0	70.08869173347198	64.28326425323738	67.35810980670524	67.33869675022817	1.537807124758996	66.8772567007167	63.40831737416936	65.18253252727455	65.2281613790514	0.6616478523438576	45.223606590222076	62.80333730770007	54.31739796485397	80.13417616911164
AGO2	AGO4	MID_N	2	0.4338956610433896	0.0	68.66241752441289	63.071494729238864	65.5591513653596	65.37489749302873	1.2438156444131812	66.62115292892379	61.48110159133972	64.31218328609881	64.29512070713831	1.1606415959129086	48.60600716310367	51.64594578944654	58.78348309103316	59.69585651633961
AGO2	AGO4	PIWI_L1	0	0.4819651803481965	0.0	33.44946493416341	29.078001800149288	29.93572986264891	29.713156057035818	0.44419414049060374	30.877165124165465	28.17178064408705	29.359695820954606	29.30426409217757	0.2690340053549315	38.86916169002746	43.44919164765076	44.916244628094766	56.60410958467572
AGO2	AGO4	PIWI_L1	1	0.9875401245987541	0.0	34.07557601748137	30.402625791251594	31.92682289480989	31.836734803266168	0.35055578725939607	30.887817634144447	28.12945712242782	29.37434916847423	29.392494919364154	0.21070477604906415	38.37713559818285	51.0538134671299	53.92338321756208	63.99279261966267
AGO2	AGO4	PIWI_L1	2	0.6764932350676494	0.0	33.12150720461553	28.947221382952208	30.78650298330316	30.759591797783674	0.6418297199780492	30.994923129716888	28.536098789155155	29.621845930165943	29.577941648569425	0.193628995205234	32.344345836392854	48.87984470337588	38.428235973084334	67.31733629039671
AGO2	AGO4	PIWI_L2	0	0.9214507854921451	0.0	30.95671014593194	29.227536642779015	30.087208863827254	30.08691841833935	0.07281396437071645	29.80729206074376	28.694399629805062	29.24298479093589	29.23195928400094	0.05105712515150318	78.7457892320648	85.96444785478688	111.49992170398026	129.41765300545362
AGO2	AGO4	PIWI_L2	1	0.987740122598774	0.0	31.82687000543271	30.04191638212003	30.834946429488475	30.743332236277418	0.15204919586954094	30.144675084994844	28.839169262839622	29.568146611256548	29.60119929826792	0.06522563341608208	62.61930674760436	85.5142888604963	79.0771729044723	115.77504282557545
AGO2	AGO4	PIWI_L2	2	0.36957630423695764	0.0	31.25320871635397	28.912864303785724	29.911520298494395	29.857809496309507	0.24697701566339966	30.78497325272723	29.340452969243806	30.160739538085053	30.19429834354301	0.08294052259469208	53.218938770312235	79.79677450786355	60.18804236613164	104.72698541141638
AGO2	AGO4	N_L1	0	0.17750822491775087	0.0	23.81705459222266	21.758945630836553	22.5273894948917	22.523406824850678	0.12332164763898545	23.174375341417882	21.615239742274337	22.39556462939896	22.378879478176586	0.11562646980935165	44.16037000408674	50.25416205830027	64.1491946914649	65.86176773071543
AGO2	AGO4	N_L1	1	0.4224657753422466	0.0	24.261552919409535	21.63122163452053	22.744037081346676	22.70316530967564	0.24932221958948952	23.165617770785314	21.913841524487232	22.461165290357204	22.463382310901967	0.03750926345987041	38.99285230423754	67.38804317237184	45.54986167737607	115.97463534072567
AGO2	AGO4	N_L1	2	0.5771942280577194	0.0	23.629335663799065	22.131081824534366	22.68817762479004	22.6237443783956	0.07467800455274776	22.963214104566507	21.4378374738871	22.28661233443179	22.347835626683047	0.07787818997654125	58.10984216679808	56.166699843594984	83.02392503185878	79.86125563040324
AGO2	AGO4	N_L2	0	0.6830631693683064	0.0	26.818979775625014	25.370473868221733	26.083995995702058	26.069743513677135	0.07667696492599844	26.26748858686442	25.41534407101449	25.723994340143143	25.730020132953484	0.018223767916693053	70.1570265840887	114.83518960739988	94.1979969285902	190.55454745908838
AGO2	AGO4	N_L2	1	0.6061539384606154	0.0	26.969472923766343	25.29209225475256	26.16262022921041	26.19888133718909	0.11177461536134549	26.301342263548808	25.190075230165693	25.749795538291377	25.76108704665662	0.03909748018185113	64.39507767383314	91.9640518773708	78.25455841807519	130.22650970179393
AGO2	AGO4	N_L2	2	0.29830701692983075	0.0	26.597685680766194	25.51481929142219	26.13294233177033	26.147060061795543	0.04532784915623182	26.648646674026615	24.732293086625607	25.902386825270224	25.96653529402004	0.16210830323624706	84.54344875562145	55.43393459182074	122.74554940759292	64.33349635110959
AGO2	AGO4	N_PIWI	0	0.9177508224917751	0.0	44.59419383554929	40.481326917625076	42.92121439994926	43.01209008007962	0.5116654102579894	42.11316888438274	39.393105599845924	40.78890392204764	40.7778031677348	0.2087445460967705	44.57167540567895	59.51209532639323	60.00382999526945	89.2759471488211
AGO2	AGO4	N_PIWI	1	0.7905120948790513	0.0	45.28958554411148	40.84788049918848	43.16889231202881	43.31363684405264	0.8780625152011828	42.47953424070351	39.95242706548346	41.27687165110878	41.317371834112926	0.2847898058159127	37.370908914773295	56.147652531592485	46.068936466772975	77.3471926150779
AGO2	AGO4	N_PIWI	2	0.3640963590364097	0.0	44.06791669468169	40.148379791870205	42.08515814741188	42.03400480925709	0.6715898104079744	43.414646773988885	38.72478486274554	41.17465204691098	41.34202570798188	0.9254716469243249	41.2741323209596	38.21331408428246	51.354311891380405	42.800454293384156
AGO3	AGO4	L1_L2	0	0.3842961570384297	0.0	15.837450081109482	13.825388150645413	15.029669150790323	15.077494369773254	0.18199668790906257	15.926229135221634	14.60736272546792	15.339815884761226	15.336635105373553	0.055951616698047414	28.30740414429088	43.27231708317924	35.230408450780864	64.85057440652596
AGO3	AGO4	L1_L2	1	0.7375826241737583	0.0	16.398328362425282	14.931413568919696	15.68475369987132	15.677811814946574	0.06438032486555795	15.783686287536181	14.420612852043767	15.157280322238812	15.170106771229392	0.06327875471384369	43.21605074827645	41.80406899232124	61.81603161947528	60.25489315125537
AGO3	AGO4	L1_L2	2	0.37266627333726654	0.0	16.232961104088854	14.901064472473239	15.658735548786652	15.677993115363007	0.05154794431679722	17.138464261654434	13.416879850689119	15.80328588039761	15.90420865680109	0.47467730872207264	45.09313475588503	21.04019398560718	68.9685371091848	22.937609816853897
AGO3	AGO4	PAZ_L1	0	0.18958810411895888	0.0	31.86864572059965	29.379787808464798	30.604188376794845	30.659135401613455	0.26572392505532527	32.47813316704495	29.513350484391466	30.840021474961272	30.86510433868692	0.24798095218660696	42.63184254093224	47.60510218016565	59.36979332252524	61.93063173954662
AGO3	AGO4	PAZ_L1	1	0.23373766262337375	0.0	32.50298663853131	30.140050701713587	31.072821532238017	31.037900931141582	0.1650195673825408	32.02161928470762	30.336794917038507	31.185934103158143	31.195260729458365	0.07430555886263528	56.24937956705266	71.94255946212581	76.49146319236566	114.40581635701447
AGO3	AGO4	PAZ_L1	2	0.0965090349096509	0.0	31.847647290760783	29.283891866395194	30.698394070780303	30.772458379839637	0.24494565605039292	31.742799369264755	29.934152247092022	30.794466344818517	30.77319381006334	0.19175661734806587	46.22590076506659	56.38939238774113	62.027001317867594	70.3230182590876
AGO3	AGO4	PAZ_L2	0	0.4274457255427445	0.0	47.439536888968526	44.163470250504155	45.50889264819535	45.52455339675107	0.2884642220807869	47.666058443818066	44.542866177032046	46.080609332438	46.031894616787135	0.2164660093783403	56.1887380533744	69.92421659118708	84.73255266714209	99.04290220548368
AGO3	AGO4	PAZ_L2	1	0.49820501794982053	0.0	48.16914953344661	45.47560202821577	46.68058292299721	46.7022482520606	0.23319785479908856	47.20854620296255	45.58940362221626	46.22863211499607	46.19801239298899	0.07291057955307081	70.41455544688023	98.07487732254585	96.66605500336566	171.20473345846545
AGO3	AGO4	PAZ_L2	2	0.2691973080269197	0.0	47.537592424850196	44.459331681645125	46.1549055071006	46.29454748825796	0.4005710612572584	47.75548205422988	44.16223526558053	46.49495138462995	46.62169292514058	0.3903286981882272	55.958499899449905	61.67909460884239	72.92527586272044	74.42015262719717
AGO3	AGO4	PAZ_MID	0	0.8925110748892511	0.0	69.13985228235536	54.24563749323701	62.15260054339111	62.49007903980177	11.145369049756063	58.48852162947103	48.32383682515054	53.713502880279385	53.61612710807268	3.3709379554391803	16.344082519338908	22.878554206476895	18.617101992042183	29.25553846087814
AGO3	AGO4	PAZ_MID	1	0.11097889021109797	0.0	58.648744285976186	49.96533906034661	53.75452268885612	53.75833229688757	2.2420552606705675	58.04198279908121	49.172048951669055	53.860499091374436	53.97154683341915	3.2701644450845904	28.49671356189242	25.460355500630627	35.89978549388758	29.784175157133667
AGO3	AGO4	PAZ_MID	2	0.7844521554784453	0.0	65.52809399189267	54.1903287139029	58.538932879300624	58.491970025541335	3.9473020851331464	60.74529149562744	50.428701739585996	54.223759393526244	53.79957136428612	4.170986562403162	24.635013955476857	22.627523523275805	29.464197659171457	26.55034868687666
AGO3	AGO4	PAZ_PIWI	0	0.7543724562754373	0.0	56.32006009578613	45.2141590844847	51.552066870598686	51.91819995224999	3.9072740683640665	51.29556729216489	44.39296205069069	47.44336556899538	47.498877558180794	1.9938536471540698	21.52590947591631	27.342666209923415	26.080093529855326	33.59919336724312
AGO3	AGO4	PAZ_PIWI	1	0.5956040439595605	0.0	51.104263835791464	46.605599774652774	49.01776916960155	49.04836912698629	0.8349705266482247	50.95053656028622	44.309515674793396	47.29807605592907	47.196666574065915	2.072928471022614	42.79664740389019	29.883616934319924	53.64360666917317	32.85120596165354
AGO3	AGO4	PAZ_PIWI	2	0.7769122308776912	0.0	55.347487674540055	48.819725978553855	50.94460123186445	50.6760241552812	1.3653976193326967	53.99226901737784	44.498259574741084	47.68367239933469	47.206340782948814	4.444878317880335	36.872365396204124	20.972518572517792	43.598203734434755	22.617247859330018
AGO3	AGO4	PAZ_N	0	0.7141628583714164	0.0	49.9491865971356	39.998028301876126	45.743881285198555	46.74931538630416	7.0500563737334945	45.43648725780459	38.53653344970804	41.72285947186948	41.788744798442345	1.687050104604418	15.562759442471048	26.18050786442487	17.228073506039042	32.12255449369469
AGO3	AGO4	PAZ_N	1	0.16224837751622484	0.0	45.5804280350833	40.01917795330146	42.07309795809678	42.08455557142943	0.8179322257268886	44.748649226705304	40.784969333906666	42.3562490564438	42.249642174064824	0.5195925991082219	34.024244522375554	41.87095717683407	46.520656175780346	58.76057204218724
AGO3	AGO4	PAZ_N	2	0.7307426925730742	0.0	48.57620738976806	39.48604722474299	44.69355440793861	45.31300297620546	4.9164841121032925	43.932869413900605	39.007972666783765	40.970024858058494	40.85475173677975	0.9295219276855348	17.81576836936664	35.87261050808451	20.15661379723878	42.49486048810931
AGO3	AGO4	MID_L1	0	0.9318006819931801	0.0	55.60538424661921	45.884877331103745	51.49258338538159	52.4359479962123	6.001392325772965	47.82594386287522	45.00265560009384	46.40079041194584	46.38302597642389	0.3214517009493871	20.085341264666724	51.61222952458034	21.019320468316206	81.84035687582545
AGO3	AGO4	MID_L1	1	0.5406445935540645	0.0	47.94719989439979	44.13474489314735	45.80289159822888	45.781893057446375	0.4731805380966336	49.028326720128355	45.09235503394821	47.04123525009711	47.00539924999044	0.811980369304452	50.482447248945334	42.606266048298544	66.58546846099996	52.20426101709065
AGO3	AGO4	MID_L1	2	0.7982220177798223	0.0	50.8601929455341	45.74756408531727	48.04907721807986	48.12106009140984	0.866794482330024	47.73537332407406	44.12625626978798	46.08823795706209	46.095043480253196	0.4339618281440211	41.583530814519804	49.752735429902835	51.60918280879106	69.96234205767875
AGO3	AGO4	MID_L2	0	0.9922300776992231	0.0	56.83683235244382	49.43425116943119	53.94881079314244	55.02456222077411	4.1590848133162215	49.86440832473144	48.09105027938157	48.93043455776453	48.91768160273843	0.1029893624229935	25.80756133381425	83.3028341559075	26.45349067182207	152.46946907863568
AGO3	AGO4	MID_L2	1	0.2078679213207868	0.0	51.08622823663851	49.03506847898736	49.72122764919304	49.69234933266252	0.10483085654243807	50.75112250737061	48.407173401399625	49.64244923306821	49.65763305444535	0.27052204322678597	90.94680587668721	70.08126886899534	153.5667792627675	95.4447117896497
AGO3	AGO4	MID_L2	2	0.9618403815961841	0.0	53.17374816578061	50.10402697612484	51.5677164618986	51.53459665062518	0.41284908374751894	50.58508898517224	48.00623620394602	49.06268725742087	49.01740454065169	0.20292201519673908	63.287997321486436	75.34418090005774	80.25687358179708	108.91476239321806
AGO3	AGO4	MID_PIWI	0	0.6968430315696843	0.0	29.192351224422794	27.202358443280023	28.323137024924414	28.60315018165687	0.3699042757005735	27.80887767710452	27.03799774759665	27.416269617167114	27.388254102553375	0.030546943343293432	44.21938914454857	116.18066172187008	46.56897486215746	156.86443250885029
AGO3	AGO4	MID_PIWI	1	0.6696533034669653	0.0	27.5441808434095	27.04840852180503	27.291368891301058	27.284874007439544	0.012486366110669807	28.186646470927627	27.14797545049562	27.62047875100582	27.574749016714822	0.052507443468663845	142.84627618072065	99.63601912036567	244.23465522935342	120.53710741293403
AGO3	AGO4	MID_PIWI	2	0.6890831091689084	0.0	27.898946854260316	26.869984242494837	27.3209677272733	27.312052422260617	0.046841487106791806	27.861919460351142	27.29542272904646	27.582853974817912	27.577872604973727	0.009554740230226328	100.48090179960596	157.62084764302952	126.23527807682528	282.1822929817255
AGO3	AGO4	MID_N	0	0.993050069499305	0.0	74.53181721124082	65.32556594867695	70.26079934145281	70.85812847136961	6.312971406463095	66.01219235057007	62.37184964951287	64.31457194801442	64.30485705076008	0.28624530321815955	26.771890207514645	75.64008990894894	27.963799219127203	120.2098897371633
AGO3	AGO4	MID_N	1	0.41236587634123667	0.0	66.36296196712026	62.58079221898752	64.25630244864115	64.03983223498491	0.8758755951494174	66.8772567007167	63.40831737416936	65.18253252727455	65.2281613790514	0.6616478523438576	57.02042580172933	62.80333730770007	68.65853274605865	80.13417616911164
AGO3	AGO4	MID_N	2	0.9227307726922731	0.0	71.05805248381917	65.14753526825456	68.33108570000996	68.55420150106437	1.840824869350425	66.62115292892379	61.48110159133972	64.31218328609881	64.29512070713831	1.1606415959129086	42.95364493305495	51.64594578944654	50.3630571309016	59.69585651633961
AGO3	AGO4	PIWI_L1	0	0.8415115848841512	0.0	33.57010485246305	29.4324999222465	31.732230755176726	31.992252026212196	1.0257518724614447	30.877165124165465	28.17178064408705	29.359695820954606	29.30426409217757	0.2690340053549315	27.599081264318695	43.44919164765076	31.331374275295797	56.60410958467572
AGO3	AGO4	PIWI_L1	1	0.21029789702102986	0.0	30.765724350526245	28.098909774593977	29.555103405037578	29.500746269679148	0.29128042563961487	30.887817634144447	28.12945712242782	29.37434916847423	29.392494919364154	0.21070477604906415	46.74831576268724	51.0538134671299	54.76168879727435	63.99279261966267
AGO3	AGO4	PIWI_L1	2	0.6503234967650324	0.0	32.42979849242079	29.14838419362162	30.500542037059883	30.45930995259919	0.2867651967674805	30.994923129716888	28.536098789155155	29.621845930165943	29.577941648569425	0.193628995205234	45.81099408688673	48.87984470337588	56.95663672295563	67.31733629039671
AGO3	AGO4	PIWI_L2	0	0.992590074099259	0.0	32.77299510113377	29.70724025037514	31.462545188166864	31.712246705885658	0.5854580931517729	29.80729206074376	28.694399629805062	29.24298479093589	29.23195928400094	0.05105712515150318	38.715223349880155	85.96444785478688	41.119322021204084	129.41765300545362
AGO3	AGO4	PIWI_L2	1	0.4543154568454315	0.0	30.722308349278176	29.218276733878636	29.95770106981877	29.941822578318433	0.12838011182059506	30.144675084994844	28.839169262839622	29.568146611256548	29.60119929826792	0.06522563341608208	71.0194921363134	85.5142888604963	83.61026657158953	115.77504282557545
AGO3	AGO4	PIWI_L2	2	0.8673413265867341	0.0	31.964686626733616	30.278109773605323	30.965135226929593	30.948248378352556	0.09808570649698325	30.78497325272723	29.340452969243806	30.160739538085053	30.19429834354301	0.08294052259469208	77.34930490822232	79.79677450786355	98.87127135492995	104.72698541141638
AGO3	AGO4	N_L1	0	1.0	0.0	30.292083609384687	23.318713540743982	27.24582878892	27.783736153554603	2.734370538913182	23.174375341417882	21.615239742274337	22.39556462939896	22.378879478176586	0.11562646980935165	15.806007188750263	50.25416205830027	16.476741952615203	65.86176773071543
AGO3	AGO4	N_L1	1	0.19383806161938377	0.0	24.455011955528157	21.875187834369015	22.60597930105871	22.53820221505215	0.172021846559184	23.165617770785314	21.913841524487232	22.461165290357204	22.463382310901967	0.03750926345987041	42.260263466193756	67.38804317237184	54.504394955684305	115.97463534072567
AGO3	AGO4	N_L1	2	1.0	0.0	28.806888692650897	23.21619231618758	26.545811853918693	27.41590868716375	2.872210688778777	22.963214104566507	21.4378374738871	22.28661233443179	22.347835626683047	0.07787818997654125	14.938616381169332	56.166699843594984	15.663465863457859	79.86125563040324
AGO3	AGO4	N_L2	0	0.9040109598904011	0.0	29.079749963347755	25.14673647856187	27.392346503875164	27.513907218525695	0.6281884494412407	26.26748858686442	25.41534407101449	25.723994340143143	25.730020132953484	0.018223767916693053	32.26425253106127	114.83518960739988	34.56083792302246	190.55454745908838
AGO3	AGO4	N_L2	1	0.6552134478655214	0.0	26.682302496631195	23.840208373201136	25.26376254532361	25.227558946764965	0.2024930962592192	26.301342263548808	25.190075230165693	25.749795538291377	25.76108704665662	0.03909748018185113	49.15044460087382	91.9640518773708	56.142651576316176	130.22650970179393
AGO3	AGO4	N_L2	2	0.8250817491825082	0.0	29.463060625575064	25.982022234163686	27.74204801489865	28.097976227898315	0.7725255472939943	26.648646674026615	24.732293086625607	25.902386825270224	25.96653529402004	0.16210830323624706	29.423613369211953	55.43393459182074	31.563277519657678	64.33349635110959
AGO3	AGO4	N_PIWI	0	0.957870421295787	0.0	46.8776875609864	41.275219193348214	43.80135570875732	43.57716045221004	1.7941025950958311	42.11316888438274	39.393105599845924	40.78890392204764	40.7778031677348	0.2087445460967705	29.472363635634885	59.51209532639323	32.70121699576365	89.2759471488211
AGO3	AGO4	N_PIWI	1	0.2558474415255848	0.0	43.573648772073625	39.85260569886803	41.559706786936275	41.23457541115941	0.7964007549384456	42.47953424070351	39.95242706548346	41.27687165110878	41.317371834112926	0.2847898058159127	40.646732529752214	56.147652531592485	46.57004347143681	77.3471926150779
AGO3	AGO4	N_PIWI	2	0.8957210427895721	0.0	46.088567023044085	41.63479363048789	43.86982382493617	43.96114647992115	0.8865167014955325	43.414646773988885	38.72478486274554	41.17465204691098	41.34202570798188	0.9254716469243249	37.30062190888606	38.21331408428246	46.593188282031434	42.800454293384156
