# Supplementary material for: Comparative structural insights and functional analysis for the distinct unbound states of Human AGO proteins
Source: Sci Rep. 2025 Mar 19;15:9432. doi: 10.1038/s41598-025-91849-5 (PMC11923369; doi:10.1038/s41598-025-91849-5)
Supplement: Supplementary file 6 — Supplementary Information 6. [file 41598_2025_91849_MOESM6_ESM.zip › filtered_consistent_pairs.csv]

A	B	domain_pair	significance
AGO1	AGO2	N_L2	1
AGO1	AGO2	PAZ_L2	0
AGO1	AGO2	PAZ_MID	1
AGO1	AGO2	PAZ_N	1
AGO1	AGO2	PAZ_PIWI	1
AGO1	AGO3	MID_L2	1
AGO1	AGO3	MID_N	1
AGO1	AGO4	MID_N	0
AGO1	AGO4	N_L2	1
AGO1	AGO4	PAZ_MID	0
AGO2	AGO3	MID_L2	1
AGO2	AGO3	MID_N	1
AGO2	AGO3	N_L2	1
AGO2	AGO3	PIWI_L2	1
AGO2	AGO4	MID_L2	1
AGO3	AGO4	MID_PIWI	1
AGO3	AGO4	N_L2	1
AGO3	AGO4	PAZ_L1	0
AGO3	AGO4	PAZ_PIWI	1
