# Supplementary material for: Comparative structural insights and functional analysis for the distinct unbound states of Human AGO proteins
Source: Sci Rep. 2025 Mar 19;15:9432. doi: 10.1038/s41598-025-91849-5 (PMC11923369; doi:10.1038/s41598-025-91849-5)
Supplement: Supplementary file 21 — Supplementary Information 9. [file 41598_2025_91849_MOESM21_ESM.zip]

Archive with 933 entries (640 files):
- sup_data_1/
- sup_data_1/fig1/
- sup_data_1/fig1/4Z4Dp.pdb
- sup_data_1/fig2_tabs1_tabs3_tabs4_tabs5_tabs6/
- sup_data_1/fig2_tabs1_tabs3_tabs4_tabs5_tabs6/AGO1/
- sup_data_1/fig2_tabs1_tabs3_tabs4_tabs5_tabs6/AGO1/r1/
- sup_data_1/fig2_tabs1_tabs3_tabs4_tabs5_tabs6/AGO1/r1/rmsf.xvg
- sup_data_1/fig2_tabs1_tabs3_tabs4_tabs5_tabs6/AGO1/r2/
- sup_data_1/fig2_tabs1_tabs3_tabs4_tabs5_tabs6/AGO1/r2/rmsf.xvg
- sup_data_1/fig2_tabs1_tabs3_tabs4_tabs5_tabs6/AGO1/r3/
- sup_data_1/fig2_tabs1_tabs3_tabs4_tabs5_tabs6/AGO1/r3/rmsf.xvg
- sup_data_1/fig2_tabs1_tabs3_tabs4_tabs5_tabs6/AGO2/
- sup_data_1/fig2_tabs1_tabs3_tabs4_tabs5_tabs6/AGO2/r1/
- sup_data_1/fig2_tabs1_tabs3_tabs4_tabs5_tabs6/AGO2/r1/rmsf.xvg
- sup_data_1/fig2_tabs1_tabs3_tabs4_tabs5_tabs6/AGO2/r2/
- sup_data_1/fig2_tabs1_tabs3_tabs4_tabs5_tabs6/AGO2/r2/rmsf.xvg
- sup_data_1/fig2_tabs1_tabs3_tabs4_tabs5_tabs6/AGO2/r3/
- sup_data_1/fig2_tabs1_tabs3_tabs4_tabs5_tabs6/AGO2/r3/rmsf.xvg
- sup_data_1/fig2_tabs1_tabs3_tabs4_tabs5_tabs6/AGO3/
- sup_data_1/fig2_tabs1_tabs3_tabs4_tabs5_tabs6/AGO3/r1/
- sup_data_1/fig2_tabs1_tabs3_tabs4_tabs5_tabs6/AGO3/r1/rmsf.xvg
- sup_data_1/fig2_tabs1_tabs3_tabs4_tabs5_tabs6/AGO3/r2/
- sup_data_1/fig2_tabs1_tabs3_tabs4_tabs5_tabs6/AGO3/r2/rmsf.xvg
- sup_data_1/fig2_tabs1_tabs3_tabs4_tabs5_tabs6/AGO3/r3/
- sup_data_1/fig2_tabs1_tabs3_tabs4_tabs5_tabs6/AGO3/r3/rmsf.xvg
- sup_data_1/fig2_tabs1_tabs3_tabs4_tabs5_tabs6/AGO4/
- sup_data_1/fig2_tabs1_tabs3_tabs4_tabs5_tabs6/AGO4/r1/
- sup_data_1/fig2_tabs1_tabs3_tabs4_tabs5_tabs6/AGO4/r1/rmsf.xvg
- sup_data_1/fig2_tabs1_tabs3_tabs4_tabs5_tabs6/AGO4/r2/
- sup_data_1/fig2_tabs1_tabs3_tabs4_tabs5_tabs6/AGO4/r2/rmsf.xvg
- sup_data_1/fig2_tabs1_tabs3_tabs4_tabs5_tabs6/AGO4/r3/
- sup_data_1/fig2_tabs1_tabs3_tabs4_tabs5_tabs6/AGO4/r3/rmsf.xvg
- sup_data_1/fig3/
- sup_data_1/fig3/unique_contacts_AGO1.csv
- sup_data_1/fig3/unique_contacts_AGO2.csv
- sup_data_1/fig3/unique_contacts_AGO3.csv
- sup_data_1/fig3/unique_contacts_AGO4.csv
- sup_data_1/fig4_s21_s22/
- sup_data_1/fig4_s21_s22/AGO1/
- sup_data_1/fig4_s21_s22/AGO1/r1/
- sup_data_1/fig4_s21_s22/AGO1/r1/L1_L2_distances.csv
- sup_data_1/fig4_s21_s22/AGO1/r1/MID_L1_distances.csv
- sup_data_1/fig4_s21_s22/AGO1/r1/MID_L2_distances.csv
- sup_data_1/fig4_s21_s22/AGO1/r1/MID_N_distances.csv
- sup_data_1/fig4_s21_s22/AGO1/r1/MID_PIWI_distances.csv
- sup_data_1/fig4_s21_s22/AGO1/r1/N_L1_distances.csv
- sup_data_1/fig4_s21_s22/AGO1/r1/N_L2_distances.csv
- sup_data_1/fig4_s21_s22/AGO1/r1/N_PIWI_distances.csv
- sup_data_1/fig4_s21_s22/AGO1/r1/PAZ_L1_distances.csv
- sup_data_1/fig4_s21_s22/AGO1/r1/PAZ_L2_distances.csv
- sup_data_1/fig4_s21_s22/AGO1/r1/PAZ_MID_distances.csv
- sup_data_1/fig4_s21_s22/AGO1/r1/PAZ_N_distances.csv
- sup_data_1/fig4_s21_s22/AGO1/r1/PAZ_PIWI_distances.csv
- sup_data_1/fig4_s21_s22/AGO1/r1/PIWI_L1_distances.csv
- sup_data_1/fig4_s21_s22/AGO1/r1/PIWI_L2_distances.csv
- sup_data_1/fig4_s21_s22/AGO1/r2/
- sup_data_1/fig4_s21_s22/AGO1/r2/filelist.log
- sup_data_1/fig4_s21_s22/AGO1/r2/L1_L2_distances.csv
- sup_data_1/fig4_s21_s22/AGO1/r2/MID_L1_distances.csv
- sup_data_1/fig4_s21_s22/AGO1/r2/MID_L2_distances.csv
- sup_data_1/fig4_s21_s22/AGO1/r2/MID_N_distances.csv
- sup_data_1/fig4_s21_s22/AGO1/r2/MID_PIWI_distances.csv
- sup_data_1/fig4_s21_s22/AGO1/r2/N_L1_distances.csv
- sup_data_1/fig4_s21_s22/AGO1/r2/N_L2_distances.csv
- sup_data_1/fig4_s21_s22/AGO1/r2/N_PIWI_distances.csv
- sup_data_1/fig4_s21_s22/AGO1/r2/PAZ_L1_distances.csv
- sup_data_1/fig4_s21_s22/AGO1/r2/PAZ_L2_distances.csv
- sup_data_1/fig4_s21_s22/AGO1/r2/PAZ_MID_distances.csv
- sup_data_1/fig4_s21_s22/AGO1/r2/PAZ_N_distances.csv
- sup_data_1/fig4_s21_s22/AGO1/r2/PAZ_PIWI_distances.csv
- sup_data_1/fig4_s21_s22/AGO1/r2/PIWI_L1_distances.csv
- sup_data_1/fig4_s21_s22/AGO1/r2/PIWI_L2_distances.csv
- sup_data_1/fig4_s21_s22/AGO1/r3/
- sup_data_1/fig4_s21_s22/AGO1/r3/L1_L2_distances.csv
- sup_data_1/fig4_s21_s22/AGO1/r3/MID_L1_distances.csv
- sup_data_1/fig4_s21_s22/AGO1/r3/MID_L2_distances.csv
- sup_data_1/fig4_s21_s22/AGO1/r3/MID_N_distances.csv
- sup_data_1/fig4_s21_s22/AGO1/r3/MID_PIWI_distances.csv
- sup_data_1/fig4_s21_s22/AGO1/r3/N_L1_distances.csv
- sup_data_1/fig4_s21_s22/AGO1/r3/N_L2_distances.csv
- sup_data_1/fig4_s21_s22/AGO1/r3/N_PIWI_distances.csv
- sup_data_1/fig4_s21_s22/AGO1/r3/PAZ_L1_distances.csv
- sup_data_1/fig4_s21_s22/AGO1/r3/PAZ_L2_distances.csv
- sup_data_1/fig4_s21_s22/AGO1/r3/PAZ_MID_distances.csv
- sup_data_1/fig4_s21_s22/AGO1/r3/PAZ_N_distances.csv
- sup_data_1/fig4_s21_s22/AGO1/r3/PAZ_PIWI_distances.csv
- sup_data_1/fig4_s21_s22/AGO1/r3/PIWI_L1_distances.csv
- sup_data_1/fig4_s21_s22/AGO1/r3/PIWI_L2_distances.csv
- sup_data_1/fig4_s21_s22/AGO2/
- sup_data_1/fig4_s21_s22/AGO2/r1/
- sup_data_1/fig4_s21_s22/AGO2/r1/L1_L2_distances.csv
- sup_data_1/fig4_s21_s22/AGO2/r1/MID_L1_distances.csv
- sup_data_1/fig4_s21_s22/AGO2/r1/MID_L2_distances.csv
- sup_data_1/fig4_s21_s22/AGO2/r1/MID_N_distances.csv
- sup_data_1/fig4_s21_s22/AGO2/r1/MID_PIWI_distances.csv
- sup_data_1/fig4_s21_s22/AGO2/r1/N_L1_distances.csv
- sup_data_1/fig4_s21_s22/AGO2/r1/N_L2_distances.csv
- sup_data_1/fig4_s21_s22/AGO2/r1/N_PIWI_distances.csv
- sup_data_1/fig4_s21_s22/AGO2/r1/PAZ_L1_distances.csv
- sup_data_1/fig4_s21_s22/AGO2/r1/PAZ_L2_distances.csv
- sup_data_1/fig4_s21_s22/AGO2/r1/PAZ_MID_distances.csv
- sup_data_1/fig4_s21_s22/AGO2/r1/PAZ_N_distances.csv
- sup_data_1/fig4_s21_s22/AGO2/r1/PAZ_PIWI_distances.csv
- sup_data_1/fig4_s21_s22/AGO2/r1/PIWI_L1_distances.csv
- sup_data_1/fig4_s21_s22/AGO2/r1/PIWI_L2_distances.csv
- sup_data_1/fig4_s21_s22/AGO2/r2/
- sup_data_1/fig4_s21_s22/AGO2/r2/L1_L2_distances.csv
- sup_data_1/fig4_s21_s22/AGO2/r2/MID_L1_distances.csv
- sup_data_1/fig4_s21_s22/AGO2/r2/MID_L2_distances.csv
- sup_data_1/fig4_s21_s22/AGO2/r2/MID_N_distances.csv
- sup_data_1/fig4_s21_s22/AGO2/r2/MID_PIWI_distances.csv
- sup_data_1/fig4_s21_s22/AGO2/r2/N_L1_distances.csv
- sup_data_1/fig4_s21_s22/AGO2/r2/N_L2_distances.csv
- sup_data_1/fig4_s21_s22/AGO2/r2/N_PIWI_distances.csv
- sup_data_1/fig4_s21_s22/AGO2/r2/PAZ_L1_distances.csv
- sup_data_1/fig4_s21_s22/AGO2/r2/PAZ_L2_distances.csv
- sup_data_1/fig4_s21_s22/AGO2/r2/PAZ_MID_distances.csv
- sup_data_1/fig4_s21_s22/AGO2/r2/PAZ_N_distances.csv
- sup_data_1/fig4_s21_s22/AGO2/r2/PAZ_PIWI_distances.csv
- sup_data_1/fig4_s21_s22/AGO2/r2/PIWI_L1_distances.csv
- sup_data_1/fig4_s21_s22/AGO2/r2/PIWI_L2_distances.csv
- sup_data_1/fig4_s21_s22/AGO2/r3/
- sup_data_1/fig4_s21_s22/AGO2/r3/L1_L2_distances.csv
- sup_data_1/fig4_s21_s22/AGO2/r3/MID_L1_distances.csv
- sup_data_1/fig4_s21_s22/AGO2/r3/MID_L2_distances.csv
- sup_data_1/fig4_s21_s22/AGO2/r3/MID_N_distances.csv
- sup_data_1/fig4_s21_s22/AGO2/r3/MID_PIWI_distances.csv
- sup_data_1/fig4_s21_s22/AGO2/r3/N_L1_distances.csv
- sup_data_1/fig4_s21_s22/AGO2/r3/N_L2_distances.csv
- sup_data_1/fig4_s21_s22/AGO2/r3/N_PIWI_distances.csv
- sup_data_1/fig4_s21_s22/AGO2/r3/PAZ_L1_distances.csv
- sup_data_1/fig4_s21_s22/AGO2/r3/PAZ_L2_distances.csv
- sup_data_1/fig4_s21_s22/AGO2/r3/PAZ_MID_distances.csv
- sup_data_1/fig4_s21_s22/AGO2/r3/PAZ_N_distances.csv
- sup_data_1/fig4_s21_s22/AGO2/r3/PAZ_PIWI_distances.csv
- sup_data_1/fig4_s21_s22/AGO2/r3/PIWI_L1_distances.csv
- sup_data_1/fig4_s21_s22/AGO2/r3/PIWI_L2_distances.csv
- sup_data_1/fig4_s21_s22/AGO3/
- sup_data_1/fig4_s21_s22/AGO3/r1/
- sup_data_1/fig4_s21_s22/AGO3/r1/L1_L2_distances.csv
- sup_data_1/fig4_s21_s22/AGO3/r1/MID_L1_distances.csv
- sup_data_1/fig4_s21_s22/AGO3/r1/MID_L2_distances.csv
- sup_data_1/fig4_s21_s22/AGO3/r1/MID_N_distances.csv
- sup_data_1/fig4_s21_s22/AGO3/r1/MID_PIWI_distances.csv
- sup_data_1/fig4_s21_s22/AGO3/r1/N_L1_distances.csv
- sup_data_1/fig4_s21_s22/AGO3/r1/N_L2_distances.csv
- sup_data_1/fig4_s21_s22/AGO3/r1/N_PIWI_distances.csv
- sup_data_1/fig4_s21_s22/AGO3/r1/PAZ_L1_distances.csv
- sup_data_1/fig4_s21_s22/AGO3/r1/PAZ_L2_distances.csv
- sup_data_1/fig4_s21_s22/AGO3/r1/PAZ_MID_distances.csv
- sup_data_1/fig4_s21_s22/AGO3/r1/PAZ_N_distances.csv
- sup_data_1/fig4_s21_s22/AGO3/r1/PAZ_PIWI_distances.csv
- sup_data_1/fig4_s21_s22/AGO3/r1/PIWI_L1_distances.csv
- sup_data_1/fig4_s21_s22/AGO3/r1/PIWI_L2_distances.csv
- sup_data_1/fig4_s21_s22/AGO3/r2/
- sup_data_1/fig4_s21_s22/AGO3/r2/L1_L2_distances.csv
- sup_data_1/fig4_s21_s22/AGO3/r2/MID_L1_distances.csv
- sup_data_1/fig4_s21_s22/AGO3/r2/MID_L2_distances.csv
- sup_data_1/fig4_s21_s22/AGO3/r2/MID_N_distances.csv
- sup_data_1/fig4_s21_s22/AGO3/r2/MID_PIWI_distances.csv
- sup_data_1/fig4_s21_s22/AGO3/r2/N_L1_distances.csv
- sup_data_1/fig4_s21_s22/AGO3/r2/N_L2_distances.csv
- sup_data_1/fig4_s21_s22/AGO3/r2/N_PIWI_distances.csv
- sup_data_1/fig4_s21_s22/AGO3/r2/PAZ_L1_distances.csv
- sup_data_1/fig4_s21_s22/AGO3/r2/PAZ_L2_distances.csv
- sup_data_1/fig4_s21_s22/AGO3/r2/PAZ_MID_distances.csv
- sup_data_1/fig4_s21_s22/AGO3/r2/PAZ_N_distances.csv
- sup_data_1/fig4_s21_s22/AGO3/r2/PAZ_PIWI_distances.csv
- sup_data_1/fig4_s21_s22/AGO3/r2/PIWI_L1_distances.csv
- sup_data_1/fig4_s21_s22/AGO3/r2/PIWI_L2_distances.csv
- sup_data_1/fig4_s21_s22/AGO3/r3/
- sup_data_1/fig4_s21_s22/AGO3/r3/L1_L2_distances.csv
- sup_data_1/fig4_s21_s22/AGO3/r3/MID_L1_distances.csv
- sup_data_1/fig4_s21_s22/AGO3/r3/MID_L2_distances.csv
- sup_data_1/fig4_s21_s22/AGO3/r3/MID_N_distances.csv
- sup_data_1/fig4_s21_s22/AGO3/r3/MID_PIWI_distances.csv
- sup_data_1/fig4_s21_s22/AGO3/r3/N_L1_distances.csv
- sup_data_1/fig4_s21_s22/AGO3/r3/N_L2_distances.csv
- sup_data_1/fig4_s21_s22/AGO3/r3/N_PIWI_distances.csv
- sup_data_1/fig4_s21_s22/AGO3/r3/PAZ_L1_distances.csv
- sup_data_1/fig4_s21_s22/AGO3/r3/PAZ_L2_distances.csv
- sup_data_1/fig4_s21_s22/AGO3/r3/PAZ_MID_distances.csv
- sup_data_1/fig4_s21_s22/AGO3/r3/PAZ_N_distances.csv
- sup_data_1/fig4_s21_s22/AGO3/r3/PAZ_PIWI_distances.csv
- sup_data_1/fig4_s21_s22/AGO3/r3/PIWI_L1_distances.csv
- sup_data_1/fig4_s21_s22/AGO3/r3/PIWI_L2_distances.csv
- sup_data_1/fig4_s21_s22/AGO4/
- sup_data_1/fig4_s21_s22/AGO4/r1/
- sup_data_1/fig4_s21_s22/AGO4/r1/L1_L2_distances.csv
- sup_data_1/fig4_s21_s22/AGO4/r1/MID_L1_distances.csv
- sup_data_1/fig4_s21_s22/AGO4/r1/MID_L2_distances.csv
- sup_data_1/fig4_s21_s22/AGO4/r1/MID_N_distances.csv
- sup_data_1/fig4_s21_s22/AGO4/r1/MID_PIWI_distances.csv
- sup_data_1/fig4_s21_s22/AGO4/r1/N_L1_distances.csv
- sup_data_1/fig4_s21_s22/AGO4/r1/N_L2_distances.csv
- sup_data_1/fig4_s21_s22/AGO4/r1/N_PIWI_distances.csv
- sup_data_1/fig4_s21_s22/AGO4/r1/PAZ_L1_distances.csv
- sup_data_1/fig4_s21_s22/AGO4/r1/PAZ_L2_distances.csv
- sup_data_1/fig4_s21_s22/AGO4/r1/PAZ_MID_distances.csv
- sup_data_1/fig4_s21_s22/AGO4/r1/PAZ_N_distances.csv
- sup_data_1/fig4_s21_s22/AGO4/r1/PAZ_PIWI_distances.csv
- sup_data_1/fig4_s21_s22/AGO4/r1/PIWI_L1_distances.csv
- sup_data_1/fig4_s21_s22/AGO4/r1/PIWI_L2_distances.csv
- sup_data_1/fig4_s21_s22/AGO4/r2/
- sup_data_1/fig4_s21_s22/AGO4/r2/L1_L2_distances.csv
- sup_data_1/fig4_s21_s22/AGO4/r2/MID_L1_distances.csv
- sup_data_1/fig4_s21_s22/AGO4/r2/MID_L2_distances.csv
- sup_data_1/fig4_s21_s22/AGO4/r2/MID_N_distances.csv
- sup_data_1/fig4_s21_s22/AGO4/r2/MID_PIWI_distances.csv
- sup_data_1/fig4_s21_s22/AGO4/r2/N_L1_distances.csv
- sup_data_1/fig4_s21_s22/AGO4/r2/N_L2_distances.csv
- sup_data_1/fig4_s21_s22/AGO4/r2/N_PIWI_distances.csv
- sup_data_1/fig4_s21_s22/AGO4/r2/PAZ_L1_distances.csv
- sup_data_1/fig4_s21_s22/AGO4/r2/PAZ_L2_distances.csv
- sup_data_1/fig4_s21_s22/AGO4/r2/PAZ_MID_distances.csv
- sup_data_1/fig4_s21_s22/AGO4/r2/PAZ_N_distances.csv
- sup_data_1/fig4_s21_s22/AGO4/r2/PAZ_PIWI_distances.csv
- sup_data_1/fig4_s21_s22/AGO4/r2/PIWI_L1_distances.csv
- sup_data_1/fig4_s21_s22/AGO4/r2/PIWI_L2_distances.csv
- sup_data_1/fig4_s21_s22/AGO4/r3/
- sup_data_1/fig4_s21_s22/AGO4/r3/L1_L2_distances.csv
- sup_data_1/fig4_s21_s22/AGO4/r3/MID_L1_distances.csv
- sup_data_1/fig4_s21_s22/AGO4/r3/MID_L2_distances.csv
- sup_data_1/fig4_s21_s22/AGO4/r3/MID_N_distances.csv
- sup_data_1/fig4_s21_s22/AGO4/r3/MID_PIWI_distances.csv
- sup_data_1/fig4_s21_s22/AGO4/r3/N_L1_distances.csv
- sup_data_1/fig4_s21_s22/AGO4/r3/N_L2_distances.csv
- sup_data_1/fig4_s21_s22/AGO4/r3/N_PIWI_distances.csv
- sup_data_1/fig4_s21_s22/AGO4/r3/PAZ_L1_distances.csv
- sup_data_1/fig4_s21_s22/AGO4/r3/PAZ_L2_distances.csv
- sup_data_1/fig4_s21_s22/AGO4/r3/PAZ_MID_distances.csv
- sup_data_1/fig4_s21_s22/AGO4/r3/PAZ_N_distances.csv
- sup_data_1/fig4_s21_s22/AGO4/r3/PAZ_PIWI_distances.csv
- sup_data_1/fig4_s21_s22/AGO4/r3/PIWI_L1_distances.csv
- sup_data_1/fig4_s21_s22/AGO4/r3/PIWI_L2_distances.csv
- sup_data_1/fig4_s21_s22/domain_distances_assessment.csv
- sup_data_1/fig4_s21_s22/filtered_consistent_pairs.csv
- sup_data_1/fig5_s20/
- sup_data_1/fig5_s20/AGO1/
- sup_data_1/fig5_s20/AGO1/fitted-medoids.pdb
- sup_data_1/fig5_s20/AGO2/
- sup_data_1/fig5_s20/AGO2/fitted-medoids.pdb
- sup_data_1/fig5_s20/AGO3/
- sup_data_1/fig5_s20/AGO3/fitted-medoids.pdb
- sup_data_1/fig5_s20/AGO4/
- sup_data_1/fig5_s20/AGO4/fitted-medoids.pdb
- sup_data_1/fig5_s20/medoids_UMAP-AGO_domains.eps
- sup_data_1/fig5_s20/medoids_UMAP.eps
- sup_data_1/fig6/
- sup_data_1/fig6/AGO1/
- sup_data_1/fig6/AGO1/medoid0-a1-s1.pdb
- sup_data_1/fig6/AGO1/medoid0-a1-s2.pdb
- sup_data_1/fig6/AGO1/medoid0-a1-s3.pdb
- sup_data_1/fig6/AGO1/medoid1-a1-s1.pdb
- sup_data_1/fig6/AGO1/medoid1-a1-s2.pdb
- sup_data_1/fig6/AGO1/medoid1-a1-s3.pdb
- sup_data_1/fig6/AGO1/medoid10-a1-s1.pdb
- sup_data_1/fig6/AGO1/medoid11-a1-s1.pdb
- sup_data_1/fig6/AGO1/medoid12-a1-s1.pdb
- sup_data_1/fig6/AGO1/medoid13-a1-s1.pdb
- sup_data_1/fig6/AGO1/medoid14-a1-s1.pdb
- sup_data_1/fig6/AGO1/medoid15-a1-s1.pdb
- sup_data_1/fig6/AGO1/medoid16-a1-s1.pdb
- sup_data_1/fig6/AGO1/medoid17-a1-s1.pdb
- sup_data_1/fig6/AGO1/medoid18-a1-s1.pdb
- sup_data_1/fig6/AGO1/medoid19-a1-s1.pdb
- sup_data_1/fig6/AGO1/medoid2-a1-s1.pdb
- sup_data_1/fig6/AGO1/medoid2-a1-s2.pdb
- sup_data_1/fig6/AGO1/medoid2-a1-s3.pdb
- sup_data_1/fig6/AGO1/medoid20-a1-s1.pdb
- sup_data_1/fig6/AGO1/medoid21-a1-s1.pdb
- sup_data_1/fig6/AGO1/medoid22-a1-s1.pdb
- sup_data_1/fig6/AGO1/medoid23-a1-s1.pdb
- sup_data_1/fig6/AGO1/medoid24-a1-s1.pdb
- sup_data_1/fig6/AGO1/medoid25-a1-s1.pdb
- sup_data_1/fig6/AGO1/medoid26-a1-s1.pdb
- sup_data_1/fig6/AGO1/medoid27-a1-s1.pdb
- sup_data_1/fig6/AGO1/medoid28-a1-s1.pdb
- sup_data_1/fig6/AGO1/medoid29-a1-s1.pdb
- sup_data_1/fig6/AGO1/medoid3-a1-s1.pdb
- sup_data_1/fig6/AGO1/medoid3-a1-s2.pdb
- sup_data_1/fig6/AGO1/medoid3-a1-s3.pdb
- sup_data_1/fig6/AGO1/medoid30-a1-s1.pdb
- sup_data_1/fig6/AGO1/medoid31-a1-s1.pdb
- sup_data_1/fig6/AGO1/medoid32-a1-s1.pdb
- sup_data_1/fig6/AGO1/medoid33-a1-s1.pdb
- sup_data_1/fig6/AGO1/medoid34-a1-s1.pdb
- sup_data_1/fig6/AGO1/medoid35-a1-s1.pdb
- sup_data_1/fig6/AGO1/medoid36-a1-s1.pdb
- sup_data_1/fig6/AGO1/medoid37-a1-s1.pdb
- sup_data_1/fig6/AGO1/medoid4-a1-s1.pdb
- sup_data_1/fig6/AGO1/medoid4-a1-s2.pdb
- sup_data_1/fig6/AGO1/medoid4-a1-s3.pdb
- sup_data_1/fig6/AGO1/medoid5-a1-s1.pdb
- sup_data_1/fig6/AGO1/medoid5-a1-s2.pdb
- sup_data_1/fig6/AGO1/medoid6-a1-s1.pdb
- sup_data_1/fig6/AGO1/medoid6-a1-s2.pdb
- sup_data_1/fig6/AGO1/medoid7-a1-s1.pdb
- sup_data_1/fig6/AGO1/medoid8-a1-s1.pdb
- sup_data_1/fig6/AGO1/medoid9-a1-s1.pdb
[truncated: 633 more entries]
