# Supplementary material for: Comparative structural insights and functional analysis for the distinct unbound states of Human AGO proteins
Source: Sci Rep. 2025 Mar 19;15:9432. doi: 10.1038/s41598-025-91849-5 (PMC11923369; doi:10.1038/s41598-025-91849-5)
Supplement: Supplementary file 21 — Supplementary Information 9. [file 41598_2025_91849_MOESM21_ESM.zip › sup_data_1/fig1/4Z4Dp.pdb]

TITLE     4Z4D_chainA - minimized
EXPDTA    X-RAY DIFFRACTION
REMARK   2 RESOLUTION.    1.60 ANGSTROMS
REMARK   3  R VALUE : 0.152110
REMARK   3  FREE R VALUE : 0.175530
REMARK   4 4Z4D COMPLIES WITH FORMAT V. 3.0, 1-DEC-2006
REMARK 200  TEMPERATURE           (KELVIN) : 100.00
REMARK 200  PH                             : NULL
REMARK 350 BIOMOLECULE: 1
REMARK 350 APPLY THE FOLLOWING TO CHAINS: A, B, D
REMARK 350   BIOMT1  1   1.000000 0.000000 0.000000   0.000000
REMARK 350   BIOMT2  1   0.000000 1.000000 0.000000   0.000000
REMARK 350   BIOMT3  1   0.000000 0.000000 1.000000   0.000000
REMARK 888
REMARK 888 WRITTEN BY MAESTRO (A PRODUCT OF SCHRODINGER, LLC)
CRYST1   55.738  117.016   69.874  90.00  92.43  90.00 P 1 21 1      0
ATOM      1  N   ALA A  22      71.478   8.674  38.145  1.00 52.33           N  
ATOM      2  CA  ALA A  22      70.518   7.813  37.427  1.00 42.60           C  
ATOM      3  C   ALA A  22      70.561   8.121  35.903  1.00 41.64           C  
ATOM      4  O   ALA A  22      69.507   8.148  35.263  1.00 41.92           O  
ATOM      5  CB  ALA A  22      69.104   7.939  38.035  1.00 38.40           C  
ATOM      6  H1  ALA A  22      72.381   8.707  37.695  1.00  0.00           H  
ATOM      7  H2  ALA A  22      71.136   9.622  38.224  1.00  0.00           H  
ATOM      8  HA  ALA A  22      70.856   6.786  37.531  1.00  0.00           H  
ATOM      9  HB1 ALA A  22      68.394   7.266  37.551  1.00  0.00           H  
ATOM     10  HB2 ALA A  22      69.111   7.682  39.094  1.00  0.00           H  
ATOM     11  HB3 ALA A  22      68.711   8.953  37.943  1.00  0.00           H  
ATOM     12  N   PHE A  23      71.767   8.343  35.339  1.00 35.90           N  
ATOM     13  CA  PHE A  23      71.951   8.948  34.017  1.00 34.36           C  
ATOM     14  C   PHE A  23      73.037   8.207  33.222  1.00 26.24           C  
ATOM     15  O   PHE A  23      72.703   7.296  32.468  1.00 30.47           O  
ATOM     16  CB  PHE A  23      72.253  10.461  34.168  1.00 42.64           C  
ATOM     17  CG  PHE A  23      71.202  11.261  34.916  1.00 47.96           C  
ATOM     18  CD2 PHE A  23      71.363  11.520  36.294  1.00 50.35           C  
ATOM     19  CE2 PHE A  23      70.351  12.147  37.007  1.00 60.15           C  
ATOM     20  CZ  PHE A  23      69.171  12.509  36.370  1.00 58.34           C  
ATOM     21  CE1 PHE A  23      68.988  12.237  35.020  1.00 59.13           C  
ATOM     22  CD1 PHE A  23      69.986  11.605  34.290  1.00 54.88           C  
ATOM     23  H   PHE A  23      72.602   8.229  35.891  1.00  0.00           H  
ATOM     24  HA  PHE A  23      71.035   8.852  33.431  1.00  0.00           H  
ATOM     25  HB3 PHE A  23      72.370  10.904  33.178  1.00  0.00           H  
ATOM     26  HB2 PHE A  23      73.204  10.616  34.681  1.00  0.00           H  
ATOM     27  HD2 PHE A  23      72.270  11.225  36.801  1.00  0.00           H  
ATOM     28  HE2 PHE A  23      70.479  12.350  38.060  1.00  0.00           H  
ATOM     29  HZ  PHE A  23      68.385  12.994  36.931  1.00  0.00           H  
ATOM     30  HE1 PHE A  23      68.059  12.506  34.538  1.00  0.00           H  
ATOM     31  HD1 PHE A  23      69.825  11.372  33.248  1.00  0.00           H  
ATOM     32  N   LYS A  24      74.302   8.645  33.346  1.00 15.92           N  
ATOM     33  CA  LYS A  24      75.426   8.174  32.537  1.00 16.15           C  
ATOM     34  C   LYS A  24      75.829   6.741  32.951  1.00 12.18           C  
ATOM     35  O   LYS A  24      76.076   6.534  34.142  1.00 10.91           O  
ATOM     36  CB  LYS A  24      76.603   9.159  32.743  1.00 18.62           C  
ATOM     37  CG  LYS A  24      77.782   8.962  31.766  1.00 26.96           C  
ATOM     38  CD  LYS A  24      77.490   9.479  30.342  1.00 32.07           C  
ATOM     39  CE  LYS A  24      78.488   8.994  29.275  1.00 39.26           C  
ATOM     40  NZ  LYS A  24      79.869   9.424  29.556  1.00 40.93           N1+
ATOM     41  H   LYS A  24      74.508   9.395  33.989  1.00  0.00           H  
ATOM     42  HA  LYS A  24      75.111   8.235  31.499  1.00  0.00           H  
ATOM     43  HB3 LYS A  24      76.968   9.081  33.769  1.00  0.00           H  
ATOM     44  HB2 LYS A  24      76.247  10.185  32.638  1.00  0.00           H  
ATOM     45  HG3 LYS A  24      78.062   7.910  31.724  1.00  0.00           H  
ATOM     46  HG2 LYS A  24      78.655   9.482  32.161  1.00  0.00           H  
ATOM     47  HD3 LYS A  24      77.484  10.569  30.354  1.00  0.00           H  
ATOM     48  HD2 LYS A  24      76.489   9.185  30.029  1.00  0.00           H  
ATOM     49  HE3 LYS A  24      78.199   9.378  28.296  1.00  0.00           H  
ATOM     50  HE2 LYS A  24      78.465   7.905  29.207  1.00  0.00           H  
ATOM     51  HZ1 LYS A  24      80.483   9.089  28.826  1.00  0.00           H  
ATOM     52  HZ2 LYS A  24      79.910  10.432  29.595  1.00  0.00           H  
ATOM     53  HZ3 LYS A  24      80.166   9.039  30.442  1.00  0.00           H  
ATOM     54  N   PRO A  25      75.914   5.786  31.990  1.00 11.29           N  
ATOM     55  CA  PRO A  25      76.472   4.447  32.259  1.00 11.25           C  
ATOM     56  C   PRO A  25      77.909   4.473  32.814  1.00 10.83           C  
ATOM     57  O   PRO A  25      78.676   5.366  32.445  1.00 11.97           O  
ATOM     58  CB  PRO A  25      76.425   3.745  30.891  1.00 11.33           C  
ATOM     59  CG  PRO A  25      75.320   4.453  30.134  1.00 13.78           C  
ATOM     60  CD  PRO A  25      75.468   5.893  30.601  1.00 12.26           C  
ATOM     61  HA  PRO A  25      75.787   3.981  32.958  1.00  0.00           H  
ATOM     62  HB3 PRO A  25      76.256   2.672  30.971  1.00  0.00           H  
ATOM     63  HB2 PRO A  25      77.367   3.881  30.358  1.00  0.00           H  
ATOM     64  HG3 PRO A  25      74.353   4.064  30.457  1.00  0.00           H  
ATOM     65  HG2 PRO A  25      75.388   4.336  29.052  1.00  0.00           H  
ATOM     66  HD2 PRO A  25      76.230   6.415  30.020  1.00  0.00           H  
ATOM     67  HD3 PRO A  25      74.521   6.420  30.493  1.00  0.00           H  
ATOM     68  N   PRO A  26      78.254   3.493  33.681  1.00  8.78           N  
ATOM     69  CA  PRO A  26      79.592   3.434  34.280  1.00  8.65           C  
ATOM     70  C   PRO A  26      80.671   3.101  33.229  1.00  7.59           C  
ATOM     71  O   PRO A  26      80.371   2.404  32.255  1.00  7.90           O  
ATOM     72  CB  PRO A  26      79.459   2.317  35.333  1.00 10.88           C  
ATOM     73  CG  PRO A  26      78.362   1.408  34.803  1.00 10.24           C  
ATOM     74  CD  PRO A  26      77.408   2.392  34.140  1.00  9.94           C  
ATOM     75  HA  PRO A  26      79.792   4.389  34.767  1.00  0.00           H  
ATOM     76  HB3 PRO A  26      79.142   2.753  36.282  1.00  0.00           H  
ATOM     77  HB2 PRO A  26      80.388   1.776  35.521  1.00  0.00           H  
ATOM     78  HG3 PRO A  26      77.887   0.800  35.573  1.00  0.00           H  
ATOM     79  HG2 PRO A  26      78.774   0.735  34.050  1.00  0.00           H  
ATOM     80  HD2 PRO A  26      76.847   1.918  33.336  1.00  0.00           H  
ATOM     81  HD3 PRO A  26      76.705   2.794  34.868  1.00  0.00           H  
ATOM     82  N   PRO A  27      81.917   3.569  33.461  1.00  7.91           N  
ATOM     83  CA  PRO A  27      83.057   3.158  32.633  1.00  7.46           C  
ATOM     84  C   PRO A  27      83.384   1.671  32.838  1.00  6.72           C  
ATOM     85  O   PRO A  27      83.079   1.117  33.898  1.00  7.74           O  
ATOM     86  CB  PRO A  27      84.194   4.069  33.119  1.00  8.43           C  
ATOM     87  CG  PRO A  27      83.867   4.344  34.578  1.00 10.41           C  
ATOM     88  CD  PRO A  27      82.344   4.415  34.580  1.00  9.72           C  
ATOM     89  HA  PRO A  27      82.845   3.347  31.581  1.00  0.00           H  
ATOM     90  HB3 PRO A  27      84.170   5.004  32.556  1.00  0.00           H  
ATOM     91  HB2 PRO A  27      85.188   3.639  32.989  1.00  0.00           H  
ATOM     92  HG3 PRO A  27      84.344   5.243  34.970  1.00  0.00           H  
ATOM     93  HG2 PRO A  27      84.193   3.499  35.186  1.00  0.00           H  
ATOM     94  HD2 PRO A  27      81.945   4.090  35.542  1.00  0.00           H  
ATOM     95  HD3 PRO A  27      82.008   5.436  34.392  1.00  0.00           H  
ATOM     96  N   ARG A  28      84.011   1.061  31.822  1.00  7.25           N  
ATOM     97  CA  ARG A  28      84.554  -0.293  31.895  1.00  6.67           C  
ATOM     98  C   ARG A  28      85.588  -0.386  33.045  1.00  7.57           C  
ATOM     99  O   ARG A  28      86.580   0.342  32.993  1.00  8.07           O  
ATOM    100  CB  ARG A  28      85.168  -0.644  30.528  1.00  7.02           C  
ATOM    101  CG  ARG A  28      85.632  -2.108  30.449  1.00  7.87           C  
ATOM    102  CD  ARG A  28      86.390  -2.463  29.165  1.00  7.50           C  
ATOM    103  NE  ARG A  28      85.608  -2.176  27.955  1.00  7.87           N  
ATOM    104  CZ  ARG A  28      84.529  -2.853  27.534  1.00  7.85           C  
ATOM    105  NH1 ARG A  28      84.105  -3.952  28.171  1.00  9.43           N  
ATOM    106  NH2 ARG A  28      83.867  -2.410  26.461  1.00  8.04           N1+
ATOM    107  H   ARG A  28      84.208   1.580  30.976  1.00  0.00           H  
ATOM    108  HA  ARG A  28      83.712  -0.961  32.042  1.00  0.00           H  
ATOM    109  HB3 ARG A  28      86.002   0.024  30.306  1.00  0.00           H  
ATOM    110  HB2 ARG A  28      84.425  -0.469  29.750  1.00  0.00           H  
ATOM    111  HG3 ARG A  28      84.822  -2.813  30.645  1.00  0.00           H  
ATOM    112  HG2 ARG A  28      86.347  -2.244  31.255  1.00  0.00           H  
ATOM    113  HD3 ARG A  28      86.596  -3.534  29.155  1.00  0.00           H  
ATOM    114  HD2 ARG A  28      87.359  -1.965  29.147  1.00  0.00           H  
ATOM    115  HE  ARG A  28      85.864  -1.335  27.456  1.00  0.00           H  
ATOM    116 HH12 ARG A  28      83.301  -4.469  27.828  1.00  0.00           H  
ATOM    117 HH11 ARG A  28      84.615  -4.301  28.969  1.00  0.00           H  
ATOM    118 HH22 ARG A  28      82.967  -2.806  26.200  1.00  0.00           H  
ATOM    119 HH21 ARG A  28      84.170  -1.576  25.973  1.00  0.00           H  
ATOM    120  N   PRO A  29      85.314  -1.209  34.085  1.00  8.48           N  
ATOM    121  CA  PRO A  29      86.133  -1.234  35.314  1.00 10.02           C  
ATOM    122  C   PRO A  29      87.550  -1.804  35.115  1.00 11.17           C  
ATOM    123  O   PRO A  29      88.468  -1.418  35.837  1.00 11.98           O  
ATOM    124  CB  PRO A  29      85.301  -2.105  36.274  1.00 10.20           C  
ATOM    125  CG  PRO A  29      84.526  -3.045  35.362  1.00 10.88           C  
ATOM    126  CD  PRO A  29      84.215  -2.173  34.158  1.00  9.45           C  
ATOM    127  HA  PRO A  29      86.226  -0.226  35.723  1.00  0.00           H  
ATOM    128  HB3 PRO A  29      84.601  -1.473  36.823  1.00  0.00           H  
ATOM    129  HB2 PRO A  29      85.897  -2.647  37.011  1.00  0.00           H  
ATOM    130  HG3 PRO A  29      83.629  -3.465  35.810  1.00  0.00           H  
ATOM    131  HG2 PRO A  29      85.163  -3.875  35.058  1.00  0.00           H  
ATOM    132  HD2 PRO A  29      84.124  -2.784  33.259  1.00  0.00           H  
ATOM    133  HD3 PRO A  29      83.281  -1.633  34.312  1.00  0.00           H  
ATOM    134  N   ASP A  30      87.671  -2.717  34.142  1.00  8.97           N  
ATOM    135  CA  ASP A  30      88.832  -3.545  33.826  1.00 10.48           C  
ATOM    136  C   ASP A  30      88.461  -4.403  32.599  1.00 10.70           C  
ATOM    137  O   ASP A  30      87.335  -4.316  32.108  1.00 10.02           O  
ATOM    138  CB  ASP A  30      89.323  -4.422  35.023  1.00 12.67           C  
ATOM    139  CG  ASP A  30      88.230  -5.147  35.828  1.00 18.30           C  
ATOM    140  OD1 ASP A  30      87.205  -5.522  35.222  1.00 13.81           O  
ATOM    141  OD2 ASP A  30      88.469  -5.380  37.032  1.00 26.76           O1-
ATOM    142  H   ASP A  30      86.851  -2.949  33.601  1.00  0.00           H  
ATOM    143  HA  ASP A  30      89.640  -2.878  33.523  1.00  0.00           H  
ATOM    144  HB3 ASP A  30      89.851  -3.763  35.714  1.00  0.00           H  
ATOM    145  HB2 ASP A  30      90.054  -5.163  34.700  1.00  0.00           H  
ATOM    146  N   PHE A  31      89.393  -5.248  32.142  1.00  9.13           N  
ATOM    147  CA  PHE A  31      89.100  -6.326  31.197  1.00  9.57           C  
ATOM    148  C   PHE A  31      89.139  -7.666  31.935  1.00 12.32           C  
ATOM    149  O   PHE A  31      89.920  -7.826  32.875  1.00 14.13           O  
ATOM    150  CB  PHE A  31      90.112  -6.305  30.039  1.00  9.83           C  
ATOM    151  CG  PHE A  31      89.968  -5.107  29.119  1.00  9.42           C  
ATOM    152  CD1 PHE A  31      88.960  -5.092  28.132  1.00  9.66           C  
ATOM    153  CE1 PHE A  31      88.786  -3.966  27.340  1.00 10.58           C  
ATOM    154  CZ  PHE A  31      89.571  -2.839  27.541  1.00 11.12           C  
ATOM    155  CE2 PHE A  31      90.529  -2.820  28.547  1.00 13.01           C  
ATOM    156  CD2 PHE A  31      90.725  -3.938  29.345  1.00 12.21           C  
ATOM    157  H   PHE A  31      90.297  -5.287  32.590  1.00  0.00           H  
ATOM    158  HA  PHE A  31      88.101  -6.218  30.768  1.00  0.00           H  
ATOM    159  HB3 PHE A  31      89.988  -7.203  29.430  1.00  0.00           H  
ATOM    160  HB2 PHE A  31      91.133  -6.343  30.424  1.00  0.00           H  
ATOM    161  HD1 PHE A  31      88.330  -5.958  27.982  1.00  0.00           H  
ATOM    162  HE1 PHE A  31      88.026  -3.964  26.574  1.00  0.00           H  
ATOM    163  HZ  PHE A  31      89.426  -1.965  26.925  1.00  0.00           H  
ATOM    164  HE2 PHE A  31      91.120  -1.931  28.711  1.00  0.00           H  
ATOM    165  HD2 PHE A  31      91.463  -3.911  30.134  1.00  0.00           H  
ATOM    166  N   GLY A  32      88.304  -8.610  31.475  1.00  9.48           N  
ATOM    167  CA  GLY A  32      88.227  -9.964  32.010  1.00 11.15           C  
ATOM    168  C   GLY A  32      89.503 -10.749  31.669  1.00 10.82           C  
ATOM    169  O   GLY A  32      90.125 -10.537  30.627  1.00 10.98           O  
ATOM    170  H   GLY A  32      87.684  -8.397  30.700  1.00  0.00           H  
ATOM    171  HA3 GLY A  32      87.357 -10.471  31.596  1.00  0.00           H  
ATOM    172  HA2 GLY A  32      88.081  -9.910  33.090  1.00  0.00           H  
ATOM    173  N   THR A  33      89.871 -11.658  32.578  1.00 12.72           N  
ATOM    174  CA  THR A  33      91.091 -12.462  32.562  1.00 13.04           C  
ATOM    175  C   THR A  33      90.786 -13.975  32.631  1.00 13.25           C  
ATOM    176  O   THR A  33      91.653 -14.767  32.260  1.00 14.96           O  
ATOM    177  CB  THR A  33      92.003 -12.096  33.773  1.00 16.20           C  
ATOM    178  OG1 THR A  33      91.538 -12.605  35.013  1.00 21.95           O  
ATOM    179  CG2 THR A  33      92.262 -10.588  33.923  1.00 18.18           C  
ATOM    180  H   THR A  33      89.279 -11.784  33.393  1.00  0.00           H  
ATOM    181  HA  THR A  33      91.647 -12.287  31.640  1.00  0.00           H  
ATOM    182  HB  THR A  33      92.972 -12.568  33.603  1.00  0.00           H  
ATOM    183  HG1 THR A  33      90.709 -12.163  35.241  1.00  0.00           H  
ATOM    184 HG21 THR A  33      92.992 -10.393  34.709  1.00  0.00           H  
ATOM    185 HG22 THR A  33      92.653 -10.165  32.997  1.00  0.00           H  
ATOM    186 HG23 THR A  33      91.353 -10.043  34.179  1.00  0.00           H  
ATOM    187  N   SER A  34      89.584 -14.351  33.103  1.00 11.36           N  
ATOM    188  CA  SER A  34      89.157 -15.731  33.328  1.00 13.40           C  
ATOM    189  C   SER A  34      88.906 -16.489  32.012  1.00 11.70           C  
ATOM    190  O   SER A  34      88.386 -15.904  31.064  1.00 12.86           O  
ATOM    191  CB  SER A  34      87.899 -15.703  34.222  1.00 17.67           C  
ATOM    192  OG  SER A  34      87.448 -17.002  34.555  1.00 20.56           O  
ATOM    193  H   SER A  34      88.921 -13.638  33.389  1.00  0.00           H  
ATOM    194  HA  SER A  34      89.955 -16.239  33.875  1.00  0.00           H  
ATOM    195  HB3 SER A  34      87.086 -15.168  33.728  1.00  0.00           H  
ATOM    196  HB2 SER A  34      88.107 -15.168  35.150  1.00  0.00           H  
ATOM    197  HG  SER A  34      87.015 -17.381  33.787  1.00  0.00           H  
ATOM    198  N   GLY A  35      89.236 -17.789  32.008  1.00 10.42           N  
ATOM    199  CA  GLY A  35      88.986 -18.700  30.893  1.00  9.93           C  
ATOM    200  C   GLY A  35      90.151 -18.694  29.895  1.00  9.86           C  
ATOM    201  O   GLY A  35      90.841 -17.689  29.716  1.00 10.24           O  
ATOM    202  H   GLY A  35      89.664 -18.188  32.831  1.00  0.00           H  
ATOM    203  HA3 GLY A  35      88.066 -18.429  30.373  1.00  0.00           H  
ATOM    204  HA2 GLY A  35      88.839 -19.704  31.292  1.00  0.00           H  
ATOM    205  N   ARG A  36      90.329 -19.839  29.215  1.00  8.67           N  
ATOM    206  CA  ARG A  36      91.311 -20.051  28.147  1.00  8.55           C  
ATOM    207  C   ARG A  36      90.959 -19.214  26.908  1.00  8.14           C  
ATOM    208  O   ARG A  36      89.776 -19.018  26.640  1.00  9.24           O  
ATOM    209  CB  ARG A  36      91.400 -21.571  27.853  1.00  9.37           C  
ATOM    210  CG  ARG A  36      90.181 -22.253  27.181  1.00  9.87           C  
ATOM    211  CD  ARG A  36      90.163 -22.109  25.650  1.00 10.42           C  
ATOM    212  NE  ARG A  36      89.181 -22.983  25.000  1.00 10.07           N  
ATOM    213  CZ  ARG A  36      89.074 -23.100  23.665  1.00 11.21           C  
ATOM    214  NH1 ARG A  36      89.886 -22.411  22.851  1.00 12.28           N  
ATOM    215  NH2 ARG A  36      88.164 -23.923  23.133  1.00 12.84           N1+
ATOM    216  H   ARG A  36      89.707 -20.614  29.396  1.00  0.00           H  
ATOM    217  HA  ARG A  36      92.283 -19.719  28.516  1.00  0.00           H  
ATOM    218  HB3 ARG A  36      91.574 -22.071  28.808  1.00  0.00           H  
ATOM    219  HB2 ARG A  36      92.295 -21.781  27.266  1.00  0.00           H  
ATOM    220  HG3 ARG A  36      89.275 -21.824  27.611  1.00  0.00           H  
ATOM    221  HG2 ARG A  36      90.153 -23.315  27.427  1.00  0.00           H  
ATOM    222  HD3 ARG A  36      91.163 -22.217  25.230  1.00  0.00           H  
ATOM    223  HD2 ARG A  36      89.801 -21.126  25.365  1.00  0.00           H  
ATOM    224  HE  ARG A  36      88.554 -23.501  25.598  1.00  0.00           H  
ATOM    225 HH12 ARG A  36      89.893 -22.599  21.849  1.00  0.00           H  
ATOM    226 HH11 ARG A  36      90.563 -21.762  23.228  1.00  0.00           H  
ATOM    227 HH22 ARG A  36      88.134 -24.036  22.121  1.00  0.00           H  
ATOM    228 HH21 ARG A  36      87.541 -24.463  23.714  1.00  0.00           H  
ATOM    229  N   THR A  37      91.973 -18.752  26.162  1.00  8.37           N  
ATOM    230  CA  THR A  37      91.768 -17.928  24.969  1.00  8.63           C  
ATOM    231  C   THR A  37      91.323 -18.758  23.744  1.00  8.91           C  
ATOM    232  O   THR A  37      91.658 -19.938  23.626  1.00  8.31           O  
ATOM    233  CB  THR A  37      93.050 -17.137  24.600  1.00 11.71           C  
ATOM    234  OG1 THR A  37      94.127 -17.986  24.250  1.00 12.57           O  
ATOM    235  CG2 THR A  37      93.500 -16.170  25.705  1.00 13.71           C  
ATOM    236  H   THR A  37      92.931 -18.960  26.404  1.00  0.00           H  
ATOM    237  HA  THR A  37      90.990 -17.204  25.203  1.00  0.00           H  
ATOM    238  HB  THR A  37      92.837 -16.535  23.716  1.00  0.00           H  
ATOM    239  HG1 THR A  37      94.916 -17.452  24.138  1.00  0.00           H  
ATOM    240 HG21 THR A  37      94.361 -15.582  25.388  1.00  0.00           H  
ATOM    241 HG22 THR A  37      92.701 -15.471  25.958  1.00  0.00           H  
ATOM    242 HG23 THR A  37      93.777 -16.699  26.617  1.00  0.00           H  
ATOM    243  N   ILE A  38      90.571 -18.092  22.856  1.00  8.07           N  
ATOM    244  CA  ILE A  38      90.103 -18.615  21.576  1.00  8.08           C  
ATOM    245  C   ILE A  38      90.197 -17.498  20.522  1.00  7.33           C  
ATOM    246  O   ILE A  38      89.806 -16.362  20.795  1.00  8.60           O  
ATOM    247  CB  ILE A  38      88.643 -19.165  21.665  1.00  8.25           C  
ATOM    248  CG1 ILE A  38      88.181 -19.825  20.344  1.00  8.24           C  
ATOM    249  CD1 ILE A  38      86.870 -20.613  20.467  1.00  9.22           C  
ATOM    250  CG2 ILE A  38      87.601 -18.138  22.164  1.00  9.10           C  
ATOM    251  H   ILE A  38      90.321 -17.129  23.045  1.00  0.00           H  
ATOM    252  HA  ILE A  38      90.763 -19.428  21.263  1.00  0.00           H  
ATOM    253  HB  ILE A  38      88.669 -19.956  22.413  1.00  0.00           H  
ATOM    254 HG13 ILE A  38      88.958 -20.497  19.981  1.00  0.00           H  
ATOM    255 HG12 ILE A  38      88.059 -19.068  19.571  1.00  0.00           H  
ATOM    256 HD11 ILE A  38      86.743 -21.290  19.624  1.00  0.00           H  
ATOM    257 HD12 ILE A  38      86.846 -21.211  21.378  1.00  0.00           H  
ATOM    258 HD13 ILE A  38      86.009 -19.944  20.477  1.00  0.00           H  
ATOM    259 HG21 ILE A  38      86.626 -18.600  22.319  1.00  0.00           H  
ATOM    260 HG22 ILE A  38      87.894 -17.720  23.125  1.00  0.00           H  
ATOM    261 HG23 ILE A  38      87.457 -17.315  21.465  1.00  0.00           H  
ATOM    262  N   LYS A  39      90.716 -17.844  19.335  1.00  7.44           N  
ATOM    263  CA  LYS A  39      90.789 -16.945  18.185  1.00  8.29           C  
ATOM    264  C   LYS A  39      89.433 -16.919  17.471  1.00  7.62           C  
ATOM    265  O   LYS A  39      88.963 -17.971  17.033  1.00  8.11           O  
ATOM    266  CB  LYS A  39      91.890 -17.420  17.220  1.00 10.25           C  
ATOM    267  CG  LYS A  39      93.310 -17.327  17.793  1.00 13.29           C  
ATOM    268  CD  LYS A  39      94.345 -17.858  16.794  1.00 19.33           C  
ATOM    269  CE  LYS A  39      95.768 -17.880  17.362  1.00 25.02           C  
ATOM    270  NZ  LYS A  39      96.700 -18.514  16.416  1.00 36.40           N1+
ATOM    271  H   LYS A  39      91.018 -18.795  19.176  1.00  0.00           H  
ATOM    272  HA  LYS A  39      91.040 -15.937  18.525  1.00  0.00           H  
ATOM    273  HB3 LYS A  39      91.855 -16.815  16.313  1.00  0.00           H  
ATOM    274  HB2 LYS A  39      91.691 -18.448  16.912  1.00  0.00           H  
ATOM    275  HG3 LYS A  39      93.375 -17.899  18.719  1.00  0.00           H  
ATOM    276  HG2 LYS A  39      93.539 -16.292  18.050  1.00  0.00           H  
ATOM    277  HD3 LYS A  39      94.322 -17.248  15.890  1.00  0.00           H  
ATOM    278  HD2 LYS A  39      94.062 -18.866  16.485  1.00  0.00           H  
ATOM    279  HE3 LYS A  39      95.792 -18.442  18.296  1.00  0.00           H  
ATOM    280  HE2 LYS A  39      96.108 -16.867  17.583  1.00  0.00           H  
ATOM    281  HZ1 LYS A  39      96.394 -19.459  16.230  1.00  0.00           H  
ATOM    282  HZ2 LYS A  39      96.710 -17.992  15.551  1.00  0.00           H  
ATOM    283  HZ3 LYS A  39      97.629 -18.531  16.812  1.00  0.00           H  
ATOM    284  N   LEU A  40      88.849 -15.718  17.356  1.00  7.13           N  
ATOM    285  CA  LEU A  40      87.568 -15.488  16.696  1.00  7.64           C  
ATOM    286  C   LEU A  40      87.719 -14.467  15.564  1.00  7.63           C  
ATOM    287  O   LEU A  40      88.650 -13.663  15.563  1.00  7.69           O  
ATOM    288  CB  LEU A  40      86.528 -14.958  17.710  1.00  8.24           C  
ATOM    289  CG  LEU A  40      86.245 -15.862  18.923  1.00  8.94           C  
ATOM    290  CD1 LEU A  40      85.278 -15.152  19.887  1.00  8.69           C  
ATOM    291  CD2 LEU A  40      85.712 -17.245  18.516  1.00  8.87           C  
ATOM    292  H   LEU A  40      89.298 -14.894  17.735  1.00  0.00           H  
ATOM    293  HA  LEU A  40      87.210 -16.419  16.263  1.00  0.00           H  
ATOM    294  HB3 LEU A  40      85.583 -14.777  17.193  1.00  0.00           H  
ATOM    295  HB2 LEU A  40      86.850 -13.984  18.070  1.00  0.00           H  
ATOM    296  HG  LEU A  40      87.180 -16.006  19.465  1.00  0.00           H  
ATOM    297 HD11 LEU A  40      85.586 -15.289  20.920  1.00  0.00           H  
ATOM    298 HD12 LEU A  40      85.229 -14.080  19.701  1.00  0.00           H  
ATOM    299 HD13 LEU A  40      84.260 -15.532  19.792  1.00  0.00           H  
ATOM    300 HD21 LEU A  40      85.100 -17.692  19.299  1.00  0.00           H  
ATOM    301 HD22 LEU A  40      85.103 -17.189  17.615  1.00  0.00           H  
ATOM    302 HD23 LEU A  40      86.527 -17.938  18.314  1.00  0.00           H  
ATOM    303  N   GLN A  41      86.739 -14.501  14.655  1.00  8.60           N  
ATOM    304  CA  GLN A  41      86.493 -13.489  13.641  1.00  9.93           C  
ATOM    305  C   GLN A  41      85.078 -12.949  13.844  1.00  8.85           C  
ATOM    306  O   GLN A  41      84.136 -13.733  13.950  1.00  9.98           O  
ATOM    307  CB  GLN A  41      86.678 -14.093  12.237  1.00 12.49           C  
ATOM    308  CG  GLN A  41      88.160 -14.358  11.930  1.00 17.98           C  
ATOM    309  CD  GLN A  41      88.393 -14.837  10.501  1.00 20.57           C  
ATOM    310  OE1 GLN A  41      87.879 -15.876  10.097  1.00 29.65           O  
ATOM    311  NE2 GLN A  41      89.198 -14.095   9.740  1.00 32.10           N  
ATOM    312  H   GLN A  41      86.029 -15.220  14.729  1.00  0.00           H  
ATOM    313  HA  GLN A  41      87.195 -12.662  13.756  1.00  0.00           H  
ATOM    314  HB3 GLN A  41      86.283 -13.402  11.492  1.00  0.00           H  
ATOM    315  HB2 GLN A  41      86.098 -15.013  12.139  1.00  0.00           H  
ATOM    316  HG3 GLN A  41      88.550 -15.116  12.605  1.00  0.00           H  
ATOM    317  HG2 GLN A  41      88.740 -13.452  12.112  1.00  0.00           H  
ATOM    318 HE22 GLN A  41      89.400 -14.370   8.791  1.00  0.00           H  
ATOM    319 HE21 GLN A  41      89.644 -13.272  10.125  1.00  0.00           H  
ATOM    320  N   ALA A  42      84.970 -11.616  13.892  1.00  7.57           N  
ATOM    321  CA  ALA A  42      83.713 -10.889  14.000  1.00  7.42           C  
ATOM    322  C   ALA A  42      83.345 -10.313  12.632  1.00  7.52           C  
ATOM    323  O   ALA A  42      84.231  -9.865  11.903  1.00  7.69           O  
ATOM    324  CB  ALA A  42      83.890  -9.754  15.018  1.00  8.29           C  
ATOM    325  H   ALA A  42      85.802 -11.047  13.795  1.00  0.00           H  
ATOM    326  HA  ALA A  42      82.918 -11.548  14.350  1.00  0.00           H  
ATOM    327  HB1 ALA A  42      82.958  -9.208  15.171  1.00  0.00           H  
ATOM    328  HB2 ALA A  42      84.205 -10.145  15.985  1.00  0.00           H  
ATOM    329  HB3 ALA A  42      84.646  -9.038  14.693  1.00  0.00           H  
ATOM    330  N   ASN A  43      82.035 -10.252  12.348  1.00  7.63           N  
ATOM    331  CA  ASN A  43      81.452  -9.630  11.149  1.00  7.53           C  
ATOM    332  C   ASN A  43      81.453  -8.079  11.176  1.00  8.00           C  
ATOM    333  O   ASN A  43      80.551  -7.441  10.632  1.00  7.00           O  
ATOM    334  CB  ASN A  43      80.073 -10.266  10.865  1.00  7.93           C  
ATOM    335  CG  ASN A  43      78.953  -9.923  11.852  1.00  7.56           C  
ATOM    336  OD1 ASN A  43      79.201  -9.504  12.980  1.00  7.97           O  
ATOM    337  ND2 ASN A  43      77.706 -10.113  11.425  1.00  8.32           N  
ATOM    338  H   ASN A  43      81.371 -10.626  13.012  1.00  0.00           H  
ATOM    339  HA  ASN A  43      82.083  -9.881  10.296  1.00  0.00           H  
ATOM    340  HB3 ASN A  43      80.168 -11.350  10.823  1.00  0.00           H  
ATOM    341  HB2 ASN A  43      79.759  -9.965   9.872  1.00  0.00           H  
ATOM    342 HD22 ASN A  43      76.924  -9.875  12.023  1.00  0.00           H  
ATOM    343 HD21 ASN A  43      77.528 -10.445  10.488  1.00  0.00           H  
ATOM    344  N   PHE A  44      82.483  -7.515  11.821  1.00  7.84           N  
ATOM    345  CA  PHE A  44      82.819  -6.105  11.910  1.00  7.92           C  
ATOM    346  C   PHE A  44      84.020  -5.868  10.989  1.00  9.34           C  
ATOM    347  O   PHE A  44      84.967  -6.655  11.014  1.00  9.64           O  
ATOM    348  CB  PHE A  44      83.169  -5.756  13.374  1.00  8.17           C  
ATOM    349  CG  PHE A  44      82.002  -5.529  14.329  1.00  9.01           C  
ATOM    350  CD1 PHE A  44      80.846  -6.342  14.313  1.00 11.09           C  
ATOM    351  CE1 PHE A  44      79.843  -6.150  15.247  1.00 11.48           C  
ATOM    352  CZ  PHE A  44      79.979  -5.190  16.238  1.00  9.59           C  
ATOM    353  CE2 PHE A  44      81.125  -4.411  16.300  1.00 12.13           C  
ATOM    354  CD2 PHE A  44      82.140  -4.587  15.370  1.00 11.54           C  
ATOM    355  H   PHE A  44      83.180  -8.135  12.210  1.00  0.00           H  
ATOM    356  HA  PHE A  44      81.988  -5.481  11.578  1.00  0.00           H  
ATOM    357  HB3 PHE A  44      83.762  -4.842  13.377  1.00  0.00           H  
ATOM    358  HB2 PHE A  44      83.818  -6.522  13.803  1.00  0.00           H  
ATOM    359  HD1 PHE A  44      80.706  -7.118  13.583  1.00  0.00           H  
ATOM    360  HE1 PHE A  44      78.954  -6.758  15.197  1.00  0.00           H  
ATOM    361  HZ  PHE A  44      79.191  -5.054  16.964  1.00  0.00           H  
ATOM    362  HE2 PHE A  44      81.233  -3.670  17.077  1.00  0.00           H  
ATOM    363  HD2 PHE A  44      83.039  -3.999  15.452  1.00  0.00           H  
ATOM    364  N   PHE A  45      83.943  -4.807  10.180  1.00  7.65           N  
ATOM    365  CA  PHE A  45      84.901  -4.502   9.123  1.00  8.35           C  
ATOM    366  C   PHE A  45      85.464  -3.102   9.387  1.00  8.78           C  
ATOM    367  O   PHE A  45      84.717  -2.128   9.294  1.00  8.27           O  
ATOM    368  CB  PHE A  45      84.182  -4.621   7.760  1.00  8.33           C  
ATOM    369  CG  PHE A  45      83.750  -6.039   7.407  1.00  9.15           C  
ATOM    370  CD1 PHE A  45      82.515  -6.555   7.860  1.00  7.95           C  
ATOM    371  CE1 PHE A  45      82.201  -7.894   7.668  1.00  9.79           C  
ATOM    372  CZ  PHE A  45      83.105  -8.740   7.041  1.00  9.97           C  
ATOM    373  CE2 PHE A  45      84.322  -8.252   6.589  1.00 10.53           C  
ATOM    374  CD2 PHE A  45      84.658  -6.919   6.784  1.00  9.77           C  
ATOM    375  H   PHE A  45      83.120  -4.219  10.205  1.00  0.00           H  
ATOM    376  HA  PHE A  45      85.734  -5.208   9.125  1.00  0.00           H  
ATOM    377  HB3 PHE A  45      84.834  -4.250   6.971  1.00  0.00           H  
ATOM    378  HB2 PHE A  45      83.304  -3.976   7.733  1.00  0.00           H  
ATOM    379  HD1 PHE A  45      81.811  -5.922   8.374  1.00  0.00           H  
ATOM    380  HE1 PHE A  45      81.255  -8.280   8.016  1.00  0.00           H  
ATOM    381  HZ  PHE A  45      82.865  -9.782   6.895  1.00  0.00           H  
ATOM    382  HE2 PHE A  45      85.011  -8.916   6.089  1.00  0.00           H  
ATOM    383  HD2 PHE A  45      85.621  -6.563   6.457  1.00  0.00           H  
ATOM    384  N   GLU A  46      86.755  -3.042   9.761  1.00  9.43           N  
ATOM    385  CA  GLU A  46      87.470  -1.837  10.198  1.00 10.74           C  
ATOM    386  C   GLU A  46      87.419  -0.698   9.171  1.00 11.04           C  
ATOM    387  O   GLU A  46      87.747  -0.918   8.007  1.00  9.44           O  
ATOM    388  CB  GLU A  46      88.938  -2.186  10.525  1.00 15.17           C  
ATOM    389  CG  GLU A  46      89.085  -3.195  11.680  1.00 20.40           C  
ATOM    390  CD  GLU A  46      90.528  -3.560  12.036  1.00 27.58           C  
ATOM    391  OE1 GLU A  46      91.455  -2.860  11.569  1.00 25.24           O  
ATOM    392  OE2 GLU A  46      90.685  -4.523  12.819  1.00 37.09           O1-
ATOM    393  H   GLU A  46      87.287  -3.899   9.815  1.00  0.00           H  
ATOM    394  HA  GLU A  46      86.989  -1.492  11.116  1.00  0.00           H  
ATOM    395  HB3 GLU A  46      89.475  -1.271  10.777  1.00  0.00           H  
ATOM    396  HB2 GLU A  46      89.426  -2.586   9.634  1.00  0.00           H  
ATOM    397  HG3 GLU A  46      88.565  -4.118  11.432  1.00  0.00           H  
ATOM    398  HG2 GLU A  46      88.615  -2.793  12.576  1.00  0.00           H  
ATOM    399  N   MET A  47      87.014   0.491   9.638  1.00 10.24           N  
ATOM    400  CA  MET A  47      86.913   1.707   8.843  1.00 10.79           C  
ATOM    401  C   MET A  47      88.056   2.660   9.210  1.00 11.31           C  
ATOM    402  O   MET A  47      88.269   2.933  10.393  1.00 11.88           O  
ATOM    403  CB  MET A  47      85.561   2.413   9.084  1.00 11.20           C  
ATOM    404  CG  MET A  47      84.314   1.534   8.907  1.00 11.33           C  
ATOM    405  SD  MET A  47      82.752   2.396   9.252  1.00 11.46           S  
ATOM    406  CE  MET A  47      82.604   3.433   7.774  1.00 11.76           C  
ATOM    407  H   MET A  47      86.761   0.586  10.614  1.00  0.00           H  
ATOM    408  HA  MET A  47      86.965   1.450   7.788  1.00  0.00           H  
ATOM    409  HB3 MET A  47      85.493   3.266   8.410  1.00  0.00           H  
ATOM    410  HB2 MET A  47      85.537   2.831  10.089  1.00  0.00           H  
ATOM    411  HG3 MET A  47      84.363   0.685   9.587  1.00  0.00           H  
ATOM    412  HG2 MET A  47      84.278   1.119   7.900  1.00  0.00           H  
ATOM    413  HE1 MET A  47      81.686   4.018   7.819  1.00  0.00           H  
ATOM    414  HE2 MET A  47      83.443   4.121   7.691  1.00  0.00           H  
ATOM    415  HE3 MET A  47      82.574   2.813   6.877  1.00  0.00           H  
ATOM    416  N   ASP A  48      88.716   3.193   8.173  1.00 12.72           N  
ATOM    417  CA  ASP A  48      89.612   4.343   8.252  1.00 15.60           C  
ATOM    418  C   ASP A  48      88.812   5.571   7.809  1.00 14.99           C  
ATOM    419  O   ASP A  48      88.335   5.615   6.676  1.00 15.61           O  
ATOM    420  CB  ASP A  48      90.900   4.185   7.412  1.00 20.51           C  
ATOM    421  CG  ASP A  48      91.683   2.899   7.702  1.00 28.50           C  
ATOM    422  OD1 ASP A  48      91.815   2.558   8.900  1.00 32.75           O  
ATOM    423  OD2 ASP A  48      92.214   2.327   6.726  1.00 44.88           O1-
ATOM    424  H   ASP A  48      88.465   2.903   7.236  1.00  0.00           H  
ATOM    425  HA  ASP A  48      89.925   4.492   9.288  1.00  0.00           H  
ATOM    426  HB3 ASP A  48      91.566   5.035   7.564  1.00  0.00           H  
ATOM    427  HB2 ASP A  48      90.634   4.188   6.356  1.00  0.00           H  
ATOM    428  N   ILE A  49      88.666   6.522   8.738  1.00 14.20           N  
ATOM    429  CA  ILE A  49      87.894   7.753   8.589  1.00 16.17           C  
ATOM    430  C   ILE A  49      88.914   8.916   8.593  1.00 16.18           C  
ATOM    431  O   ILE A  49      89.811   8.899   9.439  1.00 16.57           O  
ATOM    432  CB  ILE A  49      86.971   7.927   9.839  1.00 18.90           C  
ATOM    433  CG1 ILE A  49      86.089   6.690  10.139  1.00 19.52           C  
ATOM    434  CD1 ILE A  49      85.119   6.272   9.026  1.00 19.54           C  
ATOM    435  CG2 ILE A  49      86.099   9.198   9.786  1.00 19.83           C  
ATOM    436  H   ILE A  49      89.107   6.397   9.637  1.00  0.00           H  
ATOM    437  HA  ILE A  49      87.296   7.727   7.678  1.00  0.00           H  
ATOM    438  HB  ILE A  49      87.611   8.042  10.717  1.00  0.00           H  
ATOM    439 HG13 ILE A  49      85.517   6.885  11.044  1.00  0.00           H  
ATOM    440 HG12 ILE A  49      86.720   5.835  10.385  1.00  0.00           H  
ATOM    441 HD11 ILE A  49      84.426   5.516   9.395  1.00  0.00           H  
ATOM    442 HD12 ILE A  49      84.524   7.108   8.663  1.00  0.00           H  
ATOM    443 HD13 ILE A  49      85.653   5.842   8.178  1.00  0.00           H  
ATOM    444 HG21 ILE A  49      85.438   9.262  10.651  1.00  0.00           H  
ATOM    445 HG22 ILE A  49      86.701  10.101   9.792  1.00  0.00           H  
ATOM    446 HG23 ILE A  49      85.478   9.222   8.892  1.00  0.00           H  
ATOM    447  N   PRO A  50      88.804   9.899   7.668  1.00 16.66           N  
ATOM    448  CA  PRO A  50      89.706  11.067   7.680  1.00 18.91           C  
ATOM    449  C   PRO A  50      89.437  12.014   8.864  1.00 19.80           C  
ATOM    450  O   PRO A  50      88.355  11.990   9.446  1.00 20.69           O  
ATOM    451  CB  PRO A  50      89.435  11.743   6.333  1.00 17.80           C  
ATOM    452  CG  PRO A  50      87.984  11.424   6.043  1.00 18.40           C  
ATOM    453  CD  PRO A  50      87.809  10.010   6.599  1.00 17.94           C  
ATOM    454  HA  PRO A  50      90.748  10.743   7.721  1.00  0.00           H  
ATOM    455  HB3 PRO A  50      90.067  11.288   5.569  1.00  0.00           H  
ATOM    456  HB2 PRO A  50      89.639  12.814   6.324  1.00  0.00           H  
ATOM    457  HG3 PRO A  50      87.763  11.518   4.983  1.00  0.00           H  
ATOM    458  HG2 PRO A  50      87.339  12.114   6.587  1.00  0.00           H  
ATOM    459  HD2 PRO A  50      86.786   9.852   6.943  1.00  0.00           H  
ATOM    460  HD3 PRO A  50      88.032   9.264   5.837  1.00  0.00           H  
ATOM    461  N   LYS A  51      90.449  12.822   9.204  1.00 24.37           N  
ATOM    462  CA  LYS A  51      90.443  13.719  10.363  1.00 29.06           C  
ATOM    463  C   LYS A  51      89.905  15.132  10.048  1.00 29.40           C  
ATOM    464  O   LYS A  51      90.106  16.042  10.850  1.00 30.87           O  
ATOM    465  CB  LYS A  51      91.867  13.723  10.960  1.00 32.46           C  
ATOM    466  CG  LYS A  51      92.248  12.339  11.518  1.00 35.81           C  
ATOM    467  CD  LYS A  51      93.629  12.270  12.177  1.00 40.55           C  
ATOM    468  CE  LYS A  51      93.901  10.870  12.747  1.00 42.75           C  
ATOM    469  NZ  LYS A  51      95.169  10.828  13.491  1.00 46.17           N1+
ATOM    470  H   LYS A  51      91.307  12.795   8.672  1.00  0.00           H  
ATOM    471  HA  LYS A  51      89.772  13.315  11.125  1.00  0.00           H  
ATOM    472  HB3 LYS A  51      91.925  14.449  11.770  1.00  0.00           H  
ATOM    473  HB2 LYS A  51      92.593  14.042  10.211  1.00  0.00           H  
ATOM    474  HG3 LYS A  51      92.197  11.586  10.732  1.00  0.00           H  
ATOM    475  HG2 LYS A  51      91.504  12.058  12.260  1.00  0.00           H  
ATOM    476  HD3 LYS A  51      93.691  13.011  12.974  1.00  0.00           H  
ATOM    477  HD2 LYS A  51      94.396  12.533  11.448  1.00  0.00           H  
ATOM    478  HE3 LYS A  51      93.932  10.132  11.945  1.00  0.00           H  
ATOM    479  HE2 LYS A  51      93.098  10.575  13.424  1.00  0.00           H  
ATOM    480  HZ1 LYS A  51      95.131  11.485  14.258  1.00  0.00           H  
ATOM    481  HZ2 LYS A  51      95.317   9.897  13.854  1.00  0.00           H  
ATOM    482  HZ3 LYS A  51      95.931  11.074  12.876  1.00  0.00           H  
ATOM    483  N   ILE A  52      89.228  15.294   8.899  1.00 28.77           N  
ATOM    484  CA  ILE A  52      88.672  16.561   8.421  1.00 32.28           C  
ATOM    485  C   ILE A  52      87.271  16.845   9.000  1.00 29.08           C  
ATOM    486  O   ILE A  52      86.565  15.920   9.402  1.00 26.86           O  
ATOM    487  CB  ILE A  52      88.566  16.562   6.864  1.00 37.63           C  
ATOM    488  CG1 ILE A  52      87.570  15.530   6.265  1.00 42.73           C  
ATOM    489  CD1 ILE A  52      87.342  15.691   4.755  1.00 44.71           C  
ATOM    490  CG2 ILE A  52      89.964  16.428   6.230  1.00 37.68           C  
ATOM    491  H   ILE A  52      89.075  14.494   8.303  1.00  0.00           H  
ATOM    492  HA  ILE A  52      89.334  17.374   8.725  1.00  0.00           H  
ATOM    493  HB  ILE A  52      88.201  17.549   6.576  1.00  0.00           H  
ATOM    494 HG13 ILE A  52      86.594  15.596   6.743  1.00  0.00           H  
ATOM    495 HG12 ILE A  52      87.927  14.521   6.466  1.00  0.00           H  
ATOM    496 HD11 ILE A  52      86.398  15.233   4.456  1.00  0.00           H  
ATOM    497 HD12 ILE A  52      87.298  16.742   4.466  1.00  0.00           H  
ATOM    498 HD13 ILE A  52      88.136  15.213   4.181  1.00  0.00           H  
ATOM    499 HG21 ILE A  52      89.932  16.595   5.153  1.00  0.00           H  
ATOM    500 HG22 ILE A  52      90.656  17.161   6.646  1.00  0.00           H  
ATOM    501 HG23 ILE A  52      90.389  15.438   6.397  1.00  0.00           H  
ATOM    502  N   ASP A  53      86.874  18.127   8.969  1.00 26.21           N  
ATOM    503  CA  ASP A  53      85.484  18.549   9.159  1.00 26.29           C  
ATOM    504  C   ASP A  53      84.670  18.296   7.881  1.00 26.71           C  
ATOM    505  O   ASP A  53      85.173  18.507   6.776  1.00 24.14           O  
ATOM    506  CB  ASP A  53      85.341  20.031   9.578  1.00 27.85           C  
ATOM    507  CG  ASP A  53      86.146  20.413  10.823  1.00 27.89           C  
ATOM    508  OD1 ASP A  53      86.074  19.652  11.813  1.00 27.02           O  
ATOM    509  OD2 ASP A  53      86.752  21.506  10.795  1.00 32.10           O1-
ATOM    510  H   ASP A  53      87.509  18.841   8.643  1.00  0.00           H  
ATOM    511  HA  ASP A  53      85.056  17.942   9.958  1.00  0.00           H  
ATOM    512  HB3 ASP A  53      84.296  20.286   9.756  1.00  0.00           H  
ATOM    513  HB2 ASP A  53      85.674  20.663   8.753  1.00  0.00           H  
ATOM    514  N   ILE A  54      83.414  17.877   8.080  1.00 25.95           N  
ATOM    515  CA  ILE A  54      82.400  17.731   7.039  1.00 25.08           C  
ATOM    516  C   ILE A  54      81.204  18.631   7.403  1.00 22.72           C  
ATOM    517  O   ILE A  54      81.023  18.983   8.568  1.00 21.98           O  
ATOM    518  CB  ILE A  54      81.962  16.246   6.864  1.00 28.05           C  
ATOM    519  CG1 ILE A  54      81.186  15.646   8.062  1.00 26.51           C  
ATOM    520  CD1 ILE A  54      80.794  14.169   7.914  1.00 28.93           C  
ATOM    521  CG2 ILE A  54      83.190  15.395   6.481  1.00 28.18           C  
ATOM    522  H   ILE A  54      83.087  17.734   9.028  1.00  0.00           H  
ATOM    523  HA  ILE A  54      82.791  18.085   6.083  1.00  0.00           H  
ATOM    524  HB  ILE A  54      81.289  16.218   6.006  1.00  0.00           H  
ATOM    525 HG13 ILE A  54      80.268  16.210   8.225  1.00  0.00           H  
ATOM    526 HG12 ILE A  54      81.780  15.750   8.969  1.00  0.00           H  
ATOM    527 HD11 ILE A  54      80.177  13.858   8.756  1.00  0.00           H  
ATOM    528 HD12 ILE A  54      80.225  13.993   7.002  1.00  0.00           H  
ATOM    529 HD13 ILE A  54      81.668  13.517   7.906  1.00  0.00           H  
ATOM    530 HG21 ILE A  54      82.909  14.393   6.166  1.00  0.00           H  
ATOM    531 HG22 ILE A  54      83.741  15.845   5.654  1.00  0.00           H  
ATOM    532 HG23 ILE A  54      83.883  15.295   7.317  1.00  0.00           H  
ATOM    533  N   TYR A  55      80.453  19.048   6.379  1.00 20.28           N  
ATOM    534  CA  TYR A  55      79.560  20.204   6.432  1.00 19.59           C  
ATOM    535  C   TYR A  55      78.115  19.721   6.354  1.00 18.41           C  
ATOM    536  O   TYR A  55      77.750  19.109   5.356  1.00 16.44           O  
ATOM    537  CB  TYR A  55      79.907  21.143   5.254  1.00 20.50           C  
ATOM    538  CG  TYR A  55      81.334  21.659   5.289  1.00 21.42           C  
ATOM    539  CD1 TYR A  55      82.400  20.831   4.875  1.00 22.45           C  
ATOM    540  CE1 TYR A  55      83.731  21.240   5.061  1.00 24.49           C  
ATOM    541  CZ  TYR A  55      84.003  22.498   5.629  1.00 29.26           C  
ATOM    542  OH  TYR A  55      85.292  22.898   5.814  1.00 32.09           O  
ATOM    543  CE2 TYR A  55      82.942  23.356   5.978  1.00 28.47           C  
ATOM    544  CD2 TYR A  55      81.610  22.943   5.796  1.00 25.32           C  
ATOM    545  H   TYR A  55      80.630  18.678   5.453  1.00  0.00           H  
ATOM    546  HA  TYR A  55      79.700  20.764   7.360  1.00  0.00           H  
ATOM    547  HB3 TYR A  55      79.225  21.995   5.246  1.00  0.00           H  
ATOM    548  HB2 TYR A  55      79.765  20.626   4.307  1.00  0.00           H  
ATOM    549  HD1 TYR A  55      82.206  19.857   4.454  1.00  0.00           H  
ATOM    550  HE1 TYR A  55      84.538  20.582   4.775  1.00  0.00           H  
ATOM    551  HH  TYR A  55      85.934  22.222   5.583  1.00  0.00           H  
ATOM    552  HE2 TYR A  55      83.149  24.331   6.394  1.00  0.00           H  
ATOM    553  HD2 TYR A  55      80.808  23.607   6.069  1.00  0.00           H  
ATOM    554  N   HIS A  56      77.337  20.008   7.406  1.00 17.98           N  
ATOM    555  CA  HIS A  56      75.939  19.619   7.555  1.00 17.42           C  
ATOM    556  C   HIS A  56      75.029  20.796   7.165  1.00 17.11           C  
ATOM    557  O   HIS A  56      75.200  21.904   7.676  1.00 15.92           O  
ATOM    558  CB  HIS A  56      75.734  19.175   9.018  1.00 19.21           C  
ATOM    559  CG  HIS A  56      74.346  18.742   9.424  1.00 21.59           C  
ATOM    560  ND1 HIS A  56      73.925  18.801  10.757  1.00 24.84           N  
ATOM    561  CE1 HIS A  56      72.674  18.364  10.741  1.00 26.82           C  
ATOM    562  NE2 HIS A  56      72.261  18.024   9.521  1.00 26.40           N  
ATOM    563  CD2 HIS A  56      73.317  18.236   8.655  1.00 23.31           C  
ATOM    564  H   HIS A  56      77.716  20.549   8.173  1.00  0.00           H  
ATOM    565  HA  HIS A  56      75.723  18.765   6.910  1.00  0.00           H  
ATOM    566  HB3 HIS A  56      76.026  19.984   9.687  1.00  0.00           H  
ATOM    567  HB2 HIS A  56      76.410  18.349   9.241  1.00  0.00           H  
ATOM    568  HE1 HIS A  56      72.054  18.292  11.622  1.00  0.00           H  
ATOM    569  HD2 HIS A  56      73.246  18.025   7.599  1.00  0.00           H  
ATOM    570  HE2 HIS A  56      71.344  17.661   9.287  1.00  0.00           H  
ATOM    571  N   TYR A  57      74.068  20.500   6.279  1.00 16.14           N  
ATOM    572  CA  TYR A  57      73.036  21.407   5.785  1.00 16.66           C  
ATOM    573  C   TYR A  57      71.669  20.779   6.057  1.00 18.04           C  
ATOM    574  O   TYR A  57      71.502  19.573   5.864  1.00 16.01           O  
ATOM    575  CB  TYR A  57      73.203  21.630   4.264  1.00 15.26           C  
ATOM    576  CG  TYR A  57      74.543  22.208   3.849  1.00 15.32           C  
ATOM    577  CD1 TYR A  57      75.658  21.360   3.688  1.00 15.19           C  
ATOM    578  CE1 TYR A  57      76.922  21.906   3.406  1.00 15.10           C  
ATOM    579  CZ  TYR A  57      77.080  23.298   3.277  1.00 15.82           C  
ATOM    580  OH  TYR A  57      78.317  23.829   3.058  1.00 16.77           O  
ATOM    581  CE2 TYR A  57      75.958  24.142   3.381  1.00 15.69           C  
ATOM    582  CD2 TYR A  57      74.690  23.597   3.658  1.00 15.73           C  
ATOM    583  H   TYR A  57      74.015  19.558   5.910  1.00  0.00           H  
ATOM    584  HA  TYR A  57      73.087  22.363   6.305  1.00  0.00           H  
ATOM    585  HB3 TYR A  57      72.416  22.296   3.907  1.00  0.00           H  
ATOM    586  HB2 TYR A  57      73.059  20.689   3.732  1.00  0.00           H  
ATOM    587  HD1 TYR A  57      75.556  20.292   3.818  1.00  0.00           H  
ATOM    588  HE1 TYR A  57      77.773  21.252   3.315  1.00  0.00           H  
ATOM    589  HH  TYR A  57      78.314  24.790   3.064  1.00  0.00           H  
ATOM    590  HE2 TYR A  57      76.068  25.210   3.269  1.00  0.00           H  
ATOM    591  HD2 TYR A  57      73.837  24.251   3.750  1.00  0.00           H  
ATOM    592  N   GLU A  58      70.708  21.623   6.457  1.00 20.35           N  
ATOM    593  CA  GLU A  58      69.311  21.245   6.583  1.00 21.86           C  
ATOM    594  C   GLU A  58      68.564  21.537   5.274  1.00 20.32           C  
ATOM    595  O   GLU A  58      68.648  22.651   4.753  1.00 15.79           O  
ATOM    596  CB  GLU A  58      68.657  21.924   7.800  1.00 25.37           C  
ATOM    597  CG  GLU A  58      67.214  21.426   8.036  1.00 26.99           C  
ATOM    598  CD  GLU A  58      66.609  21.967   9.325  1.00 29.90           C  
ATOM    599  OE1 GLU A  58      66.252  23.165   9.327  1.00 30.82           O  
ATOM    600  OE2 GLU A  58      66.504  21.169  10.282  1.00 34.54           O1-
ATOM    601  H   GLU A  58      70.908  22.611   6.557  1.00  0.00           H  
ATOM    602  HA  GLU A  58      69.288  20.183   6.796  1.00  0.00           H  
ATOM    603  HB3 GLU A  58      68.660  23.008   7.670  1.00  0.00           H  
ATOM    604  HB2 GLU A  58      69.260  21.723   8.688  1.00  0.00           H  
ATOM    605  HG3 GLU A  58      67.201  20.336   8.074  1.00  0.00           H  
ATOM    606  HG2 GLU A  58      66.561  21.714   7.212  1.00  0.00           H  
ATOM    607  N   LEU A  59      67.826  20.525   4.801  1.00 21.20           N  
ATOM    608  CA  LEU A  59      66.918  20.604   3.665  1.00 24.17           C  
ATOM    609  C   LEU A  59      65.468  20.666   4.157  1.00 25.02           C  
ATOM    610  O   LEU A  59      65.127  20.039   5.160  1.00 25.56           O  
ATOM    611  CB  LEU A  59      67.131  19.394   2.727  1.00 26.93           C  
ATOM    612  CG  LEU A  59      68.136  19.672   1.589  1.00 29.12           C  
ATOM    613  CD1 LEU A  59      69.540  20.040   2.098  1.00 29.59           C  
ATOM    614  CD2 LEU A  59      68.179  18.499   0.597  1.00 29.29           C  
ATOM    615  H   LEU A  59      67.816  19.650   5.312  1.00  0.00           H  
ATOM    616  HA  LEU A  59      67.129  21.513   3.115  1.00  0.00           H  
ATOM    617  HB3 LEU A  59      66.181  19.129   2.259  1.00  0.00           H  
ATOM    618  HB2 LEU A  59      67.430  18.512   3.296  1.00  0.00           H  
ATOM    619  HG  LEU A  59      67.758  20.531   1.031  1.00  0.00           H  
ATOM    620 HD11 LEU A  59      70.314  19.771   1.380  1.00  0.00           H  
ATOM    621 HD12 LEU A  59      69.621  21.113   2.265  1.00  0.00           H  
ATOM    622 HD13 LEU A  59      69.766  19.544   3.041  1.00  0.00           H  
ATOM    623 HD21 LEU A  59      68.243  18.867  -0.426  1.00  0.00           H  
ATOM    624 HD22 LEU A  59      69.032  17.845   0.774  1.00  0.00           H  
ATOM    625 HD23 LEU A  59      67.285  17.878   0.664  1.00  0.00           H  
ATOM    626  N   ASP A  60      64.637  21.391   3.397  1.00 23.15           N  
ATOM    627  CA  ASP A  60      63.186  21.408   3.542  1.00 25.00           C  
ATOM    628  C   ASP A  60      62.608  21.314   2.128  1.00 23.46           C  
ATOM    629  O   ASP A  60      62.817  22.218   1.322  1.00 21.66           O  
ATOM    630  CB  ASP A  60      62.675  22.655   4.301  1.00 28.37           C  
ATOM    631  CG  ASP A  60      61.157  22.696   4.516  1.00 32.89           C  
ATOM    632  OD1 ASP A  60      60.555  21.609   4.666  1.00 40.11           O  
ATOM    633  OD2 ASP A  60      60.637  23.829   4.609  1.00 36.50           O1-
ATOM    634  H   ASP A  60      65.003  21.888   2.596  1.00  0.00           H  
ATOM    635  HA  ASP A  60      62.876  20.519   4.094  1.00  0.00           H  
ATOM    636  HB3 ASP A  60      62.941  23.540   3.730  1.00  0.00           H  
ATOM    637  HB2 ASP A  60      63.167  22.733   5.270  1.00  0.00           H  
ATOM    638  N   ILE A  61      61.903  20.206   1.878  1.00 22.48           N  
ATOM    639  CA  ILE A  61      61.297  19.857   0.602  1.00 21.80           C  
ATOM    640  C   ILE A  61      59.776  20.066   0.737  1.00 21.82           C  
ATOM    641  O   ILE A  61      59.178  19.486   1.641  1.00 21.34           O  
ATOM    642  CB  ILE A  61      61.598  18.361   0.287  1.00 22.19           C  
ATOM    643  CG1 ILE A  61      63.119  18.112   0.113  1.00 20.66           C  
ATOM    644  CD1 ILE A  61      63.513  16.630   0.021  1.00 21.27           C  
ATOM    645  CG2 ILE A  61      60.849  17.831  -0.942  1.00 24.56           C  
ATOM    646  H   ILE A  61      61.756  19.539   2.621  1.00  0.00           H  
ATOM    647  HA  ILE A  61      61.689  20.480  -0.203  1.00  0.00           H  
ATOM    648  HB  ILE A  61      61.267  17.768   1.142  1.00  0.00           H  
ATOM    649 HG13 ILE A  61      63.675  18.549   0.942  1.00  0.00           H  
ATOM    650 HG12 ILE A  61      63.475  18.626  -0.778  1.00  0.00           H  
ATOM    651 HD11 ILE A  61      64.581  16.506   0.202  1.00  0.00           H  
ATOM    652 HD12 ILE A  61      62.982  16.032   0.761  1.00  0.00           H  
ATOM    653 HD13 ILE A  61      63.303  16.215  -0.965  1.00  0.00           H  
ATOM    654 HG21 ILE A  61      61.030  16.766  -1.077  1.00  0.00           H  
ATOM    655 HG22 ILE A  61      59.768  17.943  -0.867  1.00  0.00           H  
ATOM    656 HG23 ILE A  61      61.196  18.356  -1.831  1.00  0.00           H  
ATOM    657  N   LYS A  62      59.188  20.881  -0.154  1.00 23.67           N  
ATOM    658  CA  LYS A  62      57.757  21.197  -0.178  1.00 26.26           C  
ATOM    659  C   LYS A  62      57.184  20.922  -1.584  1.00 25.81           C  
ATOM    660  O   LYS A  62      57.718  21.482  -2.544  1.00 25.70           O  
ATOM    661  CB  LYS A  62      57.551  22.664   0.249  1.00 28.18           C  
ATOM    662  CG  LYS A  62      57.670  22.830   1.775  1.00 30.64           C  
ATOM    663  CD  LYS A  62      57.198  24.196   2.286  1.00 33.41           C  
ATOM    664  CE  LYS A  62      57.140  24.231   3.819  1.00 35.58           C  
ATOM    665  NZ  LYS A  62      56.723  25.551   4.317  1.00 36.09           N1+
ATOM    666  H   LYS A  62      59.751  21.333  -0.865  1.00  0.00           H  
ATOM    667  HA  LYS A  62      57.250  20.602   0.571  1.00  0.00           H  
ATOM    668  HB3 LYS A  62      56.543  22.968  -0.035  1.00  0.00           H  
ATOM    669  HB2 LYS A  62      58.233  23.333  -0.279  1.00  0.00           H  
ATOM    670  HG3 LYS A  62      58.704  22.668   2.082  1.00  0.00           H  
ATOM    671  HG2 LYS A  62      57.086  22.054   2.272  1.00  0.00           H  
ATOM    672  HD3 LYS A  62      56.213  24.423   1.875  1.00  0.00           H  
ATOM    673  HD2 LYS A  62      57.874  24.970   1.922  1.00  0.00           H  
ATOM    674  HE3 LYS A  62      58.112  23.987   4.244  1.00  0.00           H  
ATOM    675  HE2 LYS A  62      56.435  23.486   4.187  1.00  0.00           H  
ATOM    676  HZ1 LYS A  62      57.382  26.250   4.006  1.00  0.00           H  
ATOM    677  HZ2 LYS A  62      55.803  25.768   3.964  1.00  0.00           H  
ATOM    678  HZ3 LYS A  62      56.702  25.533   5.326  1.00  0.00           H  
ATOM    679  N   PRO A  63      56.116  20.090  -1.704  1.00 27.12           N  
ATOM    680  CA  PRO A  63      55.364  19.398  -0.630  1.00 27.53           C  
ATOM    681  C   PRO A  63      56.163  18.312   0.117  1.00 28.76           C  
ATOM    682  O   PRO A  63      56.963  17.600  -0.490  1.00 27.43           O  
ATOM    683  CB  PRO A  63      54.149  18.797  -1.358  1.00 27.62           C  
ATOM    684  CG  PRO A  63      54.612  18.616  -2.790  1.00 27.63           C  
ATOM    685  CD  PRO A  63      55.488  19.841  -3.001  1.00 27.95           C  
ATOM    686  HA  PRO A  63      55.011  20.137   0.092  1.00  0.00           H  
ATOM    687  HB3 PRO A  63      53.322  19.508  -1.328  1.00  0.00           H  
ATOM    688  HB2 PRO A  63      53.787  17.865  -0.919  1.00  0.00           H  
ATOM    689  HG3 PRO A  63      53.797  18.533  -3.509  1.00  0.00           H  
ATOM    690  HG2 PRO A  63      55.216  17.712  -2.856  1.00  0.00           H  
ATOM    691  HD2 PRO A  63      56.207  19.694  -3.801  1.00  0.00           H  
ATOM    692  HD3 PRO A  63      54.877  20.707  -3.260  1.00  0.00           H  
ATOM    693  N   GLU A  64      55.945  18.264   1.442  1.00 32.14           N  
ATOM    694  CA  GLU A  64      56.707  17.463   2.401  1.00 33.50           C  
ATOM    695  C   GLU A  64      56.159  16.043   2.658  1.00 33.14           C  
ATOM    696  O   GLU A  64      56.800  15.304   3.405  1.00 34.74           O  
ATOM    697  CB  GLU A  64      56.855  18.252   3.730  1.00 32.98           C  
ATOM    698  CG  GLU A  64      55.548  18.714   4.417  1.00 33.71           C  
ATOM    699  CD  GLU A  64      55.161  20.151   4.060  1.00 37.54           C  
ATOM    700  OE1 GLU A  64      55.631  21.058   4.781  1.00 39.20           O  
ATOM    701  OE2 GLU A  64      54.418  20.318   3.068  1.00 37.32           O1-
ATOM    702  H   GLU A  64      55.279  18.907   1.854  1.00  0.00           H  
ATOM    703  HA  GLU A  64      57.713  17.314   2.004  1.00  0.00           H  
ATOM    704  HB3 GLU A  64      57.499  19.116   3.561  1.00  0.00           H  
ATOM    705  HB2 GLU A  64      57.417  17.646   4.442  1.00  0.00           H  
ATOM    706  HG3 GLU A  64      55.682  18.671   5.499  1.00  0.00           H  
ATOM    707  HG2 GLU A  64      54.720  18.040   4.193  1.00  0.00           H  
ATOM    708  N   LYS A  65      55.006  15.673   2.070  1.00 37.09           N  
ATOM    709  CA  LYS A  65      54.325  14.399   2.349  1.00 38.72           C  
ATOM    710  C   LYS A  65      54.876  13.196   1.544  1.00 33.20           C  
ATOM    711  O   LYS A  65      54.400  12.078   1.739  1.00 33.05           O  
ATOM    712  CB  LYS A  65      52.803  14.592   2.149  1.00 43.81           C  
ATOM    713  CG  LYS A  65      51.936  13.551   2.887  1.00 49.99           C  
ATOM    714  CD  LYS A  65      50.430  13.741   2.680  1.00 55.35           C  
ATOM    715  CE  LYS A  65      49.620  12.682   3.442  1.00 56.42           C  
ATOM    716  NZ  LYS A  65      48.176  12.828   3.200  1.00 56.24           N1+
ATOM    717  H   LYS A  65      54.530  16.318   1.457  1.00  0.00           H  
ATOM    718  HA  LYS A  65      54.484  14.155   3.401  1.00  0.00           H  
ATOM    719  HB3 LYS A  65      52.563  14.616   1.085  1.00  0.00           H  
ATOM    720  HB2 LYS A  65      52.520  15.571   2.541  1.00  0.00           H  
ATOM    721  HG3 LYS A  65      52.161  13.592   3.953  1.00  0.00           H  
ATOM    722  HG2 LYS A  65      52.181  12.541   2.567  1.00  0.00           H  
ATOM    723  HD3 LYS A  65      50.203  13.685   1.614  1.00  0.00           H  
ATOM    724  HD2 LYS A  65      50.138  14.740   3.007  1.00  0.00           H  
ATOM    725  HE3 LYS A  65      49.807  12.763   4.514  1.00  0.00           H  
ATOM    726  HE2 LYS A  65      49.922  11.680   3.137  1.00  0.00           H  
ATOM    727  HZ1 LYS A  65      47.985  12.716   2.215  1.00  0.00           H  
ATOM    728  HZ2 LYS A  65      47.674  12.124   3.721  1.00  0.00           H  
ATOM    729  HZ3 LYS A  65      47.874  13.745   3.498  1.00  0.00           H  
ATOM    730  N   CYS A  66      55.859  13.419   0.656  1.00 28.25           N  
ATOM    731  CA  CYS A  66      56.441  12.389  -0.208  1.00 24.68           C  
ATOM    732  C   CYS A  66      57.151  11.261   0.572  1.00 21.91           C  
ATOM    733  O   CYS A  66      57.789  11.558   1.585  1.00 25.62           O  
ATOM    734  CB  CYS A  66      57.434  13.009  -1.205  1.00 23.80           C  
ATOM    735  SG  CYS A  66      56.493  13.596  -2.627  1.00 23.50           S  
ATOM    736  H   CYS A  66      56.223  14.354   0.545  1.00  0.00           H  
ATOM    737  HA  CYS A  66      55.595  11.982  -0.757  1.00  0.00           H  
ATOM    738  HB3 CYS A  66      58.163  12.284  -1.569  1.00  0.00           H  
ATOM    739  HB2 CYS A  66      57.993  13.833  -0.759  1.00  0.00           H  
ATOM    740  HG  CYS A  66      57.548  14.013  -3.332  1.00  0.00           H  
ATOM    741  N   PRO A  67      57.090  10.008   0.048  1.00 19.80           N  
ATOM    742  CA  PRO A  67      57.971   8.904   0.481  1.00 18.50           C  
ATOM    743  C   PRO A  67      59.461   9.271   0.512  1.00 17.12           C  
ATOM    744  O   PRO A  67      59.917  10.067  -0.309  1.00 15.64           O  
ATOM    745  CB  PRO A  67      57.713   7.792  -0.552  1.00 20.41           C  
ATOM    746  CG  PRO A  67      56.304   8.050  -1.045  1.00 21.39           C  
ATOM    747  CD  PRO A  67      56.222   9.570  -1.050  1.00 20.97           C  
ATOM    748  HA  PRO A  67      57.633   8.584   1.468  1.00  0.00           H  
ATOM    749  HB3 PRO A  67      57.826   6.792  -0.131  1.00  0.00           H  
ATOM    750  HB2 PRO A  67      58.403   7.873  -1.394  1.00  0.00           H  
ATOM    751  HG3 PRO A  67      55.590   7.650  -0.324  1.00  0.00           H  
ATOM    752  HG2 PRO A  67      56.093   7.602  -2.016  1.00  0.00           H  
ATOM    753  HD2 PRO A  67      56.605   9.974  -1.989  1.00  0.00           H  
ATOM    754  HD3 PRO A  67      55.184   9.882  -0.932  1.00  0.00           H  
ATOM    755  N   ARG A  68      60.182   8.673   1.470  1.00 16.18           N  
ATOM    756  CA  ARG A  68      61.606   8.899   1.715  1.00 15.23           C  
ATOM    757  C   ARG A  68      62.501   8.647   0.484  1.00 14.18           C  
ATOM    758  O   ARG A  68      63.471   9.378   0.299  1.00 14.56           O  
ATOM    759  CB  ARG A  68      62.016   8.041   2.927  1.00 15.47           C  
ATOM    760  CG  ARG A  68      63.386   8.388   3.525  1.00 15.39           C  
ATOM    761  CD  ARG A  68      63.654   7.616   4.820  1.00 15.91           C  
ATOM    762  NE  ARG A  68      64.984   7.919   5.357  1.00 15.77           N  
ATOM    763  CZ  ARG A  68      65.550   7.329   6.422  1.00 16.21           C  
ATOM    764  NH1 ARG A  68      64.940   6.327   7.069  1.00 16.10           N  
ATOM    765  NH2 ARG A  68      66.749   7.750   6.840  1.00 16.92           N1+
ATOM    766  H   ARG A  68      59.722   8.035   2.103  1.00  0.00           H  
ATOM    767  HA  ARG A  68      61.716   9.951   1.986  1.00  0.00           H  
ATOM    768  HB3 ARG A  68      61.988   6.983   2.658  1.00  0.00           H  
ATOM    769  HB2 ARG A  68      61.270   8.172   3.712  1.00  0.00           H  
ATOM    770  HG3 ARG A  68      63.365   9.446   3.777  1.00  0.00           H  
ATOM    771  HG2 ARG A  68      64.198   8.245   2.813  1.00  0.00           H  
ATOM    772  HD3 ARG A  68      63.510   6.545   4.672  1.00  0.00           H  
ATOM    773  HD2 ARG A  68      62.944   7.933   5.584  1.00  0.00           H  
ATOM    774  HE  ARG A  68      65.490   8.680   4.919  1.00  0.00           H  
ATOM    775 HH12 ARG A  68      65.382   5.877   7.857  1.00  0.00           H  
ATOM    776 HH11 ARG A  68      64.040   5.996   6.751  1.00  0.00           H  
ATOM    777 HH22 ARG A  68      67.204   7.324   7.635  1.00  0.00           H  
ATOM    778 HH21 ARG A  68      67.205   8.514   6.356  1.00  0.00           H  
ATOM    779  N   ARG A  69      62.129   7.663  -0.357  1.00 14.45           N  
ATOM    780  CA  ARG A  69      62.792   7.358  -1.625  1.00 15.76           C  
ATOM    781  C   ARG A  69      62.577   8.439  -2.698  1.00 16.08           C  
ATOM    782  O   ARG A  69      63.532   8.746  -3.407  1.00 15.92           O  
ATOM    783  CB  ARG A  69      62.353   5.962  -2.116  1.00 17.16           C  
ATOM    784  CG  ARG A  69      62.997   5.498  -3.441  1.00 21.51           C  
ATOM    785  CD  ARG A  69      64.498   5.185  -3.322  1.00 26.50           C  
ATOM    786  NE  ARG A  69      65.113   4.914  -4.628  1.00 29.56           N  
ATOM    787  CZ  ARG A  69      65.688   5.822  -5.435  1.00 32.03           C  
ATOM    788  NH1 ARG A  69      65.746   7.117  -5.101  1.00 31.81           N  
ATOM    789  NH2 ARG A  69      66.223   5.424  -6.595  1.00 32.39           N1+
ATOM    790  H   ARG A  69      61.307   7.117  -0.142  1.00  0.00           H  
ATOM    791  HA  ARG A  69      63.862   7.321  -1.415  1.00  0.00           H  
ATOM    792  HB3 ARG A  69      61.270   5.958  -2.245  1.00  0.00           H  
ATOM    793  HB2 ARG A  69      62.565   5.224  -1.341  1.00  0.00           H  
ATOM    794  HG3 ARG A  69      62.779   6.147  -4.290  1.00  0.00           H  
ATOM    795  HG2 ARG A  69      62.500   4.554  -3.671  1.00  0.00           H  
ATOM    796  HD3 ARG A  69      64.566   4.212  -2.834  1.00  0.00           H  
ATOM    797  HD2 ARG A  69      65.068   5.865  -2.691  1.00  0.00           H  
ATOM    798  HE  ARG A  69      65.056   3.959  -4.951  1.00  0.00           H  
ATOM    799 HH12 ARG A  69      66.184   7.787  -5.718  1.00  0.00           H  
ATOM    800 HH11 ARG A  69      65.279   7.446  -4.267  1.00  0.00           H  
ATOM    801 HH22 ARG A  69      66.647   6.094  -7.221  1.00  0.00           H  
ATOM    802 HH21 ARG A  69      66.231   4.445  -6.847  1.00  0.00           H  
ATOM    803  N   VAL A  70      61.364   9.016  -2.778  1.00 15.98           N  
ATOM    804  CA  VAL A  70      61.045  10.126  -3.682  1.00 14.70           C  
ATOM    805  C   VAL A  70      61.814  11.412  -3.308  1.00 14.06           C  
ATOM    806  O   VAL A  70      62.242  12.124  -4.212  1.00 12.99           O  
ATOM    807  CB  VAL A  70      59.512  10.409  -3.748  1.00 16.25           C  
ATOM    808  CG1 VAL A  70      59.111  11.698  -4.498  1.00 16.67           C  
ATOM    809  CG2 VAL A  70      58.762   9.215  -4.365  1.00 16.94           C  
ATOM    810  H   VAL A  70      60.628   8.731  -2.149  1.00  0.00           H  
ATOM    811  HA  VAL A  70      61.374   9.834  -4.682  1.00  0.00           H  
ATOM    812  HB  VAL A  70      59.141  10.511  -2.730  1.00  0.00           H  
ATOM    813 HG11 VAL A  70      58.031  11.754  -4.638  1.00  0.00           H  
ATOM    814 HG12 VAL A  70      59.398  12.592  -3.949  1.00  0.00           H  
ATOM    815 HG13 VAL A  70      59.570  11.743  -5.487  1.00  0.00           H  
ATOM    816 HG21 VAL A  70      57.686   9.388  -4.382  1.00  0.00           H  
ATOM    817 HG22 VAL A  70      59.083   9.034  -5.392  1.00  0.00           H  
ATOM    818 HG23 VAL A  70      58.931   8.298  -3.801  1.00  0.00           H  
ATOM    819  N   ASN A  71      62.049  11.646  -2.003  1.00 12.46           N  
ATOM    820  CA  ASN A  71      62.917  12.715  -1.489  1.00 12.80           C  
ATOM    821  C   ASN A  71      64.394  12.533  -1.888  1.00 12.83           C  
ATOM    822  O   ASN A  71      65.056  13.536  -2.151  1.00 12.53           O  
ATOM    823  CB  ASN A  71      62.764  12.844   0.040  1.00 13.48           C  
ATOM    824  CG  ASN A  71      61.367  13.276   0.507  1.00 14.33           C  
ATOM    825  OD1 ASN A  71      60.618  13.920  -0.226  1.00 14.51           O  
ATOM    826  ND2 ASN A  71      61.023  12.936   1.749  1.00 14.85           N  
ATOM    827  H   ASN A  71      61.646  11.025  -1.314  1.00  0.00           H  
ATOM    828  HA  ASN A  71      62.583  13.652  -1.923  1.00  0.00           H  
ATOM    829  HB3 ASN A  71      63.469  13.582   0.423  1.00  0.00           H  
ATOM    830  HB2 ASN A  71      63.023  11.896   0.507  1.00  0.00           H  
ATOM    831 HD22 ASN A  71      60.111  13.181   2.107  1.00  0.00           H  
ATOM    832 HD21 ASN A  71      61.673  12.430   2.336  1.00  0.00           H  
ATOM    833  N   ARG A  72      64.882  11.281  -1.971  1.00 12.13           N  
ATOM    834  CA  ARG A  72      66.218  10.966  -2.491  1.00 12.88           C  
ATOM    835  C   ARG A  72      66.340  11.218  -4.006  1.00 14.17           C  
ATOM    836  O   ARG A  72      67.388  11.707  -4.424  1.00 13.93           O  
ATOM    837  CB  ARG A  72      66.622   9.517  -2.158  1.00 12.56           C  
ATOM    838  CG  ARG A  72      66.738   9.201  -0.660  1.00 12.38           C  
ATOM    839  CD  ARG A  72      66.992   7.704  -0.430  1.00 12.63           C  
ATOM    840  NE  ARG A  72      66.889   7.327   0.986  1.00 13.97           N  
ATOM    841  CZ  ARG A  72      67.833   7.500   1.926  1.00 14.76           C  
ATOM    842  NH1 ARG A  72      68.992   8.113   1.648  1.00 14.51           N  
ATOM    843  NH2 ARG A  72      67.616   7.036   3.162  1.00 16.98           N1+
ATOM    844  H   ARG A  72      64.288  10.497  -1.739  1.00  0.00           H  
ATOM    845  HA  ARG A  72      66.929  11.629  -1.995  1.00  0.00           H  
ATOM    846  HB3 ARG A  72      67.583   9.296  -2.621  1.00  0.00           H  
ATOM    847  HB2 ARG A  72      65.910   8.834  -2.615  1.00  0.00           H  
ATOM    848  HG3 ARG A  72      65.864   9.520  -0.102  1.00  0.00           H  
ATOM    849  HG2 ARG A  72      67.572   9.780  -0.263  1.00  0.00           H  
ATOM    850  HD3 ARG A  72      67.998   7.440  -0.757  1.00  0.00           H  
ATOM    851  HD2 ARG A  72      66.312   7.103  -1.033  1.00  0.00           H  
ATOM    852  HE  ARG A  72      66.016   6.899   1.258  1.00  0.00           H  
ATOM    853 HH12 ARG A  72      69.692   8.263   2.361  1.00  0.00           H  
ATOM    854 HH11 ARG A  72      69.167   8.466   0.719  1.00  0.00           H  
ATOM    855 HH22 ARG A  72      68.322   7.143   3.876  1.00  0.00           H  
ATOM    856 HH21 ARG A  72      66.760   6.547   3.384  1.00  0.00           H  
ATOM    857  N   GLU A  73      65.274  10.940  -4.787  1.00 14.39           N  
ATOM    858  CA  GLU A  73      65.172  11.307  -6.210  1.00 17.45           C  
ATOM    859  C   GLU A  73      65.171  12.831  -6.409  1.00 15.26           C  
ATOM    860  O   GLU A  73      65.821  13.316  -7.336  1.00 13.54           O  
ATOM    861  CB  GLU A  73      63.898  10.722  -6.862  1.00 22.01           C  
ATOM    862  CG  GLU A  73      63.817   9.187  -6.865  1.00 27.82           C  
ATOM    863  CD  GLU A  73      62.490   8.654  -7.409  1.00 33.89           C  
ATOM    864  OE1 GLU A  73      61.967   9.257  -8.372  1.00 40.78           O  
ATOM    865  OE2 GLU A  73      62.022   7.642  -6.844  1.00 38.06           O1-
ATOM    866  H   GLU A  73      64.448  10.527  -4.376  1.00  0.00           H  
ATOM    867  HA  GLU A  73      66.043  10.899  -6.727  1.00  0.00           H  
ATOM    868  HB3 GLU A  73      63.845  11.070  -7.895  1.00  0.00           H  
ATOM    869  HB2 GLU A  73      63.009  11.123  -6.379  1.00  0.00           H  
ATOM    870  HG3 GLU A  73      63.932   8.816  -5.853  1.00  0.00           H  
ATOM    871  HG2 GLU A  73      64.631   8.767  -7.456  1.00  0.00           H  
ATOM    872  N   ILE A  74      64.466  13.545  -5.509  1.00 13.64           N  
ATOM    873  CA  ILE A  74      64.385  15.002  -5.458  1.00 12.99           C  
ATOM    874  C   ILE A  74      65.763  15.674  -5.287  1.00 13.02           C  
ATOM    875  O   ILE A  74      66.042  16.648  -5.982  1.00 13.14           O  
ATOM    876  CB  ILE A  74      63.356  15.522  -4.403  1.00 12.49           C  
ATOM    877  CG1 ILE A  74      61.905  15.283  -4.884  1.00 11.58           C  
ATOM    878  CD1 ILE A  74      60.858  15.076  -3.795  1.00 11.54           C  
ATOM    879  CG2 ILE A  74      63.525  16.998  -3.969  1.00 12.33           C  
ATOM    880  H   ILE A  74      63.937  13.051  -4.801  1.00  0.00           H  
ATOM    881  HA  ILE A  74      63.989  15.284  -6.423  1.00  0.00           H  
ATOM    882  HB  ILE A  74      63.487  14.926  -3.506  1.00  0.00           H  
ATOM    883 HG13 ILE A  74      61.855  14.439  -5.571  1.00  0.00           H  
ATOM    884 HG12 ILE A  74      61.564  16.151  -5.434  1.00  0.00           H  
ATOM    885 HD11 ILE A  74      59.876  14.987  -4.256  1.00  0.00           H  
ATOM    886 HD12 ILE A  74      61.010  14.164  -3.232  1.00  0.00           H  
ATOM    887 HD13 ILE A  74      60.835  15.905  -3.095  1.00  0.00           H  
ATOM    888 HG21 ILE A  74      62.719  17.311  -3.309  1.00  0.00           H  
ATOM    889 HG22 ILE A  74      64.451  17.156  -3.415  1.00  0.00           H  
ATOM    890 HG23 ILE A  74      63.525  17.672  -4.825  1.00  0.00           H  
ATOM    891  N   VAL A  75      66.604  15.119  -4.403  1.00 12.22           N  
ATOM    892  CA  VAL A  75      67.946  15.628  -4.135  1.00 12.40           C  
ATOM    893  C   VAL A  75      68.996  15.177  -5.173  1.00 12.81           C  
ATOM    894  O   VAL A  75      69.902  15.958  -5.456  1.00 13.71           O  
ATOM    895  CB  VAL A  75      68.388  15.270  -2.690  1.00 12.19           C  
ATOM    896  CG1 VAL A  75      69.886  15.466  -2.371  1.00 12.26           C  
ATOM    897  CG2 VAL A  75      67.541  16.078  -1.694  1.00 12.51           C  
ATOM    898  H   VAL A  75      66.304  14.322  -3.859  1.00  0.00           H  
ATOM    899  HA  VAL A  75      67.903  16.716  -4.193  1.00  0.00           H  
ATOM    900  HB  VAL A  75      68.170  14.215  -2.516  1.00  0.00           H  
ATOM    901 HG11 VAL A  75      70.081  15.308  -1.311  1.00  0.00           H  
ATOM    902 HG12 VAL A  75      70.518  14.761  -2.911  1.00  0.00           H  
ATOM    903 HG13 VAL A  75      70.221  16.474  -2.613  1.00  0.00           H  
ATOM    904 HG21 VAL A  75      67.878  15.922  -0.671  1.00  0.00           H  
ATOM    905 HG22 VAL A  75      67.607  17.146  -1.900  1.00  0.00           H  
ATOM    906 HG23 VAL A  75      66.488  15.801  -1.737  1.00  0.00           H  
ATOM    907  N   GLU A  76      68.850  13.971  -5.752  1.00 13.67           N  
ATOM    908  CA  GLU A  76      69.745  13.436  -6.786  1.00 16.56           C  
ATOM    909  C   GLU A  76      69.760  14.294  -8.063  1.00 16.39           C  
ATOM    910  O   GLU A  76      70.824  14.760  -8.472  1.00 15.47           O  
ATOM    911  CB  GLU A  76      69.395  11.957  -7.066  1.00 19.80           C  
ATOM    912  CG  GLU A  76      70.204  11.309  -8.210  1.00 23.92           C  
ATOM    913  CD  GLU A  76      69.854   9.836  -8.399  1.00 29.36           C  
ATOM    914  OE1 GLU A  76      68.704   9.572  -8.812  1.00 31.64           O  
ATOM    915  OE2 GLU A  76      70.745   9.000  -8.136  1.00 34.64           O1-
ATOM    916  H   GLU A  76      68.087  13.369  -5.470  1.00  0.00           H  
ATOM    917  HA  GLU A  76      70.757  13.457  -6.376  1.00  0.00           H  
ATOM    918  HB3 GLU A  76      68.329  11.873  -7.286  1.00  0.00           H  
ATOM    919  HB2 GLU A  76      69.555  11.381  -6.154  1.00  0.00           H  
ATOM    920  HG3 GLU A  76      71.273  11.407  -8.017  1.00  0.00           H  
ATOM    921  HG2 GLU A  76      70.007  11.809  -9.158  1.00  0.00           H  
ATOM    922  N   HIS A  77      68.569  14.512  -8.639  1.00 16.07           N  
ATOM    923  CA  HIS A  77      68.366  15.372  -9.803  1.00 17.63           C  
ATOM    924  C   HIS A  77      68.616  16.869  -9.513  1.00 17.88           C  
ATOM    925  O   HIS A  77      69.004  17.571 -10.445  1.00 17.38           O  
ATOM    926  CB  HIS A  77      66.934  15.199 -10.316  1.00 18.98           C  
ATOM    927  CG  HIS A  77      66.605  14.126 -11.311  1.00 24.01           C  
ATOM    928  ND1 HIS A  77      65.992  12.926 -10.941  1.00 26.27           N  
ATOM    929  CE1 HIS A  77      65.712  12.320 -12.086  1.00 27.70           C  
ATOM    930  NE2 HIS A  77      66.099  13.021 -13.153  1.00 27.82           N  
ATOM    931  CD2 HIS A  77      66.688  14.182 -12.686  1.00 26.61           C  
ATOM    932  H   HIS A  77      67.743  14.076  -8.251  1.00  0.00           H  
ATOM    933  HA  HIS A  77      69.061  15.074 -10.591  1.00  0.00           H  
ATOM    934  HB3 HIS A  77      66.602  16.131 -10.766  1.00  0.00           H  
ATOM    935  HB2 HIS A  77      66.309  14.963  -9.467  1.00  0.00           H  
ATOM    936  HE1 HIS A  77      65.222  11.359 -12.145  1.00  0.00           H  
ATOM    937  HD2 HIS A  77      67.072  14.944 -13.348  1.00  0.00           H  
ATOM    938  HE2 HIS A  77      65.986  12.750 -14.120  1.00  0.00           H  
ATOM    939  N   MET A  78      68.412  17.338  -8.263  1.00 17.39           N  
ATOM    940  CA  MET A  78      68.767  18.700  -7.836  1.00 17.72           C  
ATOM    941  C   MET A  78      70.281  18.939  -7.932  1.00 17.27           C  
ATOM    942  O   MET A  78      70.689  19.953  -8.491  1.00 15.46           O  
ATOM    943  CB  MET A  78      68.255  18.980  -6.406  1.00 19.83           C  
ATOM    944  CG  MET A  78      68.587  20.371  -5.828  1.00 22.03           C  
ATOM    945  SD  MET A  78      68.295  20.521  -4.047  1.00 25.47           S  
ATOM    946  CE  MET A  78      69.657  19.507  -3.408  1.00 26.61           C  
ATOM    947  H   MET A  78      68.078  16.715  -7.541  1.00  0.00           H  
ATOM    948  HA  MET A  78      68.277  19.402  -8.513  1.00  0.00           H  
ATOM    949  HB3 MET A  78      68.643  18.216  -5.739  1.00  0.00           H  
ATOM    950  HB2 MET A  78      67.174  18.867  -6.383  1.00  0.00           H  
ATOM    951  HG3 MET A  78      67.984  21.126  -6.334  1.00  0.00           H  
ATOM    952  HG2 MET A  78      69.626  20.652  -5.997  1.00  0.00           H  
ATOM    953  HE1 MET A  78      69.732  19.616  -2.326  1.00  0.00           H  
ATOM    954  HE2 MET A  78      69.494  18.455  -3.635  1.00  0.00           H  
ATOM    955  HE3 MET A  78      70.602  19.812  -3.854  1.00  0.00           H  
ATOM    956  N   VAL A  79      71.075  17.990  -7.408  1.00 15.37           N  
ATOM    957  CA  VAL A  79      72.537  18.021  -7.438  1.00 15.93           C  
ATOM    958  C   VAL A  79      73.114  18.049  -8.868  1.00 16.79           C  
ATOM    959  O   VAL A  79      74.039  18.819  -9.122  1.00 16.56           O  
ATOM    960  CB  VAL A  79      73.141  16.850  -6.608  1.00 16.27           C  
ATOM    961  CG1 VAL A  79      74.626  16.522  -6.880  1.00 16.11           C  
ATOM    962  CG2 VAL A  79      72.954  17.119  -5.104  1.00 15.83           C  
ATOM    963  H   VAL A  79      70.659  17.185  -6.958  1.00  0.00           H  
ATOM    964  HA  VAL A  79      72.830  18.954  -6.965  1.00  0.00           H  
ATOM    965  HB  VAL A  79      72.574  15.948  -6.841  1.00  0.00           H  
ATOM    966 HG11 VAL A  79      74.974  15.726  -6.223  1.00  0.00           H  
ATOM    967 HG12 VAL A  79      74.793  16.168  -7.897  1.00  0.00           H  
ATOM    968 HG13 VAL A  79      75.263  17.392  -6.713  1.00  0.00           H  
ATOM    969 HG21 VAL A  79      73.261  16.263  -4.502  1.00  0.00           H  
ATOM    970 HG22 VAL A  79      73.546  17.979  -4.794  1.00  0.00           H  
ATOM    971 HG23 VAL A  79      71.919  17.343  -4.850  1.00  0.00           H  
ATOM    972  N   GLN A  80      72.521  17.249  -9.771  1.00 18.92           N  
ATOM    973  CA  GLN A  80      72.868  17.189 -11.191  1.00 21.34           C  
ATOM    974  C   GLN A  80      72.509  18.472 -11.960  1.00 21.83           C  
ATOM    975  O   GLN A  80      73.350  18.969 -12.711  1.00 22.86           O  
ATOM    976  CB  GLN A  80      72.207  15.951 -11.825  1.00 23.08           C  
ATOM    977  CG  GLN A  80      72.827  14.626 -11.337  1.00 27.05           C  
ATOM    978  CD  GLN A  80      72.016  13.395 -11.747  1.00 30.01           C  
ATOM    979  OE1 GLN A  80      71.315  13.400 -12.757  1.00 33.42           O  
ATOM    980  NE2 GLN A  80      72.128  12.318 -10.967  1.00 29.83           N  
ATOM    981  H   GLN A  80      71.767  16.645  -9.472  1.00  0.00           H  
ATOM    982  HA  GLN A  80      73.951  17.066 -11.261  1.00  0.00           H  
ATOM    983  HB3 GLN A  80      72.289  15.998 -12.913  1.00  0.00           H  
ATOM    984  HB2 GLN A  80      71.139  15.964 -11.603  1.00  0.00           H  
ATOM    985  HG3 GLN A  80      72.907  14.631 -10.249  1.00  0.00           H  
ATOM    986  HG2 GLN A  80      73.843  14.525 -11.721  1.00  0.00           H  
ATOM    987 HE22 GLN A  80      71.618  11.476 -11.194  1.00  0.00           H  
ATOM    988 HE21 GLN A  80      72.707  12.339 -10.141  1.00  0.00           H  
ATOM    989  N   HIS A  81      71.286  18.991 -11.744  1.00 21.58           N  
ATOM    990  CA  HIS A  81      70.768  20.208 -12.374  1.00 20.74           C  
ATOM    991  C   HIS A  81      71.546  21.467 -11.951  1.00 20.32           C  
ATOM    992  O   HIS A  81      71.960  22.235 -12.818  1.00 21.70           O  
ATOM    993  CB  HIS A  81      69.254  20.334 -12.078  1.00 21.79           C  
ATOM    994  CG  HIS A  81      68.512  21.425 -12.821  1.00 24.37           C  
ATOM    995  ND1 HIS A  81      68.760  22.777 -12.646  1.00 24.77           N  
ATOM    996  CE1 HIS A  81      67.942  23.443 -13.464  1.00 23.93           C  
ATOM    997  NE2 HIS A  81      67.144  22.647 -14.165  1.00 25.18           N  
ATOM    998  CD2 HIS A  81      67.499  21.360 -13.753  1.00 25.31           C  
ATOM    999  H   HIS A  81      70.653  18.518 -11.112  1.00  0.00           H  
ATOM   1000  HA  HIS A  81      70.888  20.088 -13.453  1.00  0.00           H  
ATOM   1001  HB3 HIS A  81      69.088  20.475 -11.009  1.00  0.00           H  
ATOM   1002  HB2 HIS A  81      68.764  19.395 -12.336  1.00  0.00           H  
ATOM   1003  HD1 HIS A  81      69.440  23.188 -12.021  1.00  0.00           H  
ATOM   1004  HE1 HIS A  81      67.921  24.520 -13.539  1.00  0.00           H  
ATOM   1005  HD2 HIS A  81      67.007  20.491 -14.164  1.00  0.00           H  
ATOM   1006  N   PHE A  82      71.719  21.651 -10.633  1.00 17.80           N  
ATOM   1007  CA  PHE A  82      72.334  22.831 -10.024  1.00 17.42           C  
ATOM   1008  C   PHE A  82      73.852  22.695  -9.792  1.00 18.06           C  
ATOM   1009  O   PHE A  82      74.380  23.397  -8.931  1.00 18.26           O  
ATOM   1010  CB  PHE A  82      71.569  23.203  -8.728  1.00 16.63           C  
ATOM   1011  CG  PHE A  82      70.168  23.742  -8.955  1.00 15.02           C  
ATOM   1012  CD1 PHE A  82      70.004  25.055  -9.443  1.00 16.02           C  
ATOM   1013  CE1 PHE A  82      68.734  25.536  -9.726  1.00 15.49           C  
ATOM   1014  CZ  PHE A  82      67.624  24.724  -9.546  1.00 15.08           C  
ATOM   1015  CE2 PHE A  82      67.770  23.417  -9.096  1.00 14.71           C  
ATOM   1016  CD2 PHE A  82      69.033  22.915  -8.813  1.00 14.20           C  
ATOM   1017  H   PHE A  82      71.362  20.959  -9.985  1.00  0.00           H  
ATOM   1018  HA  PHE A  82      72.233  23.677 -10.706  1.00  0.00           H  
ATOM   1019  HB3 PHE A  82      72.101  23.979  -8.179  1.00  0.00           H  
ATOM   1020  HB2 PHE A  82      71.524  22.351  -8.050  1.00  0.00           H  
ATOM   1021  HD1 PHE A  82      70.864  25.692  -9.595  1.00  0.00           H  
ATOM   1022  HE1 PHE A  82      68.609  26.546 -10.089  1.00  0.00           H  
ATOM   1023  HZ  PHE A  82      66.645  25.114  -9.774  1.00  0.00           H  
ATOM   1024  HE2 PHE A  82      66.901  22.787  -8.978  1.00  0.00           H  
ATOM   1025  HD2 PHE A  82      69.132  21.897  -8.475  1.00  0.00           H  
ATOM   1026  N   LYS A  83      74.545  21.823 -10.550  1.00 20.59           N  
ATOM   1027  CA  LYS A  83      75.985  21.576 -10.396  1.00 24.63           C  
ATOM   1028  C   LYS A  83      76.858  22.821 -10.658  1.00 26.42           C  
ATOM   1029  O   LYS A  83      77.834  23.031  -9.942  1.00 27.82           O  
ATOM   1030  CB  LYS A  83      76.424  20.365 -11.260  1.00 26.47           C  
ATOM   1031  CG  LYS A  83      76.701  20.674 -12.746  1.00 28.67           C  
ATOM   1032  CD  LYS A  83      77.097  19.453 -13.580  1.00 30.90           C  
ATOM   1033  CE  LYS A  83      77.545  19.875 -14.988  1.00 31.94           C  
ATOM   1034  NZ  LYS A  83      77.828  18.710 -15.840  1.00 32.27           N1+
ATOM   1035  H   LYS A  83      74.062  21.266 -11.241  1.00  0.00           H  
ATOM   1036  HA  LYS A  83      76.138  21.300  -9.354  1.00  0.00           H  
ATOM   1037  HB3 LYS A  83      75.696  19.558 -11.166  1.00  0.00           H  
ATOM   1038  HB2 LYS A  83      77.349  19.971 -10.838  1.00  0.00           H  
ATOM   1039  HG3 LYS A  83      77.516  21.393 -12.830  1.00  0.00           H  
ATOM   1040  HG2 LYS A  83      75.822  21.144 -13.188  1.00  0.00           H  
ATOM   1041  HD3 LYS A  83      76.247  18.772 -13.647  1.00  0.00           H  
ATOM   1042  HD2 LYS A  83      77.897  18.906 -13.080  1.00  0.00           H  
ATOM   1043  HE3 LYS A  83      78.439  20.497 -14.931  1.00  0.00           H  
ATOM   1044  HE2 LYS A  83      76.768  20.472 -15.468  1.00  0.00           H  
ATOM   1045  HZ1 LYS A  83      78.563  18.158 -15.423  1.00  0.00           H  
ATOM   1046  HZ2 LYS A  83      76.994  18.147 -15.929  1.00  0.00           H  
ATOM   1047  HZ3 LYS A  83      78.121  19.023 -16.754  1.00  0.00           H  
ATOM   1048  N   THR A  84      76.501  23.618 -11.680  1.00 30.87           N  
ATOM   1049  CA  THR A  84      77.282  24.775 -12.119  1.00 31.49           C  
ATOM   1050  C   THR A  84      77.247  25.935 -11.105  1.00 31.32           C  
ATOM   1051  O   THR A  84      78.290  26.555 -10.897  1.00 33.13           O  
ATOM   1052  CB  THR A  84      76.798  25.296 -13.497  1.00 32.53           C  
ATOM   1053  OG1 THR A  84      75.415  25.608 -13.480  1.00 39.62           O  
ATOM   1054  CG2 THR A  84      77.054  24.300 -14.637  1.00 30.11           C  
ATOM   1055  H   THR A  84      75.674  23.409 -12.220  1.00  0.00           H  
ATOM   1056  HA  THR A  84      78.321  24.456 -12.222  1.00  0.00           H  
ATOM   1057  HB  THR A  84      77.332  26.217 -13.735  1.00  0.00           H  
ATOM   1058  HG1 THR A  84      75.148  25.868 -14.365  1.00  0.00           H  
ATOM   1059 HG21 THR A  84      76.758  24.718 -15.600  1.00  0.00           H  
ATOM   1060 HG22 THR A  84      78.111  24.043 -14.701  1.00  0.00           H  
ATOM   1061 HG23 THR A  84      76.496  23.374 -14.494  1.00  0.00           H  
ATOM   1062  N   GLN A  85      76.092  26.170 -10.458  1.00 30.15           N  
ATOM   1063  CA  GLN A  85      75.947  27.178  -9.410  1.00 28.71           C  
ATOM   1064  C   GLN A  85      76.424  26.666  -8.039  1.00 29.17           C  
ATOM   1065  O   GLN A  85      77.181  27.373  -7.375  1.00 29.75           O  
ATOM   1066  CB  GLN A  85      74.488  27.690  -9.374  1.00 29.63           C  
ATOM   1067  CG  GLN A  85      74.222  28.765  -8.293  1.00 30.50           C  
ATOM   1068  CD  GLN A  85      72.794  29.316  -8.313  1.00 30.28           C  
ATOM   1069  OE1 GLN A  85      72.171  29.425  -9.366  1.00 30.25           O  
ATOM   1070  NE2 GLN A  85      72.279  29.704  -7.144  1.00 28.98           N  
ATOM   1071  H   GLN A  85      75.276  25.618 -10.678  1.00  0.00           H  
ATOM   1072  HA  GLN A  85      76.571  28.036  -9.670  1.00  0.00           H  
ATOM   1073  HB3 GLN A  85      73.806  26.851  -9.229  1.00  0.00           H  
ATOM   1074  HB2 GLN A  85      74.247  28.103 -10.355  1.00  0.00           H  
ATOM   1075  HG3 GLN A  85      74.906  29.602  -8.435  1.00  0.00           H  
ATOM   1076  HG2 GLN A  85      74.423  28.366  -7.300  1.00  0.00           H  
ATOM   1077 HE22 GLN A  85      71.346  30.088  -7.109  1.00  0.00           H  
ATOM   1078 HE21 GLN A  85      72.816  29.624  -6.293  1.00  0.00           H  
ATOM   1079  N   ILE A  86      75.928  25.487  -7.624  1.00 25.76           N  
ATOM   1080  CA  ILE A  86      75.988  25.034  -6.234  1.00 26.16           C  
ATOM   1081  C   ILE A  86      77.018  23.896  -6.030  1.00 24.78           C  
ATOM   1082  O   ILE A  86      77.858  24.027  -5.145  1.00 27.34           O  
ATOM   1083  CB  ILE A  86      74.596  24.543  -5.717  1.00 25.55           C  
ATOM   1084  CG1 ILE A  86      73.414  25.503  -6.014  1.00 24.47           C  
ATOM   1085  CD1 ILE A  86      73.360  26.768  -5.148  1.00 24.18           C  
ATOM   1086  CG2 ILE A  86      74.605  24.159  -4.220  1.00 26.13           C  
ATOM   1087  H   ILE A  86      75.344  24.939  -8.242  1.00  0.00           H  
ATOM   1088  HA  ILE A  86      76.294  25.860  -5.589  1.00  0.00           H  
ATOM   1089  HB  ILE A  86      74.352  23.639  -6.271  1.00  0.00           H  
ATOM   1090 HG13 ILE A  86      72.483  24.956  -5.859  1.00  0.00           H  
ATOM   1091 HG12 ILE A  86      73.397  25.785  -7.066  1.00  0.00           H  
ATOM   1092 HD11 ILE A  86      72.637  27.476  -5.548  1.00  0.00           H  
ATOM   1093 HD12 ILE A  86      73.053  26.539  -4.127  1.00  0.00           H  
ATOM   1094 HD13 ILE A  86      74.329  27.265  -5.103  1.00  0.00           H  
ATOM   1095 HG21 ILE A  86      73.609  23.872  -3.881  1.00  0.00           H  
ATOM   1096 HG22 ILE A  86      75.264  23.317  -4.012  1.00  0.00           H  
ATOM   1097 HG23 ILE A  86      74.937  24.990  -3.597  1.00  0.00           H  
ATOM   1098  N   PHE A  87      76.939  22.795  -6.803  1.00 25.36           N  
ATOM   1099  CA  PHE A  87      77.678  21.552  -6.513  1.00 26.33           C  
ATOM   1100  C   PHE A  87      78.806  21.322  -7.538  1.00 29.98           C  
ATOM   1101  O   PHE A  87      78.659  20.480  -8.425  1.00 32.75           O  
ATOM   1102  CB  PHE A  87      76.694  20.355  -6.486  1.00 24.41           C  
ATOM   1103  CG  PHE A  87      75.482  20.511  -5.588  1.00 22.19           C  
ATOM   1104  CD2 PHE A  87      75.590  20.324  -4.197  1.00 23.03           C  
ATOM   1105  CE2 PHE A  87      74.485  20.534  -3.382  1.00 21.43           C  
ATOM   1106  CZ  PHE A  87      73.281  20.954  -3.932  1.00 20.43           C  
ATOM   1107  CE1 PHE A  87      73.170  21.181  -5.296  1.00 20.47           C  
ATOM   1108  CD1 PHE A  87      74.264  20.978  -6.125  1.00 19.66           C  
ATOM   1109  H   PHE A  87      76.253  22.750  -7.543  1.00  0.00           H  
ATOM   1110  HA  PHE A  87      78.143  21.601  -5.526  1.00  0.00           H  
ATOM   1111  HB3 PHE A  87      77.232  19.460  -6.167  1.00  0.00           H  
ATOM   1112  HB2 PHE A  87      76.322  20.127  -7.485  1.00  0.00           H  
ATOM   1113  HD2 PHE A  87      76.528  20.002  -3.768  1.00  0.00           H  
ATOM   1114  HE2 PHE A  87      74.560  20.369  -2.317  1.00  0.00           H  
ATOM   1115  HZ  PHE A  87      72.429  21.115  -3.292  1.00  0.00           H  
ATOM   1116  HE1 PHE A  87      72.234  21.521  -5.714  1.00  0.00           H  
ATOM   1117  HD1 PHE A  87      74.174  21.165  -7.185  1.00  0.00           H  
ATOM   1118  N   GLY A  88      79.911  22.078  -7.418  1.00 29.45           N  
ATOM   1119  CA  GLY A  88      81.046  21.996  -8.344  1.00 29.74           C  
ATOM   1120  C   GLY A  88      81.977  20.851  -7.925  1.00 28.39           C  
ATOM   1121  O   GLY A  88      82.826  21.047  -7.059  1.00 29.19           O  
ATOM   1122  H   GLY A  88      79.963  22.768  -6.682  1.00  0.00           H  
ATOM   1123  HA3 GLY A  88      81.596  22.937  -8.310  1.00  0.00           H  
ATOM   1124  HA2 GLY A  88      80.709  21.867  -9.374  1.00  0.00           H  
ATOM   1125  N   ASP A  89      81.811  19.670  -8.549  1.00 26.76           N  
ATOM   1126  CA  ASP A  89      82.491  18.388  -8.271  1.00 29.84           C  
ATOM   1127  C   ASP A  89      81.960  17.634  -7.041  1.00 26.35           C  
ATOM   1128  O   ASP A  89      82.115  16.412  -7.004  1.00 29.93           O  
ATOM   1129  CB  ASP A  89      84.045  18.413  -8.196  1.00 31.74           C  
ATOM   1130  CG  ASP A  89      84.782  19.071  -9.365  1.00 38.57           C  
ATOM   1131  OD1 ASP A  89      84.146  19.306 -10.416  1.00 41.13           O  
ATOM   1132  OD2 ASP A  89      86.006  19.266  -9.201  1.00 42.44           O1-
ATOM   1133  H   ASP A  89      81.102  19.616  -9.266  1.00  0.00           H  
ATOM   1134  HA  ASP A  89      82.231  17.761  -9.125  1.00  0.00           H  
ATOM   1135  HB3 ASP A  89      84.414  17.388  -8.131  1.00  0.00           H  
ATOM   1136  HB2 ASP A  89      84.349  18.923  -7.281  1.00  0.00           H  
ATOM   1137  N   ARG A  90      81.368  18.345  -6.063  1.00 23.83           N  
ATOM   1138  CA  ARG A  90      80.895  17.777  -4.797  1.00 22.70           C  
ATOM   1139  C   ARG A  90      79.780  16.748  -5.020  1.00 20.10           C  
ATOM   1140  O   ARG A  90      78.936  16.933  -5.898  1.00 17.04           O  
ATOM   1141  CB  ARG A  90      80.446  18.894  -3.820  1.00 25.45           C  
ATOM   1142  CG  ARG A  90      81.602  19.572  -3.054  1.00 28.94           C  
ATOM   1143  CD  ARG A  90      82.595  20.305  -3.963  1.00 32.20           C  
ATOM   1144  NE  ARG A  90      83.614  21.052  -3.217  1.00 33.05           N  
ATOM   1145  CZ  ARG A  90      83.591  22.369  -2.958  1.00 35.87           C  
ATOM   1146  NH1 ARG A  90      82.589  23.145  -3.392  1.00 39.78           N  
ATOM   1147  NH2 ARG A  90      84.593  22.920  -2.261  1.00 33.65           N1+
ATOM   1148  H   ARG A  90      81.271  19.343  -6.173  1.00  0.00           H  
ATOM   1149  HA  ARG A  90      81.753  17.261  -4.366  1.00  0.00           H  
ATOM   1150  HB3 ARG A  90      79.797  18.455  -3.060  1.00  0.00           H  
ATOM   1151  HB2 ARG A  90      79.833  19.635  -4.336  1.00  0.00           H  
ATOM   1152  HG3 ARG A  90      82.138  18.771  -2.543  1.00  0.00           H  
ATOM   1153  HG2 ARG A  90      81.240  20.236  -2.267  1.00  0.00           H  
ATOM   1154  HD3 ARG A  90      82.098  20.882  -4.738  1.00  0.00           H  
ATOM   1155  HD2 ARG A  90      83.190  19.544  -4.468  1.00  0.00           H  
ATOM   1156  HE  ARG A  90      84.380  20.501  -2.856  1.00  0.00           H  
ATOM   1157 HH12 ARG A  90      82.556  24.125  -3.151  1.00  0.00           H  
ATOM   1158 HH11 ARG A  90      81.834  22.739  -3.926  1.00  0.00           H  
ATOM   1159 HH22 ARG A  90      84.578  23.906  -2.045  1.00  0.00           H  
ATOM   1160 HH21 ARG A  90      85.369  22.357  -1.946  1.00  0.00           H  
ATOM   1161  N   LYS A  91      79.823  15.687  -4.202  1.00 18.86           N  
ATOM   1162  CA  LYS A  91      78.885  14.569  -4.216  1.00 18.46           C  
ATOM   1163  C   LYS A  91      78.229  14.490  -2.829  1.00 16.03           C  
ATOM   1164  O   LYS A  91      78.716  13.742  -1.979  1.00 16.43           O  
ATOM   1165  CB  LYS A  91      79.639  13.272  -4.588  1.00 19.87           C  
ATOM   1166  CG  LYS A  91      80.169  13.279  -6.029  1.00 22.67           C  
ATOM   1167  CD  LYS A  91      80.970  12.019  -6.375  1.00 23.39           C  
ATOM   1168  CE  LYS A  91      81.537  12.085  -7.799  1.00 26.62           C  
ATOM   1169  NZ  LYS A  91      82.406  10.932  -8.084  1.00 27.04           N1+
ATOM   1170  H   LYS A  91      80.570  15.627  -3.520  1.00  0.00           H  
ATOM   1171  HA  LYS A  91      78.107  14.711  -4.967  1.00  0.00           H  
ATOM   1172  HB3 LYS A  91      78.972  12.417  -4.473  1.00  0.00           H  
ATOM   1173  HB2 LYS A  91      80.467  13.105  -3.901  1.00  0.00           H  
ATOM   1174  HG3 LYS A  91      80.807  14.149  -6.180  1.00  0.00           H  
ATOM   1175  HG2 LYS A  91      79.335  13.387  -6.723  1.00  0.00           H  
ATOM   1176  HD3 LYS A  91      80.330  11.143  -6.268  1.00  0.00           H  
ATOM   1177  HD2 LYS A  91      81.783  11.898  -5.656  1.00  0.00           H  
ATOM   1178  HE3 LYS A  91      82.123  12.995  -7.930  1.00  0.00           H  
ATOM   1179  HE2 LYS A  91      80.729  12.113  -8.530  1.00  0.00           H  
ATOM   1180  HZ1 LYS A  91      81.875  10.078  -7.999  1.00  0.00           H  
ATOM   1181  HZ2 LYS A  91      82.772  11.009  -9.022  1.00  0.00           H  
ATOM   1182  HZ3 LYS A  91      83.172  10.920  -7.425  1.00  0.00           H  
ATOM   1183  N   PRO A  92      77.152  15.278  -2.597  1.00 14.52           N  
ATOM   1184  CA  PRO A  92      76.442  15.264  -1.313  1.00 13.34           C  
ATOM   1185  C   PRO A  92      75.753  13.925  -1.037  1.00 11.47           C  
ATOM   1186  O   PRO A  92      75.216  13.306  -1.958  1.00  9.95           O  
ATOM   1187  CB  PRO A  92      75.403  16.394  -1.427  1.00 13.57           C  
ATOM   1188  CG  PRO A  92      75.840  17.227  -2.612  1.00 14.82           C  
ATOM   1189  CD  PRO A  92      76.495  16.202  -3.518  1.00 14.96           C  
ATOM   1190  HA  PRO A  92      77.175  15.498  -0.541  1.00  0.00           H  
ATOM   1191  HB3 PRO A  92      75.340  16.985  -0.516  1.00  0.00           H  
ATOM   1192  HB2 PRO A  92      74.405  15.999  -1.624  1.00  0.00           H  
ATOM   1193  HG3 PRO A  92      76.582  17.962  -2.300  1.00  0.00           H  
ATOM   1194  HG2 PRO A  92      75.015  17.758  -3.081  1.00  0.00           H  
ATOM   1195  HD2 PRO A  92      75.744  15.645  -4.078  1.00  0.00           H  
ATOM   1196  HD3 PRO A  92      77.147  16.701  -4.223  1.00  0.00           H  
ATOM   1197  N   VAL A  93      75.764  13.540   0.240  1.00 11.08           N  
ATOM   1198  CA  VAL A  93      74.984  12.424   0.755  1.00 10.70           C  
ATOM   1199  C   VAL A  93      73.796  12.984   1.550  1.00 10.72           C  
ATOM   1200  O   VAL A  93      73.906  14.066   2.122  1.00  9.84           O  
ATOM   1201  CB  VAL A  93      75.848  11.506   1.650  1.00 10.68           C  
ATOM   1202  CG1 VAL A  93      76.955  10.860   0.800  1.00 11.00           C  
ATOM   1203  CG2 VAL A  93      76.422  12.184   2.904  1.00 10.98           C  
ATOM   1204  H   VAL A  93      76.217  14.123   0.932  1.00  0.00           H  
ATOM   1205  HA  VAL A  93      74.596  11.826  -0.068  1.00  0.00           H  
ATOM   1206  HB  VAL A  93      75.209  10.698   2.009  1.00  0.00           H  
ATOM   1207 HG11 VAL A  93      77.622  10.228   1.380  1.00  0.00           H  
ATOM   1208 HG12 VAL A  93      76.514  10.245   0.016  1.00  0.00           H  
ATOM   1209 HG13 VAL A  93      77.585  11.606   0.317  1.00  0.00           H  
ATOM   1210 HG21 VAL A  93      76.928  11.460   3.533  1.00  0.00           H  
ATOM   1211 HG22 VAL A  93      77.136  12.962   2.639  1.00  0.00           H  
ATOM   1212 HG23 VAL A  93      75.648  12.632   3.523  1.00  0.00           H  
ATOM   1213  N   PHE A  94      72.675  12.254   1.534  1.00 10.12           N  
ATOM   1214  CA  PHE A  94      71.385  12.718   2.033  1.00 10.78           C  
ATOM   1215  C   PHE A  94      70.631  11.565   2.701  1.00 10.90           C  
ATOM   1216  O   PHE A  94      70.711  10.436   2.216  1.00 10.82           O  
ATOM   1217  CB  PHE A  94      70.619  13.363   0.857  1.00 10.32           C  
ATOM   1218  CG  PHE A  94      69.205  13.835   1.141  1.00 10.47           C  
ATOM   1219  CD1 PHE A  94      68.976  14.849   2.093  1.00 10.14           C  
ATOM   1220  CE1 PHE A  94      67.683  15.281   2.353  1.00 10.41           C  
ATOM   1221  CZ  PHE A  94      66.614  14.727   1.664  1.00 10.30           C  
ATOM   1222  CE2 PHE A  94      66.827  13.729   0.725  1.00 10.92           C  
ATOM   1223  CD2 PHE A  94      68.108  13.266   0.462  1.00 10.21           C  
ATOM   1224  H   PHE A  94      72.663  11.365   1.050  1.00  0.00           H  
ATOM   1225  HA  PHE A  94      71.550  13.477   2.796  1.00  0.00           H  
ATOM   1226  HB3 PHE A  94      70.596  12.672   0.013  1.00  0.00           H  
ATOM   1227  HB2 PHE A  94      71.181  14.232   0.512  1.00  0.00           H  
ATOM   1228  HD1 PHE A  94      69.804  15.296   2.618  1.00  0.00           H  
ATOM   1229  HE1 PHE A  94      67.511  16.055   3.087  1.00  0.00           H  
ATOM   1230  HZ  PHE A  94      65.609  15.069   1.863  1.00  0.00           H  
ATOM   1231  HE2 PHE A  94      65.984  13.300   0.211  1.00  0.00           H  
ATOM   1232  HD2 PHE A  94      68.261  12.484  -0.266  1.00  0.00           H  
ATOM   1233  N   ASP A  95      69.924  11.863   3.806  1.00 10.52           N  
ATOM   1234  CA  ASP A  95      69.221  10.860   4.616  1.00 11.25           C  
ATOM   1235  C   ASP A  95      67.799  10.546   4.099  1.00 11.92           C  
ATOM   1236  O   ASP A  95      67.153   9.678   4.680  1.00 11.85           O  
ATOM   1237  CB  ASP A  95      69.178  11.216   6.126  1.00 12.48           C  
ATOM   1238  CG  ASP A  95      68.353  12.441   6.538  1.00 14.12           C  
ATOM   1239  OD1 ASP A  95      67.971  13.242   5.657  1.00 13.13           O  
ATOM   1240  OD2 ASP A  95      68.132  12.565   7.762  1.00 16.30           O1-
ATOM   1241  H   ASP A  95      69.899  12.814   4.154  1.00  0.00           H  
ATOM   1242  HA  ASP A  95      69.777   9.923   4.547  1.00  0.00           H  
ATOM   1243  HB3 ASP A  95      70.197  11.406   6.457  1.00  0.00           H  
ATOM   1244  HB2 ASP A  95      68.812  10.352   6.682  1.00  0.00           H  
ATOM   1245  N   GLY A  96      67.316  11.247   3.059  1.00 11.57           N  
ATOM   1246  CA  GLY A  96      65.964  11.074   2.524  1.00 12.18           C  
ATOM   1247  C   GLY A  96      64.921  11.940   3.254  1.00 12.43           C  
ATOM   1248  O   GLY A  96      63.737  11.815   2.948  1.00 12.66           O  
ATOM   1249  H   GLY A  96      67.892  11.962   2.638  1.00  0.00           H  
ATOM   1250  HA3 GLY A  96      65.665  10.028   2.574  1.00  0.00           H  
ATOM   1251  HA2 GLY A  96      65.959  11.327   1.466  1.00  0.00           H  
ATOM   1252  N   ARG A  97      65.329  12.789   4.214  1.00 13.81           N  
ATOM   1253  CA  ARG A  97      64.445  13.623   5.027  1.00 16.64           C  
ATOM   1254  C   ARG A  97      64.906  15.082   4.949  1.00 15.89           C  
ATOM   1255  O   ARG A  97      64.406  15.816   4.098  1.00 15.40           O  
ATOM   1256  CB  ARG A  97      64.399  13.089   6.477  1.00 19.08           C  
ATOM   1257  CG  ARG A  97      63.716  11.722   6.615  1.00 20.70           C  
ATOM   1258  CD  ARG A  97      63.897  11.131   8.016  1.00 25.33           C  
ATOM   1259  NE  ARG A  97      63.056   9.943   8.210  1.00 29.33           N  
ATOM   1260  CZ  ARG A  97      63.312   8.920   9.043  1.00 31.53           C  
ATOM   1261  NH1 ARG A  97      64.438   8.870   9.770  1.00 34.59           N  
ATOM   1262  NH2 ARG A  97      62.418   7.929   9.150  1.00 31.75           N1+
ATOM   1263  H   ARG A  97      66.317  12.861   4.430  1.00  0.00           H  
ATOM   1264  HA  ARG A  97      63.427  13.603   4.634  1.00  0.00           H  
ATOM   1265  HB3 ARG A  97      63.862  13.799   7.108  1.00  0.00           H  
ATOM   1266  HB2 ARG A  97      65.410  13.025   6.882  1.00  0.00           H  
ATOM   1267  HG3 ARG A  97      64.230  11.045   5.932  1.00  0.00           H  
ATOM   1268  HG2 ARG A  97      62.672  11.735   6.299  1.00  0.00           H  
ATOM   1269  HD3 ARG A  97      63.834  11.861   8.823  1.00  0.00           H  
ATOM   1270  HD2 ARG A  97      64.917  10.745   8.033  1.00  0.00           H  
ATOM   1271  HE  ARG A  97      62.167   9.958   7.732  1.00  0.00           H  
ATOM   1272 HH12 ARG A  97      64.607   8.110  10.413  1.00  0.00           H  
ATOM   1273 HH11 ARG A  97      65.109   9.623   9.709  1.00  0.00           H  
ATOM   1274 HH22 ARG A  97      62.579   7.161   9.786  1.00  0.00           H  
ATOM   1275 HH21 ARG A  97      61.557   7.959   8.625  1.00  0.00           H  
ATOM   1276  N   LYS A  98      65.808  15.481   5.861  1.00 15.70           N  
ATOM   1277  CA  LYS A  98      66.191  16.871   6.079  1.00 18.13           C  
ATOM   1278  C   LYS A  98      67.702  17.080   6.236  1.00 15.63           C  
ATOM   1279  O   LYS A  98      68.080  18.230   6.400  1.00 17.07           O  
ATOM   1280  CB  LYS A  98      65.439  17.431   7.314  1.00 23.05           C  
ATOM   1281  CG  LYS A  98      63.927  17.623   7.111  1.00 26.62           C  
ATOM   1282  CD  LYS A  98      63.294  18.486   8.218  1.00 30.31           C  
ATOM   1283  CE  LYS A  98      61.850  18.916   7.914  1.00 31.47           C  
ATOM   1284  NZ  LYS A  98      61.797  19.871   6.794  1.00 34.93           N1+
ATOM   1285  H   LYS A  98      66.205  14.804   6.498  1.00  0.00           H  
ATOM   1286  HA  LYS A  98      65.917  17.467   5.208  1.00  0.00           H  
ATOM   1287  HB3 LYS A  98      65.847  18.413   7.558  1.00  0.00           H  
ATOM   1288  HB2 LYS A  98      65.626  16.808   8.191  1.00  0.00           H  
ATOM   1289  HG3 LYS A  98      63.434  16.651   7.087  1.00  0.00           H  
ATOM   1290  HG2 LYS A  98      63.747  18.071   6.135  1.00  0.00           H  
ATOM   1291  HD3 LYS A  98      63.904  19.373   8.398  1.00  0.00           H  
ATOM   1292  HD2 LYS A  98      63.305  17.925   9.153  1.00  0.00           H  
ATOM   1293  HE3 LYS A  98      61.415  19.396   8.791  1.00  0.00           H  
ATOM   1294  HE2 LYS A  98      61.232  18.048   7.682  1.00  0.00           H  
ATOM   1295  HZ1 LYS A  98      62.188  19.445   5.966  1.00  0.00           H  
ATOM   1296  HZ2 LYS A  98      60.843  20.146   6.600  1.00  0.00           H  
ATOM   1297  HZ3 LYS A  98      62.335  20.695   7.023  1.00  0.00           H  
ATOM   1298  N   ASN A  99      68.549  16.038   6.211  1.00 14.13           N  
ATOM   1299  CA  ASN A  99      69.981  16.184   6.513  1.00 14.33           C  
ATOM   1300  C   ASN A  99      70.817  15.804   5.291  1.00 13.79           C  
ATOM   1301  O   ASN A  99      70.868  14.627   4.934  1.00 12.27           O  
ATOM   1302  CB  ASN A  99      70.375  15.333   7.742  1.00 14.61           C  
ATOM   1303  CG  ASN A  99      69.570  15.693   8.993  1.00 15.34           C  
ATOM   1304  OD1 ASN A  99      69.652  16.816   9.484  1.00 14.84           O  
ATOM   1305  ND2 ASN A  99      68.782  14.751   9.510  1.00 16.99           N  
ATOM   1306  H   ASN A  99      68.217  15.095   6.039  1.00  0.00           H  
ATOM   1307  HA  ASN A  99      70.242  17.215   6.758  1.00  0.00           H  
ATOM   1308  HB3 ASN A  99      71.429  15.494   7.972  1.00  0.00           H  
ATOM   1309  HB2 ASN A  99      70.277  14.268   7.533  1.00  0.00           H  
ATOM   1310 HD22 ASN A  99      68.238  14.942  10.338  1.00  0.00           H  
ATOM   1311 HD21 ASN A  99      68.682  13.855   9.041  1.00  0.00           H  
ATOM   1312  N   LEU A 100      71.473  16.816   4.701  1.00 13.99           N  
ATOM   1313  CA  LEU A 100      72.445  16.677   3.620  1.00 13.48           C  
ATOM   1314  C   LEU A 100      73.840  17.021   4.161  1.00 12.50           C  
ATOM   1315  O   LEU A 100      73.978  17.994   4.900  1.00 13.18           O  
ATOM   1316  CB  LEU A 100      72.018  17.577   2.437  1.00 14.83           C  
ATOM   1317  CG  LEU A 100      72.957  17.543   1.202  1.00 15.90           C  
ATOM   1318  CD1 LEU A 100      72.177  17.598  -0.130  1.00 17.28           C  
ATOM   1319  CD2 LEU A 100      74.048  18.635   1.273  1.00 16.94           C  
ATOM   1320  H   LEU A 100      71.377  17.751   5.077  1.00  0.00           H  
ATOM   1321  HA  LEU A 100      72.445  15.648   3.272  1.00  0.00           H  
ATOM   1322  HB3 LEU A 100      71.883  18.603   2.780  1.00  0.00           H  
ATOM   1323  HB2 LEU A 100      71.026  17.242   2.135  1.00  0.00           H  
ATOM   1324  HG  LEU A 100      73.467  16.580   1.194  1.00  0.00           H  
ATOM   1325 HD11 LEU A 100      72.657  18.224  -0.881  1.00  0.00           H  
ATOM   1326 HD12 LEU A 100      72.095  16.601  -0.562  1.00  0.00           H  
ATOM   1327 HD13 LEU A 100      71.165  17.980  -0.006  1.00  0.00           H  
ATOM   1328 HD21 LEU A 100      74.190  19.171   0.335  1.00  0.00           H  
ATOM   1329 HD22 LEU A 100      73.843  19.383   2.035  1.00  0.00           H  
ATOM   1330 HD23 LEU A 100      75.003  18.182   1.531  1.00  0.00           H  
ATOM   1331  N   TYR A 101      74.847  16.228   3.765  1.00 11.44           N  
ATOM   1332  CA  TYR A 101      76.249  16.428   4.133  1.00 12.18           C  
ATOM   1333  C   TYR A 101      77.117  16.508   2.876  1.00 13.28           C  
ATOM   1334  O   TYR A 101      76.821  15.829   1.894  1.00 13.80           O  
ATOM   1335  CB  TYR A 101      76.752  15.285   5.039  1.00 12.98           C  
ATOM   1336  CG  TYR A 101      75.943  15.058   6.300  1.00 12.03           C  
ATOM   1337  CD1 TYR A 101      74.819  14.206   6.273  1.00 12.13           C  
ATOM   1338  CE1 TYR A 101      74.057  14.005   7.438  1.00 12.62           C  
ATOM   1339  CZ  TYR A 101      74.423  14.645   8.636  1.00 13.14           C  
ATOM   1340  OH  TYR A 101      73.687  14.444   9.766  1.00 14.48           O  
ATOM   1341  CE2 TYR A 101      75.549  15.491   8.668  1.00 12.71           C  
ATOM   1342  CD2 TYR A 101      76.307  15.702   7.500  1.00 13.06           C  
ATOM   1343  H   TYR A 101      74.657  15.451   3.143  1.00  0.00           H  
ATOM   1344  HA  TYR A 101      76.341  17.357   4.681  1.00  0.00           H  
ATOM   1345  HB3 TYR A 101      77.787  15.477   5.327  1.00  0.00           H  
ATOM   1346  HB2 TYR A 101      76.777  14.350   4.486  1.00  0.00           H  
ATOM   1347  HD1 TYR A 101      74.530  13.716   5.355  1.00  0.00           H  
ATOM   1348  HE1 TYR A 101      73.190  13.361   7.409  1.00  0.00           H  
ATOM   1349  HH  TYR A 101      74.022  14.926  10.526  1.00  0.00           H  
ATOM   1350  HE2 TYR A 101      75.831  15.985   9.586  1.00  0.00           H  
ATOM   1351  HD2 TYR A 101      77.164  16.360   7.529  1.00  0.00           H  
ATOM   1352  N   THR A 102      78.206  17.288   2.956  1.00 14.99           N  
ATOM   1353  CA  THR A 102      79.255  17.377   1.936  1.00 14.44           C  
ATOM   1354  C   THR A 102      80.636  17.350   2.619  1.00 14.78           C  
ATOM   1355  O   THR A 102      80.771  17.812   3.753  1.00 16.95           O  
ATOM   1356  CB  THR A 102      79.133  18.681   1.101  1.00 15.31           C  
ATOM   1357  OG1 THR A 102      79.316  19.847   1.876  1.00 14.32           O  
ATOM   1358  CG2 THR A 102      77.800  18.816   0.365  1.00 15.96           C  
ATOM   1359  H   THR A 102      78.369  17.831   3.794  1.00  0.00           H  
ATOM   1360  HA  THR A 102      79.198  16.521   1.260  1.00  0.00           H  
ATOM   1361  HB  THR A 102      79.921  18.675   0.346  1.00  0.00           H  
ATOM   1362  HG1 THR A 102      80.258  19.977   2.018  1.00  0.00           H  
ATOM   1363 HG21 THR A 102      77.835  19.627  -0.358  1.00  0.00           H  
ATOM   1364 HG22 THR A 102      77.566  17.901  -0.176  1.00  0.00           H  
ATOM   1365 HG23 THR A 102      76.986  19.026   1.056  1.00  0.00           H  
ATOM   1366  N   ALA A 103      81.637  16.799   1.912  1.00 15.58           N  
ATOM   1367  CA  ALA A 103      83.015  16.666   2.397  1.00 16.97           C  
ATOM   1368  C   ALA A 103      83.811  17.985   2.388  1.00 18.34           C  
ATOM   1369  O   ALA A 103      84.761  18.112   3.159  1.00 18.34           O  
ATOM   1370  CB  ALA A 103      83.729  15.591   1.565  1.00 16.55           C  
ATOM   1371  H   ALA A 103      81.456  16.426   0.991  1.00  0.00           H  
ATOM   1372  HA  ALA A 103      82.977  16.314   3.429  1.00  0.00           H  
ATOM   1373  HB1 ALA A 103      84.751  15.433   1.911  1.00  0.00           H  
ATOM   1374  HB2 ALA A 103      83.212  14.634   1.642  1.00  0.00           H  
ATOM   1375  HB3 ALA A 103      83.773  15.860   0.509  1.00  0.00           H  
ATOM   1376  N   MET A 104      83.401  18.935   1.531  1.00 19.20           N  
ATOM   1377  CA  MET A 104      83.946  20.290   1.408  1.00 20.89           C  
ATOM   1378  C   MET A 104      82.777  21.291   1.295  1.00 21.05           C  
ATOM   1379  O   MET A 104      81.702  20.873   0.866  1.00 19.61           O  
ATOM   1380  CB  MET A 104      84.860  20.359   0.164  1.00 23.03           C  
ATOM   1381  CG  MET A 104      86.190  19.610   0.321  1.00 25.04           C  
ATOM   1382  SD  MET A 104      87.283  20.316   1.585  1.00 30.74           S  
ATOM   1383  CE  MET A 104      88.304  18.867   1.948  1.00 29.00           C  
ATOM   1384  H   MET A 104      82.604  18.741   0.941  1.00  0.00           H  
ATOM   1385  HA  MET A 104      84.510  20.514   2.310  1.00  0.00           H  
ATOM   1386  HB3 MET A 104      85.092  21.396  -0.069  1.00  0.00           H  
ATOM   1387  HB2 MET A 104      84.328  19.969  -0.705  1.00  0.00           H  
ATOM   1388  HG3 MET A 104      86.729  19.615  -0.627  1.00  0.00           H  
ATOM   1389  HG2 MET A 104      86.003  18.562   0.554  1.00  0.00           H  
ATOM   1390  HE1 MET A 104      89.046  19.109   2.710  1.00  0.00           H  
ATOM   1391  HE2 MET A 104      87.686  18.049   2.319  1.00  0.00           H  
ATOM   1392  HE3 MET A 104      88.824  18.532   1.050  1.00  0.00           H  
ATOM   1393  N   PRO A 105      82.983  22.580   1.672  1.00 20.19           N  
ATOM   1394  CA  PRO A 105      81.900  23.587   1.713  1.00 21.49           C  
ATOM   1395  C   PRO A 105      81.154  23.788   0.385  1.00 21.13           C  
ATOM   1396  O   PRO A 105      81.802  23.924  -0.653  1.00 20.66           O  
ATOM   1397  CB  PRO A 105      82.608  24.904   2.094  1.00 21.00           C  
ATOM   1398  CG  PRO A 105      83.943  24.511   2.689  1.00 21.36           C  
ATOM   1399  CD  PRO A 105      84.272  23.180   2.029  1.00 20.66           C  
ATOM   1400  HA  PRO A 105      81.207  23.295   2.505  1.00  0.00           H  
ATOM   1401  HB3 PRO A 105      82.016  25.505   2.785  1.00  0.00           H  
ATOM   1402  HB2 PRO A 105      82.796  25.527   1.217  1.00  0.00           H  
ATOM   1403  HG3 PRO A 105      83.824  24.381   3.758  1.00  0.00           H  
ATOM   1404  HG2 PRO A 105      84.717  25.264   2.543  1.00  0.00           H  
ATOM   1405  HD2 PRO A 105      84.837  23.354   1.113  1.00  0.00           H  
ATOM   1406  HD3 PRO A 105      84.887  22.576   2.695  1.00  0.00           H  
ATOM   1407  N   LEU A 106      79.818  23.886   0.459  1.00 22.92           N  
ATOM   1408  CA  LEU A 106      79.000  24.492  -0.594  1.00 22.67           C  
ATOM   1409  C   LEU A 106      79.284  26.013  -0.648  1.00 24.44           C  
ATOM   1410  O   LEU A 106      79.504  26.606   0.411  1.00 25.36           O  
ATOM   1411  CB  LEU A 106      77.503  24.239  -0.299  1.00 22.92           C  
ATOM   1412  CG  LEU A 106      77.088  22.752  -0.312  1.00 23.13           C  
ATOM   1413  CD1 LEU A 106      75.591  22.588   0.023  1.00 23.74           C  
ATOM   1414  CD2 LEU A 106      77.448  22.057  -1.637  1.00 23.58           C  
ATOM   1415  H   LEU A 106      79.355  23.734   1.346  1.00  0.00           H  
ATOM   1416  HA  LEU A 106      79.278  24.011  -1.531  1.00  0.00           H  
ATOM   1417  HB3 LEU A 106      76.899  24.769  -1.037  1.00  0.00           H  
ATOM   1418  HB2 LEU A 106      77.241  24.683   0.662  1.00  0.00           H  
ATOM   1419  HG  LEU A 106      77.641  22.244   0.479  1.00  0.00           H  
ATOM   1420 HD11 LEU A 106      75.441  21.798   0.759  1.00  0.00           H  
ATOM   1421 HD12 LEU A 106      75.161  23.501   0.437  1.00  0.00           H  
ATOM   1422 HD13 LEU A 106      74.999  22.330  -0.855  1.00  0.00           H  
ATOM   1423 HD21 LEU A 106      76.783  21.220  -1.835  1.00  0.00           H  
ATOM   1424 HD22 LEU A 106      77.389  22.739  -2.486  1.00  0.00           H  
ATOM   1425 HD23 LEU A 106      78.461  21.654  -1.602  1.00  0.00           H  
ATOM   1426  N   PRO A 107      79.288  26.621  -1.859  1.00 25.08           N  
ATOM   1427  CA  PRO A 107      79.608  28.050  -2.064  1.00 27.13           C  
ATOM   1428  C   PRO A 107      78.438  28.987  -1.682  1.00 28.84           C  
ATOM   1429  O   PRO A 107      78.015  29.809  -2.495  1.00 30.82           O  
ATOM   1430  CB  PRO A 107      79.960  28.087  -3.564  1.00 26.91           C  
ATOM   1431  CG  PRO A 107      79.018  27.069  -4.186  1.00 25.51           C  
ATOM   1432  CD  PRO A 107      78.979  25.969  -3.131  1.00 25.17           C  
ATOM   1433  HA  PRO A 107      80.481  28.343  -1.478  1.00  0.00           H  
ATOM   1434  HB3 PRO A 107      80.991  27.756  -3.698  1.00  0.00           H  
ATOM   1435  HB2 PRO A 107      79.883  29.071  -4.028  1.00  0.00           H  
ATOM   1436  HG3 PRO A 107      79.338  26.715  -5.166  1.00  0.00           H  
ATOM   1437  HG2 PRO A 107      78.025  27.507  -4.299  1.00  0.00           H  
ATOM   1438  HD2 PRO A 107      78.005  25.481  -3.101  1.00  0.00           H  
ATOM   1439  HD3 PRO A 107      79.745  25.224  -3.352  1.00  0.00           H  
ATOM   1440  N   ILE A 108      77.919  28.813  -0.459  1.00 33.90           N  
ATOM   1441  CA  ILE A 108      76.657  29.376   0.003  1.00 35.75           C  
ATOM   1442  C   ILE A 108      76.858  30.170   1.316  1.00 35.32           C  
ATOM   1443  O   ILE A 108      76.233  31.219   1.476  1.00 38.94           O  
ATOM   1444  CB  ILE A 108      75.614  28.217   0.171  1.00 37.15           C  
ATOM   1445  CG1 ILE A 108      74.181  28.640  -0.199  1.00 37.65           C  
ATOM   1446  CD1 ILE A 108      73.665  29.886   0.528  1.00 36.35           C  
ATOM   1447  CG2 ILE A 108      75.629  27.453   1.512  1.00 34.79           C  
ATOM   1448  H   ILE A 108      78.344  28.126   0.150  1.00  0.00           H  
ATOM   1449  HA  ILE A 108      76.277  30.086  -0.734  1.00  0.00           H  
ATOM   1450  HB  ILE A 108      75.878  27.461  -0.572  1.00  0.00           H  
ATOM   1451 HG13 ILE A 108      73.499  27.803  -0.039  1.00  0.00           H  
ATOM   1452 HG12 ILE A 108      74.152  28.842  -1.270  1.00  0.00           H  
ATOM   1453 HD11 ILE A 108      72.582  29.899   0.621  1.00  0.00           H  
ATOM   1454 HD12 ILE A 108      74.053  29.943   1.542  1.00  0.00           H  
ATOM   1455 HD13 ILE A 108      73.954  30.794  -0.001  1.00  0.00           H  
ATOM   1456 HG21 ILE A 108      75.006  26.560   1.451  1.00  0.00           H  
ATOM   1457 HG22 ILE A 108      76.635  27.126   1.772  1.00  0.00           H  
ATOM   1458 HG23 ILE A 108      75.238  28.056   2.330  1.00  0.00           H  
ATOM   1459  N   GLY A 109      77.740  29.698   2.215  1.00 33.63           N  
ATOM   1460  CA  GLY A 109      77.942  30.297   3.534  1.00 34.49           C  
ATOM   1461  C   GLY A 109      76.815  29.857   4.481  1.00 33.65           C  
ATOM   1462  O   GLY A 109      76.450  28.682   4.512  1.00 32.15           O  
ATOM   1463  H   GLY A 109      78.238  28.842   2.021  1.00  0.00           H  
ATOM   1464  HA3 GLY A 109      77.997  31.386   3.462  1.00  0.00           H  
ATOM   1465  HA2 GLY A 109      78.895  29.954   3.935  1.00  0.00           H  
ATOM   1466  N   ARG A 110      76.301  30.809   5.277  1.00 33.81           N  
ATOM   1467  CA  ARG A 110      75.210  30.611   6.239  1.00 33.95           C  
ATOM   1468  C   ARG A 110      73.813  30.836   5.643  1.00 30.64           C  
ATOM   1469  O   ARG A 110      72.838  30.435   6.282  1.00 29.58           O  
ATOM   1470  CB  ARG A 110      75.444  31.551   7.445  1.00 36.24           C  
ATOM   1471  CG  ARG A 110      76.087  30.806   8.618  1.00 38.51           C  
ATOM   1472  CD  ARG A 110      76.444  31.693   9.813  1.00 39.04           C  
ATOM   1473  NE  ARG A 110      77.179  30.929  10.830  1.00 40.02           N  
ATOM   1474  CZ  ARG A 110      78.464  30.545  10.745  1.00 40.43           C  
ATOM   1475  NH1 ARG A 110      79.227  30.882   9.695  1.00 43.17           N  
ATOM   1476  NH2 ARG A 110      78.995  29.810  11.730  1.00 39.22           N1+
ATOM   1477  H   ARG A 110      76.647  31.754   5.197  1.00  0.00           H  
ATOM   1478  HA  ARG A 110      75.234  29.577   6.583  1.00  0.00           H  
ATOM   1479  HB3 ARG A 110      74.512  31.992   7.802  1.00  0.00           H  
ATOM   1480  HB2 ARG A 110      76.067  32.397   7.148  1.00  0.00           H  
ATOM   1481  HG3 ARG A 110      76.940  30.201   8.308  1.00  0.00           H  
ATOM   1482  HG2 ARG A 110      75.322  30.115   8.966  1.00  0.00           H  
ATOM   1483  HD3 ARG A 110      75.513  31.956  10.315  1.00  0.00           H  
ATOM   1484  HD2 ARG A 110      76.917  32.635   9.532  1.00  0.00           H  
ATOM   1485  HE  ARG A 110      76.643  30.648  11.639  1.00  0.00           H  
ATOM   1486 HH12 ARG A 110      80.191  30.587   9.640  1.00  0.00           H  
ATOM   1487 HH11 ARG A 110      78.837  31.440   8.949  1.00  0.00           H  
ATOM   1488 HH22 ARG A 110      79.960  29.516  11.686  1.00  0.00           H  
ATOM   1489 HH21 ARG A 110      78.442  29.558  12.537  1.00  0.00           H  
ATOM   1490  N   ASP A 111      73.730  31.474   4.463  1.00 28.07           N  
ATOM   1491  CA  ASP A 111      72.477  31.845   3.803  1.00 28.23           C  
ATOM   1492  C   ASP A 111      71.630  30.613   3.432  1.00 26.84           C  
ATOM   1493  O   ASP A 111      72.165  29.526   3.206  1.00 27.96           O  
ATOM   1494  CB  ASP A 111      72.656  32.761   2.558  1.00 28.51           C  
ATOM   1495  CG  ASP A 111      73.553  34.001   2.701  1.00 27.86           C  
ATOM   1496  OD1 ASP A 111      74.247  34.144   3.731  1.00 28.71           O  
ATOM   1497  OD2 ASP A 111      73.537  34.798   1.738  1.00 28.96           O1-
ATOM   1498  H   ASP A 111      74.573  31.799   4.010  1.00  0.00           H  
ATOM   1499  HA  ASP A 111      71.907  32.417   4.538  1.00  0.00           H  
ATOM   1500  HB3 ASP A 111      71.670  33.113   2.252  1.00  0.00           H  
ATOM   1501  HB2 ASP A 111      73.062  32.175   1.737  1.00  0.00           H  
ATOM   1502  N   LYS A 112      70.311  30.827   3.354  1.00 25.78           N  
ATOM   1503  CA  LYS A 112      69.383  29.894   2.726  1.00 25.76           C  
ATOM   1504  C   LYS A 112      69.327  30.191   1.217  1.00 25.06           C  
ATOM   1505  O   LYS A 112      69.375  31.361   0.833  1.00 23.81           O  
ATOM   1506  CB  LYS A 112      68.003  30.035   3.406  1.00 27.35           C  
ATOM   1507  CG  LYS A 112      66.909  29.113   2.828  1.00 28.55           C  
ATOM   1508  CD  LYS A 112      65.560  29.194   3.562  1.00 29.54           C  
ATOM   1509  CE  LYS A 112      65.596  28.624   4.987  1.00 31.81           C  
ATOM   1510  NZ  LYS A 112      64.239  28.452   5.532  1.00 34.39           N1+
ATOM   1511  H   LYS A 112      69.946  31.747   3.552  1.00  0.00           H  
ATOM   1512  HA  LYS A 112      69.731  28.875   2.885  1.00  0.00           H  
ATOM   1513  HB3 LYS A 112      67.664  31.070   3.339  1.00  0.00           H  
ATOM   1514  HB2 LYS A 112      68.125  29.824   4.468  1.00  0.00           H  
ATOM   1515  HG3 LYS A 112      67.266  28.083   2.824  1.00  0.00           H  
ATOM   1516  HG2 LYS A 112      66.727  29.369   1.784  1.00  0.00           H  
ATOM   1517  HD3 LYS A 112      64.801  28.678   2.974  1.00  0.00           H  
ATOM   1518  HD2 LYS A 112      65.238  30.235   3.600  1.00  0.00           H  
ATOM   1519  HE3 LYS A 112      66.152  29.290   5.644  1.00  0.00           H  
ATOM   1520  HE2 LYS A 112      66.092  27.653   4.998  1.00  0.00           H  
ATOM   1521  HZ1 LYS A 112      63.723  27.809   4.948  1.00  0.00           H  
ATOM   1522  HZ2 LYS A 112      64.294  28.078   6.468  1.00  0.00           H  
ATOM   1523  HZ3 LYS A 112      63.764  29.343   5.551  1.00  0.00           H  
ATOM   1524  N   VAL A 113      69.168  29.139   0.400  1.00 24.53           N  
ATOM   1525  CA  VAL A 113      68.764  29.268  -1.001  1.00 24.55           C  
ATOM   1526  C   VAL A 113      67.523  28.396  -1.186  1.00 24.32           C  
ATOM   1527  O   VAL A 113      67.602  27.201  -0.906  1.00 25.67           O  
ATOM   1528  CB  VAL A 113      69.812  28.727  -2.021  1.00 24.49           C  
ATOM   1529  CG1 VAL A 113      69.441  29.049  -3.481  1.00 24.37           C  
ATOM   1530  CG2 VAL A 113      71.220  29.232  -1.731  1.00 24.69           C  
ATOM   1531  H   VAL A 113      69.180  28.201   0.777  1.00  0.00           H  
ATOM   1532  HA  VAL A 113      68.514  30.301  -1.253  1.00  0.00           H  
ATOM   1533  HB  VAL A 113      69.875  27.639  -1.951  1.00  0.00           H  
ATOM   1534 HG11 VAL A 113      70.204  28.686  -4.170  1.00  0.00           H  
ATOM   1535 HG12 VAL A 113      68.500  28.587  -3.776  1.00  0.00           H  
ATOM   1536 HG13 VAL A 113      69.343  30.124  -3.635  1.00  0.00           H  
ATOM   1537 HG21 VAL A 113      71.920  28.969  -2.525  1.00  0.00           H  
ATOM   1538 HG22 VAL A 113      71.249  30.313  -1.590  1.00  0.00           H  
ATOM   1539 HG23 VAL A 113      71.564  28.743  -0.826  1.00  0.00           H  
ATOM   1540  N   GLU A 114      66.435  28.988  -1.701  1.00 26.13           N  
ATOM   1541  CA  GLU A 114      65.294  28.241  -2.218  1.00 28.21           C  
ATOM   1542  C   GLU A 114      65.552  27.948  -3.704  1.00 24.97           C  
ATOM   1543  O   GLU A 114      65.627  28.880  -4.506  1.00 26.30           O  
ATOM   1544  CB  GLU A 114      63.990  29.024  -1.966  1.00 32.40           C  
ATOM   1545  CG  GLU A 114      62.717  28.241  -2.365  1.00 35.80           C  
ATOM   1546  CD  GLU A 114      61.409  29.000  -2.120  1.00 42.14           C  
ATOM   1547  OE1 GLU A 114      61.466  30.135  -1.597  1.00 40.91           O  
ATOM   1548  OE2 GLU A 114      60.356  28.425  -2.474  1.00 48.28           O1-
ATOM   1549  H   GLU A 114      66.449  29.976  -1.908  1.00  0.00           H  
ATOM   1550  HA  GLU A 114      65.197  27.295  -1.686  1.00  0.00           H  
ATOM   1551  HB3 GLU A 114      64.021  29.973  -2.504  1.00  0.00           H  
ATOM   1552  HB2 GLU A 114      63.933  29.280  -0.907  1.00  0.00           H  
ATOM   1553  HG3 GLU A 114      62.674  27.301  -1.812  1.00  0.00           H  
ATOM   1554  HG2 GLU A 114      62.749  27.977  -3.422  1.00  0.00           H  
ATOM   1555  N   LEU A 115      65.698  26.656  -4.024  1.00 24.29           N  
ATOM   1556  CA  LEU A 115      65.840  26.129  -5.379  1.00 23.09           C  
ATOM   1557  C   LEU A 115      64.496  25.532  -5.813  1.00 22.50           C  
ATOM   1558  O   LEU A 115      63.773  24.998  -4.974  1.00 22.02           O  
ATOM   1559  CB  LEU A 115      66.922  25.023  -5.381  1.00 23.24           C  
ATOM   1560  CG  LEU A 115      68.363  25.517  -5.121  1.00 23.69           C  
ATOM   1561  CD1 LEU A 115      69.330  24.328  -4.943  1.00 24.03           C  
ATOM   1562  CD2 LEU A 115      68.852  26.496  -6.209  1.00 23.39           C  
ATOM   1563  H   LEU A 115      65.635  25.956  -3.296  1.00  0.00           H  
ATOM   1564  HA  LEU A 115      66.115  26.921  -6.078  1.00  0.00           H  
ATOM   1565  HB3 LEU A 115      66.909  24.499  -6.339  1.00  0.00           H  
ATOM   1566  HB2 LEU A 115      66.658  24.271  -4.635  1.00  0.00           H  
ATOM   1567  HG  LEU A 115      68.361  26.054  -4.171  1.00  0.00           H  
ATOM   1568 HD11 LEU A 115      69.960  24.472  -4.065  1.00  0.00           H  
ATOM   1569 HD12 LEU A 115      68.799  23.387  -4.808  1.00  0.00           H  
ATOM   1570 HD13 LEU A 115      69.991  24.193  -5.800  1.00  0.00           H  
ATOM   1571 HD21 LEU A 115      69.872  26.288  -6.536  1.00  0.00           H  
ATOM   1572 HD22 LEU A 115      68.219  26.465  -7.094  1.00  0.00           H  
ATOM   1573 HD23 LEU A 115      68.839  27.522  -5.847  1.00  0.00           H  
ATOM   1574  N   GLU A 116      64.210  25.592  -7.122  1.00 21.47           N  
ATOM   1575  CA  GLU A 116      63.060  24.928  -7.729  1.00 22.68           C  
ATOM   1576  C   GLU A 116      63.571  23.757  -8.574  1.00 23.20           C  
ATOM   1577  O   GLU A 116      64.467  23.950  -9.394  1.00 24.81           O  
ATOM   1578  CB  GLU A 116      62.252  25.940  -8.560  1.00 23.40           C  
ATOM   1579  CG  GLU A 116      60.985  25.335  -9.198  1.00 24.24           C  
ATOM   1580  CD  GLU A 116      60.181  26.369  -9.983  1.00 24.18           C  
ATOM   1581  OE1 GLU A 116      59.834  27.406  -9.378  1.00 22.71           O  
ATOM   1582  OE2 GLU A 116      59.917  26.098 -11.174  1.00 25.54           O1-
ATOM   1583  H   GLU A 116      64.852  26.037  -7.761  1.00  0.00           H  
ATOM   1584  HA  GLU A 116      62.394  24.540  -6.958  1.00  0.00           H  
ATOM   1585  HB3 GLU A 116      62.886  26.369  -9.339  1.00  0.00           H  
ATOM   1586  HB2 GLU A 116      61.969  26.772  -7.912  1.00  0.00           H  
ATOM   1587  HG3 GLU A 116      60.340  24.919  -8.422  1.00  0.00           H  
ATOM   1588  HG2 GLU A 116      61.239  24.511  -9.866  1.00  0.00           H  
ATOM   1589  N   VAL A 117      62.996  22.569  -8.351  1.00 21.88           N  
ATOM   1590  CA  VAL A 117      63.455  21.328  -8.962  1.00 22.65           C  
ATOM   1591  C   VAL A 117      62.231  20.586  -9.538  1.00 24.58           C  
ATOM   1592  O   VAL A 117      61.217  20.491  -8.848  1.00 26.62           O  
ATOM   1593  CB  VAL A 117      64.158  20.401  -7.921  1.00 21.97           C  
ATOM   1594  CG1 VAL A 117      65.174  19.502  -8.632  1.00 22.67           C  
ATOM   1595  CG2 VAL A 117      64.883  21.142  -6.777  1.00 21.26           C  
ATOM   1596  H   VAL A 117      62.237  22.490  -7.685  1.00  0.00           H  
ATOM   1597  HA  VAL A 117      64.139  21.535  -9.789  1.00  0.00           H  
ATOM   1598  HB  VAL A 117      63.415  19.762  -7.446  1.00  0.00           H  
ATOM   1599 HG11 VAL A 117      65.580  18.753  -7.956  1.00  0.00           H  
ATOM   1600 HG12 VAL A 117      64.731  18.995  -9.484  1.00  0.00           H  
ATOM   1601 HG13 VAL A 117      66.011  20.086  -9.016  1.00  0.00           H  
ATOM   1602 HG21 VAL A 117      65.375  20.439  -6.105  1.00  0.00           H  
ATOM   1603 HG22 VAL A 117      65.644  21.822  -7.160  1.00  0.00           H  
ATOM   1604 HG23 VAL A 117      64.191  21.724  -6.167  1.00  0.00           H  
ATOM   1605  N   THR A 118      62.339  20.086 -10.784  1.00 26.85           N  
ATOM   1606  CA  THR A 118      61.247  19.444 -11.533  1.00 28.45           C  
ATOM   1607  C   THR A 118      61.675  18.034 -12.005  1.00 33.65           C  
ATOM   1608  O   THR A 118      62.690  17.902 -12.687  1.00 32.97           O  
ATOM   1609  CB  THR A 118      60.851  20.290 -12.777  1.00 27.08           C  
ATOM   1610  OG1 THR A 118      61.909  20.426 -13.711  1.00 29.97           O  
ATOM   1611  CG2 THR A 118      60.355  21.700 -12.420  1.00 23.33           C  
ATOM   1612  H   THR A 118      63.201  20.211 -11.297  1.00  0.00           H  
ATOM   1613  HA  THR A 118      60.367  19.346 -10.900  1.00  0.00           H  
ATOM   1614  HB  THR A 118      60.037  19.777 -13.291  1.00  0.00           H  
ATOM   1615  HG1 THR A 118      62.183  19.550 -13.996  1.00  0.00           H  
ATOM   1616 HG21 THR A 118      60.026  22.237 -13.310  1.00  0.00           H  
ATOM   1617 HG22 THR A 118      59.511  21.657 -11.733  1.00  0.00           H  
ATOM   1618 HG23 THR A 118      61.136  22.297 -11.947  1.00  0.00           H  
ATOM   1619  N   LEU A 119      60.930  16.999 -11.572  1.00 39.34           N  
ATOM   1620  CA  LEU A 119      61.209  15.564 -11.757  1.00 42.48           C  
ATOM   1621  C   LEU A 119      60.253  15.003 -12.816  1.00 46.01           C  
ATOM   1622  O   LEU A 119      59.064  15.329 -12.783  1.00 54.90           O  
ATOM   1623  CB  LEU A 119      60.893  14.832 -10.433  1.00 44.09           C  
ATOM   1624  CG  LEU A 119      61.447  13.427 -10.106  1.00 43.88           C  
ATOM   1625  CD1 LEU A 119      62.954  13.441  -9.815  1.00 43.38           C  
ATOM   1626  CD2 LEU A 119      60.690  12.792  -8.916  1.00 41.39           C  
ATOM   1627  H   LEU A 119      60.060  17.199 -11.092  1.00  0.00           H  
ATOM   1628  HA  LEU A 119      62.260  15.447 -12.009  1.00  0.00           H  
ATOM   1629  HB3 LEU A 119      59.816  14.811 -10.315  1.00  0.00           H  
ATOM   1630  HB2 LEU A 119      61.276  15.438  -9.645  1.00  0.00           H  
ATOM   1631  HG  LEU A 119      61.289  12.793 -10.974  1.00  0.00           H  
ATOM   1632 HD11 LEU A 119      63.390  12.470 -10.045  1.00  0.00           H  
ATOM   1633 HD12 LEU A 119      63.477  14.180 -10.418  1.00  0.00           H  
ATOM   1634 HD13 LEU A 119      63.173  13.659  -8.770  1.00  0.00           H  
ATOM   1635 HD21 LEU A 119      60.725  11.704  -8.975  1.00  0.00           H  
ATOM   1636 HD22 LEU A 119      61.124  13.073  -7.956  1.00  0.00           H  
ATOM   1637 HD23 LEU A 119      59.640  13.079  -8.890  1.00  0.00           H  
ATOM   1638  N   PRO A 120      60.762  14.096 -13.673  1.00 47.28           N  
ATOM   1639  CA  PRO A 120      59.908  13.284 -14.556  1.00 49.72           C  
ATOM   1640  C   PRO A 120      59.232  12.074 -13.858  1.00 48.78           C  
ATOM   1641  O   PRO A 120      58.666  11.243 -14.565  1.00 40.72           O  
ATOM   1642  CB  PRO A 120      60.919  12.835 -15.623  1.00 50.76           C  
ATOM   1643  CG  PRO A 120      62.214  12.631 -14.850  1.00 49.02           C  
ATOM   1644  CD  PRO A 120      62.180  13.751 -13.822  1.00 50.20           C  
ATOM   1645  HA  PRO A 120      59.126  13.887 -15.020  1.00  0.00           H  
ATOM   1646  HB3 PRO A 120      61.050  13.634 -16.355  1.00  0.00           H  
ATOM   1647  HB2 PRO A 120      60.623  11.942 -16.174  1.00  0.00           H  
ATOM   1648  HG3 PRO A 120      63.106  12.650 -15.476  1.00  0.00           H  
ATOM   1649  HG2 PRO A 120      62.185  11.667 -14.339  1.00  0.00           H  
ATOM   1650  HD2 PRO A 120      62.646  13.427 -12.891  1.00  0.00           H  
ATOM   1651  HD3 PRO A 120      62.716  14.624 -14.195  1.00  0.00           H  
ATOM   1652  N   GLY A 121      59.351  11.988 -12.518  1.00 48.99           N  
ATOM   1653  CA  GLY A 121      59.119  10.850 -11.616  1.00 53.05           C  
ATOM   1654  C   GLY A 121      57.818  10.058 -11.799  1.00 55.96           C  
ATOM   1655  O   GLY A 121      56.863  10.533 -12.412  1.00 57.20           O  
ATOM   1656  HA3 GLY A 121      59.128  11.227 -10.596  1.00  0.00           H  
ATOM   1657  H   GLY A 121      59.789  12.776 -12.066  1.00  0.00           H  
ATOM   1658  HA2 GLY A 121      59.969  10.173 -11.705  1.00  0.00           H  
ATOM   1659  N   GLU A 122      57.830   8.841 -11.219  1.00 58.97           N  
ATOM   1660  CA  GLU A 122      56.953   7.688 -11.471  1.00 61.75           C  
ATOM   1661  C   GLU A 122      55.461   7.955 -11.762  1.00 62.91           C  
ATOM   1662  O   GLU A 122      54.997   7.543 -12.825  1.00 63.12           O  
ATOM   1663  CB  GLU A 122      57.223   6.554 -10.445  1.00  0.00           C  
ATOM   1664  CG  GLU A 122      57.127   6.933  -8.948  1.00  0.00           C  
ATOM   1665  CD  GLU A 122      57.528   5.810  -7.983  1.00  0.00           C  
ATOM   1666  OE1 GLU A 122      58.438   5.028  -8.338  1.00  0.00           O  
ATOM   1667  OE2 GLU A 122      56.900   5.726  -6.905  1.00  0.00           O1-
ATOM   1668  HB2 GLU A 122      56.531   5.733 -10.637  1.00  0.00           H  
ATOM   1669  HB3 GLU A 122      58.214   6.147 -10.652  1.00  0.00           H  
ATOM   1670  HG2 GLU A 122      57.779   7.779  -8.730  1.00  0.00           H  
ATOM   1671  HG3 GLU A 122      56.106   7.235  -8.716  1.00  0.00           H  
ATOM   1672  H   GLU A 122      58.633   8.614 -10.650  1.00  0.00           H  
ATOM   1673  HA  GLU A 122      57.331   7.296 -12.417  1.00  0.00           H  
ATOM   1674  N   GLY A 123      54.748   8.672 -10.880  1.00 63.82           N  
ATOM   1675  CA  GLY A 123      53.368   9.099 -11.131  1.00 64.00           C  
ATOM   1676  C   GLY A 123      53.367  10.313 -12.076  1.00 62.95           C  
ATOM   1677  O   GLY A 123      52.910  10.203 -13.213  1.00 63.27           O  
ATOM   1678  HA3 GLY A 123      52.896   9.369 -10.186  1.00  0.00           H  
ATOM   1679  H   GLY A 123      55.186   8.996 -10.025  1.00  0.00           H  
ATOM   1680  HA2 GLY A 123      52.779   8.285 -11.556  1.00  0.00           H  
ATOM   1681  N   LYS A 124      53.901  11.442 -11.578  1.00 60.74           N  
ATOM   1682  CA  LYS A 124      54.100  12.752 -12.215  1.00 57.38           C  
ATOM   1683  C   LYS A 124      54.733  13.660 -11.127  1.00 56.09           C  
ATOM   1684  O   LYS A 124      54.128  14.657 -10.734  1.00 56.07           O  
ATOM   1685  CB  LYS A 124      52.751  13.310 -12.763  1.00  0.00           C  
ATOM   1686  CG  LYS A 124      52.841  14.663 -13.502  1.00  0.00           C  
ATOM   1687  CD  LYS A 124      51.621  15.559 -13.234  1.00  0.00           C  
ATOM   1688  CE  LYS A 124      51.768  16.957 -13.847  1.00  0.00           C  
ATOM   1689  NZ  LYS A 124      50.634  17.823 -13.483  1.00  0.00           N1+
ATOM   1690  HB2 LYS A 124      52.278  12.604 -13.443  1.00  0.00           H  
ATOM   1691  HB3 LYS A 124      52.062  13.396 -11.921  1.00  0.00           H  
ATOM   1692  HG2 LYS A 124      53.748  15.201 -13.230  1.00  0.00           H  
ATOM   1693  HG3 LYS A 124      52.928  14.478 -14.573  1.00  0.00           H  
ATOM   1694  HD2 LYS A 124      50.724  15.076 -13.626  1.00  0.00           H  
ATOM   1695  HD3 LYS A 124      51.474  15.653 -12.157  1.00  0.00           H  
ATOM   1696  HE2 LYS A 124      52.686  17.429 -13.492  1.00  0.00           H  
ATOM   1697  HE3 LYS A 124      51.838  16.892 -14.934  1.00  0.00           H  
ATOM   1698  HZ1 LYS A 124      50.585  17.908 -12.478  1.00  0.00           H  
ATOM   1699  HZ2 LYS A 124      50.764  18.738 -13.890  1.00  0.00           H  
ATOM   1700  HZ3 LYS A 124      49.775  17.421 -13.829  1.00  0.00           H  
ATOM   1701  H   LYS A 124      54.220  11.401 -10.616  1.00  0.00           H  
ATOM   1702  HA  LYS A 124      54.814  12.639 -13.032  1.00  0.00           H  
ATOM   1703  N   ASP A 125      55.871  13.220 -10.553  1.00 53.78           N  
ATOM   1704  CA  ASP A 125      56.101  13.348  -9.101  1.00 51.38           C  
ATOM   1705  C   ASP A 125      56.875  14.542  -8.524  1.00 48.13           C  
ATOM   1706  O   ASP A 125      56.765  14.701  -7.308  1.00 47.73           O  
ATOM   1707  CB  ASP A 125      56.636  12.042  -8.467  1.00  0.00           C  
ATOM   1708  CG  ASP A 125      55.675  10.861  -8.555  1.00  0.00           C  
ATOM   1709  OD1 ASP A 125      54.467  11.082  -8.788  1.00  0.00           O  
ATOM   1710  OD2 ASP A 125      56.160   9.739  -8.322  1.00  0.00           O1-
ATOM   1711  HB2 ASP A 125      57.557  11.766  -8.978  1.00  0.00           H  
ATOM   1712  HB3 ASP A 125      56.874  12.176  -7.410  1.00  0.00           H  
ATOM   1713  H   ASP A 125      56.352  12.442 -10.983  1.00  0.00           H  
ATOM   1714  HA  ASP A 125      55.115  13.499  -8.652  1.00  0.00           H  
ATOM   1715  N   ARG A 126      57.602  15.372  -9.295  1.00 44.81           N  
ATOM   1716  CA  ARG A 126      58.233  16.574  -8.720  1.00 42.04           C  
ATOM   1717  C   ARG A 126      58.200  17.802  -9.635  1.00 39.32           C  
ATOM   1718  O   ARG A 126      58.328  17.716 -10.853  1.00 36.79           O  
ATOM   1719  CB  ARG A 126      59.516  16.299  -7.863  1.00  0.00           C  
ATOM   1720  CG  ARG A 126      60.547  17.453  -7.690  1.00  0.00           C  
ATOM   1721  CD  ARG A 126      62.050  17.130  -7.713  1.00  0.00           C  
ATOM   1722  NE  ARG A 126      62.638  17.241  -9.048  1.00  0.00           N  
ATOM   1723  CZ  ARG A 126      63.842  16.782  -9.401  1.00  0.00           C  
ATOM   1724  NH1 ARG A 126      64.214  16.735 -10.681  1.00  0.00           N  
ATOM   1725  NH2 ARG A 126      64.692  16.366  -8.471  1.00  0.00           N1+
ATOM   1726  HB2 ARG A 126      59.183  16.047  -6.856  1.00  0.00           H  
ATOM   1727  HB3 ARG A 126      59.975  15.362  -8.130  1.00  0.00           H  
ATOM   1728  HG2 ARG A 126      60.431  18.160  -8.500  1.00  0.00           H  
ATOM   1729  HG3 ARG A 126      60.299  18.000  -6.796  1.00  0.00           H  
ATOM   1730  HD2 ARG A 126      62.608  17.676  -6.955  1.00  0.00           H  
ATOM   1731  HD3 ARG A 126      62.156  16.068  -7.503  1.00  0.00           H  
ATOM   1732  HE  ARG A 126      62.030  17.598  -9.770  1.00  0.00           H  
ATOM   1733 HH12 ARG A 126      65.120  16.369 -10.933  1.00  0.00           H  
ATOM   1734 HH11 ARG A 126      63.604  17.080 -11.415  1.00  0.00           H  
ATOM   1735 HH22 ARG A 126      65.597  15.999  -8.728  1.00  0.00           H  
ATOM   1736 HH21 ARG A 126      64.463  16.453  -7.492  1.00  0.00           H  
ATOM   1737  H   ARG A 126      57.666  15.239 -10.295  1.00  0.00           H  
ATOM   1738  HA  ARG A 126      57.504  16.878  -7.976  1.00  0.00           H  
ATOM   1739  N   ILE A 127      57.926  18.911  -8.939  1.00 26.37           N  
ATOM   1740  CA  ILE A 127      57.476  20.239  -9.323  1.00 25.76           C  
ATOM   1741  C   ILE A 127      57.638  21.074  -8.008  1.00 25.83           C  
ATOM   1742  O   ILE A 127      56.690  21.713  -7.551  1.00 26.56           O  
ATOM   1743  CB  ILE A 127      55.959  20.247  -9.772  1.00 27.72           C  
ATOM   1744  CG1 ILE A 127      55.531  19.150 -10.789  1.00 28.71           C  
ATOM   1745  CD1 ILE A 127      55.092  17.808 -10.168  1.00 27.32           C  
ATOM   1746  CG2 ILE A 127      55.571  21.613 -10.377  1.00 28.71           C  
ATOM   1747  HA  ILE A 127      58.123  20.641 -10.103  1.00  0.00           H  
ATOM   1748  HB  ILE A 127      55.328  20.106  -8.893  1.00  0.00           H  
ATOM   1749 HG13 ILE A 127      56.304  19.007 -11.544  1.00  0.00           H  
ATOM   1750 HG12 ILE A 127      54.673  19.506 -11.359  1.00  0.00           H  
ATOM   1751 HD11 ILE A 127      55.575  16.969 -10.669  1.00  0.00           H  
ATOM   1752 HD12 ILE A 127      55.325  17.742  -9.106  1.00  0.00           H  
ATOM   1753 HD13 ILE A 127      54.016  17.665 -10.269  1.00  0.00           H  
ATOM   1754 HG21 ILE A 127      54.504  21.663 -10.594  1.00  0.00           H  
ATOM   1755 HG22 ILE A 127      55.794  22.456  -9.725  1.00  0.00           H  
ATOM   1756 HG23 ILE A 127      56.104  21.787 -11.313  1.00  0.00           H  
ATOM   1757  H   ILE A 127      57.892  18.785  -7.938  1.00  0.00           H  
ATOM   1758  N   PHE A 128      58.781  20.899  -7.309  1.00 21.72           N  
ATOM   1759  CA  PHE A 128      58.924  21.187  -5.873  1.00 20.00           C  
ATOM   1760  C   PHE A 128      59.891  22.340  -5.609  1.00 19.20           C  
ATOM   1761  O   PHE A 128      60.763  22.628  -6.426  1.00 20.22           O  
ATOM   1762  CB  PHE A 128      59.459  19.949  -5.111  1.00 20.16           C  
ATOM   1763  CG  PHE A 128      58.529  18.756  -4.898  1.00 19.61           C  
ATOM   1764  CD2 PHE A 128      58.795  17.869  -3.840  1.00 18.95           C  
ATOM   1765  CE2 PHE A 128      58.006  16.747  -3.636  1.00 18.64           C  
ATOM   1766  CZ  PHE A 128      56.980  16.451  -4.521  1.00 20.36           C  
ATOM   1767  CE1 PHE A 128      56.703  17.299  -5.573  1.00 20.28           C  
ATOM   1768  CD1 PHE A 128      57.466  18.434  -5.767  1.00 19.69           C  
ATOM   1769  H   PHE A 128      59.561  20.422  -7.742  1.00  0.00           H  
ATOM   1770  HA  PHE A 128      57.961  21.461  -5.436  1.00  0.00           H  
ATOM   1771  HB3 PHE A 128      59.747  20.260  -4.103  1.00  0.00           H  
ATOM   1772  HB2 PHE A 128      60.401  19.630  -5.551  1.00  0.00           H  
ATOM   1773  HD2 PHE A 128      59.610  18.076  -3.176  1.00  0.00           H  
ATOM   1774  HE2 PHE A 128      58.206  16.095  -2.797  1.00  0.00           H  
ATOM   1775  HZ  PHE A 128      56.358  15.582  -4.395  1.00  0.00           H  
ATOM   1776  HE1 PHE A 128      55.879  17.081  -6.236  1.00  0.00           H  
ATOM   1777  HD1 PHE A 128      57.161  19.075  -6.560  1.00  0.00           H  
ATOM   1778  N   LYS A 129      59.745  22.908  -4.405  1.00 18.94           N  
ATOM   1779  CA  LYS A 129      60.672  23.858  -3.808  1.00 19.68           C  
ATOM   1780  C   LYS A 129      61.527  23.113  -2.779  1.00 18.84           C  
ATOM   1781  O   LYS A 129      60.977  22.401  -1.938  1.00 19.65           O  
ATOM   1782  CB  LYS A 129      59.869  24.983  -3.128  1.00 20.03           C  
ATOM   1783  CG  LYS A 129      58.922  25.753  -4.067  1.00 21.18           C  
ATOM   1784  CD  LYS A 129      59.636  26.458  -5.237  1.00 21.17           C  
ATOM   1785  CE  LYS A 129      58.689  27.260  -6.140  1.00 21.74           C  
ATOM   1786  NZ  LYS A 129      57.944  28.283  -5.388  1.00 21.83           N1+
ATOM   1787  H   LYS A 129      59.010  22.577  -3.794  1.00  0.00           H  
ATOM   1788  HA  LYS A 129      61.325  24.287  -4.568  1.00  0.00           H  
ATOM   1789  HB3 LYS A 129      60.561  25.688  -2.667  1.00  0.00           H  
ATOM   1790  HB2 LYS A 129      59.275  24.570  -2.311  1.00  0.00           H  
ATOM   1791  HG3 LYS A 129      58.390  26.488  -3.463  1.00  0.00           H  
ATOM   1792  HG2 LYS A 129      58.156  25.082  -4.457  1.00  0.00           H  
ATOM   1793  HD3 LYS A 129      60.144  25.721  -5.859  1.00  0.00           H  
ATOM   1794  HD2 LYS A 129      60.419  27.112  -4.853  1.00  0.00           H  
ATOM   1795  HE3 LYS A 129      57.983  26.595  -6.640  1.00  0.00           H  
ATOM   1796  HE2 LYS A 129      59.265  27.762  -6.915  1.00  0.00           H  
ATOM   1797  HZ1 LYS A 129      58.599  28.902  -4.931  1.00  0.00           H  
ATOM   1798  HZ2 LYS A 129      57.362  28.812  -6.022  1.00  0.00           H  
ATOM   1799  HZ3 LYS A 129      57.368  27.836  -4.690  1.00  0.00           H  
ATOM   1800  N   VAL A 130      62.851  23.303  -2.860  1.00 18.28           N  
ATOM   1801  CA  VAL A 130      63.815  22.733  -1.927  1.00 17.72           C  
ATOM   1802  C   VAL A 130      64.704  23.871  -1.413  1.00 17.64           C  
ATOM   1803  O   VAL A 130      65.482  24.427  -2.189  1.00 18.45           O  
ATOM   1804  CB  VAL A 130      64.724  21.647  -2.574  1.00 17.30           C  
ATOM   1805  CG1 VAL A 130      65.717  21.035  -1.559  1.00 17.74           C  
ATOM   1806  CG2 VAL A 130      63.898  20.527  -3.230  1.00 16.67           C  
ATOM   1807  H   VAL A 130      63.230  23.909  -3.577  1.00  0.00           H  
ATOM   1808  HA  VAL A 130      63.303  22.277  -1.083  1.00  0.00           H  
ATOM   1809  HB  VAL A 130      65.312  22.099  -3.376  1.00  0.00           H  
ATOM   1810 HG11 VAL A 130      66.234  20.172  -1.977  1.00  0.00           H  
ATOM   1811 HG12 VAL A 130      66.484  21.748  -1.254  1.00  0.00           H  
ATOM   1812 HG13 VAL A 130      65.202  20.696  -0.660  1.00  0.00           H  
ATOM   1813 HG21 VAL A 130      64.543  19.747  -3.633  1.00  0.00           H  
ATOM   1814 HG22 VAL A 130      63.215  20.067  -2.517  1.00  0.00           H  
ATOM   1815 HG23 VAL A 130      63.297  20.903  -4.059  1.00  0.00           H  
ATOM   1816  N   SER A 131      64.588  24.184  -0.113  1.00 18.34           N  
ATOM   1817  CA  SER A 131      65.518  25.085   0.560  1.00 19.97           C  
ATOM   1818  C   SER A 131      66.730  24.298   1.075  1.00 19.58           C  
ATOM   1819  O   SER A 131      66.547  23.196   1.584  1.00 18.37           O  
ATOM   1820  CB  SER A 131      64.801  25.901   1.652  1.00 21.42           C  
ATOM   1821  OG  SER A 131      64.593  25.199   2.859  1.00 22.79           O  
ATOM   1822  H   SER A 131      63.926  23.692   0.474  1.00  0.00           H  
ATOM   1823  HA  SER A 131      65.854  25.807  -0.171  1.00  0.00           H  
ATOM   1824  HB3 SER A 131      63.846  26.282   1.286  1.00  0.00           H  
ATOM   1825  HB2 SER A 131      65.411  26.772   1.883  1.00  0.00           H  
ATOM   1826  HG  SER A 131      65.444  24.909   3.200  1.00  0.00           H  
ATOM   1827  N   ILE A 132      67.928  24.887   0.953  1.00 19.94           N  
ATOM   1828  CA  ILE A 132      69.164  24.374   1.538  1.00 21.28           C  
ATOM   1829  C   ILE A 132      69.723  25.494   2.423  1.00 23.35           C  
ATOM   1830  O   ILE A 132      69.998  26.581   1.914  1.00 24.18           O  
ATOM   1831  CB  ILE A 132      70.242  24.016   0.468  1.00 22.40           C  
ATOM   1832  CG1 ILE A 132      69.713  22.969  -0.540  1.00 26.49           C  
ATOM   1833  CD1 ILE A 132      70.676  22.688  -1.701  1.00 27.49           C  
ATOM   1834  CG2 ILE A 132      71.574  23.531   1.097  1.00 21.93           C  
ATOM   1835  H   ILE A 132      68.000  25.780   0.482  1.00  0.00           H  
ATOM   1836  HA  ILE A 132      68.972  23.493   2.153  1.00  0.00           H  
ATOM   1837  HB  ILE A 132      70.464  24.918  -0.105  1.00  0.00           H  
ATOM   1838 HG13 ILE A 132      68.764  23.295  -0.967  1.00  0.00           H  
ATOM   1839 HG12 ILE A 132      69.498  22.036  -0.021  1.00  0.00           H  
ATOM   1840 HD11 ILE A 132      70.132  22.384  -2.594  1.00  0.00           H  
ATOM   1841 HD12 ILE A 132      71.267  23.566  -1.962  1.00  0.00           H  
ATOM   1842 HD13 ILE A 132      71.362  21.883  -1.441  1.00  0.00           H  
ATOM   1843 HG21 ILE A 132      72.320  23.300   0.337  1.00  0.00           H  
ATOM   1844 HG22 ILE A 132      72.030  24.280   1.744  1.00  0.00           H  
ATOM   1845 HG23 ILE A 132      71.424  22.629   1.690  1.00  0.00           H  
ATOM   1846  N   LYS A 133      69.884  25.201   3.720  1.00 24.86           N  
ATOM   1847  CA  LYS A 133      70.473  26.114   4.689  1.00 26.02           C  
ATOM   1848  C   LYS A 133      71.440  25.321   5.570  1.00 25.64           C  
ATOM   1849  O   LYS A 133      71.018  24.360   6.208  1.00 24.36           O  
ATOM   1850  CB  LYS A 133      69.358  26.788   5.520  1.00 29.13           C  
ATOM   1851  CG  LYS A 133      69.884  27.897   6.449  1.00 31.72           C  
ATOM   1852  CD  LYS A 133      68.818  28.451   7.400  1.00 34.21           C  
ATOM   1853  CE  LYS A 133      69.370  29.582   8.278  1.00 37.94           C  
ATOM   1854  NZ  LYS A 133      68.364  30.056   9.243  1.00 39.80           N1+
ATOM   1855  H   LYS A 133      69.618  24.289   4.072  1.00  0.00           H  
ATOM   1856  HA  LYS A 133      71.042  26.894   4.177  1.00  0.00           H  
ATOM   1857  HB3 LYS A 133      68.826  26.034   6.102  1.00  0.00           H  
ATOM   1858  HB2 LYS A 133      68.621  27.225   4.846  1.00  0.00           H  
ATOM   1859  HG3 LYS A 133      70.286  28.707   5.839  1.00  0.00           H  
ATOM   1860  HG2 LYS A 133      70.718  27.532   7.046  1.00  0.00           H  
ATOM   1861  HD3 LYS A 133      68.440  27.644   8.029  1.00  0.00           H  
ATOM   1862  HD2 LYS A 133      67.971  28.817   6.823  1.00  0.00           H  
ATOM   1863  HE3 LYS A 133      69.693  30.420   7.659  1.00  0.00           H  
ATOM   1864  HE2 LYS A 133      70.244  29.236   8.832  1.00  0.00           H  
ATOM   1865  HZ1 LYS A 133      68.085  29.292   9.842  1.00  0.00           H  
ATOM   1866  HZ2 LYS A 133      68.762  30.794   9.807  1.00  0.00           H  
ATOM   1867  HZ3 LYS A 133      67.557  30.410   8.749  1.00  0.00           H  
ATOM   1868  N   TRP A 134      72.697  25.785   5.634  1.00 25.36           N  
ATOM   1869  CA  TRP A 134      73.739  25.356   6.574  1.00 27.77           C  
ATOM   1870  C   TRP A 134      73.259  25.328   8.041  1.00 27.66           C  
ATOM   1871  O   TRP A 134      72.466  26.186   8.430  1.00 27.98           O  
ATOM   1872  CB  TRP A 134      74.957  26.288   6.360  1.00 28.84           C  
ATOM   1873  CG  TRP A 134      75.848  26.568   7.533  1.00 33.14           C  
ATOM   1874  CD1 TRP A 134      75.557  27.481   8.486  1.00 38.61           C  
ATOM   1875  NE1 TRP A 134      76.528  27.475   9.457  1.00 39.62           N  
ATOM   1876  CE2 TRP A 134      77.499  26.539   9.187  1.00 36.92           C  
ATOM   1877  CD2 TRP A 134      77.074  25.912   7.973  1.00 35.18           C  
ATOM   1878  CE3 TRP A 134      77.874  24.851   7.485  1.00 36.93           C  
ATOM   1879  CZ3 TRP A 134      79.045  24.462   8.164  1.00 38.96           C  
ATOM   1880  CH2 TRP A 134      79.456  25.132   9.333  1.00 40.98           C  
ATOM   1881  CZ2 TRP A 134      78.672  26.169   9.859  1.00 37.85           C  
ATOM   1882  H   TRP A 134      72.940  26.585   5.068  1.00  0.00           H  
ATOM   1883  HA  TRP A 134      74.053  24.342   6.328  1.00  0.00           H  
ATOM   1884  HB3 TRP A 134      74.603  27.267   6.036  1.00  0.00           H  
ATOM   1885  HB2 TRP A 134      75.570  25.920   5.538  1.00  0.00           H  
ATOM   1886  HD1 TRP A 134      74.667  28.092   8.476  1.00  0.00           H  
ATOM   1887  HE1 TRP A 134      76.499  28.081  10.264  1.00  0.00           H  
ATOM   1888  HE3 TRP A 134      77.578  24.330   6.587  1.00  0.00           H  
ATOM   1889  HZ3 TRP A 134      79.623  23.625   7.806  1.00  0.00           H  
ATOM   1890  HH2 TRP A 134      80.353  24.833   9.851  1.00  0.00           H  
ATOM   1891  HZ2 TRP A 134      78.965  26.667  10.771  1.00  0.00           H  
ATOM   1892  N   VAL A 135      73.800  24.388   8.834  1.00 25.40           N  
ATOM   1893  CA  VAL A 135      73.478  24.278  10.255  1.00 26.56           C  
ATOM   1894  C   VAL A 135      74.707  24.019  11.152  1.00 28.21           C  
ATOM   1895  O   VAL A 135      74.733  24.579  12.249  1.00 28.61           O  
ATOM   1896  CB  VAL A 135      72.336  23.249  10.509  1.00 27.28           C  
ATOM   1897  CG1 VAL A 135      72.670  21.826  10.040  1.00 29.44           C  
ATOM   1898  CG2 VAL A 135      71.843  23.222  11.968  1.00 27.70           C  
ATOM   1899  H   VAL A 135      74.452  23.714   8.456  1.00  0.00           H  
ATOM   1900  HA  VAL A 135      73.104  25.245  10.599  1.00  0.00           H  
ATOM   1901  HB  VAL A 135      71.483  23.578   9.913  1.00  0.00           H  
ATOM   1902 HG11 VAL A 135      71.849  21.141  10.252  1.00  0.00           H  
ATOM   1903 HG12 VAL A 135      72.838  21.794   8.965  1.00  0.00           H  
ATOM   1904 HG13 VAL A 135      73.561  21.443  10.534  1.00  0.00           H  
ATOM   1905 HG21 VAL A 135      70.957  22.592  12.067  1.00  0.00           H  
ATOM   1906 HG22 VAL A 135      72.598  22.826  12.648  1.00  0.00           H  
ATOM   1907 HG23 VAL A 135      71.571  24.220  12.311  1.00  0.00           H  
ATOM   1908  N   SER A 136      75.714  23.242  10.703  1.00 26.99           N  
ATOM   1909  CA  SER A 136      76.906  22.946  11.515  1.00 26.85           C  
ATOM   1910  C   SER A 136      78.064  22.343  10.702  1.00 27.02           C  
ATOM   1911  O   SER A 136      77.856  21.849   9.595  1.00 26.32           O  
ATOM   1912  CB  SER A 136      76.533  22.036  12.719  1.00 26.37           C  
ATOM   1913  OG  SER A 136      76.251  20.705  12.333  1.00 27.77           O  
ATOM   1914  H   SER A 136      75.676  22.812   9.789  1.00  0.00           H  
ATOM   1915  HA  SER A 136      77.269  23.898  11.906  1.00  0.00           H  
ATOM   1916  HB3 SER A 136      75.688  22.424  13.287  1.00  0.00           H  
ATOM   1917  HB2 SER A 136      77.366  22.000  13.422  1.00  0.00           H  
ATOM   1918  HG  SER A 136      75.410  20.685  11.868  1.00  0.00           H  
ATOM   1919  N   CYS A 137      79.261  22.367  11.314  1.00 29.42           N  
ATOM   1920  CA  CYS A 137      80.416  21.556  10.930  1.00 32.05           C  
ATOM   1921  C   CYS A 137      80.489  20.382  11.911  1.00 30.94           C  
ATOM   1922  O   CYS A 137      80.619  20.598  13.116  1.00 38.21           O  
ATOM   1923  CB  CYS A 137      81.748  22.341  10.976  1.00 33.42           C  
ATOM   1924  SG  CYS A 137      82.247  22.848   9.312  1.00 40.89           S  
ATOM   1925  H   CYS A 137      79.336  22.807  12.219  1.00  0.00           H  
ATOM   1926  HA  CYS A 137      80.273  21.154   9.925  1.00  0.00           H  
ATOM   1927  HB3 CYS A 137      82.566  21.731  11.365  1.00  0.00           H  
ATOM   1928  HB2 CYS A 137      81.677  23.216  11.624  1.00  0.00           H  
ATOM   1929  HG  CYS A 137      82.527  21.620   8.867  1.00  0.00           H  
ATOM   1930  N   VAL A 138      80.439  19.166  11.357  1.00 31.34           N  
ATOM   1931  CA  VAL A 138      80.638  17.911  12.065  1.00 29.21           C  
ATOM   1932  C   VAL A 138      82.132  17.551  11.987  1.00 25.83           C  
ATOM   1933  O   VAL A 138      82.646  17.324  10.891  1.00 25.78           O  
ATOM   1934  CB  VAL A 138      79.781  16.791  11.409  1.00 30.84           C  
ATOM   1935  CG1 VAL A 138      80.143  15.358  11.836  1.00 32.60           C  
ATOM   1936  CG2 VAL A 138      78.280  17.035  11.643  1.00 30.40           C  
ATOM   1937  H   VAL A 138      80.365  19.088  10.350  1.00  0.00           H  
ATOM   1938  HA  VAL A 138      80.339  18.014  13.111  1.00  0.00           H  
ATOM   1939  HB  VAL A 138      79.932  16.847  10.332  1.00  0.00           H  
ATOM   1940 HG11 VAL A 138      79.453  14.641  11.392  1.00  0.00           H  
ATOM   1941 HG12 VAL A 138      81.142  15.065  11.514  1.00  0.00           H  
ATOM   1942 HG13 VAL A 138      80.089  15.253  12.919  1.00  0.00           H  
ATOM   1943 HG21 VAL A 138      77.674  16.272  11.154  1.00  0.00           H  
ATOM   1944 HG22 VAL A 138      78.038  17.016  12.706  1.00  0.00           H  
ATOM   1945 HG23 VAL A 138      77.962  18.001  11.249  1.00  0.00           H  
ATOM   1946  N   SER A 139      82.799  17.524  13.151  1.00 27.00           N  
ATOM   1947  CA  SER A 139      84.220  17.205  13.263  1.00 23.69           C  
ATOM   1948  C   SER A 139      84.419  15.687  13.368  1.00 20.58           C  
ATOM   1949  O   SER A 139      83.945  15.082  14.331  1.00 21.64           O  
ATOM   1950  CB  SER A 139      84.808  17.948  14.481  1.00 23.58           C  
ATOM   1951  OG  SER A 139      86.199  17.723  14.601  1.00 21.04           O  
ATOM   1952  H   SER A 139      82.314  17.723  14.014  1.00  0.00           H  
ATOM   1953  HA  SER A 139      84.736  17.560  12.371  1.00  0.00           H  
ATOM   1954  HB3 SER A 139      84.318  17.639  15.405  1.00  0.00           H  
ATOM   1955  HB2 SER A 139      84.644  19.021  14.379  1.00  0.00           H  
ATOM   1956  HG  SER A 139      86.640  18.250  13.927  1.00  0.00           H  
ATOM   1957  N   LEU A 140      85.155  15.114  12.400  1.00 20.02           N  
ATOM   1958  CA  LEU A 140      85.588  13.717  12.455  1.00 18.99           C  
ATOM   1959  C   LEU A 140      86.802  13.530  13.382  1.00 21.84           C  
ATOM   1960  O   LEU A 140      86.936  12.444  13.939  1.00 18.89           O  
ATOM   1961  CB  LEU A 140      85.891  13.171  11.044  1.00 19.41           C  
ATOM   1962  CG  LEU A 140      84.700  13.180  10.057  1.00 19.16           C  
ATOM   1963  CD1 LEU A 140      85.163  12.813   8.637  1.00 18.82           C  
ATOM   1964  CD2 LEU A 140      83.535  12.275  10.504  1.00 22.04           C  
ATOM   1965  H   LEU A 140      85.499  15.665  11.625  1.00  0.00           H  
ATOM   1966  HA  LEU A 140      84.779  13.122  12.879  1.00  0.00           H  
ATOM   1967  HB3 LEU A 140      86.251  12.145  11.133  1.00  0.00           H  
ATOM   1968  HB2 LEU A 140      86.724  13.734  10.625  1.00  0.00           H  
ATOM   1969  HG  LEU A 140      84.322  14.202  10.000  1.00  0.00           H  
ATOM   1970 HD11 LEU A 140      84.382  13.015   7.906  1.00  0.00           H  
ATOM   1971 HD12 LEU A 140      86.042  13.388   8.344  1.00  0.00           H  
ATOM   1972 HD13 LEU A 140      85.420  11.758   8.559  1.00  0.00           H  
ATOM   1973 HD21 LEU A 140      83.277  11.541   9.741  1.00  0.00           H  
ATOM   1974 HD22 LEU A 140      83.761  11.716  11.411  1.00  0.00           H  
ATOM   1975 HD23 LEU A 140      82.640  12.868  10.688  1.00  0.00           H  
ATOM   1976  N   GLN A 141      87.628  14.578  13.583  1.00 19.54           N  
ATOM   1977  CA  GLN A 141      88.727  14.593  14.558  1.00 20.38           C  
ATOM   1978  C   GLN A 141      88.242  14.353  16.000  1.00 20.26           C  
ATOM   1979  O   GLN A 141      88.879  13.587  16.721  1.00 22.18           O  
ATOM   1980  CB  GLN A 141      89.529  15.912  14.439  1.00 23.01           C  
ATOM   1981  CG  GLN A 141      90.707  16.083  15.429  1.00 25.73           C  
ATOM   1982  CD  GLN A 141      91.796  15.022  15.254  1.00 27.55           C  
ATOM   1983  OE1 GLN A 141      92.467  14.987  14.226  1.00 31.61           O  
ATOM   1984  NE2 GLN A 141      91.993  14.163  16.256  1.00 32.88           N  
ATOM   1985  H   GLN A 141      87.453  15.447  13.097  1.00  0.00           H  
ATOM   1986  HA  GLN A 141      89.390  13.768  14.293  1.00  0.00           H  
ATOM   1987  HB3 GLN A 141      88.851  16.757  14.561  1.00  0.00           H  
ATOM   1988  HB2 GLN A 141      89.917  15.995  13.425  1.00  0.00           H  
ATOM   1989  HG3 GLN A 141      90.354  16.094  16.462  1.00  0.00           H  
ATOM   1990  HG2 GLN A 141      91.166  17.059  15.267  1.00  0.00           H  
ATOM   1991 HE22 GLN A 141      92.709  13.456  16.186  1.00  0.00           H  
ATOM   1992 HE21 GLN A 141      91.439  14.211  17.104  1.00  0.00           H  
ATOM   1993  N   ALA A 142      87.100  14.960  16.367  1.00 22.39           N  
ATOM   1994  CA  ALA A 142      86.429  14.757  17.652  1.00 20.87           C  
ATOM   1995  C   ALA A 142      85.968  13.307  17.886  1.00 21.60           C  
ATOM   1996  O   ALA A 142      85.990  12.856  19.030  1.00 19.93           O  
ATOM   1997  CB  ALA A 142      85.243  15.726  17.758  1.00 22.06           C  
ATOM   1998  H   ALA A 142      86.640  15.584  15.718  1.00  0.00           H  
ATOM   1999  HA  ALA A 142      87.146  15.008  18.436  1.00  0.00           H  
ATOM   2000  HB1 ALA A 142      84.749  15.641  18.727  1.00  0.00           H  
ATOM   2001  HB2 ALA A 142      85.572  16.760  17.649  1.00  0.00           H  
ATOM   2002  HB3 ALA A 142      84.496  15.532  16.988  1.00  0.00           H  
ATOM   2003  N   LEU A 143      85.603  12.590  16.806  1.00 21.22           N  
ATOM   2004  CA  LEU A 143      85.280  11.166  16.851  1.00 20.82           C  
ATOM   2005  C   LEU A 143      86.517  10.288  17.117  1.00 18.92           C  
ATOM   2006  O   LEU A 143      86.407   9.392  17.947  1.00 20.02           O  
ATOM   2007  CB  LEU A 143      84.487  10.757  15.591  1.00 21.47           C  
ATOM   2008  CG  LEU A 143      84.156   9.256  15.435  1.00 21.43           C  
ATOM   2009  CD1 LEU A 143      83.253   8.739  16.568  1.00 21.91           C  
ATOM   2010  CD2 LEU A 143      83.554   8.957  14.051  1.00 22.89           C  
ATOM   2011  H   LEU A 143      85.623  13.020  15.892  1.00  0.00           H  
ATOM   2012  HA  LEU A 143      84.611  11.036  17.702  1.00  0.00           H  
ATOM   2013  HB3 LEU A 143      85.033  11.074  14.705  1.00  0.00           H  
ATOM   2014  HB2 LEU A 143      83.553  11.316  15.586  1.00  0.00           H  
ATOM   2015  HG  LEU A 143      85.088   8.694  15.480  1.00  0.00           H  
ATOM   2016 HD11 LEU A 143      83.234   7.650  16.578  1.00  0.00           H  
ATOM   2017 HD12 LEU A 143      83.599   9.050  17.553  1.00  0.00           H  
ATOM   2018 HD13 LEU A 143      82.230   9.099  16.453  1.00  0.00           H  
ATOM   2019 HD21 LEU A 143      84.170   8.240  13.511  1.00  0.00           H  
ATOM   2020 HD22 LEU A 143      82.552   8.535  14.127  1.00  0.00           H  
ATOM   2021 HD23 LEU A 143      83.488   9.847  13.428  1.00  0.00           H  
ATOM   2022  N   HIS A 144      87.668  10.575  16.475  1.00 20.11           N  
ATOM   2023  CA  HIS A 144      88.953   9.906  16.751  1.00 23.47           C  
ATOM   2024  C   HIS A 144      89.392  10.034  18.222  1.00 25.37           C  
ATOM   2025  O   HIS A 144      89.828   9.045  18.811  1.00 25.73           O  
ATOM   2026  CB  HIS A 144      90.075  10.447  15.837  1.00 24.53           C  
ATOM   2027  CG  HIS A 144      90.031   9.985  14.405  1.00 32.53           C  
ATOM   2028  ND1 HIS A 144      90.596   8.773  13.994  1.00 34.12           N  
ATOM   2029  CE1 HIS A 144      90.392   8.728  12.685  1.00 35.02           C  
ATOM   2030  NE2 HIS A 144      89.753   9.801  12.221  1.00 36.49           N  
ATOM   2031  CD2 HIS A 144      89.518  10.630  13.300  1.00 36.55           C  
ATOM   2032  H   HIS A 144      87.689  11.334  15.807  1.00  0.00           H  
ATOM   2033  HA  HIS A 144      88.828   8.840  16.549  1.00  0.00           H  
ATOM   2034  HB3 HIS A 144      91.050  10.152  16.227  1.00  0.00           H  
ATOM   2035  HB2 HIS A 144      90.082  11.536  15.840  1.00  0.00           H  
ATOM   2036  HE1 HIS A 144      90.709   7.907  12.059  1.00  0.00           H  
ATOM   2037  HD2 HIS A 144      89.050  11.592  13.182  1.00  0.00           H  
ATOM   2038  HE2 HIS A 144      89.507   9.973  11.255  1.00  0.00           H  
ATOM   2039  N   ASP A 145      89.220  11.241  18.785  1.00 24.66           N  
ATOM   2040  CA  ASP A 145      89.462  11.563  20.193  1.00 26.28           C  
ATOM   2041  C   ASP A 145      88.534  10.789  21.148  1.00 27.87           C  
ATOM   2042  O   ASP A 145      89.013  10.304  22.171  1.00 29.35           O  
ATOM   2043  CB  ASP A 145      89.409  13.084  20.477  1.00 28.29           C  
ATOM   2044  CG  ASP A 145      90.326  13.941  19.595  1.00 27.77           C  
ATOM   2045  OD1 ASP A 145      91.357  13.412  19.123  1.00 33.64           O  
ATOM   2046  OD2 ASP A 145      90.016  15.144  19.465  1.00 30.52           O1-
ATOM   2047  H   ASP A 145      88.880  12.002  18.213  1.00  0.00           H  
ATOM   2048  HA  ASP A 145      90.478  11.234  20.417  1.00  0.00           H  
ATOM   2049  HB3 ASP A 145      89.656  13.289  21.518  1.00  0.00           H  
ATOM   2050  HB2 ASP A 145      88.386  13.419  20.311  1.00  0.00           H  
ATOM   2051  N   ALA A 146      87.249  10.644  20.785  1.00 26.55           N  
ATOM   2052  CA  ALA A 146      86.257   9.884  21.549  1.00 28.65           C  
ATOM   2053  C   ALA A 146      86.470   8.358  21.530  1.00 29.49           C  
ATOM   2054  O   ALA A 146      86.187   7.715  22.541  1.00 25.56           O  
ATOM   2055  CB  ALA A 146      84.852  10.243  21.053  1.00 29.07           C  
ATOM   2056  H   ALA A 146      86.920  11.077  19.933  1.00  0.00           H  
ATOM   2057  HA  ALA A 146      86.330  10.203  22.590  1.00  0.00           H  
ATOM   2058  HB1 ALA A 146      84.100   9.739  21.658  1.00  0.00           H  
ATOM   2059  HB2 ALA A 146      84.667  11.315  21.130  1.00  0.00           H  
ATOM   2060  HB3 ALA A 146      84.697   9.951  20.014  1.00  0.00           H  
ATOM   2061  N   LEU A 147      86.986   7.809  20.414  1.00 29.44           N  
ATOM   2062  CA  LEU A 147      87.342   6.390  20.283  1.00 29.39           C  
ATOM   2063  C   LEU A 147      88.599   6.024  21.091  1.00 36.88           C  
ATOM   2064  O   LEU A 147      88.654   4.924  21.640  1.00 28.92           O  
ATOM   2065  CB  LEU A 147      87.552   6.019  18.798  1.00 28.57           C  
ATOM   2066  CG  LEU A 147      86.285   6.047  17.917  1.00 26.95           C  
ATOM   2067  CD1 LEU A 147      86.660   5.865  16.432  1.00 28.46           C  
ATOM   2068  CD2 LEU A 147      85.197   5.057  18.381  1.00 29.27           C  
ATOM   2069  H   LEU A 147      87.165   8.393  19.608  1.00  0.00           H  
ATOM   2070  HA  LEU A 147      86.522   5.797  20.690  1.00  0.00           H  
ATOM   2071  HB3 LEU A 147      87.984   5.018  18.730  1.00  0.00           H  
ATOM   2072  HB2 LEU A 147      88.300   6.693  18.376  1.00  0.00           H  
ATOM   2073  HG  LEU A 147      85.839   7.033  18.006  1.00  0.00           H  
ATOM   2074 HD11 LEU A 147      86.294   6.702  15.838  1.00  0.00           H  
ATOM   2075 HD12 LEU A 147      87.739   5.815  16.281  1.00  0.00           H  
ATOM   2076 HD13 LEU A 147      86.246   4.955  16.005  1.00  0.00           H  
ATOM   2077 HD21 LEU A 147      84.869   4.388  17.588  1.00  0.00           H  
ATOM   2078 HD22 LEU A 147      85.533   4.426  19.201  1.00  0.00           H  
ATOM   2079 HD23 LEU A 147      84.316   5.596  18.730  1.00  0.00           H  
ATOM   2080  N   SER A 148      89.557   6.964  21.175  1.00 37.00           N  
ATOM   2081  CA  SER A 148      90.769   6.868  21.993  1.00 46.58           C  
ATOM   2082  C   SER A 148      90.570   7.357  23.446  1.00 48.41           C  
ATOM   2083  O   SER A 148      91.563   7.599  24.132  1.00 49.93           O  
ATOM   2084  CB  SER A 148      91.942   7.546  21.249  1.00 42.67           C  
ATOM   2085  OG  SER A 148      91.819   8.953  21.183  1.00 50.20           O  
ATOM   2086  H   SER A 148      89.426   7.839  20.686  1.00  0.00           H  
ATOM   2087  HA  SER A 148      91.035   5.813  22.075  1.00  0.00           H  
ATOM   2088  HB3 SER A 148      92.025   7.154  20.235  1.00  0.00           H  
ATOM   2089  HB2 SER A 148      92.884   7.315  21.746  1.00  0.00           H  
ATOM   2090  HG  SER A 148      91.158   9.168  20.518  1.00  0.00           H  
ATOM   2091  N   GLY A 149      89.306   7.457  23.901  1.00 46.12           N  
ATOM   2092  CA  GLY A 149      88.910   7.694  25.292  1.00 49.22           C  
ATOM   2093  C   GLY A 149      89.317   9.064  25.861  1.00 55.50           C  
ATOM   2094  O   GLY A 149      89.311   9.216  27.081  1.00 63.54           O  
ATOM   2095  H   GLY A 149      88.553   7.258  23.258  1.00  0.00           H  
ATOM   2096  HA3 GLY A 149      89.327   6.906  25.922  1.00  0.00           H  
ATOM   2097  HA2 GLY A 149      87.825   7.605  25.355  1.00  0.00           H  
ATOM   2098  N   ARG A 150      89.682  10.043  25.012  1.00 61.25           N  
ATOM   2099  CA  ARG A 150      90.041  11.405  25.416  1.00 59.21           C  
ATOM   2100  C   ARG A 150      88.788  12.209  25.783  1.00 56.80           C  
ATOM   2101  O   ARG A 150      88.655  12.630  26.931  1.00 59.71           O  
ATOM   2102  CB  ARG A 150      90.830  12.118  24.303  1.00 56.19           C  
ATOM   2103  CG  ARG A 150      92.125  11.414  23.881  1.00 60.35           C  
ATOM   2104  CD  ARG A 150      92.882  12.243  22.837  1.00 65.03           C  
ATOM   2105  NE  ARG A 150      94.047  11.528  22.306  1.00 72.13           N  
ATOM   2106  CZ  ARG A 150      95.023  12.084  21.568  1.00 75.30           C  
ATOM   2107  NH1 ARG A 150      94.990  13.382  21.233  1.00 77.21           N  
ATOM   2108  NH2 ARG A 150      96.044  11.324  21.155  1.00 73.82           N1+
ATOM   2109  H   ARG A 150      89.663   9.865  24.016  1.00  0.00           H  
ATOM   2110  HA  ARG A 150      90.681  11.350  26.300  1.00  0.00           H  
ATOM   2111  HB3 ARG A 150      91.073  13.130  24.632  1.00  0.00           H  
ATOM   2112  HB2 ARG A 150      90.201  12.235  23.424  1.00  0.00           H  
ATOM   2113  HG3 ARG A 150      91.966  10.393  23.535  1.00  0.00           H  
ATOM   2114  HG2 ARG A 150      92.745  11.343  24.776  1.00  0.00           H  
ATOM   2115  HD3 ARG A 150      93.307  13.101  23.361  1.00  0.00           H  
ATOM   2116  HD2 ARG A 150      92.233  12.643  22.057  1.00  0.00           H  
ATOM   2117  HE  ARG A 150      94.064  10.531  22.470  1.00  0.00           H  
ATOM   2118 HH12 ARG A 150      95.724  13.793  20.675  1.00  0.00           H  
ATOM   2119 HH11 ARG A 150      94.205  13.953  21.514  1.00  0.00           H  
ATOM   2120 HH22 ARG A 150      96.787  11.721  20.599  1.00  0.00           H  
ATOM   2121 HH21 ARG A 150      96.080  10.345  21.399  1.00  0.00           H  
ATOM   2122  N   LEU A 151      87.879  12.366  24.804  1.00 49.60           N  
ATOM   2123  CA  LEU A 151      86.537  12.902  25.020  1.00 51.66           C  
ATOM   2124  C   LEU A 151      85.677  11.795  25.670  1.00 46.88           C  
ATOM   2125  O   LEU A 151      85.730  10.656  25.201  1.00 48.85           O  
ATOM   2126  CB  LEU A 151      85.939  13.346  23.666  1.00 51.15           C  
ATOM   2127  CG  LEU A 151      86.664  14.532  22.988  1.00 50.03           C  
ATOM   2128  CD1 LEU A 151      85.999  14.882  21.641  1.00 50.80           C  
ATOM   2129  CD2 LEU A 151      86.782  15.773  23.897  1.00 49.48           C  
ATOM   2130  H   LEU A 151      88.060  11.976  23.891  1.00  0.00           H  
ATOM   2131  HA  LEU A 151      86.635  13.766  25.674  1.00  0.00           H  
ATOM   2132  HB3 LEU A 151      84.894  13.623  23.817  1.00  0.00           H  
ATOM   2133  HB2 LEU A 151      85.922  12.498  22.980  1.00  0.00           H  
ATOM   2134  HG  LEU A 151      87.678  14.204  22.758  1.00  0.00           H  
ATOM   2135 HD11 LEU A 151      86.746  14.990  20.856  1.00  0.00           H  
ATOM   2136 HD12 LEU A 151      85.298  14.111  21.321  1.00  0.00           H  
ATOM   2137 HD13 LEU A 151      85.438  15.816  21.684  1.00  0.00           H  
ATOM   2138 HD21 LEU A 151      86.679  16.706  23.341  1.00  0.00           H  
ATOM   2139 HD22 LEU A 151      86.021  15.780  24.678  1.00  0.00           H  
ATOM   2140 HD23 LEU A 151      87.757  15.801  24.385  1.00  0.00           H  
ATOM   2141  N   PRO A 152      84.947  12.122  26.762  1.00 50.03           N  
ATOM   2142  CA  PRO A 152      84.275  11.112  27.606  1.00 48.76           C  
ATOM   2143  C   PRO A 152      83.078  10.385  26.962  1.00 50.84           C  
ATOM   2144  O   PRO A 152      82.656   9.357  27.492  1.00 50.28           O  
ATOM   2145  CB  PRO A 152      83.831  11.923  28.836  1.00 49.60           C  
ATOM   2146  CG  PRO A 152      83.606  13.328  28.300  1.00 49.55           C  
ATOM   2147  CD  PRO A 152      84.728  13.474  27.280  1.00 47.60           C  
ATOM   2148  HA  PRO A 152      84.995  10.350  27.913  1.00  0.00           H  
ATOM   2149  HB3 PRO A 152      84.639  11.935  29.569  1.00  0.00           H  
ATOM   2150  HB2 PRO A 152      82.948  11.524  29.337  1.00  0.00           H  
ATOM   2151  HG3 PRO A 152      83.622  14.096  29.073  1.00  0.00           H  
ATOM   2152  HG2 PRO A 152      82.640  13.377  27.794  1.00  0.00           H  
ATOM   2153  HD2 PRO A 152      84.463  14.191  26.500  1.00  0.00           H  
ATOM   2154  HD3 PRO A 152      85.640  13.816  27.772  1.00  0.00           H  
ATOM   2155  N   SER A 153      82.548  10.938  25.860  1.00 48.15           N  
ATOM   2156  CA  SER A 153      81.357  10.455  25.173  1.00 40.85           C  
ATOM   2157  C   SER A 153      81.596  10.454  23.658  1.00 35.08           C  
ATOM   2158  O   SER A 153      82.317  11.310  23.143  1.00 28.77           O  
ATOM   2159  CB  SER A 153      80.170  11.356  25.577  1.00 44.40           C  
ATOM   2160  OG  SER A 153      78.953  10.933  24.995  1.00 50.57           O  
ATOM   2161  H   SER A 153      82.974  11.763  25.463  1.00  0.00           H  
ATOM   2162  HA  SER A 153      81.140   9.429  25.477  1.00  0.00           H  
ATOM   2163  HB3 SER A 153      80.355  12.391  25.286  1.00  0.00           H  
ATOM   2164  HB2 SER A 153      80.045  11.351  26.660  1.00  0.00           H  
ATOM   2165  HG  SER A 153      78.966  11.143  24.057  1.00  0.00           H  
ATOM   2166  N   VAL A 154      80.940   9.501  22.979  1.00 34.20           N  
ATOM   2167  CA  VAL A 154      80.930   9.374  21.526  1.00 35.95           C  
ATOM   2168  C   VAL A 154      79.899  10.377  20.947  1.00 36.98           C  
ATOM   2169  O   VAL A 154      78.729  10.290  21.329  1.00 41.39           O  
ATOM   2170  CB  VAL A 154      80.500   7.937  21.111  1.00 36.06           C  
ATOM   2171  CG1 VAL A 154      80.466   7.755  19.580  1.00 37.65           C  
ATOM   2172  CG2 VAL A 154      81.411   6.858  21.733  1.00 36.45           C  
ATOM   2173  H   VAL A 154      80.358   8.845  23.480  1.00  0.00           H  
ATOM   2174  HA  VAL A 154      81.938   9.544  21.158  1.00  0.00           H  
ATOM   2175  HB  VAL A 154      79.492   7.745  21.483  1.00  0.00           H  
ATOM   2176 HG11 VAL A 154      80.221   6.731  19.309  1.00  0.00           H  
ATOM   2177 HG12 VAL A 154      79.718   8.390  19.105  1.00  0.00           H  
ATOM   2178 HG13 VAL A 154      81.433   7.990  19.134  1.00  0.00           H  
ATOM   2179 HG21 VAL A 154      81.120   5.859  21.408  1.00  0.00           H  
ATOM   2180 HG22 VAL A 154      82.453   7.007  21.444  1.00  0.00           H  
ATOM   2181 HG23 VAL A 154      81.365   6.863  22.822  1.00  0.00           H  
ATOM   2182  N   PRO A 155      80.328  11.321  20.072  1.00 32.43           N  
ATOM   2183  CA  PRO A 155      79.409  12.294  19.453  1.00 31.59           C  
ATOM   2184  C   PRO A 155      78.463  11.617  18.442  1.00 30.43           C  
ATOM   2185  O   PRO A 155      78.904  11.245  17.354  1.00 26.41           O  
ATOM   2186  CB  PRO A 155      80.355  13.322  18.808  1.00 30.54           C  
ATOM   2187  CG  PRO A 155      81.622  12.544  18.486  1.00 30.20           C  
ATOM   2188  CD  PRO A 155      81.707  11.523  19.614  1.00 32.34           C  
ATOM   2189  HA  PRO A 155      78.810  12.796  20.216  1.00  0.00           H  
ATOM   2190  HB3 PRO A 155      80.583  14.102  19.536  1.00  0.00           H  
ATOM   2191  HB2 PRO A 155      79.934  13.816  17.932  1.00  0.00           H  
ATOM   2192  HG3 PRO A 155      82.510  13.172  18.402  1.00  0.00           H  
ATOM   2193  HG2 PRO A 155      81.499  12.021  17.538  1.00  0.00           H  
ATOM   2194  HD2 PRO A 155      82.179  10.608  19.256  1.00  0.00           H  
ATOM   2195  HD3 PRO A 155      82.298  11.921  20.440  1.00  0.00           H  
ATOM   2196  N   PHE A 156      77.190  11.439  18.843  1.00 29.88           N  
ATOM   2197  CA  PHE A 156      76.158  10.749  18.063  1.00 32.49           C  
ATOM   2198  C   PHE A 156      75.872  11.358  16.680  1.00 29.88           C  
ATOM   2199  O   PHE A 156      75.648  10.602  15.738  1.00 32.19           O  
ATOM   2200  CB  PHE A 156      74.876  10.544  18.907  1.00 35.43           C  
ATOM   2201  CG  PHE A 156      73.648  10.077  18.135  1.00 47.77           C  
ATOM   2202  CD1 PHE A 156      73.570   8.744  17.675  1.00 54.47           C  
ATOM   2203  CE1 PHE A 156      72.528   8.355  16.844  1.00 54.32           C  
ATOM   2204  CZ  PHE A 156      71.566   9.275  16.450  1.00 53.43           C  
ATOM   2205  CE2 PHE A 156      71.643  10.597  16.869  1.00 52.07           C  
ATOM   2206  CD2 PHE A 156      72.680  11.008  17.696  1.00 49.52           C  
ATOM   2207  H   PHE A 156      76.911  11.773  19.754  1.00  0.00           H  
ATOM   2208  HA  PHE A 156      76.554   9.752  17.860  1.00  0.00           H  
ATOM   2209  HB3 PHE A 156      74.627  11.462  19.442  1.00  0.00           H  
ATOM   2210  HB2 PHE A 156      75.084   9.797  19.675  1.00  0.00           H  
ATOM   2211  HD1 PHE A 156      74.330   8.029  17.953  1.00  0.00           H  
ATOM   2212  HE1 PHE A 156      72.471   7.334  16.495  1.00  0.00           H  
ATOM   2213  HZ  PHE A 156      70.760   8.965  15.801  1.00  0.00           H  
ATOM   2214  HE2 PHE A 156      70.903  11.310  16.538  1.00  0.00           H  
ATOM   2215  HD2 PHE A 156      72.752  12.045  17.989  1.00  0.00           H  
ATOM   2216  N   GLU A 157      75.911  12.697  16.577  1.00 28.33           N  
ATOM   2217  CA  GLU A 157      75.722  13.443  15.334  1.00 27.43           C  
ATOM   2218  C   GLU A 157      76.808  13.148  14.280  1.00 22.34           C  
ATOM   2219  O   GLU A 157      76.502  13.198  13.089  1.00 21.38           O  
ATOM   2220  CB  GLU A 157      75.558  14.958  15.627  1.00 29.41           C  
ATOM   2221  CG  GLU A 157      76.814  15.794  15.996  1.00 32.62           C  
ATOM   2222  CD  GLU A 157      77.389  15.612  17.408  1.00 41.48           C  
ATOM   2223  OE1 GLU A 157      76.876  14.765  18.172  1.00 46.27           O  
ATOM   2224  OE2 GLU A 157      78.346  16.356  17.710  1.00 43.26           O1-
ATOM   2225  H   GLU A 157      76.142  13.262  17.389  1.00  0.00           H  
ATOM   2226  HA  GLU A 157      74.774  13.098  14.917  1.00  0.00           H  
ATOM   2227  HB3 GLU A 157      74.805  15.088  16.406  1.00  0.00           H  
ATOM   2228  HB2 GLU A 157      75.113  15.415  14.742  1.00  0.00           H  
ATOM   2229  HG3 GLU A 157      76.550  16.848  15.908  1.00  0.00           H  
ATOM   2230  HG2 GLU A 157      77.612  15.636  15.271  1.00  0.00           H  
ATOM   2231  N   THR A 158      78.028  12.806  14.731  1.00 18.00           N  
ATOM   2232  CA  THR A 158      79.136  12.400  13.869  1.00 16.80           C  
ATOM   2233  C   THR A 158      79.006  10.948  13.372  1.00 14.86           C  
ATOM   2234  O   THR A 158      79.268  10.701  12.195  1.00 10.89           O  
ATOM   2235  CB  THR A 158      80.516  12.558  14.558  1.00 18.38           C  
ATOM   2236  OG1 THR A 158      80.622  13.841  15.142  1.00 18.72           O  
ATOM   2237  CG2 THR A 158      81.706  12.387  13.601  1.00 20.08           C  
ATOM   2238  H   THR A 158      78.212  12.796  15.725  1.00  0.00           H  
ATOM   2239  HA  THR A 158      79.122  13.040  12.988  1.00  0.00           H  
ATOM   2240  HB  THR A 158      80.613  11.830  15.363  1.00  0.00           H  
ATOM   2241  HG1 THR A 158      81.535  13.989  15.401  1.00  0.00           H  
ATOM   2242 HG21 THR A 158      82.649  12.641  14.082  1.00  0.00           H  
ATOM   2243 HG22 THR A 158      81.786  11.366  13.231  1.00  0.00           H  
ATOM   2244 HG23 THR A 158      81.605  13.043  12.739  1.00  0.00           H  
ATOM   2245  N   ILE A 159      78.552  10.032  14.249  1.00 13.91           N  
ATOM   2246  CA  ILE A 159      78.233   8.640  13.903  1.00 15.92           C  
ATOM   2247  C   ILE A 159      77.056   8.565  12.908  1.00 14.64           C  
ATOM   2248  O   ILE A 159      77.103   7.759  11.980  1.00 16.37           O  
ATOM   2249  CB  ILE A 159      77.852   7.791  15.157  1.00 18.19           C  
ATOM   2250  CG1 ILE A 159      78.940   7.808  16.254  1.00 22.22           C  
ATOM   2251  CD1 ILE A 159      80.180   6.965  15.950  1.00 24.69           C  
ATOM   2252  CG2 ILE A 159      77.426   6.334  14.844  1.00 18.03           C  
ATOM   2253  H   ILE A 159      78.351  10.313  15.199  1.00  0.00           H  
ATOM   2254  HA  ILE A 159      79.109   8.199  13.424  1.00  0.00           H  
ATOM   2255  HB  ILE A 159      76.981   8.265  15.612  1.00  0.00           H  
ATOM   2256 HG13 ILE A 159      78.499   7.441  17.181  1.00  0.00           H  
ATOM   2257 HG12 ILE A 159      79.252   8.828  16.474  1.00  0.00           H  
ATOM   2258 HD11 ILE A 159      80.940   7.110  16.716  1.00  0.00           H  
ATOM   2259 HD12 ILE A 159      79.933   5.906  15.956  1.00  0.00           H  
ATOM   2260 HD13 ILE A 159      80.619   7.216  14.985  1.00  0.00           H  
ATOM   2261 HG21 ILE A 159      77.264   5.769  15.762  1.00  0.00           H  
ATOM   2262 HG22 ILE A 159      76.492   6.284  14.284  1.00  0.00           H  
ATOM   2263 HG23 ILE A 159      78.186   5.811  14.264  1.00  0.00           H  
ATOM   2264  N   GLN A 160      76.050   9.435  13.109  1.00 15.57           N  
ATOM   2265  CA  GLN A 160      74.876   9.576  12.255  1.00 17.39           C  
ATOM   2266  C   GLN A 160      75.230  10.121  10.861  1.00 14.85           C  
ATOM   2267  O   GLN A 160      74.676   9.627   9.882  1.00 12.00           O  
ATOM   2268  CB  GLN A 160      73.826  10.460  12.970  1.00 24.07           C  
ATOM   2269  CG  GLN A 160      72.458  10.558  12.263  1.00 30.67           C  
ATOM   2270  CD  GLN A 160      71.763   9.197  12.169  1.00 41.28           C  
ATOM   2271  OE1 GLN A 160      71.232   8.701  13.160  1.00 57.63           O  
ATOM   2272  NE2 GLN A 160      71.779   8.582  10.985  1.00 46.42           N  
ATOM   2273  H   GLN A 160      76.083  10.046  13.916  1.00  0.00           H  
ATOM   2274  HA  GLN A 160      74.468   8.573  12.127  1.00  0.00           H  
ATOM   2275  HB3 GLN A 160      74.227  11.464  13.108  1.00  0.00           H  
ATOM   2276  HB2 GLN A 160      73.662  10.071  13.977  1.00  0.00           H  
ATOM   2277  HG3 GLN A 160      72.559  11.001  11.272  1.00  0.00           H  
ATOM   2278  HG2 GLN A 160      71.810  11.230  12.827  1.00  0.00           H  
ATOM   2279 HE22 GLN A 160      71.361   7.669  10.879  1.00  0.00           H  
ATOM   2280 HE21 GLN A 160      72.250   9.005  10.197  1.00  0.00           H  
ATOM   2281  N   ALA A 161      76.170  11.081  10.788  1.00 11.40           N  
ATOM   2282  CA  ALA A 161      76.689  11.622   9.531  1.00 10.56           C  
ATOM   2283  C   ALA A 161      77.434  10.568   8.695  1.00  9.35           C  
ATOM   2284  O   ALA A 161      77.207  10.507   7.489  1.00  7.93           O  
ATOM   2285  CB  ALA A 161      77.585  12.834   9.816  1.00 10.15           C  
ATOM   2286  H   ALA A 161      76.576  11.450  11.636  1.00  0.00           H  
ATOM   2287  HA  ALA A 161      75.834  11.969   8.947  1.00  0.00           H  
ATOM   2288  HB1 ALA A 161      77.897  13.312   8.887  1.00  0.00           H  
ATOM   2289  HB2 ALA A 161      77.056  13.585  10.403  1.00  0.00           H  
ATOM   2290  HB3 ALA A 161      78.483  12.555  10.369  1.00  0.00           H  
ATOM   2291  N   LEU A 162      78.252   9.725   9.355  1.00  9.29           N  
ATOM   2292  CA  LEU A 162      78.930   8.583   8.736  1.00  9.86           C  
ATOM   2293  C   LEU A 162      77.952   7.496   8.265  1.00  9.36           C  
ATOM   2294  O   LEU A 162      78.165   6.949   7.186  1.00  8.89           O  
ATOM   2295  CB  LEU A 162      79.970   7.977   9.702  1.00 11.32           C  
ATOM   2296  CG  LEU A 162      81.205   8.861   9.959  1.00 13.14           C  
ATOM   2297  CD1 LEU A 162      82.087   8.231  11.046  1.00 14.74           C  
ATOM   2298  CD2 LEU A 162      82.012   9.135   8.675  1.00 13.66           C  
ATOM   2299  H   LEU A 162      78.388   9.842  10.350  1.00  0.00           H  
ATOM   2300  HA  LEU A 162      79.440   8.950   7.844  1.00  0.00           H  
ATOM   2301  HB3 LEU A 162      80.316   7.019   9.310  1.00  0.00           H  
ATOM   2302  HB2 LEU A 162      79.485   7.750  10.653  1.00  0.00           H  
ATOM   2303  HG  LEU A 162      80.870   9.825  10.340  1.00  0.00           H  
ATOM   2304 HD11 LEU A 162      83.012   8.790  11.179  1.00  0.00           H  
ATOM   2305 HD12 LEU A 162      81.565   8.221  12.003  1.00  0.00           H  
ATOM   2306 HD13 LEU A 162      82.352   7.201  10.801  1.00  0.00           H  
ATOM   2307 HD21 LEU A 162      83.081   8.992   8.820  1.00  0.00           H  
ATOM   2308 HD22 LEU A 162      81.710   8.477   7.861  1.00  0.00           H  
ATOM   2309 HD23 LEU A 162      81.865  10.160   8.335  1.00  0.00           H  
ATOM   2310  N   ASP A 163      76.885   7.233   9.040  1.00  8.68           N  
ATOM   2311  CA  ASP A 163      75.806   6.309   8.679  1.00  9.28           C  
ATOM   2312  C   ASP A 163      75.093   6.751   7.384  1.00  8.96           C  
ATOM   2313  O   ASP A 163      74.876   5.912   6.513  1.00  8.45           O  
ATOM   2314  CB  ASP A 163      74.813   6.111   9.848  1.00 11.15           C  
ATOM   2315  CG  ASP A 163      73.771   5.016   9.605  1.00 12.33           C  
ATOM   2316  OD1 ASP A 163      74.170   3.831   9.609  1.00 18.19           O  
ATOM   2317  OD2 ASP A 163      72.582   5.373   9.450  1.00 20.53           O1-
ATOM   2318  H   ASP A 163      76.784   7.710   9.926  1.00  0.00           H  
ATOM   2319  HA  ASP A 163      76.277   5.345   8.477  1.00  0.00           H  
ATOM   2320  HB3 ASP A 163      74.287   7.042  10.059  1.00  0.00           H  
ATOM   2321  HB2 ASP A 163      75.340   5.879  10.774  1.00  0.00           H  
ATOM   2322  N   VAL A 164      74.806   8.058   7.252  1.00  8.41           N  
ATOM   2323  CA  VAL A 164      74.207   8.656   6.056  1.00  8.77           C  
ATOM   2324  C   VAL A 164      75.121   8.580   4.811  1.00  9.04           C  
ATOM   2325  O   VAL A 164      74.587   8.378   3.720  1.00  8.88           O  
ATOM   2326  CB  VAL A 164      73.743  10.122   6.315  1.00  9.57           C  
ATOM   2327  CG1 VAL A 164      73.314  10.907   5.057  1.00  8.89           C  
ATOM   2328  CG2 VAL A 164      72.577  10.140   7.320  1.00  9.68           C  
ATOM   2329  H   VAL A 164      75.018   8.692   8.011  1.00  0.00           H  
ATOM   2330  HA  VAL A 164      73.318   8.067   5.823  1.00  0.00           H  
ATOM   2331  HB  VAL A 164      74.570  10.667   6.772  1.00  0.00           H  
ATOM   2332 HG11 VAL A 164      72.874  11.870   5.317  1.00  0.00           H  
ATOM   2333 HG12 VAL A 164      74.153  11.112   4.396  1.00  0.00           H  
ATOM   2334 HG13 VAL A 164      72.571  10.349   4.489  1.00  0.00           H  
ATOM   2335 HG21 VAL A 164      72.306  11.158   7.599  1.00  0.00           H  
ATOM   2336 HG22 VAL A 164      71.695   9.659   6.898  1.00  0.00           H  
ATOM   2337 HG23 VAL A 164      72.814   9.607   8.237  1.00  0.00           H  
ATOM   2338  N   VAL A 165      76.456   8.670   4.987  1.00  8.78           N  
ATOM   2339  CA  VAL A 165      77.436   8.459   3.911  1.00  8.31           C  
ATOM   2340  C   VAL A 165      77.392   7.023   3.356  1.00  8.92           C  
ATOM   2341  O   VAL A 165      77.268   6.857   2.142  1.00  8.66           O  
ATOM   2342  CB  VAL A 165      78.908   8.794   4.322  1.00  9.22           C  
ATOM   2343  CG1 VAL A 165      79.986   8.357   3.302  1.00  9.24           C  
ATOM   2344  CG2 VAL A 165      79.107  10.290   4.611  1.00  9.41           C  
ATOM   2345  H   VAL A 165      76.830   8.839   5.911  1.00  0.00           H  
ATOM   2346  HA  VAL A 165      77.145   9.123   3.104  1.00  0.00           H  
ATOM   2347  HB  VAL A 165      79.125   8.272   5.252  1.00  0.00           H  
ATOM   2348 HG11 VAL A 165      80.966   8.736   3.588  1.00  0.00           H  
ATOM   2349 HG12 VAL A 165      80.084   7.274   3.233  1.00  0.00           H  
ATOM   2350 HG13 VAL A 165      79.766   8.742   2.305  1.00  0.00           H  
ATOM   2351 HG21 VAL A 165      80.071  10.470   5.088  1.00  0.00           H  
ATOM   2352 HG22 VAL A 165      79.086  10.871   3.691  1.00  0.00           H  
ATOM   2353 HG23 VAL A 165      78.341  10.687   5.272  1.00  0.00           H  
ATOM   2354  N   MET A 166      77.472   6.028   4.258  1.00  8.55           N  
ATOM   2355  CA  MET A 166      77.462   4.606   3.910  1.00  9.52           C  
ATOM   2356  C   MET A 166      76.123   4.122   3.322  1.00  9.54           C  
ATOM   2357  O   MET A 166      76.140   3.198   2.510  1.00 11.27           O  
ATOM   2358  CB  MET A 166      77.862   3.742   5.131  1.00 11.07           C  
ATOM   2359  CG  MET A 166      79.240   4.038   5.757  1.00 12.36           C  
ATOM   2360  SD  MET A 166      80.665   4.125   4.640  1.00 14.86           S  
ATOM   2361  CE  MET A 166      80.707   2.419   4.040  1.00 14.01           C  
ATOM   2362  H   MET A 166      77.568   6.252   5.240  1.00  0.00           H  
ATOM   2363  HA  MET A 166      78.212   4.458   3.131  1.00  0.00           H  
ATOM   2364  HB3 MET A 166      77.840   2.688   4.850  1.00  0.00           H  
ATOM   2365  HB2 MET A 166      77.105   3.853   5.909  1.00  0.00           H  
ATOM   2366  HG3 MET A 166      79.456   3.281   6.510  1.00  0.00           H  
ATOM   2367  HG2 MET A 166      79.213   4.979   6.292  1.00  0.00           H  
ATOM   2368  HE1 MET A 166      81.540   2.287   3.349  1.00  0.00           H  
ATOM   2369  HE2 MET A 166      80.832   1.725   4.871  1.00  0.00           H  
ATOM   2370  HE3 MET A 166      79.784   2.174   3.514  1.00  0.00           H  
ATOM   2371  N   ARG A 167      74.995   4.727   3.740  1.00  8.72           N  
ATOM   2372  CA  ARG A 167      73.655   4.351   3.285  1.00  8.97           C  
ATOM   2373  C   ARG A 167      73.220   5.010   1.971  1.00  9.01           C  
ATOM   2374  O   ARG A 167      72.266   4.498   1.391  1.00  8.95           O  
ATOM   2375  CB  ARG A 167      72.605   4.670   4.366  1.00  9.27           C  
ATOM   2376  CG  ARG A 167      72.674   3.748   5.586  1.00 10.37           C  
ATOM   2377  CD  ARG A 167      71.423   3.871   6.462  1.00 11.78           C  
ATOM   2378  NE  ARG A 167      71.651   3.230   7.755  1.00 13.52           N  
ATOM   2379  CZ  ARG A 167      71.782   1.918   7.992  1.00 13.61           C  
ATOM   2380  NH1 ARG A 167      71.542   0.993   7.051  1.00 11.75           N  
ATOM   2381  NH2 ARG A 167      72.183   1.537   9.207  1.00 14.59           N1+
ATOM   2382  H   ARG A 167      75.050   5.466   4.428  1.00  0.00           H  
ATOM   2383  HA  ARG A 167      73.639   3.272   3.125  1.00  0.00           H  
ATOM   2384  HB3 ARG A 167      71.606   4.557   3.942  1.00  0.00           H  
ATOM   2385  HB2 ARG A 167      72.682   5.714   4.675  1.00  0.00           H  
ATOM   2386  HG3 ARG A 167      73.593   3.843   6.161  1.00  0.00           H  
ATOM   2387  HG2 ARG A 167      72.693   2.730   5.203  1.00  0.00           H  
ATOM   2388  HD3 ARG A 167      70.595   3.328   6.006  1.00  0.00           H  
ATOM   2389  HD2 ARG A 167      71.103   4.908   6.565  1.00  0.00           H  
ATOM   2390  HE  ARG A 167      71.921   3.873   8.498  1.00  0.00           H  
ATOM   2391 HH12 ARG A 167      71.646   0.007   7.258  1.00  0.00           H  
ATOM   2392 HH11 ARG A 167      71.231   1.274   6.133  1.00  0.00           H  
ATOM   2393 HH22 ARG A 167      72.373   0.558   9.389  1.00  0.00           H  
ATOM   2394 HH21 ARG A 167      72.468   2.239   9.878  1.00  0.00           H  
ATOM   2395  N   HIS A 168      73.851   6.119   1.541  1.00  9.21           N  
ATOM   2396  CA  HIS A 168      73.354   6.966   0.449  1.00  9.50           C  
ATOM   2397  C   HIS A 168      73.070   6.233  -0.874  1.00 10.45           C  
ATOM   2398  O   HIS A 168      71.923   6.251  -1.324  1.00 10.98           O  
ATOM   2399  CB  HIS A 168      74.273   8.180   0.235  1.00  9.36           C  
ATOM   2400  CG  HIS A 168      73.746   9.148  -0.794  1.00  9.45           C  
ATOM   2401  ND1 HIS A 168      72.696  10.032  -0.533  1.00  9.83           N  
ATOM   2402  CE1 HIS A 168      72.518  10.696  -1.669  1.00  9.97           C  
ATOM   2403  NE2 HIS A 168      73.345  10.302  -2.636  1.00 10.01           N  
ATOM   2404  CD2 HIS A 168      74.130   9.295  -2.107  1.00 10.07           C  
ATOM   2405  H   HIS A 168      74.639   6.480   2.061  1.00  0.00           H  
ATOM   2406  HA  HIS A 168      72.396   7.357   0.799  1.00  0.00           H  
ATOM   2407  HB3 HIS A 168      75.277   7.861  -0.052  1.00  0.00           H  
ATOM   2408  HB2 HIS A 168      74.384   8.725   1.170  1.00  0.00           H  
ATOM   2409  HE1 HIS A 168      71.779  11.473  -1.797  1.00  0.00           H  
ATOM   2410  HD2 HIS A 168      74.872   8.772  -2.683  1.00  0.00           H  
ATOM   2411  HE2 HIS A 168      73.386  10.667  -3.578  1.00  0.00           H  
ATOM   2412  N   LEU A 169      74.102   5.600  -1.459  1.00 11.11           N  
ATOM   2413  CA  LEU A 169      73.963   4.831  -2.694  1.00 12.94           C  
ATOM   2414  C   LEU A 169      73.107   3.552  -2.561  1.00 12.10           C  
ATOM   2415  O   LEU A 169      72.217   3.402  -3.397  1.00 10.91           O  
ATOM   2416  CB  LEU A 169      75.340   4.581  -3.351  1.00 14.53           C  
ATOM   2417  CG  LEU A 169      75.289   3.917  -4.752  1.00 17.53           C  
ATOM   2418  CD1 LEU A 169      74.429   4.712  -5.759  1.00 17.65           C  
ATOM   2419  CD2 LEU A 169      76.707   3.653  -5.298  1.00 18.12           C  
ATOM   2420  H   LEU A 169      75.018   5.621  -1.033  1.00  0.00           H  
ATOM   2421  HA  LEU A 169      73.415   5.490  -3.370  1.00  0.00           H  
ATOM   2422  HB3 LEU A 169      75.948   3.971  -2.685  1.00  0.00           H  
ATOM   2423  HB2 LEU A 169      75.863   5.533  -3.437  1.00  0.00           H  
ATOM   2424  HG  LEU A 169      74.828   2.935  -4.638  1.00  0.00           H  
ATOM   2425 HD11 LEU A 169      74.867   4.739  -6.757  1.00  0.00           H  
ATOM   2426 HD12 LEU A 169      73.440   4.265  -5.861  1.00  0.00           H  
ATOM   2427 HD13 LEU A 169      74.291   5.749  -5.450  1.00  0.00           H  
ATOM   2428 HD21 LEU A 169      76.817   2.615  -5.612  1.00  0.00           H  
ATOM   2429 HD22 LEU A 169      76.955   4.283  -6.152  1.00  0.00           H  
ATOM   2430 HD23 LEU A 169      77.470   3.837  -4.544  1.00  0.00           H  
ATOM   2431  N   PRO A 170      73.308   2.682  -1.536  1.00 12.29           N  
ATOM   2432  CA  PRO A 170      72.450   1.491  -1.372  1.00 11.20           C  
ATOM   2433  C   PRO A 170      70.965   1.767  -1.050  1.00 11.40           C  
ATOM   2434  O   PRO A 170      70.143   0.905  -1.352  1.00 11.67           O  
ATOM   2435  CB  PRO A 170      73.161   0.641  -0.306  1.00 12.01           C  
ATOM   2436  CG  PRO A 170      74.019   1.621   0.465  1.00 14.49           C  
ATOM   2437  CD  PRO A 170      74.435   2.633  -0.598  1.00 13.33           C  
ATOM   2438  HA  PRO A 170      72.462   0.922  -2.302  1.00  0.00           H  
ATOM   2439  HB3 PRO A 170      73.805  -0.089  -0.798  1.00  0.00           H  
ATOM   2440  HB2 PRO A 170      72.484   0.086   0.342  1.00  0.00           H  
ATOM   2441  HG3 PRO A 170      74.860   1.155   0.978  1.00  0.00           H  
ATOM   2442  HG2 PRO A 170      73.396   2.104   1.215  1.00  0.00           H  
ATOM   2443  HD2 PRO A 170      74.693   3.579  -0.130  1.00  0.00           H  
ATOM   2444  HD3 PRO A 170      75.317   2.273  -1.130  1.00  0.00           H  
ATOM   2445  N   SER A 171      70.623   2.954  -0.515  1.00 10.77           N  
ATOM   2446  CA  SER A 171      69.234   3.391  -0.302  1.00 12.08           C  
ATOM   2447  C   SER A 171      68.471   3.695  -1.604  1.00 14.62           C  
ATOM   2448  O   SER A 171      67.243   3.617  -1.601  1.00 16.34           O  
ATOM   2449  CB  SER A 171      69.199   4.635   0.607  1.00 12.44           C  
ATOM   2450  OG  SER A 171      69.480   4.307   1.949  1.00 14.58           O  
ATOM   2451  H   SER A 171      71.343   3.618  -0.263  1.00  0.00           H  
ATOM   2452  HA  SER A 171      68.684   2.586   0.187  1.00  0.00           H  
ATOM   2453  HB3 SER A 171      68.203   5.073   0.599  1.00  0.00           H  
ATOM   2454  HB2 SER A 171      69.887   5.406   0.260  1.00  0.00           H  
ATOM   2455  HG  SER A 171      70.426   4.140   2.014  1.00  0.00           H  
ATOM   2456  N   MET A 172      69.206   4.041  -2.674  1.00 13.50           N  
ATOM   2457  CA  MET A 172      68.658   4.328  -3.998  1.00 16.26           C  
ATOM   2458  C   MET A 172      68.804   3.130  -4.952  1.00 17.19           C  
ATOM   2459  O   MET A 172      67.934   2.938  -5.801  1.00 18.97           O  
ATOM   2460  CB  MET A 172      69.338   5.586  -4.575  1.00 17.75           C  
ATOM   2461  CG  MET A 172      69.146   6.840  -3.703  1.00 21.75           C  
ATOM   2462  SD  MET A 172      69.706   8.396  -4.447  1.00 26.62           S  
ATOM   2463  CE  MET A 172      71.488   8.088  -4.563  1.00 27.25           C  
ATOM   2464  H   MET A 172      70.212   4.088  -2.589  1.00  0.00           H  
ATOM   2465  HA  MET A 172      67.595   4.544  -3.911  1.00  0.00           H  
ATOM   2466  HB3 MET A 172      68.954   5.788  -5.576  1.00  0.00           H  
ATOM   2467  HB2 MET A 172      70.405   5.392  -4.696  1.00  0.00           H  
ATOM   2468  HG3 MET A 172      69.660   6.721  -2.749  1.00  0.00           H  
ATOM   2469  HG2 MET A 172      68.088   6.955  -3.465  1.00  0.00           H  
ATOM   2470  HE1 MET A 172      71.995   8.979  -4.934  1.00  0.00           H  
ATOM   2471  HE2 MET A 172      71.900   7.837  -3.586  1.00  0.00           H  
ATOM   2472  HE3 MET A 172      71.696   7.271  -5.252  1.00  0.00           H  
ATOM   2473  N   ARG A 173      69.890   2.353  -4.797  1.00 15.86           N  
ATOM   2474  CA  ARG A 173      70.237   1.206  -5.635  1.00 18.24           C  
ATOM   2475  C   ARG A 173      69.453  -0.065  -5.271  1.00 18.05           C  
ATOM   2476  O   ARG A 173      69.055  -0.803  -6.172  1.00 16.85           O  
ATOM   2477  CB  ARG A 173      71.759   0.982  -5.534  1.00 22.08           C  
ATOM   2478  CG  ARG A 173      72.312  -0.114  -6.461  1.00 28.86           C  
ATOM   2479  CD  ARG A 173      73.848  -0.123  -6.528  1.00 31.15           C  
ATOM   2480  NE  ARG A 173      74.373   1.092  -7.170  1.00 37.68           N  
ATOM   2481  CZ  ARG A 173      74.303   1.396  -8.478  1.00 40.79           C  
ATOM   2482  NH1 ARG A 173      73.774   0.545  -9.369  1.00 43.66           N  
ATOM   2483  NH2 ARG A 173      74.772   2.577  -8.898  1.00 36.19           N1+
ATOM   2484  H   ARG A 173      70.568   2.596  -4.086  1.00  0.00           H  
ATOM   2485  HA  ARG A 173      70.000   1.458  -6.671  1.00  0.00           H  
ATOM   2486  HB3 ARG A 173      72.032   0.744  -4.507  1.00  0.00           H  
ATOM   2487  HB2 ARG A 173      72.253   1.926  -5.768  1.00  0.00           H  
ATOM   2488  HG3 ARG A 173      71.937   0.126  -7.455  1.00  0.00           H  
ATOM   2489  HG2 ARG A 173      71.928  -1.109  -6.234  1.00  0.00           H  
ATOM   2490  HD3 ARG A 173      74.249  -1.049  -6.939  1.00  0.00           H  
ATOM   2491  HD2 ARG A 173      74.223  -0.059  -5.506  1.00  0.00           H  
ATOM   2492  HE  ARG A 173      74.771   1.777  -6.543  1.00  0.00           H  
ATOM   2493 HH12 ARG A 173      73.729   0.784 -10.349  1.00  0.00           H  
ATOM   2494 HH11 ARG A 173      73.428  -0.352  -9.063  1.00  0.00           H  
ATOM   2495 HH22 ARG A 173      74.731   2.827  -9.875  1.00  0.00           H  
ATOM   2496 HH21 ARG A 173      75.179   3.227  -8.242  1.00  0.00           H  
ATOM   2497  N   TYR A 174      69.259  -0.289  -3.964  1.00 15.00           N  
ATOM   2498  CA  TYR A 174      68.529  -1.420  -3.395  1.00 13.90           C  
ATOM   2499  C   TYR A 174      67.272  -0.902  -2.678  1.00 12.45           C  
ATOM   2500  O   TYR A 174      67.064   0.310  -2.597  1.00 14.43           O  
ATOM   2501  CB  TYR A 174      69.453  -2.172  -2.409  1.00 16.37           C  
ATOM   2502  CG  TYR A 174      70.819  -2.568  -2.948  1.00 18.05           C  
ATOM   2503  CD1 TYR A 174      70.933  -3.261  -4.172  1.00 23.96           C  
ATOM   2504  CE1 TYR A 174      72.199  -3.628  -4.665  1.00 25.52           C  
ATOM   2505  CZ  TYR A 174      73.360  -3.296  -3.940  1.00 24.47           C  
ATOM   2506  OH  TYR A 174      74.585  -3.648  -4.424  1.00 32.65           O  
ATOM   2507  CE2 TYR A 174      73.252  -2.601  -2.720  1.00 19.75           C  
ATOM   2508  CD2 TYR A 174      71.984  -2.242  -2.224  1.00 19.33           C  
ATOM   2509  H   TYR A 174      69.606   0.380  -3.289  1.00  0.00           H  
ATOM   2510  HA  TYR A 174      68.199  -2.109  -4.175  1.00  0.00           H  
ATOM   2511  HB3 TYR A 174      68.969  -3.080  -2.053  1.00  0.00           H  
ATOM   2512  HB2 TYR A 174      69.601  -1.558  -1.522  1.00  0.00           H  
ATOM   2513  HD1 TYR A 174      70.052  -3.501  -4.747  1.00  0.00           H  
ATOM   2514  HE1 TYR A 174      72.278  -4.157  -5.603  1.00  0.00           H  
ATOM   2515  HH  TYR A 174      75.310  -3.400  -3.846  1.00  0.00           H  
ATOM   2516  HE2 TYR A 174      74.138  -2.345  -2.157  1.00  0.00           H  
ATOM   2517  HD2 TYR A 174      71.909  -1.715  -1.285  1.00  0.00           H  
ATOM   2518  N   THR A 175      66.456  -1.835  -2.166  1.00 10.80           N  
ATOM   2519  CA  THR A 175      65.271  -1.521  -1.372  1.00 10.41           C  
ATOM   2520  C   THR A 175      65.641  -1.542   0.130  1.00 10.45           C  
ATOM   2521  O   THR A 175      65.883  -2.632   0.656  1.00  9.24           O  
ATOM   2522  CB  THR A 175      64.151  -2.570  -1.604  1.00 10.74           C  
ATOM   2523  OG1 THR A 175      63.777  -2.545  -2.968  1.00 11.42           O  
ATOM   2524  CG2 THR A 175      62.885  -2.303  -0.767  1.00 10.68           C  
ATOM   2525  H   THR A 175      66.685  -2.817  -2.258  1.00  0.00           H  
ATOM   2526  HA  THR A 175      64.866  -0.563  -1.689  1.00  0.00           H  
ATOM   2527  HB  THR A 175      64.512  -3.578  -1.393  1.00  0.00           H  
ATOM   2528  HG1 THR A 175      64.550  -2.751  -3.498  1.00  0.00           H  
ATOM   2529 HG21 THR A 175      62.055  -2.921  -1.094  1.00  0.00           H  
ATOM   2530 HG22 THR A 175      63.040  -2.511   0.292  1.00  0.00           H  
ATOM   2531 HG23 THR A 175      62.564  -1.265  -0.859  1.00  0.00           H  
ATOM   2532  N   PRO A 176      65.692  -0.366   0.803  1.00 11.24           N  
ATOM   2533  CA  PRO A 176      65.932  -0.313   2.255  1.00 12.52           C  
ATOM   2534  C   PRO A 176      64.748  -0.868   3.071  1.00 13.58           C  
ATOM   2535  O   PRO A 176      63.601  -0.501   2.816  1.00 13.92           O  
ATOM   2536  CB  PRO A 176      66.183   1.177   2.534  1.00 12.64           C  
ATOM   2537  CG  PRO A 176      65.420   1.912   1.448  1.00 14.04           C  
ATOM   2538  CD  PRO A 176      65.548   0.985   0.246  1.00 12.78           C  
ATOM   2539  HA  PRO A 176      66.836  -0.873   2.492  1.00  0.00           H  
ATOM   2540  HB3 PRO A 176      67.247   1.386   2.430  1.00  0.00           H  
ATOM   2541  HB2 PRO A 176      65.890   1.492   3.536  1.00  0.00           H  
ATOM   2542  HG3 PRO A 176      65.794   2.918   1.258  1.00  0.00           H  
ATOM   2543  HG2 PRO A 176      64.371   1.993   1.734  1.00  0.00           H  
ATOM   2544  HD2 PRO A 176      64.685   1.108  -0.406  1.00  0.00           H  
ATOM   2545  HD3 PRO A 176      66.451   1.231  -0.310  1.00  0.00           H  
ATOM   2546  N   VAL A 177      65.067  -1.747   4.031  1.00 12.11           N  
ATOM   2547  CA  VAL A 177      64.132  -2.329   4.991  1.00 12.57           C  
ATOM   2548  C   VAL A 177      64.829  -2.273   6.360  1.00 14.15           C  
ATOM   2549  O   VAL A 177      65.696  -3.102   6.635  1.00 12.82           O  
ATOM   2550  CB  VAL A 177      63.795  -3.810   4.644  1.00 14.15           C  
ATOM   2551  CG1 VAL A 177      62.966  -4.538   5.724  1.00 12.93           C  
ATOM   2552  CG2 VAL A 177      63.104  -3.947   3.275  1.00 14.58           C  
ATOM   2553  H   VAL A 177      66.040  -1.994   4.166  1.00  0.00           H  
ATOM   2554  HA  VAL A 177      63.209  -1.747   5.038  1.00  0.00           H  
ATOM   2555  HB  VAL A 177      64.739  -4.342   4.559  1.00  0.00           H  
ATOM   2556 HG11 VAL A 177      62.732  -5.556   5.413  1.00  0.00           H  
ATOM   2557 HG12 VAL A 177      63.495  -4.629   6.672  1.00  0.00           H  
ATOM   2558 HG13 VAL A 177      62.028  -4.019   5.917  1.00  0.00           H  
ATOM   2559 HG21 VAL A 177      62.933  -4.994   3.025  1.00  0.00           H  
ATOM   2560 HG22 VAL A 177      62.142  -3.434   3.260  1.00  0.00           H  
ATOM   2561 HG23 VAL A 177      63.715  -3.536   2.472  1.00  0.00           H  
ATOM   2562  N   GLY A 178      64.476  -1.266   7.177  1.00 12.58           N  
ATOM   2563  CA  GLY A 178      65.144  -0.988   8.451  1.00 11.62           C  
ATOM   2564  C   GLY A 178      66.589  -0.539   8.182  1.00 10.87           C  
ATOM   2565  O   GLY A 178      66.817   0.364   7.377  1.00 10.27           O  
ATOM   2566  H   GLY A 178      63.769  -0.610   6.878  1.00  0.00           H  
ATOM   2567  HA3 GLY A 178      65.116  -1.871   9.092  1.00  0.00           H  
ATOM   2568  HA2 GLY A 178      64.611  -0.191   8.969  1.00  0.00           H  
ATOM   2569  N   ARG A 179      67.552  -1.189   8.857  1.00 10.86           N  
ATOM   2570  CA  ARG A 179      68.992  -1.012   8.637  1.00  9.87           C  
ATOM   2571  C   ARG A 179      69.567  -1.952   7.555  1.00  8.46           C  
ATOM   2572  O   ARG A 179      70.777  -1.909   7.328  1.00  8.06           O  
ATOM   2573  CB  ARG A 179      69.730  -1.176   9.982  1.00 11.00           C  
ATOM   2574  CG  ARG A 179      69.373  -0.077  10.997  1.00 13.30           C  
ATOM   2575  CD  ARG A 179      70.247  -0.121  12.256  1.00 14.95           C  
ATOM   2576  NE  ARG A 179      69.782   0.837  13.268  1.00 19.17           N  
ATOM   2577  CZ  ARG A 179      68.782   0.632  14.142  1.00 21.05           C  
ATOM   2578  NH1 ARG A 179      68.125  -0.536  14.188  1.00 19.81           N  
ATOM   2579  NH2 ARG A 179      68.436   1.614  14.983  1.00 20.65           N1+
ATOM   2580  H   ARG A 179      67.293  -1.920   9.503  1.00  0.00           H  
ATOM   2581  HA  ARG A 179      69.173   0.004   8.283  1.00  0.00           H  
ATOM   2582  HB3 ARG A 179      70.807  -1.143   9.819  1.00  0.00           H  
ATOM   2583  HB2 ARG A 179      69.520  -2.158  10.407  1.00  0.00           H  
ATOM   2584  HG3 ARG A 179      68.312  -0.051  11.247  1.00  0.00           H  
ATOM   2585  HG2 ARG A 179      69.585   0.868  10.495  1.00  0.00           H  
ATOM   2586  HD3 ARG A 179      71.226   0.271  11.977  1.00  0.00           H  
ATOM   2587  HD2 ARG A 179      70.425  -1.126  12.640  1.00  0.00           H  
ATOM   2588  HE  ARG A 179      70.226   1.744  13.251  1.00  0.00           H  
ATOM   2589 HH12 ARG A 179      67.377  -0.683  14.850  1.00  0.00           H  
ATOM   2590 HH11 ARG A 179      68.387  -1.285  13.564  1.00  0.00           H  
ATOM   2591 HH22 ARG A 179      67.688   1.480  15.648  1.00  0.00           H  
ATOM   2592 HH21 ARG A 179      68.926   2.497  14.967  1.00  0.00           H  
ATOM   2593  N   SER A 180      68.714  -2.758   6.898  1.00  8.92           N  
ATOM   2594  CA  SER A 180      69.101  -3.682   5.832  1.00  8.05           C  
ATOM   2595  C   SER A 180      68.739  -3.141   4.441  1.00  7.46           C  
ATOM   2596  O   SER A 180      67.940  -2.214   4.324  1.00  7.00           O  
ATOM   2597  CB  SER A 180      68.432  -5.052   6.076  1.00  9.89           C  
ATOM   2598  OG  SER A 180      68.995  -5.705   7.194  1.00 10.86           O  
ATOM   2599  H   SER A 180      67.727  -2.729   7.115  1.00  0.00           H  
ATOM   2600  HA  SER A 180      70.179  -3.801   5.839  1.00  0.00           H  
ATOM   2601  HB3 SER A 180      68.572  -5.711   5.218  1.00  0.00           H  
ATOM   2602  HB2 SER A 180      67.359  -4.955   6.226  1.00  0.00           H  
ATOM   2603  HG  SER A 180      69.858  -6.049   6.946  1.00  0.00           H  
ATOM   2604  N   PHE A 181      69.347  -3.756   3.415  1.00  7.10           N  
ATOM   2605  CA  PHE A 181      69.136  -3.480   1.997  1.00  7.72           C  
ATOM   2606  C   PHE A 181      68.901  -4.808   1.276  1.00  8.91           C  
ATOM   2607  O   PHE A 181      69.721  -5.710   1.431  1.00  8.42           O  
ATOM   2608  CB  PHE A 181      70.387  -2.801   1.413  1.00  8.38           C  
ATOM   2609  CG  PHE A 181      70.698  -1.443   2.003  1.00  8.61           C  
ATOM   2610  CD1 PHE A 181      69.869  -0.345   1.703  1.00  8.68           C  
ATOM   2611  CE1 PHE A 181      70.113   0.880   2.304  1.00  9.15           C  
ATOM   2612  CZ  PHE A 181      71.162   1.030   3.198  1.00  9.64           C  
ATOM   2613  CE2 PHE A 181      71.966  -0.053   3.528  1.00  9.76           C  
ATOM   2614  CD2 PHE A 181      71.731  -1.295   2.953  1.00  9.86           C  
ATOM   2615  H   PHE A 181      70.019  -4.486   3.615  1.00  0.00           H  
ATOM   2616  HA  PHE A 181      68.267  -2.836   1.853  1.00  0.00           H  
ATOM   2617  HB3 PHE A 181      70.255  -2.670   0.340  1.00  0.00           H  
ATOM   2618  HB2 PHE A 181      71.260  -3.444   1.528  1.00  0.00           H  
ATOM   2619  HD1 PHE A 181      69.047  -0.450   1.009  1.00  0.00           H  
ATOM   2620  HE1 PHE A 181      69.484   1.723   2.078  1.00  0.00           H  
ATOM   2621  HZ  PHE A 181      71.338   1.997   3.639  1.00  0.00           H  
ATOM   2622  HE2 PHE A 181      72.772   0.069   4.236  1.00  0.00           H  
ATOM   2623  HD2 PHE A 181      72.347  -2.139   3.229  1.00  0.00           H  
ATOM   2624  N   PHE A 182      67.815  -4.892   0.494  1.00  7.59           N  
ATOM   2625  CA  PHE A 182      67.407  -6.093  -0.237  1.00  8.83           C  
ATOM   2626  C   PHE A 182      67.318  -5.827  -1.741  1.00  9.53           C  
ATOM   2627  O   PHE A 182      66.981  -4.717  -2.155  1.00  8.85           O  
ATOM   2628  CB  PHE A 182      66.040  -6.575   0.286  1.00  8.81           C  
ATOM   2629  CG  PHE A 182      66.079  -7.148   1.686  1.00  9.20           C  
ATOM   2630  CD1 PHE A 182      66.465  -8.489   1.884  1.00 10.67           C  
ATOM   2631  CE1 PHE A 182      66.612  -8.982   3.172  1.00 11.53           C  
ATOM   2632  CZ  PHE A 182      66.381  -8.163   4.268  1.00 10.57           C  
ATOM   2633  CE2 PHE A 182      66.035  -6.832   4.085  1.00 10.52           C  
ATOM   2634  CD2 PHE A 182      65.905  -6.310   2.805  1.00  9.36           C  
ATOM   2635  H   PHE A 182      67.193  -4.097   0.414  1.00  0.00           H  
ATOM   2636  HA  PHE A 182      68.132  -6.896  -0.094  1.00  0.00           H  
ATOM   2637  HB3 PHE A 182      65.644  -7.354  -0.367  1.00  0.00           H  
ATOM   2638  HB2 PHE A 182      65.316  -5.758   0.255  1.00  0.00           H  
ATOM   2639  HD1 PHE A 182      66.650  -9.131   1.036  1.00  0.00           H  
ATOM   2640  HE1 PHE A 182      66.908 -10.006   3.320  1.00  0.00           H  
ATOM   2641  HZ  PHE A 182      66.484  -8.557   5.268  1.00  0.00           H  
ATOM   2642  HE2 PHE A 182      65.878  -6.204   4.948  1.00  0.00           H  
ATOM   2643  HD2 PHE A 182      65.669  -5.266   2.665  1.00  0.00           H  
ATOM   2644  N   THR A 183      67.568  -6.883  -2.524  1.00  9.06           N  
ATOM   2645  CA  THR A 183      67.449  -6.870  -3.977  1.00 11.58           C  
ATOM   2646  C   THR A 183      67.100  -8.283  -4.476  1.00 10.69           C  
ATOM   2647  O   THR A 183      67.389  -9.266  -3.789  1.00 11.62           O  
ATOM   2648  CB  THR A 183      68.759  -6.360  -4.644  1.00 13.82           C  
ATOM   2649  OG1 THR A 183      68.572  -6.150  -6.030  1.00 18.65           O  
ATOM   2650  CG2 THR A 183      69.989  -7.275  -4.481  1.00 15.24           C  
ATOM   2651  H   THR A 183      67.825  -7.773  -2.116  1.00  0.00           H  
ATOM   2652  HA  THR A 183      66.625  -6.212  -4.261  1.00  0.00           H  
ATOM   2653  HB  THR A 183      68.997  -5.392  -4.207  1.00  0.00           H  
ATOM   2654  HG1 THR A 183      69.433  -6.068  -6.447  1.00  0.00           H  
ATOM   2655 HG21 THR A 183      70.880  -6.804  -4.896  1.00  0.00           H  
ATOM   2656 HG22 THR A 183      70.191  -7.476  -3.428  1.00  0.00           H  
ATOM   2657 HG23 THR A 183      69.862  -8.234  -4.984  1.00  0.00           H  
ATOM   2658  N   ALA A 184      66.491  -8.357  -5.671  1.00 10.61           N  
ATOM   2659  CA  ALA A 184      66.256  -9.609  -6.386  1.00 11.06           C  
ATOM   2660  C   ALA A 184      67.589 -10.253  -6.795  1.00 11.72           C  
ATOM   2661  O   ALA A 184      68.478  -9.551  -7.280  1.00 13.65           O  
ATOM   2662  CB  ALA A 184      65.393  -9.333  -7.626  1.00 10.19           C  
ATOM   2663  H   ALA A 184      66.297  -7.508  -6.182  1.00  0.00           H  
ATOM   2664  HA  ALA A 184      65.712 -10.287  -5.725  1.00  0.00           H  
ATOM   2665  HB1 ALA A 184      65.188 -10.254  -8.173  1.00  0.00           H  
ATOM   2666  HB2 ALA A 184      64.432  -8.901  -7.351  1.00  0.00           H  
ATOM   2667  HB3 ALA A 184      65.883  -8.640  -8.311  1.00  0.00           H  
ATOM   2668  N   SER A 185      67.695 -11.574  -6.585  1.00 17.09           N  
ATOM   2669  CA  SER A 185      68.879 -12.363  -6.920  1.00 22.65           C  
ATOM   2670  C   SER A 185      69.124 -12.406  -8.436  1.00 18.22           C  
ATOM   2671  O   SER A 185      68.192 -12.677  -9.195  1.00 21.79           O  
ATOM   2672  CB  SER A 185      68.709 -13.791  -6.373  1.00 29.37           C  
ATOM   2673  OG  SER A 185      68.864 -13.807  -4.970  1.00 32.56           O  
ATOM   2674  H   SER A 185      66.925 -12.081  -6.174  1.00  0.00           H  
ATOM   2675  HA  SER A 185      69.746 -11.902  -6.442  1.00  0.00           H  
ATOM   2676  HB3 SER A 185      69.474 -14.445  -6.791  1.00  0.00           H  
ATOM   2677  HB2 SER A 185      67.741 -14.213  -6.644  1.00  0.00           H  
ATOM   2678  HG  SER A 185      68.878 -14.721  -4.676  1.00  0.00           H  
ATOM   2679  N   GLU A 186      70.380 -12.162  -8.840  1.00 21.37           N  
ATOM   2680  CA  GLU A 186      70.826 -12.281 -10.226  1.00 20.60           C  
ATOM   2681  C   GLU A 186      70.992 -13.761 -10.605  1.00 16.96           C  
ATOM   2682  O   GLU A 186      71.703 -14.488  -9.911  1.00 18.90           O  
ATOM   2683  CB  GLU A 186      72.162 -11.535 -10.417  1.00 26.18           C  
ATOM   2684  CG  GLU A 186      72.086 -10.014 -10.167  1.00 35.92           C  
ATOM   2685  CD  GLU A 186      73.421  -9.289 -10.378  1.00 48.35           C  
ATOM   2686  OE1 GLU A 186      74.383  -9.936 -10.849  1.00 59.63           O  
ATOM   2687  OE2 GLU A 186      73.455  -8.080 -10.062  1.00 59.84           O1-
ATOM   2688  H   GLU A 186      71.094 -11.938  -8.162  1.00  0.00           H  
ATOM   2689  HA  GLU A 186      70.080 -11.823 -10.879  1.00  0.00           H  
ATOM   2690  HB3 GLU A 186      72.519 -11.710 -11.434  1.00  0.00           H  
ATOM   2691  HB2 GLU A 186      72.917 -11.966  -9.757  1.00  0.00           H  
ATOM   2692  HG3 GLU A 186      71.751  -9.814  -9.149  1.00  0.00           H  
ATOM   2693  HG2 GLU A 186      71.347  -9.566 -10.833  1.00  0.00           H  
ATOM   2694  N   GLY A 187      70.360 -14.163 -11.719  1.00 13.81           N  
ATOM   2695  CA  GLY A 187      70.543 -15.478 -12.337  1.00 16.21           C  
ATOM   2696  C   GLY A 187      69.809 -16.627 -11.624  1.00 17.50           C  
ATOM   2697  O   GLY A 187      70.003 -17.776 -12.019  1.00 18.42           O  
ATOM   2698  H   GLY A 187      69.783 -13.503 -12.220  1.00  0.00           H  
ATOM   2699  HA3 GLY A 187      71.607 -15.715 -12.395  1.00  0.00           H  
ATOM   2700  HA2 GLY A 187      70.181 -15.425 -13.363  1.00  0.00           H  
ATOM   2701  N   CYS A 188      68.977 -16.350 -10.606  1.00 20.06           N  
ATOM   2702  CA  CYS A 188      68.190 -17.362  -9.903  1.00 23.23           C  
ATOM   2703  C   CYS A 188      66.953 -16.731  -9.251  1.00 17.27           C  
ATOM   2704  O   CYS A 188      66.939 -15.538  -8.950  1.00 12.99           O  
ATOM   2705  CB  CYS A 188      69.037 -18.205  -8.915  1.00 27.99           C  
ATOM   2706  SG  CYS A 188      69.564 -17.283  -7.440  1.00 37.26           S  
ATOM   2707  H   CYS A 188      68.842 -15.394 -10.307  1.00  0.00           H  
ATOM   2708  HA  CYS A 188      67.806 -18.046 -10.663  1.00  0.00           H  
ATOM   2709  HB3 CYS A 188      69.918 -18.615  -9.408  1.00  0.00           H  
ATOM   2710  HB2 CYS A 188      68.455 -19.062  -8.573  1.00  0.00           H  
ATOM   2711  HG  CYS A 188      68.339 -17.131  -6.930  1.00  0.00           H  
ATOM   2712  N   SER A 189      65.944 -17.585  -9.039  1.00 19.27           N  
ATOM   2713  CA  SER A 189      64.688 -17.269  -8.374  1.00 20.63           C  
ATOM   2714  C   SER A 189      64.491 -18.235  -7.199  1.00 18.64           C  
ATOM   2715  O   SER A 189      64.878 -19.402  -7.286  1.00 20.79           O  
ATOM   2716  CB  SER A 189      63.545 -17.344  -9.411  1.00 23.94           C  
ATOM   2717  OG  SER A 189      63.362 -18.650  -9.930  1.00 31.14           O  
ATOM   2718  H   SER A 189      66.043 -18.550  -9.322  1.00  0.00           H  
ATOM   2719  HA  SER A 189      64.721 -16.253  -7.975  1.00  0.00           H  
ATOM   2720  HB3 SER A 189      63.742 -16.662 -10.239  1.00  0.00           H  
ATOM   2721  HB2 SER A 189      62.608 -17.019  -8.958  1.00  0.00           H  
ATOM   2722  HG  SER A 189      63.096 -19.233  -9.216  1.00  0.00           H  
ATOM   2723  N   ASN A 190      63.856 -17.725  -6.135  1.00 17.69           N  
ATOM   2724  CA  ASN A 190      63.497 -18.475  -4.931  1.00 17.03           C  
ATOM   2725  C   ASN A 190      61.998 -18.257  -4.666  1.00 15.01           C  
ATOM   2726  O   ASN A 190      61.662 -17.569  -3.703  1.00 13.81           O  
ATOM   2727  CB  ASN A 190      64.398 -18.014  -3.759  1.00 18.61           C  
ATOM   2728  CG  ASN A 190      65.826 -18.556  -3.851  1.00 20.51           C  
ATOM   2729  OD1 ASN A 190      66.101 -19.659  -3.386  1.00 23.38           O  
ATOM   2730  ND2 ASN A 190      66.739 -17.784  -4.444  1.00 18.92           N  
ATOM   2731  H   ASN A 190      63.564 -16.758  -6.150  1.00  0.00           H  
ATOM   2732  HA  ASN A 190      63.682 -19.539  -5.090  1.00  0.00           H  
ATOM   2733  HB3 ASN A 190      63.994 -18.386  -2.816  1.00  0.00           H  
ATOM   2734  HB2 ASN A 190      64.409 -16.926  -3.689  1.00  0.00           H  
ATOM   2735 HD22 ASN A 190      67.692 -18.107  -4.527  1.00  0.00           H  
ATOM   2736 HD21 ASN A 190      66.482 -16.881  -4.815  1.00  0.00           H  
ATOM   2737  N   PRO A 191      61.113 -18.810  -5.533  1.00 13.44           N  
ATOM   2738  CA  PRO A 191      59.658 -18.659  -5.372  1.00 14.75           C  
ATOM   2739  C   PRO A 191      59.138 -19.366  -4.110  1.00 17.23           C  
ATOM   2740  O   PRO A 191      59.485 -20.520  -3.859  1.00 16.12           O  
ATOM   2741  CB  PRO A 191      59.082 -19.282  -6.654  1.00 16.25           C  
ATOM   2742  CG  PRO A 191      60.106 -20.323  -7.069  1.00 14.60           C  
ATOM   2743  CD  PRO A 191      61.423 -19.661  -6.687  1.00 13.32           C  
ATOM   2744  HA  PRO A 191      59.393 -17.601  -5.334  1.00  0.00           H  
ATOM   2745  HB3 PRO A 191      59.014 -18.513  -7.425  1.00  0.00           H  
ATOM   2746  HB2 PRO A 191      58.084 -19.705  -6.529  1.00  0.00           H  
ATOM   2747  HG3 PRO A 191      60.049 -20.594  -8.123  1.00  0.00           H  
ATOM   2748  HG2 PRO A 191      59.967 -21.231  -6.481  1.00  0.00           H  
ATOM   2749  HD2 PRO A 191      62.189 -20.411  -6.488  1.00  0.00           H  
ATOM   2750  HD3 PRO A 191      61.760 -19.027  -7.506  1.00  0.00           H  
ATOM   2751  N   LEU A 192      58.315 -18.638  -3.350  1.00 17.35           N  
ATOM   2752  CA  LEU A 192      57.592 -19.144  -2.187  1.00 20.15           C  
ATOM   2753  C   LEU A 192      56.187 -19.644  -2.581  1.00 19.75           C  
ATOM   2754  O   LEU A 192      55.579 -20.381  -1.807  1.00 25.92           O  
ATOM   2755  CB  LEU A 192      57.500 -18.003  -1.149  1.00 18.09           C  
ATOM   2756  CG  LEU A 192      58.856 -17.551  -0.560  1.00 18.65           C  
ATOM   2757  CD1 LEU A 192      58.705 -16.240   0.235  1.00 18.71           C  
ATOM   2758  CD2 LEU A 192      59.520 -18.660   0.279  1.00 20.92           C  
ATOM   2759  H   LEU A 192      58.092 -17.689  -3.625  1.00  0.00           H  
ATOM   2760  HA  LEU A 192      58.126 -19.988  -1.745  1.00  0.00           H  
ATOM   2761  HB3 LEU A 192      56.857 -18.296  -0.321  1.00  0.00           H  
ATOM   2762  HB2 LEU A 192      57.006 -17.153  -1.619  1.00  0.00           H  
ATOM   2763  HG  LEU A 192      59.525 -17.324  -1.389  1.00  0.00           H  
ATOM   2764 HD11 LEU A 192      59.571 -15.594   0.094  1.00  0.00           H  
ATOM   2765 HD12 LEU A 192      57.827 -15.671  -0.072  1.00  0.00           H  
ATOM   2766 HD13 LEU A 192      58.602 -16.422   1.304  1.00  0.00           H  
ATOM   2767 HD21 LEU A 192      59.906 -18.290   1.228  1.00  0.00           H  
ATOM   2768 HD22 LEU A 192      58.823 -19.466   0.509  1.00  0.00           H  
ATOM   2769 HD23 LEU A 192      60.360 -19.100  -0.257  1.00  0.00           H  
ATOM   2770  N   GLY A 193      55.694 -19.229  -3.763  1.00 17.78           N  
ATOM   2771  CA  GLY A 193      54.312 -19.408  -4.206  1.00 19.31           C  
ATOM   2772  C   GLY A 193      53.452 -18.253  -3.667  1.00 19.40           C  
ATOM   2773  O   GLY A 193      53.901 -17.457  -2.840  1.00 18.43           O  
ATOM   2774  H   GLY A 193      56.273 -18.637  -4.340  1.00  0.00           H  
ATOM   2775  HA3 GLY A 193      53.908 -20.366  -3.874  1.00  0.00           H  
ATOM   2776  HA2 GLY A 193      54.288 -19.399  -5.296  1.00  0.00           H  
ATOM   2777  N   GLY A 194      52.199 -18.162  -4.145  1.00 18.86           N  
ATOM   2778  CA  GLY A 194      51.240 -17.126  -3.741  1.00 20.75           C  
ATOM   2779  C   GLY A 194      51.629 -15.715  -4.224  1.00 20.92           C  
ATOM   2780  O   GLY A 194      51.193 -14.736  -3.620  1.00 25.20           O  
ATOM   2781  H   GLY A 194      51.877 -18.839  -4.822  1.00  0.00           H  
ATOM   2782  HA3 GLY A 194      51.134 -17.123  -2.655  1.00  0.00           H  
ATOM   2783  HA2 GLY A 194      50.262 -17.373  -4.151  1.00  0.00           H  
ATOM   2784  N   GLY A 195      52.462 -15.611  -5.275  1.00 18.02           N  
ATOM   2785  CA  GLY A 195      52.956 -14.354  -5.832  1.00 16.09           C  
ATOM   2786  C   GLY A 195      54.155 -13.789  -5.054  1.00 17.38           C  
ATOM   2787  O   GLY A 195      54.480 -12.618  -5.239  1.00 17.39           O  
ATOM   2788  H   GLY A 195      52.786 -16.452  -5.737  1.00  0.00           H  
ATOM   2789  HA3 GLY A 195      52.155 -13.618  -5.871  1.00  0.00           H  
ATOM   2790  HA2 GLY A 195      53.271 -14.539  -6.857  1.00  0.00           H  
ATOM   2791  N   ARG A 196      54.789 -14.598  -4.187  1.00 15.30           N  
ATOM   2792  CA  ARG A 196      55.884 -14.203  -3.301  1.00 16.34           C  
ATOM   2793  C   ARG A 196      57.171 -14.965  -3.660  1.00 15.06           C  
ATOM   2794  O   ARG A 196      57.109 -16.062  -4.217  1.00 15.30           O  
ATOM   2795  CB  ARG A 196      55.474 -14.482  -1.838  1.00 18.15           C  
ATOM   2796  CG  ARG A 196      54.161 -13.803  -1.406  1.00 21.28           C  
ATOM   2797  CD  ARG A 196      53.746 -14.186   0.020  1.00 22.97           C  
ATOM   2798  NE  ARG A 196      52.380 -13.735   0.329  1.00 21.76           N  
ATOM   2799  CZ  ARG A 196      51.786 -13.792   1.535  1.00 27.02           C  
ATOM   2800  NH1 ARG A 196      52.416 -14.304   2.601  1.00 30.13           N  
ATOM   2801  NH2 ARG A 196      50.534 -13.344   1.681  1.00 23.78           N1+
ATOM   2802  H   ARG A 196      54.477 -15.554  -4.093  1.00  0.00           H  
ATOM   2803  HA  ARG A 196      56.084 -13.138  -3.405  1.00  0.00           H  
ATOM   2804  HB3 ARG A 196      56.273 -14.171  -1.164  1.00  0.00           H  
ATOM   2805  HB2 ARG A 196      55.362 -15.558  -1.701  1.00  0.00           H  
ATOM   2806  HG3 ARG A 196      53.335 -13.997  -2.090  1.00  0.00           H  
ATOM   2807  HG2 ARG A 196      54.342 -12.728  -1.442  1.00  0.00           H  
ATOM   2808  HD3 ARG A 196      54.387 -13.632   0.704  1.00  0.00           H  
ATOM   2809  HD2 ARG A 196      53.914 -15.240   0.238  1.00  0.00           H  
ATOM   2810  HE  ARG A 196      51.841 -13.380  -0.450  1.00  0.00           H  
ATOM   2811 HH12 ARG A 196      51.962 -14.339   3.504  1.00  0.00           H  
ATOM   2812 HH11 ARG A 196      53.347 -14.680   2.504  1.00  0.00           H  
ATOM   2813 HH22 ARG A 196      50.080 -13.390   2.581  1.00  0.00           H  
ATOM   2814 HH21 ARG A 196      49.973 -13.064   0.880  1.00  0.00           H  
ATOM   2815  N   GLU A 197      58.316 -14.366  -3.305  1.00 12.13           N  
ATOM   2816  CA  GLU A 197      59.659 -14.906  -3.508  1.00 12.19           C  
ATOM   2817  C   GLU A 197      60.613 -14.369  -2.430  1.00 11.22           C  
ATOM   2818  O   GLU A 197      60.373 -13.298  -1.874  1.00 11.45           O  
ATOM   2819  CB  GLU A 197      60.151 -14.582  -4.938  1.00 12.91           C  
ATOM   2820  CG  GLU A 197      60.317 -13.076  -5.257  1.00 14.02           C  
ATOM   2821  CD  GLU A 197      60.872 -12.795  -6.657  1.00 16.01           C  
ATOM   2822  OE1 GLU A 197      60.958 -13.747  -7.464  1.00 18.62           O  
ATOM   2823  OE2 GLU A 197      61.195 -11.611  -6.902  1.00 19.23           O1-
ATOM   2824  H   GLU A 197      58.283 -13.451  -2.869  1.00  0.00           H  
ATOM   2825  HA  GLU A 197      59.609 -15.989  -3.390  1.00  0.00           H  
ATOM   2826  HB3 GLU A 197      59.464 -15.030  -5.657  1.00  0.00           H  
ATOM   2827  HB2 GLU A 197      61.105 -15.087  -5.099  1.00  0.00           H  
ATOM   2828  HG3 GLU A 197      60.985 -12.604  -4.539  1.00  0.00           H  
ATOM   2829  HG2 GLU A 197      59.357 -12.567  -5.167  1.00  0.00           H  
ATOM   2830  N   VAL A 198      61.694 -15.118  -2.167  1.00 10.40           N  
ATOM   2831  CA  VAL A 198      62.750 -14.722  -1.237  1.00 11.45           C  
ATOM   2832  C   VAL A 198      63.739 -13.788  -1.957  1.00 10.13           C  
ATOM   2833  O   VAL A 198      64.290 -14.170  -2.992  1.00  9.35           O  
ATOM   2834  CB  VAL A 198      63.568 -15.939  -0.707  1.00 13.14           C  
ATOM   2835  CG1 VAL A 198      64.600 -15.546   0.370  1.00 13.04           C  
ATOM   2836  CG2 VAL A 198      62.666 -17.071  -0.188  1.00 15.69           C  
ATOM   2837  H   VAL A 198      61.834 -15.989  -2.663  1.00  0.00           H  
ATOM   2838  HA  VAL A 198      62.307 -14.205  -0.383  1.00  0.00           H  
ATOM   2839  HB  VAL A 198      64.143 -16.366  -1.526  1.00  0.00           H  
ATOM   2840 HG11 VAL A 198      65.099 -16.426   0.779  1.00  0.00           H  
ATOM   2841 HG12 VAL A 198      65.383 -14.898  -0.024  1.00  0.00           H  
ATOM   2842 HG13 VAL A 198      64.122 -15.023   1.198  1.00  0.00           H  
ATOM   2843 HG21 VAL A 198      63.250 -17.871   0.269  1.00  0.00           H  
ATOM   2844 HG22 VAL A 198      61.959 -16.708   0.554  1.00  0.00           H  
ATOM   2845 HG23 VAL A 198      62.091 -17.521  -0.997  1.00  0.00           H  
ATOM   2846  N   TRP A 199      63.964 -12.603  -1.372  1.00  8.92           N  
ATOM   2847  CA  TRP A 199      65.066 -11.716  -1.734  1.00  8.84           C  
ATOM   2848  C   TRP A 199      66.124 -11.794  -0.638  1.00  9.06           C  
ATOM   2849  O   TRP A 199      65.787 -11.719   0.544  1.00  8.13           O  
ATOM   2850  CB  TRP A 199      64.589 -10.260  -1.877  1.00  8.46           C  
ATOM   2851  CG  TRP A 199      63.841  -9.892  -3.124  1.00  9.12           C  
ATOM   2852  CD1 TRP A 199      63.217 -10.737  -3.978  1.00  9.84           C  
ATOM   2853  NE1 TRP A 199      62.657 -10.022  -5.014  1.00  8.70           N  
ATOM   2854  CE2 TRP A 199      62.890  -8.670  -4.884  1.00  9.20           C  
ATOM   2855  CD2 TRP A 199      63.626  -8.555  -3.666  1.00  8.67           C  
ATOM   2856  CE3 TRP A 199      63.998  -7.251  -3.264  1.00  9.12           C  
ATOM   2857  CZ3 TRP A 199      63.692  -6.127  -4.055  1.00  9.74           C  
ATOM   2858  CH2 TRP A 199      62.988  -6.279  -5.265  1.00  8.24           C  
ATOM   2859  CZ2 TRP A 199      62.563  -7.556  -5.673  1.00  8.89           C  
ATOM   2860  H   TRP A 199      63.460 -12.357  -0.529  1.00  0.00           H  
ATOM   2861  HA  TRP A 199      65.532 -12.016  -2.675  1.00  0.00           H  
ATOM   2862  HB3 TRP A 199      65.455  -9.597  -1.857  1.00  0.00           H  
ATOM   2863  HB2 TRP A 199      63.994  -9.981  -1.010  1.00  0.00           H  
ATOM   2864  HD1 TRP A 199      63.175 -11.809  -3.876  1.00  0.00           H  
ATOM   2865  HE1 TRP A 199      62.147 -10.474  -5.770  1.00  0.00           H  
ATOM   2866  HE3 TRP A 199      64.546  -7.118  -2.345  1.00  0.00           H  
ATOM   2867  HZ3 TRP A 199      64.007  -5.146  -3.733  1.00  0.00           H  
ATOM   2868  HH2 TRP A 199      62.763  -5.415  -5.872  1.00  0.00           H  
ATOM   2869  HZ2 TRP A 199      62.012  -7.681  -6.594  1.00  0.00           H  
ATOM   2870  N   PHE A 200      67.385 -11.901  -1.073  1.00  9.58           N  
ATOM   2871  CA  PHE A 200      68.556 -11.824  -0.212  1.00 11.02           C  
ATOM   2872  C   PHE A 200      69.024 -10.371  -0.100  1.00 12.31           C  
ATOM   2873  O   PHE A 200      68.816  -9.569  -1.013  1.00 13.27           O  
ATOM   2874  CB  PHE A 200      69.658 -12.752  -0.754  1.00 14.52           C  
ATOM   2875  CG  PHE A 200      69.311 -14.224  -0.615  1.00 14.93           C  
ATOM   2876  CD1 PHE A 200      69.590 -14.909   0.587  1.00 17.21           C  
ATOM   2877  CE1 PHE A 200      69.157 -16.217   0.757  1.00 18.21           C  
ATOM   2878  CZ  PHE A 200      68.418 -16.845  -0.238  1.00 20.18           C  
ATOM   2879  CE2 PHE A 200      68.099 -16.168  -1.406  1.00 19.45           C  
ATOM   2880  CD2 PHE A 200      68.527 -14.863  -1.598  1.00 20.04           C  
ATOM   2881  H   PHE A 200      67.569 -11.933  -2.065  1.00  0.00           H  
ATOM   2882  HA  PHE A 200      68.294 -12.170   0.790  1.00  0.00           H  
ATOM   2883  HB3 PHE A 200      70.595 -12.570  -0.225  1.00  0.00           H  
ATOM   2884  HB2 PHE A 200      69.854 -12.530  -1.805  1.00  0.00           H  
ATOM   2885  HD1 PHE A 200      70.138 -14.416   1.377  1.00  0.00           H  
ATOM   2886  HE1 PHE A 200      69.382 -16.746   1.672  1.00  0.00           H  
ATOM   2887  HZ  PHE A 200      68.071 -17.858  -0.095  1.00  0.00           H  
ATOM   2888  HE2 PHE A 200      67.496 -16.653  -2.157  1.00  0.00           H  
ATOM   2889  HD2 PHE A 200      68.238 -14.332  -2.492  1.00  0.00           H  
ATOM   2890  N   GLY A 201      69.629 -10.062   1.048  1.00 10.54           N  
ATOM   2891  CA  GLY A 201      70.056  -8.717   1.371  1.00 11.89           C  
ATOM   2892  C   GLY A 201      71.135  -8.780   2.443  1.00 11.65           C  
ATOM   2893  O   GLY A 201      71.726  -9.830   2.707  1.00 11.87           O  
ATOM   2894  H   GLY A 201      69.770 -10.771   1.757  1.00  0.00           H  
ATOM   2895  HA3 GLY A 201      69.199  -8.164   1.750  1.00  0.00           H  
ATOM   2896  HA2 GLY A 201      70.450  -8.196   0.497  1.00  0.00           H  
ATOM   2897  N   PHE A 202      71.389  -7.613   3.045  1.00 10.03           N  
ATOM   2898  CA  PHE A 202      72.395  -7.443   4.078  1.00  9.84           C  
ATOM   2899  C   PHE A 202      72.008  -6.292   5.001  1.00  9.61           C  
ATOM   2900  O   PHE A 202      71.614  -5.232   4.520  1.00  8.64           O  
ATOM   2901  CB  PHE A 202      73.784  -7.235   3.429  1.00 10.49           C  
ATOM   2902  CG  PHE A 202      74.042  -5.931   2.681  1.00 10.26           C  
ATOM   2903  CD1 PHE A 202      73.530  -5.745   1.379  1.00 11.01           C  
ATOM   2904  CE1 PHE A 202      73.705  -4.532   0.727  1.00 12.11           C  
ATOM   2905  CZ  PHE A 202      74.359  -3.483   1.360  1.00 11.24           C  
ATOM   2906  CE2 PHE A 202      74.844  -3.640   2.652  1.00 10.83           C  
ATOM   2907  CD2 PHE A 202      74.684  -4.847   3.319  1.00 10.39           C  
ATOM   2908  H   PHE A 202      70.883  -6.782   2.770  1.00  0.00           H  
ATOM   2909  HA  PHE A 202      72.404  -8.358   4.668  1.00  0.00           H  
ATOM   2910  HB3 PHE A 202      73.955  -8.049   2.727  1.00  0.00           H  
ATOM   2911  HB2 PHE A 202      74.547  -7.340   4.202  1.00  0.00           H  
ATOM   2912  HD1 PHE A 202      73.002  -6.547   0.883  1.00  0.00           H  
ATOM   2913  HE1 PHE A 202      73.318  -4.399  -0.273  1.00  0.00           H  
ATOM   2914  HZ  PHE A 202      74.485  -2.539   0.850  1.00  0.00           H  
ATOM   2915  HE2 PHE A 202      75.349  -2.819   3.138  1.00  0.00           H  
ATOM   2916  HD2 PHE A 202      75.064  -4.953   4.323  1.00  0.00           H  
ATOM   2917  N   HIS A 203      72.214  -6.516   6.307  1.00  9.92           N  
ATOM   2918  CA  HIS A 203      72.324  -5.479   7.325  1.00  9.00           C  
ATOM   2919  C   HIS A 203      73.613  -4.670   7.126  1.00  8.42           C  
ATOM   2920  O   HIS A 203      74.643  -5.242   6.775  1.00  7.76           O  
ATOM   2921  CB  HIS A 203      72.299  -6.127   8.726  1.00  9.66           C  
ATOM   2922  CG  HIS A 203      72.624  -5.164   9.843  1.00  8.85           C  
ATOM   2923  ND1 HIS A 203      71.700  -4.229  10.319  1.00  9.83           N  
ATOM   2924  CE1 HIS A 203      72.368  -3.530  11.226  1.00 10.65           C  
ATOM   2925  NE2 HIS A 203      73.632  -3.928  11.368  1.00  9.51           N  
ATOM   2926  CD2 HIS A 203      73.827  -4.978  10.493  1.00  9.20           C  
ATOM   2927  H   HIS A 203      72.560  -7.425   6.585  1.00  0.00           H  
ATOM   2928  HA  HIS A 203      71.481  -4.796   7.254  1.00  0.00           H  
ATOM   2929  HB3 HIS A 203      73.015  -6.949   8.772  1.00  0.00           H  
ATOM   2930  HB2 HIS A 203      71.319  -6.563   8.918  1.00  0.00           H  
ATOM   2931  HE1 HIS A 203      71.936  -2.717  11.788  1.00  0.00           H  
ATOM   2932  HD2 HIS A 203      74.781  -5.476  10.391  1.00  0.00           H  
ATOM   2933  HE2 HIS A 203      74.325  -3.518  11.982  1.00  0.00           H  
ATOM   2934  N   GLN A 204      73.522  -3.375   7.441  1.00  7.87           N  
ATOM   2935  CA  GLN A 204      74.645  -2.460   7.536  1.00  9.05           C  
ATOM   2936  C   GLN A 204      74.406  -1.526   8.726  1.00  8.12           C  
ATOM   2937  O   GLN A 204      73.288  -1.043   8.895  1.00  8.61           O  
ATOM   2938  CB  GLN A 204      74.761  -1.695   6.207  1.00 11.23           C  
ATOM   2939  CG  GLN A 204      75.881  -0.642   6.167  1.00 12.83           C  
ATOM   2940  CD  GLN A 204      75.812   0.152   4.872  1.00 18.86           C  
ATOM   2941  OE1 GLN A 204      76.128  -0.365   3.806  1.00 19.55           O  
ATOM   2942  NE2 GLN A 204      75.376   1.407   4.957  1.00 17.82           N  
ATOM   2943  H   GLN A 204      72.628  -2.994   7.723  1.00  0.00           H  
ATOM   2944  HA  GLN A 204      75.567  -3.014   7.707  1.00  0.00           H  
ATOM   2945  HB3 GLN A 204      73.805  -1.212   5.997  1.00  0.00           H  
ATOM   2946  HB2 GLN A 204      74.915  -2.412   5.400  1.00  0.00           H  
ATOM   2947  HG3 GLN A 204      76.855  -1.125   6.241  1.00  0.00           H  
ATOM   2948  HG2 GLN A 204      75.813   0.053   7.004  1.00  0.00           H  
ATOM   2949 HE22 GLN A 204      75.327   1.973   4.121  1.00  0.00           H  
ATOM   2950 HE21 GLN A 204      75.119   1.805   5.848  1.00  0.00           H  
ATOM   2951  N   SER A 205      75.470  -1.244   9.491  1.00  7.66           N  
ATOM   2952  CA  SER A 205      75.485  -0.215  10.528  1.00  7.86           C  
ATOM   2953  C   SER A 205      76.926   0.210  10.831  1.00  6.98           C  
ATOM   2954  O   SER A 205      77.825  -0.630  10.845  1.00  7.36           O  
ATOM   2955  CB  SER A 205      74.719  -0.669  11.794  1.00  8.11           C  
ATOM   2956  OG  SER A 205      75.368  -1.718  12.486  1.00 10.26           O  
ATOM   2957  H   SER A 205      76.350  -1.712   9.321  1.00  0.00           H  
ATOM   2958  HA  SER A 205      74.972   0.660  10.121  1.00  0.00           H  
ATOM   2959  HB3 SER A 205      73.702  -0.972  11.550  1.00  0.00           H  
ATOM   2960  HB2 SER A 205      74.624   0.172  12.482  1.00  0.00           H  
ATOM   2961  HG  SER A 205      76.230  -1.408  12.772  1.00  0.00           H  
ATOM   2962  N   VAL A 206      77.096   1.510  11.103  1.00  7.37           N  
ATOM   2963  CA  VAL A 206      78.354   2.116  11.528  1.00  8.10           C  
ATOM   2964  C   VAL A 206      78.376   2.168  13.070  1.00  9.25           C  
ATOM   2965  O   VAL A 206      77.440   2.696  13.671  1.00 10.26           O  
ATOM   2966  CB  VAL A 206      78.484   3.548  10.936  1.00  8.92           C  
ATOM   2967  CG1 VAL A 206      79.645   4.374  11.513  1.00 10.66           C  
ATOM   2968  CG2 VAL A 206      78.614   3.499   9.403  1.00  9.15           C  
ATOM   2969  H   VAL A 206      76.303   2.135  11.069  1.00  0.00           H  
ATOM   2970  HA  VAL A 206      79.196   1.519  11.172  1.00  0.00           H  
ATOM   2971  HB  VAL A 206      77.566   4.096  11.157  1.00  0.00           H  
ATOM   2972 HG11 VAL A 206      79.746   5.326  10.994  1.00  0.00           H  
ATOM   2973 HG12 VAL A 206      79.486   4.610  12.564  1.00  0.00           H  
ATOM   2974 HG13 VAL A 206      80.592   3.842  11.414  1.00  0.00           H  
ATOM   2975 HG21 VAL A 206      78.675   4.502   8.980  1.00  0.00           H  
ATOM   2976 HG22 VAL A 206      79.513   2.962   9.102  1.00  0.00           H  
ATOM   2977 HG23 VAL A 206      77.759   3.007   8.938  1.00  0.00           H  
ATOM   2978  N   ARG A 207      79.426   1.581  13.667  1.00  8.74           N  
ATOM   2979  CA  ARG A 207      79.556   1.349  15.106  1.00  9.83           C  
ATOM   2980  C   ARG A 207      80.913   1.865  15.617  1.00 10.10           C  
ATOM   2981  O   ARG A 207      81.932   1.536  15.010  1.00  9.29           O  
ATOM   2982  CB  ARG A 207      79.506  -0.173  15.351  1.00 12.71           C  
ATOM   2983  CG  ARG A 207      78.132  -0.809  15.088  1.00 13.89           C  
ATOM   2984  CD  ARG A 207      78.049  -2.258  15.592  1.00 19.04           C  
ATOM   2985  NE  ARG A 207      78.143  -2.327  17.059  1.00 21.59           N  
ATOM   2986  CZ  ARG A 207      77.168  -2.006  17.925  1.00 24.41           C  
ATOM   2987  NH1 ARG A 207      75.941  -1.671  17.508  1.00 20.60           N  
ATOM   2988  NH2 ARG A 207      77.421  -2.007  19.238  1.00 23.63           N1+
ATOM   2989  H   ARG A 207      80.152   1.168  13.095  1.00  0.00           H  
ATOM   2990  HA  ARG A 207      78.721   1.816  15.622  1.00  0.00           H  
ATOM   2991  HB3 ARG A 207      79.780  -0.357  16.391  1.00  0.00           H  
ATOM   2992  HB2 ARG A 207      80.259  -0.682  14.748  1.00  0.00           H  
ATOM   2993  HG3 ARG A 207      77.815  -0.735  14.047  1.00  0.00           H  
ATOM   2994  HG2 ARG A 207      77.415  -0.220  15.661  1.00  0.00           H  
ATOM   2995  HD3 ARG A 207      78.948  -2.767  15.249  1.00  0.00           H  
ATOM   2996  HD2 ARG A 207      77.211  -2.815  15.172  1.00  0.00           H  
ATOM   2997  HE  ARG A 207      79.057  -2.543  17.429  1.00  0.00           H  
ATOM   2998 HH12 ARG A 207      75.250  -1.397  18.201  1.00  0.00           H  
ATOM   2999 HH11 ARG A 207      75.707  -1.665  16.527  1.00  0.00           H  
ATOM   3000 HH22 ARG A 207      76.675  -1.739  19.874  1.00  0.00           H  
ATOM   3001 HH21 ARG A 207      78.332  -2.241  19.602  1.00  0.00           H  
ATOM   3002  N   PRO A 208      80.931   2.604  16.751  1.00  9.17           N  
ATOM   3003  CA  PRO A 208      82.182   2.871  17.480  1.00  8.43           C  
ATOM   3004  C   PRO A 208      82.658   1.621  18.247  1.00  9.09           C  
ATOM   3005  O   PRO A 208      81.831   0.816  18.680  1.00 10.85           O  
ATOM   3006  CB  PRO A 208      81.778   4.007  18.431  1.00  9.39           C  
ATOM   3007  CG  PRO A 208      80.331   3.702  18.784  1.00 11.82           C  
ATOM   3008  CD  PRO A 208      79.770   3.110  17.494  1.00 11.10           C  
ATOM   3009  HA  PRO A 208      82.970   3.202  16.804  1.00  0.00           H  
ATOM   3010  HB3 PRO A 208      81.839   4.959  17.903  1.00  0.00           H  
ATOM   3011  HB2 PRO A 208      82.412   4.082  19.316  1.00  0.00           H  
ATOM   3012  HG3 PRO A 208      79.768   4.562  19.140  1.00  0.00           H  
ATOM   3013  HG2 PRO A 208      80.304   2.949  19.572  1.00  0.00           H  
ATOM   3014  HD2 PRO A 208      79.045   2.329  17.728  1.00  0.00           H  
ATOM   3015  HD3 PRO A 208      79.274   3.877  16.899  1.00  0.00           H  
ATOM   3016  N   SER A 209      83.980   1.488  18.412  1.00  8.95           N  
ATOM   3017  CA  SER A 209      84.583   0.411  19.195  1.00  9.87           C  
ATOM   3018  C   SER A 209      85.878   0.886  19.868  1.00 10.04           C  
ATOM   3019  O   SER A 209      86.374   1.968  19.552  1.00 11.11           O  
ATOM   3020  CB  SER A 209      84.749  -0.850  18.314  1.00 10.87           C  
ATOM   3021  OG  SER A 209      85.912  -0.819  17.509  1.00 13.84           O  
ATOM   3022  H   SER A 209      84.619   2.176  18.039  1.00  0.00           H  
ATOM   3023  HA  SER A 209      83.895   0.163  20.003  1.00  0.00           H  
ATOM   3024  HB3 SER A 209      83.877  -1.011  17.679  1.00  0.00           H  
ATOM   3025  HB2 SER A 209      84.810  -1.721  18.961  1.00  0.00           H  
ATOM   3026  HG  SER A 209      85.837  -0.073  16.902  1.00  0.00           H  
ATOM   3027  N   LEU A 210      86.412   0.040  20.767  1.00 12.32           N  
ATOM   3028  CA  LEU A 210      87.710   0.199  21.439  1.00 13.90           C  
ATOM   3029  C   LEU A 210      88.896   0.410  20.483  1.00 19.00           C  
ATOM   3030  O   LEU A 210      89.869   1.049  20.883  1.00 24.15           O  
ATOM   3031  CB  LEU A 210      87.990  -1.054  22.299  1.00 14.53           C  
ATOM   3032  CG  LEU A 210      87.200  -1.132  23.618  1.00 15.25           C  
ATOM   3033  CD1 LEU A 210      87.192  -2.563  24.164  1.00 14.65           C  
ATOM   3034  CD2 LEU A 210      87.724  -0.145  24.678  1.00 18.25           C  
ATOM   3035  H   LEU A 210      85.913  -0.812  20.986  1.00  0.00           H  
ATOM   3036  HA  LEU A 210      87.663   1.085  22.071  1.00  0.00           H  
ATOM   3037  HB3 LEU A 210      89.051  -1.126  22.545  1.00  0.00           H  
ATOM   3038  HB2 LEU A 210      87.776  -1.936  21.694  1.00  0.00           H  
ATOM   3039  HG  LEU A 210      86.167  -0.874  23.395  1.00  0.00           H  
ATOM   3040 HD11 LEU A 210      86.602  -2.636  25.077  1.00  0.00           H  
ATOM   3041 HD12 LEU A 210      86.754  -3.247  23.438  1.00  0.00           H  
ATOM   3042 HD13 LEU A 210      88.202  -2.911  24.382  1.00  0.00           H  
ATOM   3043 HD21 LEU A 210      86.900   0.392  25.145  1.00  0.00           H  
ATOM   3044 HD22 LEU A 210      88.258  -0.656  25.478  1.00  0.00           H  
ATOM   3045 HD23 LEU A 210      88.407   0.595  24.260  1.00  0.00           H  
ATOM   3046  N   TRP A 211      88.797  -0.138  19.263  1.00 19.59           N  
ATOM   3047  CA  TRP A 211      89.853  -0.102  18.266  1.00 21.61           C  
ATOM   3048  C   TRP A 211      89.655   1.038  17.257  1.00 25.65           C  
ATOM   3049  O   TRP A 211      90.430   1.994  17.278  1.00 30.19           O  
ATOM   3050  CB  TRP A 211      89.973  -1.503  17.641  1.00 24.97           C  
ATOM   3051  CG  TRP A 211      91.015  -1.673  16.579  1.00 32.87           C  
ATOM   3052  CD1 TRP A 211      90.805  -2.178  15.344  1.00 38.15           C  
ATOM   3053  NE1 TRP A 211      91.988  -2.180  14.638  1.00 43.00           N  
ATOM   3054  CE2 TRP A 211      93.027  -1.662  15.381  1.00 43.91           C  
ATOM   3055  CD2 TRP A 211      92.435  -1.338  16.639  1.00 43.31           C  
ATOM   3056  CE3 TRP A 211      93.287  -0.779  17.623  1.00 49.24           C  
ATOM   3057  CZ3 TRP A 211      94.649  -0.538  17.359  1.00 55.75           C  
ATOM   3058  CH2 TRP A 211      95.200  -0.864  16.105  1.00 53.33           C  
ATOM   3059  CZ2 TRP A 211      94.387  -1.436  15.110  1.00 49.83           C  
ATOM   3060  H   TRP A 211      87.954  -0.633  19.007  1.00  0.00           H  
ATOM   3061  HA  TRP A 211      90.800   0.099  18.765  1.00  0.00           H  
ATOM   3062  HB3 TRP A 211      89.008  -1.823  17.242  1.00  0.00           H  
ATOM   3063  HB2 TRP A 211      90.217  -2.201  18.439  1.00  0.00           H  
ATOM   3064  HD1 TRP A 211      89.851  -2.524  14.975  1.00  0.00           H  
ATOM   3065  HE1 TRP A 211      92.043  -2.522  13.684  1.00  0.00           H  
ATOM   3066  HE3 TRP A 211      92.894  -0.527  18.595  1.00  0.00           H  
ATOM   3067  HZ3 TRP A 211      95.276  -0.104  18.125  1.00  0.00           H  
ATOM   3068  HH2 TRP A 211      96.246  -0.679  15.909  1.00  0.00           H  
ATOM   3069  HZ2 TRP A 211      94.802  -1.691  14.146  1.00  0.00           H  
ATOM   3070  N   LYS A 212      88.642   0.908  16.388  1.00 20.99           N  
ATOM   3071  CA  LYS A 212      88.342   1.841  15.301  1.00 18.52           C  
ATOM   3072  C   LYS A 212      86.823   2.024  15.160  1.00 15.49           C  
ATOM   3073  O   LYS A 212      86.049   1.404  15.889  1.00 15.90           O  
ATOM   3074  CB  LYS A 212      88.966   1.304  13.985  1.00 22.63           C  
ATOM   3075  CG  LYS A 212      90.498   1.415  13.915  1.00 29.52           C  
ATOM   3076  CD  LYS A 212      91.041   1.033  12.531  1.00 34.67           C  
ATOM   3077  CE  LYS A 212      92.547   1.284  12.392  1.00 37.92           C  
ATOM   3078  NZ  LYS A 212      93.009   0.977  11.027  1.00 42.15           N1+
ATOM   3079  H   LYS A 212      88.031   0.107  16.458  1.00  0.00           H  
ATOM   3080  HA  LYS A 212      88.755   2.827  15.525  1.00  0.00           H  
ATOM   3081  HB3 LYS A 212      88.579   1.873  13.139  1.00  0.00           H  
ATOM   3082  HB2 LYS A 212      88.653   0.272  13.812  1.00  0.00           H  
ATOM   3083  HG3 LYS A 212      90.956   0.775  14.668  1.00  0.00           H  
ATOM   3084  HG2 LYS A 212      90.796   2.436  14.155  1.00  0.00           H  
ATOM   3085  HD3 LYS A 212      90.507   1.589  11.759  1.00  0.00           H  
ATOM   3086  HD2 LYS A 212      90.833  -0.022  12.347  1.00  0.00           H  
ATOM   3087  HE3 LYS A 212      93.101   0.671  13.103  1.00  0.00           H  
ATOM   3088  HE2 LYS A 212      92.780   2.326  12.610  1.00  0.00           H  
ATOM   3089  HZ1 LYS A 212      92.522   1.566  10.356  1.00  0.00           H  
ATOM   3090  HZ2 LYS A 212      94.001   1.146  10.953  1.00  0.00           H  
ATOM   3091  HZ3 LYS A 212      92.814   0.009  10.814  1.00  0.00           H  
ATOM   3092  N   MET A 213      86.411   2.832  14.169  1.00 12.06           N  
ATOM   3093  CA  MET A 213      85.072   2.734  13.586  1.00 10.28           C  
ATOM   3094  C   MET A 213      84.945   1.408  12.817  1.00 10.56           C  
ATOM   3095  O   MET A 213      85.906   0.980  12.181  1.00 10.46           O  
ATOM   3096  CB  MET A 213      84.804   3.942  12.665  1.00 11.52           C  
ATOM   3097  CG  MET A 213      84.600   5.278  13.399  1.00 11.60           C  
ATOM   3098  SD  MET A 213      83.409   5.282  14.770  1.00 14.80           S  
ATOM   3099  CE  MET A 213      81.926   4.787  13.866  1.00 13.84           C  
ATOM   3100  H   MET A 213      87.095   3.334  13.621  1.00  0.00           H  
ATOM   3101  HA  MET A 213      84.338   2.717  14.392  1.00  0.00           H  
ATOM   3102  HB3 MET A 213      83.938   3.750  12.030  1.00  0.00           H  
ATOM   3103  HB2 MET A 213      85.642   4.060  11.978  1.00  0.00           H  
ATOM   3104  HG3 MET A 213      84.257   6.022  12.682  1.00  0.00           H  
ATOM   3105  HG2 MET A 213      85.557   5.637  13.775  1.00  0.00           H  
ATOM   3106  HE1 MET A 213      81.085   4.670  14.544  1.00  0.00           H  
ATOM   3107  HE2 MET A 213      81.676   5.544  13.123  1.00  0.00           H  
ATOM   3108  HE3 MET A 213      82.074   3.832  13.366  1.00  0.00           H  
ATOM   3109  N   MET A 214      83.779   0.766  12.941  1.00  8.06           N  
ATOM   3110  CA  MET A 214      83.506  -0.571  12.424  1.00  9.19           C  
ATOM   3111  C   MET A 214      82.216  -0.531  11.605  1.00  8.03           C  
ATOM   3112  O   MET A 214      81.204  -0.034  12.098  1.00  8.58           O  
ATOM   3113  CB  MET A 214      83.339  -1.547  13.610  1.00 10.15           C  
ATOM   3114  CG  MET A 214      84.612  -1.774  14.439  1.00 12.06           C  
ATOM   3115  SD  MET A 214      85.844  -2.829  13.640  1.00 15.94           S  
ATOM   3116  CE  MET A 214      87.009  -3.005  15.015  1.00 18.01           C  
ATOM   3117  H   MET A 214      83.041   1.174  13.502  1.00  0.00           H  
ATOM   3118  HA  MET A 214      84.317  -0.921  11.782  1.00  0.00           H  
ATOM   3119  HB3 MET A 214      82.995  -2.512  13.234  1.00  0.00           H  
ATOM   3120  HB2 MET A 214      82.550  -1.195  14.275  1.00  0.00           H  
ATOM   3121  HG3 MET A 214      84.345  -2.232  15.390  1.00  0.00           H  
ATOM   3122  HG2 MET A 214      85.082  -0.826  14.696  1.00  0.00           H  
ATOM   3123  HE1 MET A 214      87.828  -3.663  14.729  1.00  0.00           H  
ATOM   3124  HE2 MET A 214      87.421  -2.034  15.288  1.00  0.00           H  
ATOM   3125  HE3 MET A 214      86.514  -3.432  15.888  1.00  0.00           H  
ATOM   3126  N   LEU A 215      82.263  -1.102  10.394  1.00  6.74           N  
ATOM   3127  CA  LEU A 215      81.087  -1.363   9.575  1.00  6.92           C  
ATOM   3128  C   LEU A 215      80.638  -2.800   9.870  1.00  7.91           C  
ATOM   3129  O   LEU A 215      81.274  -3.741   9.403  1.00  7.91           O  
ATOM   3130  CB  LEU A 215      81.424  -1.133   8.081  1.00  7.47           C  
ATOM   3131  CG  LEU A 215      80.180  -1.115   7.164  1.00  8.42           C  
ATOM   3132  CD1 LEU A 215      79.304   0.130   7.414  1.00  8.96           C  
ATOM   3133  CD2 LEU A 215      80.578  -1.238   5.683  1.00  9.42           C  
ATOM   3134  H   LEU A 215      83.138  -1.475  10.046  1.00  0.00           H  
ATOM   3135  HA  LEU A 215      80.289  -0.673   9.850  1.00  0.00           H  
ATOM   3136  HB3 LEU A 215      82.121  -1.900   7.740  1.00  0.00           H  
ATOM   3137  HB2 LEU A 215      81.960  -0.191   7.962  1.00  0.00           H  
ATOM   3138  HG  LEU A 215      79.566  -1.986   7.390  1.00  0.00           H  
ATOM   3139 HD11 LEU A 215      79.047   0.655   6.493  1.00  0.00           H  
ATOM   3140 HD12 LEU A 215      78.369  -0.146   7.902  1.00  0.00           H  
ATOM   3141 HD13 LEU A 215      79.800   0.854   8.060  1.00  0.00           H  
ATOM   3142 HD21 LEU A 215      79.783  -0.903   5.015  1.00  0.00           H  
ATOM   3143 HD22 LEU A 215      81.462  -0.643   5.461  1.00  0.00           H  
ATOM   3144 HD23 LEU A 215      80.797  -2.274   5.422  1.00  0.00           H  
ATOM   3145  N   ASN A 216      79.571  -2.943  10.668  1.00  6.89           N  
ATOM   3146  CA  ASN A 216      78.947  -4.225  10.989  1.00  7.46           C  
ATOM   3147  C   ASN A 216      78.034  -4.631   9.822  1.00  8.05           C  
ATOM   3148  O   ASN A 216      77.069  -3.924   9.536  1.00  8.41           O  
ATOM   3149  CB  ASN A 216      78.225  -4.083  12.349  1.00  8.06           C  
ATOM   3150  CG  ASN A 216      77.336  -5.261  12.772  1.00  9.25           C  
ATOM   3151  OD1 ASN A 216      76.278  -5.045  13.358  1.00 11.83           O  
ATOM   3152  ND2 ASN A 216      77.755  -6.502  12.507  1.00  8.15           N  
ATOM   3153  H   ASN A 216      79.091  -2.118  11.005  1.00  0.00           H  
ATOM   3154  HA  ASN A 216      79.754  -4.946  11.119  1.00  0.00           H  
ATOM   3155  HB3 ASN A 216      77.599  -3.191  12.333  1.00  0.00           H  
ATOM   3156  HB2 ASN A 216      78.964  -3.920  13.134  1.00  0.00           H  
ATOM   3157 HD22 ASN A 216      77.186  -7.294  12.779  1.00  0.00           H  
ATOM   3158 HD21 ASN A 216      78.634  -6.668  12.038  1.00  0.00           H  
ATOM   3159  N   ILE A 217      78.385  -5.754   9.178  1.00  7.62           N  
ATOM   3160  CA  ILE A 217      77.687  -6.296   8.017  1.00  8.11           C  
ATOM   3161  C   ILE A 217      77.310  -7.752   8.306  1.00  8.73           C  
ATOM   3162  O   ILE A 217      78.168  -8.528   8.719  1.00  8.45           O  
ATOM   3163  CB  ILE A 217      78.580  -6.246   6.740  1.00  8.16           C  
ATOM   3164  CG1 ILE A 217      78.955  -4.793   6.361  1.00  8.95           C  
ATOM   3165  CD1 ILE A 217      77.871  -4.003   5.615  1.00 10.72           C  
ATOM   3166  CG2 ILE A 217      78.021  -7.010   5.515  1.00  9.02           C  
ATOM   3167  H   ILE A 217      79.191  -6.280   9.489  1.00  0.00           H  
ATOM   3168  HA  ILE A 217      76.777  -5.732   7.835  1.00  0.00           H  
ATOM   3169  HB  ILE A 217      79.523  -6.734   6.993  1.00  0.00           H  
ATOM   3170 HG13 ILE A 217      79.843  -4.807   5.740  1.00  0.00           H  
ATOM   3171 HG12 ILE A 217      79.265  -4.236   7.243  1.00  0.00           H  
ATOM   3172 HD11 ILE A 217      78.139  -2.950   5.549  1.00  0.00           H  
ATOM   3173 HD12 ILE A 217      77.745  -4.365   4.594  1.00  0.00           H  
ATOM   3174 HD13 ILE A 217      76.908  -4.069   6.116  1.00  0.00           H  
ATOM   3175 HG21 ILE A 217      78.659  -6.867   4.642  1.00  0.00           H  
ATOM   3176 HG22 ILE A 217      77.964  -8.084   5.684  1.00  0.00           H  
ATOM   3177 HG23 ILE A 217      77.020  -6.665   5.255  1.00  0.00           H  
ATOM   3178  N   ASP A 218      76.044  -8.098   8.048  1.00  8.60           N  
ATOM   3179  CA  ASP A 218      75.524  -9.458   8.167  1.00 10.11           C  
ATOM   3180  C   ASP A 218      74.598  -9.691   6.967  1.00 12.33           C  
ATOM   3181  O   ASP A 218      73.928  -8.754   6.543  1.00 15.06           O  
ATOM   3182  CB  ASP A 218      74.773  -9.649   9.512  1.00 10.76           C  
ATOM   3183  CG  ASP A 218      74.525 -11.108   9.920  1.00 12.81           C  
ATOM   3184  OD1 ASP A 218      75.050 -12.023   9.249  1.00 12.16           O  
ATOM   3185  OD2 ASP A 218      73.827 -11.295  10.940  1.00 15.82           O1-
ATOM   3186  H   ASP A 218      75.400  -7.411   7.680  1.00  0.00           H  
ATOM   3187  HA  ASP A 218      76.352 -10.164   8.096  1.00  0.00           H  
ATOM   3188  HB3 ASP A 218      73.806  -9.146   9.457  1.00  0.00           H  
ATOM   3189  HB2 ASP A 218      75.342  -9.170  10.309  1.00  0.00           H  
ATOM   3190  N   VAL A 219      74.547 -10.930   6.458  1.00 11.50           N  
ATOM   3191  CA  VAL A 219      73.592 -11.341   5.427  1.00 13.00           C  
ATOM   3192  C   VAL A 219      72.215 -11.653   6.044  1.00 13.60           C  
ATOM   3193  O   VAL A 219      72.126 -12.069   7.201  1.00 13.89           O  
ATOM   3194  CB  VAL A 219      74.084 -12.591   4.645  1.00 13.02           C  
ATOM   3195  CG1 VAL A 219      75.305 -12.258   3.774  1.00 15.07           C  
ATOM   3196  CG2 VAL A 219      74.357 -13.822   5.525  1.00 14.74           C  
ATOM   3197  H   VAL A 219      75.095 -11.664   6.883  1.00  0.00           H  
ATOM   3198  HA  VAL A 219      73.475 -10.524   4.713  1.00  0.00           H  
ATOM   3199  HB  VAL A 219      73.297 -12.880   3.947  1.00  0.00           H  
ATOM   3200 HG11 VAL A 219      75.646 -13.131   3.218  1.00  0.00           H  
ATOM   3201 HG12 VAL A 219      75.061 -11.490   3.042  1.00  0.00           H  
ATOM   3202 HG13 VAL A 219      76.142 -11.900   4.373  1.00  0.00           H  
ATOM   3203 HG21 VAL A 219      74.765 -14.647   4.940  1.00  0.00           H  
ATOM   3204 HG22 VAL A 219      75.084 -13.579   6.297  1.00  0.00           H  
ATOM   3205 HG23 VAL A 219      73.455 -14.189   6.015  1.00  0.00           H  
ATOM   3206  N   SER A 220      71.167 -11.439   5.239  1.00 13.10           N  
ATOM   3207  CA  SER A 220      69.772 -11.629   5.621  1.00 15.69           C  
ATOM   3208  C   SER A 220      68.929 -12.018   4.398  1.00 12.53           C  
ATOM   3209  O   SER A 220      69.415 -11.988   3.267  1.00 12.44           O  
ATOM   3210  CB  SER A 220      69.265 -10.365   6.357  1.00 22.02           C  
ATOM   3211  OG  SER A 220      69.211  -9.230   5.513  1.00 25.94           O  
ATOM   3212  H   SER A 220      71.319 -11.086   4.303  1.00  0.00           H  
ATOM   3213  HA  SER A 220      69.715 -12.472   6.311  1.00  0.00           H  
ATOM   3214  HB3 SER A 220      69.904 -10.133   7.209  1.00  0.00           H  
ATOM   3215  HB2 SER A 220      68.267 -10.536   6.760  1.00  0.00           H  
ATOM   3216  HG  SER A 220      68.512  -9.353   4.866  1.00  0.00           H  
ATOM   3217  N   ALA A 221      67.670 -12.387   4.664  1.00 13.29           N  
ATOM   3218  CA  ALA A 221      66.686 -12.760   3.656  1.00 13.77           C  
ATOM   3219  C   ALA A 221      65.280 -12.470   4.189  1.00 13.98           C  
ATOM   3220  O   ALA A 221      65.044 -12.608   5.390  1.00 13.22           O  
ATOM   3221  CB  ALA A 221      66.861 -14.238   3.292  1.00 13.38           C  
ATOM   3222  H   ALA A 221      67.334 -12.395   5.617  1.00  0.00           H  
ATOM   3223  HA  ALA A 221      66.846 -12.159   2.762  1.00  0.00           H  
ATOM   3224  HB1 ALA A 221      66.082 -14.576   2.609  1.00  0.00           H  
ATOM   3225  HB2 ALA A 221      67.820 -14.413   2.806  1.00  0.00           H  
ATOM   3226  HB3 ALA A 221      66.824 -14.860   4.186  1.00  0.00           H  
ATOM   3227  N   THR A 222      64.370 -12.084   3.284  1.00 10.40           N  
ATOM   3228  CA  THR A 222      62.976 -11.799   3.617  1.00 11.42           C  
ATOM   3229  C   THR A 222      62.095 -11.938   2.361  1.00 10.47           C  
ATOM   3230  O   THR A 222      62.600 -11.862   1.238  1.00 10.06           O  
ATOM   3231  CB  THR A 222      62.811 -10.385   4.260  1.00 12.69           C  
ATOM   3232  OG1 THR A 222      61.528 -10.236   4.839  1.00 16.17           O  
ATOM   3233  CG2 THR A 222      62.971  -9.207   3.287  1.00 12.81           C  
ATOM   3234  H   THR A 222      64.624 -11.991   2.308  1.00  0.00           H  
ATOM   3235  HA  THR A 222      62.635 -12.557   4.326  1.00  0.00           H  
ATOM   3236  HB  THR A 222      63.541 -10.271   5.061  1.00  0.00           H  
ATOM   3237  HG1 THR A 222      61.462 -10.829   5.592  1.00  0.00           H  
ATOM   3238 HG21 THR A 222      63.044  -8.261   3.823  1.00  0.00           H  
ATOM   3239 HG22 THR A 222      63.870  -9.317   2.683  1.00  0.00           H  
ATOM   3240 HG23 THR A 222      62.121  -9.132   2.609  1.00  0.00           H  
ATOM   3241  N   ALA A 223      60.791 -12.158   2.585  1.00 12.49           N  
ATOM   3242  CA  ALA A 223      59.792 -12.310   1.536  1.00 11.76           C  
ATOM   3243  C   ALA A 223      59.439 -10.963   0.887  1.00 11.31           C  
ATOM   3244  O   ALA A 223      59.146  -9.996   1.588  1.00 11.56           O  
ATOM   3245  CB  ALA A 223      58.545 -12.981   2.128  1.00 13.95           C  
ATOM   3246  H   ALA A 223      60.447 -12.179   3.534  1.00  0.00           H  
ATOM   3247  HA  ALA A 223      60.198 -12.981   0.776  1.00  0.00           H  
ATOM   3248  HB1 ALA A 223      57.771 -13.115   1.372  1.00  0.00           H  
ATOM   3249  HB2 ALA A 223      58.787 -13.967   2.524  1.00  0.00           H  
ATOM   3250  HB3 ALA A 223      58.120 -12.394   2.944  1.00  0.00           H  
ATOM   3251  N   PHE A 224      59.447 -10.962  -0.449  1.00 10.67           N  
ATOM   3252  CA  PHE A 224      59.017  -9.880  -1.326  1.00 10.63           C  
ATOM   3253  C   PHE A 224      57.962 -10.413  -2.294  1.00 13.49           C  
ATOM   3254  O   PHE A 224      57.971 -11.602  -2.606  1.00 15.23           O  
ATOM   3255  CB  PHE A 224      60.235  -9.340  -2.107  1.00 10.97           C  
ATOM   3256  CG  PHE A 224      60.999  -8.229  -1.415  1.00 11.88           C  
ATOM   3257  CD1 PHE A 224      61.844  -8.496  -0.318  1.00 12.96           C  
ATOM   3258  CE1 PHE A 224      62.507  -7.453   0.316  1.00 12.73           C  
ATOM   3259  CZ  PHE A 224      62.300  -6.141  -0.085  1.00 11.50           C  
ATOM   3260  CE2 PHE A 224      61.435  -5.865  -1.133  1.00 12.69           C  
ATOM   3261  CD2 PHE A 224      60.786  -6.892  -1.800  1.00 11.42           C  
ATOM   3262  H   PHE A 224      59.711 -11.813  -0.933  1.00  0.00           H  
ATOM   3263  HA  PHE A 224      58.555  -9.075  -0.754  1.00  0.00           H  
ATOM   3264  HB3 PHE A 224      59.935  -8.970  -3.089  1.00  0.00           H  
ATOM   3265  HB2 PHE A 224      60.930 -10.156  -2.314  1.00  0.00           H  
ATOM   3266  HD1 PHE A 224      61.992  -9.511   0.017  1.00  0.00           H  
ATOM   3267  HE1 PHE A 224      63.187  -7.653   1.128  1.00  0.00           H  
ATOM   3268  HZ  PHE A 224      62.811  -5.335   0.419  1.00  0.00           H  
ATOM   3269  HE2 PHE A 224      61.267  -4.849  -1.441  1.00  0.00           H  
ATOM   3270  HD2 PHE A 224      60.124  -6.663  -2.622  1.00  0.00           H  
ATOM   3271  N   TYR A 225      57.099  -9.520  -2.795  1.00 13.83           N  
ATOM   3272  CA  TYR A 225      56.203  -9.831  -3.905  1.00 14.57           C  
ATOM   3273  C   TYR A 225      56.976  -9.810  -5.228  1.00 15.61           C  
ATOM   3274  O   TYR A 225      57.781  -8.903  -5.450  1.00 15.15           O  
ATOM   3275  CB  TYR A 225      55.029  -8.841  -3.930  1.00 15.50           C  
ATOM   3276  CG  TYR A 225      54.104  -8.988  -2.740  1.00 17.15           C  
ATOM   3277  CD1 TYR A 225      53.212 -10.078  -2.675  1.00 21.34           C  
ATOM   3278  CE1 TYR A 225      52.359 -10.232  -1.565  1.00 21.36           C  
ATOM   3279  CZ  TYR A 225      52.403  -9.296  -0.513  1.00 23.75           C  
ATOM   3280  OH  TYR A 225      51.572  -9.435   0.560  1.00 23.28           O  
ATOM   3281  CE2 TYR A 225      53.301  -8.211  -0.574  1.00 19.27           C  
ATOM   3282  CD2 TYR A 225      54.148  -8.054  -1.685  1.00 19.01           C  
ATOM   3283  H   TYR A 225      57.145  -8.551  -2.506  1.00  0.00           H  
ATOM   3284  HA  TYR A 225      55.794 -10.831  -3.754  1.00  0.00           H  
ATOM   3285  HB3 TYR A 225      54.429  -9.012  -4.825  1.00  0.00           H  
ATOM   3286  HB2 TYR A 225      55.391  -7.814  -3.999  1.00  0.00           H  
ATOM   3287  HD1 TYR A 225      53.187 -10.804  -3.474  1.00  0.00           H  
ATOM   3288  HE1 TYR A 225      51.674 -11.066  -1.522  1.00  0.00           H  
ATOM   3289  HH  TYR A 225      51.701  -8.752   1.221  1.00  0.00           H  
ATOM   3290  HE2 TYR A 225      53.332  -7.483   0.223  1.00  0.00           H  
ATOM   3291  HD2 TYR A 225      54.830  -7.218  -1.723  1.00  0.00           H  
ATOM   3292  N   LYS A 226      56.684 -10.802  -6.084  1.00 16.02           N  
ATOM   3293  CA  LYS A 226      57.182 -10.893  -7.454  1.00 14.82           C  
ATOM   3294  C   LYS A 226      56.719  -9.693  -8.289  1.00 14.67           C  
ATOM   3295  O   LYS A 226      55.533  -9.359  -8.255  1.00 15.95           O  
ATOM   3296  CB  LYS A 226      56.641 -12.172  -8.120  1.00 19.55           C  
ATOM   3297  CG  LYS A 226      57.186 -13.490  -7.559  1.00 24.22           C  
ATOM   3298  CD  LYS A 226      56.682 -14.677  -8.389  1.00 29.34           C  
ATOM   3299  CE  LYS A 226      57.135 -16.037  -7.853  1.00 31.99           C  
ATOM   3300  NZ  LYS A 226      56.711 -17.115  -8.761  1.00 33.62           N1+
ATOM   3301  H   LYS A 226      56.000 -11.499  -5.818  1.00  0.00           H  
ATOM   3302  HA  LYS A 226      58.273 -10.927  -7.425  1.00  0.00           H  
ATOM   3303  HB3 LYS A 226      56.886 -12.142  -9.183  1.00  0.00           H  
ATOM   3304  HB2 LYS A 226      55.551 -12.181  -8.064  1.00  0.00           H  
ATOM   3305  HG3 LYS A 226      56.893 -13.608  -6.516  1.00  0.00           H  
ATOM   3306  HG2 LYS A 226      58.273 -13.474  -7.579  1.00  0.00           H  
ATOM   3307  HD3 LYS A 226      57.014 -14.562  -9.421  1.00  0.00           H  
ATOM   3308  HD2 LYS A 226      55.592 -14.655  -8.415  1.00  0.00           H  
ATOM   3309  HE3 LYS A 226      56.701 -16.216  -6.869  1.00  0.00           H  
ATOM   3310  HE2 LYS A 226      58.220 -16.068  -7.745  1.00  0.00           H  
ATOM   3311  HZ1 LYS A 226      55.703 -17.068  -8.878  1.00  0.00           H  
ATOM   3312  HZ2 LYS A 226      57.149 -16.994  -9.663  1.00  0.00           H  
ATOM   3313  HZ3 LYS A 226      56.961 -18.013  -8.374  1.00  0.00           H  
ATOM   3314  N   ALA A 227      57.648  -9.126  -9.071  1.00 14.73           N  
ATOM   3315  CA  ALA A 227      57.342  -8.162 -10.121  1.00 13.98           C  
ATOM   3316  C   ALA A 227      56.862  -8.928 -11.363  1.00 15.88           C  
ATOM   3317  O   ALA A 227      57.676  -9.292 -12.212  1.00 15.07           O  
ATOM   3318  CB  ALA A 227      58.592  -7.314 -10.399  1.00 13.93           C  
ATOM   3319  H   ALA A 227      58.599  -9.463  -9.041  1.00  0.00           H  
ATOM   3320  HA  ALA A 227      56.551  -7.495  -9.781  1.00  0.00           H  
ATOM   3321  HB1 ALA A 227      58.383  -6.530 -11.127  1.00  0.00           H  
ATOM   3322  HB2 ALA A 227      58.936  -6.835  -9.485  1.00  0.00           H  
ATOM   3323  HB3 ALA A 227      59.420  -7.915 -10.777  1.00  0.00           H  
ATOM   3324  N   GLN A 228      55.553  -9.212 -11.398  1.00 12.92           N  
ATOM   3325  CA  GLN A 228      54.899 -10.018 -12.427  1.00 12.95           C  
ATOM   3326  C   GLN A 228      53.560  -9.358 -12.810  1.00 13.87           C  
ATOM   3327  O   GLN A 228      53.026  -8.596 -12.002  1.00 13.88           O  
ATOM   3328  CB  GLN A 228      54.726 -11.467 -11.901  1.00 14.48           C  
ATOM   3329  CG  GLN A 228      53.723 -11.644 -10.734  1.00 14.71           C  
ATOM   3330  CD  GLN A 228      53.613 -13.071 -10.184  1.00 16.04           C  
ATOM   3331  OE1 GLN A 228      53.142 -13.250  -9.065  1.00 14.47           O  
ATOM   3332  NE2 GLN A 228      54.024 -14.093 -10.939  1.00 20.01           N  
ATOM   3333  H   GLN A 228      54.954  -8.882 -10.654  1.00  0.00           H  
ATOM   3334  HA  GLN A 228      55.544 -10.040 -13.305  1.00  0.00           H  
ATOM   3335  HB3 GLN A 228      55.703 -11.849 -11.599  1.00  0.00           H  
ATOM   3336  HB2 GLN A 228      54.412 -12.099 -12.730  1.00  0.00           H  
ATOM   3337  HG3 GLN A 228      52.722 -11.342 -11.037  1.00  0.00           H  
ATOM   3338  HG2 GLN A 228      54.002 -10.990  -9.908  1.00  0.00           H  
ATOM   3339 HE22 GLN A 228      53.961 -15.039 -10.575  1.00  0.00           H  
ATOM   3340 HE21 GLN A 228      54.365 -13.950 -11.882  1.00  0.00           H  
ATOM   3341  N   PRO A 229      52.994  -9.709 -13.992  1.00 11.75           N  
ATOM   3342  CA  PRO A 229      51.590  -9.401 -14.339  1.00 10.91           C  
ATOM   3343  C   PRO A 229      50.591  -9.843 -13.260  1.00  9.90           C  
ATOM   3344  O   PRO A 229      50.758 -10.929 -12.703  1.00  8.77           O  
ATOM   3345  CB  PRO A 229      51.359 -10.164 -15.654  1.00 11.09           C  
ATOM   3346  CG  PRO A 229      52.739 -10.278 -16.273  1.00 11.60           C  
ATOM   3347  CD  PRO A 229      53.637 -10.476 -15.062  1.00 11.65           C  
ATOM   3348  HA  PRO A 229      51.510  -8.332 -14.525  1.00  0.00           H  
ATOM   3349  HB3 PRO A 229      50.653  -9.657 -16.312  1.00  0.00           H  
ATOM   3350  HB2 PRO A 229      50.970 -11.167 -15.464  1.00  0.00           H  
ATOM   3351  HG3 PRO A 229      52.992  -9.336 -16.764  1.00  0.00           H  
ATOM   3352  HG2 PRO A 229      52.822 -11.077 -17.009  1.00  0.00           H  
ATOM   3353  HD2 PRO A 229      53.666 -11.529 -14.785  1.00  0.00           H  
ATOM   3354  HD3 PRO A 229      54.651 -10.145 -15.287  1.00  0.00           H  
ATOM   3355  N   VAL A 230      49.577  -9.007 -12.979  1.00 10.02           N  
ATOM   3356  CA  VAL A 230      48.526  -9.328 -12.006  1.00 11.31           C  
ATOM   3357  C   VAL A 230      47.716 -10.592 -12.386  1.00 10.69           C  
ATOM   3358  O   VAL A 230      47.242 -11.281 -11.488  1.00 11.74           O  
ATOM   3359  CB  VAL A 230      47.587  -8.118 -11.724  1.00 10.89           C  
ATOM   3360  CG1 VAL A 230      46.313  -8.440 -10.912  1.00 10.88           C  
ATOM   3361  CG2 VAL A 230      48.359  -6.994 -11.011  1.00 12.07           C  
ATOM   3362  H   VAL A 230      49.492  -8.125 -13.469  1.00  0.00           H  
ATOM   3363  HA  VAL A 230      49.044  -9.553 -11.073  1.00  0.00           H  
ATOM   3364  HB  VAL A 230      47.262  -7.715 -12.679  1.00  0.00           H  
ATOM   3365 HG11 VAL A 230      45.770  -7.533 -10.651  1.00  0.00           H  
ATOM   3366 HG12 VAL A 230      45.617  -9.072 -11.462  1.00  0.00           H  
ATOM   3367 HG13 VAL A 230      46.560  -8.951  -9.981  1.00  0.00           H  
ATOM   3368 HG21 VAL A 230      47.722  -6.130 -10.830  1.00  0.00           H  
ATOM   3369 HG22 VAL A 230      48.738  -7.328 -10.046  1.00  0.00           H  
ATOM   3370 HG23 VAL A 230      49.211  -6.654 -11.598  1.00  0.00           H  
ATOM   3371  N   ILE A 231      47.663 -10.932 -13.686  1.00 12.04           N  
ATOM   3372  CA  ILE A 231      47.151 -12.202 -14.209  1.00 11.21           C  
ATOM   3373  C   ILE A 231      47.936 -13.442 -13.714  1.00 11.93           C  
ATOM   3374  O   ILE A 231      47.295 -14.430 -13.354  1.00  9.38           O  
ATOM   3375  CB  ILE A 231      47.105 -12.178 -15.768  1.00 12.64           C  
ATOM   3376  CG1 ILE A 231      46.089 -11.133 -16.291  1.00 12.18           C  
ATOM   3377  CD1 ILE A 231      44.610 -11.454 -16.023  1.00 14.23           C  
ATOM   3378  CG2 ILE A 231      46.883 -13.541 -16.458  1.00 13.12           C  
ATOM   3379  H   ILE A 231      48.086 -10.316 -14.364  1.00  0.00           H  
ATOM   3380  HA  ILE A 231      46.135 -12.314 -13.829  1.00  0.00           H  
ATOM   3381  HB  ILE A 231      48.082 -11.830 -16.106  1.00  0.00           H  
ATOM   3382 HG13 ILE A 231      46.227 -11.005 -17.366  1.00  0.00           H  
ATOM   3383 HG12 ILE A 231      46.312 -10.161 -15.854  1.00  0.00           H  
ATOM   3384 HD11 ILE A 231      43.970 -10.698 -16.478  1.00  0.00           H  
ATOM   3385 HD12 ILE A 231      44.319 -12.416 -16.445  1.00  0.00           H  
ATOM   3386 HD13 ILE A 231      44.382 -11.471 -14.958  1.00  0.00           H  
ATOM   3387 HG21 ILE A 231      46.750 -13.421 -17.534  1.00  0.00           H  
ATOM   3388 HG22 ILE A 231      47.727 -14.216 -16.321  1.00  0.00           H  
ATOM   3389 HG23 ILE A 231      45.997 -14.035 -16.066  1.00  0.00           H  
ATOM   3390  N   GLU A 232      49.281 -13.366 -13.650  1.00 13.10           N  
ATOM   3391  CA  GLU A 232      50.114 -14.406 -13.029  1.00 14.80           C  
ATOM   3392  C   GLU A 232      49.959 -14.462 -11.502  1.00 15.43           C  
ATOM   3393  O   GLU A 232      49.964 -15.559 -10.950  1.00 16.50           O  
ATOM   3394  CB  GLU A 232      51.610 -14.239 -13.355  1.00 17.76           C  
ATOM   3395  CG  GLU A 232      52.001 -14.457 -14.826  1.00 21.84           C  
ATOM   3396  CD  GLU A 232      53.521 -14.474 -15.046  1.00 26.23           C  
ATOM   3397  OE1 GLU A 232      54.273 -14.392 -14.048  1.00 32.03           O  
ATOM   3398  OE2 GLU A 232      53.910 -14.572 -16.229  1.00 31.16           O1-
ATOM   3399  H   GLU A 232      49.757 -12.523 -13.936  1.00  0.00           H  
ATOM   3400  HA  GLU A 232      49.795 -15.374 -13.423  1.00  0.00           H  
ATOM   3401  HB3 GLU A 232      52.164 -14.958 -12.748  1.00  0.00           H  
ATOM   3402  HB2 GLU A 232      51.951 -13.253 -13.037  1.00  0.00           H  
ATOM   3403  HG3 GLU A 232      51.563 -13.677 -15.450  1.00  0.00           H  
ATOM   3404  HG2 GLU A 232      51.600 -15.408 -15.179  1.00  0.00           H  
ATOM   3405  N   PHE A 233      49.814 -13.293 -10.851  1.00 14.95           N  
ATOM   3406  CA  PHE A 233      49.589 -13.177  -9.408  1.00 15.71           C  
ATOM   3407  C   PHE A 233      48.268 -13.839  -8.969  1.00 15.40           C  
ATOM   3408  O   PHE A 233      48.262 -14.550  -7.966  1.00 15.48           O  
ATOM   3409  CB  PHE A 233      49.690 -11.693  -8.994  1.00 15.53           C  
ATOM   3410  CG  PHE A 233      49.516 -11.395  -7.516  1.00 14.66           C  
ATOM   3411  CD1 PHE A 233      50.624 -11.458  -6.646  1.00 15.95           C  
ATOM   3412  CE1 PHE A 233      50.444 -11.279  -5.281  1.00 16.10           C  
ATOM   3413  CZ  PHE A 233      49.174 -11.059  -4.763  1.00 16.08           C  
ATOM   3414  CE2 PHE A 233      48.068 -11.035  -5.603  1.00 15.54           C  
ATOM   3415  CD2 PHE A 233      48.228 -11.211  -6.971  1.00 15.60           C  
ATOM   3416  H   PHE A 233      49.844 -12.429 -11.374  1.00  0.00           H  
ATOM   3417  HA  PHE A 233      50.400 -13.713  -8.910  1.00  0.00           H  
ATOM   3418  HB3 PHE A 233      48.943 -11.115  -9.531  1.00  0.00           H  
ATOM   3419  HB2 PHE A 233      50.659 -11.298  -9.305  1.00  0.00           H  
ATOM   3420  HD1 PHE A 233      51.614 -11.639  -7.040  1.00  0.00           H  
ATOM   3421  HE1 PHE A 233      51.294 -11.320  -4.619  1.00  0.00           H  
ATOM   3422  HZ  PHE A 233      49.047 -10.922  -3.700  1.00  0.00           H  
ATOM   3423  HE2 PHE A 233      47.082 -10.898  -5.187  1.00  0.00           H  
ATOM   3424  HD2 PHE A 233      47.367 -11.220  -7.619  1.00  0.00           H  
ATOM   3425  N   VAL A 234      47.201 -13.644  -9.768  1.00 16.55           N  
ATOM   3426  CA  VAL A 234      45.907 -14.324  -9.660  1.00 18.90           C  
ATOM   3427  C   VAL A 234      46.045 -15.855  -9.767  1.00 19.01           C  
ATOM   3428  O   VAL A 234      45.459 -16.553  -8.944  1.00 19.60           O  
ATOM   3429  CB  VAL A 234      44.911 -13.821 -10.752  1.00 20.63           C  
ATOM   3430  CG1 VAL A 234      43.663 -14.697 -10.997  1.00 22.89           C  
ATOM   3431  CG2 VAL A 234      44.437 -12.392 -10.460  1.00 21.90           C  
ATOM   3432  H   VAL A 234      47.298 -13.021 -10.560  1.00  0.00           H  
ATOM   3433  HA  VAL A 234      45.495 -14.091  -8.675  1.00  0.00           H  
ATOM   3434  HB  VAL A 234      45.457 -13.776 -11.693  1.00  0.00           H  
ATOM   3435 HG11 VAL A 234      42.984 -14.221 -11.704  1.00  0.00           H  
ATOM   3436 HG12 VAL A 234      43.910 -15.674 -11.415  1.00  0.00           H  
ATOM   3437 HG13 VAL A 234      43.116 -14.850 -10.070  1.00  0.00           H  
ATOM   3438 HG21 VAL A 234      44.041 -11.936 -11.365  1.00  0.00           H  
ATOM   3439 HG22 VAL A 234      43.647 -12.389  -9.710  1.00  0.00           H  
ATOM   3440 HG23 VAL A 234      45.237 -11.752 -10.094  1.00  0.00           H  
ATOM   3441  N   CYS A 235      46.844 -16.338 -10.738  1.00 18.28           N  
ATOM   3442  CA  CYS A 235      47.126 -17.763 -10.942  1.00 18.31           C  
ATOM   3443  C   CYS A 235      47.840 -18.402  -9.741  1.00 18.90           C  
ATOM   3444  O   CYS A 235      47.443 -19.492  -9.343  1.00 19.63           O  
ATOM   3445  CB  CYS A 235      47.939 -18.049 -12.220  1.00 19.47           C  
ATOM   3446  SG  CYS A 235      46.963 -17.672 -13.693  1.00 19.63           S  
ATOM   3447  H   CYS A 235      47.301 -15.696 -11.372  1.00  0.00           H  
ATOM   3448  HA  CYS A 235      46.160 -18.263 -11.037  1.00  0.00           H  
ATOM   3449  HB3 CYS A 235      48.220 -19.101 -12.275  1.00  0.00           H  
ATOM   3450  HB2 CYS A 235      48.863 -17.474 -12.250  1.00  0.00           H  
ATOM   3451  HG  CYS A 235      46.987 -16.342 -13.541  1.00  0.00           H  
ATOM   3452  N   GLU A 236      48.847 -17.719  -9.168  1.00 16.83           N  
ATOM   3453  CA  GLU A 236      49.586 -18.209  -8.002  1.00 20.10           C  
ATOM   3454  C   GLU A 236      48.766 -18.225  -6.699  1.00 20.74           C  
ATOM   3455  O   GLU A 236      48.976 -19.122  -5.884  1.00 25.11           O  
ATOM   3456  CB  GLU A 236      50.901 -17.428  -7.813  1.00 20.55           C  
ATOM   3457  CG  GLU A 236      51.935 -17.708  -8.921  1.00 21.12           C  
ATOM   3458  CD  GLU A 236      53.324 -17.140  -8.626  1.00 22.50           C  
ATOM   3459  OE1 GLU A 236      53.751 -17.196  -7.451  1.00 21.95           O  
ATOM   3460  OE2 GLU A 236      53.978 -16.701  -9.597  1.00 25.16           O1-
ATOM   3461  H   GLU A 236      49.137 -16.827  -9.549  1.00  0.00           H  
ATOM   3462  HA  GLU A 236      49.854 -19.249  -8.199  1.00  0.00           H  
ATOM   3463  HB3 GLU A 236      51.326 -17.692  -6.844  1.00  0.00           H  
ATOM   3464  HB2 GLU A 236      50.695 -16.357  -7.772  1.00  0.00           H  
ATOM   3465  HG3 GLU A 236      51.582 -17.319  -9.876  1.00  0.00           H  
ATOM   3466  HG2 GLU A 236      52.050 -18.784  -9.053  1.00  0.00           H  
ATOM   3467  N   VAL A 237      47.856 -17.253  -6.525  1.00 19.22           N  
ATOM   3468  CA  VAL A 237      47.001 -17.127  -5.342  1.00 22.53           C  
ATOM   3469  C   VAL A 237      45.778 -18.071  -5.370  1.00 26.22           C  
ATOM   3470  O   VAL A 237      45.384 -18.560  -4.308  1.00 27.90           O  
ATOM   3471  CB  VAL A 237      46.560 -15.645  -5.146  1.00 22.32           C  
ATOM   3472  CG1 VAL A 237      45.343 -15.413  -4.225  1.00 24.06           C  
ATOM   3473  CG2 VAL A 237      47.749 -14.798  -4.650  1.00 20.83           C  
ATOM   3474  H   VAL A 237      47.754 -16.535  -7.231  1.00  0.00           H  
ATOM   3475  HA  VAL A 237      47.593 -17.411  -4.468  1.00  0.00           H  
ATOM   3476  HB  VAL A 237      46.280 -15.247  -6.123  1.00  0.00           H  
ATOM   3477 HG11 VAL A 237      45.220 -14.353  -4.011  1.00  0.00           H  
ATOM   3478 HG12 VAL A 237      44.415 -15.749  -4.685  1.00  0.00           H  
ATOM   3479 HG13 VAL A 237      45.457 -15.928  -3.272  1.00  0.00           H  
ATOM   3480 HG21 VAL A 237      47.477 -13.746  -4.565  1.00  0.00           H  
ATOM   3481 HG22 VAL A 237      48.094 -15.131  -3.671  1.00  0.00           H  
ATOM   3482 HG23 VAL A 237      48.598 -14.856  -5.331  1.00  0.00           H  
ATOM   3483  N   LEU A 238      45.219 -18.325  -6.566  1.00 27.66           N  
ATOM   3484  CA  LEU A 238      44.051 -19.190  -6.778  1.00 30.86           C  
ATOM   3485  C   LEU A 238      44.413 -20.631  -7.180  1.00 34.15           C  
ATOM   3486  O   LEU A 238      43.505 -21.455  -7.281  1.00 35.61           O  
ATOM   3487  CB  LEU A 238      43.112 -18.547  -7.823  1.00 30.89           C  
ATOM   3488  CG  LEU A 238      42.540 -17.177  -7.399  1.00 30.15           C  
ATOM   3489  CD1 LEU A 238      41.622 -16.600  -8.488  1.00 28.98           C  
ATOM   3490  CD2 LEU A 238      41.814 -17.240  -6.047  1.00 30.08           C  
ATOM   3491  H   LEU A 238      45.588 -17.874  -7.393  1.00  0.00           H  
ATOM   3492  HA  LEU A 238      43.505 -19.291  -5.839  1.00  0.00           H  
ATOM   3493  HB3 LEU A 238      42.271 -19.215  -8.012  1.00  0.00           H  
ATOM   3494  HB2 LEU A 238      43.634 -18.455  -8.776  1.00  0.00           H  
ATOM   3495  HG  LEU A 238      43.371 -16.479  -7.292  1.00  0.00           H  
ATOM   3496 HD11 LEU A 238      41.597 -15.511  -8.439  1.00  0.00           H  
ATOM   3497 HD12 LEU A 238      41.957 -16.878  -9.487  1.00  0.00           H  
ATOM   3498 HD13 LEU A 238      40.598 -16.957  -8.382  1.00  0.00           H  
ATOM   3499 HD21 LEU A 238      40.948 -16.590  -6.055  1.00  0.00           H  
ATOM   3500 HD22 LEU A 238      41.456 -18.243  -5.815  1.00  0.00           H  
ATOM   3501 HD23 LEU A 238      42.460 -16.915  -5.233  1.00  0.00           H  
ATOM   3502  N   ASP A 239      45.714 -20.920  -7.360  1.00 34.18           N  
ATOM   3503  CA  ASP A 239      46.286 -22.245  -7.623  1.00 35.13           C  
ATOM   3504  C   ASP A 239      45.962 -22.769  -9.046  1.00 34.36           C  
ATOM   3505  O   ASP A 239      45.724 -23.964  -9.223  1.00 35.85           O  
ATOM   3506  CB  ASP A 239      45.929 -23.259  -6.500  1.00 38.88           C  
ATOM   3507  CG  ASP A 239      47.009 -24.315  -6.261  1.00 42.72           C  
ATOM   3508  OD1 ASP A 239      48.065 -23.928  -5.713  1.00 44.22           O  
ATOM   3509  OD2 ASP A 239      46.749 -25.493  -6.588  1.00 48.92           O1-
ATOM   3510  H   ASP A 239      46.390 -20.174  -7.268  1.00  0.00           H  
ATOM   3511  HA  ASP A 239      47.366 -22.085  -7.614  1.00  0.00           H  
ATOM   3512  HB3 ASP A 239      44.984 -23.763  -6.712  1.00  0.00           H  
ATOM   3513  HB2 ASP A 239      45.750 -22.754  -5.550  1.00  0.00           H  
ATOM   3514  N   PHE A 240      45.980 -21.869 -10.045  1.00 33.69           N  
ATOM   3515  CA  PHE A 240      45.810 -22.202 -11.463  1.00 33.30           C  
ATOM   3516  C   PHE A 240      47.185 -22.419 -12.119  1.00 36.28           C  
ATOM   3517  O   PHE A 240      48.170 -21.816 -11.691  1.00 35.90           O  
ATOM   3518  CB  PHE A 240      45.105 -21.042 -12.204  1.00 31.87           C  
ATOM   3519  CG  PHE A 240      43.795 -20.504 -11.650  1.00 32.39           C  
ATOM   3520  CD1 PHE A 240      42.913 -21.311 -10.898  1.00 33.10           C  
ATOM   3521  CE1 PHE A 240      41.690 -20.804 -10.483  1.00 32.69           C  
ATOM   3522  CZ  PHE A 240      41.306 -19.518 -10.842  1.00 32.60           C  
ATOM   3523  CE2 PHE A 240      42.134 -18.734 -11.634  1.00 30.87           C  
ATOM   3524  CD2 PHE A 240      43.366 -19.219 -12.049  1.00 29.61           C  
ATOM   3525  H   PHE A 240      46.220 -20.909  -9.836  1.00  0.00           H  
ATOM   3526  HA  PHE A 240      45.213 -23.110 -11.570  1.00  0.00           H  
ATOM   3527  HB3 PHE A 240      44.889 -21.375 -13.219  1.00  0.00           H  
ATOM   3528  HB2 PHE A 240      45.791 -20.202 -12.309  1.00  0.00           H  
ATOM   3529  HD1 PHE A 240      43.183 -22.322 -10.630  1.00  0.00           H  
ATOM   3530  HE1 PHE A 240      41.031 -21.418  -9.889  1.00  0.00           H  
ATOM   3531  HZ  PHE A 240      40.352 -19.129 -10.520  1.00  0.00           H  
ATOM   3532  HE2 PHE A 240      41.819 -17.744 -11.928  1.00  0.00           H  
ATOM   3533  HD2 PHE A 240      43.997 -18.605 -12.675  1.00  0.00           H  
ATOM   3534  N   LYS A 241      47.208 -23.221 -13.197  1.00 37.02           N  
ATOM   3535  CA  LYS A 241      48.354 -23.349 -14.105  1.00 40.14           C  
ATOM   3536  C   LYS A 241      48.384 -22.189 -15.122  1.00 39.61           C  
ATOM   3537  O   LYS A 241      49.469 -21.727 -15.469  1.00 47.23           O  
ATOM   3538  CB  LYS A 241      48.337 -24.721 -14.821  1.00 43.16           C  
ATOM   3539  CG  LYS A 241      48.772 -25.932 -13.965  1.00 45.35           C  
ATOM   3540  CD  LYS A 241      47.923 -26.201 -12.710  1.00 45.09           C  
ATOM   3541  CE  LYS A 241      48.300 -27.502 -11.992  1.00 44.57           C  
ATOM   3542  NZ  LYS A 241      47.557 -27.636 -10.727  1.00 45.28           N1+
ATOM   3543  H   LYS A 241      46.365 -23.712 -13.480  1.00  0.00           H  
ATOM   3544  HA  LYS A 241      49.273 -23.293 -13.518  1.00  0.00           H  
ATOM   3545  HB3 LYS A 241      49.035 -24.680 -15.659  1.00  0.00           H  
ATOM   3546  HB2 LYS A 241      47.364 -24.905 -15.275  1.00  0.00           H  
ATOM   3547  HG3 LYS A 241      49.813 -25.799 -13.668  1.00  0.00           H  
ATOM   3548  HG2 LYS A 241      48.755 -26.820 -14.597  1.00  0.00           H  
ATOM   3549  HD3 LYS A 241      46.866 -26.222 -12.974  1.00  0.00           H  
ATOM   3550  HD2 LYS A 241      48.053 -25.380 -12.005  1.00  0.00           H  
ATOM   3551  HE3 LYS A 241      49.367 -27.514 -11.767  1.00  0.00           H  
ATOM   3552  HE2 LYS A 241      48.091 -28.363 -12.628  1.00  0.00           H  
ATOM   3553  HZ1 LYS A 241      47.770 -26.855 -10.123  1.00  0.00           H  
ATOM   3554  HZ2 LYS A 241      46.565 -27.641 -10.918  1.00  0.00           H  
ATOM   3555  HZ3 LYS A 241      47.816 -28.496 -10.266  1.00  0.00           H  
ATOM   3556  N   SER A 242      47.194 -21.717 -15.532  1.00 37.15           N  
ATOM   3557  CA  SER A 242      46.963 -20.507 -16.323  1.00 33.00           C  
ATOM   3558  C   SER A 242      45.497 -20.064 -16.155  1.00 30.35           C  
ATOM   3559  O   SER A 242      44.658 -20.863 -15.731  1.00 32.15           O  
ATOM   3560  CB  SER A 242      47.375 -20.713 -17.804  1.00 32.33           C  
ATOM   3561  OG  SER A 242      46.392 -21.382 -18.573  1.00 29.56           O  
ATOM   3562  H   SER A 242      46.352 -22.170 -15.204  1.00  0.00           H  
ATOM   3563  HA  SER A 242      47.594 -19.724 -15.898  1.00  0.00           H  
ATOM   3564  HB3 SER A 242      48.322 -21.248 -17.888  1.00  0.00           H  
ATOM   3565  HB2 SER A 242      47.536 -19.740 -18.269  1.00  0.00           H  
ATOM   3566  HG  SER A 242      46.740 -21.531 -19.456  1.00  0.00           H  
ATOM   3567  N   ILE A 243      45.204 -18.803 -16.517  1.00 29.21           N  
ATOM   3568  CA  ILE A 243      43.856 -18.218 -16.471  1.00 27.23           C  
ATOM   3569  C   ILE A 243      42.812 -18.835 -17.431  1.00 28.59           C  
ATOM   3570  O   ILE A 243      41.627 -18.563 -17.241  1.00 29.72           O  
ATOM   3571  CB  ILE A 243      43.851 -16.668 -16.673  1.00 27.92           C  
ATOM   3572  CG1 ILE A 243      44.814 -16.138 -17.762  1.00 28.55           C  
ATOM   3573  CD1 ILE A 243      44.662 -16.776 -19.149  1.00 30.01           C  
ATOM   3574  CG2 ILE A 243      44.077 -15.927 -15.343  1.00 33.13           C  
ATOM   3575  H   ILE A 243      45.936 -18.196 -16.854  1.00  0.00           H  
ATOM   3576  HA  ILE A 243      43.474 -18.425 -15.469  1.00  0.00           H  
ATOM   3577  HB  ILE A 243      42.854 -16.355 -16.989  1.00  0.00           H  
ATOM   3578 HG13 ILE A 243      45.845 -16.258 -17.430  1.00  0.00           H  
ATOM   3579 HG12 ILE A 243      44.664 -15.063 -17.871  1.00  0.00           H  
ATOM   3580 HD11 ILE A 243      45.232 -16.220 -19.890  1.00  0.00           H  
ATOM   3581 HD12 ILE A 243      45.055 -17.792 -19.164  1.00  0.00           H  
ATOM   3582 HD13 ILE A 243      43.621 -16.803 -19.471  1.00  0.00           H  
ATOM   3583 HG21 ILE A 243      43.893 -14.859 -15.457  1.00  0.00           H  
ATOM   3584 HG22 ILE A 243      43.403 -16.283 -14.563  1.00  0.00           H  
ATOM   3585 HG23 ILE A 243      45.097 -16.046 -14.988  1.00  0.00           H  
ATOM   3586  N   GLU A 244      43.230 -19.664 -18.410  1.00 30.29           N  
ATOM   3587  CA  GLU A 244      42.311 -20.383 -19.301  1.00 28.18           C  
ATOM   3588  C   GLU A 244      41.520 -21.509 -18.610  1.00 28.22           C  
ATOM   3589  O   GLU A 244      40.474 -21.886 -19.138  1.00 27.28           O  
ATOM   3590  CB  GLU A 244      43.021 -20.892 -20.572  1.00 28.94           C  
ATOM   3591  CG  GLU A 244      43.390 -19.762 -21.555  1.00 28.15           C  
ATOM   3592  CD  GLU A 244      43.736 -20.281 -22.953  1.00 27.40           C  
ATOM   3593  OE1 GLU A 244      44.385 -21.347 -23.038  1.00 22.10           O  
ATOM   3594  OE2 GLU A 244      43.335 -19.598 -23.921  1.00 29.83           O1-
ATOM   3595  H   GLU A 244      44.214 -19.866 -18.517  1.00  0.00           H  
ATOM   3596  HA  GLU A 244      41.553 -19.669 -19.628  1.00  0.00           H  
ATOM   3597  HB3 GLU A 244      42.383 -21.615 -21.084  1.00  0.00           H  
ATOM   3598  HB2 GLU A 244      43.924 -21.437 -20.292  1.00  0.00           H  
ATOM   3599  HG3 GLU A 244      44.232 -19.186 -21.172  1.00  0.00           H  
ATOM   3600  HG2 GLU A 244      42.554 -19.067 -21.650  1.00  0.00           H  
ATOM   3601  N   GLU A 245      41.970 -21.969 -17.425  1.00 32.67           N  
ATOM   3602  CA  GLU A 245      41.172 -22.794 -16.508  1.00 34.02           C  
ATOM   3603  C   GLU A 245      39.885 -22.086 -16.052  1.00 37.05           C  
ATOM   3604  O   GLU A 245      38.842 -22.728 -15.937  1.00 34.00           O  
ATOM   3605  CB  GLU A 245      41.977 -23.140 -15.241  1.00 33.43           C  
ATOM   3606  CG  GLU A 245      43.194 -24.050 -15.465  1.00 32.18           C  
ATOM   3607  CD  GLU A 245      43.891 -24.429 -14.153  1.00 34.02           C  
ATOM   3608  OE1 GLU A 245      43.254 -24.331 -13.081  1.00 33.91           O  
ATOM   3609  OE2 GLU A 245      45.070 -24.822 -14.245  1.00 34.52           O1-
ATOM   3610  H   GLU A 245      42.849 -21.628 -17.062  1.00  0.00           H  
ATOM   3611  HA  GLU A 245      40.894 -23.716 -17.022  1.00  0.00           H  
ATOM   3612  HB3 GLU A 245      41.305 -23.623 -14.529  1.00  0.00           H  
ATOM   3613  HB2 GLU A 245      42.311 -22.219 -14.756  1.00  0.00           H  
ATOM   3614  HG3 GLU A 245      43.916 -23.562 -16.120  1.00  0.00           H  
ATOM   3615  HG2 GLU A 245      42.886 -24.970 -15.963  1.00  0.00           H  
ATOM   3616  N   GLN A 246      40.007 -20.775 -15.800  1.00 35.19           N  
ATOM   3617  CA  GLN A 246      38.961 -19.914 -15.281  1.00 34.33           C  
ATOM   3618  C   GLN A 246      38.339 -19.139 -16.453  1.00 36.35           C  
ATOM   3619  O   GLN A 246      38.536 -17.930 -16.569  1.00 32.66           O  
ATOM   3620  CB  GLN A 246      39.615 -19.023 -14.200  1.00 34.08           C  
ATOM   3621  CG  GLN A 246      38.646 -18.217 -13.318  1.00 33.96           C  
ATOM   3622  CD  GLN A 246      37.684 -19.092 -12.510  1.00 33.08           C  
ATOM   3623  OE1 GLN A 246      38.105 -20.029 -11.837  1.00 31.80           O  
ATOM   3624  NE2 GLN A 246      36.389 -18.784 -12.551  1.00 30.43           N  
ATOM   3625  H   GLN A 246      40.898 -20.327 -15.966  1.00  0.00           H  
ATOM   3626  HA  GLN A 246      38.178 -20.520 -14.822  1.00  0.00           H  
ATOM   3627  HB3 GLN A 246      40.331 -18.340 -14.660  1.00  0.00           H  
ATOM   3628  HB2 GLN A 246      40.214 -19.660 -13.547  1.00  0.00           H  
ATOM   3629  HG3 GLN A 246      38.097 -17.487 -13.913  1.00  0.00           H  
ATOM   3630  HG2 GLN A 246      39.247 -17.652 -12.608  1.00  0.00           H  
ATOM   3631 HE22 GLN A 246      35.724 -19.314 -12.009  1.00  0.00           H  
ATOM   3632 HE21 GLN A 246      36.064 -18.017 -13.127  1.00  0.00           H  
ATOM   3633  N   GLN A 247      37.605 -19.874 -17.309  1.00 41.03           N  
ATOM   3634  CA  GLN A 247      36.851 -19.356 -18.458  1.00 43.33           C  
ATOM   3635  C   GLN A 247      35.737 -18.379 -18.046  1.00 43.14           C  
ATOM   3636  O   GLN A 247      35.494 -17.392 -18.739  1.00 37.21           O  
ATOM   3637  CB  GLN A 247      36.179 -20.525 -19.210  1.00 50.51           C  
ATOM   3638  CG  GLN A 247      37.133 -21.592 -19.778  1.00 52.56           C  
ATOM   3639  CD  GLN A 247      36.389 -22.775 -20.413  1.00 51.45           C  
ATOM   3640  OE1 GLN A 247      36.837 -23.914 -20.308  1.00 55.20           O  
ATOM   3641  NE2 GLN A 247      35.254 -22.529 -21.073  1.00 48.50           N  
ATOM   3642  H   GLN A 247      37.542 -20.871 -17.155  1.00  0.00           H  
ATOM   3643  HA  GLN A 247      37.545 -18.841 -19.126  1.00  0.00           H  
ATOM   3644  HB3 GLN A 247      35.589 -20.108 -20.029  1.00  0.00           H  
ATOM   3645  HB2 GLN A 247      35.466 -21.017 -18.545  1.00  0.00           H  
ATOM   3646  HG3 GLN A 247      37.768 -21.985 -18.984  1.00  0.00           H  
ATOM   3647  HG2 GLN A 247      37.798 -21.150 -20.521  1.00  0.00           H  
ATOM   3648 HE22 GLN A 247      34.749 -23.289 -21.505  1.00  0.00           H  
ATOM   3649 HE21 GLN A 247      34.905 -21.587 -21.160  1.00  0.00           H  
ATOM   3650  N   LYS A 248      35.075 -18.717 -16.932  1.00 40.24           N  
ATOM   3651  CA  LYS A 248      33.960 -18.000 -16.329  1.00 41.09           C  
ATOM   3652  C   LYS A 248      34.472 -16.992 -15.276  1.00 36.26           C  
ATOM   3653  O   LYS A 248      35.625 -17.106 -14.855  1.00 31.94           O  
ATOM   3654  CB  LYS A 248      33.001 -19.070 -15.748  1.00 46.00           C  
ATOM   3655  CG  LYS A 248      33.596 -19.959 -14.631  1.00 49.27           C  
ATOM   3656  CD  LYS A 248      32.652 -21.049 -14.086  1.00 49.90           C  
ATOM   3657  CE  LYS A 248      32.356 -22.214 -15.050  1.00 48.96           C  
ATOM   3658  NZ  LYS A 248      31.328 -21.879 -16.050  1.00 53.72           N1+
ATOM   3659  H   LYS A 248      35.380 -19.537 -16.429  1.00  0.00           H  
ATOM   3660  HA  LYS A 248      33.442 -17.462 -17.123  1.00  0.00           H  
ATOM   3661  HB3 LYS A 248      32.674 -19.694 -16.578  1.00  0.00           H  
ATOM   3662  HB2 LYS A 248      32.098 -18.595 -15.367  1.00  0.00           H  
ATOM   3663  HG3 LYS A 248      33.882 -19.324 -13.793  1.00  0.00           H  
ATOM   3664  HG2 LYS A 248      34.519 -20.431 -14.969  1.00  0.00           H  
ATOM   3665  HD3 LYS A 248      31.717 -20.590 -13.764  1.00  0.00           H  
ATOM   3666  HD2 LYS A 248      33.097 -21.458 -13.179  1.00  0.00           H  
ATOM   3667  HE3 LYS A 248      31.984 -23.066 -14.479  1.00  0.00           H  
ATOM   3668  HE2 LYS A 248      33.268 -22.545 -15.549  1.00  0.00           H  
ATOM   3669  HZ1 LYS A 248      31.646 -21.108 -16.619  1.00  0.00           H  
ATOM   3670  HZ2 LYS A 248      31.156 -22.682 -16.639  1.00  0.00           H  
ATOM   3671  HZ3 LYS A 248      30.472 -21.619 -15.581  1.00  0.00           H  
ATOM   3672  N   PRO A 249      33.607 -16.054 -14.817  1.00 34.37           N  
ATOM   3673  CA  PRO A 249      33.907 -15.187 -13.658  1.00 29.07           C  
ATOM   3674  C   PRO A 249      34.265 -15.955 -12.376  1.00 28.80           C  
ATOM   3675  O   PRO A 249      33.771 -17.068 -12.174  1.00 29.72           O  
ATOM   3676  CB  PRO A 249      32.618 -14.368 -13.466  1.00 32.99           C  
ATOM   3677  CG  PRO A 249      31.969 -14.352 -14.836  1.00 32.47           C  
ATOM   3678  CD  PRO A 249      32.291 -15.736 -15.377  1.00 33.52           C  
ATOM   3679  HA  PRO A 249      34.730 -14.529 -13.944  1.00  0.00           H  
ATOM   3680  HB3 PRO A 249      32.815 -13.361 -13.094  1.00  0.00           H  
ATOM   3681  HB2 PRO A 249      31.947 -14.856 -12.757  1.00  0.00           H  
ATOM   3682  HG3 PRO A 249      32.453 -13.595 -15.456  1.00  0.00           H  
ATOM   3683  HG2 PRO A 249      30.901 -14.131 -14.810  1.00  0.00           H  
ATOM   3684  HD2 PRO A 249      31.559 -16.455 -15.011  1.00  0.00           H  
ATOM   3685  HD3 PRO A 249      32.265 -15.733 -16.467  1.00  0.00           H  
ATOM   3686  N   LEU A 250      35.113 -15.336 -11.538  1.00 24.99           N  
ATOM   3687  CA  LEU A 250      35.505 -15.853 -10.225  1.00 24.01           C  
ATOM   3688  C   LEU A 250      34.278 -16.084  -9.327  1.00 24.59           C  
ATOM   3689  O   LEU A 250      33.400 -15.219  -9.269  1.00 19.69           O  
ATOM   3690  CB  LEU A 250      36.455 -14.852  -9.517  1.00 22.93           C  
ATOM   3691  CG  LEU A 250      37.738 -14.450 -10.279  1.00 22.35           C  
ATOM   3692  CD1 LEU A 250      38.587 -13.471  -9.444  1.00 23.24           C  
ATOM   3693  CD2 LEU A 250      38.570 -15.650 -10.760  1.00 23.05           C  
ATOM   3694  H   LEU A 250      35.475 -14.426 -11.782  1.00  0.00           H  
ATOM   3695  HA  LEU A 250      36.013 -16.806 -10.377  1.00  0.00           H  
ATOM   3696  HB3 LEU A 250      36.746 -15.271  -8.552  1.00  0.00           H  
ATOM   3697  HB2 LEU A 250      35.900 -13.941  -9.287  1.00  0.00           H  
ATOM   3698  HG  LEU A 250      37.424 -13.900 -11.167  1.00  0.00           H  
ATOM   3699 HD11 LEU A 250      39.038 -12.707 -10.078  1.00  0.00           H  
ATOM   3700 HD12 LEU A 250      37.988 -12.953  -8.696  1.00  0.00           H  
ATOM   3701 HD13 LEU A 250      39.395 -13.976  -8.915  1.00  0.00           H  
ATOM   3702 HD21 LEU A 250      39.638 -15.511 -10.594  1.00  0.00           H  
ATOM   3703 HD22 LEU A 250      38.287 -16.582 -10.269  1.00  0.00           H  
ATOM   3704 HD23 LEU A 250      38.427 -15.775 -11.832  1.00  0.00           H  
ATOM   3705  N   THR A 251      34.275 -17.209  -8.594  1.00 27.20           N  
ATOM   3706  CA  THR A 251      33.357 -17.433  -7.472  1.00 26.31           C  
ATOM   3707  C   THR A 251      33.642 -16.410  -6.349  1.00 27.52           C  
ATOM   3708  O   THR A 251      34.755 -15.889  -6.286  1.00 27.09           O  
ATOM   3709  CB  THR A 251      33.514 -18.866  -6.886  1.00 25.14           C  
ATOM   3710  OG1 THR A 251      34.739 -19.064  -6.202  1.00 23.91           O  
ATOM   3711  CG2 THR A 251      33.353 -19.978  -7.935  1.00 26.60           C  
ATOM   3712  H   THR A 251      35.025 -17.878  -8.704  1.00  0.00           H  
ATOM   3713  HA  THR A 251      32.332 -17.296  -7.822  1.00  0.00           H  
ATOM   3714  HB  THR A 251      32.728 -19.011  -6.144  1.00  0.00           H  
ATOM   3715  HG1 THR A 251      35.434 -19.170  -6.858  1.00  0.00           H  
ATOM   3716 HG21 THR A 251      33.390 -20.963  -7.469  1.00  0.00           H  
ATOM   3717 HG22 THR A 251      32.394 -19.894  -8.447  1.00  0.00           H  
ATOM   3718 HG23 THR A 251      34.137 -19.943  -8.692  1.00  0.00           H  
ATOM   3719  N   ASP A 252      32.655 -16.139  -5.477  1.00 27.76           N  
ATOM   3720  CA  ASP A 252      32.836 -15.243  -4.322  1.00 24.02           C  
ATOM   3721  C   ASP A 252      33.973 -15.682  -3.383  1.00 24.93           C  
ATOM   3722  O   ASP A 252      34.687 -14.817  -2.885  1.00 22.93           O  
ATOM   3723  CB  ASP A 252      31.547 -14.966  -3.513  1.00 26.39           C  
ATOM   3724  CG  ASP A 252      30.374 -14.383  -4.309  1.00 26.40           C  
ATOM   3725  OD1 ASP A 252      30.587 -13.961  -5.468  1.00 26.49           O  
ATOM   3726  OD2 ASP A 252      29.286 -14.294  -3.704  1.00 28.61           O1-
ATOM   3727  H   ASP A 252      31.743 -16.558  -5.586  1.00  0.00           H  
ATOM   3728  HA  ASP A 252      33.156 -14.285  -4.737  1.00  0.00           H  
ATOM   3729  HB3 ASP A 252      31.776 -14.267  -2.707  1.00  0.00           H  
ATOM   3730  HB2 ASP A 252      31.214 -15.901  -3.060  1.00  0.00           H  
ATOM   3731  N   SER A 253      34.170 -17.004  -3.232  1.00 25.16           N  
ATOM   3732  CA  SER A 253      35.293 -17.614  -2.520  1.00 27.00           C  
ATOM   3733  C   SER A 253      36.661 -17.264  -3.144  1.00 25.33           C  
ATOM   3734  O   SER A 253      37.554 -16.839  -2.413  1.00 25.73           O  
ATOM   3735  CB  SER A 253      35.054 -19.136  -2.438  1.00 27.98           C  
ATOM   3736  OG  SER A 253      36.067 -19.795  -1.704  1.00 32.67           O  
ATOM   3737  H   SER A 253      33.544 -17.645  -3.698  1.00  0.00           H  
ATOM   3738  HA  SER A 253      35.283 -17.217  -1.503  1.00  0.00           H  
ATOM   3739  HB3 SER A 253      35.003 -19.576  -3.434  1.00  0.00           H  
ATOM   3740  HB2 SER A 253      34.099 -19.342  -1.955  1.00  0.00           H  
ATOM   3741  HG  SER A 253      36.880 -19.779  -2.215  1.00  0.00           H  
ATOM   3742  N   GLN A 254      36.783 -17.415  -4.476  1.00 24.70           N  
ATOM   3743  CA  GLN A 254      37.964 -17.044  -5.262  1.00 26.64           C  
ATOM   3744  C   GLN A 254      38.244 -15.537  -5.261  1.00 24.06           C  
ATOM   3745  O   GLN A 254      39.375 -15.138  -4.996  1.00 17.83           O  
ATOM   3746  CB  GLN A 254      37.817 -17.539  -6.712  1.00 28.61           C  
ATOM   3747  CG  GLN A 254      38.053 -19.048  -6.886  1.00 30.07           C  
ATOM   3748  CD  GLN A 254      37.750 -19.507  -8.313  1.00 28.91           C  
ATOM   3749  OE1 GLN A 254      36.817 -19.017  -8.948  1.00 33.10           O  
ATOM   3750  NE2 GLN A 254      38.517 -20.475  -8.815  1.00 31.67           N  
ATOM   3751  H   GLN A 254      35.993 -17.762  -5.005  1.00  0.00           H  
ATOM   3752  HA  GLN A 254      38.829 -17.538  -4.814  1.00  0.00           H  
ATOM   3753  HB3 GLN A 254      38.518 -17.011  -7.360  1.00  0.00           H  
ATOM   3754  HB2 GLN A 254      36.827 -17.268  -7.077  1.00  0.00           H  
ATOM   3755  HG3 GLN A 254      37.424 -19.616  -6.201  1.00  0.00           H  
ATOM   3756  HG2 GLN A 254      39.087 -19.288  -6.632  1.00  0.00           H  
ATOM   3757 HE22 GLN A 254      38.362 -20.793  -9.763  1.00  0.00           H  
ATOM   3758 HE21 GLN A 254      39.268 -20.875  -8.273  1.00  0.00           H  
ATOM   3759  N   ARG A 255      37.213 -14.724  -5.547  1.00 21.44           N  
ATOM   3760  CA  ARG A 255      37.321 -13.270  -5.601  1.00 21.12           C  
ATOM   3761  C   ARG A 255      37.765 -12.675  -4.257  1.00 20.60           C  
ATOM   3762  O   ARG A 255      38.681 -11.860  -4.262  1.00 17.05           O  
ATOM   3763  CB  ARG A 255      36.006 -12.637  -6.094  1.00 20.93           C  
ATOM   3764  CG  ARG A 255      36.166 -11.143  -6.446  1.00 21.85           C  
ATOM   3765  CD  ARG A 255      34.859 -10.427  -6.802  1.00 21.82           C  
ATOM   3766  NE  ARG A 255      33.867 -10.496  -5.720  1.00 23.52           N  
ATOM   3767  CZ  ARG A 255      32.849 -11.368  -5.628  1.00 24.10           C  
ATOM   3768  NH1 ARG A 255      32.594 -12.260  -6.594  1.00 23.09           N  
ATOM   3769  NH2 ARG A 255      32.064 -11.347  -4.544  1.00 26.10           N1+
ATOM   3770  H   ARG A 255      36.304 -15.121  -5.755  1.00  0.00           H  
ATOM   3771  HA  ARG A 255      38.099 -13.039  -6.331  1.00  0.00           H  
ATOM   3772  HB3 ARG A 255      35.247 -12.768  -5.321  1.00  0.00           H  
ATOM   3773  HB2 ARG A 255      35.636 -13.169  -6.971  1.00  0.00           H  
ATOM   3774  HG3 ARG A 255      36.805 -11.121  -7.329  1.00  0.00           H  
ATOM   3775  HG2 ARG A 255      36.694 -10.564  -5.688  1.00  0.00           H  
ATOM   3776  HD3 ARG A 255      34.481 -10.635  -7.804  1.00  0.00           H  
ATOM   3777  HD2 ARG A 255      35.114  -9.368  -6.804  1.00  0.00           H  
ATOM   3778  HE  ARG A 255      34.026  -9.866  -4.947  1.00  0.00           H  
ATOM   3779 HH12 ARG A 255      31.836 -12.928  -6.468  1.00  0.00           H  
ATOM   3780 HH11 ARG A 255      33.157 -12.295  -7.431  1.00  0.00           H  
ATOM   3781 HH22 ARG A 255      31.299 -12.007  -4.476  1.00  0.00           H  
ATOM   3782 HH21 ARG A 255      32.228 -10.695  -3.792  1.00  0.00           H  
ATOM   3783  N   VAL A 256      37.169 -13.147  -3.146  1.00 20.74           N  
ATOM   3784  CA  VAL A 256      37.564 -12.789  -1.783  1.00 21.93           C  
ATOM   3785  C   VAL A 256      39.001 -13.234  -1.452  1.00 20.33           C  
ATOM   3786  O   VAL A 256      39.752 -12.404  -0.950  1.00 20.70           O  
ATOM   3787  CB  VAL A 256      36.563 -13.325  -0.715  1.00 20.90           C  
ATOM   3788  CG1 VAL A 256      37.067 -13.309   0.746  1.00 22.38           C  
ATOM   3789  CG2 VAL A 256      35.236 -12.545  -0.789  1.00 20.43           C  
ATOM   3790  H   VAL A 256      36.425 -13.829  -3.227  1.00  0.00           H  
ATOM   3791  HA  VAL A 256      37.548 -11.699  -1.730  1.00  0.00           H  
ATOM   3792  HB  VAL A 256      36.347 -14.367  -0.956  1.00  0.00           H  
ATOM   3793 HG11 VAL A 256      36.272 -13.593   1.435  1.00  0.00           H  
ATOM   3794 HG12 VAL A 256      37.884 -14.012   0.908  1.00  0.00           H  
ATOM   3795 HG13 VAL A 256      37.413 -12.315   1.033  1.00  0.00           H  
ATOM   3796 HG21 VAL A 256      34.475 -13.001  -0.155  1.00  0.00           H  
ATOM   3797 HG22 VAL A 256      35.369 -11.515  -0.459  1.00  0.00           H  
ATOM   3798 HG23 VAL A 256      34.837 -12.507  -1.802  1.00  0.00           H  
ATOM   3799  N   LYS A 257      39.383 -14.482  -1.787  1.00 22.21           N  
ATOM   3800  CA  LYS A 257      40.746 -15.008  -1.618  1.00 23.06           C  
ATOM   3801  C   LYS A 257      41.813 -14.146  -2.322  1.00 19.50           C  
ATOM   3802  O   LYS A 257      42.825 -13.824  -1.703  1.00 22.59           O  
ATOM   3803  CB  LYS A 257      40.791 -16.491  -2.063  1.00 26.67           C  
ATOM   3804  CG  LYS A 257      42.167 -17.189  -2.014  1.00 30.02           C  
ATOM   3805  CD  LYS A 257      42.712 -17.392  -0.588  1.00 36.11           C  
ATOM   3806  CE  LYS A 257      44.138 -17.966  -0.548  1.00 40.30           C  
ATOM   3807  NZ  LYS A 257      44.236 -19.274  -1.221  1.00 45.02           N1+
ATOM   3808  H   LYS A 257      38.712 -15.115  -2.204  1.00  0.00           H  
ATOM   3809  HA  LYS A 257      40.955 -14.972  -0.547  1.00  0.00           H  
ATOM   3810  HB3 LYS A 257      40.427 -16.561  -3.088  1.00  0.00           H  
ATOM   3811  HB2 LYS A 257      40.087 -17.067  -1.462  1.00  0.00           H  
ATOM   3812  HG3 LYS A 257      42.895 -16.643  -2.615  1.00  0.00           H  
ATOM   3813  HG2 LYS A 257      42.068 -18.160  -2.501  1.00  0.00           H  
ATOM   3814  HD3 LYS A 257      42.041 -18.048  -0.034  1.00  0.00           H  
ATOM   3815  HD2 LYS A 257      42.710 -16.441  -0.054  1.00  0.00           H  
ATOM   3816  HE3 LYS A 257      44.463 -18.080   0.486  1.00  0.00           H  
ATOM   3817  HE2 LYS A 257      44.834 -17.275  -1.026  1.00  0.00           H  
ATOM   3818  HZ1 LYS A 257      44.000 -19.168  -2.199  1.00  0.00           H  
ATOM   3819  HZ2 LYS A 257      45.183 -19.619  -1.150  1.00  0.00           H  
ATOM   3820  HZ3 LYS A 257      43.605 -19.932  -0.788  1.00  0.00           H  
ATOM   3821  N   PHE A 258      41.530 -13.748  -3.573  1.00 20.62           N  
ATOM   3822  CA  PHE A 258      42.339 -12.821  -4.360  1.00 17.54           C  
ATOM   3823  C   PHE A 258      42.406 -11.392  -3.786  1.00 17.82           C  
ATOM   3824  O   PHE A 258      43.503 -10.838  -3.713  1.00 15.12           O  
ATOM   3825  CB  PHE A 258      41.915 -12.887  -5.845  1.00 15.89           C  
ATOM   3826  CG  PHE A 258      42.452 -11.782  -6.741  1.00 13.85           C  
ATOM   3827  CD1 PHE A 258      43.843 -11.605  -6.900  1.00 13.72           C  
ATOM   3828  CE1 PHE A 258      44.319 -10.556  -7.674  1.00 12.36           C  
ATOM   3829  CZ  PHE A 258      43.436  -9.698  -8.315  1.00 11.78           C  
ATOM   3830  CE2 PHE A 258      42.065  -9.863  -8.169  1.00 13.39           C  
ATOM   3831  CD2 PHE A 258      41.565 -10.891  -7.381  1.00 12.75           C  
ATOM   3832  H   PHE A 258      40.677 -14.073  -4.010  1.00  0.00           H  
ATOM   3833  HA  PHE A 258      43.362 -13.192  -4.323  1.00  0.00           H  
ATOM   3834  HB3 PHE A 258      40.826 -12.902  -5.919  1.00  0.00           H  
ATOM   3835  HB2 PHE A 258      42.252 -13.837  -6.264  1.00  0.00           H  
ATOM   3836  HD1 PHE A 258      44.539 -12.270  -6.410  1.00  0.00           H  
ATOM   3837  HE1 PHE A 258      45.380 -10.409  -7.793  1.00  0.00           H  
ATOM   3838  HZ  PHE A 258      43.816  -8.898  -8.933  1.00  0.00           H  
ATOM   3839  HE2 PHE A 258      41.386  -9.186  -8.666  1.00  0.00           H  
ATOM   3840  HD2 PHE A 258      40.497 -11.003  -7.263  1.00  0.00           H  
ATOM   3841  N   THR A 259      41.250 -10.842  -3.369  1.00 16.75           N  
ATOM   3842  CA  THR A 259      41.111  -9.500  -2.788  1.00 17.00           C  
ATOM   3843  C   THR A 259      41.937  -9.313  -1.504  1.00 16.89           C  
ATOM   3844  O   THR A 259      42.573  -8.272  -1.355  1.00 16.87           O  
ATOM   3845  CB  THR A 259      39.635  -9.149  -2.446  1.00 16.01           C  
ATOM   3846  OG1 THR A 259      38.844  -9.212  -3.608  1.00 16.83           O  
ATOM   3847  CG2 THR A 259      39.403  -7.755  -1.833  1.00 16.89           C  
ATOM   3848  H   THR A 259      40.394 -11.373  -3.467  1.00  0.00           H  
ATOM   3849  HA  THR A 259      41.475  -8.786  -3.528  1.00  0.00           H  
ATOM   3850  HB  THR A 259      39.234  -9.894  -1.758  1.00  0.00           H  
ATOM   3851  HG1 THR A 259      38.825 -10.125  -3.919  1.00  0.00           H  
ATOM   3852 HG21 THR A 259      38.339  -7.522  -1.773  1.00  0.00           H  
ATOM   3853 HG22 THR A 259      39.794  -7.699  -0.818  1.00  0.00           H  
ATOM   3854 HG23 THR A 259      39.878  -6.973  -2.427  1.00  0.00           H  
ATOM   3855  N   LYS A 260      41.944 -10.337  -0.631  1.00 18.71           N  
ATOM   3856  CA  LYS A 260      42.730 -10.374   0.603  1.00 19.74           C  
ATOM   3857  C   LYS A 260      44.247 -10.301   0.364  1.00 19.94           C  
ATOM   3858  O   LYS A 260      44.935  -9.695   1.183  1.00 18.91           O  
ATOM   3859  CB  LYS A 260      42.379 -11.640   1.417  1.00 23.35           C  
ATOM   3860  CG  LYS A 260      40.940 -11.687   1.964  1.00 25.26           C  
ATOM   3861  CD  LYS A 260      40.639 -10.701   3.102  1.00 29.02           C  
ATOM   3862  CE  LYS A 260      39.160 -10.722   3.524  1.00 32.04           C  
ATOM   3863  NZ  LYS A 260      38.769 -12.018   4.107  1.00 34.00           N1+
ATOM   3864  H   LYS A 260      41.395 -11.163  -0.832  1.00  0.00           H  
ATOM   3865  HA  LYS A 260      42.459  -9.491   1.184  1.00  0.00           H  
ATOM   3866  HB3 LYS A 260      43.065 -11.743   2.260  1.00  0.00           H  
ATOM   3867  HB2 LYS A 260      42.547 -12.519   0.793  1.00  0.00           H  
ATOM   3868  HG3 LYS A 260      40.725 -12.706   2.288  1.00  0.00           H  
ATOM   3869  HG2 LYS A 260      40.236 -11.468   1.169  1.00  0.00           H  
ATOM   3870  HD3 LYS A 260      40.895  -9.687   2.797  1.00  0.00           H  
ATOM   3871  HD2 LYS A 260      41.273 -10.925   3.961  1.00  0.00           H  
ATOM   3872  HE3 LYS A 260      38.517 -10.505   2.670  1.00  0.00           H  
ATOM   3873  HE2 LYS A 260      38.976  -9.943   4.265  1.00  0.00           H  
ATOM   3874  HZ1 LYS A 260      38.910 -12.751   3.427  1.00  0.00           H  
ATOM   3875  HZ2 LYS A 260      39.333 -12.205   4.923  1.00  0.00           H  
ATOM   3876  HZ3 LYS A 260      37.795 -11.990   4.374  1.00  0.00           H  
ATOM   3877  N   GLU A 261      44.731 -10.889  -0.744  1.00 18.87           N  
ATOM   3878  CA  GLU A 261      46.146 -10.895  -1.110  1.00 18.56           C  
ATOM   3879  C   GLU A 261      46.612  -9.589  -1.773  1.00 16.93           C  
ATOM   3880  O   GLU A 261      47.681  -9.107  -1.398  1.00 18.61           O  
ATOM   3881  CB  GLU A 261      46.466 -12.124  -1.990  1.00 22.33           C  
ATOM   3882  CG  GLU A 261      46.285 -13.487  -1.285  1.00 26.87           C  
ATOM   3883  CD  GLU A 261      47.168 -13.692  -0.054  1.00 35.40           C  
ATOM   3884  OE1 GLU A 261      48.309 -13.177  -0.065  1.00 42.91           O  
ATOM   3885  OE2 GLU A 261      46.686 -14.368   0.880  1.00 44.92           O1-
ATOM   3886  H   GLU A 261      44.103 -11.367  -1.375  1.00  0.00           H  
ATOM   3887  HA  GLU A 261      46.728 -10.982  -0.191  1.00  0.00           H  
ATOM   3888  HB3 GLU A 261      47.487 -12.055  -2.365  1.00  0.00           H  
ATOM   3889  HB2 GLU A 261      45.832 -12.108  -2.878  1.00  0.00           H  
ATOM   3890  HG3 GLU A 261      46.522 -14.289  -1.980  1.00  0.00           H  
ATOM   3891  HG2 GLU A 261      45.246 -13.624  -0.994  1.00  0.00           H  
ATOM   3892  N   ILE A 262      45.832  -9.039  -2.724  1.00 17.31           N  
ATOM   3893  CA  ILE A 262      46.259  -7.888  -3.531  1.00 16.64           C  
ATOM   3894  C   ILE A 262      45.919  -6.507  -2.927  1.00 16.43           C  
ATOM   3895  O   ILE A 262      46.545  -5.529  -3.335  1.00 14.72           O  
ATOM   3896  CB  ILE A 262      45.714  -7.958  -4.990  1.00 16.68           C  
ATOM   3897  CG1 ILE A 262      46.514  -7.042  -5.952  1.00 17.78           C  
ATOM   3898  CD1 ILE A 262      46.636  -7.585  -7.378  1.00 17.82           C  
ATOM   3899  CG2 ILE A 262      44.195  -7.704  -5.119  1.00 17.31           C  
ATOM   3900  H   ILE A 262      44.961  -9.482  -2.986  1.00  0.00           H  
ATOM   3901  HA  ILE A 262      47.346  -7.928  -3.603  1.00  0.00           H  
ATOM   3902  HB  ILE A 262      45.879  -8.981  -5.325  1.00  0.00           H  
ATOM   3903 HG13 ILE A 262      47.532  -6.909  -5.582  1.00  0.00           H  
ATOM   3904 HG12 ILE A 262      46.079  -6.043  -5.972  1.00  0.00           H  
ATOM   3905 HD11 ILE A 262      47.036  -6.827  -8.051  1.00  0.00           H  
ATOM   3906 HD12 ILE A 262      47.308  -8.442  -7.410  1.00  0.00           H  
ATOM   3907 HD13 ILE A 262      45.675  -7.909  -7.769  1.00  0.00           H  
ATOM   3908 HG21 ILE A 262      43.852  -7.877  -6.137  1.00  0.00           H  
ATOM   3909 HG22 ILE A 262      43.628  -8.367  -4.470  1.00  0.00           H  
ATOM   3910 HG23 ILE A 262      43.920  -6.684  -4.856  1.00  0.00           H  
ATOM   3911  N   LYS A 263      44.972  -6.422  -1.972  1.00 15.34           N  
ATOM   3912  CA  LYS A 263      44.621  -5.157  -1.315  1.00 15.58           C  
ATOM   3913  C   LYS A 263      45.804  -4.601  -0.502  1.00 12.09           C  
ATOM   3914  O   LYS A 263      46.407  -5.329   0.289  1.00 15.62           O  
ATOM   3915  CB  LYS A 263      43.344  -5.316  -0.462  1.00 17.91           C  
ATOM   3916  CG  LYS A 263      42.854  -4.002   0.187  1.00 21.49           C  
ATOM   3917  CD  LYS A 263      41.606  -4.144   1.074  1.00 22.23           C  
ATOM   3918  CE  LYS A 263      40.386  -4.737   0.355  1.00 24.96           C  
ATOM   3919  NZ  LYS A 263      39.175  -4.652   1.187  1.00 28.49           N1+
ATOM   3920  H   LYS A 263      44.473  -7.248  -1.672  1.00  0.00           H  
ATOM   3921  HA  LYS A 263      44.386  -4.445  -2.110  1.00  0.00           H  
ATOM   3922  HB3 LYS A 263      43.505  -6.072   0.309  1.00  0.00           H  
ATOM   3923  HB2 LYS A 263      42.554  -5.693  -1.110  1.00  0.00           H  
ATOM   3924  HG3 LYS A 263      42.658  -3.270  -0.597  1.00  0.00           H  
ATOM   3925  HG2 LYS A 263      43.642  -3.569   0.803  1.00  0.00           H  
ATOM   3926  HD3 LYS A 263      41.349  -3.159   1.465  1.00  0.00           H  
ATOM   3927  HD2 LYS A 263      41.851  -4.758   1.942  1.00  0.00           H  
ATOM   3928  HE3 LYS A 263      40.566  -5.780   0.103  1.00  0.00           H  
ATOM   3929  HE2 LYS A 263      40.196  -4.207  -0.577  1.00  0.00           H  
ATOM   3930  HZ1 LYS A 263      38.982  -3.682   1.393  1.00  0.00           H  
ATOM   3931  HZ2 LYS A 263      38.393  -5.045   0.683  1.00  0.00           H  
ATOM   3932  HZ3 LYS A 263      39.314  -5.159   2.049  1.00  0.00           H  
ATOM   3933  N   GLY A 264      46.101  -3.317  -0.741  1.00 11.50           N  
ATOM   3934  CA  GLY A 264      47.203  -2.582  -0.137  1.00 12.55           C  
ATOM   3935  C   GLY A 264      48.496  -2.686  -0.961  1.00 12.39           C  
ATOM   3936  O   GLY A 264      49.448  -1.986  -0.621  1.00 15.66           O  
ATOM   3937  H   GLY A 264      45.542  -2.802  -1.412  1.00  0.00           H  
ATOM   3938  HA3 GLY A 264      47.391  -2.924   0.882  1.00  0.00           H  
ATOM   3939  HA2 GLY A 264      46.914  -1.533  -0.069  1.00  0.00           H  
ATOM   3940  N   LEU A 265      48.555  -3.511  -2.025  1.00 12.11           N  
ATOM   3941  CA  LEU A 265      49.730  -3.624  -2.896  1.00 12.04           C  
ATOM   3942  C   LEU A 265      49.693  -2.569  -4.003  1.00 11.28           C  
ATOM   3943  O   LEU A 265      48.618  -2.220  -4.489  1.00  9.67           O  
ATOM   3944  CB  LEU A 265      49.824  -5.026  -3.536  1.00 13.29           C  
ATOM   3945  CG  LEU A 265      49.913  -6.209  -2.552  1.00 14.37           C  
ATOM   3946  CD1 LEU A 265      50.249  -7.514  -3.301  1.00 14.22           C  
ATOM   3947  CD2 LEU A 265      50.896  -5.965  -1.396  1.00 15.04           C  
ATOM   3948  H   LEU A 265      47.750  -4.067  -2.283  1.00  0.00           H  
ATOM   3949  HA  LEU A 265      50.634  -3.453  -2.309  1.00  0.00           H  
ATOM   3950  HB3 LEU A 265      50.718  -5.047  -4.163  1.00  0.00           H  
ATOM   3951  HB2 LEU A 265      48.988  -5.186  -4.219  1.00  0.00           H  
ATOM   3952  HG  LEU A 265      48.926  -6.336  -2.105  1.00  0.00           H  
ATOM   3953 HD11 LEU A 265      49.637  -8.342  -2.949  1.00  0.00           H  
ATOM   3954 HD12 LEU A 265      50.082  -7.425  -4.374  1.00  0.00           H  
ATOM   3955 HD13 LEU A 265      51.291  -7.801  -3.161  1.00  0.00           H  
ATOM   3956 HD21 LEU A 265      50.992  -6.862  -0.788  1.00  0.00           H  
ATOM   3957 HD22 LEU A 265      51.885  -5.684  -1.759  1.00  0.00           H  
ATOM   3958 HD23 LEU A 265      50.542  -5.182  -0.726  1.00  0.00           H  
ATOM   3959  N   LYS A 266      50.891  -2.124  -4.405  1.00 11.14           N  
ATOM   3960  CA  LYS A 266      51.095  -1.241  -5.541  1.00 12.77           C  
ATOM   3961  C   LYS A 266      51.100  -2.031  -6.857  1.00 11.85           C  
ATOM   3962  O   LYS A 266      51.695  -3.106  -6.936  1.00 12.09           O  
ATOM   3963  CB  LYS A 266      52.384  -0.414  -5.372  1.00 16.77           C  
ATOM   3964  CG  LYS A 266      52.332   0.553  -4.175  1.00 20.98           C  
ATOM   3965  CD  LYS A 266      53.577   1.446  -4.046  1.00 26.05           C  
ATOM   3966  CE  LYS A 266      54.852   0.682  -3.653  1.00 32.53           C  
ATOM   3967  NZ  LYS A 266      55.992   1.599  -3.477  1.00 33.57           N1+
ATOM   3968  H   LYS A 266      51.730  -2.472  -3.956  1.00  0.00           H  
ATOM   3969  HA  LYS A 266      50.264  -0.548  -5.545  1.00  0.00           H  
ATOM   3970  HB3 LYS A 266      52.545   0.174  -6.276  1.00  0.00           H  
ATOM   3971  HB2 LYS A 266      53.242  -1.075  -5.286  1.00  0.00           H  
ATOM   3972  HG3 LYS A 266      52.195  -0.008  -3.251  1.00  0.00           H  
ATOM   3973  HG2 LYS A 266      51.451   1.190  -4.272  1.00  0.00           H  
ATOM   3974  HD3 LYS A 266      53.376   2.224  -3.308  1.00  0.00           H  
ATOM   3975  HD2 LYS A 266      53.742   1.968  -4.990  1.00  0.00           H  
ATOM   3976  HE3 LYS A 266      55.117  -0.050  -4.417  1.00  0.00           H  
ATOM   3977  HE2 LYS A 266      54.695   0.135  -2.723  1.00  0.00           H  
ATOM   3978  HZ1 LYS A 266      56.167   2.091  -4.342  1.00  0.00           H  
ATOM   3979  HZ2 LYS A 266      55.786   2.269  -2.750  1.00  0.00           H  
ATOM   3980  HZ3 LYS A 266      56.816   1.071  -3.223  1.00  0.00           H  
ATOM   3981  N   VAL A 267      50.453  -1.446  -7.869  1.00 11.43           N  
ATOM   3982  CA  VAL A 267      50.440  -1.917  -9.245  1.00 10.69           C  
ATOM   3983  C   VAL A 267      50.798  -0.758 -10.186  1.00 12.25           C  
ATOM   3984  O   VAL A 267      50.576   0.404  -9.845  1.00 11.89           O  
ATOM   3985  CB  VAL A 267      49.054  -2.483  -9.663  1.00 10.89           C  
ATOM   3986  CG1 VAL A 267      48.733  -3.781  -8.905  1.00 11.15           C  
ATOM   3987  CG2 VAL A 267      47.886  -1.474  -9.583  1.00 10.44           C  
ATOM   3988  H   VAL A 267      49.988  -0.559  -7.710  1.00  0.00           H  
ATOM   3989  HA  VAL A 267      51.199  -2.688  -9.356  1.00  0.00           H  
ATOM   3990  HB  VAL A 267      49.128  -2.773 -10.712  1.00  0.00           H  
ATOM   3991 HG11 VAL A 267      47.794  -4.212  -9.245  1.00  0.00           H  
ATOM   3992 HG12 VAL A 267      49.510  -4.528  -9.069  1.00  0.00           H  
ATOM   3993 HG13 VAL A 267      48.652  -3.615  -7.831  1.00  0.00           H  
ATOM   3994 HG21 VAL A 267      46.943  -1.945  -9.856  1.00  0.00           H  
ATOM   3995 HG22 VAL A 267      47.771  -1.073  -8.576  1.00  0.00           H  
ATOM   3996 HG23 VAL A 267      48.021  -0.633 -10.263  1.00  0.00           H  
ATOM   3997  N   GLU A 268      51.354  -1.114 -11.350  1.00 13.22           N  
ATOM   3998  CA  GLU A 268      51.752  -0.189 -12.403  1.00 16.22           C  
ATOM   3999  C   GLU A 268      51.170  -0.654 -13.736  1.00 15.66           C  
ATOM   4000  O   GLU A 268      51.090  -1.857 -13.986  1.00 12.35           O  
ATOM   4001  CB  GLU A 268      53.289  -0.070 -12.440  1.00 20.17           C  
ATOM   4002  CG  GLU A 268      54.056  -1.372 -12.765  1.00 23.73           C  
ATOM   4003  CD  GLU A 268      55.577  -1.245 -12.641  1.00 28.87           C  
ATOM   4004  OE1 GLU A 268      56.071  -0.105 -12.494  1.00 31.86           O  
ATOM   4005  OE2 GLU A 268      56.227  -2.312 -12.686  1.00 29.05           O1-
ATOM   4006  H   GLU A 268      51.503  -2.096 -11.549  1.00  0.00           H  
ATOM   4007  HA  GLU A 268      51.331   0.790 -12.186  1.00  0.00           H  
ATOM   4008  HB3 GLU A 268      53.614   0.304 -11.474  1.00  0.00           H  
ATOM   4009  HB2 GLU A 268      53.565   0.702 -13.161  1.00  0.00           H  
ATOM   4010  HG3 GLU A 268      53.832  -1.706 -13.779  1.00  0.00           H  
ATOM   4011  HG2 GLU A 268      53.739  -2.170 -12.093  1.00  0.00           H  
ATOM   4012  N   ILE A 269      50.775   0.322 -14.565  1.00 17.34           N  
ATOM   4013  CA  ILE A 269      50.175   0.073 -15.872  1.00 23.66           C  
ATOM   4014  C   ILE A 269      51.218  -0.325 -16.937  1.00 24.13           C  
ATOM   4015  O   ILE A 269      52.256   0.327 -17.054  1.00 31.49           O  
ATOM   4016  CB  ILE A 269      49.263   1.242 -16.351  1.00 25.29           C  
ATOM   4017  CG1 ILE A 269      49.847   2.666 -16.172  1.00 28.77           C  
ATOM   4018  CD1 ILE A 269      50.971   3.065 -17.134  1.00 31.80           C  
ATOM   4019  CG2 ILE A 269      47.910   1.159 -15.613  1.00 23.52           C  
ATOM   4020  H   ILE A 269      50.891   1.289 -14.296  1.00  0.00           H  
ATOM   4021  HA  ILE A 269      49.525  -0.784 -15.722  1.00  0.00           H  
ATOM   4022  HB  ILE A 269      49.048   1.103 -17.412  1.00  0.00           H  
ATOM   4023 HG13 ILE A 269      50.192   2.791 -15.149  1.00  0.00           H  
ATOM   4024 HG12 ILE A 269      49.045   3.393 -16.297  1.00  0.00           H  
ATOM   4025 HD11 ILE A 269      50.878   4.112 -17.424  1.00  0.00           H  
ATOM   4026 HD12 ILE A 269      51.949   2.941 -16.668  1.00  0.00           H  
ATOM   4027 HD13 ILE A 269      50.951   2.473 -18.048  1.00  0.00           H  
ATOM   4028 HG21 ILE A 269      47.214   1.918 -15.972  1.00  0.00           H  
ATOM   4029 HG22 ILE A 269      47.431   0.191 -15.763  1.00  0.00           H  
ATOM   4030 HG23 ILE A 269      48.035   1.306 -14.539  1.00  0.00           H  
ATOM   4031  N   THR A 270      50.935  -1.431 -17.647  1.00 48.99           N  
ATOM   4032  CA  THR A 270      51.868  -2.091 -18.567  1.00 53.05           C  
ATOM   4033  C   THR A 270      51.458  -1.948 -20.047  1.00 55.96           C  
ATOM   4034  O   THR A 270      52.322  -2.094 -20.912  1.00 57.20           O  
ATOM   4035  CB  THR A 270      52.000  -3.606 -18.226  1.00  0.00           C  
ATOM   4036  OG1 THR A 270      53.159  -4.147 -18.832  1.00  0.00           O  
ATOM   4037  CG2 THR A 270      50.835  -4.517 -18.658  1.00  0.00           C  
ATOM   4038  HB  THR A 270      52.109  -3.690 -17.146  1.00  0.00           H  
ATOM   4039  HG1 THR A 270      53.061  -4.083 -19.786  1.00  0.00           H  
ATOM   4040 HG21 THR A 270      50.938  -5.512 -18.224  1.00  0.00           H  
ATOM   4041 HG22 THR A 270      49.886  -4.115 -18.326  1.00  0.00           H  
ATOM   4042 HG23 THR A 270      50.777  -4.640 -19.740  1.00  0.00           H  
ATOM   4043  H   THR A 270      50.069  -1.923 -17.461  1.00  0.00           H  
ATOM   4044  HA  THR A 270      52.858  -1.641 -18.471  1.00  0.00           H  
ATOM   4045  N   HIS A 271      50.167  -1.660 -20.311  1.00 58.97           N  
ATOM   4046  CA  HIS A 271      49.600  -1.446 -21.649  1.00 61.75           C  
ATOM   4047  C   HIS A 271      50.243  -0.255 -22.388  1.00 62.91           C  
ATOM   4048  O   HIS A 271      50.386  -0.311 -23.610  1.00 63.12           O  
ATOM   4049  CB  HIS A 271      48.053  -1.338 -21.546  1.00  0.00           C  
ATOM   4050  CG  HIS A 271      47.369  -0.376 -22.495  1.00  0.00           C  
ATOM   4051  ND1 HIS A 271      47.099   0.951 -22.142  1.00  0.00           N  
ATOM   4052  CD2 HIS A 271      46.964  -0.582 -23.798  1.00  0.00           C  
ATOM   4053  CE1 HIS A 271      46.577   1.492 -23.233  1.00  0.00           C  
ATOM   4054  NE2 HIS A 271      46.466   0.630 -24.244  1.00  0.00           N  
ATOM   4055  HB2 HIS A 271      47.612  -2.325 -21.683  1.00  0.00           H  
ATOM   4056  HB3 HIS A 271      47.771  -1.028 -20.539  1.00  0.00           H  
ATOM   4057  HD2 HIS A 271      47.007  -1.458 -24.428  1.00  0.00           H  
ATOM   4058  HE1 HIS A 271      46.271   2.526 -23.293  1.00  0.00           H  
ATOM   4059  HE2 HIS A 271      46.092   0.827 -25.163  1.00  0.00           H  
ATOM   4060  H   HIS A 271      49.524  -1.559 -19.540  1.00  0.00           H  
ATOM   4061  HA  HIS A 271      49.829  -2.328 -22.251  1.00  0.00           H  
ATOM   4062  N   CYS A 272      50.622   0.785 -21.627  1.00 63.82           N  
ATOM   4063  CA  CYS A 272      51.377   1.931 -22.113  1.00 64.00           C  
ATOM   4064  C   CYS A 272      52.814   1.478 -22.426  1.00 62.95           C  
ATOM   4065  O   CYS A 272      53.501   1.007 -21.518  1.00 63.27           O  
ATOM   4066  CB  CYS A 272      51.330   3.082 -21.088  1.00  0.00           C  
ATOM   4067  SG  CYS A 272      51.942   4.632 -21.803  1.00  0.00           S  
ATOM   4068  HB2 CYS A 272      50.305   3.252 -20.756  1.00  0.00           H  
ATOM   4069  HB3 CYS A 272      51.916   2.843 -20.200  1.00  0.00           H  
ATOM   4070  HG  CYS A 272      50.940   4.789 -22.673  1.00  0.00           H  
ATOM   4071  H   CYS A 272      50.469   0.744 -20.630  1.00  0.00           H  
ATOM   4072  HA  CYS A 272      50.898   2.276 -23.033  1.00  0.00           H  
ATOM   4073  N   GLY A 273      53.220   1.600 -23.703  1.00 60.74           N  
ATOM   4074  CA  GLY A 273      54.545   1.217 -24.199  1.00 57.38           C  
ATOM   4075  C   GLY A 273      55.538   2.306 -23.787  1.00 56.09           C  
ATOM   4076  O   GLY A 273      55.805   3.213 -24.572  1.00 56.07           O  
ATOM   4077  HA3 GLY A 273      54.513   1.134 -25.286  1.00  0.00           H  
ATOM   4078  H   GLY A 273      52.580   1.981 -24.385  1.00  0.00           H  
ATOM   4079  HA2 GLY A 273      54.845   0.244 -23.807  1.00  0.00           H  
ATOM   4080  N   GLN A 274      56.006   2.194 -22.533  1.00 53.78           N  
ATOM   4081  CA  GLN A 274      56.656   3.158 -21.640  1.00 51.38           C  
ATOM   4082  C   GLN A 274      55.908   3.031 -20.305  1.00 48.13           C  
ATOM   4083  O   GLN A 274      54.805   3.568 -20.184  1.00 47.73           O  
ATOM   4084  CB  GLN A 274      56.601   4.636 -22.107  1.00  0.00           C  
ATOM   4085  CG  GLN A 274      57.726   5.094 -23.055  1.00  0.00           C  
ATOM   4086  CD  GLN A 274      57.413   6.458 -23.686  1.00  0.00           C  
ATOM   4087  OE1 GLN A 274      56.640   7.248 -23.144  1.00  0.00           O  
ATOM   4088  NE2 GLN A 274      58.026   6.749 -24.833  1.00  0.00           N  
ATOM   4089  HB2 GLN A 274      55.623   4.835 -22.548  1.00  0.00           H  
ATOM   4090  HB3 GLN A 274      56.663   5.287 -21.232  1.00  0.00           H  
ATOM   4091  HG2 GLN A 274      58.666   5.164 -22.507  1.00  0.00           H  
ATOM   4092  HG3 GLN A 274      57.891   4.365 -23.847  1.00  0.00           H  
ATOM   4093 HE22 GLN A 274      57.858   7.636 -25.286  1.00  0.00           H  
ATOM   4094 HE21 GLN A 274      58.657   6.086 -25.259  1.00  0.00           H  
ATOM   4095  H   GLN A 274      55.685   1.376 -22.033  1.00  0.00           H  
ATOM   4096  HA  GLN A 274      57.695   2.856 -21.503  1.00  0.00           H  
ATOM   4097  N   MET A 275      56.513   2.327 -19.336  1.00 44.81           N  
ATOM   4098  CA  MET A 275      56.036   2.201 -17.953  1.00 42.04           C  
ATOM   4099  C   MET A 275      55.940   3.581 -17.268  1.00 39.32           C  
ATOM   4100  O   MET A 275      56.866   4.383 -17.405  1.00 36.79           O  
ATOM   4101  CB  MET A 275      56.990   1.237 -17.210  1.00  0.00           C  
ATOM   4102  CG  MET A 275      58.441   1.745 -17.068  1.00  0.00           C  
ATOM   4103  SD  MET A 275      59.686   0.446 -16.874  1.00  0.00           S  
ATOM   4104  CE  MET A 275      61.181   1.458 -17.037  1.00  0.00           C  
ATOM   4105  HB2 MET A 275      56.589   1.041 -16.214  1.00  0.00           H  
ATOM   4106  HB3 MET A 275      56.989   0.271 -17.717  1.00  0.00           H  
ATOM   4107  HG2 MET A 275      58.730   2.324 -17.945  1.00  0.00           H  
ATOM   4108  HG3 MET A 275      58.517   2.423 -16.217  1.00  0.00           H  
ATOM   4109  HE1 MET A 275      62.069   0.834 -16.929  1.00  0.00           H  
ATOM   4110  HE2 MET A 275      61.213   1.939 -18.014  1.00  0.00           H  
ATOM   4111  HE3 MET A 275      61.205   2.229 -16.266  1.00  0.00           H  
ATOM   4112  H   MET A 275      57.408   1.901 -19.526  1.00  0.00           H  
ATOM   4113  HA  MET A 275      55.041   1.750 -17.983  1.00  0.00           H  
ATOM   4114  N   LYS A 276      54.813   3.849 -16.587  1.00 43.23           N  
ATOM   4115  CA  LYS A 276      54.517   5.154 -15.991  1.00 42.05           C  
ATOM   4116  C   LYS A 276      53.823   4.985 -14.632  1.00 40.28           C  
ATOM   4117  O   LYS A 276      54.509   4.693 -13.652  1.00 43.85           O  
ATOM   4118  CB  LYS A 276      53.728   6.057 -16.977  1.00 42.69           C  
ATOM   4119  CG  LYS A 276      54.539   6.559 -18.179  1.00 43.83           C  
ATOM   4120  CD  LYS A 276      53.780   7.620 -18.990  1.00 43.75           C  
ATOM   4121  CE  LYS A 276      54.471   7.974 -20.312  1.00 42.36           C  
ATOM   4122  NZ  LYS A 276      54.373   6.868 -21.276  1.00 44.36           N1+
ATOM   4123  HA  LYS A 276      55.454   5.665 -15.759  1.00  0.00           H  
ATOM   4124  HB3 LYS A 276      53.388   6.944 -16.440  1.00  0.00           H  
ATOM   4125  HB2 LYS A 276      52.831   5.547 -17.328  1.00  0.00           H  
ATOM   4126  HG3 LYS A 276      54.788   5.718 -18.820  1.00  0.00           H  
ATOM   4127  HG2 LYS A 276      55.489   6.974 -17.837  1.00  0.00           H  
ATOM   4128  HD3 LYS A 276      53.687   8.526 -18.389  1.00  0.00           H  
ATOM   4129  HD2 LYS A 276      52.761   7.284 -19.183  1.00  0.00           H  
ATOM   4130  HE3 LYS A 276      55.520   8.218 -20.144  1.00  0.00           H  
ATOM   4131  HE2 LYS A 276      54.004   8.854 -20.756  1.00  0.00           H  
ATOM   4132  HZ1 LYS A 276      54.889   7.107 -22.115  1.00  0.00           H  
ATOM   4133  HZ2 LYS A 276      54.770   6.032 -20.872  1.00  0.00           H  
ATOM   4134  HZ3 LYS A 276      53.406   6.694 -21.509  1.00  0.00           H  
ATOM   4135  H   LYS A 276      54.097   3.142 -16.500  1.00  0.00           H  
ATOM   4136  N   ARG A 277      52.504   5.250 -14.595  1.00 37.72           N  
ATOM   4137  CA  ARG A 277      51.682   5.439 -13.399  1.00 36.36           C  
ATOM   4138  C   ARG A 277      51.751   4.260 -12.424  1.00 32.09           C  
ATOM   4139  O   ARG A 277      51.578   3.119 -12.850  1.00 31.47           O  
ATOM   4140  CB  ARG A 277      50.206   5.654 -13.795  1.00 39.48           C  
ATOM   4141  CG  ARG A 277      49.919   6.761 -14.823  1.00 43.77           C  
ATOM   4142  CD  ARG A 277      48.522   6.579 -15.432  1.00 48.69           C  
ATOM   4143  NE  ARG A 277      48.078   7.751 -16.193  1.00 53.54           N  
ATOM   4144  CZ  ARG A 277      47.046   7.767 -17.054  1.00 55.98           C  
ATOM   4145  NH1 ARG A 277      46.343   6.657 -17.327  1.00 59.64           N  
ATOM   4146  NH2 ARG A 277      46.708   8.918 -17.648  1.00 57.19           N1+
ATOM   4147  H   ARG A 277      52.040   5.460 -15.465  1.00  0.00           H  
ATOM   4148  HA  ARG A 277      52.045   6.339 -12.900  1.00  0.00           H  
ATOM   4149  HB3 ARG A 277      49.620   5.862 -12.898  1.00  0.00           H  
ATOM   4150  HB2 ARG A 277      49.811   4.721 -14.189  1.00  0.00           H  
ATOM   4151  HG3 ARG A 277      50.619   6.630 -15.649  1.00  0.00           H  
ATOM   4152  HG2 ARG A 277      50.095   7.764 -14.434  1.00  0.00           H  
ATOM   4153  HD3 ARG A 277      47.782   6.206 -14.729  1.00  0.00           H  
ATOM   4154  HD2 ARG A 277      48.625   5.809 -16.197  1.00  0.00           H  
ATOM   4155  HE  ARG A 277      48.549   8.620 -15.983  1.00  0.00           H  
ATOM   4156 HH12 ARG A 277      45.568   6.680 -17.974  1.00  0.00           H  
ATOM   4157 HH11 ARG A 277      46.581   5.787 -16.873  1.00  0.00           H  
ATOM   4158 HH22 ARG A 277      45.936   8.953 -18.298  1.00  0.00           H  
ATOM   4159 HH21 ARG A 277      47.226   9.763 -17.453  1.00  0.00           H  
ATOM   4160  N   LYS A 278      51.942   4.586 -11.140  1.00 25.73           N  
ATOM   4161  CA  LYS A 278      51.854   3.646 -10.030  1.00 25.02           C  
ATOM   4162  C   LYS A 278      50.664   4.037  -9.150  1.00 22.58           C  
ATOM   4163  O   LYS A 278      50.390   5.223  -8.961  1.00 20.08           O  
ATOM   4164  CB  LYS A 278      53.170   3.642  -9.231  1.00 29.78           C  
ATOM   4165  CG  LYS A 278      54.352   3.130 -10.066  1.00 32.24           C  
ATOM   4166  CD  LYS A 278      55.622   2.923  -9.241  1.00 33.34           C  
ATOM   4167  CE  LYS A 278      56.815   2.512 -10.114  1.00 35.24           C  
ATOM   4168  NZ  LYS A 278      58.056   2.436  -9.329  1.00 36.64           N1+
ATOM   4169  H   LYS A 278      52.064   5.554 -10.882  1.00  0.00           H  
ATOM   4170  HA  LYS A 278      51.687   2.637 -10.406  1.00  0.00           H  
ATOM   4171  HB3 LYS A 278      53.053   2.993  -8.362  1.00  0.00           H  
ATOM   4172  HB2 LYS A 278      53.389   4.639  -8.845  1.00  0.00           H  
ATOM   4173  HG3 LYS A 278      54.561   3.835 -10.872  1.00  0.00           H  
ATOM   4174  HG2 LYS A 278      54.082   2.194 -10.546  1.00  0.00           H  
ATOM   4175  HD3 LYS A 278      55.442   2.158  -8.486  1.00  0.00           H  
ATOM   4176  HD2 LYS A 278      55.841   3.838  -8.699  1.00  0.00           H  
ATOM   4177  HE3 LYS A 278      56.963   3.230 -10.922  1.00  0.00           H  
ATOM   4178  HE2 LYS A 278      56.627   1.541 -10.571  1.00  0.00           H  
ATOM   4179  HZ1 LYS A 278      58.251   3.353  -8.932  1.00  0.00           H  
ATOM   4180  HZ2 LYS A 278      57.952   1.764  -8.584  1.00  0.00           H  
ATOM   4181  HZ3 LYS A 278      58.821   2.164  -9.929  1.00  0.00           H  
ATOM   4182  N   TYR A 279      49.977   3.009  -8.644  1.00 19.22           N  
ATOM   4183  CA  TYR A 279      48.762   3.120  -7.851  1.00 16.40           C  
ATOM   4184  C   TYR A 279      48.773   2.056  -6.760  1.00 14.92           C  
ATOM   4185  O   TYR A 279      49.242   0.957  -7.032  1.00 14.79           O  
ATOM   4186  CB  TYR A 279      47.553   2.813  -8.743  1.00 17.29           C  
ATOM   4187  CG  TYR A 279      47.221   3.812  -9.823  1.00 19.60           C  
ATOM   4188  CD1 TYR A 279      46.493   4.971  -9.491  1.00 20.36           C  
ATOM   4189  CE1 TYR A 279      46.123   5.879 -10.499  1.00 23.13           C  
ATOM   4190  CZ  TYR A 279      46.480   5.626 -11.837  1.00 22.82           C  
ATOM   4191  OH  TYR A 279      46.107   6.504 -12.811  1.00 28.89           O  
ATOM   4192  CE2 TYR A 279      47.213   4.469 -12.169  1.00 22.89           C  
ATOM   4193  CD2 TYR A 279      47.589   3.562 -11.161  1.00 19.44           C  
ATOM   4194  H   TYR A 279      50.267   2.063  -8.861  1.00  0.00           H  
ATOM   4195  HA  TYR A 279      48.668   4.109  -7.397  1.00  0.00           H  
ATOM   4196  HB3 TYR A 279      46.694   2.793  -8.089  1.00  0.00           H  
ATOM   4197  HB2 TYR A 279      47.629   1.817  -9.184  1.00  0.00           H  
ATOM   4198  HD1 TYR A 279      46.203   5.160  -8.468  1.00  0.00           H  
ATOM   4199  HE1 TYR A 279      45.558   6.763 -10.241  1.00  0.00           H  
ATOM   4200  HH  TYR A 279      45.604   7.248 -12.472  1.00  0.00           H  
ATOM   4201  HE2 TYR A 279      47.483   4.270 -13.195  1.00  0.00           H  
ATOM   4202  HD2 TYR A 279      48.143   2.671 -11.418  1.00  0.00           H  
ATOM   4203  N   ARG A 280      48.149   2.349  -5.610  1.00 13.23           N  
ATOM   4204  CA  ARG A 280      47.855   1.340  -4.596  1.00 13.32           C  
ATOM   4205  C   ARG A 280      46.427   0.812  -4.793  1.00 11.31           C  
ATOM   4206  O   ARG A 280      45.502   1.612  -4.936  1.00 10.19           O  
ATOM   4207  CB  ARG A 280      48.065   1.936  -3.193  1.00 15.14           C  
ATOM   4208  CG  ARG A 280      48.243   0.853  -2.112  1.00 18.40           C  
ATOM   4209  CD  ARG A 280      48.566   1.422  -0.722  1.00 23.65           C  
ATOM   4210  NE  ARG A 280      49.864   2.113  -0.685  1.00 22.76           N  
ATOM   4211  CZ  ARG A 280      51.082   1.550  -0.611  1.00 24.99           C  
ATOM   4212  NH1 ARG A 280      51.248   0.223  -0.541  1.00 25.33           N  
ATOM   4213  NH2 ARG A 280      52.163   2.340  -0.601  1.00 28.73           N1+
ATOM   4214  H   ARG A 280      47.745   3.264  -5.466  1.00  0.00           H  
ATOM   4215  HA  ARG A 280      48.540   0.501  -4.695  1.00  0.00           H  
ATOM   4216  HB3 ARG A 280      47.243   2.606  -2.934  1.00  0.00           H  
ATOM   4217  HB2 ARG A 280      48.964   2.553  -3.208  1.00  0.00           H  
ATOM   4218  HG3 ARG A 280      49.093   0.247  -2.426  1.00  0.00           H  
ATOM   4219  HG2 ARG A 280      47.396   0.169  -2.054  1.00  0.00           H  
ATOM   4220  HD3 ARG A 280      48.436   0.693   0.078  1.00  0.00           H  
ATOM   4221  HD2 ARG A 280      47.844   2.214  -0.523  1.00  0.00           H  
ATOM   4222  HE  ARG A 280      49.813   3.119  -0.762  1.00  0.00           H  
ATOM   4223 HH12 ARG A 280      52.169  -0.182  -0.470  1.00  0.00           H  
ATOM   4224 HH11 ARG A 280      50.444  -0.397  -0.545  1.00  0.00           H  
ATOM   4225 HH22 ARG A 280      53.086   1.941  -0.513  1.00  0.00           H  
ATOM   4226 HH21 ARG A 280      52.061   3.344  -0.641  1.00  0.00           H  
ATOM   4227  N   VAL A 281      46.281  -0.522  -4.786  1.00 10.66           N  
ATOM   4228  CA  VAL A 281      45.001  -1.220  -4.882  1.00  9.95           C  
ATOM   4229  C   VAL A 281      44.260  -1.129  -3.537  1.00 10.73           C  
ATOM   4230  O   VAL A 281      44.824  -1.506  -2.511  1.00 12.00           O  
ATOM   4231  CB  VAL A 281      45.197  -2.718  -5.260  1.00  8.89           C  
ATOM   4232  CG1 VAL A 281      43.886  -3.529  -5.302  1.00  9.31           C  
ATOM   4233  CG2 VAL A 281      45.921  -2.867  -6.612  1.00  8.93           C  
ATOM   4234  H   VAL A 281      47.096  -1.114  -4.673  1.00  0.00           H  
ATOM   4235  HA  VAL A 281      44.395  -0.743  -5.650  1.00  0.00           H  
ATOM   4236  HB  VAL A 281      45.840  -3.180  -4.508  1.00  0.00           H  
ATOM   4237 HG11 VAL A 281      44.066  -4.540  -5.663  1.00  0.00           H  
ATOM   4238 HG12 VAL A 281      43.417  -3.621  -4.322  1.00  0.00           H  
ATOM   4239 HG13 VAL A 281      43.167  -3.068  -5.979  1.00  0.00           H  
ATOM   4240 HG21 VAL A 281      46.089  -3.914  -6.862  1.00  0.00           H  
ATOM   4241 HG22 VAL A 281      45.342  -2.429  -7.424  1.00  0.00           H  
ATOM   4242 HG23 VAL A 281      46.897  -2.383  -6.605  1.00  0.00           H  
ATOM   4243  N   CYS A 282      43.021  -0.623  -3.577  1.00 13.71           N  
ATOM   4244  CA  CYS A 282      42.154  -0.448  -2.410  1.00 15.91           C  
ATOM   4245  C   CYS A 282      41.007  -1.475  -2.379  1.00 16.30           C  
ATOM   4246  O   CYS A 282      40.437  -1.678  -1.308  1.00 18.17           O  
ATOM   4247  CB  CYS A 282      41.652   1.009  -2.309  1.00 17.89           C  
ATOM   4248  SG  CYS A 282      40.563   1.474  -3.684  1.00 20.87           S  
ATOM   4249  H   CYS A 282      42.628  -0.339  -4.465  1.00  0.00           H  
ATOM   4250  HA  CYS A 282      42.732  -0.629  -1.502  1.00  0.00           H  
ATOM   4251  HB3 CYS A 282      42.496   1.700  -2.280  1.00  0.00           H  
ATOM   4252  HB2 CYS A 282      41.101   1.152  -1.379  1.00  0.00           H  
ATOM   4253  HG  CYS A 282      39.528   0.718  -3.307  1.00  0.00           H  
ATOM   4254  N   ASN A 283      40.700  -2.120  -3.518  1.00 14.81           N  
ATOM   4255  CA  ASN A 283      39.670  -3.153  -3.619  1.00 14.28           C  
ATOM   4256  C   ASN A 283      39.788  -3.908  -4.951  1.00 14.31           C  
ATOM   4257  O   ASN A 283      40.541  -3.504  -5.836  1.00 13.76           O  
ATOM   4258  CB  ASN A 283      38.242  -2.541  -3.472  1.00 16.52           C  
ATOM   4259  CG  ASN A 283      37.266  -3.380  -2.637  1.00 17.28           C  
ATOM   4260  OD1 ASN A 283      37.489  -4.562  -2.376  1.00 14.96           O  
ATOM   4261  ND2 ASN A 283      36.156  -2.765  -2.227  1.00 23.25           N  
ATOM   4262  H   ASN A 283      41.206  -1.917  -4.370  1.00  0.00           H  
ATOM   4263  HA  ASN A 283      39.860  -3.917  -2.865  1.00  0.00           H  
ATOM   4264  HB3 ASN A 283      37.797  -2.314  -4.442  1.00  0.00           H  
ATOM   4265  HB2 ASN A 283      38.301  -1.579  -2.960  1.00  0.00           H  
ATOM   4266 HD22 ASN A 283      35.470  -3.265  -1.681  1.00  0.00           H  
ATOM   4267 HD21 ASN A 283      35.999  -1.792  -2.451  1.00  0.00           H  
ATOM   4268  N   VAL A 284      38.989  -4.976  -5.071  1.00 12.28           N  
ATOM   4269  CA  VAL A 284      38.692  -5.659  -6.324  1.00 11.00           C  
ATOM   4270  C   VAL A 284      37.167  -5.584  -6.502  1.00 12.10           C  
ATOM   4271  O   VAL A 284      36.428  -5.847  -5.551  1.00 11.83           O  
ATOM   4272  CB  VAL A 284      39.112  -7.153  -6.280  1.00 11.29           C  
ATOM   4273  CG1 VAL A 284      38.741  -7.954  -7.544  1.00 11.33           C  
ATOM   4274  CG2 VAL A 284      40.615  -7.316  -5.989  1.00 13.04           C  
ATOM   4275  H   VAL A 284      38.405  -5.243  -4.289  1.00  0.00           H  
ATOM   4276  HA  VAL A 284      39.185  -5.166  -7.162  1.00  0.00           H  
ATOM   4277  HB  VAL A 284      38.572  -7.612  -5.457  1.00  0.00           H  
ATOM   4278 HG11 VAL A 284      39.111  -8.977  -7.482  1.00  0.00           H  
ATOM   4279 HG12 VAL A 284      37.664  -8.027  -7.680  1.00  0.00           H  
ATOM   4280 HG13 VAL A 284      39.168  -7.503  -8.440  1.00  0.00           H  
ATOM   4281 HG21 VAL A 284      40.893  -8.368  -5.931  1.00  0.00           H  
ATOM   4282 HG22 VAL A 284      41.219  -6.854  -6.768  1.00  0.00           H  
ATOM   4283 HG23 VAL A 284      40.896  -6.863  -5.038  1.00  0.00           H  
ATOM   4284  N   THR A 285      36.724  -5.215  -7.712  1.00 11.01           N  
ATOM   4285  CA  THR A 285      35.312  -5.062  -8.057  1.00 11.62           C  
ATOM   4286  C   THR A 285      34.580  -6.419  -8.095  1.00 12.40           C  
ATOM   4287  O   THR A 285      35.168  -7.421  -8.495  1.00 11.93           O  
ATOM   4288  CB  THR A 285      35.158  -4.366  -9.435  1.00 12.97           C  
ATOM   4289  OG1 THR A 285      35.591  -5.156 -10.527  1.00 11.43           O  
ATOM   4290  CG2 THR A 285      35.858  -2.998  -9.489  1.00 13.52           C  
ATOM   4291  H   THR A 285      37.386  -5.038  -8.458  1.00  0.00           H  
ATOM   4292  HA  THR A 285      34.844  -4.433  -7.297  1.00  0.00           H  
ATOM   4293  HB  THR A 285      34.095  -4.198  -9.591  1.00  0.00           H  
ATOM   4294  HG1 THR A 285      34.990  -5.902 -10.632  1.00  0.00           H  
ATOM   4295 HG21 THR A 285      35.675  -2.492 -10.434  1.00  0.00           H  
ATOM   4296 HG22 THR A 285      35.492  -2.345  -8.697  1.00  0.00           H  
ATOM   4297 HG23 THR A 285      36.938  -3.083  -9.372  1.00  0.00           H  
ATOM   4298  N   ARG A 286      33.303  -6.421  -7.677  1.00 13.19           N  
ATOM   4299  CA  ARG A 286      32.430  -7.599  -7.728  1.00 15.03           C  
ATOM   4300  C   ARG A 286      32.130  -8.041  -9.168  1.00 13.71           C  
ATOM   4301  O   ARG A 286      32.186  -9.236  -9.458  1.00 15.98           O  
ATOM   4302  CB  ARG A 286      31.152  -7.328  -6.903  1.00 18.70           C  
ATOM   4303  CG  ARG A 286      30.030  -8.380  -7.063  1.00 22.88           C  
ATOM   4304  CD  ARG A 286      28.866  -8.186  -6.082  1.00 27.79           C  
ATOM   4305  NE  ARG A 286      28.121  -6.942  -6.325  1.00 30.83           N  
ATOM   4306  CZ  ARG A 286      27.111  -6.769  -7.194  1.00 35.17           C  
ATOM   4307  NH1 ARG A 286      26.669  -7.771  -7.966  1.00 38.93           N  
ATOM   4308  NH2 ARG A 286      26.531  -5.566  -7.280  1.00 40.90           N1+
ATOM   4309  H   ARG A 286      32.886  -5.567  -7.337  1.00  0.00           H  
ATOM   4310  HA  ARG A 286      32.958  -8.416  -7.240  1.00  0.00           H  
ATOM   4311  HB3 ARG A 286      30.746  -6.350  -7.166  1.00  0.00           H  
ATOM   4312  HB2 ARG A 286      31.440  -7.263  -5.853  1.00  0.00           H  
ATOM   4313  HG3 ARG A 286      30.408  -9.400  -6.981  1.00  0.00           H  
ATOM   4314  HG2 ARG A 286      29.633  -8.285  -8.074  1.00  0.00           H  
ATOM   4315  HD3 ARG A 286      29.304  -8.033  -5.095  1.00  0.00           H  
ATOM   4316  HD2 ARG A 286      28.234  -9.069  -5.984  1.00  0.00           H  
ATOM   4317  HE  ARG A 286      28.435  -6.143  -5.795  1.00  0.00           H  
ATOM   4318 HH12 ARG A 286      25.901  -7.634  -8.607  1.00  0.00           H  
ATOM   4319 HH11 ARG A 286      27.099  -8.683  -7.900  1.00  0.00           H  
ATOM   4320 HH22 ARG A 286      25.760  -5.419  -7.916  1.00  0.00           H  
ATOM   4321 HH21 ARG A 286      26.829  -4.813  -6.678  1.00  0.00           H  
ATOM   4322  N   ARG A 287      31.821  -7.058 -10.026  1.00 10.69           N  
ATOM   4323  CA  ARG A 287      31.507  -7.258 -11.434  1.00 11.14           C  
ATOM   4324  C   ARG A 287      32.776  -7.528 -12.265  1.00  9.59           C  
ATOM   4325  O   ARG A 287      33.841  -7.013 -11.920  1.00  9.66           O  
ATOM   4326  CB  ARG A 287      30.794  -5.994 -11.952  1.00 11.28           C  
ATOM   4327  CG  ARG A 287      29.367  -5.836 -11.406  1.00 13.15           C  
ATOM   4328  CD  ARG A 287      28.662  -4.609 -11.994  1.00 14.72           C  
ATOM   4329  NE  ARG A 287      27.332  -4.392 -11.412  1.00 18.13           N  
ATOM   4330  CZ  ARG A 287      27.063  -3.784 -10.245  1.00 19.54           C  
ATOM   4331  NH1 ARG A 287      28.046  -3.327  -9.456  1.00 20.24           N  
ATOM   4332  NH2 ARG A 287      25.787  -3.623  -9.873  1.00 22.14           N1+
ATOM   4333  H   ARG A 287      31.826  -6.101  -9.704  1.00  0.00           H  
ATOM   4334  HA  ARG A 287      30.824  -8.106 -11.476  1.00  0.00           H  
ATOM   4335  HB3 ARG A 287      30.740  -6.015 -13.042  1.00  0.00           H  
ATOM   4336  HB2 ARG A 287      31.384  -5.112 -11.702  1.00  0.00           H  
ATOM   4337  HG3 ARG A 287      29.316  -5.841 -10.316  1.00  0.00           H  
ATOM   4338  HG2 ARG A 287      28.823  -6.721 -11.739  1.00  0.00           H  
ATOM   4339  HD3 ARG A 287      28.434  -4.850 -13.032  1.00  0.00           H  
ATOM   4340  HD2 ARG A 287      29.283  -3.714 -12.021  1.00  0.00           H  
ATOM   4341  HE  ARG A 287      26.559  -4.745 -11.958  1.00  0.00           H  
ATOM   4342 HH12 ARG A 287      27.840  -2.834  -8.600  1.00  0.00           H  
ATOM   4343 HH11 ARG A 287      29.008  -3.430  -9.748  1.00  0.00           H  
ATOM   4344 HH22 ARG A 287      25.559  -3.112  -9.032  1.00  0.00           H  
ATOM   4345 HH21 ARG A 287      25.037  -3.934 -10.475  1.00  0.00           H  
ATOM   4346  N   PRO A 288      32.623  -8.271 -13.386  1.00  9.62           N  
ATOM   4347  CA  PRO A 288      33.668  -8.370 -14.422  1.00  9.12           C  
ATOM   4348  C   PRO A 288      33.893  -7.022 -15.135  1.00  8.81           C  
ATOM   4349  O   PRO A 288      32.995  -6.182 -15.114  1.00  7.32           O  
ATOM   4350  CB  PRO A 288      33.085  -9.423 -15.375  1.00  9.48           C  
ATOM   4351  CG  PRO A 288      31.584  -9.249 -15.287  1.00  9.57           C  
ATOM   4352  CD  PRO A 288      31.384  -8.934 -13.814  1.00  9.63           C  
ATOM   4353  HA  PRO A 288      34.607  -8.726 -13.999  1.00  0.00           H  
ATOM   4354  HB3 PRO A 288      33.334 -10.415 -15.007  1.00  0.00           H  
ATOM   4355  HB2 PRO A 288      33.446  -9.347 -16.398  1.00  0.00           H  
ATOM   4356  HG3 PRO A 288      31.021 -10.118 -15.628  1.00  0.00           H  
ATOM   4357  HG2 PRO A 288      31.282  -8.393 -15.891  1.00  0.00           H  
ATOM   4358  HD2 PRO A 288      30.487  -8.327 -13.686  1.00  0.00           H  
ATOM   4359  HD3 PRO A 288      31.263  -9.853 -13.238  1.00  0.00           H  
ATOM   4360  N   ALA A 289      35.055  -6.841 -15.786  1.00  9.12           N  
ATOM   4361  CA  ALA A 289      35.362  -5.662 -16.612  1.00 10.11           C  
ATOM   4362  C   ALA A 289      34.337  -5.390 -17.735  1.00 10.77           C  
ATOM   4363  O   ALA A 289      34.118  -4.229 -18.077  1.00 11.10           O  
ATOM   4364  CB  ALA A 289      36.777  -5.803 -17.195  1.00 10.16           C  
ATOM   4365  H   ALA A 289      35.758  -7.569 -15.767  1.00  0.00           H  
ATOM   4366  HA  ALA A 289      35.353  -4.796 -15.949  1.00  0.00           H  
ATOM   4367  HB1 ALA A 289      37.077  -4.897 -17.723  1.00  0.00           H  
ATOM   4368  HB2 ALA A 289      37.512  -5.983 -16.411  1.00  0.00           H  
ATOM   4369  HB3 ALA A 289      36.840  -6.634 -17.898  1.00  0.00           H  
ATOM   4370  N   SER A 290      33.697  -6.461 -18.237  1.00 12.58           N  
ATOM   4371  CA  SER A 290      32.592  -6.455 -19.196  1.00 12.88           C  
ATOM   4372  C   SER A 290      31.290  -5.781 -18.720  1.00 13.35           C  
ATOM   4373  O   SER A 290      30.483  -5.431 -19.581  1.00 14.73           O  
ATOM   4374  CB  SER A 290      32.324  -7.909 -19.642  1.00 12.92           C  
ATOM   4375  OG  SER A 290      31.851  -8.728 -18.592  1.00 13.23           O  
ATOM   4376  H   SER A 290      33.957  -7.377 -17.897  1.00  0.00           H  
ATOM   4377  HA  SER A 290      32.934  -5.899 -20.070  1.00  0.00           H  
ATOM   4378  HB3 SER A 290      33.226  -8.363 -20.035  1.00  0.00           H  
ATOM   4379  HB2 SER A 290      31.591  -7.929 -20.449  1.00  0.00           H  
ATOM   4380  HG  SER A 290      30.934  -8.500 -18.404  1.00  0.00           H  
ATOM   4381  N   HIS A 291      31.080  -5.634 -17.398  1.00 14.18           N  
ATOM   4382  CA  HIS A 291      29.831  -5.115 -16.823  1.00 15.77           C  
ATOM   4383  C   HIS A 291      30.028  -4.106 -15.681  1.00 15.47           C  
ATOM   4384  O   HIS A 291      29.045  -3.478 -15.288  1.00 15.05           O  
ATOM   4385  CB  HIS A 291      28.907  -6.280 -16.406  1.00 18.49           C  
ATOM   4386  CG  HIS A 291      28.427  -7.115 -17.567  1.00 21.41           C  
ATOM   4387  ND1 HIS A 291      28.959  -8.374 -17.867  1.00 24.13           N  
ATOM   4388  CE1 HIS A 291      28.329  -8.755 -18.971  1.00 23.91           C  
ATOM   4389  NE2 HIS A 291      27.439  -7.859 -19.400  1.00 22.23           N  
ATOM   4390  CD2 HIS A 291      27.474  -6.798 -18.513  1.00 23.68           C  
ATOM   4391  H   HIS A 291      31.784  -5.949 -16.743  1.00  0.00           H  
ATOM   4392  HA  HIS A 291      29.302  -4.537 -17.584  1.00  0.00           H  
ATOM   4393  HB3 HIS A 291      28.023  -5.901 -15.891  1.00  0.00           H  
ATOM   4394  HB2 HIS A 291      29.417  -6.926 -15.691  1.00  0.00           H  
ATOM   4395  HE1 HIS A 291      28.520  -9.693 -19.471  1.00  0.00           H  
ATOM   4396  HD2 HIS A 291      26.854  -5.922 -18.634  1.00  0.00           H  
ATOM   4397  HE2 HIS A 291      26.854  -7.941 -20.219  1.00  0.00           H  
ATOM   4398  N   GLN A 292      31.265  -3.923 -15.190  1.00 14.55           N  
ATOM   4399  CA  GLN A 292      31.632  -2.864 -14.250  1.00 14.68           C  
ATOM   4400  C   GLN A 292      31.600  -1.506 -14.963  1.00 14.76           C  
ATOM   4401  O   GLN A 292      32.232  -1.394 -16.010  1.00 15.07           O  
ATOM   4402  CB  GLN A 292      33.037  -3.159 -13.674  1.00 14.95           C  
ATOM   4403  CG  GLN A 292      33.574  -2.106 -12.680  1.00 13.64           C  
ATOM   4404  CD  GLN A 292      32.658  -1.913 -11.466  1.00 14.36           C  
ATOM   4405  OE1 GLN A 292      32.349  -2.865 -10.755  1.00 11.96           O  
ATOM   4406  NE2 GLN A 292      32.209  -0.682 -11.219  1.00 16.18           N  
ATOM   4407  H   GLN A 292      32.028  -4.492 -15.533  1.00  0.00           H  
ATOM   4408  HA  GLN A 292      30.903  -2.863 -13.440  1.00  0.00           H  
ATOM   4409  HB3 GLN A 292      33.753  -3.258 -14.492  1.00  0.00           H  
ATOM   4410  HB2 GLN A 292      33.027  -4.133 -13.184  1.00  0.00           H  
ATOM   4411  HG3 GLN A 292      33.734  -1.150 -13.179  1.00  0.00           H  
ATOM   4412  HG2 GLN A 292      34.556  -2.422 -12.333  1.00  0.00           H  
ATOM   4413 HE22 GLN A 292      31.616  -0.509 -10.421  1.00  0.00           H  
ATOM   4414 HE21 GLN A 292      32.453   0.093 -11.822  1.00  0.00           H  
ATOM   4415  N   THR A 293      30.892  -0.521 -14.385  1.00 15.13           N  
ATOM   4416  CA  THR A 293      30.721   0.817 -14.958  1.00 16.57           C  
ATOM   4417  C   THR A 293      31.210   1.922 -14.001  1.00 16.50           C  
ATOM   4418  O   THR A 293      31.300   1.708 -12.791  1.00 16.62           O  
ATOM   4419  CB  THR A 293      29.228   1.102 -15.297  1.00 17.24           C  
ATOM   4420  OG1 THR A 293      28.410   1.191 -14.142  1.00 18.46           O  
ATOM   4421  CG2 THR A 293      28.604   0.087 -16.265  1.00 16.45           C  
ATOM   4422  H   THR A 293      30.405  -0.690 -13.517  1.00  0.00           H  
ATOM   4423  HA  THR A 293      31.313   0.899 -15.866  1.00  0.00           H  
ATOM   4424  HB  THR A 293      29.170   2.076 -15.787  1.00  0.00           H  
ATOM   4425  HG1 THR A 293      28.660   1.973 -13.643  1.00  0.00           H  
ATOM   4426 HG21 THR A 293      27.581   0.367 -16.519  1.00  0.00           H  
ATOM   4427 HG22 THR A 293      29.167   0.035 -17.195  1.00  0.00           H  
ATOM   4428 HG23 THR A 293      28.573  -0.914 -15.837  1.00  0.00           H  
ATOM   4429  N   PHE A 294      31.490   3.098 -14.588  1.00 18.83           N  
ATOM   4430  CA  PHE A 294      31.865   4.340 -13.909  1.00 20.54           C  
ATOM   4431  C   PHE A 294      31.212   5.531 -14.660  1.00 24.57           C  
ATOM   4432  O   PHE A 294      30.964   5.404 -15.859  1.00 24.42           O  
ATOM   4433  CB  PHE A 294      33.410   4.437 -13.844  1.00 20.73           C  
ATOM   4434  CG  PHE A 294      34.115   4.719 -15.160  1.00 19.03           C  
ATOM   4435  CD1 PHE A 294      34.307   3.677 -16.093  1.00 17.44           C  
ATOM   4436  CE1 PHE A 294      34.819   3.954 -17.352  1.00 17.62           C  
ATOM   4437  CZ  PHE A 294      35.143   5.258 -17.699  1.00 17.65           C  
ATOM   4438  CE2 PHE A 294      34.962   6.293 -16.794  1.00 18.09           C  
ATOM   4439  CD2 PHE A 294      34.429   6.043 -15.537  1.00 18.46           C  
ATOM   4440  H   PHE A 294      31.407   3.175 -15.594  1.00  0.00           H  
ATOM   4441  HA  PHE A 294      31.464   4.262 -12.901  1.00  0.00           H  
ATOM   4442  HB3 PHE A 294      33.813   3.510 -13.438  1.00  0.00           H  
ATOM   4443  HB2 PHE A 294      33.693   5.210 -13.130  1.00  0.00           H  
ATOM   4444  HD1 PHE A 294      34.036   2.662 -15.840  1.00  0.00           H  
ATOM   4445  HE1 PHE A 294      34.952   3.152 -18.061  1.00  0.00           H  
ATOM   4446  HZ  PHE A 294      35.537   5.473 -18.679  1.00  0.00           H  
ATOM   4447  HE2 PHE A 294      35.240   7.293 -17.079  1.00  0.00           H  
ATOM   4448  HD2 PHE A 294      34.259   6.862 -14.853  1.00  0.00           H  
ATOM   4449  N   PRO A 295      30.935   6.659 -13.960  1.00 29.60           N  
ATOM   4450  CA  PRO A 295      30.049   7.735 -14.459  1.00 33.77           C  
ATOM   4451  C   PRO A 295      30.346   8.497 -15.768  1.00 33.82           C  
ATOM   4452  O   PRO A 295      29.380   9.007 -16.333  1.00 37.99           O  
ATOM   4453  CB  PRO A 295      29.981   8.740 -13.298  1.00 34.82           C  
ATOM   4454  CG  PRO A 295      30.241   7.910 -12.062  1.00 34.04           C  
ATOM   4455  CD  PRO A 295      31.265   6.900 -12.552  1.00 34.08           C  
ATOM   4456  HA  PRO A 295      29.070   7.269 -14.558  1.00  0.00           H  
ATOM   4457  HB3 PRO A 295      29.025   9.264 -13.250  1.00  0.00           H  
ATOM   4458  HB2 PRO A 295      30.766   9.493 -13.392  1.00  0.00           H  
ATOM   4459  HG3 PRO A 295      29.325   7.391 -11.773  1.00  0.00           H  
ATOM   4460  HG2 PRO A 295      30.583   8.496 -11.208  1.00  0.00           H  
ATOM   4461  HD2 PRO A 295      32.263   7.329 -12.529  1.00  0.00           H  
ATOM   4462  HD3 PRO A 295      31.257   6.037 -11.892  1.00  0.00           H  
ATOM   4463  N   LEU A 296      31.614   8.682 -16.186  1.00 13.55           N  
ATOM   4464  CA  LEU A 296      31.936   9.741 -17.161  1.00 14.68           C  
ATOM   4465  C   LEU A 296      33.282   9.506 -17.867  1.00 16.00           C  
ATOM   4466  O   LEU A 296      34.318   9.527 -17.203  1.00 16.21           O  
ATOM   4467  CB  LEU A 296      31.888  11.110 -16.423  1.00  0.00           C  
ATOM   4468  CG  LEU A 296      32.202  12.369 -17.262  1.00  0.00           C  
ATOM   4469  CD1 LEU A 296      31.225  12.542 -18.445  1.00  0.00           C  
ATOM   4470  CD2 LEU A 296      32.257  13.619 -16.355  1.00  0.00           C  
ATOM   4471  HB2 LEU A 296      30.905  11.248 -15.972  1.00  0.00           H  
ATOM   4472  HB3 LEU A 296      32.588  11.068 -15.587  1.00  0.00           H  
ATOM   4473  HG  LEU A 296      33.203  12.258 -17.682  1.00  0.00           H  
ATOM   4474 HD11 LEU A 296      30.889  13.571 -18.568  1.00  0.00           H  
ATOM   4475 HD12 LEU A 296      31.704  12.253 -19.381  1.00  0.00           H  
ATOM   4476 HD13 LEU A 296      30.332  11.926 -18.333  1.00  0.00           H  
ATOM   4477 HD21 LEU A 296      31.465  14.334 -16.575  1.00  0.00           H  
ATOM   4478 HD22 LEU A 296      32.166  13.366 -15.299  1.00  0.00           H  
ATOM   4479 HD23 LEU A 296      33.207  14.140 -16.478  1.00  0.00           H  
ATOM   4480  H   LEU A 296      32.391   8.251 -15.706  1.00  0.00           H  
ATOM   4481  HA  LEU A 296      31.170   9.737 -17.940  1.00  0.00           H  
ATOM   4482  N   GLN A 297      33.238   9.340 -19.203  1.00 14.83           N  
ATOM   4483  CA  GLN A 297      34.391   9.106 -20.084  1.00 15.33           C  
ATOM   4484  C   GLN A 297      35.328  10.316 -20.270  1.00 14.81           C  
ATOM   4485  O   GLN A 297      34.924  11.459 -20.052  1.00 14.44           O  
ATOM   4486  CB  GLN A 297      33.884   8.611 -21.455  1.00  0.00           C  
ATOM   4487  CG  GLN A 297      33.335   7.178 -21.405  1.00  0.00           C  
ATOM   4488  CD  GLN A 297      32.899   6.686 -22.784  1.00  0.00           C  
ATOM   4489  OE1 GLN A 297      31.761   6.910 -23.187  1.00  0.00           O  
ATOM   4490  NE2 GLN A 297      33.785   5.987 -23.499  1.00  0.00           N  
ATOM   4491  HB2 GLN A 297      33.114   9.288 -21.824  1.00  0.00           H  
ATOM   4492  HB3 GLN A 297      34.692   8.645 -22.190  1.00  0.00           H  
ATOM   4493  HG2 GLN A 297      34.077   6.495 -20.991  1.00  0.00           H  
ATOM   4494  HG3 GLN A 297      32.476   7.138 -20.736  1.00  0.00           H  
ATOM   4495 HE22 GLN A 297      33.526   5.608 -24.400  1.00  0.00           H  
ATOM   4496 HE21 GLN A 297      34.709   5.804 -23.138  1.00  0.00           H  
ATOM   4497  H   GLN A 297      32.341   9.371 -19.666  1.00  0.00           H  
ATOM   4498  HA  GLN A 297      34.988   8.311 -19.631  1.00  0.00           H  
ATOM   4499  N   GLN A 298      36.567  10.012 -20.697  1.00 14.95           N  
ATOM   4500  CA  GLN A 298      37.659  10.965 -20.918  1.00 16.50           C  
ATOM   4501  C   GLN A 298      37.540  11.779 -22.223  1.00 16.13           C  
ATOM   4502  O   GLN A 298      38.085  12.882 -22.280  1.00 18.50           O  
ATOM   4503  CB  GLN A 298      38.996  10.197 -20.811  1.00  0.00           C  
ATOM   4504  CG  GLN A 298      40.267  11.063 -20.928  1.00  0.00           C  
ATOM   4505  CD  GLN A 298      41.468  10.415 -20.234  1.00  0.00           C  
ATOM   4506  OE1 GLN A 298      42.234   9.673 -20.843  1.00  0.00           O  
ATOM   4507  NE2 GLN A 298      41.633  10.694 -18.940  1.00  0.00           N  
ATOM   4508  HB2 GLN A 298      38.999   9.695 -19.841  1.00  0.00           H  
ATOM   4509  HB3 GLN A 298      39.037   9.402 -21.557  1.00  0.00           H  
ATOM   4510  HG2 GLN A 298      40.505  11.257 -21.975  1.00  0.00           H  
ATOM   4511  HG3 GLN A 298      40.098  12.037 -20.466  1.00  0.00           H  
ATOM   4512 HE22 GLN A 298      42.404  10.291 -18.429  1.00  0.00           H  
ATOM   4513 HE21 GLN A 298      40.986  11.304 -18.462  1.00  0.00           H  
ATOM   4514  H   GLN A 298      36.801   9.043 -20.853  1.00  0.00           H  
ATOM   4515  HA  GLN A 298      37.630  11.685 -20.097  1.00  0.00           H  
ATOM   4516  N   GLU A 299      36.820  11.251 -23.228  1.00 17.72           N  
ATOM   4517  CA  GLU A 299      36.520  11.949 -24.480  1.00 18.94           C  
ATOM   4518  C   GLU A 299      35.435  13.011 -24.215  1.00 19.27           C  
ATOM   4519  O   GLU A 299      34.346  12.662 -23.756  1.00 17.51           O  
ATOM   4520  CB  GLU A 299      36.058  10.936 -25.555  1.00  0.00           C  
ATOM   4521  CG  GLU A 299      36.879   9.633 -25.727  1.00  0.00           C  
ATOM   4522  CD  GLU A 299      38.310   9.789 -26.250  1.00  0.00           C  
ATOM   4523  OE1 GLU A 299      38.967  10.798 -25.917  1.00  0.00           O  
ATOM   4524  OE2 GLU A 299      38.754   8.852 -26.948  1.00  0.00           O1-
ATOM   4525  HB2 GLU A 299      35.038  10.636 -25.330  1.00  0.00           H  
ATOM   4526  HB3 GLU A 299      36.005  11.445 -26.518  1.00  0.00           H  
ATOM   4527  HG2 GLU A 299      36.921   9.082 -24.788  1.00  0.00           H  
ATOM   4528  HG3 GLU A 299      36.344   8.983 -26.421  1.00  0.00           H  
ATOM   4529  H   GLU A 299      36.392  10.344 -23.112  1.00  0.00           H  
ATOM   4530  HA  GLU A 299      37.425  12.451 -24.827  1.00  0.00           H  
ATOM   4531  N   SER A 300      35.772  14.286 -24.470  1.00 20.20           N  
ATOM   4532  CA  SER A 300      34.945  15.454 -24.164  1.00 22.05           C  
ATOM   4533  C   SER A 300      33.698  15.566 -25.068  1.00 21.10           C  
ATOM   4534  O   SER A 300      33.787  16.065 -26.189  1.00 20.99           O  
ATOM   4535  CB  SER A 300      35.848  16.709 -24.158  1.00  0.00           C  
ATOM   4536  OG  SER A 300      36.466  16.958 -25.407  1.00  0.00           O  
ATOM   4537  HB2 SER A 300      35.264  17.588 -23.882  1.00  0.00           H  
ATOM   4538  HB3 SER A 300      36.627  16.606 -23.402  1.00  0.00           H  
ATOM   4539  HG  SER A 300      36.965  17.776 -25.345  1.00  0.00           H  
ATOM   4540  H   SER A 300      36.680  14.491 -24.861  1.00  0.00           H  
ATOM   4541  HA  SER A 300      34.590  15.334 -23.138  1.00  0.00           H  
ATOM   4542  N   GLY A 301      32.554  15.098 -24.540  1.00 20.49           N  
ATOM   4543  CA  GLY A 301      31.258  15.116 -25.220  1.00 20.64           C  
ATOM   4544  C   GLY A 301      30.576  13.738 -25.204  1.00 20.34           C  
ATOM   4545  O   GLY A 301      29.444  13.644 -25.679  1.00 21.17           O  
ATOM   4546  HA3 GLY A 301      31.342  15.443 -26.257  1.00  0.00           H  
ATOM   4547  H   GLY A 301      32.572  14.703 -23.611  1.00  0.00           H  
ATOM   4548  HA2 GLY A 301      30.612  15.833 -24.713  1.00  0.00           H  
ATOM   4549  N   GLN A 302      31.221  12.685 -24.665  1.00 17.86           N  
ATOM   4550  CA  GLN A 302      30.646  11.343 -24.522  1.00 19.00           C  
ATOM   4551  C   GLN A 302      29.499  11.241 -23.500  1.00 20.17           C  
ATOM   4552  O   GLN A 302      29.351  12.094 -22.624  1.00 19.99           O  
ATOM   4553  CB  GLN A 302      31.763  10.320 -24.203  1.00  0.00           C  
ATOM   4554  CG  GLN A 302      32.467   9.725 -25.439  1.00  0.00           C  
ATOM   4555  CD  GLN A 302      31.543   8.908 -26.347  1.00  0.00           C  
ATOM   4556  OE1 GLN A 302      31.277   9.303 -27.479  1.00  0.00           O  
ATOM   4557  NE2 GLN A 302      31.044   7.771 -25.860  1.00  0.00           N  
ATOM   4558  HB2 GLN A 302      32.507  10.783 -23.556  1.00  0.00           H  
ATOM   4559  HB3 GLN A 302      31.367   9.492 -23.616  1.00  0.00           H  
ATOM   4560  HG2 GLN A 302      32.906  10.529 -26.029  1.00  0.00           H  
ATOM   4561  HG3 GLN A 302      33.287   9.081 -25.119  1.00  0.00           H  
ATOM   4562 HE22 GLN A 302      30.433   7.202 -26.428  1.00  0.00           H  
ATOM   4563 HE21 GLN A 302      31.274   7.466 -24.921  1.00  0.00           H  
ATOM   4564  H   GLN A 302      32.158  12.805 -24.304  1.00  0.00           H  
ATOM   4565  HA  GLN A 302      30.201  11.097 -25.487  1.00  0.00           H  
ATOM   4566  N   THR A 303      28.725  10.156 -23.655  1.00 19.40           N  
ATOM   4567  CA  THR A 303      27.589   9.749 -22.829  1.00 18.95           C  
ATOM   4568  C   THR A 303      27.968   9.454 -21.362  1.00 17.51           C  
ATOM   4569  O   THR A 303      29.089   9.026 -21.078  1.00 18.03           O  
ATOM   4570  CB  THR A 303      26.971   8.447 -23.410  1.00  0.00           C  
ATOM   4571  OG1 THR A 303      27.916   7.389 -23.445  1.00  0.00           O  
ATOM   4572  CG2 THR A 303      26.408   8.628 -24.828  1.00  0.00           C  
ATOM   4573  HB  THR A 303      26.150   8.123 -22.769  1.00  0.00           H  
ATOM   4574  HG1 THR A 303      28.218   7.216 -22.549  1.00  0.00           H  
ATOM   4575 HG21 THR A 303      25.927   7.714 -25.178  1.00  0.00           H  
ATOM   4576 HG22 THR A 303      25.662   9.423 -24.852  1.00  0.00           H  
ATOM   4577 HG23 THR A 303      27.189   8.883 -25.545  1.00  0.00           H  
ATOM   4578  H   THR A 303      28.952   9.507 -24.395  1.00  0.00           H  
ATOM   4579  HA  THR A 303      26.848  10.551 -22.854  1.00  0.00           H  
ATOM   4580  N   VAL A 304      26.984   9.654 -20.470  1.00 18.49           N  
ATOM   4581  CA  VAL A 304      27.071   9.312 -19.052  1.00 17.54           C  
ATOM   4582  C   VAL A 304      26.924   7.794 -18.816  1.00 17.01           C  
ATOM   4583  O   VAL A 304      26.125   7.134 -19.481  1.00 19.91           O  
ATOM   4584  CB  VAL A 304      25.997  10.058 -18.210  1.00  0.00           C  
ATOM   4585  CG1 VAL A 304      26.263  11.572 -18.186  1.00  0.00           C  
ATOM   4586  CG2 VAL A 304      24.533   9.762 -18.602  1.00  0.00           C  
ATOM   4587  HB  VAL A 304      26.109   9.725 -17.176  1.00  0.00           H  
ATOM   4588 HG11 VAL A 304      25.562  12.086 -17.527  1.00  0.00           H  
ATOM   4589 HG12 VAL A 304      27.269  11.788 -17.823  1.00  0.00           H  
ATOM   4590 HG13 VAL A 304      26.167  12.012 -19.179  1.00  0.00           H  
ATOM   4591 HG21 VAL A 304      23.843  10.353 -17.998  1.00  0.00           H  
ATOM   4592 HG22 VAL A 304      24.341  10.002 -19.647  1.00  0.00           H  
ATOM   4593 HG23 VAL A 304      24.270   8.717 -18.444  1.00  0.00           H  
ATOM   4594  H   VAL A 304      26.088   9.999 -20.783  1.00  0.00           H  
ATOM   4595  HA  VAL A 304      28.056   9.623 -18.696  1.00  0.00           H  
ATOM   4596  N   GLU A 305      27.720   7.310 -17.851  1.00 32.08           N  
ATOM   4597  CA  GLU A 305      27.863   5.948 -17.333  1.00 29.04           C  
ATOM   4598  C   GLU A 305      28.334   4.937 -18.396  1.00 26.56           C  
ATOM   4599  O   GLU A 305      27.582   4.607 -19.311  1.00 26.73           O  
ATOM   4600  CB  GLU A 305      26.624   5.494 -16.531  1.00 31.07           C  
ATOM   4601  CG  GLU A 305      26.185   6.533 -15.467  1.00 35.52           C  
ATOM   4602  CD  GLU A 305      25.811   5.919 -14.118  1.00 35.41           C  
ATOM   4603  OE1 GLU A 305      26.703   5.276 -13.521  1.00 36.22           O  
ATOM   4604  OE2 GLU A 305      24.658   6.136 -13.688  1.00 37.20           O1-
ATOM   4605  HA  GLU A 305      28.662   6.032 -16.601  1.00  0.00           H  
ATOM   4606  HB3 GLU A 305      26.842   4.530 -16.068  1.00  0.00           H  
ATOM   4607  HB2 GLU A 305      25.790   5.310 -17.210  1.00  0.00           H  
ATOM   4608  HG3 GLU A 305      25.349   7.119 -15.851  1.00  0.00           H  
ATOM   4609  HG2 GLU A 305      26.976   7.254 -15.270  1.00  0.00           H  
ATOM   4610  H   GLU A 305      28.320   7.979 -17.382  1.00  0.00           H  
ATOM   4611  N   CYS A 306      29.593   4.489 -18.255  1.00 25.21           N  
ATOM   4612  CA  CYS A 306      30.322   3.694 -19.242  1.00 24.83           C  
ATOM   4613  C   CYS A 306      31.027   2.509 -18.568  1.00 22.23           C  
ATOM   4614  O   CYS A 306      31.639   2.682 -17.517  1.00 24.43           O  
ATOM   4615  CB  CYS A 306      31.333   4.580 -20.001  1.00 24.86           C  
ATOM   4616  SG  CYS A 306      32.343   3.650 -21.199  1.00 27.34           S  
ATOM   4617  H   CYS A 306      30.136   4.792 -17.455  1.00  0.00           H  
ATOM   4618  HA  CYS A 306      29.619   3.286 -19.971  1.00  0.00           H  
ATOM   4619  HB3 CYS A 306      32.007   5.076 -19.299  1.00  0.00           H  
ATOM   4620  HB2 CYS A 306      30.804   5.367 -20.539  1.00  0.00           H  
ATOM   4621  HG  CYS A 306      32.964   2.876 -20.304  1.00  0.00           H  
ATOM   4622  N   THR A 307      30.979   1.349 -19.243  1.00 20.24           N  
ATOM   4623  CA  THR A 307      31.678   0.108 -18.905  1.00 19.20           C  
ATOM   4624  C   THR A 307      33.216   0.234 -19.018  1.00 17.18           C  
ATOM   4625  O   THR A 307      33.699   0.974 -19.873  1.00 16.59           O  
ATOM   4626  CB  THR A 307      31.192  -1.021 -19.853  1.00 21.26           C  
ATOM   4627  OG1 THR A 307      29.805  -1.214 -19.660  1.00 24.99           O  
ATOM   4628  CG2 THR A 307      31.869  -2.390 -19.696  1.00 22.57           C  
ATOM   4629  H   THR A 307      30.444   1.311 -20.099  1.00  0.00           H  
ATOM   4630  HA  THR A 307      31.407  -0.142 -17.886  1.00  0.00           H  
ATOM   4631  HB  THR A 307      31.315  -0.700 -20.886  1.00  0.00           H  
ATOM   4632  HG1 THR A 307      29.668  -1.641 -18.811  1.00  0.00           H  
ATOM   4633 HG21 THR A 307      31.393  -3.126 -20.343  1.00  0.00           H  
ATOM   4634 HG22 THR A 307      32.916  -2.364 -19.987  1.00  0.00           H  
ATOM   4635 HG23 THR A 307      31.808  -2.750 -18.668  1.00  0.00           H  
ATOM   4636  N   VAL A 308      33.958  -0.500 -18.166  1.00 15.34           N  
ATOM   4637  CA  VAL A 308      35.426  -0.511 -18.149  1.00 14.15           C  
ATOM   4638  C   VAL A 308      36.036  -1.109 -19.435  1.00 15.01           C  
ATOM   4639  O   VAL A 308      36.881  -0.455 -20.041  1.00 16.64           O  
ATOM   4640  CB  VAL A 308      36.016  -1.237 -16.904  1.00 12.82           C  
ATOM   4641  CG1 VAL A 308      37.551  -1.402 -16.955  1.00 12.42           C  
ATOM   4642  CG2 VAL A 308      35.634  -0.510 -15.603  1.00 12.22           C  
ATOM   4643  H   VAL A 308      33.497  -1.071 -17.469  1.00  0.00           H  
ATOM   4644  HA  VAL A 308      35.747   0.532 -18.099  1.00  0.00           H  
ATOM   4645  HB  VAL A 308      35.580  -2.235 -16.845  1.00  0.00           H  
ATOM   4646 HG11 VAL A 308      37.962  -1.692 -15.991  1.00  0.00           H  
ATOM   4647 HG12 VAL A 308      37.850  -2.164 -17.674  1.00  0.00           H  
ATOM   4648 HG13 VAL A 308      38.039  -0.467 -17.231  1.00  0.00           H  
ATOM   4649 HG21 VAL A 308      35.984  -1.058 -14.728  1.00  0.00           H  
ATOM   4650 HG22 VAL A 308      36.069   0.489 -15.568  1.00  0.00           H  
ATOM   4651 HG23 VAL A 308      34.556  -0.397 -15.499  1.00  0.00           H  
ATOM   4652  N   ALA A 309      35.574  -2.298 -19.861  1.00 13.45           N  
ATOM   4653  CA  ALA A 309      35.984  -2.936 -21.117  1.00 14.18           C  
ATOM   4654  C   ALA A 309      35.695  -2.092 -22.372  1.00 14.26           C  
ATOM   4655  O   ALA A 309      36.499  -2.124 -23.304  1.00 15.10           O  
ATOM   4656  CB  ALA A 309      35.328  -4.320 -21.234  1.00 13.65           C  
ATOM   4657  H   ALA A 309      34.890  -2.797 -19.306  1.00  0.00           H  
ATOM   4658  HA  ALA A 309      37.064  -3.074 -21.075  1.00  0.00           H  
ATOM   4659  HB1 ALA A 309      35.629  -4.827 -22.151  1.00  0.00           H  
ATOM   4660  HB2 ALA A 309      35.618  -4.962 -20.402  1.00  0.00           H  
ATOM   4661  HB3 ALA A 309      34.240  -4.246 -21.235  1.00  0.00           H  
ATOM   4662  N   GLN A 310      34.589  -1.326 -22.349  1.00 15.16           N  
ATOM   4663  CA  GLN A 310      34.203  -0.421 -23.430  1.00 16.03           C  
ATOM   4664  C   GLN A 310      35.030   0.878 -23.440  1.00 17.93           C  
ATOM   4665  O   GLN A 310      35.332   1.375 -24.523  1.00 19.00           O  
ATOM   4666  CB  GLN A 310      32.690  -0.126 -23.348  1.00 16.21           C  
ATOM   4667  CG  GLN A 310      32.100   0.618 -24.567  1.00 15.59           C  
ATOM   4668  CD  GLN A 310      32.328  -0.123 -25.891  1.00 15.94           C  
ATOM   4669  OE1 GLN A 310      32.032  -1.311 -26.001  1.00 16.01           O  
ATOM   4670  NE2 GLN A 310      32.850   0.576 -26.899  1.00 16.29           N  
ATOM   4671  H   GLN A 310      33.990  -1.338 -21.537  1.00  0.00           H  
ATOM   4672  HA  GLN A 310      34.402  -0.950 -24.363  1.00  0.00           H  
ATOM   4673  HB3 GLN A 310      32.484   0.460 -22.452  1.00  0.00           H  
ATOM   4674  HB2 GLN A 310      32.150  -1.066 -23.223  1.00  0.00           H  
ATOM   4675  HG3 GLN A 310      32.513   1.625 -24.628  1.00  0.00           H  
ATOM   4676  HG2 GLN A 310      31.026   0.743 -24.430  1.00  0.00           H  
ATOM   4677 HE22 GLN A 310      33.005   0.144 -27.797  1.00  0.00           H  
ATOM   4678 HE21 GLN A 310      33.099   1.553 -26.774  1.00  0.00           H  
ATOM   4679  N   TYR A 311      35.412   1.390 -22.256  1.00 20.83           N  
ATOM   4680  CA  TYR A 311      36.297   2.548 -22.125  1.00 23.96           C  
ATOM   4681  C   TYR A 311      37.699   2.275 -22.693  1.00 21.41           C  
ATOM   4682  O   TYR A 311      38.209   3.108 -23.439  1.00 23.96           O  
ATOM   4683  CB  TYR A 311      36.344   3.031 -20.662  1.00 27.60           C  
ATOM   4684  CG  TYR A 311      37.352   4.139 -20.405  1.00 33.04           C  
ATOM   4685  CD1 TYR A 311      37.088   5.445 -20.864  1.00 35.43           C  
ATOM   4686  CE1 TYR A 311      38.033   6.468 -20.666  1.00 39.21           C  
ATOM   4687  CZ  TYR A 311      39.255   6.184 -20.025  1.00 38.84           C  
ATOM   4688  OH  TYR A 311      40.175   7.173 -19.841  1.00 46.29           O  
ATOM   4689  CE2 TYR A 311      39.530   4.877 -19.580  1.00 37.05           C  
ATOM   4690  CD2 TYR A 311      38.576   3.857 -19.762  1.00 34.06           C  
ATOM   4691  H   TYR A 311      35.111   0.950 -21.396  1.00  0.00           H  
ATOM   4692  HA  TYR A 311      35.857   3.352 -22.718  1.00  0.00           H  
ATOM   4693  HB3 TYR A 311      36.573   2.197 -19.999  1.00  0.00           H  
ATOM   4694  HB2 TYR A 311      35.356   3.386 -20.367  1.00  0.00           H  
ATOM   4695  HD1 TYR A 311      36.164   5.662 -21.377  1.00  0.00           H  
ATOM   4696  HE1 TYR A 311      37.825   7.464 -21.023  1.00  0.00           H  
ATOM   4697  HH  TYR A 311      40.984   6.860 -19.428  1.00  0.00           H  
ATOM   4698  HE2 TYR A 311      40.469   4.650 -19.096  1.00  0.00           H  
ATOM   4699  HD2 TYR A 311      38.794   2.856 -19.421  1.00  0.00           H  
ATOM   4700  N   PHE A 312      38.269   1.105 -22.362  1.00 19.74           N  
ATOM   4701  CA  PHE A 312      39.543   0.630 -22.900  1.00 17.96           C  
ATOM   4702  C   PHE A 312      39.519   0.352 -24.415  1.00 18.75           C  
ATOM   4703  O   PHE A 312      40.535   0.588 -25.065  1.00 16.41           O  
ATOM   4704  CB  PHE A 312      40.056  -0.567 -22.071  1.00 17.38           C  
ATOM   4705  CG  PHE A 312      40.825  -0.170 -20.818  1.00 16.32           C  
ATOM   4706  CD1 PHE A 312      40.155   0.295 -19.666  1.00 15.49           C  
ATOM   4707  CE1 PHE A 312      40.874   0.731 -18.562  1.00 16.22           C  
ATOM   4708  CZ  PHE A 312      42.262   0.736 -18.591  1.00 15.78           C  
ATOM   4709  CE2 PHE A 312      42.939   0.323 -19.731  1.00 15.49           C  
ATOM   4710  CD2 PHE A 312      42.234  -0.110 -20.847  1.00 16.52           C  
ATOM   4711  H   PHE A 312      37.784   0.475 -21.736  1.00  0.00           H  
ATOM   4712  HA  PHE A 312      40.261   1.443 -22.769  1.00  0.00           H  
ATOM   4713  HB3 PHE A 312      40.705  -1.203 -22.676  1.00  0.00           H  
ATOM   4714  HB2 PHE A 312      39.218  -1.203 -21.779  1.00  0.00           H  
ATOM   4715  HD1 PHE A 312      39.081   0.324 -19.631  1.00  0.00           H  
ATOM   4716  HE1 PHE A 312      40.353   1.072 -17.679  1.00  0.00           H  
ATOM   4717  HZ  PHE A 312      42.817   1.077 -17.730  1.00  0.00           H  
ATOM   4718  HE2 PHE A 312      44.019   0.351 -19.756  1.00  0.00           H  
ATOM   4719  HD2 PHE A 312      42.767  -0.399 -21.738  1.00  0.00           H  
ATOM   4720  N   LYS A 313      38.363  -0.074 -24.961  1.00 18.28           N  
ATOM   4721  CA  LYS A 313      38.109  -0.187 -26.402  1.00 19.86           C  
ATOM   4722  C   LYS A 313      38.163   1.170 -27.126  1.00 20.87           C  
ATOM   4723  O   LYS A 313      38.941   1.311 -28.067  1.00 19.18           O  
ATOM   4724  CB  LYS A 313      36.749  -0.877 -26.651  1.00 21.09           C  
ATOM   4725  CG  LYS A 313      36.793  -2.415 -26.687  1.00 22.15           C  
ATOM   4726  CD  LYS A 313      36.736  -2.998 -28.110  1.00 22.71           C  
ATOM   4727  CE  LYS A 313      35.366  -2.831 -28.795  1.00 22.86           C  
ATOM   4728  NZ  LYS A 313      35.378  -3.374 -30.164  1.00 25.58           N1+
ATOM   4729  H   LYS A 313      37.574  -0.262 -24.359  1.00  0.00           H  
ATOM   4730  HA  LYS A 313      38.897  -0.811 -26.827  1.00  0.00           H  
ATOM   4731  HB3 LYS A 313      36.330  -0.521 -27.592  1.00  0.00           H  
ATOM   4732  HB2 LYS A 313      36.029  -0.559 -25.904  1.00  0.00           H  
ATOM   4733  HG3 LYS A 313      35.961  -2.812 -26.104  1.00  0.00           H  
ATOM   4734  HG2 LYS A 313      37.693  -2.771 -26.183  1.00  0.00           H  
ATOM   4735  HD3 LYS A 313      36.976  -4.060 -28.055  1.00  0.00           H  
ATOM   4736  HD2 LYS A 313      37.513  -2.533 -28.719  1.00  0.00           H  
ATOM   4737  HE3 LYS A 313      35.071  -1.784 -28.856  1.00  0.00           H  
ATOM   4738  HE2 LYS A 313      34.594  -3.344 -28.221  1.00  0.00           H  
ATOM   4739  HZ1 LYS A 313      35.609  -4.357 -30.137  1.00  0.00           H  
ATOM   4740  HZ2 LYS A 313      34.465  -3.256 -30.581  1.00  0.00           H  
ATOM   4741  HZ3 LYS A 313      36.064  -2.882 -30.718  1.00  0.00           H  
ATOM   4742  N   ASP A 314      37.331   2.127 -26.683  1.00 23.48           N  
ATOM   4743  CA  ASP A 314      37.216   3.469 -27.261  1.00 25.83           C  
ATOM   4744  C   ASP A 314      38.488   4.311 -27.094  1.00 29.08           C  
ATOM   4745  O   ASP A 314      39.128   4.640 -28.093  1.00 29.28           O  
ATOM   4746  CB  ASP A 314      35.974   4.244 -26.754  1.00 27.59           C  
ATOM   4747  CG  ASP A 314      34.641   3.565 -27.079  1.00 27.82           C  
ATOM   4748  OD1 ASP A 314      34.455   3.207 -28.261  1.00 31.57           O  
ATOM   4749  OD2 ASP A 314      33.794   3.487 -26.163  1.00 30.44           O1-
ATOM   4750  H   ASP A 314      36.710   1.924 -25.910  1.00  0.00           H  
ATOM   4751  HA  ASP A 314      37.087   3.329 -28.336  1.00  0.00           H  
ATOM   4752  HB3 ASP A 314      35.948   5.262 -27.148  1.00  0.00           H  
ATOM   4753  HB2 ASP A 314      36.041   4.340 -25.669  1.00  0.00           H  
ATOM   4754  N   ARG A 315      38.812   4.659 -25.840  1.00 32.34           N  
ATOM   4755  CA  ARG A 315      39.853   5.622 -25.492  1.00 35.76           C  
ATOM   4756  C   ARG A 315      41.290   5.109 -25.707  1.00 33.90           C  
ATOM   4757  O   ARG A 315      42.146   5.912 -26.078  1.00 31.51           O  
ATOM   4758  CB  ARG A 315      39.592   6.124 -24.051  1.00 39.98           C  
ATOM   4759  CG  ARG A 315      40.647   7.075 -23.462  1.00 43.55           C  
ATOM   4760  CD  ARG A 315      40.758   8.422 -24.183  1.00 46.88           C  
ATOM   4761  NE  ARG A 315      41.919   9.172 -23.701  1.00 50.56           N  
ATOM   4762  CZ  ARG A 315      42.351  10.350 -24.175  1.00 52.42           C  
ATOM   4763  NH1 ARG A 315      41.722  10.980 -25.176  1.00 49.09           N  
ATOM   4764  NH2 ARG A 315      43.435  10.910 -23.625  1.00 52.84           N1+
ATOM   4765  H   ARG A 315      38.265   4.299 -25.069  1.00  0.00           H  
ATOM   4766  HA  ARG A 315      39.720   6.472 -26.163  1.00  0.00           H  
ATOM   4767  HB3 ARG A 315      39.531   5.269 -23.378  1.00  0.00           H  
ATOM   4768  HB2 ARG A 315      38.614   6.606 -24.013  1.00  0.00           H  
ATOM   4769  HG3 ARG A 315      41.622   6.605 -23.348  1.00  0.00           H  
ATOM   4770  HG2 ARG A 315      40.310   7.291 -22.451  1.00  0.00           H  
ATOM   4771  HD3 ARG A 315      39.901   9.037 -23.908  1.00  0.00           H  
ATOM   4772  HD2 ARG A 315      40.755   8.317 -25.267  1.00  0.00           H  
ATOM   4773  HE  ARG A 315      42.367   8.801 -22.874  1.00  0.00           H  
ATOM   4774 HH12 ARG A 315      42.064  11.861 -25.529  1.00  0.00           H  
ATOM   4775 HH11 ARG A 315      40.839  10.625 -25.537  1.00  0.00           H  
ATOM   4776 HH22 ARG A 315      43.780  11.796 -23.963  1.00  0.00           H  
ATOM   4777 HH21 ARG A 315      43.900  10.460 -22.850  1.00  0.00           H  
ATOM   4778  N   HIS A 316      41.531   3.809 -25.469  1.00 30.91           N  
ATOM   4779  CA  HIS A 316      42.876   3.221 -25.456  1.00 33.02           C  
ATOM   4780  C   HIS A 316      43.135   2.197 -26.574  1.00 31.32           C  
ATOM   4781  O   HIS A 316      44.262   1.707 -26.655  1.00 33.35           O  
ATOM   4782  CB  HIS A 316      43.148   2.622 -24.060  1.00 36.49           C  
ATOM   4783  CG  HIS A 316      43.226   3.625 -22.932  1.00 41.67           C  
ATOM   4784  ND1 HIS A 316      43.847   4.858 -23.054  1.00 43.72           N  
ATOM   4785  CE1 HIS A 316      43.719   5.484 -21.881  1.00 42.66           C  
ATOM   4786  NE2 HIS A 316      43.056   4.773 -20.978  1.00 42.02           N  
ATOM   4787  CD2 HIS A 316      42.736   3.588 -21.645  1.00 42.09           C  
ATOM   4788  H   HIS A 316      40.774   3.205 -25.183  1.00  0.00           H  
ATOM   4789  HA  HIS A 316      43.627   3.993 -25.630  1.00  0.00           H  
ATOM   4790  HB3 HIS A 316      44.081   2.067 -24.063  1.00  0.00           H  
ATOM   4791  HB2 HIS A 316      42.380   1.893 -23.807  1.00  0.00           H  
ATOM   4792  HD1 HIS A 316      44.303   5.222 -23.879  1.00  0.00           H  
ATOM   4793  HE1 HIS A 316      44.109   6.472 -21.688  1.00  0.00           H  
ATOM   4794  HD2 HIS A 316      42.173   2.809 -21.152  1.00  0.00           H  
ATOM   4795  N   LYS A 317      42.128   1.905 -27.420  1.00 26.17           N  
ATOM   4796  CA  LYS A 317      42.209   1.010 -28.587  1.00 26.68           C  
ATOM   4797  C   LYS A 317      42.583  -0.443 -28.215  1.00 24.49           C  
ATOM   4798  O   LYS A 317      43.218  -1.141 -29.006  1.00 24.21           O  
ATOM   4799  CB  LYS A 317      43.101   1.622 -29.705  1.00 28.37           C  
ATOM   4800  CG  LYS A 317      42.482   2.830 -30.439  1.00 29.90           C  
ATOM   4801  CD  LYS A 317      42.492   4.157 -29.654  1.00 31.58           C  
ATOM   4802  CE  LYS A 317      41.872   5.329 -30.426  1.00 34.33           C  
ATOM   4803  NZ  LYS A 317      40.428   5.132 -30.642  1.00 35.20           N1+
ATOM   4804  H   LYS A 317      41.229   2.343 -27.275  1.00  0.00           H  
ATOM   4805  HA  LYS A 317      41.204   0.940 -28.994  1.00  0.00           H  
ATOM   4806  HB3 LYS A 317      43.260   0.868 -30.477  1.00  0.00           H  
ATOM   4807  HB2 LYS A 317      44.096   1.868 -29.334  1.00  0.00           H  
ATOM   4808  HG3 LYS A 317      41.461   2.579 -30.728  1.00  0.00           H  
ATOM   4809  HG2 LYS A 317      43.024   2.978 -31.374  1.00  0.00           H  
ATOM   4810  HD3 LYS A 317      43.517   4.407 -29.378  1.00  0.00           H  
ATOM   4811  HD2 LYS A 317      41.945   4.059 -28.719  1.00  0.00           H  
ATOM   4812  HE3 LYS A 317      42.370   5.465 -31.387  1.00  0.00           H  
ATOM   4813  HE2 LYS A 317      42.007   6.251 -29.860  1.00  0.00           H  
ATOM   4814  HZ1 LYS A 317      39.966   5.024 -29.746  1.00  0.00           H  
ATOM   4815  HZ2 LYS A 317      40.042   5.934 -31.120  1.00  0.00           H  
ATOM   4816  HZ3 LYS A 317      40.275   4.302 -31.195  1.00  0.00           H  
ATOM   4817  N   LEU A 318      42.188  -0.860 -27.001  1.00 23.09           N  
ATOM   4818  CA  LEU A 318      42.575  -2.115 -26.374  1.00 22.69           C  
ATOM   4819  C   LEU A 318      41.330  -2.977 -26.146  1.00 22.14           C  
ATOM   4820  O   LEU A 318      40.469  -2.615 -25.343  1.00 20.21           O  
ATOM   4821  CB  LEU A 318      43.313  -1.791 -25.053  1.00 22.21           C  
ATOM   4822  CG  LEU A 318      43.755  -3.020 -24.225  1.00 25.36           C  
ATOM   4823  CD1 LEU A 318      44.733  -3.928 -25.000  1.00 26.72           C  
ATOM   4824  CD2 LEU A 318      44.316  -2.583 -22.859  1.00 26.02           C  
ATOM   4825  H   LEU A 318      41.643  -0.236 -26.420  1.00  0.00           H  
ATOM   4826  HA  LEU A 318      43.260  -2.662 -27.023  1.00  0.00           H  
ATOM   4827  HB3 LEU A 318      42.666  -1.167 -24.432  1.00  0.00           H  
ATOM   4828  HB2 LEU A 318      44.186  -1.176 -25.275  1.00  0.00           H  
ATOM   4829  HG  LEU A 318      42.875  -3.623 -24.003  1.00  0.00           H  
ATOM   4830 HD11 LEU A 318      45.581  -4.255 -24.399  1.00  0.00           H  
ATOM   4831 HD12 LEU A 318      44.225  -4.830 -25.343  1.00  0.00           H  
ATOM   4832 HD13 LEU A 318      45.144  -3.431 -25.879  1.00  0.00           H  
ATOM   4833 HD21 LEU A 318      45.306  -2.990 -22.659  1.00  0.00           H  
ATOM   4834 HD22 LEU A 318      44.405  -1.500 -22.781  1.00  0.00           H  
ATOM   4835 HD23 LEU A 318      43.659  -2.915 -22.055  1.00  0.00           H  
ATOM   4836  N   VAL A 319      41.294  -4.129 -26.827  1.00 21.62           N  
ATOM   4837  CA  VAL A 319      40.289  -5.165 -26.619  1.00 21.29           C  
ATOM   4838  C   VAL A 319      40.820  -6.109 -25.525  1.00 21.20           C  
ATOM   4839  O   VAL A 319      41.884  -6.705 -25.710  1.00 22.86           O  
ATOM   4840  CB  VAL A 319      40.046  -6.001 -27.909  1.00 22.74           C  
ATOM   4841  CG1 VAL A 319      38.881  -6.998 -27.746  1.00 21.99           C  
ATOM   4842  CG2 VAL A 319      39.814  -5.116 -29.148  1.00 22.35           C  
ATOM   4843  H   VAL A 319      42.045  -4.360 -27.461  1.00  0.00           H  
ATOM   4844  HA  VAL A 319      39.343  -4.719 -26.303  1.00  0.00           H  
ATOM   4845  HB  VAL A 319      40.938  -6.591 -28.128  1.00  0.00           H  
ATOM   4846 HG11 VAL A 319      38.706  -7.552 -28.669  1.00  0.00           H  
ATOM   4847 HG12 VAL A 319      39.079  -7.735 -26.967  1.00  0.00           H  
ATOM   4848 HG13 VAL A 319      37.955  -6.484 -27.489  1.00  0.00           H  
ATOM   4849 HG21 VAL A 319      39.571  -5.718 -30.024  1.00  0.00           H  
ATOM   4850 HG22 VAL A 319      39.000  -4.413 -28.992  1.00  0.00           H  
ATOM   4851 HG23 VAL A 319      40.703  -4.536 -29.399  1.00  0.00           H  
ATOM   4852  N   LEU A 320      40.087  -6.204 -24.402  1.00 17.59           N  
ATOM   4853  CA  LEU A 320      40.468  -7.042 -23.263  1.00 16.35           C  
ATOM   4854  C   LEU A 320      40.396  -8.536 -23.614  1.00 16.11           C  
ATOM   4855  O   LEU A 320      39.412  -8.988 -24.201  1.00 16.95           O  
ATOM   4856  CB  LEU A 320      39.588  -6.727 -22.033  1.00 15.09           C  
ATOM   4857  CG  LEU A 320      39.688  -5.282 -21.494  1.00 15.03           C  
ATOM   4858  CD1 LEU A 320      38.908  -5.158 -20.176  1.00 15.37           C  
ATOM   4859  CD2 LEU A 320      41.134  -4.781 -21.318  1.00 15.42           C  
ATOM   4860  H   LEU A 320      39.230  -5.680 -24.308  1.00  0.00           H  
ATOM   4861  HA  LEU A 320      41.506  -6.809 -23.022  1.00  0.00           H  
ATOM   4862  HB3 LEU A 320      39.862  -7.411 -21.228  1.00  0.00           H  
ATOM   4863  HB2 LEU A 320      38.545  -6.950 -22.265  1.00  0.00           H  
ATOM   4864  HG  LEU A 320      39.203  -4.623 -22.215  1.00  0.00           H  
ATOM   4865 HD11 LEU A 320      38.708  -4.116 -19.928  1.00  0.00           H  
ATOM   4866 HD12 LEU A 320      37.952  -5.680 -20.225  1.00  0.00           H  
ATOM   4867 HD13 LEU A 320      39.468  -5.588 -19.346  1.00  0.00           H  
ATOM   4868 HD21 LEU A 320      41.212  -4.034 -20.531  1.00  0.00           H  
ATOM   4869 HD22 LEU A 320      41.818  -5.588 -21.064  1.00  0.00           H  
ATOM   4870 HD23 LEU A 320      41.492  -4.314 -22.235  1.00  0.00           H  
ATOM   4871  N   ARG A 321      41.457  -9.258 -23.231  1.00 19.42           N  
ATOM   4872  CA  ARG A 321      41.627 -10.695 -23.415  1.00 23.19           C  
ATOM   4873  C   ARG A 321      40.775 -11.506 -22.426  1.00 22.33           C  
ATOM   4874  O   ARG A 321      40.297 -12.581 -22.786  1.00 23.65           O  
ATOM   4875  CB  ARG A 321      43.122 -11.033 -23.225  1.00 27.86           C  
ATOM   4876  CG  ARG A 321      43.638 -12.153 -24.144  1.00 35.05           C  
ATOM   4877  CD  ARG A 321      44.045 -11.625 -25.530  1.00 42.24           C  
ATOM   4878  NE  ARG A 321      45.254 -10.785 -25.436  1.00 47.13           N  
ATOM   4879  CZ  ARG A 321      45.497  -9.621 -26.064  1.00 53.86           C  
ATOM   4880  NH1 ARG A 321      44.616  -9.075 -26.915  1.00 51.18           N  
ATOM   4881  NH2 ARG A 321      46.650  -8.983 -25.823  1.00 56.20           N1+
ATOM   4882  H   ARG A 321      42.210  -8.794 -22.731  1.00  0.00           H  
ATOM   4883  HA  ARG A 321      41.312 -10.957 -24.427  1.00  0.00           H  
ATOM   4884  HB3 ARG A 321      43.309 -11.296 -22.185  1.00  0.00           H  
ATOM   4885  HB2 ARG A 321      43.736 -10.146 -23.386  1.00  0.00           H  
ATOM   4886  HG3 ARG A 321      42.987 -13.027 -24.186  1.00  0.00           H  
ATOM   4887  HG2 ARG A 321      44.558 -12.502 -23.673  1.00  0.00           H  
ATOM   4888  HD3 ARG A 321      43.251 -10.945 -25.836  1.00  0.00           H  
ATOM   4889  HD2 ARG A 321      44.090 -12.394 -26.302  1.00  0.00           H  
ATOM   4890  HE  ARG A 321      45.978 -11.152 -24.835  1.00  0.00           H  
ATOM   4891 HH12 ARG A 321      44.808  -8.191 -27.362  1.00  0.00           H  
ATOM   4892 HH11 ARG A 321      43.735  -9.536 -27.091  1.00  0.00           H  
ATOM   4893 HH22 ARG A 321      46.853  -8.104 -26.275  1.00  0.00           H  
ATOM   4894 HH21 ARG A 321      47.321  -9.370 -25.176  1.00  0.00           H  
ATOM   4895  N   TYR A 322      40.615 -10.969 -21.201  1.00 21.42           N  
ATOM   4896  CA  TYR A 322      39.947 -11.617 -20.072  1.00 20.95           C  
ATOM   4897  C   TYR A 322      38.878 -10.674 -19.481  1.00 18.69           C  
ATOM   4898  O   TYR A 322      39.007 -10.264 -18.326  1.00 17.41           O  
ATOM   4899  CB  TYR A 322      40.998 -12.056 -19.018  1.00 23.90           C  
ATOM   4900  CG  TYR A 322      42.268 -12.664 -19.586  1.00 27.10           C  
ATOM   4901  CD2 TYR A 322      43.500 -12.006 -19.399  1.00 28.39           C  
ATOM   4902  CE2 TYR A 322      44.667 -12.489 -20.018  1.00 30.08           C  
ATOM   4903  CZ  TYR A 322      44.600 -13.631 -20.839  1.00 29.19           C  
ATOM   4904  OH  TYR A 322      45.723 -14.077 -21.473  1.00 31.00           O  
ATOM   4905  CE1 TYR A 322      43.375 -14.307 -21.008  1.00 29.82           C  
ATOM   4906  CD1 TYR A 322      42.214 -13.836 -20.368  1.00 27.66           C  
ATOM   4907  H   TYR A 322      41.055 -10.079 -20.992  1.00  0.00           H  
ATOM   4908  HA  TYR A 322      39.429 -12.516 -20.405  1.00  0.00           H  
ATOM   4909  HB3 TYR A 322      40.542 -12.763 -18.326  1.00  0.00           H  
ATOM   4910  HB2 TYR A 322      41.307 -11.199 -18.417  1.00  0.00           H  
ATOM   4911  HD2 TYR A 322      43.545 -11.109 -18.804  1.00  0.00           H  
ATOM   4912  HE2 TYR A 322      45.604 -11.968 -19.883  1.00  0.00           H  
ATOM   4913  HH  TYR A 322      45.573 -14.871 -21.991  1.00  0.00           H  
ATOM   4914  HE1 TYR A 322      43.320 -15.187 -21.633  1.00  0.00           H  
ATOM   4915  HD1 TYR A 322      41.274 -14.345 -20.521  1.00  0.00           H  
ATOM   4916  N   PRO A 323      37.844 -10.307 -20.277  1.00 15.96           N  
ATOM   4917  CA  PRO A 323      36.829  -9.329 -19.844  1.00 15.65           C  
ATOM   4918  C   PRO A 323      35.912  -9.830 -18.706  1.00 15.81           C  
ATOM   4919  O   PRO A 323      35.345  -9.003 -17.997  1.00 14.09           O  
ATOM   4920  CB  PRO A 323      36.066  -9.038 -21.144  1.00 14.99           C  
ATOM   4921  CG  PRO A 323      36.114 -10.349 -21.907  1.00 14.61           C  
ATOM   4922  CD  PRO A 323      37.521 -10.845 -21.603  1.00 15.28           C  
ATOM   4923  HA  PRO A 323      37.318  -8.415 -19.503  1.00  0.00           H  
ATOM   4924  HB3 PRO A 323      36.595  -8.268 -21.707  1.00  0.00           H  
ATOM   4925  HB2 PRO A 323      35.053  -8.678 -20.999  1.00  0.00           H  
ATOM   4926  HG3 PRO A 323      35.917 -10.239 -22.974  1.00  0.00           H  
ATOM   4927  HG2 PRO A 323      35.378 -11.043 -21.497  1.00  0.00           H  
ATOM   4928  HD2 PRO A 323      37.580 -11.933 -21.656  1.00  0.00           H  
ATOM   4929  HD3 PRO A 323      38.206 -10.422 -22.334  1.00  0.00           H
[truncated: 687,968 more chars]
