# Supplementary material for: Comparative structural insights and functional analysis for the distinct unbound states of Human AGO proteins
Source: Sci Rep. 2025 Mar 19;15:9432. doi: 10.1038/s41598-025-91849-5 (PMC11923369; doi:10.1038/s41598-025-91849-5)
Supplement: Supplementary file 21 — Supplementary Information 9. [file 41598_2025_91849_MOESM21_ESM.zip › sup_data_1/fig2_tabs1_tabs3_tabs4_tabs5_tabs6/AGO1/r1/rmsf.xvg]

# This file was created Tue Aug  2 22:36:05 2022
# Created by:
#                       :-) GROMACS - gmx rmsf, 2020.3 (-:
# 
# Executable:   /home/panos/programs/bin/gmx
# Data prefix:  /home/panos/programs
# Working dir:  /media/panos/Seagate Expansion Drive/AGO1/production
# Command line:
#   gmx rmsf -b 10000 -f prod_center.xtc -s prod.tpr -o rmsf.xvg -res
# gmx rmsf is part of G R O M A C S:
#
# Giant Rising Ordinary Mutants for A Clerical Setup
#
@    title "RMS fluctuation"
@    xaxis  label "Residue"
@    yaxis  label "(nm)"
@TYPE xy
    1   0.5812
    2   0.4210
    3   0.2791
    4   0.2092
    5   0.2240
    6   0.1536
    7   0.1533
    8   0.2472
    9   0.1047
   10   0.1218
   11   0.1165
   12   0.1754
   13   0.1136
   14   0.1277
   15   0.1284
   16   0.1020
   17   0.1761
   18   0.1181
   19   0.1368
   20   0.2065
   21   0.1067
   22   0.1286
   23   0.1036
   24   0.0998
   25   0.0999
   26   0.1091
   27   0.1384
   28   0.1187
   29   0.1622
   30   0.1506
   31   0.1408
   32   0.2187
   33   0.1578
   34   0.1874
   35   0.1575
   36   0.1865
   37   0.1638
   38   0.1795
   39   0.2120
   40   0.2102
   41   0.2469
   42   0.2273
   43   0.2845
   44   0.2733
   45   0.3035
   46   0.3477
   47   0.2624
   48   0.2290
   49   0.2125
   50   0.2299
   51   0.2164
   52   0.2198
   53   0.2129
   54   0.2199
   55   0.2126
   56   0.1909
   57   0.2236
   58   0.2541
   59   0.2339
   60   0.2137
   61   0.2682
   62   0.2831
   63   0.2571
   64   0.2635
   65   0.2681
   66   0.3317
   67   0.2536
   68   0.2228
   69   0.2471
   70   0.2736
   71   0.2513
   72   0.2480
   73   0.1603
   74   0.1356
   75   0.1545
   76   0.1450
   77   0.1640
   78   0.2463
   79   0.2225
   80   0.1569
   81   0.1701
   82   0.1401
   83   0.1655
   84   0.1869
   85   0.2071
   86   0.2036
   87   0.2122
   88   0.2595
   89   0.2720
   90   0.3012
   91   0.3542
   92   0.3424
   93   0.2696
   94   0.2861
   95   0.2723
   96   0.3418
   97   0.2838
   98   0.2882
   99   0.2547
  100   0.2720
  101   0.3090
  102   0.3435
  103   0.4451
  104   0.3916
  105   0.4077
  106   0.3264
  107   0.3255
  108   0.2945
  109   0.2648
  110   0.2869
  111   0.2390
  112   0.2411
  113   0.2253
  114   0.2558
  115   0.2468
  116   0.2122
  117   0.1784
  118   0.1940
  119   0.1624
  120   0.1462
  121   0.1339
  122   0.2401
  123   0.2127
  124   0.1336
  125   0.1663
  126   0.2083
  127   0.1412
  128   0.1459
  129   0.1796
  130   0.1851
  131   0.2108
  132   0.2601
  133   0.1936
  134   0.1644
  135   0.1578
  136   0.1372
  137   0.1807
  138   0.2164
  139   0.1355
  140   0.1265
  141   0.1950
  142   0.1247
  143   0.1153
  144   0.1237
  145   0.1196
  146   0.1169
  147   0.1196
  148   0.1097
  149   0.1318
  150   0.1460
  151   0.1220
  152   0.1297
  153   0.2160
  154   0.2088
  155   0.1441
  156   0.1422
  157   0.1406
  158   0.1463
  159   0.1437
  160   0.2028
  161   0.1272
  162   0.1120
  163   0.1451
  164   0.1418
  165   0.1552
  166   0.1933
  167   0.2807
  168   0.3040
  169   0.4510
  170   0.3456
  171   0.2503
  172   0.2209
  173   0.2078
  174   0.2222
  175   0.2205
  176   0.1701
  177   0.1988
  178   0.1446
  179   0.1575
  180   0.1221
  181   0.1592
  182   0.1559
  183   0.1321
  184   0.1506
  185   0.1104
  186   0.1207
  187   0.1328
  188   0.1769
  189   0.1055
  190   0.0993
  191   0.1808
  192   0.2470
  193   0.1612
  194   0.1176
  195   0.1041
  196   0.1194
  197   0.0970
  198   0.1336
  199   0.1364
  200   0.1533
  201   0.1794
  202   0.1696
  203   0.1673
  204   0.1554
  205   0.1494
  206   0.1538
  207   0.1838
  208   0.1712
  209   0.1829
  210   0.2255
  211   0.2290
  212   0.2823
  213   0.2722
  214   0.2044
  215   0.2756
  216   0.2933
  217   0.2629
  218   0.2749
  219   0.3304
  220   0.3761
  221   0.3665
  222   0.5316
  223   0.5160
  224   0.5517
  225   0.5656
  226   0.5150
  227   0.5486
  228   0.4456
  229   0.4934
  230   0.4331
  231   0.3786
  232   0.4274
  233   0.4521
  234   0.4294
  235   0.4005
  236   0.3947
  237   0.3772
  238   0.3863
  239   0.2804
  240   0.2966
  241   0.3591
  242   0.2706
  243   0.2274
  244   0.3120
  245   0.2454
  246   0.2027
  247   0.2501
  248   0.2208
  249   0.2826
  250   0.3190
  251   0.3980
  252   0.4821
  253   0.5656
  254   0.6579
  255   0.7518
  256   0.6417
  257   0.4145
  258   0.4151
  259   0.3100
  260   0.2993
  261   0.3263
  262   0.2457
  263   0.3049
  264   0.3250
  265   0.3016
  266   0.3314
  267   0.4490
  268   0.4312
  269   0.3839
  270   0.3718
  271   0.4212
  272   0.4492
  273   0.3789
  274   0.4204
  275   0.4329
  276   0.4593
  277   0.5036
  278   0.5805
  279   0.6095
  280   0.7243
  281   0.7041
  282   0.6578
  283   0.6539
  284   0.5554
  285   0.5329
  286   0.5083
  287   0.4673
  288   0.4391
  289   0.3872
  290   0.4282
  291   0.5108
  292   0.4597
  293   0.4288
  294   0.5391
  295   0.5661
  296   0.5361
  297   0.4818
  298   0.5819
  299   0.4749
  300   0.5194
  301   0.4202
  302   0.4369
  303   0.3901
  304   0.4126
  305   0.4510
  306   0.3433
  307   0.3150
  308   0.3095
  309   0.2656
  310   0.3157
  311   0.2957
  312   0.3275
  313   0.4232
  314   0.4117
  315   0.4808
  316   0.4351
  317   0.4170
  318   0.3426
  319   0.3437
  320   0.3152
  321   0.3183
  322   0.2887
  323   0.3381
  324   0.3115
  325   0.2645
  326   0.2369
  327   0.1724
  328   0.2057
  329   0.1793
  330   0.1662
  331   0.1610
  332   0.2213
  333   0.2004
  334   0.2531
  335   0.2809
  336   0.3299
  337   0.2456
  338   0.2701
  339   0.3368
  340   0.2849
  341   0.2356
  342   0.2410
  343   0.2352
  344   0.1828
  345   0.1858
  346   0.2135
  347   0.2342
  348   0.1522
  349   0.1870
  350   0.1621
  351   0.2392
  352   0.1564
  353   0.1327
  354   0.1405
  355   0.1766
  356   0.1764
  357   0.1382
  358   0.1898
  359   0.1502
  360   0.1281
  361   0.1365
  362   0.1545
  363   0.1351
  364   0.1336
  365   0.2127
  366   0.1769
  367   0.1314
  368   0.1629
  369   0.1329
  370   0.2125
  371   0.1816
  372   0.1429
  373   0.1515
  374   0.1438
  375   0.1356
  376   0.2008
  377   0.1927
  378   0.1562
  379   0.1343
  380   0.1333
  381   0.1956
  382   0.1435
  383   0.1759
  384   0.1783
  385   0.1745
  386   0.1254
  387   0.1141
  388   0.1553
  389   0.1338
  390   0.1376
  391   0.0997
  392   0.0907
  393   0.0928
  394   0.0834
  395   0.0956
  396   0.0984
  397   0.1011
  398   0.1407
  399   0.1265
  400   0.1400
  401   0.1468
  402   0.1368
  403   0.1933
  404   0.4221
  405   0.3185
  406   0.4408
  407   0.1669
  408   0.1810
  409   0.1468
  410   0.1520
  411   0.1210
  412   0.1702
  413   0.1907
  414   0.1141
  415   0.1321
  416   0.1514
  417   0.1802
  418   0.1650
  419   0.2583
  420   0.1520
  421   0.1553
  422   0.1611
  423   0.1361
  424   0.1516
  425   0.1664
  426   0.1338
  427   0.1599
  428   0.1891
  429   0.1664
  430   0.2460
  431   0.2119
  432   0.1931
  433   0.2060
  434   0.2222
  435   0.2292
  436   0.2572
  437   0.2649
  438   0.2753
  439   0.3100
  440   0.3349
  441   0.3875
  442   0.3304
  443   0.2720
  444   0.3546
  445   0.3001
  446   0.3098
  447   0.2494
  448   0.2464
  449   0.2832
  450   0.2395
  451   0.1904
  452   0.2054
  453   0.2203
  454   0.2144
  455   0.1617
  456   0.2092
  457   0.2308
  458   0.1474
  459   0.1356
  460   0.1999
  461   0.1748
  462   0.1324
  463   0.1423
  464   0.1438
  465   0.1592
  466   0.1684
  467   0.2427
  468   0.2050
  469   0.2679
  470   0.2207
  471   0.2423
  472   0.2549
  473   0.2584
  474   0.3155
  475   0.2851
  476   0.2966
  477   0.3829
  478   0.3021
  479   0.2903
  480   0.3319
  481   0.2957
  482   0.2579
  483   0.2763
  484   0.2898
  485   0.2717
  486   0.2455
  487   0.2969
  488   0.2992
  489   0.2509
  490   0.2588
  491   0.3100
  492   0.2939
  493   0.2681
  494   0.2815
  495   0.2245
  496   0.2126
  497   0.1777
  498   0.1736
  499   0.1925
  500   0.1876
  501   0.2046
  502   0.2232
  503   0.2278
  504   0.2864
  505   0.3045
  506   0.5154
  507   0.3739
  508   0.3005
  509   0.2604
  510   0.2150
  511   0.2220
  512   0.2463
  513   0.2158
  514   0.1849
  515   0.2286
  516   0.2283
  517   0.1928
  518   0.1861
  519   0.2173
  520   0.2394
  521   0.2293
  522   0.1937
  523   0.2117
  524   0.1683
  525   0.1702
  526   0.1586
  527   0.1821
  528   0.1944
  529   0.2511
  530   0.2480
  531   0.2963
  532   0.2192
  533   0.2271
  534   0.2550
  535   0.2891
  536   0.2176
  537   0.1929
  538   0.1712
  539   0.2112
  540   0.1740
  541   0.1537
  542   0.1357
  543   0.1505
  544   0.1416
  545   0.1238
  546   0.1175
  547   0.1352
  548   0.1468
  549   0.1095
  550   0.1205
  551   0.1410
  552   0.1412
  553   0.1321
  554   0.1213
  555   0.1318
  556   0.1032
  557   0.1200
  558   0.1206
  559   0.1256
  560   0.1559
  561   0.1675
  562   0.1965
  563   0.2134
  564   0.1712
  565   0.1576
  566   0.1728
  567   0.1663
  568   0.1739
  569   0.2773
  570   0.2247
  571   0.1578
  572   0.1361
  573   0.1205
  574   0.1017
  575   0.1143
  576   0.1087
  577   0.1167
  578   0.1391
  579   0.1633
  580   0.1896
  581   0.2841
  582   0.2706
  583   0.3505
  584   0.3667
  585   0.3848
  586   0.5279
  587   0.3871
  588   0.3962
  589   0.2853
  590   0.2159
  591   0.1901
  592   0.1855
  593   0.1571
  594   0.1342
  595   0.1305
  596   0.1174
  597   0.1141
  598   0.1247
  599   0.1553
  600   0.1352
  601   0.1321
  602   0.1366
  603   0.0972
  604   0.1394
  605   0.2270
  606   0.1207
  607   0.1465
  608   0.1361
  609   0.1603
  610   0.1766
  611   0.2030
  612   0.2058
  613   0.1799
  614   0.2425
  615   0.2172
  616   0.3478
  617   0.2096
  618   0.2542
  619   0.1675
  620   0.1407
  621   0.1900
  622   0.1808
  623   0.1363
  624   0.1594
  625   0.2753
  626   0.1508
  627   0.1380
  628   0.2480
  629   0.1854
  630   0.1453
  631   0.1491
  632   0.1797
  633   0.1954
  634   0.1434
  635   0.2133
  636   0.2439
  637   0.1831
  638   0.1797
  639   0.2963
  640   0.1981
  641   0.2000
  642   0.1479
  643   0.1636
  644   0.1698
  645   0.1225
  646   0.1107
  647   0.1307
  648   0.0962
  649   0.1165
  650   0.1405
  651   0.1436
  652   0.1667
  653   0.1995
  654   0.2414
  655   0.2020
  656   0.2370
  657   0.1623
  658   0.1639
  659   0.2492
  660   0.1648
  661   0.1698
  662   0.2156
  663   0.1710
  664   0.1283
  665   0.1589
  666   0.1796
  667   0.1468
  668   0.1390
  669   0.2315
  670   0.1924
  671   0.1578
  672   0.1590
  673   0.2047
  674   0.2304
  675   0.2057
  676   0.2280
  677   0.2957
  678   0.2483
  679   0.1736
  680   0.2411
  681   0.1540
  682   0.1310
  683   0.1348
  684   0.1070
  685   0.1160
  686   0.1028
  687   0.1246
  688   0.1260
  689   0.1825
  690   0.2855
  691   0.3439
  692   0.1098
  693   0.1265
  694   0.0900
  695   0.1121
  696   0.1059
  697   0.1145
  698   0.1238
  699   0.1476
  700   0.1859
  701   0.2185
  702   0.2017
  703   0.1539
  704   0.1518
  705   0.1329
  706   0.1446
  707   0.2336
  708   0.1458
  709   0.1199
  710   0.1102
  711   0.1006
  712   0.0920
  713   0.0838
  714   0.0750
  715   0.0836
  716   0.0808
  717   0.0900
  718   0.1059
  719   0.1058
  720   0.1415
  721   0.1019
  722   0.0941
  723   0.1483
  724   0.1323
  725   0.2191
  726   0.1297
  727   0.0982
  728   0.1042
  729   0.0755
  730   0.0822
  731   0.0755
  732   0.0833
  733   0.0956
  734   0.1082
  735   0.1098
  736   0.1194
  737   0.1584
  738   0.2207
  739   0.1312
  740   0.1269
  741   0.1111
  742   0.2131
  743   0.0940
  744   0.0778
  745   0.0874
  746   0.0705
  747   0.1345
  748   0.1024
  749   0.1445
  750   0.1379
  751   0.1150
  752   0.1488
  753   0.1263
  754   0.2864
  755   0.1401
  756   0.1157
  757   0.1002
  758   0.1262
  759   0.1499
  760   0.1152
  761   0.0755
  762   0.0946
  763   0.0831
  764   0.0646
  765   0.0689
  766   0.0901
  767   0.0755
  768   0.0722
  769   0.0785
  770   0.0987
  771   0.1212
  772   0.1563
  773   0.1706
  774   0.1400
  775   0.1036
  776   0.2343
  777   0.1084
  778   0.0951
  779   0.0922
  780   0.0953
  781   0.0765
  782   0.0818
  783   0.0972
  784   0.1012
  785   0.1274
  786   0.1114
  787   0.1186
  788   0.1934
  789   0.1534
  790   0.1542
  791   0.1542
  792   0.2305
  793   0.1880
  794   0.1838
  795   0.2179
  796   0.3028
  797   0.2716
  798   0.2323
  799   0.3360
  800   0.3922
  801   0.4530
  802   0.5248
  803   0.6263
  804   0.7112
  805   0.7783
  806   0.8858
  807   1.0170
  808   1.0829
  809   1.1470
  810   1.0407
  811   1.0320
  812   0.9455
  813   0.8008
  814   0.7595
  815   0.5762
  816   0.5620
  817   0.4035
  818   0.5353
  819   0.3287
  820   0.3020
  821   0.3646
  822   0.2743
  823   0.2435
  824   0.2450
  825   0.3265
  826   0.2263
  827   0.2033
  828   0.2647
  829   0.1891
  830   0.2010
  831   0.2523
  832   0.2093
  833   0.1753
  834   0.1939
  835   0.3229
  836   0.1484
  837   0.1457
  838   0.1503
  839   0.1423
  840   0.1752
