# Supplementary material for: Comparative structural insights and functional analysis for the distinct unbound states of Human AGO proteins
Source: Sci Rep. 2025 Mar 19;15:9432. doi: 10.1038/s41598-025-91849-5 (PMC11923369; doi:10.1038/s41598-025-91849-5)
Supplement: Supplementary file 21 — Supplementary Information 9. [file 41598_2025_91849_MOESM21_ESM.zip › sup_data_1/fig2_tabs1_tabs3_tabs4_tabs5_tabs6/AGO1/r2/rmsf.xvg]

# This file was created Wed Jul 12 02:31:56 2023
# Created by:
#                        :-) GROMACS - gmx rmsf, 2021 (-:
# 
# Executable:   /home/panos/programs/bin/gmx
# Data prefix:  /home/panos/programs
# Working dir:  /media/panos/206c1b5a-e5c5-4016-9bdd-177d61394396/sim/AGO1/production
# Command line:
#   gmx rmsf -b 20000 -f prod_center.xtc -s prod.tpr -o rmsf.xvg -res
# gmx rmsf is part of G R O M A C S:
#
# Great Red Owns Many ACres of Sand 
#
@    title "RMS fluctuation"
@    xaxis  label "Residue"
@    yaxis  label "(nm)"
@TYPE xy
    1   0.4325
    2   0.2842
    3   0.2249
    4   0.1820
    5   0.2077
    6   0.1224
    7   0.1066
    8   0.1960
    9   0.0894
   10   0.1164
   11   0.0939
   12   0.1284
   13   0.0833
   14   0.1038
   15   0.1175
   16   0.0861
   17   0.1341
   18   0.0875
   19   0.1021
   20   0.1572
   21   0.0790
   22   0.1042
   23   0.0763
   24   0.0748
   25   0.0730
   26   0.0827
   27   0.1184
   28   0.1012
   29   0.1354
   30   0.1215
   31   0.1093
   32   0.1961
   33   0.1197
   34   0.1407
   35   0.1166
   36   0.1467
   37   0.1224
   38   0.1310
   39   0.1777
   40   0.1757
   41   0.2236
   42   0.2105
   43   0.2850
   44   0.3024
   45   0.3018
   46   0.3376
   47   0.2463
   48   0.2280
   49   0.2101
   50   0.2071
   51   0.2142
   52   0.1878
   53   0.1614
   54   0.2230
   55   0.1976
   56   0.1723
   57   0.2099
   58   0.2323
   59   0.2114
   60   0.1946
   61   0.2665
   62   0.2597
   63   0.2325
   64   0.2596
   65   0.2506
   66   0.3002
   67   0.2111
   68   0.1987
   69   0.2148
   70   0.2231
   71   0.2207
   72   0.1522
   73   0.1243
   74   0.1086
   75   0.1320
   76   0.1263
   77   0.1468
   78   0.2011
   79   0.1963
   80   0.1268
   81   0.1239
   82   0.1054
   83   0.1150
   84   0.1342
   85   0.1483
   86   0.1501
   87   0.1614
   88   0.2093
   89   0.2247
   90   0.2721
   91   0.3169
   92   0.3157
   93   0.2420
   94   0.2577
   95   0.2547
   96   0.3552
   97   0.3022
   98   0.3160
   99   0.2649
  100   0.3209
  101   0.3962
  102   0.4898
  103   0.6932
  104   0.6542
  105   0.6620
  106   0.4544
  107   0.3905
  108   0.3139
  109   0.2579
  110   0.2863
  111   0.2159
  112   0.2047
  113   0.1838
  114   0.2123
  115   0.1592
  116   0.1709
  117   0.1303
  118   0.1511
  119   0.1270
  120   0.1104
  121   0.0967
  122   0.1757
  123   0.1901
  124   0.0999
  125   0.1443
  126   0.1751
  127   0.1109
  128   0.1078
  129   0.1441
  130   0.1509
  131   0.1431
  132   0.2285
  133   0.1926
  134   0.1621
  135   0.1365
  136   0.1116
  137   0.1656
  138   0.1850
  139   0.1065
  140   0.1041
  141   0.1676
  142   0.0936
  143   0.0872
  144   0.1035
  145   0.0979
  146   0.0915
  147   0.1097
  148   0.0921
  149   0.1202
  150   0.1494
  151   0.1127
  152   0.1185
  153   0.1786
  154   0.2064
  155   0.1333
  156   0.1336
  157   0.1352
  158   0.1462
  159   0.1474
  160   0.2280
  161   0.1225
  162   0.1002
  163   0.1394
  164   0.1368
  165   0.1655
  166   0.2031
  167   0.3031
  168   0.3189
  169   0.4765
  170   0.3419
  171   0.2867
  172   0.2164
  173   0.1931
  174   0.1874
  175   0.1787
  176   0.1422
  177   0.1689
  178   0.1286
  179   0.1350
  180   0.1132
  181   0.1339
  182   0.1151
  183   0.1173
  184   0.1580
  185   0.0929
  186   0.1010
  187   0.1159
  188   0.1246
  189   0.0925
  190   0.0927
  191   0.2144
  192   0.1928
  193   0.1484
  194   0.0938
  195   0.0856
  196   0.1090
  197   0.0780
  198   0.1137
  199   0.1172
  200   0.1302
  201   0.1323
  202   0.1185
  203   0.1313
  204   0.1287
  205   0.1355
  206   0.1437
  207   0.1315
  208   0.1252
  209   0.1741
  210   0.1365
  211   0.1504
  212   0.1827
  213   0.1956
  214   0.1584
  215   0.2012
  216   0.2052
  217   0.1973
  218   0.2153
  219   0.2606
  220   0.2927
  221   0.2771
  222   0.4212
  223   0.3539
  224   0.2941
  225   0.4274
  226   0.5005
  227   0.4993
  228   0.5489
  229   0.5141
  230   0.4229
  231   0.3357
  232   0.3793
  233   0.4184
  234   0.3794
  235   0.3324
  236   0.3461
  237   0.3440
  238   0.3424
  239   0.2285
  240   0.2744
  241   0.3253
  242   0.2321
  243   0.2060
  244   0.3235
  245   0.2469
  246   0.1976
  247   0.2464
  248   0.1866
  249   0.2166
  250   0.2345
  251   0.2429
  252   0.2768
  253   0.3682
  254   0.3780
  255   0.4889
  256   0.4398
  257   0.3191
  258   0.3597
  259   0.2746
  260   0.2717
  261   0.2871
  262   0.2402
  263   0.3152
  264   0.3387
  265   0.2858
  266   0.2884
  267   0.4164
  268   0.3637
  269   0.2877
  270   0.2514
  271   0.2836
  272   0.3313
  273   0.2988
  274   0.3335
  275   0.3330
  276   0.3745
  277   0.3744
  278   0.4636
  279   0.4582
  280   0.5650
  281   0.5563
  282   0.5343
  283   0.5289
  284   0.4486
  285   0.3996
  286   0.3997
  287   0.3315
  288   0.2981
  289   0.2590
  290   0.2631
  291   0.3347
  292   0.3161
  293   0.2610
  294   0.3342
  295   0.3721
  296   0.3662
  297   0.3059
  298   0.3572
  299   0.2905
  300   0.3265
  301   0.2506
  302   0.2976
  303   0.2648
  304   0.2718
  305   0.3575
  306   0.2464
  307   0.2525
  308   0.2430
  309   0.2216
  310   0.3016
  311   0.2783
  312   0.3359
  313   0.4427
  314   0.4254
  315   0.5166
  316   0.4509
  317   0.3840
  318   0.3080
  319   0.2853
  320   0.2299
  321   0.1953
  322   0.1902
  323   0.2017
  324   0.1876
  325   0.1684
  326   0.1585
  327   0.1357
  328   0.1837
  329   0.1692
  330   0.1690
  331   0.1603
  332   0.2023
  333   0.1820
  334   0.2555
  335   0.2647
  336   0.3833
  337   0.2496
  338   0.2669
  339   0.3241
  340   0.2905
  341   0.2023
  342   0.2213
  343   0.2254
  344   0.1835
  345   0.1656
  346   0.1890
  347   0.2327
  348   0.1396
  349   0.1424
  350   0.1544
  351   0.1945
  352   0.1273
  353   0.1037
  354   0.1172
  355   0.1542
  356   0.1248
  357   0.1122
  358   0.1774
  359   0.1405
  360   0.1120
  361   0.1214
  362   0.2398
  363   0.1428
  364   0.1196
  365   0.2002
  366   0.1974
  367   0.1399
  368   0.1504
  369   0.1519
  370   0.2005
  371   0.1748
  372   0.1378
  373   0.1329
  374   0.1219
  375   0.1210
  376   0.1892
  377   0.1374
  378   0.1206
  379   0.1080
  380   0.1139
  381   0.1894
  382   0.1185
  383   0.1410
  384   0.1506
  385   0.1492
  386   0.0998
  387   0.0917
  388   0.1300
  389   0.1131
  390   0.1303
  391   0.0836
  392   0.0679
  393   0.0771
  394   0.0748
  395   0.0888
  396   0.0992
  397   0.1002
  398   0.1424
  399   0.1323
  400   0.1336
  401   0.1063
  402   0.1236
  403   0.1792
  404   0.3829
  405   0.3105
  406   0.3304
  407   0.1482
  408   0.1685
  409   0.1244
  410   0.1456
  411   0.1160
  412   0.1694
  413   0.1904
  414   0.0978
  415   0.1203
  416   0.1066
  417   0.1813
  418   0.1509
  419   0.2498
  420   0.1543
  421   0.1470
  422   0.1512
  423   0.1300
  424   0.1124
  425   0.1489
  426   0.1111
  427   0.1236
  428   0.1588
  429   0.1437
  430   0.1884
  431   0.1606
  432   0.1467
  433   0.1428
  434   0.1608
  435   0.1590
  436   0.1848
  437   0.1770
  438   0.1948
  439   0.2194
  440   0.2756
  441   0.3469
  442   0.2550
  443   0.2100
  444   0.2814
  445   0.2386
  446   0.2756
  447   0.2090
  448   0.2005
  449   0.2413
  450   0.2167
  451   0.1644
  452   0.1728
  453   0.1931
  454   0.2089
  455   0.1494
  456   0.1938
  457   0.2339
  458   0.1518
  459   0.1331
  460   0.2085
  461   0.1785
  462   0.1305
  463   0.1322
  464   0.1382
  465   0.1424
  466   0.1572
  467   0.2237
  468   0.1731
  469   0.2334
  470   0.1652
  471   0.1671
  472   0.1998
  473   0.1847
  474   0.2386
  475   0.2174
  476   0.1976
  477   0.2914
  478   0.1949
  479   0.1862
  480   0.2303
  481   0.1967
  482   0.1658
  483   0.1824
  484   0.1835
  485   0.1861
  486   0.1709
  487   0.2112
  488   0.2046
  489   0.1653
  490   0.1721
  491   0.2152
  492   0.1906
  493   0.1897
  494   0.2081
  495   0.1613
  496   0.1500
  497   0.2621
  498   0.1271
  499   0.1373
  500   0.1429
  501   0.1544
  502   0.1666
  503   0.1707
  504   0.2005
  505   0.2561
  506   0.4228
  507   0.2721
  508   0.1997
  509   0.1844
  510   0.1979
  511   0.1598
  512   0.1653
  513   0.1566
  514   0.1308
  515   0.1577
  516   0.1599
  517   0.1250
  518   0.1126
  519   0.1337
  520   0.1639
  521   0.1550
  522   0.1261
  523   0.1496
  524   0.1179
  525   0.1176
  526   0.1256
  527   0.1359
  528   0.1609
  529   0.2030
  530   0.2003
  531   0.2692
  532   0.1870
  533   0.1865
  534   0.2190
  535   0.2736
  536   0.2086
  537   0.1851
  538   0.1736
  539   0.2057
  540   0.1664
  541   0.1478
  542   0.1358
  543   0.1406
  544   0.1484
  545   0.1172
  546   0.1123
  547   0.1249
  548   0.1232
  549   0.0931
  550   0.0933
  551   0.1106
  552   0.1214
  553   0.0879
  554   0.0861
  555   0.0996
  556   0.0907
  557   0.0965
  558   0.0952
  559   0.1121
  560   0.1545
  561   0.1755
  562   0.2116
  563   0.2290
  564   0.2164
  565   0.2007
  566   0.1838
  567   0.2167
  568   0.2059
  569   0.2556
  570   0.2144
  571   0.1333
  572   0.1001
  573   0.0976
  574   0.0832
  575   0.0985
  576   0.0897
  577   0.1053
  578   0.1198
  579   0.1266
  580   0.1523
  581   0.2096
  582   0.1883
  583   0.2189
  584   0.2573
  585   0.2673
  586   0.3754
  587   0.2763
  588   0.3113
  589   0.2729
  590   0.1601
  591   0.1386
  592   0.1274
  593   0.1362
  594   0.1055
  595   0.1053
  596   0.1098
  597   0.0839
  598   0.0895
  599   0.1098
  600   0.1080
  601   0.1083
  602   0.1151
  603   0.0884
  604   0.0976
  605   0.0866
  606   0.0920
  607   0.1110
  608   0.0958
  609   0.1143
  610   0.1366
  611   0.1497
  612   0.1479
  613   0.1834
  614   0.2330
  615   0.2207
  616   0.4290
  617   0.2704
  618   0.2655
  619   0.2301
  620   0.1645
  621   0.2173
  622   0.1896
  623   0.1304
  624   0.1459
  625   0.3037
  626   0.1315
  627   0.1157
  628   0.2091
  629   0.1590
  630   0.1121
  631   0.1198
  632   0.1414
  633   0.1297
  634   0.1114
  635   0.1695
  636   0.2098
  637   0.1495
  638   0.1443
  639   0.2804
  640   0.2150
  641   0.1622
  642   0.1190
  643   0.1352
  644   0.1382
  645   0.1056
  646   0.0996
  647   0.1276
  648   0.0809
  649   0.1069
  650   0.1239
  651   0.1595
  652   0.1932
  653   0.2436
  654   0.3099
  655   0.2542
  656   0.3112
  657   0.1809
  658   0.1749
  659   0.2401
  660   0.1806
  661   0.1687
  662   0.2096
  663   0.2317
  664   0.1311
  665   0.1572
  666   0.1829
  667   0.1402
  668   0.1300
  669   0.2337
  670   0.1717
  671   0.1404
  672   0.1376
  673   0.1868
  674   0.1895
  675   0.1772
  676   0.1832
  677   0.2755
  678   0.2224
  679   0.1403
  680   0.2361
  681   0.1287
  682   0.1140
  683   0.1210
  684   0.0985
  685   0.1289
  686   0.0921
  687   0.1204
  688   0.1266
  689   0.2063
  690   0.3577
  691   0.3340
  692   0.1123
  693   0.1343
  694   0.0765
  695   0.1043
  696   0.0773
  697   0.0844
  698   0.0915
  699   0.1115
  700   0.1641
  701   0.1999
  702   0.1834
  703   0.1291
  704   0.1220
  705   0.1119
  706   0.1278
  707   0.2413
  708   0.1351
  709   0.0912
  710   0.1274
  711   0.0830
  712   0.0739
  713   0.0747
  714   0.0663
  715   0.0682
  716   0.0678
  717   0.0720
  718   0.0885
  719   0.0889
  720   0.1272
  721   0.0861
  722   0.0964
  723   0.1605
  724   0.1367
  725   0.1671
  726   0.1346
  727   0.0938
  728   0.1011
  729   0.0718
  730   0.0742
  731   0.0718
  732   0.0890
  733   0.0891
  734   0.2031
  735   0.1401
  736   0.1652
  737   0.2577
  738   0.3308
  739   0.2270
  740   0.1962
  741   0.1648
  742   0.2278
  743   0.0910
  744   0.0756
  745   0.0908
  746   0.0707
  747   0.1384
  748   0.0950
  749   0.1416
  750   0.1206
  751   0.1074
  752   0.1506
  753   0.1141
  754   0.2547
  755   0.1391
  756   0.1102
  757   0.0892
  758   0.1143
  759   0.1442
  760   0.1122
  761   0.0725
  762   0.0946
  763   0.0925
  764   0.0644
  765   0.0641
  766   0.0946
  767   0.0805
  768   0.0658
  769   0.0786
  770   0.0796
  771   0.1168
  772   0.0902
  773   0.1482
  774   0.1423
  775   0.1037
  776   0.1829
  777   0.1003
  778   0.0847
  779   0.0957
  780   0.0951
  781   0.0741
  782   0.0735
  783   0.0822
  784   0.0858
  785   0.1249
  786   0.0853
  787   0.0912
  788   0.1391
  789   0.1286
  790   0.1162
  791   0.1063
  792   0.2008
  793   0.1007
  794   0.1101
  795   0.2019
  796   0.1945
  797   0.1615
  798   0.1603
  799   0.2342
  800   0.2479
  801   0.2686
  802   0.3213
  803   0.3728
  804   0.3953
  805   0.3966
  806   0.4909
  807   0.6207
  808   0.7361
  809   0.7651
  810   0.6659
  811   0.6519
  812   0.5905
  813   0.4288
  814   0.4321
  815   0.3561
  816   0.3502
  817   0.2215
  818   0.2598
  819   0.2491
  820   0.2018
  821   0.2717
  822   0.1896
  823   0.1690
  824   0.1707
  825   0.2520
  826   0.1690
  827   0.1646
  828   0.1972
  829   0.1237
  830   0.1270
  831   0.1970
  832   0.1427
  833   0.1122
  834   0.1300
  835   0.2657
  836   0.0923
  837   0.0852
  838   0.0951
  839   0.1000
  840   0.1305
