# Supplementary material for: Comparative structural insights and functional analysis for the distinct unbound states of Human AGO proteins
Source: Sci Rep. 2025 Mar 19;15:9432. doi: 10.1038/s41598-025-91849-5 (PMC11923369; doi:10.1038/s41598-025-91849-5)
Supplement: Supplementary file 21 — Supplementary Information 9. [file 41598_2025_91849_MOESM21_ESM.zip › sup_data_1/fig2_tabs1_tabs3_tabs4_tabs5_tabs6/AGO1/r3/rmsf.xvg]

# This file was created Sun Jul 14 14:16:18 2024
# Created by:
#                       :-) GROMACS - gmx rmsf, 2024.1 (-:
# 
# Executable:   /home/panos/gromacs2024_1/bin/gmx
# Data prefix:  /home/panos/gromacs2024_1
# Working dir:  /media/panos/206c1b5a-e5c5-4016-9bdd-177d61394396/ago_sim3/AGO1/production
# Command line:
#   gmx rmsf -b 20000 -f prod_center.xtc -s prod.tpr -o rmsf.xvg -res
# gmx rmsf is part of G R O M A C S:
#
# GROwing Monsters And Cloning Shrimps
#
@    title "RMS fluctuation"
@    xaxis  label "Residue"
@    yaxis  label "(nm)"
@TYPE xy
    1   0.6647
    2   0.5183
    3   0.3019
    4   0.1957
    5   0.2300
    6   0.1500
    7   0.1362
    8   0.2087
    9   0.1247
   10   0.1431
   11   0.1348
   12   0.1608
   13   0.1027
   14   0.1253
   15   0.1303
   16   0.1053
   17   0.1667
   18   0.1015
   19   0.1134
   20   0.1639
   21   0.0826
   22   0.1005
   23   0.0744
   24   0.0696
   25   0.0798
   26   0.0811
   27   0.1298
   28   0.0958
   29   0.1468
   30   0.1396
   31   0.1190
   32   0.1947
   33   0.1337
   34   0.1624
   35   0.1350
   36   0.1549
   37   0.1397
   38   0.1480
   39   0.1814
   40   0.1715
   41   0.1924
   42   0.1691
   43   0.2174
   44   0.2084
   45   0.2559
   46   0.3557
   47   0.2201
   48   0.1714
   49   0.2369
   50   0.1343
   51   0.1423
   52   0.1670
   53   0.1342
   54   0.1364
   55   0.1474
   56   0.1329
   57   0.1454
   58   0.1607
   59   0.1654
   60   0.1609
   61   0.2160
   62   0.1786
   63   0.1920
   64   0.2182
   65   0.2151
   66   0.2734
   67   0.1913
   68   0.1661
   69   0.1862
   70   0.2324
   71   0.2450
   72   0.2169
   73   0.1252
   74   0.1111
   75   0.1221
   76   0.1164
   77   0.1305
   78   0.2293
   79   0.1904
   80   0.1305
   81   0.1370
   82   0.1170
   83   0.1274
   84   0.1556
   85   0.1582
   86   0.1584
   87   0.1621
   88   0.1884
   89   0.2014
   90   0.2028
   91   0.2369
   92   0.2312
   93   0.2105
   94   0.2081
   95   0.1969
   96   0.2555
   97   0.1990
   98   0.2011
   99   0.1731
  100   0.2057
  101   0.2408
  102   0.2270
  103   0.2411
  104   0.2015
  105   0.2621
  106   0.2321
  107   0.1662
  108   0.2214
  109   0.1747
  110   0.2175
  111   0.1763
  112   0.1853
  113   0.1820
  114   0.2157
  115   0.1790
  116   0.1876
  117   0.1563
  118   0.1747
  119   0.1497
  120   0.1346
  121   0.1141
  122   0.2270
  123   0.2006
  124   0.1225
  125   0.1542
  126   0.1876
  127   0.1406
  128   0.1314
  129   0.1729
  130   0.1840
  131   0.1989
  132   0.2662
  133   0.2186
  134   0.1796
  135   0.1589
  136   0.1382
  137   0.1662
  138   0.1951
  139   0.1268
  140   0.1161
  141   0.1854
  142   0.1073
  143   0.1008
  144   0.1108
  145   0.0996
  146   0.0924
  147   0.1101
  148   0.0824
  149   0.1039
  150   0.1236
  151   0.0896
  152   0.0918
  153   0.1233
  154   0.1491
  155   0.1020
  156   0.1000
  157   0.1001
  158   0.1094
  159   0.0997
  160   0.1748
  161   0.0986
  162   0.0869
  163   0.0969
  164   0.1111
  165   0.1276
  166   0.1742
  167   0.2737
  168   0.2823
  169   0.4668
  170   0.3181
  171   0.2708
  172   0.2196
  173   0.1888
  174   0.1739
  175   0.1650
  176   0.1317
  177   0.1572
  178   0.1339
  179   0.1390
  180   0.1074
  181   0.1389
  182   0.1001
  183   0.0911
  184   0.1162
  185   0.0851
  186   0.0986
  187   0.1215
  188   0.1418
  189   0.1002
  190   0.0977
  191   0.1413
  192   0.2072
  193   0.1700
  194   0.1106
  195   0.0939
  196   0.1142
  197   0.0777
  198   0.1091
  199   0.0902
  200   0.1113
  201   0.1296
  202   0.1192
  203   0.1307
  204   0.1221
  205   0.1332
  206   0.1233
  207   0.1403
  208   0.1271
  209   0.1888
  210   0.1579
  211   0.1634
  212   0.1896
  213   0.2052
  214   0.1511
  215   0.1884
  216   0.1945
  217   0.1934
  218   0.1845
  219   0.2110
  220   0.2558
  221   0.2414
  222   0.3919
  223   0.3899
  224   0.4080
  225   0.3521
  226   0.3318
  227   0.3081
  228   0.2564
  229   0.3171
  230   0.2891
  231   0.2644
  232   0.2946
  233   0.3249
  234   0.2842
  235   0.2763
  236   0.2792
  237   0.2596
  238   0.2663
  239   0.1905
  240   0.2133
  241   0.2550
  242   0.1843
  243   0.1656
  244   0.2209
  245   0.1658
  246   0.1459
  247   0.1787
  248   0.1546
  249   0.1838
  250   0.2146
  251   0.2372
  252   0.2701
  253   0.3031
  254   0.2970
  255   0.3475
  256   0.2908
  257   0.2386
  258   0.2877
  259   0.1905
  260   0.2015
  261   0.1860
  262   0.1796
  263   0.2481
  264   0.2444
  265   0.2367
  266   0.2581
  267   0.3660
  268   0.3640
  269   0.2861
  270   0.2701
  271   0.3080
  272   0.3433
  273   0.2930
  274   0.3320
  275   0.3451
  276   0.3796
  277   0.4079
  278   0.4842
  279   0.4992
  280   0.6000
  281   0.5962
  282   0.5624
  283   0.5611
  284   0.4710
  285   0.4350
  286   0.4263
  287   0.3594
  288   0.3263
  289   0.2767
  290   0.2950
  291   0.3674
  292   0.3139
  293   0.2797
  294   0.3489
  295   0.3852
  296   0.3504
  297   0.3096
  298   0.3588
  299   0.3136
  300   0.3402
  301   0.2700
  302   0.3006
  303   0.2554
  304   0.2783
  305   0.3496
  306   0.2435
  307   0.2373
  308   0.2341
  309   0.1995
  310   0.2461
  311   0.2108
  312   0.2595
  313   0.3920
  314   0.4384
  315   0.4052
  316   0.3653
  317   0.2971
  318   0.2543
  319   0.2665
  320   0.2177
  321   0.2197
  322   0.2086
  323   0.2189
  324   0.2040
  325   0.1856
  326   0.1572
  327   0.1311
  328   0.1434
  329   0.1289
  330   0.1207
  331   0.1208
  332   0.1961
  333   0.1641
  334   0.2223
  335   0.2362
  336   0.3224
  337   0.2326
  338   0.2336
  339   0.2726
  340   0.2669
  341   0.2326
  342   0.2006
  343   0.2143
  344   0.1960
  345   0.1619
  346   0.1888
  347   0.2463
  348   0.1717
  349   0.1753
  350   0.1892
  351   0.1692
  352   0.1391
  353   0.1105
  354   0.1247
  355   0.1790
  356   0.1101
  357   0.1088
  358   0.1751
  359   0.1552
  360   0.0926
  361   0.1094
  362   0.2275
  363   0.1371
  364   0.1135
  365   0.1670
  366   0.1679
  367   0.1284
  368   0.1583
  369   0.1467
  370   0.1933
  371   0.1740
  372   0.1489
  373   0.1488
  374   0.1463
  375   0.1160
  376   0.1879
  377   0.1810
  378   0.1419
  379   0.1104
  380   0.1069
  381   0.1826
  382   0.1138
  383   0.1833
  384   0.1307
  385   0.1306
  386   0.0968
  387   0.0850
  388   0.1292
  389   0.1119
  390   0.1061
  391   0.0850
  392   0.0795
  393   0.0943
  394   0.0862
  395   0.1113
  396   0.1231
  397   0.1160
  398   0.1627
  399   0.1419
  400   0.1397
  401   0.1128
  402   0.1216
  403   0.1518
  404   0.3389
  405   0.2533
  406   0.2406
  407   0.1429
  408   0.1791
  409   0.1418
  410   0.1966
  411   0.1596
  412   0.2884
  413   0.3074
  414   0.1996
  415   0.2050
  416   0.1791
  417   0.2808
  418   0.2287
  419   0.2741
  420   0.1548
  421   0.1647
  422   0.1481
  423   0.1403
  424   0.1434
  425   0.1652
  426   0.1296
  427   0.1364
  428   0.1881
  429   0.1614
  430   0.2173
  431   0.1814
  432   0.1712
  433   0.1703
  434   0.1845
  435   0.1839
  436   0.2067
  437   0.2042
  438   0.2183
  439   0.2449
  440   0.2869
  441   0.3738
  442   0.2822
  443   0.2359
  444   0.3093
  445   0.2669
  446   0.2918
  447   0.2282
  448   0.2169
  449   0.2765
  450   0.2311
  451   0.1843
  452   0.1965
  453   0.2168
  454   0.2172
  455   0.1677
  456   0.2190
  457   0.2404
  458   0.1578
  459   0.1474
  460   0.2157
  461   0.1804
  462   0.1485
  463   0.1533
  464   0.1527
  465   0.1663
  466   0.1814
  467   0.2938
  468   0.2097
  469   0.2632
  470   0.1927
  471   0.2023
  472   0.2199
  473   0.2178
  474   0.2739
  475   0.2304
  476   0.2324
  477   0.3215
  478   0.2451
  479   0.2286
  480   0.2542
  481   0.2273
  482   0.1930
  483   0.2062
  484   0.2144
  485   0.2155
  486   0.1950
  487   0.2292
  488   0.2371
  489   0.1984
  490   0.2046
  491   0.2502
  492   0.2304
  493   0.2149
  494   0.2527
  495   0.1897
  496   0.1765
  497   0.1566
  498   0.1487
  499   0.1589
  500   0.1572
  501   0.1694
  502   0.1832
  503   0.1873
  504   0.2157
  505   0.2610
  506   0.4373
  507   0.3021
  508   0.2491
  509   0.2038
  510   0.1655
  511   0.1633
  512   0.1819
  513   0.1696
  514   0.1363
  515   0.1694
  516   0.1802
  517   0.1435
  518   0.1261
  519   0.1419
  520   0.1727
  521   0.1731
  522   0.1488
  523   0.1721
  524   0.1329
  525   0.1332
  526   0.1322
  527   0.1436
  528   0.1701
  529   0.2213
  530   0.2145
  531   0.2760
  532   0.1950
  533   0.1992
  534   0.2296
  535   0.2720
  536   0.2218
  537   0.1951
  538   0.1807
  539   0.2183
  540   0.1737
  541   0.1602
  542   0.1369
  543   0.1471
  544   0.1578
  545   0.1247
  546   0.1138
  547   0.1248
  548   0.1365
  549   0.1066
  550   0.1243
  551   0.1218
  552   0.1355
  553   0.1236
  554   0.1100
  555   0.1195
  556   0.1018
  557   0.1124
  558   0.1164
  559   0.1480
  560   0.1942
  561   0.2197
  562   0.2436
  563   0.2082
  564   0.1698
  565   0.1809
  566   0.1436
  567   0.1701
  568   0.1479
  569   0.2286
  570   0.1943
  571   0.1331
  572   0.1103
  573   0.1061
  574   0.0804
  575   0.0918
  576   0.0789
  577   0.0906
  578   0.1133
  579   0.1215
  580   0.1506
  581   0.2249
  582   0.2222
  583   0.2456
  584   0.2903
  585   0.3102
  586   0.3377
  587   0.2411
  588   0.2736
  589   0.1961
  590   0.1518
  591   0.1397
  592   0.1295
  593   0.1316
  594   0.0963
  595   0.0934
  596   0.0937
  597   0.0788
  598   0.1055
  599   0.1179
  600   0.1146
  601   0.1103
  602   0.1287
  603   0.0956
  604   0.1254
  605   0.2375
  606   0.0819
  607   0.1070
  608   0.0973
  609   0.1258
  610   0.1266
  611   0.1561
  612   0.1313
  613   0.1475
  614   0.1590
  615   0.1611
  616   0.3247
  617   0.1819
  618   0.2215
  619   0.1720
  620   0.1251
  621   0.1707
  622   0.1617
  623   0.1244
  624   0.1450
  625   0.2601
  626   0.1357
  627   0.1264
  628   0.2168
  629   0.1907
  630   0.1250
  631   0.1399
  632   0.1770
  633   0.1596
  634   0.1406
  635   0.1977
  636   0.2622
  637   0.1822
  638   0.1784
  639   0.3190
  640   0.2355
  641   0.1808
  642   0.1316
  643   0.1430
  644   0.1360
  645   0.1091
  646   0.0978
  647   0.1204
  648   0.0747
  649   0.0975
  650   0.1164
  651   0.1280
  652   0.1606
  653   0.1711
  654   0.2780
  655   0.2238
  656   0.2362
  657   0.1601
  658   0.1525
  659   0.2493
  660   0.1462
  661   0.1609
  662   0.2363
  663   0.1738
  664   0.1209
  665   0.1566
  666   0.1685
  667   0.1363
  668   0.1274
  669   0.1853
  670   0.1718
  671   0.1449
  672   0.1437
  673   0.1872
  674   0.1957
  675   0.1840
  676   0.2051
  677   0.2767
  678   0.2370
  679   0.1579
  680   0.2102
  681   0.1341
  682   0.1143
  683   0.1145
  684   0.0982
  685   0.1248
  686   0.0918
  687   0.0993
  688   0.1221
  689   0.1701
  690   0.2005
  691   0.3207
  692   0.0829
  693   0.1162
  694   0.0732
  695   0.0862
  696   0.0808
  697   0.0811
  698   0.1075
  699   0.1285
  700   0.2023
  701   0.2596
  702   0.2364
  703   0.1844
  704   0.1531
  705   0.1594
  706   0.1607
  707   0.2784
  708   0.1603
  709   0.1168
  710   0.1274
  711   0.1016
  712   0.0897
  713   0.0901
  714   0.0733
  715   0.0766
  716   0.0757
  717   0.0735
  718   0.0900
  719   0.1042
  720   0.1284
  721   0.0893
  722   0.0852
  723   0.1895
  724   0.1230
  725   0.2108
  726   0.1998
  727   0.1192
  728   0.1055
  729   0.0764
  730   0.0722
  731   0.0912
  732   0.1094
  733   0.1718
  734   0.2893
  735   0.1796
  736   0.2092
  737   0.3101
  738   0.3130
  739   0.2393
  740   0.2815
  741   0.1596
  742   0.1844
  743   0.0957
  744   0.0758
  745   0.0902
  746   0.0792
  747   0.1182
  748   0.1054
  749   0.1485
  750   0.1339
  751   0.1174
  752   0.1580
  753   0.1216
  754   0.2678
  755   0.1397
  756   0.1169
  757   0.1013
  758   0.1268
  759   0.1546
  760   0.1188
  761   0.0812
  762   0.1069
  763   0.1048
  764   0.0729
  765   0.0805
  766   0.0981
  767   0.1012
  768   0.0740
  769   0.1056
  770   0.0817
  771   0.0963
  772   0.1318
  773   0.1191
  774   0.1567
  775   0.1510
  776   0.2490
  777   0.1206
  778   0.1073
  779   0.1341
  780   0.1076
  781   0.0707
  782   0.0693
  783   0.0751
  784   0.0797
  785   0.1203
  786   0.0782
  787   0.0837
  788   0.1439
  789   0.1079
  790   0.1055
  791   0.1082
  792   0.1967
  793   0.1154
  794   0.1191
  795   0.2113
  796   0.1735
  797   0.1411
  798   0.1844
  799   0.2965
  800   0.3620
  801   0.4263
  802   0.5275
  803   0.6654
  804   0.5947
  805   0.5979
  806   0.5172
  807   0.5223
  808   0.4671
  809   0.5030
  810   0.3893
  811   0.3089
  812   0.3779
  813   0.3269
  814   0.4535
  815   0.3305
  816   0.4239
  817   0.3528
  818   0.3418
  819   0.1860
  820   0.1516
  821   0.2264
  822   0.1657
  823   0.1645
  824   0.1440
  825   0.2220
  826   0.1453
  827   0.1372
  828   0.1939
  829   0.1273
  830   0.1471
  831   0.2086
  832   0.1671
  833   0.1261
  834   0.1529
  835   0.2812
  836   0.1159
  837   0.0963
  838   0.1029
  839   0.0977
  840   0.1276
