# Supplementary material for: Comparative structural insights and functional analysis for the distinct unbound states of Human AGO proteins
Source: Sci Rep. 2025 Mar 19;15:9432. doi: 10.1038/s41598-025-91849-5 (PMC11923369; doi:10.1038/s41598-025-91849-5)
Supplement: Supplementary file 21 — Supplementary Information 9. [file 41598_2025_91849_MOESM21_ESM.zip › sup_data_1/fig2_tabs1_tabs3_tabs4_tabs5_tabs6/AGO2/r1/rmsf.xvg]

# This file was created Thu Jul  6 14:24:58 2023
# Created by:
#                       :-) GROMACS - gmx rmsf, 2020.3 (-:
# 
# Executable:   /home/panos/programs/bin/gmx
# Data prefix:  /home/panos/programs
# Working dir:  /media/panos/Seagate Expansion Drive/AGO2-WT/production
# Command line:
#   gmx rmsf -f prod_center.xtc -s prod.tpr -b 20000 -o rmsf.xvg -res
# gmx rmsf is part of G R O M A C S:
#
# Gravel Rubs Often Many Awfully Cauterized Sores
#
@    title "RMS fluctuation"
@    xaxis  label "Residue"
@    yaxis  label "(nm)"
@TYPE xy
    1   0.2399
    2   0.2108
    3   0.2182
    4   0.1221
    5   0.1196
    6   0.1333
    7   0.1040
    8   0.1291
    9   0.1769
   10   0.1501
   11   0.1049
   12   0.1311
   13   0.1204
   14   0.1178
   15   0.1314
   16   0.1329
   17   0.1269
   18   0.2049
   19   0.1106
   20   0.1266
   21   0.0991
   22   0.0963
   23   0.1251
   24   0.1148
   25   0.1385
   26   0.1239
   27   0.1742
   28   0.1482
   29   0.1422
   30   0.2289
   31   0.1768
   32   0.1740
   33   0.1628
   34   0.1980
   35   0.1712
   36   0.1899
   37   0.2304
   38   0.2289
   39   0.2782
   40   0.2599
   41   0.3250
   42   0.3133
   43   0.3425
   44   0.3937
   45   0.3030
   46   0.2892
   47   0.3703
   48   0.3185
   49   0.2789
   50   0.2527
   51   0.2901
   52   0.2904
   53   0.2628
   54   0.2256
   55   0.2571
   56   0.3045
   57   0.2642
   58   0.2397
   59   0.3179
   60   0.3251
   61   0.2867
   62   0.3287
   63   0.3273
   64   0.3436
   65   0.2668
   66   0.2539
   67   0.2530
   68   0.3003
   69   0.2627
   70   0.2336
   71   0.1753
   72   0.1536
   73   0.1824
   74   0.1739
   75   0.1985
   76   0.3106
   77   0.2417
   78   0.1772
   79   0.1796
   80   0.1516
   81   0.1745
   82   0.1726
   83   0.2640
   84   0.2153
   85   0.2254
   86   0.2613
   87   0.3027
   88   0.2993
   89   0.5002
   90   0.3492
   91   0.3257
   92   0.2793
   93   0.3124
   94   0.2880
   95   0.3418
   96   0.3119
   97   0.3457
   98   0.3336
   99   0.3777
  100   0.4218
  101   0.5166
  102   0.4491
  103   0.5317
  104   0.4054
  105   0.3639
  106   0.3541
  107   0.3036
  108   0.3296
  109   0.2697
  110   0.2624
  111   0.2423
  112   0.2610
  113   0.2285
  114   0.2085
  115   0.1827
  116   0.1910
  117   0.1750
  118   0.1946
  119   0.1610
  120   0.2238
  121   0.1780
  122   0.1948
  123   0.2707
  124   0.2056
  125   0.2180
  126   0.2891
  127   0.2552
  128   0.2679
  129   0.3407
  130   0.2407
  131   0.2770
  132   0.2458
  133   0.2448
  134   0.1635
  135   0.2634
  136   0.2180
  137   0.1341
  138   0.1411
  139   0.1989
  140   0.1277
  141   0.1446
  142   0.1424
  143   0.1383
  144   0.1332
  145   0.1330
  146   0.1473
  147   0.1584
  148   0.1910
  149   0.1442
  150   0.1655
  151   0.2551
  152   0.2319
  153   0.1548
  154   0.1703
  155   0.1694
  156   0.1845
  157   0.1927
  158   0.2461
  159   0.1408
  160   0.1217
  161   0.1442
  162   0.1969
  163   0.2806
  164   0.4025
  165   0.4345
  166   0.4084
  167   0.3955
  168   0.2569
  169   0.2054
  170   0.1838
  171   0.1872
  172   0.1958
  173   0.2088
  174   0.1755
  175   0.1961
  176   0.1572
  177   0.1601
  178   0.1557
  179   0.1596
  180   0.1181
  181   0.1265
  182   0.1984
  183   0.1426
  184   0.1225
  185   0.1325
  186   0.1774
  187   0.1055
  188   0.1038
  189   0.1340
  190   0.1325
  191   0.1687
  192   0.1311
  193   0.1135
  194   0.1266
  195   0.1034
  196   0.1275
  197   0.1293
  198   0.1500
  199   0.1531
  200   0.1504
  201   0.1577
  202   0.1562
  203   0.1630
  204   0.1758
  205   0.1783
  206   0.1729
  207   0.2258
  208   0.2205
  209   0.2269
  210   0.2732
  211   0.2635
  212   0.2112
  213   0.2592
  214   0.2747
  215   0.2415
  216   0.2634
  217   0.3067
  218   0.3452
  219   0.3384
  220   0.4183
  221   0.3800
  222   0.4144
  223   0.4841
  224   0.5115
  225   0.4564
  226   0.4924
  227   0.4830
  228   0.4119
  229   0.3626
  230   0.4093
  231   0.4506
  232   0.4076
  233   0.3694
  234   0.3862
  235   0.3730
  236   0.3489
  237   0.2770
  238   0.3079
  239   0.3534
  240   0.2594
  241   0.2396
  242   0.3126
  243   0.2524
  244   0.2161
  245   0.2534
  246   0.2288
  247   0.2618
  248   0.3129
  249   0.3136
  250   0.4648
  251   0.4514
  252   0.4421
  253   0.5670
  254   0.5145
  255   0.4023
  256   0.4389
  257   0.3096
  258   0.3211
  259   0.3305
  260   0.2609
  261   0.3121
  262   0.3401
  263   0.3255
  264   0.3557
  265   0.4675
  266   0.4554
  267   0.3937
  268   0.3752
  269   0.4176
  270   0.4669
  271   0.4006
  272   0.4414
  273   0.4357
  274   0.4741
  275   0.5277
  276   0.5660
  277   0.5656
  278   0.5598
  279   0.6124
  280   0.5838
  281   0.5347
  282   0.5516
  283   0.5691
  284   0.5398
  285   0.4602
  286   0.4312
  287   0.3819
  288   0.4049
  289   0.4786
  290   0.4208
  291   0.3912
  292   0.4676
  293   0.4936
  294   0.5106
  295   0.4171
  296   0.4976
  297   0.4313
  298   0.4385
  299   0.3806
  300   0.4244
  301   0.3529
  302   0.3889
  303   0.3847
  304   0.3448
  305   0.3305
  306   0.3284
  307   0.2819
  308   0.3295
  309   0.2987
  310   0.3181
  311   0.3970
  312   0.4029
  313   0.4596
  314   0.4200
  315   0.4099
  316   0.3400
  317   0.3634
  318   0.3072
  319   0.3130
  320   0.2870
  321   0.3092
  322   0.2917
  323   0.2541
  324   0.2261
  325   0.1871
  326   0.2018
  327   0.1843
  328   0.1759
  329   0.1773
  330   0.2568
  331   0.2060
  332   0.2672
  333   0.3165
  334   0.2890
  335   0.2471
  336   0.2543
  337   0.3047
  338   0.2804
  339   0.2587
  340   0.2487
  341   0.2465
  342   0.2034
  343   0.2044
  344   0.2241
  345   0.2945
  346   0.1689
  347   0.1774
  348   0.1663
  349   0.2307
  350   0.1477
  351   0.1280
  352   0.1431
  353   0.1685
  354   0.1674
  355   0.1380
  356   0.1951
  357   0.1754
  358   0.1309
  359   0.1475
  360   0.2180
  361   0.1684
  362   0.1523
  363   0.2866
  364   0.1843
  365   0.1895
  366   0.1943
  367   0.2024
  368   0.2566
  369   0.2004
  370   0.1893
  371   0.1883
  372   0.1837
  373   0.1483
  374   0.2569
  375   0.2123
  376   0.1608
  377   0.1456
  378   0.1403
  379   0.1961
  380   0.1555
  381   0.1807
  382   0.1866
  383   0.1962
  384   0.1200
  385   0.1170
  386   0.1618
  387   0.1308
  388   0.1273
  389   0.1040
  390   0.0959
  391   0.1044
  392   0.1062
  393   0.1835
  394   0.1188
  395   0.1103
  396   0.1207
  397   0.1124
  398   0.1308
  399   0.1064
  400   0.1251
  401   0.1547
  402   0.3555
  403   0.2604
  404   0.2255
  405   0.1435
  406   0.1658
  407   0.1248
  408   0.1705
  409   0.1150
  410   0.1517
  411   0.1840
  412   0.1065
  413   0.1242
  414   0.1067
  415   0.1593
  416   0.1388
  417   0.2429
  418   0.1848
  419   0.1333
  420   0.1446
  421   0.1300
  422   0.1239
  423   0.1342
  424   0.1236
  425   0.1332
  426   0.1654
  427   0.1470
  428   0.2148
  429   0.1731
  430   0.1558
  431   0.1655
  432   0.1783
  433   0.1857
  434   0.2088
  435   0.2230
  436   0.2233
  437   0.2478
  438   0.2710
  439   0.4071
  440   0.2889
  441   0.2229
  442   0.2305
  443   0.2512
  444   0.2368
  445   0.2268
  446   0.2020
  447   0.2577
  448   0.1927
  449   0.1633
  450   0.1750
  451   0.2227
  452   0.1988
  453   0.1421
  454   0.2068
  455   0.2243
  456   0.1388
  457   0.1300
  458   0.2680
  459   0.1755
  460   0.1204
  461   0.1299
  462   0.1323
  463   0.1404
  464   0.1478
  465   0.1974
  466   0.1697
  467   0.2240
  468   0.1734
  469   0.1899
  470   0.2143
  471   0.2042
  472   0.2578
  473   0.2266
  474   0.2389
  475   0.3339
  476   0.2683
  477   0.2801
  478   0.3043
  479   0.2506
  480   0.2194
  481   0.2438
  482   0.2456
  483   0.2321
  484   0.2181
  485   0.2685
  486   0.2508
  487   0.2107
  488   0.2321
  489   0.2688
  490   0.2377
  491   0.2180
  492   0.2469
  493   0.1966
  494   0.1829
  495   0.1591
  496   0.1518
  497   0.1613
  498   0.1547
  499   0.1746
  500   0.1840
  501   0.2013
  502   0.2263
  503   0.2923
  504   0.4662
  505   0.3244
  506   0.2813
  507   0.2313
  508   0.1883
  509   0.2044
  510   0.2278
  511   0.1937
  512   0.1674
  513   0.2396
  514   0.2165
  515   0.1832
  516   0.1676
  517   0.1993
  518   0.2219
  519   0.2249
  520   0.1881
  521   0.1969
  522   0.1533
  523   0.1504
  524   0.1347
  525   0.1547
  526   0.1723
  527   0.2333
  528   0.2230
  529   0.2798
  530   0.1940
  531   0.1949
  532   0.2290
  533   0.3273
  534   0.2039
  535   0.1848
  536   0.1608
  537   0.1933
  538   0.1578
  539   0.1416
  540   0.1226
  541   0.1261
  542   0.1338
  543   0.1223
  544   0.1011
  545   0.1209
  546   0.1365
  547   0.1040
  548   0.1254
  549   0.1334
  550   0.1394
  551   0.1272
  552   0.1139
  553   0.1155
  554   0.0936
  555   0.1101
  556   0.1391
  557   0.1483
  558   0.1966
  559   0.3037
  560   0.3963
  561   0.2361
  562   0.3446
  563   0.2056
  564   0.1963
  565   0.1685
  566   0.2510
  567   0.2395
  568   0.1971
  569   0.1673
  570   0.1567
  571   0.1304
  572   0.1167
  573   0.1171
  574   0.1032
  575   0.1072
  576   0.1241
  577   0.1338
  578   0.1572
  579   0.1703
  580   0.1872
  581   0.2125
  582   0.2608
  583   0.2316
  584   0.2374
  585   0.2301
  586   0.2810
  587   0.2134
  588   0.1890
  589   0.1695
  590   0.1586
  591   0.1428
  592   0.1263
  593   0.1287
  594   0.1271
  595   0.1171
  596   0.1229
  597   0.1702
  598   0.1699
  599   0.2324
  600   0.2385
  601   0.1547
  602   0.1725
  603   0.2504
  604   0.1127
  605   0.1444
  606   0.1375
  607   0.1538
  608   0.1749
  609   0.1720
  610   0.1929
  611   0.1696
  612   0.2253
  613   0.2140
  614   0.2567
  615   0.1899
  616   0.1740
  617   0.1613
  618   0.1459
  619   0.2145
  620   0.1845
  621   0.1491
  622   0.1691
  623   0.1760
  624   0.1655
  625   0.1536
  626   0.2295
  627   0.1899
  628   0.1541
  629   0.1638
  630   0.1957
  631   0.1795
  632   0.1543
  633   0.2290
  634   0.2427
  635   0.1848
  636   0.1794
  637   0.3026
  638   0.2231
  639   0.2200
  640   0.1593
  641   0.1711
  642   0.1710
  643   0.1332
  644   0.1168
  645   0.1320
  646   0.0823
  647   0.1040
  648   0.1028
  649   0.1187
  650   0.1305
  651   0.1562
  652   0.1702
  653   0.1430
  654   0.1646
  655   0.1262
  656   0.1931
  657   0.2015
  658   0.1307
  659   0.1573
  660   0.2132
  661   0.2109
  662   0.1387
  663   0.1611
  664   0.1927
  665   0.1615
  666   0.1519
  667   0.2422
  668   0.2190
  669   0.1775
  670   0.1765
  671   0.2114
  672   0.2426
  673   0.2149
  674   0.2420
  675   0.2937
  676   0.2494
  677   0.1862
  678   0.2186
  679   0.1599
  680   0.1430
  681   0.1575
  682   0.1107
  683   0.1325
  684   0.0949
  685   0.1060
  686   0.1013
  687   0.1133
  688   0.1705
  689   0.2924
  690   0.0893
  691   0.1180
  692   0.0919
  693   0.1318
  694   0.1012
  695   0.1109
  696   0.1241
  697   0.1587
  698   0.1938
  699   0.2249
  700   0.2063
  701   0.1539
  702   0.1526
  703   0.1634
  704   0.1616
  705   0.2519
  706   0.1534
  707   0.1262
  708   0.1220
  709   0.1057
  710   0.1003
  711   0.0904
  712   0.0805
  713   0.0846
  714   0.1039
  715   0.0852
  716   0.0845
  717   0.1008
  718   0.1224
  719   0.1023
  720   0.0849
  721   0.0886
  722   0.0984
  723   0.1157
  724   0.1147
  725   0.0915
  726   0.0750
  727   0.0705
  728   0.0765
  729   0.0744
  730   0.0845
  731   0.0912
  732   0.1667
  733   0.1351
  734   0.1543
  735   0.2145
  736   0.2575
  737   0.1645
  738   0.1529
  739   0.1261
  740   0.1421
  741   0.0846
  742   0.0673
  743   0.0726
  744   0.0636
  745   0.1004
  746   0.0982
  747   0.1286
  748   0.1524
  749   0.1234
  750   0.1585
  751   0.1401
  752   0.3082
  753   0.1510
  754   0.1220
  755   0.0969
  756   0.1253
  757   0.1528
  758   0.1220
  759   0.0802
  760   0.1125
  761   0.0937
  762   0.0696
  763   0.0808
  764   0.1184
  765   0.0803
  766   0.0670
  767   0.0765
  768   0.0883
  769   0.0998
  770   0.0932
  771   0.1254
  772   0.1330
  773   0.0953
  774   0.1774
  775   0.0973
  776   0.0861
  777   0.0995
  778   0.1130
  779   0.0729
  780   0.0790
  781   0.0875
  782   0.0860
  783   0.1188
  784   0.1021
  785   0.1042
  786   0.1396
  787   0.1198
  788   0.1272
  789   0.1337
  790   0.2014
  791   0.1457
  792   0.1626
  793   0.1868
  794   0.2062
  795   0.1930
  796   0.1972
  797   0.2361
  798   0.2603
  799   0.2544
  800   0.2739
  801   0.3387
  802   0.3913
  803   0.4393
  804   0.5312
  805   0.7240
  806   0.6774
  807   0.7821
  808   0.8386
  809   0.8398
  810   0.8110
  811   0.7145
  812   0.6930
  813   0.4962
  814   0.4111
  815   0.3471
  816   0.4177
  817   0.3313
  818   0.2898
  819   0.3204
  820   0.2476
  821   0.2338
  822   0.2220
  823   0.2800
  824   0.2091
  825   0.2022
  826   0.2546
  827   0.1833
  828   0.2018
  829   0.2523
  830   0.2058
  831   0.1746
  832   0.1770
  833   0.1733
  834   0.1447
  835   0.1387
  836   0.1395
  837   0.1229
  838   0.1518
