# Supplementary material for: Comparative structural insights and functional analysis for the distinct unbound states of Human AGO proteins
Source: Sci Rep. 2025 Mar 19;15:9432. doi: 10.1038/s41598-025-91849-5 (PMC11923369; doi:10.1038/s41598-025-91849-5)
Supplement: Supplementary file 21 — Supplementary Information 9. [file 41598_2025_91849_MOESM21_ESM.zip › sup_data_1/fig2_tabs1_tabs3_tabs4_tabs5_tabs6/AGO2/r2/rmsf.xvg]

# This file was created Wed Jul 12 02:32:20 2023
# Created by:
#                        :-) GROMACS - gmx rmsf, 2021 (-:
# 
# Executable:   /home/panos/programs/bin/gmx
# Data prefix:  /home/panos/programs
# Working dir:  /media/panos/206c1b5a-e5c5-4016-9bdd-177d61394396/sim/AGO2-WT/production
# Command line:
#   gmx rmsf -b 20000 -f prod_center.xtc -s prod.tpr -o rmsf.xvg -res
# gmx rmsf is part of G R O M A C S:
#
# God Rules Over Mankind, Animals, Cosmos and Such
#
@    title "RMS fluctuation"
@    xaxis  label "Residue"
@    yaxis  label "(nm)"
@TYPE xy
    1   0.3577
    2   0.3330
    3   0.3002
    4   0.2138
    5   0.1801
    6   0.1691
    7   0.1105
    8   0.1448
    9   0.1969
   10   0.1149
   11   0.1052
   12   0.1343
   13   0.1246
   14   0.1199
   15   0.1364
   16   0.1326
   17   0.1241
   18   0.2052
   19   0.1124
   20   0.1336
   21   0.1092
   22   0.1134
   23   0.1347
   24   0.1349
   25   0.1501
   26   0.1466
   27   0.1741
   28   0.1683
   29   0.1660
   30   0.2424
   31   0.2029
   32   0.2164
   33   0.2030
   34   0.2496
   35   0.2118
   36   0.2475
   37   0.2653
   38   0.2488
   39   0.3090
   40   0.2947
   41   0.3650
   42   0.3732
   43   0.3730
   44   0.4555
   45   0.3176
   46   0.2785
   47   0.2816
   48   0.3350
   49   0.2928
   50   0.2594
   51   0.2144
   52   0.2898
   53   0.2847
   54   0.2474
   55   0.2732
   56   0.3077
   57   0.2945
   58   0.2764
   59   0.3293
   60   0.3378
   61   0.3279
   62   0.3624
   63   0.3937
   64   0.4150
   65   0.3334
   66   0.3039
   67   0.3182
   68   0.3290
   69   0.2804
   70   0.2998
   71   0.2183
   72   0.1818
   73   0.1965
   74   0.1825
   75   0.1956
   76   0.3006
   77   0.2628
   78   0.2025
   79   0.2234
   80   0.1856
   81   0.2230
   82   0.2359
   83   0.3140
   84   0.2863
   85   0.3015
   86   0.3658
   87   0.3739
   88   0.3966
   89   0.4784
   90   0.4203
   91   0.3914
   92   0.3706
   93   0.3996
   94   0.3575
   95   0.3911
   96   0.3450
   97   0.3629
   98   0.4058
   99   0.4383
  100   0.4517
  101   0.5012
  102   0.4939
  103   0.5521
  104   0.5254
  105   0.4903
  106   0.3854
  107   0.3256
  108   0.3725
  109   0.3205
  110   0.3185
  111   0.3054
  112   0.3156
  113   0.2801
  114   0.2583
  115   0.2321
  116   0.2339
  117   0.1998
  118   0.1849
  119   0.1695
  120   0.2277
  121   0.1755
  122   0.1756
  123   0.2581
  124   0.2048
  125   0.1779
  126   0.2411
  127   0.2387
  128   0.2446
  129   0.3336
  130   0.2274
  131   0.2319
  132   0.2056
  133   0.1940
  134   0.1732
  135   0.2641
  136   0.2376
  137   0.1678
  138   0.1531
  139   0.2205
  140   0.1619
  141   0.1586
  142   0.1584
  143   0.1609
  144   0.1774
  145   0.1550
  146   0.1666
  147   0.1787
  148   0.1996
  149   0.1650
  150   0.1685
  151   0.2155
  152   0.2298
  153   0.1734
  154   0.1493
  155   0.1600
  156   0.1559
  157   0.1676
  158   0.2203
  159   0.1477
  160   0.1431
  161   0.1404
  162   0.1780
  163   0.1987
  164   0.2719
  165   0.4068
  166   0.3930
  167   0.4334
  168   0.3683
  169   0.2749
  170   0.2389
  171   0.2256
  172   0.2312
  173   0.2239
  174   0.1775
  175   0.2029
  176   0.1499
  177   0.1651
  178   0.1335
  179   0.1748
  180   0.1479
  181   0.2155
  182   0.2031
  183   0.1513
  184   0.1313
  185   0.1425
  186   0.1960
  187   0.1184
  188   0.1195
  189   0.1362
  190   0.1441
  191   0.1405
  192   0.1323
  193   0.1247
  194   0.1431
  195   0.1130
  196   0.1510
  197   0.1358
  198   0.1612
  199   0.1616
  200   0.1553
  201   0.1617
  202   0.1561
  203   0.1522
  204   0.1588
  205   0.1630
  206   0.1601
  207   0.2337
  208   0.2190
  209   0.2205
  210   0.2712
  211   0.2666
  212   0.2139
  213   0.2636
  214   0.2884
  215   0.2468
  216   0.2584
  217   0.3094
  218   0.3446
  219   0.3573
  220   0.4442
  221   0.3947
  222   0.4301
  223   0.4510
  224   0.4872
  225   0.5261
  226   0.5503
  227   0.5104
  228   0.4270
  229   0.3699
  230   0.4076
  231   0.4235
  232   0.3955
  233   0.3663
  234   0.3618
  235   0.3507
  236   0.3273
  237   0.2810
  238   0.2859
  239   0.3269
  240   0.2486
  241   0.2309
  242   0.2911
  243   0.2367
  244   0.2004
  245   0.2343
  246   0.2120
  247   0.2306
  248   0.2895
  249   0.2976
  250   0.4664
  251   0.4285
  252   0.4297
  253   0.4923
  254   0.4427
  255   0.4436
  256   0.3974
  257   0.2731
  258   0.2940
  259   0.2954
  260   0.2449
  261   0.2966
  262   0.3193
  263   0.3015
  264   0.3344
  265   0.4449
  266   0.4355
  267   0.3751
  268   0.3571
  269   0.4035
  270   0.4432
  271   0.3773
  272   0.4140
  273   0.4399
  274   0.4333
  275   0.4826
  276   0.5762
  277   0.6113
  278   0.5434
  279   0.6866
  280   0.6361
  281   0.6087
  282   0.5572
  283   0.5682
  284   0.5386
  285   0.4382
  286   0.4105
  287   0.3589
  288   0.3814
  289   0.4429
  290   0.4080
  291   0.3556
  292   0.4609
  293   0.4653
  294   0.4779
  295   0.3944
  296   0.4735
  297   0.3957
  298   0.4299
  299   0.3746
  300   0.4147
  301   0.3469
  302   0.3792
  303   0.3806
  304   0.3317
  305   0.3148
  306   0.3099
  307   0.2649
  308   0.3066
  309   0.2805
  310   0.3089
  311   0.3962
  312   0.3815
  313   0.4556
  314   0.4127
  315   0.3894
  316   0.3215
  317   0.3361
  318   0.2874
  319   0.2973
  320   0.2773
  321   0.3004
  322   0.2804
  323   0.2453
  324   0.2140
  325   0.1716
  326   0.1790
  327   0.1658
  328   0.1558
  329   0.1589
  330   0.1937
  331   0.1863
  332   0.2466
  333   0.3231
  334   0.4388
  335   0.3142
  336   0.3191
  337   0.3855
  338   0.3444
  339   0.2663
  340   0.2881
  341   0.2958
  342   0.2346
  343   0.2210
  344   0.2636
  345   0.3017
  346   0.1812
  347   0.2176
  348   0.2069
  349   0.2266
  350   0.1763
  351   0.1541
  352   0.1787
  353   0.2094
  354   0.1758
  355   0.1693
  356   0.2331
  357   0.2041
  358   0.1679
  359   0.1733
  360   0.2541
  361   0.2262
  362   0.1654
  363   0.2725
  364   0.2095
  365   0.1903
  366   0.1999
  367   0.1831
  368   0.2111
  369   0.2132
  370   0.1822
  371   0.1881
  372   0.1883
  373   0.1635
  374   0.2441
  375   0.2022
  376   0.1882
  377   0.1680
  378   0.1585
  379   0.1940
  380   0.1598
  381   0.1855
  382   0.2078
  383   0.2044
  384   0.1391
  385   0.1232
  386   0.1422
  387   0.1239
  388   0.1225
  389   0.1029
  390   0.0947
  391   0.1072
  392   0.1052
  393   0.1840
  394   0.1151
  395   0.1182
  396   0.1438
  397   0.1373
  398   0.1594
  399   0.1589
  400   0.1872
  401   0.2325
  402   0.4444
  403   0.3152
  404   0.3171
  405   0.1847
  406   0.1759
  407   0.1461
  408   0.1644
  409   0.1291
  410   0.1614
  411   0.2029
  412   0.1307
  413   0.1593
  414   0.1356
  415   0.2145
  416   0.2563
  417   0.2615
  418   0.2714
  419   0.1899
  420   0.2025
  421   0.1695
  422   0.1738
  423   0.1649
  424   0.1474
  425   0.1410
  426   0.1790
  427   0.1585
  428   0.2168
  429   0.1907
  430   0.1878
  431   0.1989
  432   0.2238
  433   0.2314
  434   0.2669
  435   0.2702
  436   0.2879
  437   0.3260
  438   0.3624
  439   0.5029
  440   0.3713
  441   0.3040
  442   0.3226
  443   0.3371
  444   0.3278
  445   0.3071
  446   0.2682
  447   0.3177
  448   0.2706
  449   0.2251
  450   0.2297
  451   0.2704
  452   0.2611
  453   0.1908
  454   0.2283
  455   0.2762
  456   0.1990
  457   0.1660
  458   0.2969
  459   0.2188
  460   0.1812
  461   0.1698
  462   0.1631
  463   0.1626
  464   0.1724
  465   0.2542
  466   0.2073
  467   0.2712
  468   0.2213
  469   0.2326
  470   0.2685
  471   0.2689
  472   0.3294
  473   0.3036
  474   0.2979
  475   0.3751
  476   0.2980
  477   0.2778
  478   0.3239
  479   0.2965
  480   0.2494
  481   0.2709
  482   0.2869
  483   0.2710
  484   0.2384
  485   0.2983
  486   0.2933
  487   0.2404
  488   0.2522
  489   0.2988
  490   0.2772
  491   0.2490
  492   0.2585
  493   0.2033
  494   0.1950
  495   0.1597
  496   0.1626
  497   0.1866
  498   0.1864
  499   0.2078
  500   0.2350
  501   0.2401
  502   0.2955
  503   0.2819
  504   0.4059
  505   0.3164
  506   0.2819
  507   0.2480
  508   0.2171
  509   0.2104
  510   0.2341
  511   0.2060
  512   0.1737
  513   0.2273
  514   0.2243
  515   0.1799
  516   0.1632
  517   0.1972
  518   0.2254
  519   0.2269
  520   0.1793
  521   0.2034
  522   0.1499
  523   0.1597
  524   0.1559
  525   0.1828
  526   0.2159
  527   0.2678
  528   0.2908
  529   0.3290
  530   0.2515
  531   0.2610
  532   0.3098
  533   0.3813
  534   0.2680
  535   0.2596
  536   0.2381
  537   0.2743
  538   0.2198
  539   0.2001
  540   0.1889
  541   0.2004
  542   0.1862
  543   0.1547
  544   0.1621
  545   0.1630
  546   0.1470
  547   0.1247
  548   0.1453
  549   0.1367
  550   0.1373
  551   0.1298
  552   0.1302
  553   0.1635
  554   0.1461
  555   0.1575
  556   0.1485
  557   0.1325
  558   0.1592
  559   0.1732
  560   0.2677
  561   0.2244
  562   0.2102
  563   0.1712
  564   0.1718
  565   0.1624
  566   0.1665
  567   0.2482
  568   0.2295
  569   0.1741
  570   0.1547
  571   0.1566
  572   0.1411
  573   0.1338
  574   0.1170
  575   0.1551
  576   0.1939
  577   0.1848
  578   0.2102
  579   0.2182
  580   0.2472
  581   0.2970
  582   0.3293
  583   0.3467
  584   0.3554
  585   0.3172
  586   0.3742
  587   0.2975
  588   0.2530
  589   0.2184
  590   0.1969
  591   0.1649
  592   0.1461
  593   0.1353
  594   0.1271
  595   0.1139
  596   0.1301
  597   0.1565
  598   0.1556
  599   0.1562
  600   0.1443
  601   0.1196
  602   0.1226
  603   0.2288
  604   0.1168
  605   0.1251
  606   0.1278
  607   0.1461
  608   0.1666
  609   0.2021
  610   0.2107
  611   0.2095
  612   0.2860
  613   0.2627
  614   0.2629
  615   0.2767
  616   0.2387
  617   0.2226
  618   0.1829
  619   0.2448
  620   0.2035
  621   0.1640
  622   0.1731
  623   0.1698
  624   0.1600
  625   0.1542
  626   0.2233
  627   0.1865
  628   0.1511
  629   0.1643
  630   0.1804
  631   0.1768
  632   0.1545
  633   0.2283
  634   0.2333
  635   0.1833
  636   0.1855
  637   0.3176
  638   0.2633
  639   0.2130
  640   0.1676
  641   0.1750
  642   0.1901
  643   0.1554
  644   0.1388
  645   0.1560
  646   0.0996
  647   0.1258
  648   0.1463
  649   0.1658
  650   0.1644
  651   0.1933
  652   0.2487
  653   0.2080
  654   0.2302
  655   0.1904
  656   0.2389
  657   0.2448
  658   0.1990
  659   0.1959
  660   0.2368
  661   0.2254
  662   0.1471
  663   0.1916
  664   0.2166
  665   0.1753
  666   0.1678
  667   0.2471
  668   0.2225
  669   0.1810
  670   0.1847
  671   0.2294
  672   0.2442
  673   0.2134
  674   0.2355
  675   0.2985
  676   0.2599
  677   0.1935
  678   0.2573
  679   0.1748
  680   0.1616
  681   0.1620
  682   0.1375
  683   0.1663
  684   0.1075
  685   0.1258
  686   0.1269
  687   0.1783
  688   0.2117
  689   0.3414
  690   0.1145
  691   0.1366
  692   0.1057
  693   0.1659
  694   0.1116
  695   0.1248
  696   0.1358
  697   0.1674
  698   0.2010
  699   0.2494
  700   0.2180
  701   0.1529
  702   0.1813
  703   0.1738
  704   0.1788
  705   0.2788
  706   0.1784
  707   0.1503
  708   0.1320
  709   0.1159
  710   0.1130
  711   0.1062
  712   0.0896
  713   0.0912
  714   0.0857
  715   0.0840
  716   0.0801
  717   0.1242
  718   0.1187
  719   0.1124
  720   0.0952
  721   0.1241
  722   0.1149
  723   0.1514
  724   0.1751
  725   0.1269
  726   0.0863
  727   0.0797
  728   0.0831
  729   0.0783
  730   0.0941
  731   0.0957
  732   0.1938
  733   0.1351
  734   0.1407
  735   0.1993
  736   0.2520
  737   0.1690
  738   0.1504
  739   0.1275
  740   0.1855
  741   0.1001
  742   0.0837
  743   0.0932
  744   0.0790
  745   0.1279
  746   0.1143
  747   0.1486
  748   0.1679
  749   0.1495
  750   0.1873
  751   0.1647
  752   0.3196
  753   0.1713
  754   0.1410
  755   0.1120
  756   0.1339
  757   0.1632
  758   0.1319
  759   0.0853
  760   0.1248
  761   0.1345
  762   0.0844
  763   0.0936
  764   0.1145
  765   0.1183
  766   0.0937
  767   0.1108
  768   0.1475
  769   0.1576
  770   0.2144
  771   0.2425
  772   0.1874
  773   0.1483
  774   0.2481
  775   0.1287
  776   0.1358
  777   0.1112
  778   0.1341
  779   0.0974
  780   0.1031
  781   0.1172
  782   0.1347
  783   0.1694
  784   0.1177
  785   0.1263
  786   0.2040
  787   0.1614
  788   0.1535
  789   0.1566
  790   0.2438
  791   0.1556
  792   0.1688
  793   0.2904
  794   0.2119
  795   0.1962
  796   0.2338
  797   0.4051
  798   0.3844
  799   0.3964
  800   0.3490
  801   0.4244
  802   0.5458
  803   0.5395
  804   0.6198
  805   0.8111
  806   0.8694
  807   0.9878
  808   1.0674
  809   0.9911
  810   1.0839
  811   0.9559
  812   0.8242
  813   0.7643
  814   0.8336
  815   0.7153
  816   0.5635
  817   0.5590
  818   0.4098
  819   0.3224
  820   0.2518
  821   0.2340
  822   0.2242
  823   0.3105
  824   0.2163
  825   0.1950
  826   0.2492
  827   0.1751
  828   0.1919
  829   0.2523
  830   0.1925
  831   0.1506
  832   0.1847
  833   0.2743
  834   0.1553
  835   0.1360
  836   0.1342
  837   0.1378
  838   0.1642
