# Supplementary material for: Comparative structural insights and functional analysis for the distinct unbound states of Human AGO proteins
Source: Sci Rep. 2025 Mar 19;15:9432. doi: 10.1038/s41598-025-91849-5 (PMC11923369; doi:10.1038/s41598-025-91849-5)
Supplement: Supplementary file 21 — Supplementary Information 9. [file 41598_2025_91849_MOESM21_ESM.zip › sup_data_1/fig2_tabs1_tabs3_tabs4_tabs5_tabs6/AGO2/r3/rmsf.xvg]

# This file was created Sun Jul 14 14:16:33 2024
# Created by:
#                       :-) GROMACS - gmx rmsf, 2024.1 (-:
# 
# Executable:   /home/panos/gromacs2024_1/bin/gmx
# Data prefix:  /home/panos/gromacs2024_1
# Working dir:  /media/panos/206c1b5a-e5c5-4016-9bdd-177d61394396/ago_sim3/AGO2/production
# Command line:
#   gmx rmsf -b 20000 -f prod_center.xtc -s prod.tpr -o rmsf.xvg -res
# gmx rmsf is part of G R O M A C S:
#
# Glycine aRginine prOline Methionine Alanine Cystine Serine
#
@    title "RMS fluctuation"
@    xaxis  label "Residue"
@    yaxis  label "(nm)"
@TYPE xy
    1   0.2865
    2   0.2543
    3   0.2261
    4   0.1406
    5   0.1310
    6   0.1348
    7   0.1157
    8   0.1237
    9   0.1554
   10   0.1381
   11   0.1076
   12   0.1178
   13   0.1161
   14   0.1131
   15   0.1291
   16   0.1309
   17   0.1413
   18   0.2175
   19   0.1298
   20   0.1491
   21   0.1300
   22   0.1266
   23   0.1432
   24   0.1401
   25   0.1661
   26   0.1511
   27   0.1961
   28   0.1751
   29   0.1878
   30   0.2667
   31   0.2164
   32   0.2354
   33   0.1755
   34   0.2129
   35   0.1889
   36   0.1972
   37   0.2354
   38   0.2198
   39   0.2769
   40   0.2495
   41   0.3103
   42   0.3067
   43   0.3616
   44   0.4734
   45   0.3075
   46   0.2767
   47   0.3684
   48   0.2817
   49   0.2378
   50   0.2370
   51   0.1905
   52   0.2495
   53   0.2252
   54   0.2000
   55   0.2268
   56   0.2358
   57   0.2186
   58   0.2147
   59   0.2600
   60   0.2504
   61   0.2341
   62   0.2587
   63   0.2523
   64   0.2933
   65   0.2286
   66   0.2170
   67   0.2310
   68   0.2657
   69   0.2415
   70   0.2246
   71   0.1541
   72   0.1424
   73   0.1616
   74   0.1704
   75   0.1807
   76   0.3085
   77   0.2545
   78   0.1920
   79   0.1739
   80   0.1592
   81   0.1755
   82   0.1798
   83   0.2778
   84   0.2257
   85   0.2313
   86   0.2657
   87   0.2829
   88   0.2990
   89   0.4914
   90   0.3681
   91   0.2867
   92   0.2515
   93   0.2926
   94   0.2491
   95   0.2853
   96   0.2644
   97   0.2972
   98   0.3014
   99   0.2982
  100   0.3011
  101   0.3603
  102   0.3888
  103   0.4959
  104   0.4179
  105   0.4509
  106   0.3114
  107   0.2876
  108   0.2957
  109   0.2490
  110   0.2555
  111   0.2297
  112   0.2762
  113   0.2409
  114   0.2321
  115   0.2108
  116   0.2232
  117   0.2011
  118   0.2013
  119   0.1841
  120   0.2449
  121   0.1997
  122   0.1708
  123   0.1960
  124   0.2235
  125   0.1970
  126   0.1870
  127   0.2254
  128   0.2376
  129   0.3167
  130   0.2464
  131   0.2605
  132   0.2416
  133   0.2189
  134   0.1899
  135   0.2703
  136   0.2284
  137   0.1707
  138   0.1586
  139   0.2177
  140   0.1478
  141   0.1507
  142   0.1446
  143   0.1413
  144   0.1401
  145   0.1392
  146   0.1346
  147   0.1414
  148   0.1667
  149   0.1343
  150   0.1480
  151   0.2124
  152   0.1948
  153   0.1450
  154   0.1433
  155   0.1770
  156   0.1753
  157   0.1957
  158   0.2601
  159   0.1519
  160   0.1343
  161   0.1279
  162   0.1642
  163   0.1857
  164   0.2854
  165   0.4165
  166   0.3781
  167   0.4205
  168   0.3006
  169   0.2299
  170   0.2407
  171   0.2304
  172   0.2466
  173   0.2633
  174   0.2195
  175   0.2338
  176   0.1710
  177   0.1674
  178   0.1373
  179   0.2453
  180   0.1496
  181   0.1518
  182   0.1793
  183   0.1259
  184   0.1348
  185   0.1461
  186   0.1462
  187   0.1366
  188   0.1347
  189   0.1549
  190   0.1663
  191   0.1661
  192   0.1460
  193   0.1424
  194   0.1507
  195   0.1233
  196   0.1493
  197   0.1573
  198   0.1676
  199   0.1776
  200   0.1576
  201   0.1618
  202   0.1611
  203   0.1587
  204   0.1904
  205   0.2173
  206   0.2258
  207   0.3161
  208   0.3314
  209   0.3401
  210   0.4182
  211   0.3715
  212   0.3035
  213   0.3833
  214   0.3976
  215   0.3277
  216   0.3489
  217   0.4223
  218   0.4321
  219   0.4705
  220   0.5818
  221   0.5421
  222   0.5084
  223   0.6097
  224   0.6565
  225   0.6088
  226   0.7069
  227   0.6822
  228   0.6470
  229   0.5677
  230   0.6001
  231   0.6198
  232   0.5614
  233   0.5244
  234   0.5300
  235   0.4898
  236   0.4407
  237   0.3980
  238   0.4002
  239   0.4189
  240   0.3052
  241   0.3062
  242   0.3551
  243   0.2602
  244   0.2344
  245   0.2440
  246   0.2801
  247   0.3078
  248   0.3928
  249   0.4151
  250   0.4792
  251   0.4479
  252   0.4509
  253   0.4755
  254   0.3888
  255   0.4437
  256   0.4510
  257   0.2973
  258   0.3432
  259   0.3075
  260   0.3086
  261   0.3603
  262   0.4241
  263   0.4410
  264   0.5056
  265   0.6442
  266   0.6693
  267   0.6110
  268   0.5901
  269   0.6689
  270   0.7056
  271   0.6075
  272   0.6594
  273   0.6577
  274   0.6664
  275   0.7136
  276   0.7846
  277   0.7918
  278   0.8870
  279   0.8744
  280   0.8848
  281   1.0386
  282   0.8686
  283   0.8143
  284   0.7707
  285   0.6952
  286   0.6682
  287   0.5839
  288   0.6347
  289   0.7151
  290   0.6241
  291   0.5786
  292   0.7238
  293   0.7326
  294   0.7068
  295   0.6076
  296   0.7270
  297   0.6355
  298   0.6822
  299   0.5993
  300   0.6118
  301   0.5489
  302   0.6148
  303   0.6313
  304   0.5370
  305   0.5050
  306   0.4844
  307   0.3892
  308   0.4096
  309   0.3526
  310   0.3469
  311   0.4241
  312   0.4590
  313   0.5364
  314   0.4909
  315   0.4906
  316   0.4244
  317   0.4849
  318   0.4231
  319   0.4689
  320   0.4249
  321   0.4753
  322   0.4324
  323   0.3571
  324   0.3206
  325   0.2406
  326   0.2162
  327   0.1950
  328   0.1571
  329   0.1665
  330   0.2032
  331   0.2086
  332   0.2545
  333   0.3109
  334   0.3396
  335   0.2865
  336   0.3348
  337   0.4019
  338   0.3660
  339   0.2795
  340   0.3006
  341   0.3133
  342   0.2514
  343   0.2270
  344   0.2838
  345   0.3119
  346   0.2074
  347   0.2386
  348   0.2263
  349   0.2173
  350   0.1797
  351   0.1536
  352   0.1655
  353   0.1825
  354   0.1789
  355   0.1605
  356   0.2121
  357   0.2110
  358   0.1641
  359   0.1718
  360   0.2233
  361   0.1931
  362   0.1670
  363   0.2741
  364   0.1988
  365   0.1883
  366   0.2054
  367   0.2055
  368   0.2457
  369   0.1952
  370   0.1915
  371   0.1758
  372   0.1706
  373   0.1640
  374   0.2048
  375   0.1833
  376   0.1702
  377   0.1698
  378   0.1591
  379   0.2033
  380   0.1725
  381   0.1962
  382   0.2025
  383   0.2134
  384   0.1510
  385   0.1441
  386   0.1681
  387   0.1493
  388   0.1381
  389   0.1174
  390   0.1076
  391   0.1139
  392   0.1092
  393   0.1787
  394   0.1155
  395   0.1086
  396   0.1113
  397   0.1254
  398   0.1184
  399   0.1450
  400   0.1242
  401   0.1692
  402   0.3914
  403   0.2696
  404   0.2885
  405   0.1501
  406   0.1611
  407   0.1414
  408   0.1602
  409   0.1192
  410   0.1523
  411   0.1918
  412   0.1199
  413   0.1377
  414   0.1175
  415   0.1844
  416   0.1815
  417   0.2561
  418   0.2044
  419   0.1487
  420   0.1513
  421   0.1375
  422   0.1432
  423   0.1386
  424   0.1190
  425   0.1255
  426   0.1573
  427   0.1426
  428   0.1964
  429   0.1627
  430   0.1513
  431   0.1550
  432   0.1697
  433   0.1735
  434   0.1948
  435   0.2026
  436   0.2103
  437   0.2317
  438   0.2571
  439   0.3993
  440   0.2756
  441   0.2166
  442   0.2285
  443   0.2636
  444   0.2388
  445   0.2275
  446   0.1967
  447   0.2359
  448   0.1972
  449   0.1691
  450   0.1721
  451   0.2042
  452   0.2043
  453   0.1496
  454   0.1672
  455   0.2280
  456   0.1495
  457   0.1280
  458   0.2643
  459   0.1698
  460   0.1309
  461   0.1329
  462   0.1278
  463   0.1347
  464   0.1455
  465   0.2200
  466   0.1697
  467   0.1994
  468   0.1680
  469   0.1933
  470   0.2196
  471   0.1979
  472   0.2625
  473   0.2115
  474   0.2164
  475   0.2995
  476   0.2297
  477   0.2226
  478   0.2606
  479   0.2248
  480   0.1954
  481   0.2155
  482   0.2131
  483   0.2140
  484   0.1966
  485   0.2574
  486   0.2270
  487   0.1914
  488   0.2002
  489   0.2373
  490   0.2154
  491   0.2117
  492   0.2017
  493   0.1748
  494   0.1656
  495   0.1461
  496   0.1401
  497   0.1522
  498   0.1507
  499   0.1663
  500   0.1778
  501   0.1995
  502   0.2296
  503   0.2489
  504   0.4123
  505   0.2746
  506   0.2524
  507   0.2138
  508   0.2093
  509   0.1790
  510   0.1901
  511   0.1714
  512   0.1562
  513   0.1812
  514   0.1790
  515   0.1539
  516   0.1424
  517   0.1610
  518   0.1817
  519   0.1925
  520   0.1638
  521   0.1887
  522   0.1445
  523   0.1468
  524   0.1471
  525   0.1630
  526   0.1700
  527   0.2181
  528   0.2183
  529   0.2844
  530   0.2015
  531   0.1980
  532   0.2312
  533   0.3196
  534   0.2041
  535   0.2005
  536   0.1803
  537   0.2292
  538   0.1819
  539   0.1583
  540   0.1494
  541   0.1705
  542   0.1473
  543   0.1352
  544   0.1310
  545   0.1831
  546   0.1295
  547   0.1088
  548   0.1326
  549   0.1337
  550   0.1324
  551   0.1186
  552   0.1152
  553   0.1261
  554   0.1104
  555   0.1268
  556   0.1168
  557   0.1255
  558   0.1201
  559   0.1505
  560   0.2597
  561   0.1922
  562   0.1795
  563   0.1504
  564   0.1654
  565   0.1509
  566   0.1348
  567   0.2551
  568   0.1646
  569   0.1363
  570   0.1470
  571   0.1187
  572   0.1123
  573   0.1149
  574   0.1120
  575   0.1224
  576   0.1460
  577   0.1549
  578   0.1751
  579   0.1827
  580   0.2030
  581   0.2368
  582   0.2750
  583   0.2850
  584   0.2755
  585   0.2569
  586   0.3164
  587   0.2231
  588   0.1959
  589   0.1791
  590   0.1699
  591   0.1426
  592   0.1321
  593   0.1281
  594   0.1191
  595   0.1145
  596   0.1294
  597   0.1508
  598   0.1438
  599   0.1477
  600   0.1624
  601   0.1280
  602   0.1703
  603   0.2868
  604   0.1173
  605   0.1417
  606   0.1287
  607   0.1538
  608   0.1514
  609   0.1549
  610   0.1760
  611   0.1667
  612   0.2588
  613   0.3210
  614   0.2574
  615   0.2094
  616   0.1871
  617   0.1507
  618   0.1405
  619   0.2081
  620   0.1645
  621   0.1350
  622   0.1405
  623   0.1431
  624   0.1402
  625   0.1288
  626   0.1967
  627   0.1653
  628   0.1366
  629   0.1332
  630   0.1598
  631   0.1776
  632   0.1284
  633   0.1941
  634   0.2249
  635   0.1651
  636   0.1484
  637   0.2793
  638   0.1705
  639   0.1754
  640   0.1307
  641   0.1374
  642   0.1510
  643   0.1199
  644   0.1196
  645   0.1352
  646   0.1044
  647   0.1218
  648   0.1279
  649   0.1425
  650   0.1587
  651   0.1635
  652   0.1633
  653   0.1569
  654   0.1842
  655   0.1421
  656   0.1939
  657   0.2003
  658   0.1401
  659   0.1563
  660   0.2220
  661   0.2049
  662   0.1321
  663   0.1478
  664   0.1741
  665   0.1384
  666   0.1340
  667   0.2070
  668   0.1778
  669   0.1415
  670   0.1408
  671   0.1782
  672   0.2089
  673   0.1706
  674   0.1922
  675   0.2506
  676   0.2085
  677   0.1475
  678   0.2247
  679   0.1312
  680   0.1205
  681   0.1313
  682   0.1116
  683   0.1408
  684   0.1159
  685   0.1430
  686   0.1387
  687   0.1593
  688   0.1793
  689   0.3177
  690   0.1279
  691   0.1464
  692   0.1232
  693   0.1464
  694   0.1330
  695   0.1377
  696   0.1424
  697   0.1719
  698   0.1964
  699   0.2311
  700   0.2019
  701   0.1417
  702   0.1671
  703   0.1632
  704   0.1737
  705   0.2650
  706   0.1798
  707   0.1469
  708   0.1382
  709   0.1299
  710   0.1226
  711   0.1170
  712   0.1074
  713   0.1130
  714   0.1079
  715   0.1138
  716   0.1154
  717   0.1190
  718   0.1433
  719   0.1298
  720   0.1198
  721   0.1694
  722   0.1339
  723   0.1399
  724   0.1566
  725   0.1125
  726   0.1246
  727   0.1021
  728   0.1119
  729   0.1090
  730   0.1168
  731   0.1221
  732   0.2136
  733   0.1420
  734   0.1560
  735   0.2288
  736   0.2771
  737   0.1779
  738   0.1795
  739   0.1462
  740   0.2026
  741   0.1229
  742   0.1099
  743   0.1142
  744   0.1049
  745   0.1240
  746   0.1175
  747   0.1468
  748   0.1468
  749   0.1177
  750   0.1425
  751   0.1228
  752   0.2986
  753   0.1495
  754   0.1124
  755   0.1149
  756   0.1134
  757   0.1324
  758   0.1242
  759   0.0971
  760   0.1091
  761   0.1005
  762   0.0941
  763   0.0995
  764   0.1041
  765   0.1042
  766   0.1024
  767   0.1027
  768   0.1164
  769   0.1419
  770   0.1587
  771   0.1921
  772   0.1659
  773   0.1183
  774   0.2208
  775   0.1242
  776   0.1208
  777   0.1239
  778   0.1379
  779   0.1083
  780   0.1107
  781   0.1179
  782   0.1249
  783   0.1473
  784   0.1405
  785   0.1264
  786   0.1650
  787   0.1416
  788   0.1293
  789   0.1438
  790   0.2101
  791   0.1355
  792   0.1541
  793   0.2230
  794   0.2037
  795   0.1609
  796   0.1857
  797   0.2540
  798   0.2962
  799   0.2603
  800   0.2984
  801   0.4123
  802   0.4571
  803   0.6003
  804   0.6618
  805   0.6747
  806   0.7772
  807   0.9799
  808   1.0604
  809   0.8869
  810   1.0409
  811   0.9928
  812   0.9961
  813   0.8714
  814   0.7996
  815   0.5784
  816   0.6137
  817   0.3241
  818   0.2857
  819   0.2687
  820   0.2190
  821   0.2119
  822   0.1885
  823   0.2537
  824   0.1867
  825   0.1735
  826   0.2198
  827   0.1581
  828   0.1875
  829   0.2404
  830   0.2062
  831   0.1584
  832   0.1691
  833   0.2570
  834   0.1350
  835   0.1404
  836   0.1316
  837   0.1239
  838   0.1341
