# Supplementary material for: Comparative structural insights and functional analysis for the distinct unbound states of Human AGO proteins
Source: Sci Rep. 2025 Mar 19;15:9432. doi: 10.1038/s41598-025-91849-5 (PMC11923369; doi:10.1038/s41598-025-91849-5)
Supplement: Supplementary file 21 — Supplementary Information 9. [file 41598_2025_91849_MOESM21_ESM.zip › sup_data_1/fig2_tabs1_tabs3_tabs4_tabs5_tabs6/AGO3/r1/rmsf.xvg]

# This file was created Tue Aug  2 22:39:42 2022
# Created by:
#                       :-) GROMACS - gmx rmsf, 2020.3 (-:
# 
# Executable:   /home/panos/programs/bin/gmx
# Data prefix:  /home/panos/programs
# Working dir:  /media/panos/Seagate Expansion Drive/AGO3/production
# Command line:
#   gmx rmsf -b 20000 -f prod_center.xtc -s prod.tpr -o rmsf.xvg -res
# gmx rmsf is part of G R O M A C S:
#
# Giant Rising Ordinary Mutants for A Clerical Setup
#
@    title "RMS fluctuation"
@    xaxis  label "Residue"
@    yaxis  label "(nm)"
@TYPE xy
    1   0.3376
    2   0.2395
    3   0.1661
    4   0.3057
    5   0.1448
    6   0.1992
    7   0.2009
    8   0.3203
    9   0.2130
   10   0.2220
   11   0.2075
   12   0.1456
   13   0.2093
   14   0.1548
   15   0.1639
   16   0.2163
   17   0.1368
   18   0.1540
   19   0.1256
   20   0.1203
   21   0.1417
   22   0.1358
   23   0.1505
   24   0.1417
   25   0.1749
   26   0.1416
   27   0.1450
   28   0.2322
   29   0.1709
   30   0.1507
   31   0.1624
   32   0.1932
   33   0.1902
   34   0.2667
   35   0.2848
   36   0.3241
   37   0.4332
   38   0.4752
   39   0.5985
   40   0.6456
   41   0.5629
   42   0.6785
   43   0.5794
   44   0.6491
   45   0.7034
   46   0.6934
   47   0.6153
   48   0.5051
   49   0.5240
   50   0.5778
   51   0.5194
   52   0.4305
   53   0.4624
   54   0.5064
   55   0.4737
   56   0.3848
   57   0.4696
   58   0.5168
   59   0.4196
   60   0.3756
   61   0.3805
   62   0.3826
   63   0.3259
   64   0.2806
   65   0.2600
   66   0.3524
   67   0.2763
   68   0.4141
   69   0.2470
   70   0.2276
   71   0.2792
   72   0.2405
   73   0.3079
   74   0.3258
   75   0.3207
   76   0.2066
   77   0.2407
   78   0.1703
   79   0.1815
   80   0.1695
   81   0.2474
   82   0.2373
   83   0.3005
   84   0.3852
   85   0.5007
   86   0.5794
   87   0.7474
   88   0.7973
   89   0.7831
   90   0.8293
   91   0.8863
   92   0.8125
   93   0.9141
   94   0.8606
   95   0.9690
   96   1.0447
   97   1.1342
   98   1.1814
   99   1.3091
  100   1.2140
  101   1.1610
  102   1.1522
  103   1.0001
  104   0.8546
  105   0.7507
  106   0.6589
  107   0.6563
  108   0.4785
  109   0.4374
  110   0.3573
  111   0.4403
  112   0.3479
  113   0.4027
  114   0.3682
  115   0.5389
  116   0.2372
  117   0.2668
  118   0.3317
  119   0.2110
  120   0.1600
  121   0.1656
  122   0.2157
  123   0.2496
  124   0.2050
  125   0.2415
  126   0.3668
  127   0.4590
  128   0.6076
  129   0.6765
  130   0.6732
  131   0.6864
  132   0.6638
  133   0.5404
  134   0.4603
  135   0.5691
  136   0.4966
  137   0.5403
  138   0.4444
  139   0.4653
  140   0.4102
  141   0.2907
  142   0.2127
  143   0.1994
  144   0.1672
  145   0.1533
  146   0.2185
  147   0.1395
  148   0.1330
  149   0.1587
  150   0.1717
  151   0.1648
  152   0.1540
  153   0.2232
  154   0.2117
  155   0.1789
  156   0.1462
  157   0.1825
  158   0.2552
  159   0.2036
  160   0.1662
  161   0.1884
  162   0.2037
  163   0.2053
  164   0.2068
  165   0.2608
  166   0.1681
  167   0.1473
  168   0.1643
  169   0.1637
  170   0.1694
  171   0.1987
  172   0.2862
  173   0.2863
  174   0.4002
  175   0.3363
  176   0.2685
  177   0.2512
  178   0.2526
  179   0.2371
  180   0.2410
  181   0.2103
  182   0.2593
  183   0.1872
  184   0.1821
  185   0.1674
  186   0.2068
  187   0.1619
  188   0.1440
  189   0.1642
  190   0.1344
  191   0.1342
  192   0.1464
  193   0.2133
  194   0.1458
  195   0.1617
  196   0.2660
  197   0.3294
  198   0.1659
  199   0.1530
  200   0.1468
  201   0.1547
  202   0.1424
  203   0.1410
  204   0.1301
  205   0.1589
  206   0.1803
  207   0.1805
  208   0.2010
  209   0.2111
  210   0.2108
  211   0.2264
  212   0.2096
  213   0.2288
  214   0.2339
  215   0.2660
  216   0.2599
  217   0.2975
  218   0.2963
  219   0.2401
  220   0.2892
  221   0.2961
  222   0.2720
  223   0.2840
  224   0.3319
  225   0.3762
  226   0.3600
  227   0.4826
  228   0.4579
  229   0.4055
  230   0.4994
  231   0.5967
  232   0.5355
  233   0.5388
  234   0.5680
  235   0.4471
  236   0.3994
  237   0.4398
  238   0.4749
  239   0.4433
  240   0.4004
  241   0.4149
  242   0.4075
  243   0.3793
  244   0.2944
  245   0.3456
  246   0.4043
  247   0.3083
  248   0.2911
  249   0.4005
  250   0.3527
  251   0.3013
  252   0.3675
  253   0.3163
  254   0.3737
  255   0.4119
  256   0.5285
  257   0.6451
  258   0.6068
  259   0.6408
  260   0.6922
  261   0.6232
  262   0.5432
  263   0.5305
  264   0.4335
  265   0.4105
  266   0.4357
  267   0.3388
  268   0.4054
  269   0.3949
  270   0.3529
  271   0.3754
  272   0.4885
  273   0.4727
  274   0.4014
  275   0.3998
  276   0.4381
  277   0.4629
  278   0.4235
  279   0.4734
  280   0.5258
  281   0.5558
  282   0.5971
  283   0.8085
  284   0.7671
  285   0.7920
  286   0.8781
  287   0.8146
  288   0.7783
  289   0.6901
  290   0.6270
  291   0.5740
  292   0.5767
  293   0.4793
  294   0.4376
  295   0.4605
  296   0.5501
  297   0.5353
  298   0.4781
  299   0.6104
  300   0.6126
  301   0.6278
  302   0.5662
  303   0.6308
  304   0.5351
  305   0.5859
  306   0.4602
  307   0.4790
  308   0.4056
  309   0.4306
  310   0.4207
  311   0.3632
  312   0.3421
  313   0.3540
  314   0.3296
  315   0.3979
  316   0.3976
  317   0.4463
  318   0.5488
  319   0.5350
  320   0.5986
  321   0.5624
  322   0.5374
  323   0.4494
  324   0.4175
  325   0.3734
  326   0.3649
  327   0.3147
  328   0.3679
  329   0.3716
  330   0.3192
  331   0.3044
  332   0.2439
  333   0.2967
  334   0.2562
  335   0.2523
  336   0.2890
  337   0.2949
  338   0.2658
  339   0.3401
  340   0.3768
  341   0.4316
  342   0.3222
  343   0.3515
  344   0.4141
  345   0.3614
  346   0.3145
  347   0.3196
  348   0.3053
  349   0.2465
  350   0.2510
  351   0.2789
  352   0.2747
  353   0.2109
  354   0.2440
  355   0.2239
  356   0.2297
  357   0.1847
  358   0.1590
  359   0.1689
  360   0.1942
  361   0.1546
  362   0.1595
  363   0.2099
  364   0.1917
  365   0.1519
  366   0.1626
  367   0.2068
  368   0.1826
  369   0.1761
  370   0.2457
  371   0.1892
  372   0.1953
  373   0.2325
  374   0.2062
  375   0.2739
  376   0.2243
  377   0.2458
  378   0.2297
  379   0.2609
  380   0.1885
  381   0.2428
  382   0.2209
  383   0.1695
  384   0.1899
  385   0.1603
  386   0.2115
  387   0.1624
  388   0.2764
  389   0.1914
  390   0.2063
  391   0.1472
  392   0.1341
  393   0.2218
  394   0.1573
  395   0.1691
  396   0.1341
  397   0.1358
  398   0.1379
  399   0.1302
  400   0.1448
  401   0.1713
  402   0.1689
  403   0.2463
  404   0.1589
  405   0.2051
  406   0.1717
  407   0.1488
  408   0.1963
  409   0.4064
  410   0.3472
  411   0.3408
  412   0.2516
  413   0.2584
  414   0.2291
  415   0.2721
  416   0.2511
  417   0.3800
  418   0.3938
  419   0.4015
  420   0.4227
  421   0.4064
  422   0.3430
  423   0.3092
  424   0.3907
  425   0.2193
  426   0.2223
  427   0.1725
  428   0.1341
  429   0.1517
  430   0.1513
  431   0.1478
  432   0.1657
  433   0.2239
  434   0.2004
  435   0.3033
  436   0.2701
  437   0.2409
  438   0.2618
  439   0.2968
  440   0.3004
  441   0.3511
  442   0.3395
  443   0.3816
  444   0.4336
  445   0.4714
  446   0.5775
  447   0.4692
  448   0.4084
  449   0.5083
  450   0.4382
  451   0.4734
  452   0.4115
  453   0.3598
  454   0.4084
  455   0.3471
  456   0.3052
  457   0.2950
  458   0.3265
  459   0.3163
  460   0.2400
  461   0.2767
  462   0.3093
  463   0.2436
  464   0.1981
  465   0.2703
  466   0.2431
  467   0.1751
  468   0.1685
  469   0.1687
  470   0.1912
  471   0.2204
  472   0.3003
  473   0.2633
  474   0.3342
  475   0.2886
  476   0.2999
  477   0.3299
  478   0.3371
  479   0.3826
  480   0.3898
  481   0.3777
  482   0.4674
  483   0.3860
  484   0.3694
  485   0.4016
  486   0.3598
  487   0.3134
  488   0.3203
  489   0.3400
  490   0.3283
  491   0.2891
  492   0.3620
  493   0.3511
  494   0.3009
  495   0.2965
  496   0.3484
  497   0.3379
  498   0.3194
  499   0.3231
  500   0.2790
  501   0.2584
  502   0.3073
  503   0.2082
  504   0.2365
  505   0.2540
  506   0.2746
  507   0.3162
  508   0.3248
  509   0.3882
  510   0.4183
  511   0.5596
  512   0.4283
  513   0.3787
  514   0.3358
  515   0.2833
  516   0.2891
  517   0.3027
  518   0.2641
  519   0.2465
  520   0.2788
  521   0.2789
  522   0.2272
  523   0.2152
  524   0.2408
  525   0.2721
  526   0.2629
  527   0.2184
  528   0.2546
  529   0.2290
  530   0.2389
  531   0.2239
  532   0.2603
  533   0.3000
  534   0.3650
  535   0.3768
  536   0.4354
  537   0.3597
  538   0.3638
  539   0.4133
  540   0.4512
  541   0.3615
  542   0.3305
  543   0.3193
  544   0.3453
  545   0.3024
  546   0.2904
  547   0.2872
  548   0.2734
  549   0.2397
  550   0.2413
  551   0.2248
  552   0.2091
  553   0.1742
  554   0.1229
  555   0.1501
  556   0.1781
  557   0.1678
  558   0.1428
  559   0.1241
  560   0.1453
  561   0.1349
  562   0.1320
  563   0.1670
  564   0.1684
  565   0.1970
  566   0.2239
  567   0.2732
  568   0.2056
  569   0.2166
  570   0.1411
  571   0.1759
  572   0.1531
  573   0.1585
  574   0.2367
  575   0.2063
  576   0.1702
  577   0.1447
  578   0.1275
  579   0.1136
  580   0.1132
  581   0.1061
  582   0.1318
  583   0.1677
  584   0.2134
  585   0.2526
  586   0.2693
  587   0.3008
  588   0.3780
  589   0.3765
  590   0.4013
  591   0.5210
  592   0.4391
  593   0.4279
  594   0.3668
  595   0.2801
  596   0.2367
  597   0.2310
  598   0.1754
  599   0.1505
  600   0.1374
  601   0.1276
  602   0.1081
  603   0.1267
  604   0.1615
  605   0.1543
  606   0.1633
  607   0.2256
  608   0.1224
  609   0.1507
  610   0.2195
  611   0.1103
  612   0.1359
  613   0.1375
  614   0.1725
  615   0.1843
  616   0.2229
  617   0.2511
  618   0.2216
  619   0.3336
  620   0.2988
  621   0.4223
  622   0.2906
  623   0.2991
  624   0.2371
  625   0.1790
  626   0.2563
  627   0.2121
  628   0.1569
  629   0.1716
  630   0.1917
  631   0.1681
  632   0.1515
  633   0.2564
  634   0.1997
  635   0.1535
  636   0.1649
  637   0.2007
  638   0.1916
  639   0.1640
  640   0.2315
  641   0.2470
  642   0.1968
  643   0.1997
  644   0.3327
  645   0.2476
  646   0.2210
  647   0.1674
  648   0.1891
  649   0.2259
  650   0.1352
  651   0.1207
  652   0.1303
  653   0.0986
  654   0.1478
  655   0.1649
  656   0.2195
  657   0.2052
  658   0.2267
  659   0.2856
  660   0.2980
  661   0.4349
  662   0.2566
  663   0.3740
  664   0.3599
  665   0.2500
  666   0.2388
  667   0.2783
  668   0.2446
  669   0.1821
  670   0.1850
  671   0.2086
  672   0.1709
  673   0.1608
  674   0.2513
  675   0.2248
  676   0.1825
  677   0.1858
  678   0.2348
  679   0.2331
  680   0.2207
  681   0.2446
  682   0.3199
  683   0.2742
  684   0.2015
  685   0.2615
  686   0.1701
  687   0.1552
  688   0.1437
  689   0.1255
  690   0.1312
  691   0.1162
  692   0.1282
  693   0.1252
  694   0.1777
  695   0.2419
  696   0.3008
  697   0.1159
  698   0.1420
  699   0.1177
  700   0.1541
  701   0.1346
  702   0.1423
  703   0.1598
  704   0.1755
  705   0.2210
  706   0.2889
  707   0.2122
  708   0.2015
  709   0.2134
  710   0.1850
  711   0.1862
  712   0.3178
  713   0.1908
  714   0.1635
  715   0.1542
  716   0.1405
  717   0.1406
  718   0.1344
  719   0.1207
  720   0.1232
  721   0.1163
  722   0.1191
  723   0.1322
  724   0.1483
  725   0.1585
  726   0.1411
  727   0.1304
  728   0.2017
  729   0.1619
  730   0.3015
  731   0.1702
  732   0.1194
  733   0.1152
  734   0.1054
  735   0.1098
  736   0.1111
  737   0.1212
  738   0.1297
  739   0.1606
  740   0.1776
  741   0.1807
  742   0.2131
  743   0.2672
  744   0.1807
  745   0.1592
  746   0.1517
  747   0.1925
  748   0.1170
  749   0.1093
  750   0.1170
  751   0.1009
  752   0.1679
  753   0.1284
  754   0.1596
  755   0.1664
  756   0.1619
  757   0.2022
  758   0.2354
  759   0.1959
  760   0.2059
  761   0.1994
  762   0.1682
  763   0.2201
  764   0.1596
  765   0.1549
  766   0.1256
  767   0.1341
  768   0.1176
  769   0.0949
  770   0.1149
  771   0.1251
  772   0.1250
  773   0.1057
  774   0.2067
  775   0.2577
  776   0.3590
  777   0.2928
  778   0.4453
  779   0.2151
  780   0.2480
  781   0.2911
  782   0.1619
  783   0.1506
  784   0.1296
  785   0.1456
  786   0.0887
  787   0.0826
  788   0.0935
  789   0.1030
  790   0.1784
  791   0.1254
  792   0.1130
  793   0.1829
  794   0.1556
  795   0.1497
  796   0.1559
  797   0.2282
  798   0.1886
  799   0.1878
  800   0.2214
  801   0.2732
  802   0.2587
  803   0.2597
  804   0.3022
  805   0.3706
  806   0.4095
  807   0.4488
  808   0.6462
  809   0.7785
  810   0.8043
  811   0.8778
  812   0.9863
  813   0.9662
  814   0.9980
  815   1.0371
  816   0.9092
  817   1.0007
  818   0.8268
  819   0.8028
  820   0.6649
  821   0.6476
  822   0.5089
  823   0.5646
  824   0.3838
  825   0.3334
  826   0.4109
  827   0.3339
  828   0.2797
  829   0.2674
  830   0.3541
  831   0.2743
  832   0.2386
  833   0.2822
  834   0.2023
  835   0.2248
  836   0.2656
  837   0.2265
  838   0.1892
  839   0.1898
  840   0.2876
  841   0.1629
  842   0.1388
  843   0.1576
  844   0.1440
  845   0.1757
