# Supplementary material for: Comparative structural insights and functional analysis for the distinct unbound states of Human AGO proteins
Source: Sci Rep. 2025 Mar 19;15:9432. doi: 10.1038/s41598-025-91849-5 (PMC11923369; doi:10.1038/s41598-025-91849-5)
Supplement: Supplementary file 21 — Supplementary Information 9. [file 41598_2025_91849_MOESM21_ESM.zip › sup_data_1/fig2_tabs1_tabs3_tabs4_tabs5_tabs6/AGO3/r2/rmsf.xvg]

# This file was created Sun Jul 24 11:43:12 2022
# Created by:
#                        :-) GROMACS - gmx rmsf, 2021 (-:
# 
# Executable:   /home/panos/programs/bin/gmx
# Data prefix:  /home/panos/programs
# Working dir:  /media/panos/206c1b5a-e5c5-4016-9bdd-177d61394396/sim/AGO3/production
# Command line:
#   gmx rmsf -f prod_center.xtc -s prod.tpr -b 20000 -o rmsf.xvg -res
# gmx rmsf is part of G R O M A C S:
#
# Gromacs Runs One Microsecond At Cannonball Speeds
#
@    title "RMS fluctuation"
@    xaxis  label "Residue"
@    yaxis  label "(nm)"
@TYPE xy
    1   0.5238
    2   0.4017
    3   0.3365
    4   0.4318
    5   0.1349
    6   0.1299
    7   0.1485
    8   0.2708
    9   0.1540
   10   0.1696
   11   0.2039
   12   0.1326
   13   0.1744
   14   0.1179
   15   0.1261
   16   0.1737
   17   0.0941
   18   0.1089
   19   0.0834
   20   0.0779
   21   0.0932
   22   0.1007
   23   0.1691
   24   0.1163
   25   0.1610
   26   0.1446
   27   0.1608
   28   0.2861
   29   0.2160
   30   0.2316
   31   0.1949
   32   0.2401
   33   0.2141
   34   0.2051
   35   0.2139
   36   0.1964
   37   0.2642
   38   0.2612
   39   0.3354
   40   0.3306
   41   0.3249
   42   0.4058
   43   0.2831
   44   0.2489
   45   0.2356
   46   0.2603
   47   0.2307
   48   0.2087
   49   0.2232
   50   0.2294
   51   0.2158
   52   0.1803
   53   0.2004
   54   0.2227
   55   0.2505
   56   0.1856
   57   0.2710
   58   0.2851
   59   0.2452
   60   0.2924
   61   0.2906
   62   0.2498
   63   0.2150
   64   0.1997
   65   0.2479
   66   0.2979
   67   0.2631
   68   0.2341
   69   0.1653
   70   0.1557
   71   0.1654
   72   0.1656
   73   0.1843
   74   0.2621
   75   0.2600
   76   0.1653
   77   0.1739
   78   0.1510
   79   0.2061
   80   0.2285
   81   0.2732
   82   0.2656
   83   0.2675
   84   0.3287
   85   0.3336
   86   0.4407
   87   0.4268
   88   0.4563
   89   0.2954
   90   0.2789
   91   0.3050
   92   0.2717
   93   0.3452
   94   0.4081
   95   0.3948
   96   0.3885
   97   0.5276
   98   0.6030
   99   0.7865
  100   0.6223
  101   0.6013
  102   0.6798
  103   0.5926
  104   0.4498
  105   0.4220
  106   0.3400
  107   0.3371
  108   0.2535
  109   0.2439
  110   0.2244
  111   0.3270
  112   0.3835
  113   0.3473
  114   0.3598
  115   0.3865
  116   0.3993
  117   0.3004
  118   0.3254
  119   0.2286
  120   0.1681
  121   0.1613
  122   0.2246
  123   0.2062
  124   0.1675
  125   0.1680
  126   0.2377
  127   0.2829
  128   0.5339
  129   0.5103
  130   0.5562
  131   0.5290
  132   0.5034
  133   0.3793
  134   0.3739
  135   0.4133
  136   0.4022
  137   0.3273
  138   0.2416
  139   0.1873
  140   0.2302
  141   0.2104
  142   0.1705
  143   0.2083
  144   0.1686
  145   0.1522
  146   0.2266
  147   0.1398
  148   0.1340
  149   0.1277
  150   0.1353
  151   0.1278
  152   0.1142
  153   0.1116
  154   0.1377
  155   0.1632
  156   0.1165
  157   0.1297
  158   0.2105
  159   0.1661
  160   0.1483
  161   0.1189
  162   0.1234
  163   0.1243
  164   0.1201
  165   0.1570
  166   0.1083
  167   0.0976
  168   0.1034
  169   0.1209
  170   0.1242
  171   0.1481
  172   0.2487
  173   0.1885
  174   0.2751
  175   0.2033
  176   0.1623
  177   0.1732
  178   0.1708
  179   0.1764
  180   0.1681
  181   0.1334
  182   0.1724
  183   0.1324
  184   0.1397
  185   0.1102
  186   0.1986
  187   0.1021
  188   0.1260
  189   0.1190
  190   0.0973
  191   0.1027
  192   0.1166
  193   0.1529
  194   0.1200
  195   0.1379
  196   0.2120
  197   0.2313
  198   0.1877
  199   0.1279
  200   0.1171
  201   0.1026
  202   0.0805
  203   0.1054
  204   0.0905
  205   0.1130
  206   0.1153
  207   0.1188
  208   0.1383
  209   0.1244
  210   0.1358
  211   0.1299
  212   0.1368
  213   0.1356
  214   0.1821
  215   0.1547
  216   0.1462
  217   0.1729
  218   0.2164
  219   0.1548
  220   0.1743
  221   0.1877
  222   0.1832
  223   0.1897
  224   0.2060
  225   0.2520
  226   0.2349
  227   0.3470
  228   0.3357
  229   0.2501
  230   0.3169
  231   0.3796
  232   0.4077
  233   0.3708
  234   0.4006
  235   0.2743
  236   0.2491
  237   0.2751
  238   0.2908
  239   0.2736
  240   0.2528
  241   0.2383
  242   0.2418
  243   0.2392
  244   0.1749
  245   0.1941
  246   0.2442
  247   0.1907
  248   0.1587
  249   0.2459
  250   0.1852
  251   0.1562
  252   0.2011
  253   0.1658
  254   0.2061
  255   0.2242
  256   0.2594
  257   0.2750
  258   0.3552
  259   0.3475
  260   0.4029
  261   0.3805
  262   0.2729
  263   0.3463
  264   0.2337
  265   0.2417
  266   0.2571
  267   0.1919
  268   0.3146
  269   0.2529
  270   0.2244
  271   0.2513
  272   0.3276
  273   0.3255
  274   0.2485
  275   0.2383
  276   0.2668
  277   0.3108
  278   0.2788
  279   0.3101
  280   0.3267
  281   0.3812
  282   0.5078
  283   0.4949
  284   0.5786
  285   0.5120
  286   0.6262
  287   0.5782
  288   0.5618
  289   0.4900
  290   0.4402
  291   0.4026
  292   0.3501
  293   0.2896
  294   0.2569
  295   0.2647
  296   0.3314
  297   0.3237
  298   0.2753
  299   0.3795
  300   0.3616
  301   0.3644
  302   0.3275
  303   0.3438
  304   0.2905
  305   0.3418
  306   0.2437
  307   0.2705
  308   0.2210
  309   0.2419
  310   0.2449
  311   0.2101
  312   0.2060
  313   0.2144
  314   0.1883
  315   0.2663
  316   0.2379
  317   0.3487
  318   0.5472
  319   0.6573
  320   0.6001
  321   0.4778
  322   0.4199
  323   0.2772
  324   0.2670
  325   0.2111
  326   0.2013
  327   0.1894
  328   0.1921
  329   0.1953
  330   0.1643
  331   0.1872
  332   0.1342
  333   0.1701
  334   0.1584
  335   0.1473
  336   0.1713
  337   0.1853
  338   0.1616
  339   0.2162
  340   0.2290
  341   0.2396
  342   0.2147
  343   0.2198
  344   0.2586
  345   0.2525
  346   0.2126
  347   0.1993
  348   0.2050
  349   0.1692
  350   0.1778
  351   0.1901
  352   0.2306
  353   0.1442
  354   0.1605
  355   0.1493
  356   0.1589
  357   0.1325
  358   0.1073
  359   0.1173
  360   0.1458
  361   0.1037
  362   0.1023
  363   0.1678
  364   0.1290
  365   0.1013
  366   0.1091
  367   0.1358
  368   0.1267
  369   0.1345
  370   0.2252
  371   0.1465
  372   0.1303
  373   0.1829
  374   0.1439
  375   0.2047
  376   0.1776
  377   0.1495
  378   0.1610
  379   0.1498
  380   0.1405
  381   0.1991
  382   0.1964
  383   0.1767
  384   0.1941
  385   0.1703
  386   0.1955
  387   0.1275
  388   0.1946
  389   0.1703
  390   0.1885
  391   0.1001
  392   0.0896
  393   0.1572
  394   0.1081
  395   0.1133
  396   0.0998
  397   0.1199
  398   0.1086
  399   0.1149
  400   0.1279
  401   0.1244
  402   0.1178
  403   0.1623
  404   0.1307
  405   0.1470
  406   0.1438
  407   0.1364
  408   0.1793
  409   0.3914
  410   0.2753
  411   0.3541
  412   0.1913
  413   0.1754
  414   0.1552
  415   0.1596
  416   0.1262
  417   0.1462
  418   0.2061
  419   0.1223
  420   0.1472
  421   0.1676
  422   0.2003
  423   0.1835
  424   0.2397
  425   0.1749
  426   0.1702
  427   0.1575
  428   0.1281
  429   0.1523
  430   0.1342
  431   0.1172
  432   0.1452
  433   0.1599
  434   0.1334
  435   0.1885
  436   0.1712
  437   0.1444
  438   0.1475
  439   0.1623
  440   0.1621
  441   0.1864
  442   0.1837
  443   0.2148
  444   0.2455
  445   0.2810
  446   0.3672
  447   0.2752
  448   0.2300
  449   0.3083
  450   0.2513
  451   0.2919
  452   0.2327
  453   0.1950
  454   0.2710
  455   0.1865
  456   0.1658
  457   0.1718
  458   0.2014
  459   0.2101
  460   0.1459
  461   0.1766
  462   0.2315
  463   0.1539
  464   0.1340
  465   0.2088
  466   0.1862
  467   0.1418
  468   0.1407
  469   0.1388
  470   0.1396
  471   0.1456
  472   0.2173
  473   0.1669
  474   0.2329
  475   0.1657
  476   0.1732
  477   0.1836
  478   0.1928
  479   0.2424
  480   0.2079
  481   0.2110
  482   0.3099
  483   0.2432
  484   0.2417
  485   0.2592
  486   0.2159
  487   0.1825
  488   0.1970
  489   0.2052
  490   0.1961
  491   0.1811
  492   0.2087
  493   0.2064
  494   0.1756
  495   0.1759
  496   0.2284
  497   0.2013
  498   0.1883
  499   0.2122
  500   0.1675
  501   0.1544
  502   0.1312
  503   0.1377
  504   0.1422
  505   0.1419
  506   0.1534
  507   0.1648
  508   0.1741
  509   0.2000
  510   0.2578
  511   0.3854
  512   0.2493
  513   0.2336
  514   0.1943
  515   0.1698
  516   0.1596
  517   0.1752
  518   0.1563
  519   0.1628
  520   0.1637
  521   0.1662
  522   0.1330
  523   0.1245
  524   0.1454
  525   0.1697
  526   0.1660
  527   0.1370
  528   0.1478
  529   0.1213
  530   0.1274
  531   0.1378
  532   0.1440
  533   0.1599
  534   0.2148
  535   0.1970
  536   0.2698
  537   0.1851
  538   0.1873
  539   0.2242
  540   0.2648
  541   0.2030
  542   0.1834
  543   0.1750
  544   0.2134
  545   0.1628
  546   0.1457
  547   0.1361
  548   0.1413
  549   0.1245
  550   0.1133
  551   0.1131
  552   0.1359
  553   0.1048
  554   0.0946
  555   0.1172
  556   0.1061
  557   0.1210
  558   0.0977
  559   0.0975
  560   0.1194
  561   0.1005
  562   0.1123
  563   0.1231
  564   0.1209
  565   0.1507
  566   0.1658
  567   0.2562
  568   0.2133
  569   0.1395
  570   0.1260
  571   0.1502
  572   0.1430
  573   0.1208
  574   0.2042
  575   0.1658
  576   0.1375
  577   0.1267
  578   0.1013
  579   0.0893
  580   0.0933
  581   0.0823
  582   0.0934
  583   0.0985
  584   0.1571
  585   0.1876
  586   0.1892
  587   0.1895
  588   0.2370
  589   0.2449
  590   0.2955
  591   0.2824
  592   0.3100
  593   0.4629
  594   0.2229
  595   0.1735
  596   0.1566
  597   0.1476
  598   0.1213
  599   0.1025
  600   0.0998
  601   0.1005
  602   0.0808
  603   0.0830
  604   0.1077
  605   0.1097
  606   0.1210
  607   0.1205
  608   0.0929
  609   0.0972
  610   0.1884
  611   0.0834
  612   0.0977
  613   0.0960
  614   0.1248
  615   0.1323
  616   0.1336
  617   0.1588
  618   0.1442
  619   0.3040
  620   0.1985
  621   0.3387
  622   0.2211
  623   0.2542
  624   0.1805
  625   0.1317
  626   0.1980
  627   0.1549
  628   0.1213
  629   0.1258
  630   0.1335
  631   0.1245
  632   0.1178
  633   0.2064
  634   0.1445
  635   0.1117
  636   0.1207
  637   0.1357
  638   0.1305
  639   0.1061
  640   0.1736
  641   0.1957
  642   0.1317
  643   0.1275
  644   0.2633
  645   0.1916
  646   0.1752
  647   0.1233
  648   0.1449
  649   0.1599
  650   0.1196
  651   0.1031
  652   0.1234
  653   0.0883
  654   0.1274
  655   0.1122
  656   0.1010
  657   0.1665
  658   0.2146
  659   0.2062
  660   0.1963
  661   0.3175
  662   0.1758
  663   0.2885
  664   0.2539
  665   0.1786
  666   0.1596
  667   0.1794
  668   0.2820
  669   0.1267
  670   0.1465
  671   0.1570
  672   0.1319
  673   0.1232
  674   0.1932
  675   0.1830
  676   0.1371
  677   0.1430
  678   0.1915
  679   0.1918
  680   0.1894
  681   0.1890
  682   0.2725
  683   0.2290
  684   0.1696
  685   0.2456
  686   0.1518
  687   0.1290
  688   0.1456
  689   0.1071
  690   0.1134
  691   0.1094
  692   0.1280
  693   0.0926
  694   0.1393
  695   0.2248
  696   0.2561
  697   0.0843
  698   0.1097
  699   0.0850
  700   0.0981
  701   0.0950
  702   0.0877
  703   0.1074
  704   0.1181
  705   0.1676
  706   0.2633
  707   0.1583
  708   0.1423
  709   0.1623
  710   0.1400
  711   0.1360
  712   0.2908
  713   0.1357
  714   0.1039
  715   0.0990
  716   0.0947
  717   0.0957
  718   0.0989
  719   0.0904
  720   0.0918
  721   0.1107
  722   0.1037
  723   0.1398
  724   0.1280
  725   0.1460
  726   0.1514
  727   0.1415
  728   0.1854
  729   0.1599
  730   0.2962
  731   0.1631
  732   0.1191
  733   0.1373
  734   0.0850
  735   0.0857
  736   0.0934
  737   0.0946
  738   0.1195
  739   0.1557
  740   0.1345
  741   0.1325
  742   0.1727
  743   0.2265
  744   0.1203
  745   0.1441
  746   0.1219
  747   0.2345
  748   0.0909
  749   0.0793
  750   0.1059
  751   0.0814
  752   0.1259
  753   0.1054
  754   0.1182
  755   0.1642
  756   0.1234
  757   0.1521
  758   0.1297
  759   0.1637
  760   0.1551
  761   0.1379
  762   0.1127
  763   0.1461
  764   0.1398
  765   0.1302
  766   0.1102
  767   0.1280
  768   0.0985
  769   0.0842
  770   0.0964
  771   0.0968
  772   0.0962
  773   0.0938
  774   0.0954
  775   0.0835
  776   0.0912
  777   0.1066
  778   0.1236
  779   0.1413
  780   0.1156
  781   0.2412
  782   0.1312
  783   0.1025
  784   0.1322
  785   0.1231
  786   0.0837
  787   0.0759
  788   0.0828
  789   0.0779
  790   0.1075
  791   0.0836
  792   0.0827
  793   0.0964
  794   0.1183
  795   0.1049
  796   0.0985
  797   0.1826
  798   0.1141
  799   0.1208
  800   0.1746
  801   0.2218
  802   0.1835
  803   0.1778
  804   0.2183
  805   0.2501
  806   0.2323
  807   0.2496
  808   0.3454
  809   0.4018
  810   0.4937
  811   0.6186
  812   0.7366
  813   0.7245
  814   0.7584
  815   0.8645
  816   0.6908
  817   0.6651
  818   0.5700
  819   0.6662
  820   0.5197
  821   0.4703
  822   0.3679
  823   0.4831
  824   0.2944
  825   0.2712
  826   0.2819
  827   0.2064
  828   0.1959
  829   0.1665
  830   0.2316
  831   0.1686
  832   0.1526
  833   0.1804
  834   0.1397
  835   0.1441
  836   0.2069
  837   0.1510
  838   0.1336
  839   0.1369
  840   0.2546
  841   0.1063
  842   0.1009
  843   0.1074
  844   0.1132
  845   0.1764
