# Supplementary material for: Comparative structural insights and functional analysis for the distinct unbound states of Human AGO proteins
Source: Sci Rep. 2025 Mar 19;15:9432. doi: 10.1038/s41598-025-91849-5 (PMC11923369; doi:10.1038/s41598-025-91849-5)
Supplement: Supplementary file 21 — Supplementary Information 9. [file 41598_2025_91849_MOESM21_ESM.zip › sup_data_1/fig2_tabs1_tabs3_tabs4_tabs5_tabs6/AGO3/r3/rmsf.xvg]

# This file was created Sun Jul 14 14:16:41 2024
# Created by:
#                       :-) GROMACS - gmx rmsf, 2024.1 (-:
# 
# Executable:   /home/panos/gromacs2024_1/bin/gmx
# Data prefix:  /home/panos/gromacs2024_1
# Working dir:  /media/panos/206c1b5a-e5c5-4016-9bdd-177d61394396/ago_sim3/AGO3/production
# Command line:
#   gmx rmsf -b 20000 -f prod_center.xtc -s prod.tpr -o rmsf.xvg -res
# gmx rmsf is part of G R O M A C S:
#
# GROwing Monsters And Cloning Shrimps
#
@    title "RMS fluctuation"
@    xaxis  label "Residue"
@    yaxis  label "(nm)"
@TYPE xy
    1   0.2508
    2   0.1376
    3   0.1212
    4   0.1243
    5   0.0873
    6   0.1207
    7   0.1389
    8   0.2835
    9   0.1043
   10   0.1265
   11   0.1494
   12   0.0928
   13   0.1557
   14   0.1012
   15   0.1161
   16   0.2136
   17   0.0944
   18   0.1161
   19   0.0930
   20   0.0925
   21   0.1153
   22   0.1170
   23   0.1796
   24   0.1119
   25   0.1576
   26   0.1528
   27   0.1416
   28   0.2255
   29   0.1815
   30   0.1679
   31   0.1593
   32   0.2204
   33   0.2098
   34   0.2288
   35   0.2873
   36   0.2972
   37   0.3990
   38   0.4125
   39   0.4888
   40   0.5386
   41   0.5214
   42   0.5889
   43   0.4963
   44   0.5030
   45   0.4546
   46   0.6240
   47   0.4626
   48   0.3584
   49   0.4259
   50   0.4425
   51   0.3974
   52   0.3368
   53   0.3803
   54   0.4136
   55   0.3769
   56   0.3413
   57   0.4223
   58   0.4913
   59   0.4089
   60   0.4081
   61   0.4008
   62   0.3871
   63   0.3430
   64   0.3056
   65   0.3034
   66   0.3559
   67   0.3421
   68   0.4103
   69   0.2502
   70   0.2062
   71   0.2531
   72   0.2519
   73   0.2893
   74   0.3439
   75   0.3140
   76   0.2445
   77   0.2207
   78   0.1904
   79   0.1840
   80   0.1964
   81   0.2532
   82   0.2474
   83   0.2713
   84   0.3400
   85   0.5089
   86   0.4503
   87   0.5086
   88   0.4918
   89   0.4615
   90   0.4447
   91   0.4482
   92   0.3396
   93   0.4458
   94   0.4157
   95   0.5764
   96   0.6198
   97   0.5568
   98   0.6939
   99   0.9369
  100   0.7943
  101   0.7651
  102   0.9057
  103   0.8218
  104   0.5910
  105   0.5498
  106   0.4854
  107   0.4651
  108   0.3454
  109   0.3652
  110   0.3073
  111   0.3559
  112   0.3475
  113   0.2816
  114   0.2586
  115   0.2709
  116   0.2939
  117   0.2800
  118   0.3279
  119   0.2083
  120   0.1998
  121   0.1598
  122   0.1906
  123   0.1715
  124   0.1465
  125   0.1387
  126   0.1832
  127   0.1562
  128   0.1561
  129   0.1492
  130   0.1522
  131   0.1529
  132   0.1846
  133   0.1619
  134   0.1845
  135   0.1697
  136   0.2677
  137   0.2084
  138   0.2050
  139   0.2441
  140   0.2542
  141   0.2294
  142   0.1945
  143   0.1921
  144   0.1726
  145   0.1664
  146   0.1853
  147   0.1396
  148   0.1245
  149   0.1360
  150   0.1637
  151   0.1421
  152   0.1299
  153   0.1296
  154   0.1930
  155   0.2165
  156   0.1456
  157   0.1621
  158   0.2448
  159   0.2000
  160   0.1481
  161   0.1343
  162   0.1380
  163   0.1339
  164   0.1319
  165   0.2007
  166   0.1149
  167   0.1201
  168   0.1171
  169   0.1325
  170   0.1403
  171   0.1674
  172   0.2695
  173   0.2702
  174   0.4007
  175   0.3504
  176   0.2638
  177   0.2312
  178   0.2051
  179   0.1985
  180   0.1953
  181   0.1581
  182   0.1957
  183   0.1523
  184   0.1501
  185   0.1218
  186   0.1990
  187   0.1146
  188   0.1171
  189   0.1269
  190   0.1126
  191   0.1113
  192   0.1293
  193   0.1598
  194   0.1275
  195   0.1166
  196   0.2031
  197   0.3098
  198   0.1838
  199   0.1326
  200   0.1234
  201   0.1151
  202   0.1022
  203   0.1135
  204   0.1033
  205   0.1165
  206   0.1258
  207   0.1249
  208   0.1365
  209   0.1328
  210   0.1513
  211   0.1432
  212   0.1559
  213   0.1580
  214   0.2121
  215   0.1877
  216   0.1887
  217   0.2234
  218   0.2453
  219   0.1811
  220   0.2161
  221   0.2348
  222   0.2150
  223   0.2095
  224   0.2530
  225   0.3067
  226   0.3133
  227   0.4850
  228   0.5441
  229   0.5908
  230   0.6141
  231   0.5218
  232   0.6524
  233   0.5715
  234   0.5428
  235   0.3870
  236   0.3109
  237   0.3296
  238   0.3515
  239   0.3219
  240   0.2977
  241   0.3327
  242   0.2783
  243   0.2727
  244   0.2006
  245   0.2195
  246   0.2760
  247   0.2021
  248   0.1691
  249   0.2522
  250   0.1779
  251   0.1521
  252   0.2039
  253   0.1752
  254   0.2344
  255   0.2477
  256   0.3130
  257   0.3332
  258   0.3920
  259   0.3800
  260   0.4368
  261   0.4183
  262   0.3037
  263   0.3614
  264   0.2457
  265   0.2352
  266   0.2439
  267   0.1851
  268   0.2332
  269   0.2617
  270   0.2529
  271   0.3029
  272   0.5069
  273   0.4456
  274   0.4015
  275   0.3809
  276   0.4405
  277   0.4681
  278   0.3780
  279   0.4286
  280   0.4381
  281   0.4843
  282   0.5694
  283   0.6791
  284   0.7125
  285   0.6079
  286   0.6381
  287   0.6794
  288   0.7663
  289   0.6836
  290   0.5949
  291   0.5369
  292   0.5080
  293   0.4454
  294   0.3673
  295   0.4271
  296   0.5238
  297   0.4424
  298   0.4002
  299   0.5552
  300   0.5682
  301   0.5298
  302   0.4533
  303   0.5474
  304   0.4696
  305   0.5185
  306   0.4111
  307   0.4724
  308   0.4235
  309   0.4253
  310   0.4497
  311   0.3788
  312   0.3328
  313   0.2844
  314   0.2251
  315   0.2485
  316   0.2261
  317   0.2440
  318   0.3398
  319   0.3320
  320   0.4194
  321   0.3700
  322   0.3605
  323   0.2720
  324   0.2757
  325   0.2578
  326   0.2822
  327   0.2679
  328   0.3075
  329   0.2856
  330   0.2013
  331   0.2061
  332   0.1455
  333   0.1713
  334   0.1693
  335   0.1625
  336   0.1403
  337   0.2075
  338   0.2025
  339   0.2358
  340   0.2328
  341   0.3144
  342   0.2316
  343   0.2523
  344   0.2895
  345   0.2903
  346   0.2491
  347   0.2072
  348   0.2148
  349   0.1819
  350   0.1727
  351   0.1771
  352   0.2309
  353   0.1427
  354   0.1412
  355   0.1326
  356   0.1380
  357   0.1193
  358   0.1068
  359   0.1163
  360   0.1362
  361   0.1032
  362   0.1242
  363   0.1685
  364   0.1308
  365   0.1421
  366   0.1248
  367   0.1331
  368   0.1272
  369   0.1395
  370   0.2286
  371   0.1487
  372   0.1440
  373   0.1849
  374   0.1458
  375   0.1993
  376   0.1692
  377   0.1873
  378   0.1607
  379   0.1729
  380   0.1414
  381   0.1934
  382   0.1949
  383   0.1371
  384   0.1810
  385   0.1846
  386   0.1936
  387   0.1379
  388   0.2021
  389   0.1522
  390   0.1932
  391   0.1251
  392   0.1025
  393   0.1975
  394   0.1213
  395   0.1155
  396   0.0889
  397   0.0817
  398   0.0864
  399   0.0845
  400   0.0941
  401   0.1044
  402   0.1055
  403   0.1524
  404   0.1153
  405   0.1287
  406   0.1360
  407   0.1372
  408   0.1883
  409   0.3973
  410   0.2666
  411   0.3565
  412   0.1646
  413   0.1568
  414   0.1411
  415   0.1476
  416   0.1196
  417   0.1396
  418   0.1762
  419   0.1310
  420   0.1400
  421   0.1229
  422   0.1897
  423   0.1872
  424   0.2363
  425   0.1604
  426   0.1537
  427   0.1649
  428   0.1396
  429   0.1430
  430   0.1410
  431   0.1272
  432   0.1565
  433   0.1856
  434   0.1573
  435   0.2270
  436   0.2008
  437   0.1904
  438   0.1658
  439   0.1852
  440   0.1878
  441   0.2270
  442   0.2197
  443   0.2420
  444   0.2871
  445   0.3469
  446   0.4477
  447   0.3368
  448   0.2850
  449   0.3435
  450   0.3047
  451   0.3095
  452   0.2663
  453   0.2381
  454   0.2842
  455   0.2264
  456   0.1987
  457   0.2055
  458   0.2323
  459   0.2326
  460   0.1638
  461   0.2322
  462   0.2515
  463   0.1654
  464   0.1459
  465   0.2379
  466   0.1930
  467   0.1447
  468   0.1537
  469   0.1580
  470   0.2649
  471   0.2040
  472   0.3137
  473   0.2130
  474   0.2212
  475   0.1808
  476   0.2060
  477   0.2920
  478   0.2309
  479   0.3147
  480   0.2778
  481   0.2643
  482   0.4308
  483   0.3124
  484   0.3212
  485   0.3163
  486   0.2584
  487   0.2125
  488   0.2423
  489   0.2435
  490   0.2384
  491   0.2042
  492   0.2728
  493   0.2714
  494   0.2161
  495   0.2159
  496   0.2650
  497   0.2516
  498   0.3272
  499   0.2739
  500   0.2047
  501   0.1868
  502   0.1615
  503   0.1564
  504   0.1588
  505   0.1548
  506   0.1682
  507   0.1923
  508   0.2002
  509   0.2420
  510   0.3344
  511   0.4890
  512   0.3121
  513   0.2746
  514   0.2202
  515   0.1973
  516   0.1906
  517   0.2182
  518   0.1755
  519   0.1674
  520   0.2546
  521   0.1918
  522   0.1527
  523   0.1411
  524   0.1733
  525   0.2660
  526   0.2697
  527   0.2014
  528   0.2136
  529   0.1519
  530   0.1413
  531   0.1340
  532   0.1567
  533   0.1852
  534   0.2494
  535   0.2353
  536   0.3071
  537   0.2201
  538   0.2192
  539   0.2657
  540   0.3112
  541   0.2300
  542   0.2048
  543   0.1884
  544   0.2418
  545   0.1796
  546   0.1626
  547   0.1470
  548   0.1632
  549   0.1394
  550   0.1269
  551   0.1319
  552   0.1439
  553   0.1339
  554   0.1047
  555   0.1207
  556   0.1195
  557   0.1335
  558   0.1129
  559   0.1066
  560   0.1358
  561   0.1306
  562   0.1127
  563   0.1170
  564   0.1280
  565   0.1391
  566   0.1389
  567   0.2058
  568   0.1489
  569   0.1208
  570   0.1057
  571   0.1525
  572   0.1440
  573   0.1365
  574   0.2515
  575   0.1815
  576   0.1232
  577   0.1175
  578   0.1098
  579   0.0967
  580   0.0883
  581   0.0759
  582   0.0876
  583   0.1112
  584   0.1413
  585   0.1473
  586   0.2216
  587   0.2500
  588   0.3101
  589   0.3160
  590   0.2593
  591   0.2577
  592   0.2271
  593   0.3388
  594   0.2554
  595   0.2013
  596   0.1683
  597   0.1336
  598   0.1176
  599   0.1000
  600   0.0996
  601   0.1161
  602   0.0941
  603   0.1256
  604   0.1303
  605   0.1305
  606   0.1504
  607   0.1490
  608   0.1195
  609   0.1457
  610   0.2329
  611   0.1053
  612   0.1253
  613   0.1084
  614   0.1276
  615   0.1340
  616   0.1511
  617   0.1763
  618   0.1728
  619   0.3166
  620   0.2020
  621   0.2526
  622   0.2190
  623   0.1857
  624   0.1866
  625   0.1324
  626   0.2027
  627   0.1787
  628   0.1306
  629   0.1330
  630   0.1533
  631   0.1342
  632   0.1216
  633   0.2144
  634   0.1688
  635   0.1311
  636   0.1334
  637   0.1672
  638   0.1711
  639   0.1330
  640   0.2146
  641   0.2253
  642   0.1797
  643   0.1673
  644   0.3166
  645   0.2282
  646   0.1703
  647   0.1226
  648   0.1302
  649   0.1413
  650   0.1013
  651   0.0872
  652   0.1080
  653   0.0678
  654   0.0862
  655   0.0865
  656   0.1005
  657   0.1409
  658   0.1777
  659   0.2018
  660   0.1406
  661   0.1614
  662   0.0975
  663   0.1255
  664   0.1753
  665   0.1089
  666   0.1237
  667   0.2404
  668   0.2514
  669   0.1045
  670   0.1317
  671   0.1620
  672   0.1179
  673   0.1114
  674   0.2133
  675   0.1750
  676   0.1319
  677   0.1294
  678   0.1701
  679   0.1689
  680   0.1780
  681   0.1864
  682   0.2553
  683   0.2098
  684   0.1408
  685   0.2187
  686   0.1211
  687   0.1015
  688   0.1092
  689   0.0794
  690   0.0851
  691   0.0818
  692   0.0794
  693   0.1006
  694   0.0925
  695   0.1113
  696   0.2115
  697   0.0844
  698   0.1749
  699   0.0875
  700   0.0932
  701   0.0991
  702   0.0982
  703   0.1126
  704   0.1362
  705   0.1775
  706   0.2662
  707   0.1728
  708   0.1619
  709   0.1594
  710   0.1502
  711   0.1383
  712   0.2995
  713   0.1333
  714   0.1020
  715   0.0960
  716   0.0910
  717   0.0869
  718   0.0841
  719   0.0725
  720   0.0832
  721   0.0731
  722   0.0777
  723   0.0940
  724   0.1176
  725   0.1257
  726   0.1117
  727   0.0837
  728   0.0936
  729   0.1070
  730   0.1070
  731   0.0889
  732   0.0839
  733   0.0692
  734   0.0667
  735   0.0721
  736   0.0758
  737   0.0766
  738   0.0913
  739   0.1177
  740   0.1155
  741   0.1173
  742   0.1565
  743   0.2068
  744   0.1113
  745   0.1023
  746   0.0993
  747   0.1221
  748   0.0812
  749   0.0676
  750   0.0713
  751   0.0628
  752   0.0722
  753   0.0878
  754   0.1235
  755   0.1274
  756   0.0935
  757   0.1294
  758   0.1052
  759   0.1421
  760   0.1533
  761   0.1087
  762   0.0865
  763   0.1049
  764   0.1210
  765   0.1099
  766   0.0698
  767   0.0988
  768   0.0850
  769   0.0645
  770   0.0686
  771   0.0740
  772   0.0958
  773   0.0724
  774   0.0840
  775   0.0824
  776   0.0928
  777   0.1605
  778   0.2026
  779   0.1725
  780   0.1302
  781   0.2272
  782   0.1124
  783   0.0897
  784   0.0885
  785   0.1145
  786   0.0677
  787   0.0679
  788   0.0749
  789   0.0788
  790   0.1178
  791   0.0846
  792   0.0852
  793   0.1152
  794   0.1277
  795   0.1226
  796   0.1114
  797   0.1920
  798   0.1269
  799   0.1388
  800   0.2424
  801   0.3088
  802   0.2444
  803   0.2931
  804   0.3822
  805   0.4766
  806   0.5847
  807   0.6955
  808   0.7613
  809   0.8061
  810   0.7950
  811   0.7925
  812   0.7914
  813   0.7981
  814   0.8256
  815   0.8400
  816   0.7637
  817   0.7944
  818   0.7745
  819   0.8753
  820   0.8281
  821   0.7803
  822   0.5921
  823   0.6011
  824   0.4421
  825   0.3441
  826   0.4518
  827   0.3810
  828   0.2814
  829   0.2390
  830   0.3888
  831   0.2550
  832   0.1770
  833   0.2660
  834   0.1521
  835   0.1772
  836   0.2437
  837   0.1858
  838   0.1447
  839   0.1770
  840   0.3712
  841   0.1372
  842   0.1200
  843   0.1140
  844   0.1127
  845   0.1400
