# Supplementary material for: Comparative structural insights and functional analysis for the distinct unbound states of Human AGO proteins
Source: Sci Rep. 2025 Mar 19;15:9432. doi: 10.1038/s41598-025-91849-5 (PMC11923369; doi:10.1038/s41598-025-91849-5)
Supplement: Supplementary file 21 — Supplementary Information 9. [file 41598_2025_91849_MOESM21_ESM.zip › sup_data_1/fig2_tabs1_tabs3_tabs4_tabs5_tabs6/AGO4/r1/rmsf.xvg]

# This file was created Tue Aug  2 22:40:35 2022
# Created by:
#                       :-) GROMACS - gmx rmsf, 2020.3 (-:
# 
# Executable:   /home/panos/programs/bin/gmx
# Data prefix:  /home/panos/programs
# Working dir:  /media/panos/Seagate Expansion Drive/AGO4/production
# Command line:
#   gmx rmsf -b 20000 -f prod_center.xtc -s prod.tpr -o rmsf.xvg -res
# gmx rmsf is part of G R O M A C S:
#
# God Rules Over Mankind, Animals, Cosmos and Such
#
@    title "RMS fluctuation"
@    xaxis  label "Residue"
@    yaxis  label "(nm)"
@TYPE xy
    1   0.3099
    2   0.1481
    3   0.1533
    4   0.0961
    5   0.0884
    6   0.0929
    7   0.0772
    8   0.1072
    9   0.0934
   10   0.1174
   11   0.0935
   12   0.1223
   13   0.1282
   14   0.0997
   15   0.1799
   16   0.1023
   17   0.1195
   18   0.1779
   19   0.0835
   20   0.1084
   21   0.0742
   22   0.0724
   23   0.0721
   24   0.0798
   25   0.1308
   26   0.0997
   27   0.1763
   28   0.1301
   29   0.1493
   30   0.2418
   31   0.1831
   32   0.2034
   33   0.1312
   34   0.1521
   35   0.1272
   36   0.1366
   37   0.1727
   38   0.1629
   39   0.2109
   40   0.1959
   41   0.2492
   42   0.2365
   43   0.2686
   44   0.2853
   45   0.2670
   46   0.2031
   47   0.2150
   48   0.2279
   49   0.1993
   50   0.1723
   51   0.1814
   52   0.2183
   53   0.1811
   54   0.1617
   55   0.1907
   56   0.1888
   57   0.1881
   58   0.1752
   59   0.2384
   60   0.2409
   61   0.2082
   62   0.2304
   63   0.2778
   64   0.2845
   65   0.2003
   66   0.1848
   67   0.1914
   68   0.2178
   69   0.1611
   70   0.1622
   71   0.1296
   72   0.1108
   73   0.1317
   74   0.1287
   75   0.1440
   76   0.2399
   77   0.2149
   78   0.1369
   79   0.1400
   80   0.1113
   81   0.1360
   82   0.1373
   83   0.2308
   84   0.1530
   85   0.1567
   86   0.1929
   87   0.2160
   88   0.2541
   89   0.4632
   90   0.2736
   91   0.3083
   92   0.2067
   93   0.2288
   94   0.2212
   95   0.2403
   96   0.2173
   97   0.2556
   98   0.2532
   99   0.2991
  100   0.3742
  101   0.5221
  102   0.4445
  103   0.4540
  104   0.3374
  105   0.3120
  106   0.2555
  107   0.2325
  108   0.2473
  109   0.1960
  110   0.1941
  111   0.1733
  112   0.1994
  113   0.1846
  114   0.1700
  115   0.1428
  116   0.1536
  117   0.1339
  118   0.1334
  119   0.1115
  120   0.1862
  121   0.1420
  122   0.0953
  123   0.1243
  124   0.1567
  125   0.0909
  126   0.0882
  127   0.1017
  128   0.1090
  129   0.1635
  130   0.1375
  131   0.1341
  132   0.1573
  133   0.1167
  134   0.1000
  135   0.1493
  136   0.1315
  137   0.1034
  138   0.1092
  139   0.1653
  140   0.0991
  141   0.1109
  142   0.0954
  143   0.1027
  144   0.1371
  145   0.0901
  146   0.0954
  147   0.1170
  148   0.1278
  149   0.1047
  150   0.1154
  151   0.1668
  152   0.1255
  153   0.1217
  154   0.1295
  155   0.1291
  156   0.1279
  157   0.1226
  158   0.2036
  159   0.1148
  160   0.1017
  161   0.1130
  162   0.1318
  163   0.1539
  164   0.1936
  165   0.2881
  166   0.3338
  167   0.4975
  168   0.3007
  169   0.2348
  170   0.2051
  171   0.1939
  172   0.1880
  173   0.1852
  174   0.1565
  175   0.1848
  176   0.1454
  177   0.1414
  178   0.1210
  179   0.1396
  180   0.1080
  181   0.0977
  182   0.1958
  183   0.0914
  184   0.0911
  185   0.1014
  186   0.1203
  187   0.0801
  188   0.0777
  189   0.1229
  190   0.1960
  191   0.1110
  192   0.0970
  193   0.0885
  194   0.1014
  195   0.0782
  196   0.0923
  197   0.0908
  198   0.1151
  199   0.1292
  200   0.1283
  201   0.1404
  202   0.1467
  203   0.1560
  204   0.1611
  205   0.1742
  206   0.1555
  207   0.1710
  208   0.1889
  209   0.1840
  210   0.2322
  211   0.2320
  212   0.1852
  213   0.2272
  214   0.2401
  215   0.2174
  216   0.2247
  217   0.2648
  218   0.3219
  219   0.3152
  220   0.4033
  221   0.4179
  222   0.3805
  223   0.4992
  224   0.5319
  225   0.5929
  226   0.5383
  227   0.5148
  228   0.3918
  229   0.3226
  230   0.3510
  231   0.3773
  232   0.3420
  233   0.3211
  234   0.3340
  235   0.3022
  236   0.2937
  237   0.2291
  238   0.2437
  239   0.2974
  240   0.2215
  241   0.1963
  242   0.3257
  243   0.2278
  244   0.1909
  245   0.2447
  246   0.2015
  247   0.2398
  248   0.2790
  249   0.3108
  250   0.3642
  251   0.4127
  252   0.4357
  253   0.5200
  254   0.4842
  255   0.3382
  256   0.3942
  257   0.2924
  258   0.2764
  259   0.3167
  260   0.2177
  261   0.2622
  262   0.2721
  263   0.2513
  264   0.2751
  265   0.4026
  266   0.3706
  267   0.3225
  268   0.3174
  269   0.3615
  270   0.3840
  271   0.3268
  272   0.3689
  273   0.3743
  274   0.4097
  275   0.4632
  276   0.5076
  277   0.5902
  278   0.7290
  279   0.7280
  280   0.6759
  281   0.6756
  282   0.5450
  283   0.5276
  284   0.4369
  285   0.4097
  286   0.3780
  287   0.3299
  288   0.3657
  289   0.4419
  290   0.3941
  291   0.3555
  292   0.4611
  293   0.4876
  294   0.4585
  295   0.4039
  296   0.4618
  297   0.4085
  298   0.4425
  299   0.3521
  300   0.3756
  301   0.3215
  302   0.3502
  303   0.3752
  304   0.2937
  305   0.2702
  306   0.2637
  307   0.2260
  308   0.2673
  309   0.2641
  310   0.2907
  311   0.3750
  312   0.3453
  313   0.4150
  314   0.3860
  315   0.3713
  316   0.3072
  317   0.2983
  318   0.2637
  319   0.2675
  320   0.2326
  321   0.2809
  322   0.2632
  323   0.2162
  324   0.2001
  325   0.1611
  326   0.1986
  327   0.1860
  328   0.1844
  329   0.1765
  330   0.3366
  331   0.2186
  332   0.3056
  333   0.2818
  334   0.3055
  335   0.2058
  336   0.2324
  337   0.2895
  338   0.2679
  339   0.1884
  340   0.1970
  341   0.2081
  342   0.1771
  343   0.1623
  344   0.1810
  345   0.2395
  346   0.1638
  347   0.1579
  348   0.1752
  349   0.2291
  350   0.1292
  351   0.0987
  352   0.1099
  353   0.1480
  354   0.1416
  355   0.1050
  356   0.1710
  357   0.1584
  358   0.0972
  359   0.1149
  360   0.2455
  361   0.1245
  362   0.1016
  363   0.1638
  364   0.1246
  365   0.1669
  366   0.1318
  367   0.1047
  368   0.1062
  369   0.1160
  370   0.1134
  371   0.1312
  372   0.1122
  373   0.1298
  374   0.1282
  375   0.1140
  376   0.1728
  377   0.1584
  378   0.1285
  379   0.1203
  380   0.1105
  381   0.1333
  382   0.1066
  383   0.1682
  384   0.1091
  385   0.1471
  386   0.0978
  387   0.0826
  388   0.1268
  389   0.0888
  390   0.0905
  391   0.0852
  392   0.0771
  393   0.0895
  394   0.0884
  395   0.1005
  396   0.1058
  397   0.1070
  398   0.1531
  399   0.1185
  400   0.1317
  401   0.1224
  402   0.1295
  403   0.1719
  404   0.3847
  405   0.2726
  406   0.2426
  407   0.1555
  408   0.1463
  409   0.1231
  410   0.1321
  411   0.1042
  412   0.1589
  413   0.1873
  414   0.0988
  415   0.1138
  416   0.1040
  417   0.1616
  418   0.1856
  419   0.2572
  420   0.1633
  421   0.1667
  422   0.1569
  423   0.1243
  424   0.1311
  425   0.1205
  426   0.1229
  427   0.1251
  428   0.1577
  429   0.1373
  430   0.2026
  431   0.1572
  432   0.1441
  433   0.1454
  434   0.1583
  435   0.1620
  436   0.1828
  437   0.1842
  438   0.2035
  439   0.2295
  440   0.2855
  441   0.3526
  442   0.2952
  443   0.2432
  444   0.3055
  445   0.2914
  446   0.2326
  447   0.2313
  448   0.2042
  449   0.2502
  450   0.1873
  451   0.1561
  452   0.1626
  453   0.1844
  454   0.2001
  455   0.1427
  456   0.1918
  457   0.2280
  458   0.1489
  459   0.1331
  460   0.2086
  461   0.1831
  462   0.1444
  463   0.1494
  464   0.1332
  465   0.1402
  466   0.1430
  467   0.2083
  468   0.1628
  469   0.2280
  470   0.1612
  471   0.1742
  472   0.1958
  473   0.1833
  474   0.2363
  475   0.2207
  476   0.2068
  477   0.3066
  478   0.2212
  479   0.2139
  480   0.2566
  481   0.2126
  482   0.1830
  483   0.2038
  484   0.2060
  485   0.2000
  486   0.1847
  487   0.2344
  488   0.2174
  489   0.1769
  490   0.1946
  491   0.2623
  492   0.2055
  493   0.1992
  494   0.2239
  495   0.1685
  496   0.1551
  497   0.1353
  498   0.1317
  499   0.1471
  500   0.1377
  501   0.1527
  502   0.1616
  503   0.1738
  504   0.1954
  505   0.2663
  506   0.4539
  507   0.2862
  508   0.2419
  509   0.1987
  510   0.1755
  511   0.1595
  512   0.1805
  513   0.1586
  514   0.1313
  515   0.1766
  516   0.1769
  517   0.1418
  518   0.1291
  519   0.1524
  520   0.1831
  521   0.1743
  522   0.1476
  523   0.1583
  524   0.1315
  525   0.1228
  526   0.1227
  527   0.1338
  528   0.1558
  529   0.2167
  530   0.1940
  531   0.2671
  532   0.1892
  533   0.1853
  534   0.2072
  535   0.2568
  536   0.1972
  537   0.1832
  538   0.1737
  539   0.2211
  540   0.1638
  541   0.1451
  542   0.1395
  543   0.1485
  544   0.1337
  545   0.1252
  546   0.1257
  547   0.1328
  548   0.1377
  549   0.1039
  550   0.1089
  551   0.1220
  552   0.1243
  553   0.1164
  554   0.1132
  555   0.1371
  556   0.1005
  557   0.1097
  558   0.1098
  559   0.1273
  560   0.1569
  561   0.2003
  562   0.2508
  563   0.2504
  564   0.2093
  565   0.1712
  566   0.2258
  567   0.1902
  568   0.2142
  569   0.3578
  570   0.2627
  571   0.1524
  572   0.1368
  573   0.1083
  574   0.1193
  575   0.0944
  576   0.0811
  577   0.0859
  578   0.1090
  579   0.1100
  580   0.1407
  581   0.1834
  582   0.1942
  583   0.2426
  584   0.2748
  585   0.3480
  586   0.4410
  587   0.3338
  588   0.3935
  589   0.2584
  590   0.1863
  591   0.1469
  592   0.1296
  593   0.1094
  594   0.0964
  595   0.0997
  596   0.1165
  597   0.1041
  598   0.1143
  599   0.1396
  600   0.1355
  601   0.1473
  602   0.2364
  603   0.1249
  604   0.1394
  605   0.2146
  606   0.1209
  607   0.1167
  608   0.1056
  609   0.1309
  610   0.1386
  611   0.1351
  612   0.1582
  613   0.1468
  614   0.2501
  615   0.2910
  616   0.5247
  617   0.3708
  618   0.4023
  619   0.4657
  620   0.4300
  621   0.5717
  622   0.3755
  623   0.3191
  624   0.2719
  625   0.2015
  626   0.1901
  627   0.2193
  628   0.1454
  629   0.1418
  630   0.1120
  631   0.1862
  632   0.1468
  633   0.1150
  634   0.1434
  635   0.1673
  636   0.1209
  637   0.1228
  638   0.2060
  639   0.1759
  640   0.1213
  641   0.1340
  642   0.1646
  643   0.1744
  644   0.1332
  645   0.2117
  646   0.2223
  647   0.1702
  648   0.1680
  649   0.2997
  650   0.2157
  651   0.1900
  652   0.1312
  653   0.1529
  654   0.1494
  655   0.1056
  656   0.0977
  657   0.0828
  658   0.0727
  659   0.0834
  660   0.0839
  661   0.1086
  662   0.1200
  663   0.1302
  664   0.1592
  665   0.1372
  666   0.1642
  667   0.1242
  668   0.1352
  669   0.1919
  670   0.1156
  671   0.1073
  672   0.1561
  673   0.1263
  674   0.1029
  675   0.1414
  676   0.1496
  677   0.1249
  678   0.1178
  679   0.1645
  680   0.1996
  681   0.1390
  682   0.1391
  683   0.1857
  684   0.1748
  685   0.1838
  686   0.2068
  687   0.2467
  688   0.2154
  689   0.1501
  690   0.2677
  691   0.1331
  692   0.1123
  693   0.1117
  694   0.0856
  695   0.0817
  696   0.0801
  697   0.1073
  698   0.1056
  699   0.1222
  700   0.2186
  701   0.3353
  702   0.0920
  703   0.1391
  704   0.0710
  705   0.0835
  706   0.0800
  707   0.0836
  708   0.0938
  709   0.1131
  710   0.1700
  711   0.2015
  712   0.1518
  713   0.1391
  714   0.1348
  715   0.1322
  716   0.1303
  717   0.2319
  718   0.1271
  719   0.0933
  720   0.0913
  721   0.0884
  722   0.0806
  723   0.0780
  724   0.0670
  725   0.0765
  726   0.0889
  727   0.0679
  728   0.0836
  729   0.0916
  730   0.0813
  731   0.0766
  732   0.0731
  733   0.0708
  734   0.0807
  735   0.0847
  736   0.0927
  737   0.0890
  738   0.0880
  739   0.0614
  740   0.0634
  741   0.0677
  742   0.0902
  743   0.0717
  744   0.0830
  745   0.1016
  746   0.1222
  747   0.1868
  748   0.2491
  749   0.1412
  750   0.1224
  751   0.1039
  752   0.1613
  753   0.0798
  754   0.0618
  755   0.0689
  756   0.0575
  757   0.0942
  758   0.0894
  759   0.0938
  760   0.1143
  761   0.0956
  762   0.1243
  763   0.1178
  764   0.1510
  765   0.1459
  766   0.1053
  767   0.0873
  768   0.1213
  769   0.1333
  770   0.1150
  771   0.0720
  772   0.1064
  773   0.0846
  774   0.0634
  775   0.0706
  776   0.0914
  777   0.0767
  778   0.0636
  779   0.0782
  780   0.0952
  781   0.1161
  782   0.1443
  783   0.1451
  784   0.1333
  785   0.1053
  786   0.2027
  787   0.0892
  788   0.0801
  789   0.0723
  790   0.0984
  791   0.0644
  792   0.0713
  793   0.0774
  794   0.0742
  795   0.1130
  796   0.0989
  797   0.0819
  798   0.1993
  799   0.1112
  800   0.1125
  801   0.1085
  802   0.2049
  803   0.1160
  804   0.1247
  805   0.2090
  806   0.1810
  807   0.1457
  808   0.1702
  809   0.2643
  810   0.3530
  811   0.3859
  812   0.4454
  813   0.5424
  814   0.5484
  815   0.5882
  816   0.6051
  817   0.7990
  818   0.6792
  819   0.6783
  820   0.5942
  821   0.6346
  822   0.5336
  823   0.4005
  824   0.3685
  825   0.2726
  826   0.3662
  827   0.2789
  828   0.3428
  829   0.2455
  830   0.2192
  831   0.2671
  832   0.2059
  833   0.1875
  834   0.1739
  835   0.2458
  836   0.1690
  837   0.1533
  838   0.2127
  839   0.1549
  840   0.1578
  841   0.2326
  842   0.1728
  843   0.1364
  844   0.1913
  845   0.2441
  846   0.1228
  847   0.1317
  848   0.1106
  849   0.1183
  850   0.1597
