# Supplementary material for: Comparative structural insights and functional analysis for the distinct unbound states of Human AGO proteins
Source: Sci Rep. 2025 Mar 19;15:9432. doi: 10.1038/s41598-025-91849-5 (PMC11923369; doi:10.1038/s41598-025-91849-5)
Supplement: Supplementary file 21 — Supplementary Information 9. [file 41598_2025_91849_MOESM21_ESM.zip › sup_data_1/fig2_tabs1_tabs3_tabs4_tabs5_tabs6/AGO4/r2/rmsf.xvg]

# This file was created Sun Jul 24 11:46:34 2022
# Created by:
#                        :-) GROMACS - gmx rmsf, 2021 (-:
# 
# Executable:   /home/panos/programs/bin/gmx
# Data prefix:  /home/panos/programs
# Working dir:  /media/panos/206c1b5a-e5c5-4016-9bdd-177d61394396/sim/AGO4/production
# Command line:
#   gmx rmsf -f prod_center.xtc -s prod.tpr -b 20000 -o rmsf.xvg -res
# gmx rmsf is part of G R O M A C S:
#
# Great Red Oystrich Makes All Chemists Sane
#
@    title "RMS fluctuation"
@    xaxis  label "Residue"
@    yaxis  label "(nm)"
@TYPE xy
    1   0.2775
    2   0.1680
    3   0.1945
    4   0.1193
    5   0.1131
    6   0.2314
    7   0.0976
    8   0.1196
    9   0.1062
   10   0.1221
   11   0.0973
   12   0.1231
   13   0.1249
   14   0.0977
   15   0.1613
   16   0.1065
   17   0.1165
   18   0.1439
   19   0.0829
   20   0.0975
   21   0.0741
   22   0.0704
   23   0.0789
   24   0.0762
   25   0.1402
   26   0.0950
   27   0.1747
   28   0.1215
   29   0.1183
   30   0.2053
   31   0.1466
   32   0.1645
   33   0.1267
   34   0.1525
   35   0.1208
   36   0.1321
   37   0.1653
   38   0.1663
   39   0.2111
   40   0.1984
   41   0.2465
   42   0.2420
   43   0.2731
   44   0.2754
   45   0.2695
   46   0.2093
   47   0.2236
   48   0.2359
   49   0.2067
   50   0.1828
   51   0.2040
   52   0.2267
   53   0.1956
   54   0.1749
   55   0.2063
   56   0.2058
   57   0.2012
   58   0.1900
   59   0.2552
   60   0.2553
   61   0.2155
   62   0.2304
   63   0.2800
   64   0.2748
   65   0.2083
   66   0.1728
   67   0.1875
   68   0.2095
   69   0.1524
   70   0.1657
   71   0.1274
   72   0.1099
   73   0.1299
   74   0.1273
   75   0.1468
   76   0.2334
   77   0.1978
   78   0.1342
   79   0.1406
   80   0.1066
   81   0.1167
   82   0.1262
   83   0.1934
   84   0.1474
   85   0.1509
   86   0.1812
   87   0.2118
   88   0.1959
   89   0.2980
   90   0.2206
   91   0.2363
   92   0.2059
   93   0.2241
   94   0.2421
   95   0.2579
   96   0.2411
   97   0.2836
   98   0.2723
   99   0.3170
  100   0.3700
  101   0.4485
  102   0.4419
  103   0.4529
  104   0.3613
  105   0.3281
  106   0.2738
  107   0.2344
  108   0.2584
  109   0.2085
  110   0.1910
  111   0.1778
  112   0.1857
  113   0.1522
  114   0.1622
  115   0.1368
  116   0.1443
  117   0.1288
  118   0.1210
  119   0.1037
  120   0.1779
  121   0.1462
  122   0.0927
  123   0.1244
  124   0.1702
  125   0.1024
  126   0.0937
  127   0.1159
  128   0.1374
  129   0.2002
  130   0.1753
  131   0.2201
  132   0.2049
  133   0.1302
  134   0.1070
  135   0.1691
  136   0.1472
  137   0.0987
  138   0.1080
  139   0.1803
  140   0.0934
  141   0.1059
  142   0.0972
  143   0.1019
  144   0.1293
  145   0.0816
  146   0.0846
  147   0.1091
  148   0.1144
  149   0.0985
  150   0.1083
  151   0.1931
  152   0.1223
  153   0.1203
  154   0.1216
  155   0.1165
  156   0.1162
  157   0.1090
  158   0.1583
  159   0.1042
  160   0.0930
  161   0.1044
  162   0.1202
  163   0.1353
  164   0.1870
  165   0.2837
  166   0.3492
  167   0.5331
  168   0.3302
  169   0.3125
  170   0.2212
  171   0.1779
  172   0.1640
  173   0.1592
  174   0.1345
  175   0.1514
  176   0.1360
  177   0.1417
  178   0.1107
  179   0.1428
  180   0.1184
  181   0.0933
  182   0.0928
  183   0.0891
  184   0.0907
  185   0.0912
  186   0.1206
  187   0.0754
  188   0.0786
  189   0.1850
  190   0.2028
  191   0.1038
  192   0.0925
  193   0.0869
  194   0.0954
  195   0.0703
  196   0.0915
  197   0.0901
  198   0.1263
  199   0.1370
  200   0.1306
  201   0.1305
  202   0.1251
  203   0.1257
  204   0.1321
  205   0.1496
  206   0.1556
  207   0.2149
  208   0.1826
  209   0.1705
  210   0.1987
  211   0.2212
  212   0.1604
  213   0.1827
  214   0.1885
  215   0.1920
  216   0.1849
  217   0.2110
  218   0.2593
  219   0.2460
  220   0.3608
  221   0.3488
  222   0.2782
  223   0.4040
  224   0.4525
  225   0.5149
  226   0.4298
  227   0.3934
  228   0.3233
  229   0.2704
  230   0.2697
  231   0.3092
  232   0.2845
  233   0.2756
  234   0.2901
  235   0.2719
  236   0.2551
  237   0.1979
  238   0.2230
  239   0.2810
  240   0.1890
  241   0.1773
  242   0.2580
  243   0.2176
  244   0.1799
  245   0.2378
  246   0.2015
  247   0.2485
  248   0.2632
  249   0.2835
  250   0.3599
  251   0.3702
  252   0.4200
  253   0.5001
  254   0.4357
  255   0.3442
  256   0.3816
  257   0.2719
  258   0.2701
  259   0.2888
  260   0.2147
  261   0.2595
  262   0.2753
  263   0.2350
  264   0.2475
  265   0.3506
  266   0.3425
  267   0.2631
  268   0.2566
  269   0.2830
  270   0.3275
  271   0.2766
  272   0.3170
  273   0.3566
  274   0.3765
  275   0.4021
  276   0.5100
  277   0.5456
  278   0.6773
  279   0.6554
  280   0.6011
  281   0.5914
  282   0.4787
  283   0.4650
  284   0.3927
  285   0.3447
  286   0.3085
  287   0.2759
  288   0.2898
  289   0.3681
  290   0.3583
  291   0.3067
  292   0.3748
  293   0.4163
  294   0.4180
  295   0.3620
  296   0.3840
  297   0.3428
  298   0.3761
  299   0.2893
  300   0.3181
  301   0.2593
  302   0.2751
  303   0.3481
  304   0.2364
  305   0.2221
  306   0.2231
  307   0.2184
  308   0.2612
  309   0.2511
  310   0.2799
  311   0.3810
  312   0.4015
  313   0.4142
  314   0.3801
  315   0.3693
  316   0.2738
  317   0.2646
  318   0.2375
  319   0.2341
  320   0.2157
  321   0.2391
  322   0.2367
  323   0.2086
  324   0.2097
  325   0.1549
  326   0.1899
  327   0.1789
  328   0.1607
  329   0.1518
  330   0.1600
  331   0.1678
  332   0.2353
  333   0.2257
  334   0.3850
  335   0.2717
  336   0.2859
  337   0.3400
  338   0.3206
  339   0.2470
  340   0.2605
  341   0.2766
  342   0.2375
  343   0.1939
  344   0.2369
  345   0.2875
  346   0.1902
  347   0.1791
  348   0.2023
  349   0.1916
  350   0.1600
  351   0.1356
  352   0.1456
  353   0.1613
  354   0.1542
  355   0.1241
  356   0.1867
  357   0.1371
  358   0.1165
  359   0.1268
  360   0.2460
  361   0.1214
  362   0.1109
  363   0.1426
  364   0.1274
  365   0.1649
  366   0.1310
  367   0.1075
  368   0.1139
  369   0.1195
  370   0.1162
  371   0.1366
  372   0.1179
  373   0.1240
  374   0.1178
  375   0.1101
  376   0.1737
  377   0.1453
  378   0.1161
  379   0.1068
  380   0.1013
  381   0.1269
  382   0.1130
  383   0.1389
  384   0.1197
  385   0.1323
  386   0.1022
  387   0.0827
  388   0.1207
  389   0.0996
  390   0.1053
  391   0.0872
  392   0.0791
  393   0.0827
  394   0.0864
  395   0.0980
  396   0.1057
  397   0.1119
  398   0.1572
  399   0.1276
  400   0.1387
  401   0.1589
  402   0.1458
  403   0.1908
  404   0.4131
  405   0.2937
  406   0.2950
  407   0.1717
  408   0.1546
  409   0.1504
  410   0.1464
  411   0.1112
  412   0.1582
  413   0.1929
  414   0.1119
  415   0.1218
  416   0.1034
  417   0.1892
  418   0.1669
  419   0.2720
  420   0.1889
  421   0.1779
  422   0.1656
  423   0.1431
  424   0.1340
  425   0.1314
  426   0.1291
  427   0.1341
  428   0.1629
  429   0.1352
  430   0.1908
  431   0.1475
  432   0.1399
  433   0.1374
  434   0.1595
  435   0.1595
  436   0.1891
  437   0.1803
  438   0.2096
  439   0.2449
  440   0.2900
  441   0.3743
  442   0.2923
  443   0.2412
  444   0.2819
  445   0.2550
  446   0.2529
  447   0.2362
  448   0.2022
  449   0.2349
  450   0.2084
  451   0.1759
  452   0.1744
  453   0.2027
  454   0.2109
  455   0.1537
  456   0.1865
  457   0.2293
  458   0.1651
  459   0.1521
  460   0.2154
  461   0.1897
  462   0.1534
  463   0.1504
  464   0.1424
  465   0.1476
  466   0.1502
  467   0.2113
  468   0.1633
  469   0.2139
  470   0.1579
  471   0.1617
  472   0.1999
  473   0.1888
  474   0.2482
  475   0.2165
  476   0.2064
  477   0.2950
  478   0.2380
  479   0.2323
  480   0.2498
  481   0.2084
  482   0.1693
  483   0.1793
  484   0.1837
  485   0.1844
  486   0.1626
  487   0.1888
  488   0.1974
  489   0.1593
  490   0.1712
  491   0.2544
  492   0.1921
  493   0.2083
  494   0.2114
  495   0.1528
  496   0.1377
  497   0.1264
  498   0.1294
  499   0.1316
  500   0.1396
  501   0.1518
  502   0.1728
  503   0.1767
  504   0.2172
  505   0.2105
  506   0.2979
  507   0.2208
  508   0.1991
  509   0.1926
  510   0.2025
  511   0.1569
  512   0.1687
  513   0.1502
  514   0.1583
  515   0.1482
  516   0.1559
  517   0.1183
  518   0.1197
  519   0.1264
  520   0.1510
  521   0.1488
  522   0.1195
  523   0.1380
  524   0.1078
  525   0.1221
  526   0.1509
  527   0.1434
  528   0.1725
  529   0.2318
  530   0.2195
  531   0.2952
  532   0.2078
  533   0.2069
  534   0.2381
  535   0.2819
  536   0.2242
  537   0.2025
  538   0.1934
  539   0.2323
  540   0.1768
  541   0.1596
  542   0.1536
  543   0.1574
  544   0.1460
  545   0.1382
  546   0.1283
  547   0.1393
  548   0.1141
  549   0.1088
  550   0.1070
  551   0.1092
  552   0.1216
  553   0.1162
  554   0.1189
  555   0.1411
  556   0.1162
  557   0.1330
  558   0.1175
  559   0.1276
  560   0.1668
  561   0.1671
  562   0.2399
  563   0.2504
  564   0.1614
  565   0.1564
  566   0.1798
  567   0.1736
  568   0.1583
  569   0.2434
  570   0.2196
  571   0.1435
  572   0.1293
  573   0.1191
  574   0.0942
  575   0.1011
  576   0.0913
  577   0.1015
  578   0.1198
  579   0.1279
  580   0.1482
  581   0.1676
  582   0.1654
  583   0.2098
  584   0.2544
  585   0.2739
  586   0.3380
  587   0.2674
  588   0.3308
  589   0.2480
  590   0.1644
  591   0.1371
  592   0.1433
  593   0.1204
  594   0.1100
  595   0.1078
  596   0.1031
  597   0.0976
  598   0.1342
  599   0.1986
  600   0.1359
  601   0.1397
  602   0.1583
  603   0.1120
  604   0.1362
  605   0.2250
  606   0.1114
  607   0.1248
  608   0.1008
  609   0.1099
  610   0.1352
  611   0.1326
  612   0.1559
  613   0.1496
  614   0.2537
  615   0.3016
  616   0.4573
  617   0.4560
  618   0.4994
  619   0.5881
  620   0.5501
  621   0.6404
  622   0.4709
  623   0.3858
  624   0.2588
  625   0.1871
  626   0.1668
  627   0.2164
  628   0.1590
  629   0.1469
  630   0.1247
  631   0.2089
  632   0.1524
  633   0.1222
  634   0.1427
  635   0.1642
  636   0.1281
  637   0.1198
  638   0.2118
  639   0.1566
  640   0.1201
  641   0.1276
  642   0.1481
  643   0.1664
  644   0.1265
  645   0.1922
  646   0.2104
  647   0.1670
  648   0.1660
  649   0.2938
  650   0.2311
  651   0.1742
  652   0.1229
  653   0.1323
  654   0.1555
  655   0.1133
  656   0.1042
  657   0.0988
  658   0.0834
  659   0.1003
  660   0.0996
  661   0.1404
  662   0.1416
  663   0.1584
  664   0.1595
  665   0.1389
  666   0.1773
  667   0.1535
  668   0.1315
  669   0.1946
  670   0.1253
  671   0.1201
  672   0.1578
  673   0.1362
  674   0.1179
  675   0.1455
  676   0.1527
  677   0.1332
  678   0.1255
  679   0.1583
  680   0.2052
  681   0.1370
  682   0.1367
  683   0.1882
  684   0.1720
  685   0.1810
  686   0.1961
  687   0.2310
  688   0.2150
  689   0.1474
  690   0.2647
  691   0.1274
  692   0.1159
  693   0.1204
  694   0.1014
  695   0.0999
  696   0.0915
  697   0.0998
  698   0.1133
  699   0.1497
  700   0.1341
  701   0.2622
  702   0.0782
  703   0.0875
  704   0.0703
  705   0.0934
  706   0.0820
  707   0.0879
  708   0.0982
  709   0.1149
  710   0.1564
  711   0.2137
  712   0.1604
  713   0.1407
  714   0.1409
  715   0.1309
  716   0.1507
  717   0.2674
  718   0.1559
  719   0.1120
  720   0.1265
  721   0.1018
  722   0.0795
  723   0.0752
  724   0.0657
  725   0.0703
  726   0.0784
  727   0.0717
  728   0.0939
  729   0.0956
  730   0.0842
  731   0.0814
  732   0.0752
  733   0.0822
  734   0.0900
  735   0.1203
  736   0.1191
  737   0.0965
  738   0.0901
  739   0.0710
  740   0.0677
  741   0.0642
  742   0.1011
  743   0.0696
  744   0.0903
  745   0.1164
  746   0.1548
  747   0.2830
  748   0.3848
  749   0.2198
  750   0.1754
  751   0.1482
  752   0.1728
  753   0.0775
  754   0.0664
  755   0.0733
  756   0.0655
  757   0.1281
  758   0.0961
  759   0.1188
  760   0.1340
  761   0.1151
  762   0.1425
  763   0.1200
  764   0.1580
  765   0.1505
  766   0.1201
  767   0.0972
  768   0.1190
  769   0.1422
  770   0.1099
  771   0.0733
  772   0.1133
  773   0.0890
  774   0.0681
  775   0.0664
  776   0.0857
  777   0.0791
  778   0.0666
  779   0.0818
  780   0.0790
  781   0.0993
  782   0.1411
  783   0.1528
  784   0.1319
  785   0.1041
  786   0.1965
  787   0.0896
  788   0.0831
  789   0.0789
  790   0.0806
  791   0.0735
  792   0.0721
  793   0.0859
  794   0.0819
  795   0.1156
  796   0.0986
  797   0.0926
  798   0.1160
  799   0.1183
  800   0.1211
  801   0.1167
  802   0.1826
  803   0.1055
  804   0.1232
  805   0.2233
  806   0.1970
  807   0.1294
  808   0.1693
  809   0.2394
  810   0.3066
  811   0.4769
  812   0.4970
  813   0.5119
  814   0.4944
  815   0.5496
  816   0.5318
  817   0.6337
  818   0.5129
  819   0.4864
  820   0.5192
  821   0.6169
  822   0.5502
  823   0.4913
  824   0.6017
  825   0.4539
  826   0.4399
  827   0.2826
  828   0.2573
  829   0.2656
  830   0.2293
  831   0.2641
  832   0.1880
  833   0.1837
  834   0.1628
  835   0.2212
  836   0.1462
  837   0.1345
  838   0.1624
  839   0.1184
  840   0.1279
  841   0.2156
  842   0.1484
  843   0.1238
  844   0.1662
  845   0.2243
  846   0.1130
  847   0.1341
  848   0.0975
  849   0.1231
  850   0.1741
