# Supplementary material for: Comparative structural insights and functional analysis for the distinct unbound states of Human AGO proteins
Source: Sci Rep. 2025 Mar 19;15:9432. doi: 10.1038/s41598-025-91849-5 (PMC11923369; doi:10.1038/s41598-025-91849-5)
Supplement: Supplementary file 21 — Supplementary Information 9. [file 41598_2025_91849_MOESM21_ESM.zip › sup_data_1/fig2_tabs1_tabs3_tabs4_tabs5_tabs6/AGO4/r3/rmsf.xvg]

# This file was created Sun Jul 14 14:20:10 2024
# Created by:
#                       :-) GROMACS - gmx rmsf, 2024.1 (-:
# 
# Executable:   /usr/local/gromacs/bin/gmx
# Data prefix:  /usr/local/gromacs
# Working dir:  /media/simdrive/agosim3/AGO4/production
# Command line:
#   gmx rmsf -f prod_center.xtc -s prod.tpr -b 20000 -o rmsf.xvg -res
# gmx rmsf is part of G R O M A C S:
#
# Gromacs Runs One Microsecond At Cannonball Speeds
#
@    title "RMS fluctuation"
@    xaxis  label "Residue"
@    yaxis  label "(nm)"
@TYPE xy
    1   0.3234
    2   0.1622
    3   0.1603
    4   0.1200
    5   0.1178
    6   0.1101
    7   0.0930
    8   0.1235
    9   0.1086
   10   0.1254
   11   0.1086
   12   0.1389
   13   0.1386
   14   0.1148
   15   0.1596
   16   0.1233
   17   0.1174
   18   0.1521
   19   0.1010
   20   0.1142
   21   0.0853
   22   0.0810
   23   0.0991
   24   0.1000
   25   0.1393
   26   0.1052
   27   0.1680
   28   0.1374
   29   0.1320
   30   0.2838
   31   0.2506
   32   0.2216
   33   0.1809
   34   0.1899
   35   0.1878
   36   0.2033
   37   0.2443
   38   0.2468
   39   0.3101
   40   0.2931
   41   0.3623
   42   0.3500
   43   0.3476
   44   0.3801
   45   0.3424
   46   0.3101
   47   0.2964
   48   0.3441
   49   0.3142
   50   0.2765
   51   0.3062
   52   0.3271
   53   0.3046
   54   0.2701
   55   0.3163
   56   0.3316
   57   0.3125
   58   0.2925
   59   0.3663
   60   0.4065
   61   0.3777
   62   0.4248
   63   0.4465
   64   0.4595
   65   0.3534
   66   0.3038
   67   0.3282
   68   0.3667
   69   0.3716
   70   0.3043
   71   0.2252
   72   0.1751
   73   0.2092
   74   0.1946
   75   0.2294
   76   0.2654
   77   0.2693
   78   0.1979
   79   0.2169
   80   0.1573
   81   0.1896
   82   0.1934
   83   0.2445
   84   0.2302
   85   0.2422
   86   0.2800
   87   0.2952
   88   0.3077
   89   0.5400
   90   0.3438
   91   0.3786
   92   0.3525
   93   0.4108
   94   0.3950
   95   0.3934
   96   0.3455
   97   0.3746
   98   0.3485
   99   0.3562
  100   0.3784
  101   0.4622
  102   0.4238
  103   0.4621
  104   0.4041
  105   0.4046
  106   0.3769
  107   0.3434
  108   0.3922
  109   0.3286
  110   0.3206
  111   0.2812
  112   0.2822
  113   0.2218
  114   0.2206
  115   0.1864
  116   0.1828
  117   0.1681
  118   0.1568
  119   0.1151
  120   0.1826
  121   0.1376
  122   0.0941
  123   0.1178
  124   0.1529
  125   0.0882
  126   0.0996
  127   0.1049
  128   0.1076
  129   0.1712
  130   0.1333
  131   0.1235
  132   0.1465
  133   0.1101
  134   0.0981
  135   0.1653
  136   0.1584
  137   0.1044
  138   0.1169
  139   0.1901
  140   0.1104
  141   0.1316
  142   0.1168
  143   0.1124
  144   0.1186
  145   0.1029
  146   0.1021
  147   0.1249
  148   0.1406
  149   0.1112
  150   0.1191
  151   0.1917
  152   0.1642
  153   0.1287
  154   0.1201
  155   0.1276
  156   0.1279
  157   0.1193
  158   0.1808
  159   0.1059
  160   0.1002
  161   0.1272
  162   0.1198
  163   0.1298
  164   0.1823
  165   0.2802
  166   0.3225
  167   0.5325
  168   0.3204
  169   0.4009
  170   0.2729
  171   0.1940
  172   0.1762
  173   0.1815
  174   0.1443
  175   0.1915
  176   0.1311
  177   0.1384
  178   0.1100
  179   0.1843
  180   0.1278
  181   0.1019
  182   0.1038
  183   0.1016
  184   0.1054
  185   0.1210
  186   0.1363
  187   0.0900
  188   0.0831
  189   0.1946
  190   0.2028
  191   0.1196
  192   0.1078
  193   0.0914
  194   0.1201
  195   0.0842
  196   0.1033
  197   0.0998
  198   0.1252
  199   0.1484
  200   0.1389
  201   0.1479
  202   0.1440
  203   0.1428
  204   0.1682
  205   0.1561
  206   0.1923
  207   0.2173
  208   0.2372
  209   0.2296
  210   0.2526
  211   0.2569
  212   0.1737
  213   0.2250
  214   0.2214
  215   0.1940
  216   0.2093
  217   0.2497
  218   0.2830
  219   0.2783
  220   0.3669
  221   0.3907
  222   0.3880
  223   0.4485
  224   0.5437
  225   0.5717
  226   0.4701
  227   0.5151
  228   0.3972
  229   0.3312
  230   0.3535
  231   0.3996
  232   0.3713
  233   0.3371
  234   0.3435
  235   0.3569
  236   0.3196
  237   0.2459
  238   0.3043
  239   0.3509
  240   0.2457
  241   0.2658
  242   0.3272
  243   0.3027
  244   0.2486
  245   0.3314
  246   0.2879
  247   0.3397
  248   0.3766
  249   0.4765
  250   0.6332
  251   0.6144
  252   0.5769
  253   0.5484
  254   0.4689
  255   0.5217
  256   0.5272
  257   0.3964
  258   0.3898
  259   0.4007
  260   0.3117
  261   0.3692
  262   0.3715
  263   0.3230
  264   0.3541
  265   0.4604
  266   0.4429
  267   0.3572
  268   0.3791
  269   0.3970
  270   0.4295
  271   0.4479
  272   0.5370
  273   0.5925
  274   0.7027
  275   0.7583
  276   1.0196
  277   0.9910
  278   0.9164
  279   0.9858
  280   0.9112
  281   0.8933
  282   0.7854
  283   0.7451
  284   0.6623
  285   0.5930
  286   0.5120
  287   0.4563
  288   0.4669
  289   0.5779
  290   0.5569
  291   0.4846
  292   0.5902
  293   0.6649
  294   0.6540
  295   0.5750
  296   0.6253
  297   0.5454
  298   0.5259
  299   0.4144
  300   0.4300
  301   0.3413
  302   0.3690
  303   0.3783
  304   0.3013
  305   0.3082
  306   0.3459
  307   0.3208
  308   0.4019
  309   0.3925
  310   0.4944
  311   0.5653
  312   0.6926
  313   0.6305
  314   0.5834
  315   0.6109
  316   0.5184
  317   0.4860
  318   0.3789
  319   0.3453
  320   0.2851
  321   0.3314
  322   0.3518
  323   0.2970
  324   0.2921
  325   0.2088
  326   0.2558
  327   0.2264
  328   0.2055
  329   0.2082
  330   0.2106
  331   0.2053
  332   0.2846
  333   0.2935
  334   0.3692
  335   0.2515
  336   0.2848
  337   0.3552
  338   0.3285
  339   0.2409
  340   0.2612
  341   0.2757
  342   0.2191
  343   0.1956
  344   0.2377
  345   0.2802
  346   0.1786
  347   0.1963
  348   0.1818
  349   0.2247
  350   0.1489
  351   0.1191
  352   0.1341
  353   0.1557
  354   0.1256
  355   0.1281
  356   0.1880
  357   0.1533
  358   0.1215
  359   0.1483
  360   0.1785
  361   0.1724
  362   0.1807
  363   0.2311
  364   0.2854
  365   0.3416
  366   0.4438
  367   0.6435
  368   0.5923
  369   0.4757
  370   0.3828
  371   0.3765
  372   0.2608
  373   0.2599
  374   0.2365
  375   0.1477
  376   0.2607
  377   0.2922
  378   0.1687
  379   0.1270
  380   0.1289
  381   0.1384
  382   0.1387
  383   0.1925
  384   0.1800
  385   0.1728
  386   0.1146
  387   0.0952
  388   0.1319
  389   0.1054
  390   0.1195
  391   0.1007
  392   0.0936
  393   0.0990
  394   0.1041
  395   0.1114
  396   0.1081
  397   0.1105
  398   0.1535
  399   0.1254
  400   0.1336
  401   0.1505
  402   0.1243
  403   0.1935
  404   0.4340
  405   0.3259
  406   0.4930
  407   0.2869
  408   0.2067
  409   0.1398
  410   0.1328
  411   0.1275
  412   0.1688
  413   0.1703
  414   0.0876
  415   0.1187
  416   0.1288
  417   0.1622
  418   0.1771
  419   0.1929
  420   0.1527
  421   0.1736
  422   0.1638
  423   0.1256
  424   0.1195
  425   0.1040
  426   0.1087
  427   0.1160
  428   0.1496
  429   0.1215
  430   0.1799
  431   0.1445
  432   0.1291
  433   0.1334
  434   0.1490
  435   0.1566
  436   0.1762
  437   0.1800
  438   0.1944
  439   0.2227
  440   0.2596
  441   0.3396
  442   0.2582
  443   0.1999
  444   0.2397
  445   0.2263
  446   0.2147
  447   0.1995
  448   0.1725
  449   0.2166
  450   0.1752
  451   0.1484
  452   0.1585
  453   0.1686
  454   0.1848
  455   0.1362
  456   0.1746
  457   0.2249
  458   0.1374
  459   0.1287
  460   0.2018
  461   0.1716
  462   0.1342
  463   0.1380
  464   0.1318
  465   0.1279
  466   0.1312
  467   0.1972
  468   0.1453
  469   0.2107
  470   0.1459
  471   0.1532
  472   0.1860
  473   0.1731
  474   0.2430
  475   0.1945
  476   0.2025
  477   0.2930
  478   0.2173
  479   0.2078
  480   0.2477
  481   0.2085
  482   0.1789
  483   0.2028
  484   0.1967
  485   0.1930
  486   0.1785
  487   0.2183
  488   0.2018
  489   0.1646
  490   0.1858
  491   0.2556
  492   0.1866
  493   0.1710
  494   0.2015
  495   0.1570
  496   0.1444
  497   0.1279
  498   0.1329
  499   0.1365
  500   0.1286
  501   0.1499
  502   0.1584
  503   0.1707
  504   0.2025
  505   0.1853
  506   0.3364
  507   0.2250
  508   0.2020
  509   0.2022
  510   0.2269
  511   0.1865
  512   0.1855
  513   0.1663
  514   0.1477
  515   0.1942
  516   0.1802
  517   0.1516
  518   0.1436
  519   0.1713
  520   0.2073
  521   0.1855
  522   0.1535
  523   0.1674
  524   0.1212
  525   0.1204
  526   0.1143
  527   0.1307
  528   0.1482
  529   0.1917
  530   0.1905
  531   0.2561
  532   0.1699
  533   0.1672
  534   0.1996
  535   0.2460
  536   0.1802
  537   0.1635
  538   0.1533
  539   0.1939
  540   0.1470
  541   0.1326
  542   0.1241
  543   0.1189
  544   0.1389
  545   0.1101
  546   0.1041
  547   0.1074
  548   0.1116
  549   0.0878
  550   0.0904
  551   0.1181
  552   0.1109
  553   0.0987
  554   0.0939
  555   0.1057
  556   0.0856
  557   0.1097
  558   0.1092
  559   0.1373
  560   0.1616
  561   0.2437
  562   0.2733
  563   0.3624
  564   0.2406
  565   0.1881
  566   0.2221
  567   0.2117
  568   0.2258
  569   0.3188
  570   0.2626
  571   0.1583
  572   0.1457
  573   0.1172
  574   0.1124
  575   0.1062
  576   0.0934
  577   0.1044
  578   0.1395
  579   0.1498
  580   0.1614
  581   0.2850
  582   0.2406
  583   0.2571
  584   0.3053
  585   0.3520
  586   0.4280
  587   0.3534
  588   0.3456
  589   0.2920
  590   0.1952
  591   0.1690
  592   0.1542
  593   0.1349
  594   0.1172
  595   0.1184
  596   0.1099
  597   0.1097
  598   0.1361
  599   0.1499
  600   0.1200
  601   0.1423
  602   0.1310
  603   0.1277
  604   0.1337
  605   0.1923
  606   0.0987
  607   0.1345
  608   0.1197
  609   0.1378
  610   0.1543
  611   0.1589
  612   0.1883
  613   0.1675
  614   0.2413
  615   0.2406
  616   0.3208
  617   0.3161
  618   0.3236
  619   0.3647
  620   0.3588
  621   0.3998
  622   0.2654
  623   0.2677
  624   0.2521
  625   0.2462
  626   0.1817
  627   0.2041
  628   0.1625
  629   0.1567
  630   0.1360
  631   0.1910
  632   0.1755
  633   0.1372
  634   0.1646
  635   0.1891
  636   0.1463
  637   0.1397
  638   0.2248
  639   0.1791
  640   0.1404
  641   0.1497
  642   0.1809
  643   0.1673
  644   0.1470
  645   0.2125
  646   0.2131
  647   0.1718
  648   0.1770
  649   0.3111
  650   0.2450
  651   0.1842
  652   0.1430
  653   0.1707
  654   0.1691
  655   0.1264
  656   0.1085
  657   0.1004
  658   0.0845
  659   0.1019
  660   0.1046
  661   0.1192
  662   0.1351
  663   0.1757
  664   0.1733
  665   0.1491
  666   0.1896
  667   0.1274
  668   0.1300
  669   0.1897
  670   0.1318
  671   0.1255
  672   0.1662
  673   0.1459
  674   0.1261
  675   0.1561
  676   0.1673
  677   0.1502
  678   0.1418
  679   0.2119
  680   0.2217
  681   0.1650
  682   0.1656
  683   0.2088
  684   0.2039
  685   0.2021
  686   0.2246
  687   0.2760
  688   0.2539
  689   0.1774
  690   0.2851
  691   0.1573
  692   0.1378
  693   0.1325
  694   0.1060
  695   0.1045
  696   0.0939
  697   0.1134
  698   0.1197
  699   0.1501
  700   0.2860
  701   0.2689
  702   0.0879
  703   0.0948
  704   0.0796
  705   0.0901
  706   0.0875
  707   0.0983
  708   0.1153
  709   0.1355
  710   0.1778
  711   0.2276
  712   0.1810
  713   0.1600
  714   0.1510
  715   0.1388
  716   0.1366
  717   0.2433
  718   0.1469
  719   0.1162
  720   0.1512
  721   0.1129
  722   0.0957
  723   0.0939
  724   0.0764
  725   0.0820
  726   0.0881
  727   0.0800
  728   0.0841
  729   0.1064
  730   0.0957
  731   0.0857
  732   0.0784
  733   0.0818
  734   0.0866
  735   0.0965
  736   0.1064
  737   0.1065
  738   0.0772
  739   0.0809
  740   0.0759
  741   0.0700
  742   0.1004
  743   0.0727
  744   0.1373
  745   0.1586
  746   0.1933
  747   0.2697
  748   0.2931
  749   0.2033
  750   0.1811
  751   0.1588
  752   0.1370
  753   0.0765
  754   0.0676
  755   0.0768
  756   0.0731
  757   0.1154
  758   0.1015
  759   0.1147
  760   0.1448
  761   0.1235
  762   0.1598
  763   0.1352
  764   0.1657
  765   0.1525
  766   0.1289
  767   0.1141
  768   0.1364
  769   0.1480
  770   0.1211
  771   0.0867
  772   0.1135
  773   0.0993
  774   0.0830
  775   0.1090
  776   0.0827
  777   0.0898
  778   0.0690
  779   0.1398
  780   0.0844
  781   0.1508
  782   0.1099
  783   0.0871
  784   0.1229
  785   0.1078
  786   0.1730
  787   0.0776
  788   0.0825
  789   0.0813
  790   0.0960
  791   0.0776
  792   0.0770
  793   0.0858
  794   0.0849
  795   0.1383
  796   0.0869
  797   0.0922
  798   0.1601
  799   0.1260
  800   0.1299
  801   0.1177
  802   0.2025
  803   0.1242
  804   0.1404
  805   0.1684
  806   0.2063
  807   0.1707
  808   0.2036
  809   0.2982
  810   0.3234
  811   0.5111
  812   0.5867
  813   0.6488
  814   0.5894
  815   0.7992
  816   0.9371
  817   1.2181
  818   1.1087
  819   1.2703
  820   0.9862
  821   1.0430
  822   0.9672
  823   0.8035
  824   0.8237
  825   0.5899
  826   0.5908
  827   0.4880
  828   0.5228
  829   0.3820
  830   0.3667
  831   0.3142
  832   0.2345
  833   0.2284
  834   0.2090
  835   0.2689
  836   0.1967
  837   0.1799
  838   0.2178
  839   0.1630
  840   0.1906
  841   0.2452
  842   0.2008
  843   0.1594
  844   0.1867
  845   0.1564
  846   0.1205
  847   0.1068
  848   0.1179
  849   0.1045
  850   0.1219
