# Supplementary material for: Comparative structural insights and functional analysis for the distinct unbound states of Human AGO proteins
Source: Sci Rep. 2025 Mar 19;15:9432. doi: 10.1038/s41598-025-91849-5 (PMC11923369; doi:10.1038/s41598-025-91849-5)
Supplement: Supplementary file 22 — Supplementary Information 10. [file 41598_2025_91849_MOESM22_ESM.zip]

Archive with 6 entries (6 files):
- BIOGRID-GENE-117726-4.4.226-AGO1.tab3.tsv
- BIOGRID-GENE-118041-4.4.226-AGO2.tab3.tsv
- BIOGRID-GENE-128177-4.4.226-AGO3.tab3.tsv
- BIOGRID-GENE-128178-4.4.226-AGO4.tab3.tsv
- common_interactions.csv
- unique_interactions.csv
