# Supplementary material for: Comparative structural insights and functional analysis for the distinct unbound states of Human AGO proteins
Source: Sci Rep. 2025 Mar 19;15:9432. doi: 10.1038/s41598-025-91849-5 (PMC11923369; doi:10.1038/s41598-025-91849-5)
Supplement: Supplementary file 22 — Supplementary Information 10. [file 41598_2025_91849_MOESM22_ESM.zip › BIOGRID-GENE-117726-4.4.226-AGO1.tab3.tsv]

BioGRID Interaction ID	Entrez Gene Interactor A	Entrez Gene Interactor B	BioGRID ID Interactor A	BioGRID ID Interactor B	Systematic Name Interactor A	Systematic Name Interactor B	Official Symbol Interactor A	Official Symbol Interactor B	Synonyms Interactor A	Synonyms Interactor B	Experimental System	Experimental System Type	Author	Publication Source	Organism ID Interactor A	Organism ID Interactor B	Throughput	Score	Modification	Qualifications	Tags	Source Database	SWISS-PROT Accessions Interactor A	TREMBL Accessions Interactor A	REFSEQ Accessions Interactor A	SWISS-PROT Accessions Interactor B	TREMBL Accessions Interactor B	REFSEQ Accessions Interactor B	Ontology Term IDs	Ontology Term Names	Ontology Term Categories	Ontology Term Qualifier IDs	Ontology Term Qualifier Names	Ontology Term Types	Organism Name Interactor A	Organism Name Interactor B
255755	23405	26523	116978	117726	-	RP4-789D17.1	DICER1	AGO1	DCR1|Dicer|Dicer1e|HERNA|K12H4.8-LIKE|MNG1|RMSE2	EIF2C|EIF2C1|GERP95|Q99	Affinity Capture-Western	physical	Sasaki T (2003)	PUBMED:12906857	9606	9606	Low Throughput	-	-	-	-	BIOGRID	Q9UPY3	-	NP_085124|NP_001182502|NP_001258211|NP_001278557|NP_803187	Q9UL18	-	NP_001304051|NP_001304052|NP_036331	-	-	-	-	-	-	Homo sapiens	Homo sapiens
264350	23112	26523	116735	117726	RP5-1042K10.7	RP4-789D17.1	TNRC6B	AGO1	-	EIF2C|EIF2C1|GERP95|Q99	Reconstituted Complex	physical	Till S (2007)	PUBMED:17891150	9606	9606	Low Throughput	-	-	Both proteins purified.	-	BIOGRID	Q9UPQ9	A0A024R1N5	NP_055903|NP_001155973|NP_001020014	Q9UL18	-	NP_001304051|NP_001304052|NP_036331	-	-	-	-	-	-	Homo sapiens	Homo sapiens
438259	7157	26523	113010	117726	-	RP4-789D17.1	TP53	AGO1	BCC7|LFS1|P53|TRP53	EIF2C|EIF2C1|GERP95|Q99	Affinity Capture-Western	physical	Lunardi A (2010)	PUBMED:20308539	9606	9606	High Throughput	-	-	-	-	BIOGRID	P04637	H2EHT1|A0A087WT22|A0A087WXZ1|Q53GA5|A0A087X1Q1|K7PPA8	NP_001119586|NP_001119590|NP_001119584|NP_000537|NP_001263627|NP_001263626|NP_001263625|NP_001119588|NP_001263628|NP_001119587|NP_001263624|NP_001119585|NP_001263690|NP_001119589|NP_001263689	Q9UL18	-	NP_001304051|NP_001304052|NP_036331	-	-	-	-	-	-	Homo sapiens	Homo sapiens
438284	8626	26523	114181	117726	-	RP4-789D17.1	TP63	AGO1	AIS|B(p51A)|B(p51B)|EEC3|KET|LMS|NBP|OFC8|RHS|SHFM4|TP53CP|TP53L|TP73L|p40|p51|p53CP|p63|p73H|p73L	EIF2C|EIF2C1|GERP95|Q99	Affinity Capture-Western	physical	Lunardi A (2010)	PUBMED:20308539	9606	9606	High Throughput	-	-	-	-	BIOGRID	Q9H3D4	-	NP_001108454|NP_001108452|NP_001108453|NP_001108450|NP_001108451|NP_003713	Q9UL18	-	NP_001304051|NP_001304052|NP_036331	-	-	-	-	-	-	Homo sapiens	Homo sapiens
438313	7161	26523	113014	117726	-	RP4-789D17.1	TP73	AGO1	P73	EIF2C|EIF2C1|GERP95|Q99	Affinity Capture-Western	physical	Lunardi A (2010)	PUBMED:20308539	9606	9606	High Throughput	-	-	-	-	BIOGRID	O15350	A0A024R4C3	NP_005418|NP_001191120|NP_001119714|NP_001119713|NP_001119712|NP_001191118|NP_001191115|NP_001191114|NP_001191117|NP_001191116|NP_001191113|NP_001191119|NP_001191121	Q9UL18	-	NP_001304051|NP_001304052|NP_036331	-	-	-	-	-	-	Homo sapiens	Homo sapiens
470869	5430	26523	111426	117726	-	RP4-789D17.1	POLR2A	AGO1	POLR2|POLRA|RPB1|RPBh1|RPO2|RPOL2|RpIILS|hRPB220|hsRPB1	EIF2C|EIF2C1|GERP95|Q99	Affinity Capture-Western	physical	Kim DH (2006)	PUBMED:16936726	9606	9606	Low Throughput	-	-	-	-	BIOGRID	P24928	-	NP_000928	Q9UL18	-	NP_001304051|NP_001304052|NP_036331	-	-	-	-	-	-	Homo sapiens	Homo sapiens
561164	7316	26523	113164	117726	-	RP4-789D17.1	UBC	AGO1	HMG20	EIF2C|EIF2C1|GERP95|Q99	Affinity Capture-MS	physical	Matsumoto M (2005)	PUBMED:16196087	9606	9606	High Throughput	-	-	#LPPI|Likely protein-protein interaction|native only	-	BIOGRID	P0CG48	-	NP_066289	Q9UL18	-	NP_001304051|NP_001304052|NP_036331	BTO:0002181	HEK-293T cell	cell line	-	-	-	Homo sapiens	Homo sapiens
566960	10526	26523	115781	117726	-	RP4-789D17.1	IPO8	AGO1	RANBP8	EIF2C|EIF2C1|GERP95|Q99	Reconstituted Complex	physical	Weinmann L (2009)	PUBMED:19167051	9606	9606	Low Throughput	-	-	-	-	BIOGRID	O15397	-	NP_006381|NP_001177924	Q9UL18	-	NP_001304051|NP_001304052|NP_036331	-	-	-	-	-	-	Homo sapiens	Homo sapiens
566964	10526	26523	115781	117726	-	RP4-789D17.1	IPO8	AGO1	RANBP8	EIF2C|EIF2C1|GERP95|Q99	Affinity Capture-Western	physical	Weinmann L (2009)	PUBMED:19167051	9606	9606	Low Throughput	-	-	-	-	BIOGRID	O15397	-	NP_006381|NP_001177924	Q9UL18	-	NP_001304051|NP_001304052|NP_036331	-	-	-	-	-	-	Homo sapiens	Homo sapiens
566968	26523	10526	117726	115781	RP4-789D17.1	-	AGO1	IPO8	EIF2C|EIF2C1|GERP95|Q99	RANBP8	Co-localization	physical	Weinmann L (2009)	PUBMED:19167051	9606	9606	Low Throughput	-	-	-	-	BIOGRID	Q9UL18	-	NP_001304051|NP_001304052|NP_036331	O15397	-	NP_006381|NP_001177924	-	-	-	-	-	-	Homo sapiens	Homo sapiens
686587	8452	26523	114030	117726	-	RP4-789D17.1	CUL3	AGO1	CUL-3|PHA2E	EIF2C|EIF2C1|GERP95|Q99	Affinity Capture-MS	physical	Bennett EJ (2010)	PUBMED:21145461	9606	9606	High Throughput	-	-	All data was filtered to a 1% false discovery rate (peptide level) prior to analysis using CompPASS to identify high confidence candidate interacting proteins|TAP-tagged Cul3|exogenous expression of bait	-	BIOGRID	Q13618	B7Z600|A0A024R475	NP_001244127|NP_001244126|NP_003581	Q9UL18	-	NP_001304051|NP_001304052|NP_036331	BTO:0002181	HEK-293T cell	cell line	-	-	-	Homo sapiens	Homo sapiens
689455	10987	26523	116183	117726	-	RP4-789D17.1	COPS5	AGO1	CSN5|JAB1|MOV-34|SGN5	EIF2C|EIF2C1|GERP95|Q99	Affinity Capture-MS	physical	Bennett EJ (2010)	PUBMED:21145461	9606	9606	High Throughput	-	-	All data was filtered to a 1% false discovery rate (peptide level) prior to analysis using CompPASS to identify high confidence candidate interacting proteins|TAP-tagged COPS5|exogenous expression of bait	-	BIOGRID	Q92905	A0A024R7W9	NP_006828	Q9UL18	-	NP_001304051|NP_001304052|NP_036331	BTO:0002181	HEK-293T cell	cell line	-	-	-	Homo sapiens	Homo sapiens
690561	55832	26523	120937	117726	-	RP4-789D17.1	CAND1	AGO1	TIP120|TIP120A	EIF2C|EIF2C1|GERP95|Q99	Affinity Capture-MS	physical	Bennett EJ (2010)	PUBMED:21145461	9606	9606	High Throughput	-	-	All data was filtered to a 1% false discovery rate (peptide level) prior to analysis using CompPASS to identify high confidence candidate interacting proteins|TAP-tagged CAND1|exogenous expression of bait	-	BIOGRID	Q86VP6	-	NP_060918|NP_001316604|NP_001316605|NP_001316603	Q9UL18	-	NP_001304051|NP_001304052|NP_036331	BTO:0002181	HEK-293T cell	cell line	-	-	-	Homo sapiens	Homo sapiens
691297	26523	27327	117726	118141	RP4-789D17.1	-	AGO1	TNRC6A	EIF2C|EIF2C1|GERP95|Q99	CAGH26|GW1|GW182|TNRC6	Affinity Capture-MS	physical	Baillat D (2009)	PUBMED:19470757	9606	9606	Low Throughput	-	-	-	-	BIOGRID	Q9UL18	-	NP_001304051|NP_001304052|NP_036331	Q8NDV7	-	NP_055309|NP_001317449|NP_001338779	-	-	-	-	-	-	Homo sapiens	Homo sapiens
691300	26523	23112	117726	116735	RP4-789D17.1	RP5-1042K10.7	AGO1	TNRC6B	EIF2C|EIF2C1|GERP95|Q99	-	Affinity Capture-MS	physical	Baillat D (2009)	PUBMED:19470757	9606	9606	Low Throughput	-	-	-	-	BIOGRID	Q9UL18	-	NP_001304051|NP_001304052|NP_036331	Q9UPQ9	A0A024R1N5	NP_055903|NP_001155973|NP_001020014	-	-	-	-	-	-	Homo sapiens	Homo sapiens
691303	26523	57690	117726	121716	RP4-789D17.1	-	AGO1	TNRC6C	EIF2C|EIF2C1|GERP95|Q99	-	Affinity Capture-MS	physical	Baillat D (2009)	PUBMED:19470757	9606	9606	Low Throughput	-	-	-	-	BIOGRID	Q9UL18	-	NP_001304051|NP_001304052|NP_036331	Q9HCJ0	-	NP_001136112|NP_061869	-	-	-	-	-	-	Homo sapiens	Homo sapiens
691307	23112	26523	116735	117726	RP5-1042K10.7	RP4-789D17.1	TNRC6B	AGO1	-	EIF2C|EIF2C1|GERP95|Q99	Co-fractionation	physical	Baillat D (2009)	PUBMED:19470757	9606	9606	Low Throughput	-	-	-	-	BIOGRID	Q9UPQ9	A0A024R1N5	NP_055903|NP_001155973|NP_001020014	Q9UL18	-	NP_001304051|NP_001304052|NP_036331	-	-	-	-	-	-	Homo sapiens	Homo sapiens
696774	5621	26523	111606	117726	RP5-1068H6.2	RP4-789D17.1	PRNP	AGO1	ASCR|AltPrP|CD230|CJD|GSS|KURU|PRIP|PrP|PrP27-30|PrP33-35C|PrPc|p27-30	EIF2C|EIF2C1|GERP95|Q99	Reconstituted Complex	physical	Satoh J (2009)	PUBMED:18482256	9606	9606	Low Throughput	-	-	Protein microarray analysis	-	BIOGRID	P04156|F7VJQ1	Q53YK7	NP_001073592|NP_000302|NP_001073590|NP_001073591|NP_898902|NP_001258490	Q9UL18	-	NP_001304051|NP_001304052|NP_036331	-	-	-	-	-	-	Homo sapiens	Homo sapiens
718737	399664	26523	134376	117726	-	RP4-789D17.1	MEX3D	AGO1	MEX-3D|MEX3|OK/SW-cl.4|RKHD1|RNF193|TINO	EIF2C|EIF2C1|GERP95|Q99	Affinity Capture-Western	physical	Buchet-Poyau K (2007)	PUBMED:17267406	9606	9606	Low Throughput	-	-	-	-	BIOGRID	Q86XN8	-	NP_001167589|NP_976049	Q9UL18	-	NP_001304051|NP_001304052|NP_036331	-	-	-	-	-	-	Homo sapiens	Homo sapiens
719639	84206	26523	123945	117726	-	RP4-789D17.1	MEX3B	AGO1	MEX-3B|RKHD3|RNF195	EIF2C|EIF2C1|GERP95|Q99	Affinity Capture-Western	physical	Courchet J (2008)	PUBMED:18779327	9606	9606	Low Throughput	-	-	-	-	BIOGRID	Q6ZN04	-	NP_115622	Q9UL18	-	NP_001304051|NP_001304052|NP_036331	-	-	-	-	-	-	Homo sapiens	Homo sapiens
722649	120892	26523	125700	117726	-	RP4-789D17.1	LRRK2	AGO1	AURA17|DARDARIN|PARK8|RIPK7|ROCO2	EIF2C|EIF2C1|GERP95|Q99	Affinity Capture-Western	physical	Gehrke S (2010)	PUBMED:20671708	9606	9606	Low Throughput	-	-	figure S6.	-	BIOGRID	Q5S007	Q17RV3	NP_940980	Q9UL18	-	NP_001304051|NP_001304052|NP_036331	-	-	-	-	-	-	Homo sapiens	Homo sapiens
722662	120892	26523	125700	117726	-	RP4-789D17.1	LRRK2	AGO1	AURA17|DARDARIN|PARK8|RIPK7|ROCO2	EIF2C|EIF2C1|GERP95|Q99	Affinity Capture-MS	physical	Daechsel JC (2007)	PUBMED:17400507	9606	9606	Low Throughput	-	-	exogenous expression of bait|table 1.	-	BIOGRID	Q5S007	Q17RV3	NP_940980	Q9UL18	-	NP_001304051|NP_001304052|NP_036331	BTO:0002181	HEK-293T cell	cell line	-	-	-	Homo sapiens	Homo sapiens
724067	26523	27327	117726	118141	RP4-789D17.1	-	AGO1	TNRC6A	EIF2C|EIF2C1|GERP95|Q99	CAGH26|GW1|GW182|TNRC6	Affinity Capture-Western	physical	Lazzaretti D (2009)	PUBMED:19383768	9606	9606	Low Throughput	-	-	-	-	BIOGRID	Q9UL18	-	NP_001304051|NP_001304052|NP_036331	Q8NDV7	-	NP_055309|NP_001317449|NP_001338779	-	-	-	-	-	-	Homo sapiens	Homo sapiens
724068	26523	23112	117726	116735	RP4-789D17.1	RP5-1042K10.7	AGO1	TNRC6B	EIF2C|EIF2C1|GERP95|Q99	-	Affinity Capture-Western	physical	Lazzaretti D (2009)	PUBMED:19383768	9606	9606	Low Throughput	-	-	-	-	BIOGRID	Q9UL18	-	NP_001304051|NP_001304052|NP_036331	Q9UPQ9	A0A024R1N5	NP_055903|NP_001155973|NP_001020014	-	-	-	-	-	-	Homo sapiens	Homo sapiens
724069	26523	57690	117726	121716	RP4-789D17.1	-	AGO1	TNRC6C	EIF2C|EIF2C1|GERP95|Q99	-	Affinity Capture-Western	physical	Lazzaretti D (2009)	PUBMED:19383768	9606	9606	Low Throughput	-	-	-	-	BIOGRID	Q9UL18	-	NP_001304051|NP_001304052|NP_036331	Q9HCJ0	-	NP_001136112|NP_061869	-	-	-	-	-	-	Homo sapiens	Homo sapiens
724090	26523	27327	117726	118141	RP4-789D17.1	-	AGO1	TNRC6A	EIF2C|EIF2C1|GERP95|Q99	CAGH26|GW1|GW182|TNRC6	Reconstituted Complex	physical	Lazzaretti D (2009)	PUBMED:19383768	9606	9606	Low Throughput	-	-	-	-	BIOGRID	Q9UL18	-	NP_001304051|NP_001304052|NP_036331	Q8NDV7	-	NP_055309|NP_001317449|NP_001338779	-	-	-	-	-	-	Homo sapiens	Homo sapiens
724091	26523	23112	117726	116735	RP4-789D17.1	RP5-1042K10.7	AGO1	TNRC6B	EIF2C|EIF2C1|GERP95|Q99	-	Reconstituted Complex	physical	Lazzaretti D (2009)	PUBMED:19383768	9606	9606	Low Throughput	-	-	-	-	BIOGRID	Q9UL18	-	NP_001304051|NP_001304052|NP_036331	Q9UPQ9	A0A024R1N5	NP_055903|NP_001155973|NP_001020014	-	-	-	-	-	-	Homo sapiens	Homo sapiens
724092	26523	57690	117726	121716	RP4-789D17.1	-	AGO1	TNRC6C	EIF2C|EIF2C1|GERP95|Q99	-	Reconstituted Complex	physical	Lazzaretti D (2009)	PUBMED:19383768	9606	9606	Low Throughput	-	-	-	-	BIOGRID	Q9UL18	-	NP_001304051|NP_001304052|NP_036331	Q9HCJ0	-	NP_001136112|NP_061869	-	-	-	-	-	-	Homo sapiens	Homo sapiens
726496	1398	26523	107788	117726	-	RP4-789D17.1	CRK	AGO1	CRKII|p38	EIF2C|EIF2C1|GERP95|Q99	Affinity Capture-MS	physical	Brehme M (2009)	PUBMED:19380743	9606	9606	High Throughput	-	-	TAP-tagged CRK|exogenous expression of bait	-	BIOGRID	P46108	L7RT18	NP_058431|NP_005197	Q9UL18	-	NP_001304051|NP_001304052|NP_036331	BTO:0000664	K-562 cell	cell line	DOID:8552	chronic myeloid leukemia	-	Homo sapiens	Homo sapiens
835026	26523	3320	117726	109552	RP4-789D17.1	-	AGO1	HSP90AA1	EIF2C|EIF2C1|GERP95|Q99	EL52|HSP86|HSP89A|HSP90A|HSP90N|HSPC1|HSPCA|HSPCAL1|HSPCAL4|HSPN|Hsp89|Hsp90|LAP-2|LAP2	Affinity Capture-MS	physical	Fabian MR (2009)	PUBMED:19716330	9606	9606	Low Throughput	-	-	-	-	BIOGRID	Q9UL18	-	NP_001304051|NP_001304052|NP_036331	P07900	Q86SX1|K9JA46	NP_005339|NP_001017963	-	-	-	-	-	-	Homo sapiens	Homo sapiens
835027	26523	23405	117726	116978	RP4-789D17.1	-	AGO1	DICER1	EIF2C|EIF2C1|GERP95|Q99	DCR1|Dicer|Dicer1e|HERNA|K12H4.8-LIKE|MNG1|RMSE2	Affinity Capture-MS	physical	Fabian MR (2009)	PUBMED:19716330	9606	9606	Low Throughput	-	-	-	-	BIOGRID	Q9UL18	-	NP_001304051|NP_001304052|NP_036331	Q9UPY3	-	NP_085124|NP_001182502|NP_001258211|NP_001278557|NP_803187	-	-	-	-	-	-	Homo sapiens	Homo sapiens
835028	26523	6895	117726	112758	RP4-789D17.1	-	AGO1	TARBP2	EIF2C|EIF2C1|GERP95|Q99	LOQS|TRBP|TRBP1|TRBP2	Affinity Capture-MS	physical	Fabian MR (2009)	PUBMED:19716330	9606	9606	Low Throughput	-	-	-	-	BIOGRID	Q9UL18	-	NP_001304051|NP_001304052|NP_036331	Q15633	A0A024RB49	NP_599151|NP_599150|NP_004169	-	-	-	-	-	-	Homo sapiens	Homo sapiens
835029	26523	27327	117726	118141	RP4-789D17.1	-	AGO1	TNRC6A	EIF2C|EIF2C1|GERP95|Q99	CAGH26|GW1|GW182|TNRC6	Affinity Capture-MS	physical	Fabian MR (2009)	PUBMED:19716330	9606	9606	Low Throughput	-	-	-	-	BIOGRID	Q9UL18	-	NP_001304051|NP_001304052|NP_036331	Q8NDV7	-	NP_055309|NP_001317449|NP_001338779	-	-	-	-	-	-	Homo sapiens	Homo sapiens
835030	26523	26986	117726	117939	RP4-789D17.1	-	AGO1	PABPC1	EIF2C|EIF2C1|GERP95|Q99	PAB1|PABP|PABP1|PABPC2|PABPL1	Affinity Capture-MS	physical	Fabian MR (2009)	PUBMED:19716330	9606	9606	Low Throughput	-	-	-	-	BIOGRID	Q9UL18	-	NP_001304051|NP_001304052|NP_036331	P11940	A0A024R9C1	NP_002559	-	-	-	-	-	-	Homo sapiens	Homo sapiens
835031	26523	29883	117726	118938	RP4-789D17.1	-	AGO1	CNOT7	EIF2C|EIF2C1|GERP95|Q99	CAF1|Caf1a|hCAF-1	Affinity Capture-MS	physical	Fabian MR (2009)	PUBMED:19716330	9606	9606	Low Throughput	-	-	-	-	BIOGRID	Q9UL18	-	NP_001304051|NP_001304052|NP_036331	Q9UIV1	-	NP_001309026|NP_473367|NP_001309019|NP_037486|NP_001309027|NP_001309024|NP_001309018|NP_001309022|NP_001309023|NP_001309020|NP_001309021|NP_001309025|NP_001309017|NP_001309016|NP_001309028|NP_001309029	-	-	-	-	-	-	Homo sapiens	Homo sapiens
892073	26523	5970	117726	111902	RP4-789D17.1	-	AGO1	RELA	EIF2C|EIF2C1|GERP95|Q99	NFKB3|p65	Two-hybrid	physical	Wang J (2011)	PUBMED:21988832	9606	9606	High Throughput	-	-	-	-	BIOGRID	Q9UL18	-	NP_001304051|NP_001304052|NP_036331	Q04206	A0A087X0W8	NP_001230914|NP_068810|NP_001230913|NP_001138610	-	-	-	-	-	-	Homo sapiens	Homo sapiens
892074	26523	10657	117726	115900	RP4-789D17.1	-	AGO1	KHDRBS1	EIF2C|EIF2C1|GERP95|Q99	Sam68|p62|p68	Two-hybrid	physical	Wang J (2011)	PUBMED:21988832	9606	9606	High Throughput	-	-	-	-	BIOGRID	Q9UL18	-	NP_001304051|NP_001304052|NP_036331	Q07666	-	NP_006550|NP_001258807	-	-	-	-	-	-	Homo sapiens	Homo sapiens
904065	26523	27161	117726	118041	RP4-789D17.1	-	AGO1	AGO2	EIF2C|EIF2C1|GERP95|Q99	EIF2C2|Q10	Co-fractionation	physical	Huang V (2013)	PUBMED:24086155	9606	9606	Low Throughput	-	-	-	-	BIOGRID	Q9UL18	-	NP_001304051|NP_001304052|NP_036331	Q9UKV8	A4FVC0	NP_001158095|NP_036286	-	-	-	-	-	-	Homo sapiens	Homo sapiens
904066	26523	5430	117726	111426	RP4-789D17.1	-	AGO1	POLR2A	EIF2C|EIF2C1|GERP95|Q99	POLR2|POLRA|RPB1|RPBh1|RPO2|RPOL2|RpIILS|hRPB220|hsRPB1	Co-fractionation	physical	Huang V (2013)	PUBMED:24086155	9606	9606	Low Throughput	-	-	-	-	BIOGRID	Q9UL18	-	NP_001304051|NP_001304052|NP_036331	P24928	-	NP_000928	-	-	-	-	-	-	Homo sapiens	Homo sapiens
904067	26523	27161	117726	118041	RP4-789D17.1	-	AGO1	AGO2	EIF2C|EIF2C1|GERP95|Q99	EIF2C2|Q10	Affinity Capture-Western	physical	Huang V (2013)	PUBMED:24086155	9606	9606	Low Throughput	-	-	-	-	BIOGRID	Q9UL18	-	NP_001304051|NP_001304052|NP_036331	Q9UKV8	A4FVC0	NP_001158095|NP_036286	-	-	-	-	-	-	Homo sapiens	Homo sapiens
904068	26523	5430	117726	111426	RP4-789D17.1	-	AGO1	POLR2A	EIF2C|EIF2C1|GERP95|Q99	POLR2|POLRA|RPB1|RPBh1|RPO2|RPOL2|RpIILS|hRPB220|hsRPB1	Affinity Capture-Western	physical	Huang V (2013)	PUBMED:24086155	9606	9606	Low Throughput	-	-	-	-	BIOGRID	Q9UL18	-	NP_001304051|NP_001304052|NP_036331	P24928	-	NP_000928	-	-	-	-	-	-	Homo sapiens	Homo sapiens
904069	27161	26523	118041	117726	-	RP4-789D17.1	AGO2	AGO1	EIF2C2|Q10	EIF2C|EIF2C1|GERP95|Q99	Affinity Capture-Western	physical	Huang V (2013)	PUBMED:24086155	9606	9606	Low Throughput	-	-	-	-	BIOGRID	Q9UKV8	A4FVC0	NP_001158095|NP_036286	Q9UL18	-	NP_001304051|NP_001304052|NP_036331	-	-	-	-	-	-	Homo sapiens	Homo sapiens
904070	5430	26523	111426	117726	-	RP4-789D17.1	POLR2A	AGO1	POLR2|POLRA|RPB1|RPBh1|RPO2|RPOL2|RpIILS|hRPB220|hsRPB1	EIF2C|EIF2C1|GERP95|Q99	Affinity Capture-Western	physical	Huang V (2013)	PUBMED:24086155	9606	9606	Low Throughput	-	-	-	-	BIOGRID	P24928	-	NP_000928	Q9UL18	-	NP_001304051|NP_001304052|NP_036331	-	-	-	-	-	-	Homo sapiens	Homo sapiens
941539	26523	27161	117726	118041	RP4-789D17.1	-	AGO1	AGO2	EIF2C|EIF2C1|GERP95|Q99	EIF2C2|Q10	Affinity Capture-MS	physical	Li S (2014)	PUBMED:24778252	9606	9606	High Throughput	-	-	-	-	BIOGRID	Q9UL18	-	NP_001304051|NP_001304052|NP_036331	Q9UKV8	A4FVC0	NP_001158095|NP_036286	-	-	-	-	-	-	Homo sapiens	Homo sapiens
941540	26523	9049	117726	114511	RP4-789D17.1	-	AGO1	AIP	EIF2C|EIF2C1|GERP95|Q99	ARA9|FKBP16|FKBP37|SMTPHN|XAP-2|XAP2	Affinity Capture-MS	physical	Li S (2014)	PUBMED:24778252	9606	9606	High Throughput	-	-	-	-	BIOGRID	Q9UL18	-	NP_001304051|NP_001304052|NP_036331	O00170	-	NP_001289889|NP_001289888|NP_003968	-	-	-	-	-	-	Homo sapiens	Homo sapiens
941541	26523	80304	117726	123217	RP4-789D17.1	PP384	AGO1	C2orf44	EIF2C|EIF2C1|GERP95|Q99	-	Affinity Capture-MS	physical	Li S (2014)	PUBMED:24778252	9606	9606	High Throughput	-	-	-	-	BIOGRID	Q9UL18	-	NP_001304051|NP_001304052|NP_036331	Q9H6R7	-	NP_079479|NP_001135791	-	-	-	-	-	-	Homo sapiens	Homo sapiens
941542	26523	23405	117726	116978	RP4-789D17.1	-	AGO1	DICER1	EIF2C|EIF2C1|GERP95|Q99	DCR1|Dicer|Dicer1e|HERNA|K12H4.8-LIKE|MNG1|RMSE2	Affinity Capture-MS	physical	Li S (2014)	PUBMED:24778252	9606	9606	High Throughput	-	-	-	-	BIOGRID	Q9UL18	-	NP_001304051|NP_001304052|NP_036331	Q9UPY3	-	NP_085124|NP_001182502|NP_001258211|NP_001278557|NP_803187	-	-	-	-	-	-	Homo sapiens	Homo sapiens
941543	26523	51726	117726	119699	RP4-789D17.1	PSEC0121	AGO1	DNAJB11	EIF2C|EIF2C1|GERP95|Q99	ABBP-2|ABBP2|DJ9|Dj-9|EDJ|ERdj3|ERj3|ERj3p|PRO1080|UNQ537	Affinity Capture-MS	physical	Li S (2014)	PUBMED:24778252	9606	9606	High Throughput	-	-	-	-	BIOGRID	Q9UL18	-	NP_001304051|NP_001304052|NP_036331	Q9UBS4	-	NP_057390	-	-	-	-	-	-	Homo sapiens	Homo sapiens
941544	26523	2289	117726	108579	RP4-789D17.1	RP3-340B19.6	AGO1	FKBP5	EIF2C|EIF2C1|GERP95|Q99	AIG6|FKBP51|FKBP54|P54|PPIase|Ptg-10	Affinity Capture-MS	physical	Li S (2014)	PUBMED:24778252	9606	9606	High Throughput	-	-	-	-	BIOGRID	Q9UL18	-	NP_001304051|NP_001304052|NP_036331	Q13451	Q2TA84	NP_001139249|NP_001139248|NP_001139247|NP_004108	-	-	-	-	-	-	Homo sapiens	Homo sapiens
941545	26523	114928	117726	125399	RP4-789D17.1	RP4-769N13.4	AGO1	GPRASP2	EIF2C|EIF2C1|GERP95|Q99	GASP2	Affinity Capture-MS	physical	Li S (2014)	PUBMED:24778252	9606	9606	High Throughput	-	-	-	-	BIOGRID	Q9UL18	-	NP_001304051|NP_001304052|NP_036331	Q96D09	B3KW05	NP_001004051|NP_001171803|NP_001171805|NP_001171804|NP_612446	-	-	-	-	-	-	Homo sapiens	Homo sapiens
941546	26523	23178	117726	116790	RP4-789D17.1	-	AGO1	PASK	EIF2C|EIF2C1|GERP95|Q99	PASKIN|STK37	Affinity Capture-MS	physical	Li S (2014)	PUBMED:24778252	9606	9606	High Throughput	-	-	-	-	BIOGRID	Q9UL18	-	NP_001304051|NP_001304052|NP_036331	Q96RG2	B7Z7R6|B7Z7V7	NP_001239048|NP_055963|NP_001239053|NP_001239049|NP_001239051	-	-	-	-	-	-	Homo sapiens	Homo sapiens
941547	26523	22870	117726	116537	RP4-789D17.1	-	AGO1	PPP6R1	EIF2C|EIF2C1|GERP95|Q99	KIAA1115|PP6R1|SAP190|SAPS1	Affinity Capture-MS	physical	Li S (2014)	PUBMED:24778252	9606	9606	High Throughput	-	-	-	-	BIOGRID	Q9UL18	-	NP_001304051|NP_001304052|NP_036331	Q9UPN7	-	NP_055746	-	-	-	-	-	-	Homo sapiens	Homo sapiens
941548	26523	10273	117726	115563	RP4-789D17.1	LA16c-313D11.6	AGO1	STUB1	EIF2C|EIF2C1|GERP95|Q99	CHIP|HSPABP2|NY-CO-7|SCAR16|SDCCAG7|UBOX1	Affinity Capture-MS	physical	Li S (2014)	PUBMED:24778252	9606	9606	High Throughput	-	-	-	-	BIOGRID	Q9UL18	-	NP_001304051|NP_001304052|NP_036331	Q9UNE7	-	NP_005852|NP_001280126	-	-	-	-	-	-	Homo sapiens	Homo sapiens
941549	26523	22980	117726	116629	RP4-789D17.1	FKSG26	AGO1	TCF25	EIF2C|EIF2C1|GERP95|Q99	Hulp1|NULP1|PRO2620|hKIAA1049	Affinity Capture-MS	physical	Li S (2014)	PUBMED:24778252	9606	9606	High Throughput	-	-	-	-	BIOGRID	Q9UL18	-	NP_001304051|NP_001304052|NP_036331	Q9BQ70	-	NP_055787	-	-	-	-	-	-	Homo sapiens	Homo sapiens
941550	26523	27327	117726	118141	RP4-789D17.1	-	AGO1	TNRC6A	EIF2C|EIF2C1|GERP95|Q99	CAGH26|GW1|GW182|TNRC6	Affinity Capture-MS	physical	Li S (2014)	PUBMED:24778252	9606	9606	High Throughput	-	-	-	-	BIOGRID	Q9UL18	-	NP_001304051|NP_001304052|NP_036331	Q8NDV7	-	NP_055309|NP_001317449|NP_001338779	-	-	-	-	-	-	Homo sapiens	Homo sapiens
941551	26523	23112	117726	116735	RP4-789D17.1	RP5-1042K10.7	AGO1	TNRC6B	EIF2C|EIF2C1|GERP95|Q99	-	Affinity Capture-MS	physical	Li S (2014)	PUBMED:24778252	9606	9606	High Throughput	-	-	-	-	BIOGRID	Q9UL18	-	NP_001304051|NP_001304052|NP_036331	Q9UPQ9	A0A024R1N5	NP_055903|NP_001155973|NP_001020014	-	-	-	-	-	-	Homo sapiens	Homo sapiens
941552	26523	57690	117726	121716	RP4-789D17.1	-	AGO1	TNRC6C	EIF2C|EIF2C1|GERP95|Q99	-	Affinity Capture-MS	physical	Li S (2014)	PUBMED:24778252	9606	9606	High Throughput	-	-	-	-	BIOGRID	Q9UL18	-	NP_001304051|NP_001304052|NP_036331	Q9HCJ0	-	NP_001136112|NP_061869	-	-	-	-	-	-	Homo sapiens	Homo sapiens
941553	26523	7157	117726	113010	RP4-789D17.1	-	AGO1	TP53	EIF2C|EIF2C1|GERP95|Q99	BCC7|LFS1|P53|TRP53	Affinity Capture-MS	physical	Li S (2014)	PUBMED:24778252	9606	9606	High Throughput	-	-	-	-	BIOGRID	Q9UL18	-	NP_001304051|NP_001304052|NP_036331	P04637	H2EHT1|A0A087WT22|A0A087WXZ1|Q53GA5|A0A087X1Q1|K7PPA8	NP_001119586|NP_001119590|NP_001119584|NP_000537|NP_001263627|NP_001263626|NP_001263625|NP_001119588|NP_001263628|NP_001119587|NP_001263624|NP_001119585|NP_001263690|NP_001119589|NP_001263689	-	-	-	-	-	-	Homo sapiens	Homo sapiens
941554	26523	79269	117726	122612	RP4-789D17.1	-	AGO1	DCAF10	EIF2C|EIF2C1|GERP95|Q99	WDR32	Affinity Capture-MS	physical	Li S (2014)	PUBMED:24778252	9606	9606	High Throughput	-	-	-	-	BIOGRID	Q9UL18	-	NP_001304051|NP_001304052|NP_036331	Q5QP82	-	NP_077321|NP_001273739	-	-	-	-	-	-	Homo sapiens	Homo sapiens
941555	27161	26523	118041	117726	-	RP4-789D17.1	AGO2	AGO1	EIF2C2|Q10	EIF2C|EIF2C1|GERP95|Q99	Affinity Capture-MS	physical	Li S (2014)	PUBMED:24778252	9606	9606	High Throughput	-	-	-	-	BIOGRID	Q9UKV8	A4FVC0	NP_001158095|NP_036286	Q9UL18	-	NP_001304051|NP_001304052|NP_036331	-	-	-	-	-	-	Homo sapiens	Homo sapiens
941580	192669	26523	128177	117726	RP4-789D17.2	RP4-789D17.1	AGO3	AGO1	EIF2C3	EIF2C|EIF2C1|GERP95|Q99	Affinity Capture-MS	physical	Li S (2014)	PUBMED:24778252	9606	9606	High Throughput	-	-	-	-	BIOGRID	Q9H9G7	B4E1P5	NP_803171|NP_079128	Q9UL18	-	NP_001304051|NP_001304052|NP_036331	-	-	-	-	-	-	Homo sapiens	Homo sapiens
941656	23405	26523	116978	117726	-	RP4-789D17.1	DICER1	AGO1	DCR1|Dicer|Dicer1e|HERNA|K12H4.8-LIKE|MNG1|RMSE2	EIF2C|EIF2C1|GERP95|Q99	Affinity Capture-MS	physical	Li S (2014)	PUBMED:24778252	9606	9606	High Throughput	-	-	-	-	BIOGRID	Q9UPY3	-	NP_085124|NP_001182502|NP_001258211|NP_001278557|NP_803187	Q9UL18	-	NP_001304051|NP_001304052|NP_036331	-	-	-	-	-	-	Homo sapiens	Homo sapiens
941728	114928	26523	125399	117726	RP4-769N13.4	RP4-789D17.1	GPRASP2	AGO1	GASP2	EIF2C|EIF2C1|GERP95|Q99	Affinity Capture-MS	physical	Li S (2014)	PUBMED:24778252	9606	9606	High Throughput	-	-	-	-	BIOGRID	Q96D09	B3KW05	NP_001004051|NP_001171803|NP_001171805|NP_001171804|NP_612446	Q9UL18	-	NP_001304051|NP_001304052|NP_036331	-	-	-	-	-	-	Homo sapiens	Homo sapiens
941908	23178	26523	116790	117726	-	RP4-789D17.1	PASK	AGO1	PASKIN|STK37	EIF2C|EIF2C1|GERP95|Q99	Affinity Capture-MS	physical	Li S (2014)	PUBMED:24778252	9606	9606	High Throughput	-	-	-	-	BIOGRID	Q96RG2	B7Z7R6|B7Z7V7	NP_001239048|NP_055963|NP_001239053|NP_001239049|NP_001239051	Q9UL18	-	NP_001304051|NP_001304052|NP_036331	-	-	-	-	-	-	Homo sapiens	Homo sapiens
942005	27327	26523	118141	117726	-	RP4-789D17.1	TNRC6A	AGO1	CAGH26|GW1|GW182|TNRC6	EIF2C|EIF2C1|GERP95|Q99	Affinity Capture-MS	physical	Li S (2014)	PUBMED:24778252	9606	9606	High Throughput	-	-	-	-	BIOGRID	Q8NDV7	-	NP_055309|NP_001317449|NP_001338779	Q9UL18	-	NP_001304051|NP_001304052|NP_036331	-	-	-	-	-	-	Homo sapiens	Homo sapiens
942015	23112	26523	116735	117726	RP5-1042K10.7	RP4-789D17.1	TNRC6B	AGO1	-	EIF2C|EIF2C1|GERP95|Q99	Affinity Capture-MS	physical	Li S (2014)	PUBMED:24778252	9606	9606	High Throughput	-	-	-	-	BIOGRID	Q9UPQ9	A0A024R1N5	NP_055903|NP_001155973|NP_001020014	Q9UL18	-	NP_001304051|NP_001304052|NP_036331	-	-	-	-	-	-	Homo sapiens	Homo sapiens
942023	57690	26523	121716	117726	-	RP4-789D17.1	TNRC6C	AGO1	-	EIF2C|EIF2C1|GERP95|Q99	Affinity Capture-MS	physical	Li S (2014)	PUBMED:24778252	9606	9606	High Throughput	-	-	-	-	BIOGRID	Q9HCJ0	-	NP_001136112|NP_061869	Q9UL18	-	NP_001304051|NP_001304052|NP_036331	-	-	-	-	-	-	Homo sapiens	Homo sapiens
942067	26523	10273	117726	115563	RP4-789D17.1	LA16c-313D11.6	AGO1	STUB1	EIF2C|EIF2C1|GERP95|Q99	CHIP|HSPABP2|NY-CO-7|SCAR16|SDCCAG7|UBOX1	Affinity Capture-Western	physical	Li S (2014)	PUBMED:24778252	9606	9606	Low Throughput	-	-	-	-	BIOGRID	Q9UL18	-	NP_001304051|NP_001304052|NP_036331	Q9UNE7	-	NP_005852|NP_001280126	-	-	-	-	-	-	Homo sapiens	Homo sapiens
942087	9049	26523	114511	117726	-	RP4-789D17.1	AIP	AGO1	ARA9|FKBP16|FKBP37|SMTPHN|XAP-2|XAP2	EIF2C|EIF2C1|GERP95|Q99	Affinity Capture-Western	physical	Li S (2014)	PUBMED:24778252	9606	9606	Low Throughput	-	-	-	-	BIOGRID	O00170	-	NP_001289889|NP_001289888|NP_003968	Q9UL18	-	NP_001304051|NP_001304052|NP_036331	-	-	-	-	-	-	Homo sapiens	Homo sapiens
942088	23178	26523	116790	117726	-	RP4-789D17.1	PASK	AGO1	PASKIN|STK37	EIF2C|EIF2C1|GERP95|Q99	Affinity Capture-Western	physical	Li S (2014)	PUBMED:24778252	9606	9606	Low Throughput	-	-	-	-	BIOGRID	Q96RG2	B7Z7R6|B7Z7V7	NP_001239048|NP_055963|NP_001239053|NP_001239049|NP_001239051	Q9UL18	-	NP_001304051|NP_001304052|NP_036331	-	-	-	-	-	-	Homo sapiens	Homo sapiens
942089	22870	26523	116537	117726	-	RP4-789D17.1	PPP6R1	AGO1	KIAA1115|PP6R1|SAP190|SAPS1	EIF2C|EIF2C1|GERP95|Q99	Affinity Capture-Western	physical	Li S (2014)	PUBMED:24778252	9606	9606	Low Throughput	-	-	-	-	BIOGRID	Q9UPN7	-	NP_055746	Q9UL18	-	NP_001304051|NP_001304052|NP_036331	-	-	-	-	-	-	Homo sapiens	Homo sapiens
949246	2289	26523	108579	117726	RP3-340B19.6	RP4-789D17.1	FKBP5	AGO1	AIG6|FKBP51|FKBP54|P54|PPIase|Ptg-10	EIF2C|EIF2C1|GERP95|Q99	Affinity Capture-Luminescence	physical	Taipale M (2014)	PUBMED:25036637	9606	9606	Low Throughput	-	-	-	-	BIOGRID	Q13451	Q2TA84	NP_001139249|NP_001139248|NP_001139247|NP_004108	Q9UL18	-	NP_001304051|NP_001304052|NP_036331	-	-	-	-	-	-	Homo sapiens	Homo sapiens
949999	2289	26523	108579	117726	RP3-340B19.6	RP4-789D17.1	FKBP5	AGO1	AIG6|FKBP51|FKBP54|P54|PPIase|Ptg-10	EIF2C|EIF2C1|GERP95|Q99	Affinity Capture-MS	physical	Taipale M (2014)	PUBMED:25036637	9606	9606	Low Throughput	-	-	-	-	BIOGRID	Q13451	Q2TA84	NP_001139249|NP_001139248|NP_001139247|NP_004108	Q9UL18	-	NP_001304051|NP_001304052|NP_036331	-	-	-	-	-	-	Homo sapiens	Homo sapiens
1051984	4343	26523	110484	117726	RP11-426L16.2	RP4-789D17.1	MOV10	AGO1	fSAP113|gb110	EIF2C|EIF2C1|GERP95|Q99	Affinity Capture-RNA	physical	Castello A (2012)	PUBMED:22658674	9606	9606	High Throughput	-	-	-	-	BIOGRID	Q9HCE1	Q5JR04	NP_001273001|NP_001308253|NP_066014|NP_001123551|NP_001356436	Q9UL18	-	NP_001304051|NP_001304052|NP_036331	-	-	-	-	-	-	Homo sapiens	Homo sapiens
1052919	10482	26523	115745	117726	-	RP4-789D17.1	NXF1	AGO1	MEX67|TAP	EIF2C|EIF2C1|GERP95|Q99	Affinity Capture-RNA	physical	Castello A (2012)	PUBMED:22658674	9606	9606	High Throughput	-	-	-	-	BIOGRID	Q9UBU9	Q59E96	NP_006353|NP_001074960	Q9UL18	-	NP_001304051|NP_001304052|NP_036331	-	-	-	-	-	-	Homo sapiens	Homo sapiens
1064417	648	26523	107116	117726	RP11-573G6.1	RP4-789D17.1	BMI1	AGO1	FLVI2/BMI1|PCGF4|RNF51	EIF2C|EIF2C1|GERP95|Q99	Affinity Capture-MS	physical	Cao Q (2014)	PUBMED:24457600	9606	9606	High Throughput	-	-	-	-	BIOGRID	P35226	-	NP_005171	Q9UL18	-	NP_001304051|NP_001304052|NP_036331	-	-	-	-	-	-	Homo sapiens	Homo sapiens
1258276	57690	26523	121716	117726	-	RP4-789D17.1	TNRC6C	AGO1	-	EIF2C|EIF2C1|GERP95|Q99	Co-fractionation	physical	Wan C (2015)	PUBMED:26344197	9606	9606	High Throughput	0.101175483	-	Fractionation was combined with mass spectrometry from five diverse animal species to predict co-complex protein interactions conserved across metazoa using an integrative computational scoring procedure along with an SVM approach. The significant data set of 16655 PPI, was derived from a set of more than 1M interactions by examining a ROC curve of predicted interactions against reference annotat…	-	BIOGRID	Q9HCJ0	-	NP_001136112|NP_061869	Q9UL18	-	NP_001304051|NP_001304052|NP_036331	-	-	-	-	-	-	Homo sapiens	Homo sapiens
1278882	351	26523	106848	117726	-	RP4-789D17.1	APP	AGO1	AAA|ABETA|ABPP|AD1|APPI|CTFgamma|CVAP|PN-II|PN2	EIF2C|EIF2C1|GERP95|Q99	Reconstituted Complex	physical	Virok DP (2011)	PUBMED:21244100	9606	9606	High Throughput	-	-	Oligomeric amyloid-beta queried against the ProtoArray Human Protein Microarray	-	BIOGRID	P05067	B4DGD0|E9PG40|B4DJT9	NP_958817|NP_958816|NP_001191230|NP_001191231|NP_001191232|NP_000475|NP_001372182|NP_001129488|NP_001129603|NP_001129601|NP_001129602	Q9UL18	-	NP_001304051|NP_001304052|NP_036331	-	-	-	-	-	-	Homo sapiens	Homo sapiens
1508348	26523	1540	117726	107920	RP4-789D17.1	HSPC057	AGO1	CYLD	EIF2C|EIF2C1|GERP95|Q99	BRSS|CDMT|CYLD1|CYLDI|EAC|MFT|MFT1|SBS|TEM|USPL2	Affinity Capture-RNA	physical	Zhang L (2015)	PUBMED:25595906	9606	9606	Low Throughput	-	-	Figure 5	-	BIOGRID	Q9UL18	-	NP_001304051|NP_001304052|NP_036331	Q9NQC7	A0A024R6T1	NP_001365676|NP_056062|NP_001035814|NP_001365680|NP_001365681|NP_001365682|NP_001365679|NP_001365678|NP_001035877|NP_001365674|NP_001365677|NP_001365675|NP_001365673|NP_001365672	-	-	-	-	-	-	Homo sapiens	Homo sapiens
1508349	26523	8887	117726	114405	RP4-789D17.1	PRO0105	AGO1	TAX1BP1	EIF2C|EIF2C1|GERP95|Q99	CALCOCO3|T6BP|TXBP151	Affinity Capture-RNA	physical	Zhang L (2015)	PUBMED:25595906	9606	9606	Low Throughput	-	-	Figure 5	-	BIOGRID	Q9UL18	-	NP_001304051|NP_001304052|NP_036331	Q86VP1	A4D196|B4DSG5	NP_001073333|NP_001193830|NP_001193831|NP_001349723|NP_001349724|NP_006015	-	-	-	-	-	-	Homo sapiens	Homo sapiens
1508350	26523	56957	117726	121281	RP4-789D17.1	RP11-212K13.2	AGO1	OTUD7B	EIF2C|EIF2C1|GERP95|Q99	CEZANNE|ZA20D1	Affinity Capture-RNA	physical	Zhang L (2015)	PUBMED:25595906	9606	9606	Low Throughput	-	-	Figure 5	-	BIOGRID	Q9UL18	-	NP_001304051|NP_001304052|NP_036331	Q6GQQ9	-	NP_064590	-	-	-	-	-	-	Homo sapiens	Homo sapiens
1511557	4171	26523	110339	117726	-	RP4-789D17.1	MCM2	AGO1	BM28|CCNL1|CDCL1|D3S3194|MITOTIN|cdc19	EIF2C|EIF2C1|GERP95|Q99	Affinity Capture-MS	physical	Drissi R (2015)	PUBMED:25963833	9606	9606	High Throughput	-	-	-	-	BIOGRID	P49736	-	NP_004517	Q9UL18	-	NP_001304051|NP_001304052|NP_036331	-	-	-	-	-	-	Homo sapiens	Homo sapiens
2206410	474	26523	106964	117726	-	RP4-789D17.1	ATOH1	AGO1	ATH1|HATH1|MATH-1|bHLHa14	EIF2C|EIF2C1|GERP95|Q99	Affinity Capture-MS	physical	Cheng YF (2016)	PUBMED:27542412	9606	9606	Low Throughput	-	-	-	-	BIOGRID	Q92858	-	NP_005163	Q9UL18	-	NP_001304051|NP_001304052|NP_036331	-	-	-	-	-	-	Homo sapiens	Homo sapiens
2447693	2289	26523	108579	117726	RP3-340B19.6	RP4-789D17.1	FKBP5	AGO1	AIG6|FKBP51|FKBP54|P54|PPIase|Ptg-10	EIF2C|EIF2C1|GERP95|Q99	Affinity Capture-MS	physical	Luo K (2017)	PUBMED:28363942	9606	9606	High Throughput	-	-	-	-	BIOGRID	Q13451	Q2TA84	NP_001139249|NP_001139248|NP_001139247|NP_004108	Q9UL18	-	NP_001304051|NP_001304052|NP_036331	-	-	-	-	-	-	Homo sapiens	Homo sapiens
2467541	5536	26523	111528	117726	-	RP4-789D17.1	PPP5C	AGO1	PP5|PPP5|PPT	EIF2C|EIF2C1|GERP95|Q99	Affinity Capture-MS	physical	Yadav L (2017)	PUBMED:28330616	9606	9606	High Throughput	-	-	-	-	BIOGRID	P53041	A0A024R0Q7	NP_006238|NP_001191213	Q9UL18	-	NP_001304051|NP_001304052|NP_036331	-	-	-	-	-	-	Homo sapiens	Homo sapiens
2468513	5536	26523	111528	117726	-	RP4-789D17.1	PPP5C	AGO1	PP5|PPP5|PPT	EIF2C|EIF2C1|GERP95|Q99	Affinity Capture-Western	physical	Yadav L (2017)	PUBMED:28330616	9606	9606	Low Throughput	-	-	-	-	BIOGRID	P53041	A0A024R0Q7	NP_006238|NP_001191213	Q9UL18	-	NP_001304051|NP_001304052|NP_036331	-	-	-	-	-	-	Homo sapiens	Homo sapiens
2519218	2100	26523	108404	117726	-	RP4-789D17.1	ESR2	AGO1	ER-BETA|ESR-BETA|ESRB|ESTRB|Erb|NR3A2	EIF2C|EIF2C1|GERP95|Q99	Affinity Capture-MS	physical	Giurato G (2018)	PUBMED:29509190	9606	9606	High Throughput	-	-	-	-	BIOGRID	Q92731	Q0PTK2|Q7LCB3|F1D8N3	NP_001201832|NP_001428|NP_001201831|NP_001278641|NP_001035365|NP_001278652|NP_001258805|NP_001258806	Q9UL18	-	NP_001304051|NP_001304052|NP_036331	-	-	-	-	-	-	Homo sapiens	Homo sapiens
2522398	10614	26523	115860	117726	-	RP4-789D17.1	HEXIM1	AGO1	CLP1|EDG1|HIS1|MAQ1	EIF2C|EIF2C1|GERP95|Q99	Affinity Capture-MS	physical	Faust TB (2018)	PUBMED:29845934	9606	9606	High Throughput	-	-	-	-	BIOGRID	O94992	-	NP_006451	Q9UL18	-	NP_001304051|NP_001304052|NP_036331	-	-	-	-	-	-	Homo sapiens	Homo sapiens
2523154	56257	26523	121122	117726	-	RP4-789D17.1	MEPCE	AGO1	BCDIN3	EIF2C|EIF2C1|GERP95|Q99	Affinity Capture-MS	physical	Faust TB (2018)	PUBMED:29845934	9606	9606	High Throughput	-	-	-	-	BIOGRID	Q7L2J0	-	NP_062552|NP_001181921|NP_001181920|NP_001181919	Q9UL18	-	NP_001304051|NP_001304052|NP_036331	-	-	-	-	-	-	Homo sapiens	Homo sapiens
2535664	27327	26523	118141	117726	-	RP4-789D17.1	TNRC6A	AGO1	CAGH26|GW1|GW182|TNRC6	EIF2C|EIF2C1|GERP95|Q99	Affinity Capture-MS	physical	Hicks JA (2017)	PUBMED:28813667	9606	9606	High Throughput	-	-	samples treated with DNase|samples treated with turbonuclease	-	BIOGRID	Q8NDV7	-	NP_055309|NP_001317449|NP_001338779	Q9UL18	-	NP_001304051|NP_001304052|NP_036331	-	-	-	-	-	-	Homo sapiens	Homo sapiens
2564853	25962	26523	117452	117726	MSTP054	RP4-789D17.1	KIAA1429	AGO1	fSAP121	EIF2C|EIF2C1|GERP95|Q99	Affinity Capture-RNA	physical	Yue Y (2018)	PUBMED:29507755	9606	9606	High Throughput	-	-	The RNA of the 'hit' genes was identified in an RIP-seq (RNA immunoprecipitation sequencing) experiment using the 'bait' protein, VIRMA.	-	BIOGRID	Q69YN4	-	NP_056311|NP_892121	Q9UL18	-	NP_001304051|NP_001304052|NP_036331	-	-	-	-	-	-	Homo sapiens	Homo sapiens
2596280	29066	26523	118841	117726	HSPC055	RP4-789D17.1	ZC3H7A	AGO1	ZC3H7|ZC3HDC7	EIF2C|EIF2C1|GERP95|Q99	Proximity Label-MS	physical	MacLeod G (2019)	PUBMED:30995489	9606	9606	High Throughput	-	-	-	-	BIOGRID	Q8IWR0	-	NP_054872	Q9UL18	-	NP_001304051|NP_001304052|NP_036331	-	-	-	-	-	-	Homo sapiens	Homo sapiens
2614359	219988	26523	128613	117726	OK/KNS-cl.5	RP4-789D17.1	PATL1	AGO1	Pat1b|hPat1b	EIF2C|EIF2C1|GERP95|Q99	Affinity Capture-Western	physical	Ozgur S (2013)	PUBMED:23535175	9606	9606	Low Throughput	-	-	-	-	BIOGRID	Q86TB9	-	NP_689929	Q9UL18	-	NP_001304051|NP_001304052|NP_036331	-	-	-	-	-	-	Homo sapiens	Homo sapiens
2620885	636	26523	107105	117726	RP11-817I4.1	RP4-789D17.1	BICD1	AGO1	BICD	EIF2C|EIF2C1|GERP95|Q99	Proximity Label-MS	physical	Redwine WB (2017)	PUBMED:28718761	9606	9606	High Throughput	-	-	-	-	BIOGRID	Q96G01	A8MVZ6	NP_001003398|NP_001705	Q9UL18	-	NP_001304051|NP_001304052|NP_036331	-	-	-	-	-	-	Homo sapiens	Homo sapiens
2747109	83987	26523	123838	117726	-	RP4-789D17.1	CCDC8	AGO1	3M3|PPP1R20|p90	EIF2C|EIF2C1|GERP95|Q99	Affinity Capture-MS	physical	Wang P (2019)	PUBMED:31343991	9606	9606	High Throughput	-	-	-	-	BIOGRID	Q9H0W5	G8IFA7	NP_114429	Q9UL18	-	NP_001304051|NP_001304052|NP_036331	-	-	-	-	-	-	Homo sapiens	Homo sapiens
2747368	23363	26523	116944	117726	-	RP4-789D17.1	OBSL1	AGO1	-	EIF2C|EIF2C1|GERP95|Q99	Affinity Capture-MS	physical	Wang P (2019)	PUBMED:31343991	9606	9606	High Throughput	-	-	-	-	BIOGRID	O75147	Q9H8B3	NP_001166902|NP_056126|NP_001166879	Q9UL18	-	NP_001304051|NP_001304052|NP_036331	-	-	-	-	-	-	Homo sapiens	Homo sapiens
2747465	23113	26523	116736	117726	RP3-330M21.2	RP4-789D17.1	CUL9	AGO1	H7AP1|PARC	EIF2C|EIF2C1|GERP95|Q99	Affinity Capture-MS	physical	Wang P (2019)	PUBMED:31343991	9606	9606	High Throughput	-	-	-	-	BIOGRID	Q8IWT3	-	NP_055904	Q9UL18	-	NP_001304051|NP_001304052|NP_036331	-	-	-	-	-	-	Homo sapiens	Homo sapiens
2751816	3184	26523	109425	117726	-	RP4-789D17.1	HNRNPD	AGO1	AUF1|AUF1A|HNRPD|P37|hnRNPD0	EIF2C|EIF2C1|GERP95|Q99	Affinity Capture-MS	physical	Kumar M (2015)	PUBMED:26318153	9606	9606	High Throughput	-	-	-	-	BIOGRID	Q14103	A0A024RDF4|A0A024RDB4|A0A024RDF3	NP_001003810|NP_112737|NP_002129|NP_112738	Q9UL18	-	NP_001304051|NP_001304052|NP_036331	-	-	-	-	-	-	Homo sapiens	Homo sapiens
2759206	951475	26523	1205534	117726	HCVgp1	RP4-789D17.1	HCVgp1	AGO1	-	EIF2C|EIF2C1|GERP95|Q99	Protein-RNA	physical	Li Y (2019)	PUBMED:30997501	11103	9606	High Throughput|Low Throughput	-	-	Interaction dependent on miR-122	-	BIOGRID	-	-	NP_671491	Q9UL18	-	NP_001304051|NP_001304052|NP_036331	-	-	-	-	-	-	Hepatitus C Virus	Homo sapiens
2812209	27161	26523	118041	117726	-	RP4-789D17.1	AGO2	AGO1	EIF2C2|Q10	EIF2C|EIF2C1|GERP95|Q99	Proximity Label-MS	physical	Youn JY (2018)	PUBMED:29395067	9606	9606	High Throughput	-	-	BioID|High confidence interactions had a SAINTexpress score or AvgP >= 0.95.	-	BIOGRID	Q9UKV8	A4FVC0	NP_001158095|NP_036286	Q9UL18	-	NP_001304051|NP_001304052|NP_036331	-	-	-	-	-	-	Homo sapiens	Homo sapiens
2812489	10658	26523	115901	117726	-	RP4-789D17.1	CELF1	AGO1	BRUNOL2|CUG-BP|CUGBP|CUGBP1|EDEN-BP|NAB50|NAPOR|hNab50	EIF2C|EIF2C1|GERP95|Q99	Proximity Label-MS	physical	Youn JY (2018)	PUBMED:29395067	9606	9606	High Throughput	-	-	BioID|High confidence interactions had a SAINTexpress score or AvgP >= 0.95.	-	BIOGRID	Q92879	G5EA30	NP_001363361|NP_001363376|NP_001363363|NP_001363348|NP_001363378|NP_001363364|NP_001363367|NP_001363360|NP_001363369|NP_001363324|NP_001020767|NP_001363326|NP_001363347|NP_001363349|NP_001363344|NP_001363362|NP_001363342|NP_001363365|NP_001363338|NP_001363328|NP_006551|NP_001363339|NP_001363389|NP_001363388|NP_001317201|NP_001363318|NP_001363385|NP_001363384|NP_001363383|NP_001363382|NP_001363381…	Q9UL18	-	NP_001304051|NP_001304052|NP_036331	-	-	-	-	-	-	Homo sapiens	Homo sapiens
2812647	64793	26523	122301	117726	-	RP4-789D17.1	CEP85	AGO1	CCDC21	EIF2C|EIF2C1|GERP95|Q99	Proximity Label-MS	physical	Youn JY (2018)	PUBMED:29395067	9606	9606	High Throughput	-	-	BioID|High confidence interactions had a SAINTexpress score or AvgP >= 0.95.	-	BIOGRID	Q6P2H3	-	NP_001268446|NP_001268447|NP_001306873|NP_073615	Q9UL18	-	NP_001304051|NP_001304052|NP_036331	-	-	-	-	-	-	Homo sapiens	Homo sapiens
2812685	4848	26523	110910	117726	HSPC131	RP4-789D17.1	CNOT2	AGO1	CDC36|NOT2|NOT2H	EIF2C|EIF2C1|GERP95|Q99	Proximity Label-MS	physical	Youn JY (2018)	PUBMED:29395067	9606	9606	High Throughput	-	-	BioID|High confidence interactions had a SAINTexpress score or AvgP >= 0.95.	-	BIOGRID	Q9NZN8	B3KTL6|B2RDX7|A0A024RBD8|F8VV52	NP_055330|NP_001186231|NP_001186232	Q9UL18	-	NP_001304051|NP_001304052|NP_036331	-	-	-	-	-	-	Homo sapiens	Homo sapiens
2812744	246175	26523	128873	117726	-	RP4-789D17.1	CNOT6L	AGO1	CCR4b	EIF2C|EIF2C1|GERP95|Q99	Proximity Label-MS	physical	Youn JY (2018)	PUBMED:29395067	9606	9606	High Throughput	-	-	BioID|High confidence interactions had a SAINTexpress score or AvgP >= 0.95.	-	BIOGRID	Q96LI5	B4E0K8	NP_001273719|NP_653172	Q9UL18	-	NP_001304051|NP_001304052|NP_036331	-	-	-	-	-	-	Homo sapiens	Homo sapiens
2812827	9125	26523	114573	117726	-	RP4-789D17.1	RQCD1	AGO1	CNOT9|CT129|RCD-1|RCD1	EIF2C|EIF2C1|GERP95|Q99	Proximity Label-MS	physical	Youn JY (2018)	PUBMED:29395067	9606	9606	High Throughput	-	-	BioID|High confidence interactions had a SAINTexpress score or AvgP >= 0.95.	-	BIOGRID	Q92600	D5MQE1	NP_001258563|NP_001258564|NP_005435	Q9UL18	-	NP_001304051|NP_001304052|NP_036331	-	-	-	-	-	-	Homo sapiens	Homo sapiens
2812927	80315	26523	123228	117726	-	RP4-789D17.1	CPEB4	AGO1	-	EIF2C|EIF2C1|GERP95|Q99	Proximity Label-MS	physical	Youn JY (2018)	PUBMED:29395067	9606	9606	High Throughput	-	-	BioID|High confidence interactions had a SAINTexpress score or AvgP >= 0.95.	-	BIOGRID	Q17RY0	B7ZLQ8	NP_085130	Q9UL18	-	NP_001304051|NP_001304052|NP_036331	-	-	-	-	-	-	Homo sapiens	Homo sapiens
2813025	7812	26523	113583	117726	RP5-1000E10.3	RP4-789D17.1	CSDE1	AGO1	D1S155E|UNR	EIF2C|EIF2C1|GERP95|Q99	Proximity Label-MS	physical	Youn JY (2018)	PUBMED:29395067	9606	9606	High Throughput	-	-	BioID|High confidence interactions had a SAINTexpress score or AvgP >= 0.95.	-	BIOGRID	O75534	A0A024R0E2|A0A024R0K2	NP_001007554|NP_001123995|NP_009089|NP_001229822|NP_001229821|NP_001229820	Q9UL18	-	NP_001304051|NP_001304052|NP_036331	-	-	-	-	-	-	Homo sapiens	Homo sapiens
2813061	9811	26523	115150	117726	-	RP4-789D17.1	CTIF	AGO1	Gm672|KIAA0427	EIF2C|EIF2C1|GERP95|Q99	Proximity Label-MS	physical	Youn JY (2018)	PUBMED:29395067	9606	9606	High Throughput	-	-	BioID|High confidence interactions had a SAINTexpress score or AvgP >= 0.95.	-	BIOGRID	O43310	A0A024R259	NP_055587|NP_001135869	Q9UL18	-	NP_001304051|NP_001304052|NP_036331	-	-	-	-	-	-	Homo sapiens	Homo sapiens
2813092	1618	26523	107987	117726	-	RP4-789D17.1	DAZL	AGO1	DAZH|DAZL1|DAZLA|SPGYLA	EIF2C|EIF2C1|GERP95|Q99	Proximity Label-MS	physical	Youn JY (2018)	PUBMED:29395067	9606	9606	High Throughput	-	-	BioID|High confidence interactions had a SAINTexpress score or AvgP >= 0.95.	-	BIOGRID	Q92904	-	NP_001342|NP_001177740	Q9UL18	-	NP_001304051|NP_001304052|NP_036331	-	-	-	-	-	-	Homo sapiens	Homo sapiens
2813208	55802	26523	120914	117726	-	RP4-789D17.1	DCP1A	AGO1	HSA275986|Nbla00360|SMAD4IP1|SMIF	EIF2C|EIF2C1|GERP95|Q99	Proximity Label-MS	physical	Youn JY (2018)	PUBMED:29395067	9606	9606	High Throughput	-	-	BioID|High confidence interactions had a SAINTexpress score or AvgP >= 0.95.	-	BIOGRID	Q9NPI6	-	NP_001277133|NP_060873|NP_001277136|NP_001277134|NP_001277135	Q9UL18	-	NP_001304051|NP_001304052|NP_036331	-	-	-	-	-	-	Homo sapiens	Homo sapiens
2813322	1656	26523	108022	117726	-	RP4-789D17.1	DDX6	AGO1	HLR2|P54|RCK	EIF2C|EIF2C1|GERP95|Q99	Proximity Label-MS	physical	Youn JY (2018)	PUBMED:29395067	9606	9606	High Throughput	-	-	BioID|High confidence interactions had a SAINTexpress score or AvgP >= 0.95.	-	BIOGRID	P26196	B2R858	NP_001244120|NP_004388	Q9UL18	-	NP_001304051|NP_001304052|NP_036331	-	-	-	-	-	-	Homo sapiens	Homo sapiens
2813445	56478	26523	121148	117726	RP11-247I13.2	RP4-789D17.1	EIF4ENIF1	AGO1	4E-T|Clast4	EIF2C|EIF2C1|GERP95|Q99	Proximity Label-MS	physical	Youn JY (2018)	PUBMED:29395067	9606	9606	High Throughput	-	-	BioID|High confidence interactions had a SAINTexpress score or AvgP >= 0.95.	-	BIOGRID	Q9NRA8	A0A024R1K0	NP_001157974|NP_062817|NP_001157973	Q9UL18	-	NP_001304051|NP_001304052|NP_036331	-	-	-	-	-	-	Homo sapiens	Homo sapiens
2813664	54954	26523	120292	117726	RP11-161N3.2	RP4-789D17.1	FAM120C	AGO1	CXorf17|ORF34	EIF2C|EIF2C1|GERP95|Q99	Proximity Label-MS	physical	Youn JY (2018)	PUBMED:29395067	9606	9606	High Throughput	-	-	BioID|High confidence interactions had a SAINTexpress score or AvgP >= 0.95.	-	BIOGRID	Q9NX05	F8W881	NP_940858|NP_001287717|NP_060318	Q9UL18	-	NP_001304051|NP_001304052|NP_036331	-	-	-	-	-	-	Homo sapiens	Homo sapiens
2813823	8939	26523	114451	117726	RP11-57C19.3	RP4-789D17.1	FUBP3	AGO1	FBP3	EIF2C|EIF2C1|GERP95|Q99	Proximity Label-MS	physical	Youn JY (2018)	PUBMED:29395067	9606	9606	High Throughput	-	-	BioID|High confidence interactions had a SAINTexpress score or AvgP >= 0.95.	-	BIOGRID	Q96I24	A0A024R8A7	NP_003925	Q9UL18	-	NP_001304051|NP_001304052|NP_036331	-	-	-	-	-	-	Homo sapiens	Homo sapiens
2814026	10146	26523	115448	117726	-	RP4-789D17.1	G3BP1	AGO1	G3BP|HDH-VIII	EIF2C|EIF2C1|GERP95|Q99	Proximity Label-MS	physical	Youn JY (2018)	PUBMED:29395067	9606	9606	High Throughput	-	-	BioID|High confidence interactions had a SAINTexpress score or AvgP >= 0.95.	-	BIOGRID	Q13283	Q5U0Q1|Q6ZP53	NP_005745|NP_938405	Q9UL18	-	NP_001304051|NP_001304052|NP_036331	-	-	-	-	-	-	Homo sapiens	Homo sapiens
2814240	9931	26523	115258	117726	-	RP4-789D17.1	HELZ	AGO1	DHRC|DRHC|HUMORF5	EIF2C|EIF2C1|GERP95|Q99	Proximity Label-MS	physical	Youn JY (2018)	PUBMED:29395067	9606	9606	High Throughput	-	-	BioID|High confidence interactions had a SAINTexpress score or AvgP >= 0.95.	-	BIOGRID	-	A0A024R8K8|J3QS41	NP_055692|NP_001317376	Q9UL18	-	NP_001304051|NP_001304052|NP_036331	-	-	-	-	-	-	Homo sapiens	Homo sapiens
2814342	10644	26523	115888	117726	-	RP4-789D17.1	IGF2BP2	AGO1	IMP-2|IMP2|VICKZ2	EIF2C|EIF2C1|GERP95|Q99	Proximity Label-MS	physical	Youn JY (2018)	PUBMED:29395067	9606	9606	High Throughput	-	-	BioID|High confidence interactions had a SAINTexpress score or AvgP >= 0.95.	-	BIOGRID	Q9Y6M1	B3FTN5|F8W930|B4DKT5	NP_001007226|NP_001278804|NP_001278798|NP_001278803|NP_001278802|NP_001278801|NP_006539	Q9UL18	-	NP_001304051|NP_001304052|NP_036331	-	-	-	-	-	-	Homo sapiens	Homo sapiens
2814456	9710	26523	115061	117726	-	RP4-789D17.1	KIAA0355	AGO1	-	EIF2C|EIF2C1|GERP95|Q99	Proximity Label-MS	physical	Youn JY (2018)	PUBMED:29395067	9606	9606	High Throughput	-	-	BioID|High confidence interactions had a SAINTexpress score or AvgP >= 0.95.	-	BIOGRID	O15063	-	NP_055501	Q9UL18	-	NP_001304051|NP_001304052|NP_036331	-	-	-	-	-	-	Homo sapiens	Homo sapiens
2814649	26065	26523	117527	117726	-	RP4-789D17.1	LSM14A	AGO1	C19orf13|FAM61A|RAP55|RAP55A	EIF2C|EIF2C1|GERP95|Q99	Proximity Label-MS	physical	Youn JY (2018)	PUBMED:29395067	9606	9606	High Throughput	-	-	BioID|High confidence interactions had a SAINTexpress score or AvgP >= 0.95.	-	BIOGRID	Q8ND56	-	NP_001371353|NP_001371352|NP_001371351|NP_001371350|NP_001371357|NP_001371356|NP_001371355|NP_001371354|NP_056393|NP_001371349|NP_001371359|NP_001371358|NP_001107565|NP_001371366|NP_001371362|NP_001371363|NP_001371360|NP_001371361	Q9UL18	-	NP_001304051|NP_001304052|NP_036331	-	-	-	-	-	-	Homo sapiens	Homo sapiens
2814800	84445	26523	124083	117726	RP11-108L7.8	RP4-789D17.1	LZTS2	AGO1	LAPSER1	EIF2C|EIF2C1|GERP95|Q99	Proximity Label-MS	physical	Youn JY (2018)	PUBMED:29395067	9606	9606	High Throughput	-	-	BioID|High confidence interactions had a SAINTexpress score or AvgP >= 0.95.	-	BIOGRID	Q9BRK4	-	NP_001305028|NP_001305029|NP_115805|NP_001305030	Q9UL18	-	NP_001304051|NP_001304052|NP_036331	-	-	-	-	-	-	Homo sapiens	Homo sapiens
2814917	84206	26523	123945	117726	-	RP4-789D17.1	MEX3B	AGO1	MEX-3B|RKHD3|RNF195	EIF2C|EIF2C1|GERP95|Q99	Proximity Label-MS	physical	Youn JY (2018)	PUBMED:29395067	9606	9606	Low Throughput	-	-	BioID|High confidence interactions had a SAINTexpress score or AvgP >= 0.95.	-	BIOGRID	Q6ZN04	-	NP_115622	Q9UL18	-	NP_001304051|NP_001304052|NP_036331	-	-	-	-	-	-	Homo sapiens	Homo sapiens
2815114	4343	26523	110484	117726	RP11-426L16.2	RP4-789D17.1	MOV10	AGO1	fSAP113|gb110	EIF2C|EIF2C1|GERP95|Q99	Proximity Label-MS	physical	Youn JY (2018)	PUBMED:29395067	9606	9606	Low Throughput	-	-	BioID|High confidence interactions had a SAINTexpress score or AvgP >= 0.95.	-	BIOGRID	Q9HCE1	Q5JR04	NP_001273001|NP_001308253|NP_066014|NP_001123551|NP_001356436	Q9UL18	-	NP_001304051|NP_001304052|NP_036331	-	-	-	-	-	-	Homo sapiens	Homo sapiens
2815327	26986	26523	117939	117726	-	RP4-789D17.1	PABPC1	AGO1	PAB1|PABP|PABP1|PABPC2|PABPL1	EIF2C|EIF2C1|GERP95|Q99	Proximity Label-MS	physical	Youn JY (2018)	PUBMED:29395067	9606	9606	Low Throughput	-	-	BioID|High confidence interactions had a SAINTexpress score or AvgP >= 0.95.	-	BIOGRID	P11940	A0A024R9C1	NP_002559	Q9UL18	-	NP_001304051|NP_001304052|NP_036331	-	-	-	-	-	-	Homo sapiens	Homo sapiens
2815405	51247	26523	119404	117726	HSPC218	RP4-789D17.1	PAIP2	AGO1	PAIP-2|PAIP2A	EIF2C|EIF2C1|GERP95|Q99	Proximity Label-MS	physical	Youn JY (2018)	PUBMED:29395067	9606	9606	Low Throughput	-	-	BioID|High confidence interactions had a SAINTexpress score or AvgP >= 0.95.	-	BIOGRID	Q9BPZ3	Q49AE6	NP_001028284|NP_057564	Q9UL18	-	NP_001304051|NP_001304052|NP_036331	-	-	-	-	-	-	Homo sapiens	Homo sapiens
2815439	219988	26523	128613	117726	OK/KNS-cl.5	RP4-789D17.1	PATL1	AGO1	Pat1b|hPat1b	EIF2C|EIF2C1|GERP95|Q99	Proximity Label-MS	physical	Youn JY (2018)	PUBMED:29395067	9606	9606	Low Throughput	-	-	BioID|High confidence interactions had a SAINTexpress score or AvgP >= 0.95.	-	BIOGRID	Q86TB9	-	NP_689929	Q9UL18	-	NP_001304051|NP_001304052|NP_036331	-	-	-	-	-	-	Homo sapiens	Homo sapiens
2815522	7916	26523	113646	117726	DADB-70P7.5	RP4-789D17.1	PRRC2A	AGO1	BAT2|D6S51|D6S51E|G2	EIF2C|EIF2C1|GERP95|Q99	Proximity Label-MS	physical	Youn JY (2018)	PUBMED:29395067	9606	9606	Low Throughput	-	-	BioID|High confidence interactions had a SAINTexpress score or AvgP >= 0.95.	-	BIOGRID	P48634	-	NP_542417|NP_004629	Q9UL18	-	NP_001304051|NP_001304052|NP_036331	-	-	-	-	-	-	Homo sapiens	Homo sapiens
2815603	9698	26523	115050	117726	RP1-65J11.4	RP4-789D17.1	PUM1	AGO1	HSPUM|PUMH|PUMH1|PUML1	EIF2C|EIF2C1|GERP95|Q99	Proximity Label-MS	physical	Youn JY (2018)	PUBMED:29395067	9606	9606	Low Throughput	-	-	BioID|High confidence interactions had a SAINTexpress score or AvgP >= 0.95.	-	BIOGRID	Q14671	-	NP_001018494|NP_055491	Q9UL18	-	NP_001304051|NP_001304052|NP_036331	-	-	-	-	-	-	Homo sapiens	Homo sapiens
2815682	22864	26523	116532	117726	-	RP4-789D17.1	R3HDM2	AGO1	PR01365	EIF2C|EIF2C1|GERP95|Q99	Proximity Label-MS	physical	Youn JY (2018)	PUBMED:29395067	9606	9606	Low Throughput	-	-	BioID|High confidence interactions had a SAINTexpress score or AvgP >= 0.95.	-	BIOGRID	Q9Y2K5	B7ZL65	NP_055740	Q9UL18	-	NP_001304051|NP_001304052|NP_036331	-	-	-	-	-	-	Homo sapiens	Homo sapiens
2815814	5937	26523	111872	117726	-	RP4-789D17.1	RBMS1	AGO1	C2orf12|HCC-4|MSSP|MSSP-1|MSSP-2|MSSP-3|SCR2|YC1	EIF2C|EIF2C1|GERP95|Q99	Proximity Label-MS	physical	Youn JY (2018)	PUBMED:29395067	9606	9606	Low Throughput	-	-	BioID|High confidence interactions had a SAINTexpress score or AvgP >= 0.95.	-	BIOGRID	P29558	B4DN88	NP_002888|NP_058520	Q9UL18	-	NP_001304051|NP_001304052|NP_036331	-	-	-	-	-	-	Homo sapiens	Homo sapiens
2815891	149041	26523	127186	117726	RP5-1198E17.5	RP4-789D17.1	RC3H1	AGO1	RNF198|ROQUIN	EIF2C|EIF2C1|GERP95|Q99	Proximity Label-MS	physical	Youn JY (2018)	PUBMED:29395067	9606	9606	Low Throughput	-	-	BioID|High confidence interactions had a SAINTexpress score or AvgP >= 0.95.	-	BIOGRID	Q5TC82	B7ZMB3|B9EGU6	NP_001287779|NP_001287781|NP_742068|NP_001287780	Q9UL18	-	NP_001304051|NP_001304052|NP_036331	-	-	-	-	-	-	Homo sapiens	Homo sapiens
2815998	55095	26523	120407	117726	-	RP4-789D17.1	SAMD4B	AGO1	SMGB|hSmaug2	EIF2C|EIF2C1|GERP95|Q99	Proximity Label-MS	physical	Youn JY (2018)	PUBMED:29395067	9606	9606	Low Throughput	-	-	BioID|High confidence interactions had a SAINTexpress score or AvgP >= 0.95.	-	BIOGRID	Q5PRF9	A0A024R0N7|M0QZ22	NP_060498	Q9UL18	-	NP_001304051|NP_001304052|NP_036331	-	-	-	-	-	-	Homo sapiens	Homo sapiens
2816079	64744	26523	122260	117726	RP1-228H13.3	RP4-789D17.1	SMAP2	AGO1	SMAP1L	EIF2C|EIF2C1|GERP95|Q99	Proximity Label-MS	physical	Youn JY (2018)	PUBMED:29395067	9606	9606	Low Throughput	-	-	BioID|High confidence interactions had a SAINTexpress score or AvgP >= 0.95.	-	BIOGRID	Q8WU79	A0A087WV97	NP_001185909|NP_001185908|NP_001185907|NP_073570	Q9UL18	-	NP_001304051|NP_001304052|NP_036331	-	-	-	-	-	-	Homo sapiens	Homo sapiens
2816735	27327	26523	118141	117726	-	RP4-789D17.1	TNRC6A	AGO1	CAGH26|GW1|GW182|TNRC6	EIF2C|EIF2C1|GERP95|Q99	Proximity Label-MS	physical	Youn JY (2018)	PUBMED:29395067	9606	9606	Low Throughput	-	-	BioID|High confidence interactions had a SAINTexpress score or AvgP >= 0.95.	-	BIOGRID	Q8NDV7	-	NP_055309|NP_001317449|NP_001338779	Q9UL18	-	NP_001304051|NP_001304052|NP_036331	-	-	-	-	-	-	Homo sapiens	Homo sapiens
2816807	23112	26523	116735	117726	RP5-1042K10.7	RP4-789D17.1	TNRC6B	AGO1	-	EIF2C|EIF2C1|GERP95|Q99	Proximity Label-MS	physical	Youn JY (2018)	PUBMED:29395067	9606	9606	Low Throughput	-	-	BioID|High confidence interactions had a SAINTexpress score or AvgP >= 0.95.	-	BIOGRID	Q9UPQ9	A0A024R1N5	NP_055903|NP_001155973|NP_001020014	Q9UL18	-	NP_001304051|NP_001304052|NP_036331	-	-	-	-	-	-	Homo sapiens	Homo sapiens
2816885	57690	26523	121716	117726	-	RP4-789D17.1	TNRC6C	AGO1	-	EIF2C|EIF2C1|GERP95|Q99	Proximity Label-MS	physical	Youn JY (2018)	PUBMED:29395067	9606	9606	Low Throughput	-	-	BioID|High confidence interactions had a SAINTexpress score or AvgP >= 0.95.	-	BIOGRID	Q9HCJ0	-	NP_001136112|NP_061869	Q9UL18	-	NP_001304051|NP_001304052|NP_036331	-	-	-	-	-	-	Homo sapiens	Homo sapiens
2816970	9898	26523	115227	117726	RP11-205M9.4	RP4-789D17.1	UBAP2L	AGO1	NICE-4	EIF2C|EIF2C1|GERP95|Q99	Proximity Label-MS	physical	Youn JY (2018)	PUBMED:29395067	9606	9606	Low Throughput	-	-	BioID|High confidence interactions had a SAINTexpress score or AvgP >= 0.95.	-	BIOGRID	Q14157	F8W726|B4DYY5	NP_001274744|NP_001274745|NP_001362548|NP_001362549|NP_001362546|NP_001362547|NP_001362544|NP_001362545|NP_001362543|NP_001362541|NP_001362560|NP_001317659|NP_001362559|NP_001362558|NP_001362551|NP_001362550|NP_001362553|NP_001362552|NP_001362555|NP_001362554|NP_001362557|NP_001362556|NP_001120792|NP_055662	Q9UL18	-	NP_001304051|NP_001304052|NP_036331	-	-	-	-	-	-	Homo sapiens	Homo sapiens
2817051	85451	26523	124536	117726	-	RP4-789D17.1	UNK	AGO1	ZC3H5|ZC3HDC5	EIF2C|EIF2C1|GERP95|Q99	Proximity Label-MS	physical	Youn JY (2018)	PUBMED:29395067	9606	9606	Low Throughput	-	-	BioID|High confidence interactions had a SAINTexpress score or AvgP >= 0.95.	-	BIOGRID	Q9C0B0	A0A024R8N4	NP_001073888	Q9UL18	-	NP_001304051|NP_001304052|NP_036331	-	-	-	-	-	-	Homo sapiens	Homo sapiens
2817142	54464	26523	119970	117726	-	RP4-789D17.1	XRN1	AGO1	SEP1	EIF2C|EIF2C1|GERP95|Q99	Proximity Label-MS	physical	Youn JY (2018)	PUBMED:29395067	9606	9606	Low Throughput	-	-	BioID|High confidence interactions had a SAINTexpress score or AvgP >= 0.95.	-	BIOGRID	Q8IZH2	-	NP_001269786|NP_061874|NP_001269788	Q9UL18	-	NP_001304051|NP_001304052|NP_036331	-	-	-	-	-	-	Homo sapiens	Homo sapiens
2817227	54915	26523	120257	117726	RP5-963E22.1	RP4-789D17.1	YTHDF1	AGO1	C20orf21	EIF2C|EIF2C1|GERP95|Q99	Proximity Label-MS	physical	Youn JY (2018)	PUBMED:29395067	9606	9606	Low Throughput	-	-	BioID|High confidence interactions had a SAINTexpress score or AvgP >= 0.95.	-	BIOGRID	Q9BYJ9	-	NP_060268	Q9UL18	-	NP_001304051|NP_001304052|NP_036331	-	-	-	-	-	-	Homo sapiens	Homo sapiens
2817288	51441	26523	119543	117726	-	RP4-789D17.1	YTHDF2	AGO1	CAHL|HGRG8|NY-REN-2	EIF2C|EIF2C1|GERP95|Q99	Proximity Label-MS	physical	Youn JY (2018)	PUBMED:29395067	9606	9606	Low Throughput	-	-	BioID|High confidence interactions had a SAINTexpress score or AvgP >= 0.95.	-	BIOGRID	Q9Y5A9	-	NP_001166299|NP_057342|NP_001166599	Q9UL18	-	NP_001304051|NP_001304052|NP_036331	-	-	-	-	-	-	Homo sapiens	Homo sapiens
2817373	253943	26523	128997	117726	-	RP4-789D17.1	YTHDF3	AGO1	-	EIF2C|EIF2C1|GERP95|Q99	Proximity Label-MS	physical	Youn JY (2018)	PUBMED:29395067	9606	9606	Low Throughput	-	-	BioID|High confidence interactions had a SAINTexpress score or AvgP >= 0.95.	-	BIOGRID	Q7Z739	A0A024R7W5|B4DPX9|Q8N3V9|Q658Z6|Q8NA80|A0A087WY31	NP_689971|NP_001264743|NP_001264742|NP_001264745|NP_001264744|NP_001264747|NP_001264746	Q9UL18	-	NP_001304051|NP_001304052|NP_036331	-	-	-	-	-	-	Homo sapiens	Homo sapiens
2817448	29066	26523	118841	117726	HSPC055	RP4-789D17.1	ZC3H7A	AGO1	ZC3H7|ZC3HDC7	EIF2C|EIF2C1|GERP95|Q99	Proximity Label-MS	physical	Youn JY (2018)	PUBMED:29395067	9606	9606	Low Throughput	-	-	BioID|High confidence interactions had a SAINTexpress score or AvgP >= 0.95.	-	BIOGRID	Q8IWR0	-	NP_054872	Q9UL18	-	NP_001304051|NP_001304052|NP_036331	-	-	-	-	-	-	Homo sapiens	Homo sapiens
2817512	56829	26523	121203	117726	PRO1677	RP4-789D17.1	ZC3HAV1	AGO1	ARTD13|FLB6421|PARP13|ZAP|ZC3H2|ZC3HDC2	EIF2C|EIF2C1|GERP95|Q99	Proximity Label-MS	physical	Youn JY (2018)	PUBMED:29395067	9606	9606	Low Throughput	-	-	BioID|High confidence interactions had a SAINTexpress score or AvgP >= 0.95.	-	BIOGRID	Q7Z2W4	C9J6P4	NP_064504|NP_001350420|NP_078901	Q9UL18	-	NP_001304051|NP_001304052|NP_036331	-	-	-	-	-	-	Homo sapiens	Homo sapiens
2817616	7538	26523	113370	117726	-	RP4-789D17.1	ZFP36	AGO1	G0S24|GOS24|NUP475|RNF162A|TIS11|TTP|zfp-36	EIF2C|EIF2C1|GERP95|Q99	Proximity Label-MS	physical	Youn JY (2018)	PUBMED:29395067	9606	9606	Low Throughput	-	-	BioID|High confidence interactions had a SAINTexpress score or AvgP >= 0.95.	-	BIOGRID	P26651	M0QY76	NP_003398	Q9UL18	-	NP_001304051|NP_001304052|NP_036331	-	-	-	-	-	-	Homo sapiens	Homo sapiens
2817724	26057	26523	117519	117726	-	RP4-789D17.1	ANKRD17	AGO1	GTAR|NY-BR-16	EIF2C|EIF2C1|GERP95|Q99	Proximity Label-MS	physical	Youn JY (2018)	PUBMED:29395067	9606	9606	Low Throughput	-	-	BioID|High confidence interactions had a SAINTexpress score or AvgP >= 0.95.	-	BIOGRID	O75179	-	NP_115593|NP_056389|NP_942592|NP_001273700	Q9UL18	-	NP_001304051|NP_001304052|NP_036331	-	-	-	-	-	-	Homo sapiens	Homo sapiens
2817971	8087	26523	113760	117726	-	RP4-789D17.1	FXR1	AGO1	FXR1P	EIF2C|EIF2C1|GERP95|Q99	Proximity Label-MS	physical	Youn JY (2018)	PUBMED:29395067	9606	9606	Low Throughput	-	-	BioID|High confidence interactions had a SAINTexpress score or AvgP >= 0.95.	-	BIOGRID	P51114	-	NP_001350811|NP_005078|NP_001013456|NP_001013457	Q9UL18	-	NP_001304051|NP_001304052|NP_036331	-	-	-	-	-	-	Homo sapiens	Homo sapiens
2818026	10642	26523	115886	117726	-	RP4-789D17.1	IGF2BP1	AGO1	CRD-BP|CRDBP|IMP-1|IMP1|VICKZ1|ZBP1	EIF2C|EIF2C1|GERP95|Q99	Proximity Label-MS	physical	Youn JY (2018)	PUBMED:29395067	9606	9606	Low Throughput	-	-	BioID|High confidence interactions had a SAINTexpress score or AvgP >= 0.95.	-	BIOGRID	Q9NZI8	-	NP_006537|NP_001153895	Q9UL18	-	NP_001304051|NP_001304052|NP_036331	-	-	-	-	-	-	Homo sapiens	Homo sapiens
2818348	23293	26523	116888	117726	-	RP4-789D17.1	SMG6	AGO1	C17orf31|EST1A|SMG-6|hSMG5/7a	EIF2C|EIF2C1|GERP95|Q99	Proximity Label-MS	physical	Youn JY (2018)	PUBMED:29395067	9606	9606	Low Throughput	-	-	BioID|High confidence interactions had a SAINTexpress score or AvgP >= 0.95.	-	BIOGRID	Q86US8	-	NP_001269255|NP_001243756|NP_001243757|NP_060045	Q9UL18	-	NP_001304051|NP_001304052|NP_036331	-	-	-	-	-	-	Homo sapiens	Homo sapiens
2818437	81550	26523	123514	117726	RP11-459E2.1	RP4-789D17.1	TDRD3	AGO1	-	EIF2C|EIF2C1|GERP95|Q99	Proximity Label-MS	physical	Youn JY (2018)	PUBMED:29395067	9606	9606	Low Throughput	-	-	BioID|High confidence interactions had a SAINTexpress score or AvgP >= 0.95.	-	BIOGRID	Q9H7E2	A0A024QZE0	NP_110421|NP_001139542|NP_001139543	Q9UL18	-	NP_001304051|NP_001304052|NP_036331	-	-	-	-	-	-	Homo sapiens	Homo sapiens
2819329	23609	26523	117142	117726	HSPC070	RP4-789D17.1	MKRN2	AGO1	RNF62	EIF2C|EIF2C1|GERP95|Q99	Proximity Label-MS	physical	Youn JY (2018)	PUBMED:29395067	9606	9606	Low Throughput	-	-	BioID|High confidence interactions had a SAINTexpress score or AvgP >= 0.95.	-	BIOGRID	Q9H000	-	NP_001258636|NP_054879	Q9UL18	-	NP_001304051|NP_001304052|NP_036331	-	-	-	-	-	-	Homo sapiens	Homo sapiens
2829427	9928	26523	115256	117726	-	RP4-789D17.1	KIF14	AGO1	-	EIF2C|EIF2C1|GERP95|Q99	Affinity Capture-MS	physical	Capalbo L (2019)	PUBMED:31586073	9606	9606	High Throughput	-	-	-	-	BIOGRID	Q15058	-	NP_055690|NP_001292721	Q9UL18	-	NP_001304051|NP_001304052|NP_036331	-	-	-	-	-	-	Homo sapiens	Homo sapiens
2831201	10112	26523	115418	117726	-	RP4-789D17.1	KIF20A	AGO1	MKLP2|RAB6KIFL	EIF2C|EIF2C1|GERP95|Q99	Affinity Capture-MS	physical	Capalbo L (2019)	PUBMED:31586073	9606	9606	High Throughput	-	-	-	-	BIOGRID	O95235	-	NP_005724	Q9UL18	-	NP_001304051|NP_001304052|NP_036331	-	-	-	-	-	-	Homo sapiens	Homo sapiens
2976587	7157	26523	113010	117726	-	RP4-789D17.1	TP53	AGO1	BCC7|LFS1|P53|TRP53	EIF2C|EIF2C1|GERP95|Q99	Affinity Capture-MS	physical	Liu J (2020)	PUBMED:32807901	9606	9606	High Throughput	-	-	-	-	BIOGRID	P04637	H2EHT1|A0A087WT22|A0A087WXZ1|Q53GA5|A0A087X1Q1|K7PPA8	NP_001119586|NP_001119590|NP_001119584|NP_000537|NP_001263627|NP_001263626|NP_001263625|NP_001119588|NP_001263628|NP_001119587|NP_001263624|NP_001119585|NP_001263690|NP_001119589|NP_001263689	Q9UL18	-	NP_001304051|NP_001304052|NP_036331	-	-	-	-	-	-	Homo sapiens	Homo sapiens
3028635	26523	10273	117726	115563	RP4-789D17.1	LA16c-313D11.6	AGO1	STUB1	EIF2C|EIF2C1|GERP95|Q99	CHIP|HSPABP2|NY-CO-7|SCAR16|SDCCAG7|UBOX1	Affinity Capture-MS	physical	Huttlin EL (2021)	PUBMED:33961781	9606	9606	High Throughput	0.79425956	-	BioPlex 3.0 HEK 293T cells CompPASS score = 0.79425956, threshold = 0.75. Quantitative scores are calculated by CompPASS-Plus (Huttlin et al. Cell 2015, PMID: 26186194). The 0.75 threshold represents the top 2% of scores in HEK293T.|This data may be re-scored from BioPlex 1.0 (PMID: 26186194) and BioPlex 2.0 (PMID: 28514442). Only scores from within the same cell line in BioPlex 3.0 (PMID: 339617…	-	BIOGRID	Q9UL18	-	NP_001304051|NP_001304052|NP_036331	Q9UNE7	-	NP_005852|NP_001280126	-	-	-	-	-	-	Homo sapiens	Homo sapiens
3032783	26523	2289	117726	108579	RP4-789D17.1	RP3-340B19.6	AGO1	FKBP5	EIF2C|EIF2C1|GERP95|Q99	AIG6|FKBP51|FKBP54|P54|PPIase|Ptg-10	Affinity Capture-MS	physical	Huttlin EL (2021)	PUBMED:33961781	9606	9606	High Throughput	0.999990162	-	BioPlex 3.0 HEK 293T cells CompPASS score = 0.999990162, threshold = 0.75. Quantitative scores are calculated by CompPASS-Plus (Huttlin et al. Cell 2015, PMID: 26186194). The 0.75 threshold represents the top 2% of scores in HEK293T.|This data may be re-scored from BioPlex 1.0 (PMID: 26186194) and BioPlex 2.0 (PMID: 28514442). Only scores from within the same cell line in BioPlex 3.0 (PMID: 33961…	-	BIOGRID	Q9UL18	-	NP_001304051|NP_001304052|NP_036331	Q13451	Q2TA84	NP_001139249|NP_001139248|NP_001139247|NP_004108	-	-	-	-	-	-	Homo sapiens	Homo sapiens
3043342	26523	192669	117726	128177	RP4-789D17.1	RP4-789D17.2	AGO1	AGO3	EIF2C|EIF2C1|GERP95|Q99	EIF2C3	Affinity Capture-MS	physical	Huttlin EL (2021)	PUBMED:33961781	9606	9606	High Throughput	0.998505684	-	BioPlex 3.0 HEK 293T cells CompPASS score = 0.998505684, threshold = 0.75. Quantitative scores are calculated by CompPASS-Plus (Huttlin et al. Cell 2015, PMID: 26186194). The 0.75 threshold represents the top 2% of scores in HEK293T.|This data may be re-scored from BioPlex 1.0 (PMID: 26186194) and BioPlex 2.0 (PMID: 28514442). Only scores from within the same cell line in BioPlex 3.0 (PMID: 33961…	-	BIOGRID	Q9UL18	-	NP_001304051|NP_001304052|NP_036331	Q9H9G7	B4E1P5	NP_803171|NP_079128	-	-	-	-	-	-	Homo sapiens	Homo sapiens
3055842	26523	6895	117726	112758	RP4-789D17.1	-	AGO1	TARBP2	EIF2C|EIF2C1|GERP95|Q99	LOQS|TRBP|TRBP1|TRBP2	Affinity Capture-MS	physical	Huttlin EL (2021)	PUBMED:33961781	9606	9606	High Throughput	0.999419322	-	BioPlex 3.0 HEK 293T cells CompPASS score = 0.999419322, threshold = 0.75. Quantitative scores are calculated by CompPASS-Plus (Huttlin et al. Cell 2015, PMID: 26186194). The 0.75 threshold represents the top 2% of scores in HEK293T.|BioPlex HCT HCT116 cells CompPASS score = 0.998812167, threshold = 0.75. Quantitative scores are calculated by CompPASS-Plus (Huttlin et al. Cell 2015, PMID: 2618619…	-	BIOGRID	Q9UL18	-	NP_001304051|NP_001304052|NP_036331	Q15633	A0A024RB49	NP_599151|NP_599150|NP_004169	-	-	-	-	-	-	Homo sapiens	Homo sapiens
3056525	26523	4904	117726	110959	RP4-789D17.1	-	AGO1	YBX1	EIF2C|EIF2C1|GERP95|Q99	BP-8|CSDA2|CSDB|DBPB|MDR-NF1|NSEP-1|NSEP1|YB-1|YB1	Affinity Capture-MS	physical	Huttlin EL (2021)	PUBMED:33961781	9606	9606	High Throughput	0.789805988	-	BioPlex 3.0 HEK 293T cells CompPASS score = 0.789805988, threshold = 0.75. Quantitative scores are calculated by CompPASS-Plus (Huttlin et al. Cell 2015, PMID: 26186194). The 0.75 threshold represents the top 2% of scores in HEK293T.|This data may be re-scored from BioPlex 1.0 (PMID: 26186194) and BioPlex 2.0 (PMID: 28514442). Only scores from within the same cell line in BioPlex 3.0 (PMID: 33961…	-	BIOGRID	Q9UL18	-	NP_001304051|NP_001304052|NP_036331	P67809	-	NP_004550	-	-	-	-	-	-	Homo sapiens	Homo sapiens
3056812	26523	8531	117726	114101	RP4-789D17.1	-	AGO1	YBX3	EIF2C|EIF2C1|GERP95|Q99	CSDA|CSDA1|DBPA|ZONAB	Affinity Capture-MS	physical	Huttlin EL (2021)	PUBMED:33961781	9606	9606	High Throughput	0.922138267	-	BioPlex 3.0 HEK 293T cells CompPASS score = 0.922138267, threshold = 0.75. Quantitative scores are calculated by CompPASS-Plus (Huttlin et al. Cell 2015, PMID: 26186194). The 0.75 threshold represents the top 2% of scores in HEK293T.|This data may be re-scored from BioPlex 1.0 (PMID: 26186194) and BioPlex 2.0 (PMID: 28514442). Only scores from within the same cell line in BioPlex 3.0 (PMID: 33961…	-	BIOGRID	Q9UL18	-	NP_001304051|NP_001304052|NP_036331	P16989	A0A024RAV4|A0A024RAQ1	NP_003642|NP_001138898	-	-	-	-	-	-	Homo sapiens	Homo sapiens
3072761	26523	664618	117726	576430	RP4-789D17.1	-	AGO1	HSP90AB4P	EIF2C|EIF2C1|GERP95|Q99	HSP90Bd	Affinity Capture-MS	physical	Huttlin EL (2021)	PUBMED:33961781	9606	9606	High Throughput	0.999754283	-	BioPlex 3.0 HEK 293T cells CompPASS score = 0.999754283, threshold = 0.75. Quantitative scores are calculated by CompPASS-Plus (Huttlin et al. Cell 2015, PMID: 26186194). The 0.75 threshold represents the top 2% of scores in HEK293T.|This data may be re-scored from BioPlex 1.0 (PMID: 26186194) and BioPlex 2.0 (PMID: 28514442). Only scores from within the same cell line in BioPlex 3.0 (PMID: 33961…	-	BIOGRID	Q9UL18	-	NP_001304051|NP_001304052|NP_036331	-	-	-	-	-	-	-	-	-	Homo sapiens	Homo sapiens
3074001	26523	730211	117726	610599	RP4-789D17.1	-	AGO1	HSP90AA5P	EIF2C|EIF2C1|GERP95|Q99	HSP90Ae	Affinity Capture-MS	physical	Huttlin EL (2021)	PUBMED:33961781	9606	9606	High Throughput	0.999391822	-	BioPlex 3.0 HEK 293T cells CompPASS score = 0.999391822, threshold = 0.75. Quantitative scores are calculated by CompPASS-Plus (Huttlin et al. Cell 2015, PMID: 26186194). The 0.75 threshold represents the top 2% of scores in HEK293T.|This data may be re-scored from BioPlex 1.0 (PMID: 26186194) and BioPlex 2.0 (PMID: 28514442). Only scores from within the same cell line in BioPlex 3.0 (PMID: 33961…	-	BIOGRID	Q9UL18	-	NP_001304051|NP_001304052|NP_036331	-	-	-	-	-	-	-	-	-	Homo sapiens	Homo sapiens
3089480	54482	26523	119985	117726	RP11-305E17.1	RP4-789D17.1	TRMT13	AGO1	CCDC76	EIF2C|EIF2C1|GERP95|Q99	Affinity Capture-MS	physical	Huttlin EL (2021)	PUBMED:33961781	9606	9606	High Throughput	0.997958689	-	BioPlex 3.0 HEK 293T cells CompPASS score = 0.997958689, threshold = 0.75. Quantitative scores are calculated by CompPASS-Plus (Huttlin et al. Cell 2015, PMID: 26186194). The 0.75 threshold represents the top 2% of scores in HEK293T.|This data may be re-scored from BioPlex 1.0 (PMID: 26186194) and BioPlex 2.0 (PMID: 28514442). Only scores from within the same cell line in BioPlex 3.0 (PMID: 33961…	-	BIOGRID	Q9NUP7	-	NP_061956	Q9UL18	-	NP_001304051|NP_001304052|NP_036331	-	-	-	-	-	-	Homo sapiens	Homo sapiens
3091768	26523	9049	117726	114511	RP4-789D17.1	-	AGO1	AIP	EIF2C|EIF2C1|GERP95|Q99	ARA9|FKBP16|FKBP37|SMTPHN|XAP-2|XAP2	Affinity Capture-MS	physical	Huttlin EL (2021)	PUBMED:33961781	9606	9606	High Throughput	0.958242316	-	BioPlex 3.0 HEK 293T cells CompPASS score = 0.958242316, threshold = 0.75. Quantitative scores are calculated by CompPASS-Plus (Huttlin et al. Cell 2015, PMID: 26186194). The 0.75 threshold represents the top 2% of scores in HEK293T.|BioPlex HCT HCT116 cells CompPASS score = 0.870231317, threshold = 0.75. Quantitative scores are calculated by CompPASS-Plus (Huttlin et al. Cell 2015, PMID: 2618619…	-	BIOGRID	Q9UL18	-	NP_001304051|NP_001304052|NP_036331	O00170	-	NP_001289889|NP_001289888|NP_003968	-	-	-	-	-	-	Homo sapiens	Homo sapiens
3094715	26523	27161	117726	118041	RP4-789D17.1	-	AGO1	AGO2	EIF2C|EIF2C1|GERP95|Q99	EIF2C2|Q10	Affinity Capture-MS	physical	Huttlin EL (2021)	PUBMED:33961781	9606	9606	High Throughput	0.863292474	-	BioPlex 3.0 HEK 293T cells CompPASS score = 0.863292474, threshold = 0.75. Quantitative scores are calculated by CompPASS-Plus (Huttlin et al. Cell 2015, PMID: 26186194). The 0.75 threshold represents the top 2% of scores in HEK293T.|This data may be re-scored from BioPlex 1.0 (PMID: 26186194) and BioPlex 2.0 (PMID: 28514442). Only scores from within the same cell line in BioPlex 3.0 (PMID: 33961…	-	BIOGRID	Q9UL18	-	NP_001304051|NP_001304052|NP_036331	Q9UKV8	A4FVC0	NP_001158095|NP_036286	-	-	-	-	-	-	Homo sapiens	Homo sapiens
3097220	26523	23405	117726	116978	RP4-789D17.1	-	AGO1	DICER1	EIF2C|EIF2C1|GERP95|Q99	DCR1|Dicer|Dicer1e|HERNA|K12H4.8-LIKE|MNG1|RMSE2	Affinity Capture-MS	physical	Huttlin EL (2021)	PUBMED:33961781	9606	9606	High Throughput	0.999941411	-	BioPlex 3.0 HEK 293T cells CompPASS score = 0.999941411, threshold = 0.75. Quantitative scores are calculated by CompPASS-Plus (Huttlin et al. Cell 2015, PMID: 26186194). The 0.75 threshold represents the top 2% of scores in HEK293T.|BioPlex HCT HCT116 cells CompPASS score = 0.999999911, threshold = 0.75. Quantitative scores are calculated by CompPASS-Plus (Huttlin et al. Cell 2015, PMID: 2618619…	-	BIOGRID	Q9UL18	-	NP_001304051|NP_001304052|NP_036331	Q9UPY3	-	NP_085124|NP_001182502|NP_001258211|NP_001278557|NP_803187	-	-	-	-	-	-	Homo sapiens	Homo sapiens
3104725	10728	26523	115952	117726	-	RP4-789D17.1	PTGES3	AGO1	P23|TEBP|cPGES	EIF2C|EIF2C1|GERP95|Q99	Affinity Capture-MS	physical	Huttlin EL (2021)	PUBMED:33961781	9606	9606	High Throughput	0.909759228	-	BioPlex 3.0 HEK 293T cells CompPASS score = 0.909759228, threshold = 0.75. Quantitative scores are calculated by CompPASS-Plus (Huttlin et al. Cell 2015, PMID: 26186194). The 0.75 threshold represents the top 2% of scores in HEK293T.|This data may be re-scored from BioPlex 1.0 (PMID: 26186194) and BioPlex 2.0 (PMID: 28514442). Only scores from within the same cell line in BioPlex 3.0 (PMID: 33961…	-	BIOGRID	Q15185	A0A024RB32|A0A087WYT3	NP_006592|NP_001269534|NP_001269531|NP_001269530|NP_001269533|NP_001269532	Q9UL18	-	NP_001304051|NP_001304052|NP_036331	-	-	-	-	-	-	Homo sapiens	Homo sapiens
3112638	26523	5937	117726	111872	RP4-789D17.1	-	AGO1	RBMS1	EIF2C|EIF2C1|GERP95|Q99	C2orf12|HCC-4|MSSP|MSSP-1|MSSP-2|MSSP-3|SCR2|YC1	Affinity Capture-MS	physical	Huttlin EL (2021)	PUBMED:33961781	9606	9606	High Throughput	0.939935572	-	BioPlex 3.0 HEK 293T cells CompPASS score = 0.939935572, threshold = 0.75. Quantitative scores are calculated by CompPASS-Plus (Huttlin et al. Cell 2015, PMID: 26186194). The 0.75 threshold represents the top 2% of scores in HEK293T.|This data may be re-scored from BioPlex 1.0 (PMID: 26186194) and BioPlex 2.0 (PMID: 28514442). Only scores from within the same cell line in BioPlex 3.0 (PMID: 33961…	-	BIOGRID	Q9UL18	-	NP_001304051|NP_001304052|NP_036331	P29558	B4DN88	NP_002888|NP_058520	-	-	-	-	-	-	Homo sapiens	Homo sapiens
3134248	27327	26523	118141	117726	-	RP4-789D17.1	TNRC6A	AGO1	CAGH26|GW1|GW182|TNRC6	EIF2C|EIF2C1|GERP95|Q99	Affinity Capture-MS	physical	Huttlin EL (2021)	PUBMED:33961781	9606	9606	High Throughput	0.935833327	-	BioPlex 3.0 HEK 293T cells CompPASS score = 0.935833327, threshold = 0.75. Quantitative scores are calculated by CompPASS-Plus (Huttlin et al. Cell 2015, PMID: 26186194). The 0.75 threshold represents the top 2% of scores in HEK293T.|This data may be re-scored from BioPlex 1.0 (PMID: 26186194) and BioPlex 2.0 (PMID: 28514442). Only scores from within the same cell line in BioPlex 3.0 (PMID: 33961…	-	BIOGRID	Q8NDV7	-	NP_055309|NP_001317449|NP_001338779	Q9UL18	-	NP_001304051|NP_001304052|NP_036331	-	-	-	-	-	-	Homo sapiens	Homo sapiens
3137829	26523	3326	117726	109558	RP4-789D17.1	RP1-302G2.1	AGO1	HSP90AB1	EIF2C|EIF2C1|GERP95|Q99	D6S182|HSP84|HSP90B|HSPC2|HSPCB	Affinity Capture-MS	physical	Huttlin EL (2021)	PUBMED:33961781	9606	9606	High Throughput	0.991514544	-	BioPlex 3.0 HEK 293T cells CompPASS score = 0.991514544, threshold = 0.75. Quantitative scores are calculated by CompPASS-Plus (Huttlin et al. Cell 2015, PMID: 26186194). The 0.75 threshold represents the top 2% of scores in HEK293T.|This data may be re-scored from BioPlex 1.0 (PMID: 26186194) and BioPlex 2.0 (PMID: 28514442). Only scores from within the same cell line in BioPlex 3.0 (PMID: 33961…	-	BIOGRID	Q9UL18	-	NP_001304051|NP_001304052|NP_036331	P08238	A0A024RD80|Q6PK50|B4DGL0	NP_001258900|NP_001258901|NP_031381|NP_001258898|NP_001258899|NP_001358167	-	-	-	-	-	-	Homo sapiens	Homo sapiens
3137831	26523	3320	117726	109552	RP4-789D17.1	-	AGO1	HSP90AA1	EIF2C|EIF2C1|GERP95|Q99	EL52|HSP86|HSP89A|HSP90A|HSP90N|HSPC1|HSPCA|HSPCAL1|HSPCAL4|HSPN|Hsp89|Hsp90|LAP-2|LAP2	Affinity Capture-MS	physical	Huttlin EL (2021)	PUBMED:33961781	9606	9606	High Throughput	0.964385596	-	BioPlex 3.0 HEK 293T cells CompPASS score = 0.964385596, threshold = 0.75. Quantitative scores are calculated by CompPASS-Plus (Huttlin et al. Cell 2015, PMID: 26186194). The 0.75 threshold represents the top 2% of scores in HEK293T.|This data may be re-scored from BioPlex 1.0 (PMID: 26186194) and BioPlex 2.0 (PMID: 28514442). Only scores from within the same cell line in BioPlex 3.0 (PMID: 33961…	-	BIOGRID	Q9UL18	-	NP_001304051|NP_001304052|NP_036331	P07900	Q86SX1|K9JA46	NP_005339|NP_001017963	-	-	-	-	-	-	Homo sapiens	Homo sapiens
3137832	26523	3323	117726	109555	RP4-789D17.1	-	AGO1	HSP90AA4P	EIF2C|EIF2C1|GERP95|Q99	HSP90Ad|HSPCAL2	Affinity Capture-MS	physical	Huttlin EL (2021)	PUBMED:33961781	9606	9606	High Throughput	0.999991631	-	BioPlex 3.0 HEK 293T cells CompPASS score = 0.999991631, threshold = 0.75. Quantitative scores are calculated by CompPASS-Plus (Huttlin et al. Cell 2015, PMID: 26186194). The 0.75 threshold represents the top 2% of scores in HEK293T.|This data may be re-scored from BioPlex 1.0 (PMID: 26186194) and BioPlex 2.0 (PMID: 28514442). Only scores from within the same cell line in BioPlex 3.0 (PMID: 33961…	-	BIOGRID	Q9UL18	-	NP_001304051|NP_001304052|NP_036331	-	-	-	-	-	-	-	-	-	Homo sapiens	Homo sapiens
3168661	26523	5939	117726	111874	RP4-789D17.1	-	AGO1	RBMS2	EIF2C|EIF2C1|GERP95|Q99	SCR3	Affinity Capture-MS	physical	Huttlin EL (2021)	PUBMED:33961781	9606	9606	High Throughput	0.974824121	-	BioPlex HCT HCT116 cells CompPASS score = 0.974824121, threshold = 0.75. Quantitative scores are calculated by CompPASS-Plus (Huttlin et al. Cell 2015, PMID: 26186194). The 0.75 threshold represents the top 2% of scores in HCT116.|Only scores from within the same cell line in BioPlex HCT (PMID: 33961781) should be compared directly. For comparison of HEK293T and HCT116 interaction networks with r…	-	BIOGRID	Q9UL18	-	NP_001304051|NP_001304052|NP_036331	Q15434	-	NP_002889	-	-	-	-	-	-	Homo sapiens	Homo sapiens
3183914	3014	26523	109268	117726	-	RP4-789D17.1	H2AFX	AGO1	H2A.X|H2A/X|H2AX	EIF2C|EIF2C1|GERP95|Q99	Affinity Capture-MS	physical	Huttlin EL (2021)	PUBMED:33961781	9606	9606	High Throughput	0.996853011	-	BioPlex HCT HCT116 cells CompPASS score = 0.996853011, threshold = 0.75. Quantitative scores are calculated by CompPASS-Plus (Huttlin et al. Cell 2015, PMID: 26186194). The 0.75 threshold represents the top 2% of scores in HCT116.|Only scores from within the same cell line in BioPlex HCT (PMID: 33961781) should be compared directly. For comparison of HEK293T and HCT116 interaction networks with r…	-	BIOGRID	P16104	-	NP_002096	Q9UL18	-	NP_001304051|NP_001304052|NP_036331	-	-	-	-	-	-	Homo sapiens	Homo sapiens
3205911	199713	26523	128265	117726	XXbac-BCX195L8.11-001	RP4-789D17.1	NLRP7	AGO1	CLR19.4|HYDM|NALP7|NOD12|PAN7|PYPAF3	EIF2C|EIF2C1|GERP95|Q99	Affinity Capture-MS	physical	Li B (2021)	PUBMED:33838681	9606	9606	Low Throughput	-	-	-	-	BIOGRID	Q8WX94	-	NP_996611|NP_001120727|NP_631915	Q9UL18	-	NP_001304051|NP_001304052|NP_036331	-	-	-	-	-	-	Homo sapiens	Homo sapiens
3214339	43740575	26523	4383847	117726	GU280_gp10	RP4-789D17.1	N	AGO1	nuc|nucleocapsid|SARS-CoV2 N|N protein|ncap|SARS-CoV-2 N|Nucleoprotein|NCAP_SARS2|PRO_0000449656	EIF2C|EIF2C1|GERP95|Q99	Proximity Label-MS	physical	Liu X (2021)	PUBMED:34709727	2697049	9606	High Throughput	1.0	-	BioID|High confidence interactions are assigned based on their statistical filtering score (BFDR =< 0.01) and further refined using the CRAPome contaminant repository.|The associated score is the original published SAINT score determined by the authors using Significance Analysis of INTeractome (SAINT) express version 3.6.0.	-	BIOGRID	P0DTC9	-	YP_009724397	Q9UL18	-	NP_001304051|NP_001304052|NP_036331	-	-	-	-	-	-	Severe acute respiratory syndrome coronavirus 2	Homo sapiens
3217707	26523	3609	117726	109822	RP4-789D17.1	-	AGO1	ILF3	EIF2C|EIF2C1|GERP95|Q99	CBTF|DRBF|DRBP76|MMP4|MPHOSPH4|MPP4|NF-AT-90|NF110|NF110b|NF90|NF90a|NF90b|NFAR|NFAR-1|NFAR2|TCP110|TCP80	Affinity Capture-Western	physical	Hoeck J (2007)	PUBMED:17932509	9606	9606	High Throughput|Low Throughput	-	-	-	-	BIOGRID	Q9UL18	-	NP_001304051|NP_001304052|NP_036331	Q12906	A0A024R7C7	NP_036350|NP_703194|NP_001131145|NP_004507|NP_060090	-	-	-	-	-	-	Homo sapiens	Homo sapiens
3217708	26523	9733	117726	115082	RP4-789D17.1	-	AGO1	SART3	EIF2C|EIF2C1|GERP95|Q99	DSAP1|P100|RP11-13G14|TIP110|p110|p110(nrb)	Affinity Capture-Western	physical	Hoeck J (2007)	PUBMED:17932509	9606	9606	High Throughput|Low Throughput	-	-	-	-	BIOGRID	Q9UL18	-	NP_001304051|NP_001304052|NP_036331	Q15020	-	NP_055521	-	-	-	-	-	-	Homo sapiens	Homo sapiens
3217709	26523	1655	117726	108021	RP4-789D17.1	-	AGO1	DDX5	EIF2C|EIF2C1|GERP95|Q99	G17P1|HLR1|HUMP68|p68	Affinity Capture-Western	physical	Hoeck J (2007)	PUBMED:17932509	9606	9606	Low Throughput	-	-	-	-	BIOGRID	Q9UL18	-	NP_001304051|NP_001304052|NP_036331	P17844	-	NP_004387|NP_001307524|NP_001307526|NP_001307525	-	-	-	-	-	-	Homo sapiens	Homo sapiens
3217710	26523	1642	117726	108009	RP4-789D17.1	-	AGO1	DDB1	EIF2C|EIF2C1|GERP95|Q99	DDBA|UV-DDB1|XAP1|XPCE|XPE|XPE-BF	Affinity Capture-Western	physical	Hoeck J (2007)	PUBMED:17932509	9606	9606	High Throughput|Low Throughput	-	-	-	-	BIOGRID	Q9UL18	-	NP_001304051|NP_001304052|NP_036331	Q16531	-	NP_001914	-	-	-	-	-	-	Homo sapiens	Homo sapiens
3217711	26523	23405	117726	116978	RP4-789D17.1	-	AGO1	DICER1	EIF2C|EIF2C1|GERP95|Q99	DCR1|Dicer|Dicer1e|HERNA|K12H4.8-LIKE|MNG1|RMSE2	Affinity Capture-Western	physical	Hoeck J (2007)	PUBMED:17932509	9606	9606	High Throughput	-	-	-	-	BIOGRID	Q9UL18	-	NP_001304051|NP_001304052|NP_036331	Q9UPY3	-	NP_085124|NP_001182502|NP_001258211|NP_001278557|NP_803187	-	-	-	-	-	-	Homo sapiens	Homo sapiens
3217712	26523	4343	117726	110484	RP4-789D17.1	RP11-426L16.2	AGO1	MOV10	EIF2C|EIF2C1|GERP95|Q99	fSAP113|gb110	Affinity Capture-Western	physical	Hoeck J (2007)	PUBMED:17932509	9606	9606	High Throughput	-	-	-	-	BIOGRID	Q9UL18	-	NP_001304051|NP_001304052|NP_036331	Q9HCE1	Q5JR04	NP_001273001|NP_001308253|NP_066014|NP_001123551|NP_001356436	-	-	-	-	-	-	Homo sapiens	Homo sapiens
3217713	26523	6895	117726	112758	RP4-789D17.1	-	AGO1	TARBP2	EIF2C|EIF2C1|GERP95|Q99	LOQS|TRBP|TRBP1|TRBP2	Affinity Capture-Western	physical	Hoeck J (2007)	PUBMED:17932509	9606	9606	High Throughput	-	-	-	-	BIOGRID	Q9UL18	-	NP_001304051|NP_001304052|NP_036331	Q15633	A0A024RB49	NP_599151|NP_599150|NP_004169	-	-	-	-	-	-	Homo sapiens	Homo sapiens
3217714	26523	50628	117726	119102	RP4-789D17.1	-	AGO1	GEMIN4	EIF2C|EIF2C1|GERP95|Q99	HC56|HCAP1|HHRF-1|p97	Affinity Capture-Western	physical	Hoeck J (2007)	PUBMED:17932509	9606	9606	High Throughput	-	-	-	-	BIOGRID	Q9UL18	-	NP_001304051|NP_001304052|NP_036331	P57678	I3L2C7|Q8WUM5	NP_056536	-	-	-	-	-	-	Homo sapiens	Homo sapiens
3217715	26523	1660	117726	108025	RP4-789D17.1	-	AGO1	DHX9	EIF2C|EIF2C1|GERP95|Q99	DDX9|LKP|NDH2|NDHII|RHA	Affinity Capture-Western	physical	Hoeck J (2007)	PUBMED:17932509	9606	9606	High Throughput	-	-	-	-	BIOGRID	Q9UL18	-	NP_001304051|NP_001304052|NP_036331	Q08211	B3KU66	NP_001348	-	-	-	-	-	-	Homo sapiens	Homo sapiens
3217716	26523	22907	117726	116571	RP4-789D17.1	-	AGO1	DHX30	EIF2C|EIF2C1|GERP95|Q99	DDX30|RETCOR	Affinity Capture-Western	physical	Hoeck J (2007)	PUBMED:17932509	9606	9606	High Throughput	-	-	-	-	BIOGRID	Q9UL18	-	NP_001304051|NP_001304052|NP_036331	Q7L2E3	A0A024R2T6	NP_055781|NP_619520|NP_001317919	-	-	-	-	-	-	Homo sapiens	Homo sapiens
3217717	26523	5976	117726	111908	RP4-789D17.1	-	AGO1	UPF1	EIF2C|EIF2C1|GERP95|Q99	HUPF1|NORF1|RENT1|pNORF1|smg-2	Affinity Capture-Western	physical	Hoeck J (2007)	PUBMED:17932509	9606	9606	High Throughput	-	-	-	-	BIOGRID	Q9UL18	-	NP_001304051|NP_001304052|NP_036331	Q92900	B3KY55|A0A024R7L8|A0A024R7L5	NP_002902|NP_001284478	-	-	-	-	-	-	Homo sapiens	Homo sapiens
3217718	26523	170506	117726	128022	RP4-789D17.1	-	AGO1	DHX36	EIF2C|EIF2C1|GERP95|Q99	DDX36|G4R1|MLEL1|RHAU	Affinity Capture-Western	physical	Hoeck J (2007)	PUBMED:17932509	9606	9606	High Throughput	-	-	-	-	BIOGRID	Q9UL18	-	NP_001304051|NP_001304052|NP_036331	Q9H2U1	-	NP_065916|NP_001107869	-	-	-	-	-	-	Homo sapiens	Homo sapiens
3217719	26523	9188	117726	114625	RP4-789D17.1	-	AGO1	DDX21	EIF2C|EIF2C1|GERP95|Q99	GUA|GURDB|RH-II/GU|RH-II/GuA	Affinity Capture-Western	physical	Hoeck J (2007)	PUBMED:17932509	9606	9606	High Throughput	-	-	-	-	BIOGRID	Q9UL18	-	NP_001304051|NP_001304052|NP_036331	Q9NR30	-	NP_004719|NP_001243839	-	-	-	-	-	-	Homo sapiens	Homo sapiens
3217720	26523	79009	117726	122480	RP4-789D17.1	-	AGO1	DDX50	EIF2C|EIF2C1|GERP95|Q99	GU2|GUB|RH-II/GuB|mcdrh	Affinity Capture-Western	physical	Hoeck J (2007)	PUBMED:17932509	9606	9606	High Throughput	-	-	-	-	BIOGRID	Q9UL18	-	NP_001304051|NP_001304052|NP_036331	Q9BQ39	-	NP_076950	-	-	-	-	-	-	Homo sapiens	Homo sapiens
3217721	26523	9879	117726	115210	RP4-789D17.1	-	AGO1	DDX46	EIF2C|EIF2C1|GERP95|Q99	PRPF5|Prp5	Affinity Capture-Western	physical	Hoeck J (2007)	PUBMED:17932509	9606	9606	High Throughput	-	-	-	-	BIOGRID	Q9UL18	-	NP_001304051|NP_001304052|NP_036331	Q7L014	-	NP_001287789|NP_055644	-	-	-	-	-	-	Homo sapiens	Homo sapiens
3217722	26523	9775	117726	115119	RP4-789D17.1	-	AGO1	EIF4A3	EIF2C|EIF2C1|GERP95|Q99	DDX48|MUK34|NMP265|NUK34|RCPS|eIF4AIII	Affinity Capture-Western	physical	Hoeck J (2007)	PUBMED:17932509	9606	9606	High Throughput	-	-	-	-	BIOGRID	Q9UL18	-	NP_001304051|NP_001304052|NP_036331	P38919	A0A024R8W0	NP_055555	-	-	-	-	-	-	Homo sapiens	Homo sapiens
3217723	26523	8886	117726	114404	RP4-789D17.1	-	AGO1	DDX18	EIF2C|EIF2C1|GERP95|Q99	MrDb	Affinity Capture-Western	physical	Hoeck J (2007)	PUBMED:17932509	9606	9606	High Throughput	-	-	-	-	BIOGRID	Q9UL18	-	NP_001304051|NP_001304052|NP_036331	Q9NVP1	Q8N254|A0A024RAH8	NP_006764	-	-	-	-	-	-	Homo sapiens	Homo sapiens
3217724	26523	10212	117726	115507	RP4-789D17.1	-	AGO1	DDX39A	EIF2C|EIF2C1|GERP95|Q99	BAT1|BAT1L|DDX39|DDXL|URH49	Affinity Capture-Western	physical	Hoeck J (2007)	PUBMED:17932509	9606	9606	High Throughput	-	-	-	-	BIOGRID	Q9UL18	-	NP_001304051|NP_001304052|NP_036331	O00148	-	NP_005795	-	-	-	-	-	-	Homo sapiens	Homo sapiens
3217725	26523	51202	117726	119375	RP4-789D17.1	-	AGO1	DDX47	EIF2C|EIF2C1|GERP95|Q99	E4-DBP|HQ0256|MSTP162|RRP3	Affinity Capture-Western	physical	Hoeck J (2007)	PUBMED:17932509	9606	9606	High Throughput	-	-	-	-	BIOGRID	Q9UL18	-	NP_001304051|NP_001304052|NP_036331	Q9H0S4	A0A024RAS3	NP_057439|NP_957518	-	-	-	-	-	-	Homo sapiens	Homo sapiens
3217726	26523	3192	117726	109433	RP4-789D17.1	RP11-11N7.3	AGO1	HNRNPU	EIF2C|EIF2C1|GERP95|Q99	HNRPU|SAF-A|U21.1|hnRNP U	Affinity Capture-Western	physical	Hoeck J (2007)	PUBMED:17932509	9606	9606	High Throughput	-	-	-	-	BIOGRID	Q9UL18	-	NP_001304051|NP_001304052|NP_036331	Q00839	Q96BA7	NP_114032|NP_004492	-	-	-	-	-	-	Homo sapiens	Homo sapiens
3217727	26523	11100	117726	116281	RP4-789D17.1	-	AGO1	HNRNPUL1	EIF2C|EIF2C1|GERP95|Q99	E1B-AP5|E1BAP5|HNRPUL1	Affinity Capture-Western	physical	Hoeck J (2007)	PUBMED:17932509	9606	9606	High Throughput	-	-	-	-	BIOGRID	Q9UL18	-	NP_001304051|NP_001304052|NP_036331	Q9BUJ2	B7Z4B8|A0A024R0J9	NP_001308137|NP_008971|NP_001287945|NP_001308140|NP_653333	-	-	-	-	-	-	Homo sapiens	Homo sapiens
3217728	26523	3188	117726	109429	RP4-789D17.1	-	AGO1	HNRNPH2	EIF2C|EIF2C1|GERP95|Q99	FTP3|HNRPH|HNRPH2|hnRNPH	Affinity Capture-Western	physical	Hoeck J (2007)	PUBMED:17932509	9606	9606	High Throughput	-	-	-	-	BIOGRID	Q9UL18	-	NP_001304051|NP_001304052|NP_036331	P55795	-	NP_001027565|NP_062543	-	-	-	-	-	-	Homo sapiens	Homo sapiens
3217729	26523	3185	117726	109426	RP4-789D17.1	-	AGO1	HNRNPF	EIF2C|EIF2C1|GERP95|Q99	HNRPF|OK/SW-cl.23|mcs94-1	Affinity Capture-Western	physical	Hoeck J (2007)	PUBMED:17932509	9606	9606	High Throughput	-	-	-	-	BIOGRID	Q9UL18	-	NP_001304051|NP_001304052|NP_036331	P52597	A0A024R7T3	NP_001091678|NP_004957|NP_001091677|NP_001091676|NP_001091675|NP_001091674	-	-	-	-	-	-	Homo sapiens	Homo sapiens
3217730	26523	3183	117726	109424	RP4-789D17.1	-	AGO1	HNRNPC	EIF2C|EIF2C1|GERP95|Q99	C1|C2|HNRNP|HNRPC|SNRPC	Affinity Capture-Western	physical	Hoeck J (2007)	PUBMED:17932509	9606	9606	High Throughput	-	-	-	-	BIOGRID	Q9UL18	-	NP_001304051|NP_001304052|NP_036331	P07910	-	NP_001070911|NP_001070910|NP_112604|NP_004491	-	-	-	-	-	-	Homo sapiens	Homo sapiens
3217731	26523	5094	117726	111127	RP4-789D17.1	-	AGO1	PCBP2	EIF2C|EIF2C1|GERP95|Q99	HNRNPE2|HNRPE2|hnRNP-E2	Affinity Capture-Western	physical	Hoeck J (2007)	PUBMED:17932509	9606	9606	High Throughput	-	-	-	-	BIOGRID	Q9UL18	-	NP_001304051|NP_001304052|NP_036331	Q15366	-	NP_001122383|NP_001122386|NP_001122384|NP_001122385|NP_001092090|NP_005007|NP_114366	-	-	-	-	-	-	Homo sapiens	Homo sapiens
3217732	26523	10492	117726	115755	RP4-789D17.1	RP1-3J17.2	AGO1	SYNCRIP	EIF2C|EIF2C1|GERP95|Q99	GRY-RBP|GRYRBP|HNRNPQ|HNRPQ1|NSAP1|PP68|hnRNP-Q	Affinity Capture-Western	physical	Hoeck J (2007)	PUBMED:17932509	9606	9606	High Throughput	-	-	-	-	BIOGRID	Q9UL18	-	NP_001304051|NP_001304052|NP_036331	O60506	B7Z645|Q59GL1	NP_001240700|NP_006363|NP_001153145|NP_001153146|NP_001153147|NP_001153148|NP_001153149	-	-	-	-	-	-	Homo sapiens	Homo sapiens
3217733	26523	3191	117726	109432	RP4-789D17.1	P/OKcl.14	AGO1	HNRNPL	EIF2C|EIF2C1|GERP95|Q99	HNRPL|hnRNP-L	Affinity Capture-Western	physical	Hoeck J (2007)	PUBMED:17932509	9606	9606	High Throughput	-	-	-	-	BIOGRID	Q9UL18	-	NP_001304051|NP_001304052|NP_036331	P14866	Q6NTA2	NP_001524|NP_001005335|NP_001372580	-	-	-	-	-	-	Homo sapiens	Homo sapiens
3217734	26523	4686	117726	110766	RP4-789D17.1	RP11-546O6.1	AGO1	NCBP1	EIF2C|EIF2C1|GERP95|Q99	CBP80|NCBP|Sto1	Affinity Capture-Western	physical	Hoeck J (2007)	PUBMED:17932509	9606	9606	High Throughput	-	-	-	-	BIOGRID	Q9UL18	-	NP_001304051|NP_001304052|NP_036331	Q09161	A0A024R179	NP_002477|NP_001338435|NP_001338436|NP_001338433|NP_001338434	-	-	-	-	-	-	Homo sapiens	Homo sapiens
3217735	26523	2332	117726	108619	RP4-789D17.1	-	AGO1	FMR1	EIF2C|EIF2C1|GERP95|Q99	FMRP|FRAXA|POF|POF1	Affinity Capture-Western	physical	Hoeck J (2007)	PUBMED:17932509	9606	9606	High Throughput	-	-	-	-	BIOGRID	Q9UL18	-	NP_001304051|NP_001304052|NP_036331	Q06787	G8JLE9	NP_002015|NP_001172011|NP_001172010|NP_001172004|NP_001172005	-	-	-	-	-	-	Homo sapiens	Homo sapiens
3217736	26523	9513	117726	114890	RP4-789D17.1	-	AGO1	FXR2	EIF2C|EIF2C1|GERP95|Q99	FMR1L2|FXR2P	Affinity Capture-Western	physical	Hoeck J (2007)	PUBMED:17932509	9606	9606	High Throughput	-	-	-	-	BIOGRID	Q9UL18	-	NP_001304051|NP_001304052|NP_036331	P51116	-	NP_004851	-	-	-	-	-	-	Homo sapiens	Homo sapiens
3217737	26523	10642	117726	115886	RP4-789D17.1	-	AGO1	IGF2BP1	EIF2C|EIF2C1|GERP95|Q99	CRD-BP|CRDBP|IMP-1|IMP1|VICKZ1|ZBP1	Affinity Capture-Western	physical	Hoeck J (2007)	PUBMED:17932509	9606	9606	High Throughput	-	-	-	-	BIOGRID	Q9UL18	-	NP_001304051|NP_001304052|NP_036331	Q9NZI8	-	NP_006537|NP_001153895	-	-	-	-	-	-	Homo sapiens	Homo sapiens
3217738	26523	1994	117726	108309	RP4-789D17.1	-	AGO1	ELAVL1	EIF2C|EIF2C1|GERP95|Q99	ELAV1|HUR|Hua|MelG	Affinity Capture-Western	physical	Hoeck J (2007)	PUBMED:17932509	9606	9606	High Throughput	-	-	-	-	BIOGRID	Q9UL18	-	NP_001304051|NP_001304052|NP_036331	Q15717	-	NP_001410	-	-	-	-	-	-	Homo sapiens	Homo sapiens
3217739	26523	3608	117726	109821	RP4-789D17.1	RP11-354A16.1	AGO1	ILF2	EIF2C|EIF2C1|GERP95|Q99	NF45|PRO3063	Affinity Capture-Western	physical	Hoeck J (2007)	PUBMED:17932509	9606	9606	High Throughput	-	-	-	-	BIOGRID	Q9UL18	-	NP_001304051|NP_001304052|NP_036331	Q12905	Q53FG3|F4ZW62|B4DY09	NP_001254738|NP_004506	-	-	-	-	-	-	Homo sapiens	Homo sapiens
3217740	26523	10528	117726	115783	RP4-789D17.1	RP4-686C3.1	AGO1	NOP56	EIF2C|EIF2C1|GERP95|Q99	NOL5A|SCA36	Affinity Capture-Western	physical	Hoeck J (2007)	PUBMED:17932509	9606	9606	High Throughput	-	-	-	-	BIOGRID	Q9UL18	-	NP_001304051|NP_001304052|NP_036331	O00567	-	NP_006383	-	-	-	-	-	-	Homo sapiens	Homo sapiens
3217741	26523	4691	117726	110771	RP4-789D17.1	-	AGO1	NCL	EIF2C|EIF2C1|GERP95|Q99	C23	Affinity Capture-Western	physical	Hoeck J (2007)	PUBMED:17932509	9606	9606	High Throughput	-	-	-	-	BIOGRID	Q9UL18	-	NP_001304051|NP_001304052|NP_036331	P19338	B3KM80|A0A024R4A0	NP_005372	-	-	-	-	-	-	Homo sapiens	Homo sapiens
3217742	26523	8892	117726	114409	RP4-789D17.1	-	AGO1	EIF2B2	EIF2C|EIF2C1|GERP95|Q99	EIF-2Bbeta|EIF2B	Affinity Capture-Western	physical	Hoeck J (2007)	PUBMED:17932509	9606	9606	High Throughput	-	-	-	-	BIOGRID	Q9UL18	-	NP_001304051|NP_001304052|NP_036331	P49770	Q53XC2	NP_055054	-	-	-	-	-	-	Homo sapiens	Homo sapiens
3217743	26523	55037	117726	120366	RP4-789D17.1	TRG15	AGO1	PTCD3	EIF2C|EIF2C1|GERP95|Q99	MRP-S39	Affinity Capture-Western	physical	Hoeck J (2007)	PUBMED:17932509	9606	9606	High Throughput	-	-	-	-	BIOGRID	Q9UL18	-	NP_001304051|NP_001304052|NP_036331	Q96EY7	-	NP_060422	-	-	-	-	-	-	Homo sapiens	Homo sapiens
3217744	26523	10514	117726	115770	RP4-789D17.1	-	AGO1	MYBBP1A	EIF2C|EIF2C1|GERP95|Q99	P160|PAP2	Affinity Capture-Western	physical	Hoeck J (2007)	PUBMED:17932509	9606	9606	High Throughput	-	-	-	-	BIOGRID	Q9UL18	-	NP_001304051|NP_001304052|NP_036331	Q9BQG0	-	NP_001099008|NP_055335	-	-	-	-	-	-	Homo sapiens	Homo sapiens
3217745	26523	9782	117726	115126	RP4-789D17.1	-	AGO1	MATR3	EIF2C|EIF2C1|GERP95|Q99	ALS21|MPD2|VCPDM	Affinity Capture-Western	physical	Hoeck J (2007)	PUBMED:17932509	9606	9606	High Throughput	-	-	-	-	BIOGRID	Q9UL18	-	NP_001304051|NP_001304052|NP_036331	P43243	Q9H4N1|B3KM87|B4DF66	NP_001181884|NP_001181885|NP_001181883|NP_001269207|NP_954659|NP_061322	-	-	-	-	-	-	Homo sapiens	Homo sapiens
3217746	26523	284695	117726	129936	RP4-789D17.1	-	AGO1	ZNF326	EIF2C|EIF2C1|GERP95|Q99	ZAN75|ZIRD|Zfp326|dJ871E2.1	Affinity Capture-Western	physical	Hoeck J (2007)	PUBMED:17932509	9606	9606	High Throughput	-	-	-	-	BIOGRID	Q9UL18	-	NP_001304051|NP_001304052|NP_036331	Q5BKZ1	-	NP_892021|NP_892020|NP_861446|NP_001307114	-	-	-	-	-	-	Homo sapiens	Homo sapiens
3217747	26523	10856	117726	116067	RP4-789D17.1	CGI-46	AGO1	RUVBL2	EIF2C|EIF2C1|GERP95|Q99	ECP51|INO80J|REPTIN|RVB2|TIH2|TIP48|TIP49B	Affinity Capture-Western	physical	Hoeck J (2007)	PUBMED:17932509	9606	9606	High Throughput	-	-	-	-	BIOGRID	Q9UL18	-	NP_001304051|NP_001304052|NP_036331	Q9Y230	B3KNL2	NP_006657|NP_001308120|NP_001308119	-	-	-	-	-	-	Homo sapiens	Homo sapiens
3313398	64506	26523	122202	117726	-	RP4-789D17.1	CPEB1	AGO1	CPE-BP1|CPEB|CPEB-1|hCPEB-1	EIF2C|EIF2C1|GERP95|Q99	Proximity Label-MS	physical		PUBMED:35140242	9606	9606	High Throughput	-	-	BioID	-	BIOGRID	Q9BZB8	A0A087WXG7|B4DWY2	NP_001073001|NP_001275749|NP_085097|NP_001073002|NP_001275748|NP_001073003	Q9UL18	-	NP_001304051|NP_001304052|NP_036331	-	-	-	-	-	-	Homo sapiens	Homo sapiens
3347636	26523	27327	117726	118141	RP4-789D17.1	-	AGO1	TNRC6A	EIF2C|EIF2C1|GERP95|Q99	CAGH26|GW1|GW182|TNRC6	Affinity Capture-MS	physical	Cho NH (2022)	PUBMED:35271311	9606	9606	High Throughput	-	-	Bait generated from library of CRISPR-edited human embryonic kidney (HEK) 293T cell lines harboring fluorescent tags on individual proteins	-	BIOGRID	Q9UL18	-	NP_001304051|NP_001304052|NP_036331	Q8NDV7	-	NP_055309|NP_001317449|NP_001338779	-	-	-	-	-	-	Homo sapiens	Homo sapiens
3347637	26523	57690	117726	121716	RP4-789D17.1	-	AGO1	TNRC6C	EIF2C|EIF2C1|GERP95|Q99	-	Affinity Capture-MS	physical	Cho NH (2022)	PUBMED:35271311	9606	9606	High Throughput	-	-	Bait generated from library of CRISPR-edited human embryonic kidney (HEK) 293T cell lines harboring fluorescent tags on individual proteins	-	BIOGRID	Q9UL18	-	NP_001304051|NP_001304052|NP_036331	Q9HCJ0	-	NP_001136112|NP_061869	-	-	-	-	-	-	Homo sapiens	Homo sapiens
3347638	26523	27161	117726	118041	RP4-789D17.1	-	AGO1	AGO2	EIF2C|EIF2C1|GERP95|Q99	EIF2C2|Q10	Affinity Capture-MS	physical	Cho NH (2022)	PUBMED:35271311	9606	9606	High Throughput	-	-	Bait generated from library of CRISPR-edited human embryonic kidney (HEK) 293T cell lines harboring fluorescent tags on individual proteins	-	BIOGRID	Q9UL18	-	NP_001304051|NP_001304052|NP_036331	Q9UKV8	A4FVC0	NP_001158095|NP_036286	-	-	-	-	-	-	Homo sapiens	Homo sapiens
3347639	26523	23112	117726	116735	RP4-789D17.1	RP5-1042K10.7	AGO1	TNRC6B	EIF2C|EIF2C1|GERP95|Q99	-	Affinity Capture-MS	physical	Cho NH (2022)	PUBMED:35271311	9606	9606	High Throughput	-	-	Bait generated from library of CRISPR-edited human embryonic kidney (HEK) 293T cell lines harboring fluorescent tags on individual proteins	-	BIOGRID	Q9UL18	-	NP_001304051|NP_001304052|NP_036331	Q9UPQ9	A0A024R1N5	NP_055903|NP_001155973|NP_001020014	-	-	-	-	-	-	Homo sapiens	Homo sapiens
3347645	27161	26523	118041	117726	-	RP4-789D17.1	AGO2	AGO1	EIF2C2|Q10	EIF2C|EIF2C1|GERP95|Q99	Affinity Capture-MS	physical	Cho NH (2022)	PUBMED:35271311	9606	9606	High Throughput	-	-	Bait generated from library of CRISPR-edited human embryonic kidney (HEK) 293T cell lines harboring fluorescent tags on individual proteins	-	BIOGRID	Q9UKV8	A4FVC0	NP_001158095|NP_036286	Q9UL18	-	NP_001304051|NP_001304052|NP_036331	-	-	-	-	-	-	Homo sapiens	Homo sapiens
3356136	2289	26523	108579	117726	RP3-340B19.6	RP4-789D17.1	FKBP5	AGO1	AIG6|FKBP51|FKBP54|P54|PPIase|Ptg-10	EIF2C|EIF2C1|GERP95|Q99	Affinity Capture-MS	physical	Cho NH (2022)	PUBMED:35271311	9606	9606	High Throughput	-	-	Bait generated from library of CRISPR-edited human embryonic kidney (HEK) 293T cell lines harboring fluorescent tags on individual proteins	-	BIOGRID	Q13451	Q2TA84	NP_001139249|NP_001139248|NP_001139247|NP_004108	Q9UL18	-	NP_001304051|NP_001304052|NP_036331	-	-	-	-	-	-	Homo sapiens	Homo sapiens
3380718	6657	26523	112540	117726	-	RP4-789D17.1	SOX2	AGO1	ANOP3|MCOPS3	EIF2C|EIF2C1|GERP95|Q99	Affinity Capture-MS	physical	Mahlokozera T (2021)	PUBMED:34732716	9606	9606	Low Throughput	-	-	-	-	BIOGRID	P48431	-	NP_003097	Q9UL18	-	NP_001304051|NP_001304052|NP_036331	-	-	-	-	-	-	Homo sapiens	Homo sapiens
3397894	4613	26523	110698	117726	-	RP4-789D17.1	MYCN	AGO1	MODED|N-myc|NMYC|ODED|bHLHe37	EIF2C|EIF2C1|GERP95|Q99	Affinity Capture-MS	physical	Wang L (2022)	PUBMED:35013218	9606	9606	High Throughput	-	-	Affinity Capture-MS was carried out to identify high confidence protein interactors with a p value<0.05 and a fold change >2 over control.	-	BIOGRID	P04198	Q9H224	NP_001280157|NP_001280160|NP_001280162|NP_005369	Q9UL18	-	NP_001304051|NP_001304052|NP_036331	-	-	-	-	-	-	Homo sapiens	Homo sapiens
3398850	4609	26523	110694	117726	-	RP4-789D17.1	MYC	AGO1	MRTL|MYCC|bHLHe39|c-Myc	EIF2C|EIF2C1|GERP95|Q99	Affinity Capture-MS	physical	Wang L (2022)	PUBMED:35013218	9606	9606	High Throughput	-	-	Affinity Capture-MS was carried out to identify high confidence protein interactors with a p value<0.05 and a fold change >2 over control.	-	BIOGRID	P01106	-	NP_002458|NP_001341799	Q9UL18	-	NP_001304051|NP_001304052|NP_036331	-	-	-	-	-	-	Homo sapiens	Homo sapiens
3401316	26523	46080	117726	70091	RP4-789D17.1	Dmel_CG10130	AGO1	Sec61beta	EIF2C|EIF2C1|GERP95|Q99	CG10130|DSec61beta|DmelCG10130|Sec1|Sec61|Secbeta61|l(2)07214|sec61b	PCA	physical	Gao Y (2022)	PUBMED:35325613	9606	7227	Low Throughput	-	-	Dimerization-dependent fluorescent proteins (ddFP) assay	-	BIOGRID	Q9UL18	-	NP_001304051|NP_001304052|NP_036331	-	Q7JZN0	NP_652037	-	-	-	-	-	-	Homo sapiens	Drosophila melanogaster
3401317	26523	26046	117726	117509	RP4-789D17.1	HSPC087	AGO1	LTN1	EIF2C|EIF2C1|GERP95|Q99	C21orf10|C21orf98|RNF160|ZNF294	PCA	physical	Gao Y (2022)	PUBMED:35325613	9606	9606	Low Throughput	-	-	Dimerization-dependent fluorescent proteins (ddFP) assay	-	BIOGRID	Q9UL18	-	NP_001304051|NP_001304052|NP_036331	O94822	-	NP_001307695|NP_056380	-	-	-	-	-	-	Homo sapiens	Homo sapiens
3470584	8805	26523	114333	117726	-	RP4-789D17.1	TRIM24	AGO1	PTC6|RNF82|TF1A|TIF1|TIF1A|TIF1ALPHA|hTIF1	EIF2C|EIF2C1|GERP95|Q99	Affinity Capture-Western	physical	Wei W (2022)	PUBMED:35803934	9606	9606	Low Throughput	-	-	-	-	BIOGRID	O15164	A0A024R784	NP_003843|NP_056989	Q9UL18	-	NP_001304051|NP_001304052|NP_036331	-	-	-	-	-	-	Homo sapiens	Homo sapiens
3524272	440730	26523	136847	117726	-	RP4-789D17.1	TRIM67	AGO1	TNL	EIF2C|EIF2C1|GERP95|Q99	Affinity Capture-MS	physical	Demirdizen E (2022)	PUBMED:36215168	9606	9606	High Throughput	-	-	-	-	BIOGRID	Q6ZTA4	-	NP_001287818|NP_001004342	Q9UL18	-	NP_001304051|NP_001304052|NP_036331	-	-	-	-	-	-	Homo sapiens	Homo sapiens
3528753	6780	26523	112657	117726	RP3-470L14.2	RP4-789D17.1	STAU1	AGO1	PPP1R150|STAU	EIF2C|EIF2C1|GERP95|Q99	Proximity Label-MS	physical	Gonzalez Quesada Y (2022)	PUBMED:36232890	9606	9606	High Throughput	-	-	Proximity label-MS was carried out to identify high confidence protein interactors with a total spectrum count of greater than or equal to four times over control	-	BIOGRID	O95793	B3KRE0|Q6PJX3	NP_059347|NP_059346|NP_001306063|NP_059348|NP_001309858|NP_001032405|NP_001306064|NP_001309862|NP_001309859|NP_004593|NP_001309857|NP_001309856|NP_001309860|NP_001309861	Q9UL18	-	NP_001304051|NP_001304052|NP_036331	-	-	-	-	-	-	Homo sapiens	Homo sapiens
3537014	63893	26523	121973	117726	-	RP4-789D17.1	UBE2O	AGO1	E2-230K	EIF2C|EIF2C1|GERP95|Q99	Affinity Capture-MS	physical	Ma M (2022)	PUBMED:36273042	9606	9606	High Throughput	-	-	-	-	BIOGRID	Q9C0C9	-	NP_071349	Q9UL18	-	NP_001304051|NP_001304052|NP_036331	-	-	-	-	-	-	Homo sapiens	Homo sapiens
3550136	4139	26523	110309	117726	-	RP4-789D17.1	MARK1	AGO1	MARK|Par-1c|Par1c	EIF2C|EIF2C1|GERP95|Q99	Affinity Capture-MS	physical	Golkowski M (2023)	PUBMED:36736316	9606	9606	High Throughput	0.811580611	-	A kinobead competition and correlation analysis (kiCCA) involving a quantitative mass spectrometry-based chemoproteomic method was carried out to identify endogenous kinase interactors.|High confidence interactions had a kiCCA Pearson R Value >=0.6.	-	BIOGRID	Q9P0L2	A0A087X0I6|X5D2M4|B4DIB3	NP_001273058|NP_001273053|NP_001273055|NP_001273057|NP_061120	Q9UL18	-	NP_001304051|NP_001304052|NP_036331	-	-	-	-	-	-	Homo sapiens	Homo sapiens
3550159	2011	26523	108326	117726	-	RP4-789D17.1	MARK2	AGO1	EMK-1|EMK1|PAR-1|Par-1b|Par1b	EIF2C|EIF2C1|GERP95|Q99	Affinity Capture-MS	physical	Golkowski M (2023)	PUBMED:36736316	9606	9606	High Throughput	0.811580611	-	A kinobead competition and correlation analysis (kiCCA) involving a quantitative mass spectrometry-based chemoproteomic method was carried out to identify endogenous kinase interactors.|High confidence interactions had a kiCCA Pearson R Value >=0.6.	-	BIOGRID	Q7KZI7	A8K2S4|E9PC69	NP_001156768|NP_001034558|NP_004945|NP_001156769|NP_059672	Q9UL18	-	NP_001304051|NP_001304052|NP_036331	-	-	-	-	-	-	Homo sapiens	Homo sapiens
3550182	4140	26523	110310	117726	-	RP4-789D17.1	MARK3	AGO1	CTAK1|KP78|PAR1A|Par-1a	EIF2C|EIF2C1|GERP95|Q99	Affinity Capture-MS	physical	Golkowski M (2023)	PUBMED:36736316	9606	9606	High Throughput	0.811580611	-	A kinobead competition and correlation analysis (kiCCA) involving a quantitative mass spectrometry-based chemoproteomic method was carried out to identify endogenous kinase interactors.|High confidence interactions had a kiCCA Pearson R Value >=0.6.	-	BIOGRID	P27448	Q86U11	NP_001122391|NP_002367|NP_001122390|NP_001122393|NP_001122392	Q9UL18	-	NP_001304051|NP_001304052|NP_036331	-	-	-	-	-	-	Homo sapiens	Homo sapiens
3550882	2731	26523	108993	117726	RP11-472F14.1	RP4-789D17.1	GLDC	AGO1	GCE|GCSP|HYGN1	EIF2C|EIF2C1|GERP95|Q99	Affinity Capture-MS	physical	Liu R (2021)	PUBMED:34244482	9606	9606	High Throughput	-	-	-	-	BIOGRID	P23378	-	NP_000161	Q9UL18	-	NP_001304051|NP_001304052|NP_036331	-	-	-	-	-	-	Homo sapiens	Homo sapiens
3558721	43740575	26523	4383847	117726	GU280_gp10	RP4-789D17.1	N	AGO1	nuc|nucleocapsid|SARS-CoV2 N|N protein|ncap|SARS-CoV-2 N|Nucleoprotein|NCAP_SARS2|PRO_0000449656	EIF2C|EIF2C1|GERP95|Q99	Affinity Capture-RNA	physical	Whitworth IT (2023)	DOI:10.1101/2023.05.15.540806	2697049	9606	High Throughput	-	-	8 hours post infection (8-hpi) with SARS-CoV-2|SARS-CoV-2 RNA and human protein interaction in Huh7+AT cells modified to express the SARS-CoV-2 receptor ACE2 and entry co-factor TMPRSS2.	-	BIOGRID	P0DTC9	-	YP_009724397	Q9UL18	-	NP_001304051|NP_001304052|NP_036331	-	-	-	-	-	-	Severe acute respiratory syndrome coronavirus 2	Homo sapiens
3558785	43740577	26523	4383873	117726	GU280_gp09	RP4-789D17.1	ORF8	AGO1	SARS-CoV2 ORF8|SARS-CoV-2 ORF8|8|NS7B_SARS2|PRO_0000449655	EIF2C|EIF2C1|GERP95|Q99	Affinity Capture-RNA	physical	Whitworth IT (2023)	DOI:10.1101/2023.05.15.540806	2697049	9606	High Throughput	-	-	24 hours post infection (24-hpi) with SARS-CoV-2|SARS-CoV-2 RNA and human protein interaction in Huh7+AT cells modified to express the SARS-CoV-2 receptor ACE2 and entry co-factor TMPRSS2.	-	BIOGRID	P0DTC8	-	YP_009724396	Q9UL18	-	NP_001304051|NP_001304052|NP_036331	-	-	-	-	-	-	Severe acute respiratory syndrome coronavirus 2	Homo sapiens
