# Supplementary material for: Comparative structural insights and functional analysis for the distinct unbound states of Human AGO proteins
Source: Sci Rep. 2025 Mar 19;15:9432. doi: 10.1038/s41598-025-91849-5 (PMC11923369; doi:10.1038/s41598-025-91849-5)
Supplement: Supplementary file 22 — Supplementary Information 10. [file 41598_2025_91849_MOESM22_ESM.zip › BIOGRID-GENE-118041-4.4.226-AGO2.tab3.tsv]

BioGRID Interaction ID	Entrez Gene Interactor A	Entrez Gene Interactor B	BioGRID ID Interactor A	BioGRID ID Interactor B	Systematic Name Interactor A	Systematic Name Interactor B	Official Symbol Interactor A	Official Symbol Interactor B	Synonyms Interactor A	Synonyms Interactor B	Experimental System	Experimental System Type	Author	Publication Source	Organism ID Interactor A	Organism ID Interactor B	Throughput	Score	Modification	Qualifications	Tags	Source Database	SWISS-PROT Accessions Interactor A	TREMBL Accessions Interactor A	REFSEQ Accessions Interactor A	SWISS-PROT Accessions Interactor B	TREMBL Accessions Interactor B	REFSEQ Accessions Interactor B	Ontology Term IDs	Ontology Term Names	Ontology Term Categories	Ontology Term Qualifier IDs	Ontology Term Qualifier Names	Ontology Term Types	Organism Name Interactor A	Organism Name Interactor B
252281	27161	11218	118041	116387	-	-	AGO2	DDX20	EIF2C2|Q10	DP103|GEMIN3	Affinity Capture-Western	physical	Nelson PT (2004)	PUBMED:14970384	9606	9606	Low Throughput	-	-	-	-	BIOGRID	Q9UKV8	A4FVC0	NP_001158095|NP_036286	Q9UHI6	Q9H4N4	NP_009135	-	-	-	-	-	-	Homo sapiens	Homo sapiens
252282	27161	50628	118041	119102	-	-	AGO2	GEMIN4	EIF2C2|Q10	HC56|HCAP1|HHRF-1|p97	Affinity Capture-Western	physical	Nelson PT (2004)	PUBMED:14970384	9606	9606	Low Throughput	-	-	-	-	BIOGRID	Q9UKV8	A4FVC0	NP_001158095|NP_036286	P57678	I3L2C7|Q8WUM5	NP_056536	-	-	-	-	-	-	Homo sapiens	Homo sapiens
264351	23112	27161	116735	118041	RP5-1042K10.7	-	TNRC6B	AGO2	-	EIF2C2|Q10	Reconstituted Complex	physical	Till S (2007)	PUBMED:17891150	9606	9606	Low Throughput	-	-	Both proteins purified.	-	BIOGRID	Q9UPQ9	A0A024R1N5	NP_055903|NP_001155973|NP_001020014	Q9UKV8	A4FVC0	NP_001158095|NP_036286	-	-	-	-	-	-	Homo sapiens	Homo sapiens
264353	23112	27161	116735	118041	RP5-1042K10.7	-	TNRC6B	AGO2	-	EIF2C2|Q10	Affinity Capture-Western	physical	Till S (2007)	PUBMED:17891150	9606	9606	Low Throughput	-	-	-	-	BIOGRID	Q9UPQ9	A0A024R1N5	NP_055903|NP_001155973|NP_001020014	Q9UKV8	A4FVC0	NP_001158095|NP_036286	-	-	-	-	-	-	Homo sapiens	Homo sapiens
269163	818591	27161	3929	118041	AT2G40030	-	NRPD1B	AGO2	ATNRPD1B|DEFECTIVE IN MERISTEM SILENCING 5|DMS5|DRD3|NRPE1|T28M21.19|T28M21_19|nuclear RNA polymerase D1B	EIF2C2|Q10	Reconstituted Complex	physical	El-Shami M (2007)	PUBMED:17938239	3702	9606	Low Throughput	-	-	-	-	BIOGRID	Q5D869	-	NP_181532	Q9UKV8	A4FVC0	NP_001158095|NP_036286	-	-	-	-	-	-	Arabidopsis thaliana (Columbia)	Homo sapiens
269165	27327	27161	118141	118041	-	-	TNRC6A	AGO2	CAGH26|GW1|GW182|TNRC6	EIF2C2|Q10	Reconstituted Complex	physical	El-Shami M (2007)	PUBMED:17938239	9606	9606	Low Throughput	-	-	-	-	BIOGRID	Q8NDV7	-	NP_055309|NP_001317449|NP_001338779	Q9UKV8	A4FVC0	NP_001158095|NP_036286	-	-	-	-	-	-	Homo sapiens	Homo sapiens
304067	27161	23405	118041	116978	-	-	AGO2	DICER1	EIF2C2|Q10	DCR1|Dicer|Dicer1e|HERNA|K12H4.8-LIKE|MNG1|RMSE2	Affinity Capture-Western	physical	Doi N (2003)	PUBMED:12526743	9606	9606	Low Throughput	-	-	-	-	BIOGRID	Q9UKV8	A4FVC0	NP_001158095|NP_036286	Q9UPY3	-	NP_085124|NP_001182502|NP_001258211|NP_001278557|NP_803187	-	-	-	-	-	-	Homo sapiens	Homo sapiens
304068	23405	27161	116978	118041	-	-	DICER1	AGO2	DCR1|Dicer|Dicer1e|HERNA|K12H4.8-LIKE|MNG1|RMSE2	EIF2C2|Q10	Affinity Capture-Western	physical	Doi N (2003)	PUBMED:12526743	9606	9606	Low Throughput	-	-	-	-	BIOGRID	Q9UPY3	-	NP_085124|NP_001182502|NP_001258211|NP_001278557|NP_803187	Q9UKV8	A4FVC0	NP_001158095|NP_036286	-	-	-	-	-	-	Homo sapiens	Homo sapiens
304873	11218	27161	116387	118041	-	-	DDX20	AGO2	DP103|GEMIN3	EIF2C2|Q10	Affinity Capture-Western	physical	Mourelatos Z (2002)	PUBMED:11914277	9606	9606	Low Throughput	-	-	-	-	BIOGRID	Q9UHI6	Q9H4N4	NP_009135	Q9UKV8	A4FVC0	NP_001158095|NP_036286	-	-	-	-	-	-	Homo sapiens	Homo sapiens
304877	27161	11218	118041	116387	-	-	AGO2	DDX20	EIF2C2|Q10	DP103|GEMIN3	Affinity Capture-Western	physical	Mourelatos Z (2002)	PUBMED:11914277	9606	9606	Low Throughput	-	-	-	-	BIOGRID	Q9UKV8	A4FVC0	NP_001158095|NP_036286	Q9UHI6	Q9H4N4	NP_009135	-	-	-	-	-	-	Homo sapiens	Homo sapiens
304878	27161	50628	118041	119102	-	-	AGO2	GEMIN4	EIF2C2|Q10	HC56|HCAP1|HHRF-1|p97	Affinity Capture-Western	physical	Mourelatos Z (2002)	PUBMED:11914277	9606	9606	Low Throughput	-	-	-	-	BIOGRID	Q9UKV8	A4FVC0	NP_001158095|NP_036286	P57678	I3L2C7|Q8WUM5	NP_056536	-	-	-	-	-	-	Homo sapiens	Homo sapiens
304879	27161	11218	118041	116387	-	-	AGO2	DDX20	EIF2C2|Q10	DP103|GEMIN3	Reconstituted Complex	physical	Mourelatos Z (2002)	PUBMED:11914277	9606	9606	Low Throughput	-	-	-	-	BIOGRID	Q9UKV8	A4FVC0	NP_001158095|NP_036286	Q9UHI6	Q9H4N4	NP_009135	-	-	-	-	-	-	Homo sapiens	Homo sapiens
304880	27161	50628	118041	119102	-	-	AGO2	GEMIN4	EIF2C2|Q10	HC56|HCAP1|HHRF-1|p97	Reconstituted Complex	physical	Mourelatos Z (2002)	PUBMED:11914277	9606	9606	Low Throughput	-	-	-	-	BIOGRID	Q9UKV8	A4FVC0	NP_001158095|NP_036286	P57678	I3L2C7|Q8WUM5	NP_056536	-	-	-	-	-	-	Homo sapiens	Homo sapiens
304881	11218	27161	116387	118041	-	-	DDX20	AGO2	DP103|GEMIN3	EIF2C2|Q10	Reconstituted Complex	physical	Mourelatos Z (2002)	PUBMED:11914277	9606	9606	Low Throughput	-	-	-	-	BIOGRID	Q9UHI6	Q9H4N4	NP_009135	Q9UKV8	A4FVC0	NP_001158095|NP_036286	-	-	-	-	-	-	Homo sapiens	Homo sapiens
304882	50628	27161	119102	118041	-	-	GEMIN4	AGO2	HC56|HCAP1|HHRF-1|p97	EIF2C2|Q10	Reconstituted Complex	physical	Mourelatos Z (2002)	PUBMED:11914277	9606	9606	Low Throughput	-	-	-	-	BIOGRID	P57678	I3L2C7|Q8WUM5	NP_056536	Q9UKV8	A4FVC0	NP_001158095|NP_036286	-	-	-	-	-	-	Homo sapiens	Homo sapiens
438260	7157	27161	113010	118041	-	-	TP53	AGO2	BCC7|LFS1|P53|TRP53	EIF2C2|Q10	Affinity Capture-Western	physical	Lunardi A (2010)	PUBMED:20308539	9606	9606	High Throughput	-	-	-	-	BIOGRID	P04637	H2EHT1|A0A087WT22|A0A087WXZ1|Q53GA5|A0A087X1Q1|K7PPA8	NP_001119586|NP_001119590|NP_001119584|NP_000537|NP_001263627|NP_001263626|NP_001263625|NP_001119588|NP_001263628|NP_001119587|NP_001263624|NP_001119585|NP_001263690|NP_001119589|NP_001263689	Q9UKV8	A4FVC0	NP_001158095|NP_036286	-	-	-	-	-	-	Homo sapiens	Homo sapiens
438285	8626	27161	114181	118041	-	-	TP63	AGO2	AIS|B(p51A)|B(p51B)|EEC3|KET|LMS|NBP|OFC8|RHS|SHFM4|TP53CP|TP53L|TP73L|p40|p51|p53CP|p63|p73H|p73L	EIF2C2|Q10	Affinity Capture-Western	physical	Lunardi A (2010)	PUBMED:20308539	9606	9606	High Throughput	-	-	-	-	BIOGRID	Q9H3D4	-	NP_001108454|NP_001108452|NP_001108453|NP_001108450|NP_001108451|NP_003713	Q9UKV8	A4FVC0	NP_001158095|NP_036286	-	-	-	-	-	-	Homo sapiens	Homo sapiens
438314	7161	27161	113014	118041	-	-	TP73	AGO2	P73	EIF2C2|Q10	Affinity Capture-Western	physical	Lunardi A (2010)	PUBMED:20308539	9606	9606	High Throughput	-	-	-	-	BIOGRID	O15350	A0A024R4C3	NP_005418|NP_001191120|NP_001119714|NP_001119713|NP_001119712|NP_001191118|NP_001191115|NP_001191114|NP_001191117|NP_001191116|NP_001191113|NP_001191119|NP_001191121	Q9UKV8	A4FVC0	NP_001158095|NP_036286	-	-	-	-	-	-	Homo sapiens	Homo sapiens
452647	26058	27161	117520	118041	-	-	GIGYF2	AGO2	GYF2|PARK11|PERQ2|PERQ3|TNRC15	EIF2C2|Q10	Affinity Capture-MS	physical	Ash MR (2010)	PUBMED:20696395	9606	9606	Low Throughput	-	-	-	-	BIOGRID	Q6Y7W6	-	NP_001096617|NP_001096616|NP_056390|NP_001096618	Q9UKV8	A4FVC0	NP_001158095|NP_036286	-	-	-	-	-	-	Homo sapiens	Homo sapiens
479156	3064	27161	109314	118041	-	-	HTT	AGO2	HD|IT15	EIF2C2|Q10	Affinity Capture-MS	physical	Savas JN (2008)	PUBMED:18669659	9606	9606	Low Throughput	-	-	-	-	BIOGRID	P42858	-	NP_002102	Q9UKV8	A4FVC0	NP_001158095|NP_036286	-	-	-	-	-	-	Homo sapiens	Homo sapiens
479158	3064	27161	109314	118041	-	-	HTT	AGO2	HD|IT15	EIF2C2|Q10	Affinity Capture-Western	physical	Savas JN (2008)	PUBMED:18669659	9606	9606	Low Throughput	-	-	-	-	BIOGRID	P42858	-	NP_002102	Q9UKV8	A4FVC0	NP_001158095|NP_036286	-	-	-	-	-	-	Homo sapiens	Homo sapiens
479159	3064	27161	109314	118041	-	-	HTT	AGO2	HD|IT15	EIF2C2|Q10	Co-localization	physical	Savas JN (2008)	PUBMED:18669659	9606	9606	Low Throughput	-	-	-	-	BIOGRID	P42858	-	NP_002102	Q9UKV8	A4FVC0	NP_001158095|NP_036286	-	-	-	-	-	-	Homo sapiens	Homo sapiens
503958	27161	155030	118041	1205537	-	HIV1gp2	AGO2	gag	EIF2C2|Q10	-	Protein-RNA	physical	Nathans R (2009)	PUBMED:19560422	9606	11676	Low Throughput	-	-	-	-	BIOGRID	Q9UKV8	A4FVC0	NP_001158095|NP_036286	P04591	-	NP_057850	-	-	-	-	-	-	Homo sapiens	Human Immunodeficiency Virus 1
561163	7316	27161	113164	118041	-	-	UBC	AGO2	HMG20	EIF2C2|Q10	Affinity Capture-MS	physical	Matsumoto M (2005)	PUBMED:16196087	9606	9606	High Throughput	-	-	#LPPI|Likely protein-protein interaction|native only	-	BIOGRID	P0CG48	-	NP_066289	Q9UKV8	A4FVC0	NP_001158095|NP_036286	BTO:0002181	HEK-293T cell	cell line	-	-	-	Homo sapiens	Homo sapiens
566868	192669	27161	128177	118041	RP4-789D17.2	-	AGO3	AGO2	EIF2C3	EIF2C2|Q10	Affinity Capture-MS	physical	Weinmann L (2009)	PUBMED:19167051	9606	9606	Low Throughput	-	-	-	-	BIOGRID	Q9H9G7	B4E1P5	NP_803171|NP_079128	Q9UKV8	A4FVC0	NP_001158095|NP_036286	BTO:0000007	HEK-293 cell	cell line	-	-	-	Homo sapiens	Homo sapiens
566904	192670	27161	128178	118041	-	-	AGO4	AGO2	EIF2C4	EIF2C2|Q10	Affinity Capture-MS	physical	Weinmann L (2009)	PUBMED:19167051	9606	9606	Low Throughput	-	-	-	-	BIOGRID	Q9HCK5	-	NP_060099	Q9UKV8	A4FVC0	NP_001158095|NP_036286	BTO:0000007	HEK-293 cell	cell line	-	-	-	Homo sapiens	Homo sapiens
566961	10526	27161	115781	118041	-	-	IPO8	AGO2	RANBP8	EIF2C2|Q10	Reconstituted Complex	physical	Weinmann L (2009)	PUBMED:19167051	9606	9606	Low Throughput	-	-	-	-	BIOGRID	O15397	-	NP_006381|NP_001177924	Q9UKV8	A4FVC0	NP_001158095|NP_036286	-	-	-	-	-	-	Homo sapiens	Homo sapiens
566965	10526	27161	115781	118041	-	-	IPO8	AGO2	RANBP8	EIF2C2|Q10	Affinity Capture-Western	physical	Weinmann L (2009)	PUBMED:19167051	9606	9606	Low Throughput	-	-	-	-	BIOGRID	O15397	-	NP_006381|NP_001177924	Q9UKV8	A4FVC0	NP_001158095|NP_036286	BTO:0000007	HEK-293 cell	cell line	-	-	-	Homo sapiens	Homo sapiens
566969	27161	10526	118041	115781	-	-	AGO2	IPO8	EIF2C2|Q10	RANBP8	Co-localization	physical	Weinmann L (2009)	PUBMED:19167051	9606	9606	Low Throughput	-	-	-	-	BIOGRID	Q9UKV8	A4FVC0	NP_001158095|NP_036286	O15397	-	NP_006381|NP_001177924	-	-	-	-	-	-	Homo sapiens	Homo sapiens
594060	79132	27161	122553	118041	-	-	DHX58	AGO2	D11LGP2|D11lgp2e|LGP2|RLR-3	EIF2C2|Q10	Affinity Capture-MS	physical	Li S (2011)	PUBMED:21903422	9606	9606	High Throughput	-	-	exogenous expression of bait|some interactions identified in this screen were stimulated by the addition of poly(rI:rC), poly(dA:dT), LPS, and/or CpG	-	BIOGRID	Q96C10	A0A024R1Y5	NP_077024	Q9UKV8	A4FVC0	NP_001158095|NP_036286	BTO:0000007	HEK-293 cell	cell line	-	-	-	Homo sapiens	Homo sapiens
594203	9755	27161	115103	118041	-	-	TBKBP1	AGO2	ProSAPiP2|SINTBAD	EIF2C2|Q10	Affinity Capture-MS	physical	Li S (2011)	PUBMED:21903422	9606	9606	High Throughput	-	-	exogenous expression of bait|some interactions identified in this screen were stimulated by the addition of poly(rI:rC), poly(dA:dT), LPS, and/or CpG	-	BIOGRID	A7MCY6	-	NP_055541	Q9UKV8	A4FVC0	NP_001158095|NP_036286	BTO:0000007	HEK-293 cell	cell line	-	-	-	Homo sapiens	Homo sapiens
594259	29110	27161	118878	118041	-	-	TBK1	AGO2	NAK|T2K	EIF2C2|Q10	Affinity Capture-MS	physical	Li S (2011)	PUBMED:21903422	9606	9606	High Throughput	-	-	exogenous expression of bait|some interactions identified in this screen were stimulated by the addition of poly(rI:rC), poly(dA:dT), LPS, and/or CpG	-	BIOGRID	Q9UHD2	-	NP_037386	Q9UKV8	A4FVC0	NP_001158095|NP_036286	BTO:0000007	HEK-293 cell	cell line	-	-	-	Homo sapiens	Homo sapiens
594523	79132	27161	122553	118041	-	-	DHX58	AGO2	D11LGP2|D11lgp2e|LGP2|RLR-3	EIF2C2|Q10	Reconstituted Complex	physical	Li S (2011)	PUBMED:21903422	9606	9606	Low Throughput	-	-	-	-	BIOGRID	Q96C10	A0A024R1Y5	NP_077024	Q9UKV8	A4FVC0	NP_001158095|NP_036286	-	-	-	-	-	-	Homo sapiens	Homo sapiens
594567	9755	27161	115103	118041	-	-	TBKBP1	AGO2	ProSAPiP2|SINTBAD	EIF2C2|Q10	Reconstituted Complex	physical	Li S (2011)	PUBMED:21903422	9606	9606	Low Throughput	-	-	-	-	BIOGRID	A7MCY6	-	NP_055541	Q9UKV8	A4FVC0	NP_001158095|NP_036286	-	-	-	-	-	-	Homo sapiens	Homo sapiens
594579	29110	27161	118878	118041	-	-	TBK1	AGO2	NAK|T2K	EIF2C2|Q10	Reconstituted Complex	physical	Li S (2011)	PUBMED:21903422	9606	9606	Low Throughput	-	-	-	-	BIOGRID	Q9UHD2	-	NP_037386	Q9UKV8	A4FVC0	NP_001158095|NP_036286	-	-	-	-	-	-	Homo sapiens	Homo sapiens
607036	23405	27161	116978	118041	-	-	DICER1	AGO2	DCR1|Dicer|Dicer1e|HERNA|K12H4.8-LIKE|MNG1|RMSE2	EIF2C2|Q10	Affinity Capture-Western	physical	Tahbaz N (2004)	PUBMED:14749716	9606	9606	Low Throughput	-	-	-	-	BIOGRID	Q9UPY3	-	NP_085124|NP_001182502|NP_001258211|NP_001278557|NP_803187	Q9UKV8	A4FVC0	NP_001158095|NP_036286	-	-	-	-	-	-	Homo sapiens	Homo sapiens
607037	27161	23405	118041	116978	-	-	AGO2	DICER1	EIF2C2|Q10	DCR1|Dicer|Dicer1e|HERNA|K12H4.8-LIKE|MNG1|RMSE2	Affinity Capture-Western	physical	Tahbaz N (2004)	PUBMED:14749716	9606	9606	Low Throughput	-	-	-	-	BIOGRID	Q9UKV8	A4FVC0	NP_001158095|NP_036286	Q9UPY3	-	NP_085124|NP_001182502|NP_001258211|NP_001278557|NP_803187	-	-	-	-	-	-	Homo sapiens	Homo sapiens
607038	23405	27161	116978	118041	-	-	DICER1	AGO2	DCR1|Dicer|Dicer1e|HERNA|K12H4.8-LIKE|MNG1|RMSE2	EIF2C2|Q10	Reconstituted Complex	physical	Tahbaz N (2004)	PUBMED:14749716	9606	9606	Low Throughput	-	-	-	-	BIOGRID	Q9UPY3	-	NP_085124|NP_001182502|NP_001258211|NP_001278557|NP_803187	Q9UKV8	A4FVC0	NP_001158095|NP_036286	-	-	-	-	-	-	Homo sapiens	Homo sapiens
607050	23405	27161	116978	118041	-	-	DICER1	AGO2	DCR1|Dicer|Dicer1e|HERNA|K12H4.8-LIKE|MNG1|RMSE2	EIF2C2|Q10	Two-hybrid	physical	Tahbaz N (2004)	PUBMED:14749716	9606	9606	Low Throughput	-	-	-	-	BIOGRID	Q9UPY3	-	NP_085124|NP_001182502|NP_001258211|NP_001278557|NP_803187	Q9UKV8	A4FVC0	NP_001158095|NP_036286	-	-	-	-	-	-	Homo sapiens	Homo sapiens
611922	27161	7124	118041	112979	-	DADB-70P7.1	AGO2	TNF	EIF2C2|Q10	DIF|TNF-alpha|TNFA|TNFSF2	Affinity Capture-MS	physical	El Gazzar M (2011)	PUBMED:21562054	9606	9606	Low Throughput	-	-	-	-	BIOGRID	Q9UKV8	A4FVC0	NP_001158095|NP_036286	P01375	Q5STB3	NP_000585	-	-	-	-	-	-	Homo sapiens	Homo sapiens
611923	27161	5936	118041	111871	-	RP11-658F2.8	AGO2	RBM4	EIF2C2|Q10	LARK|RBM4A|ZCCHC21|ZCRB3A	Affinity Capture-Western	physical	El Gazzar M (2011)	PUBMED:21562054	9606	9606	Low Throughput	-	-	-	-	BIOGRID	Q9UKV8	A4FVC0	NP_001158095|NP_036286	Q9BWF3	-	NP_001185772|NP_001185773|NP_002887	-	-	-	-	-	-	Homo sapiens	Homo sapiens
611978	27161	407006	118041	135855	-	-	AGO2	MIR221	EIF2C2|Q10	MIRN221|miRNA221|mir-221	Affinity Capture-RNA	physical	El Gazzar M (2011)	PUBMED:21562054	9606	9606	Low Throughput	-	-	-	-	BIOGRID	Q9UKV8	A4FVC0	NP_001158095|NP_036286	-	-	-	-	-	-	-	-	-	Homo sapiens	Homo sapiens
611979	27161	693164	118041	593143	-	-	AGO2	MIR579	EIF2C2|Q10	MIRN579|hsa-mir-579	Affinity Capture-RNA	physical	El Gazzar M (2011)	PUBMED:21562054	9606	9606	Low Throughput	-	-	-	-	BIOGRID	Q9UKV8	A4FVC0	NP_001158095|NP_036286	-	-	-	-	-	-	-	-	-	Homo sapiens	Homo sapiens
611980	27161	406912	118041	135761	-	-	AGO2	MIR125B2	EIF2C2|Q10	MIRN125B2	Affinity Capture-RNA	physical	El Gazzar M (2011)	PUBMED:21562054	9606	9606	Low Throughput	-	-	-	-	BIOGRID	Q9UKV8	A4FVC0	NP_001158095|NP_036286	-	-	-	-	-	-	-	-	-	Homo sapiens	Homo sapiens
663645	1994	27161	108309	118041	-	-	ELAVL1	AGO2	ELAV1|HUR|Hua|MelG	EIF2C2|Q10	Affinity Capture-RNA	physical	Abdelmohsen K (2009)	PUBMED:19322201	9606	9606	High Throughput	-	-	-	-	BIOGRID	Q15717	-	NP_001410	Q9UKV8	A4FVC0	NP_001158095|NP_036286	BTO:0000567	HeLa cell	cell line	DOID:3702	cervical adenocarcinoma	-	Homo sapiens	Homo sapiens
674142	1660	27161	108025	118041	-	-	DHX9	AGO2	DDX9|LKP|NDH2|NDHII|RHA	EIF2C2|Q10	Affinity Capture-Western	physical	Robb GB (2007)	PUBMED:17531811	9606	9606	Low Throughput	-	-	-	-	BIOGRID	Q08211	B3KU66	NP_001348	Q9UKV8	A4FVC0	NP_001158095|NP_036286	-	-	-	-	-	-	Homo sapiens	Homo sapiens
680651	27161	8945	118041	114457	-	RP11-529I10.2	AGO2	BTRC	EIF2C2|Q10	BETA-TRCP|FBW1A|FBXW1|FBXW1A|FWD1|bTrCP|bTrCP1|betaTrCP	Protein-RNA	physical	Elcheva I (2009)	PUBMED:19647520	9606	9606	Low Throughput	-	-	-	-	BIOGRID	Q9UKV8	A4FVC0	NP_001158095|NP_036286	Q9Y297	B2R8L3|B7Z3H4|Q68DS0	NP_003930|NP_378663|NP_001243785	-	-	-	-	-	-	Homo sapiens	Homo sapiens
686552	8452	27161	114030	118041	-	-	CUL3	AGO2	CUL-3|PHA2E	EIF2C2|Q10	Affinity Capture-MS	physical	Bennett EJ (2010)	PUBMED:21145461	9606	9606	High Throughput	-	-	All data was filtered to a 1% false discovery rate (peptide level) prior to analysis using CompPASS to identify high confidence candidate interacting proteins|TAP-tagged Cul3|exogenous expression of bait	-	BIOGRID	Q13618	B7Z600|A0A024R475	NP_001244127|NP_001244126|NP_003581	Q9UKV8	A4FVC0	NP_001158095|NP_036286	BTO:0002181	HEK-293T cell	cell line	-	-	-	Homo sapiens	Homo sapiens
687707	8065	27161	113743	118041	-	-	CUL5	AGO2	VACM-1|VACM1	EIF2C2|Q10	Affinity Capture-MS	physical	Bennett EJ (2010)	PUBMED:21145461	9606	9606	High Throughput	-	-	All data was filtered to a 1% false discovery rate (peptide level) prior to analysis using CompPASS to identify high confidence candidate interacting proteins|TAP-tagged Cul5|exogenous expression of bait	-	BIOGRID	Q93034	-	NP_003469	Q9UKV8	A4FVC0	NP_001158095|NP_036286	BTO:0002181	HEK-293T cell	cell line	-	-	-	Homo sapiens	Homo sapiens
688073	8453	27161	114031	118041	RP11-297A16.3	-	CUL2	AGO2	-	EIF2C2|Q10	Affinity Capture-MS	physical	Bennett EJ (2010)	PUBMED:21145461	9606	9606	High Throughput	-	-	All data was filtered to a 1% false discovery rate (peptide level) prior to analysis using CompPASS to identify high confidence candidate interacting proteins|TAP-tagged Cul2|exogenous expression of bait	-	BIOGRID	Q13617	-	NP_001311304|NP_001311305|NP_001185708|NP_001185707|NP_001185706|NP_003582	Q9UKV8	A4FVC0	NP_001158095|NP_036286	BTO:0002181	HEK-293T cell	cell line	-	-	-	Homo sapiens	Homo sapiens
689145	8454	27161	114032	118041	-	-	CUL1	AGO2	-	EIF2C2|Q10	Affinity Capture-MS	physical	Bennett EJ (2010)	PUBMED:21145461	9606	9606	High Throughput	-	-	All data was filtered to a 1% false discovery rate (peptide level) prior to analysis using CompPASS to identify high confidence candidate interacting proteins|TAP-tagged Cul1|exogenous expression of bait	-	BIOGRID	Q13616	B3KTW0	NP_001357589|NP_003583|NP_001357591|NP_001357590|NP_001357593|NP_001357592	Q9UKV8	A4FVC0	NP_001158095|NP_036286	BTO:0002181	HEK-293T cell	cell line	-	-	-	Homo sapiens	Homo sapiens
689456	10987	27161	116183	118041	-	-	COPS5	AGO2	CSN5|JAB1|MOV-34|SGN5	EIF2C2|Q10	Affinity Capture-MS	physical	Bennett EJ (2010)	PUBMED:21145461	9606	9606	High Throughput	-	-	All data was filtered to a 1% false discovery rate (peptide level) prior to analysis using CompPASS to identify high confidence candidate interacting proteins|TAP-tagged COPS5|exogenous expression of bait	-	BIOGRID	Q92905	A0A024R7W9	NP_006828	Q9UKV8	A4FVC0	NP_001158095|NP_036286	BTO:0002181	HEK-293T cell	cell line	-	-	-	Homo sapiens	Homo sapiens
690622	55832	27161	120937	118041	-	-	CAND1	AGO2	TIP120|TIP120A	EIF2C2|Q10	Affinity Capture-MS	physical	Bennett EJ (2010)	PUBMED:21145461	9606	9606	High Throughput	-	-	All data was filtered to a 1% false discovery rate (peptide level) prior to analysis using CompPASS to identify high confidence candidate interacting proteins|TAP-tagged CAND1|exogenous expression of bait	-	BIOGRID	Q86VP6	-	NP_060918|NP_001316604|NP_001316605|NP_001316603	Q9UKV8	A4FVC0	NP_001158095|NP_036286	BTO:0002181	HEK-293T cell	cell line	-	-	-	Homo sapiens	Homo sapiens
691298	27161	27327	118041	118141	-	-	AGO2	TNRC6A	EIF2C2|Q10	CAGH26|GW1|GW182|TNRC6	Affinity Capture-MS	physical	Baillat D (2009)	PUBMED:19470757	9606	9606	Low Throughput	-	-	-	-	BIOGRID	Q9UKV8	A4FVC0	NP_001158095|NP_036286	Q8NDV7	-	NP_055309|NP_001317449|NP_001338779	-	-	-	-	-	-	Homo sapiens	Homo sapiens
691301	27161	23112	118041	116735	-	RP5-1042K10.7	AGO2	TNRC6B	EIF2C2|Q10	-	Affinity Capture-MS	physical	Baillat D (2009)	PUBMED:19470757	9606	9606	Low Throughput	-	-	-	-	BIOGRID	Q9UKV8	A4FVC0	NP_001158095|NP_036286	Q9UPQ9	A0A024R1N5	NP_055903|NP_001155973|NP_001020014	-	-	-	-	-	-	Homo sapiens	Homo sapiens
691304	27161	57690	118041	121716	-	-	AGO2	TNRC6C	EIF2C2|Q10	-	Affinity Capture-MS	physical	Baillat D (2009)	PUBMED:19470757	9606	9606	Low Throughput	-	-	-	-	BIOGRID	Q9UKV8	A4FVC0	NP_001158095|NP_036286	Q9HCJ0	-	NP_001136112|NP_061869	-	-	-	-	-	-	Homo sapiens	Homo sapiens
691308	23112	27161	116735	118041	RP5-1042K10.7	-	TNRC6B	AGO2	-	EIF2C2|Q10	Co-fractionation	physical	Baillat D (2009)	PUBMED:19470757	9606	9606	Low Throughput	-	-	-	-	BIOGRID	Q9UPQ9	A0A024R1N5	NP_055903|NP_001155973|NP_001020014	Q9UKV8	A4FVC0	NP_001158095|NP_036286	-	-	-	-	-	-	Homo sapiens	Homo sapiens
718736	399664	27161	134376	118041	-	-	MEX3D	AGO2	MEX-3D|MEX3|OK/SW-cl.4|RKHD1|RNF193|TINO	EIF2C2|Q10	Affinity Capture-Western	physical	Buchet-Poyau K (2007)	PUBMED:17267406	9606	9606	Low Throughput	-	-	-	-	BIOGRID	Q86XN8	-	NP_001167589|NP_976049	Q9UKV8	A4FVC0	NP_001158095|NP_036286	-	-	-	-	-	-	Homo sapiens	Homo sapiens
722646	120892	27161	125700	118041	-	-	LRRK2	AGO2	AURA17|DARDARIN|PARK8|RIPK7|ROCO2	EIF2C2|Q10	Affinity Capture-Western	physical	Gehrke S (2010)	PUBMED:20671708	9606	9606	Low Throughput	-	-	figure 1.	-	BIOGRID	Q5S007	Q17RV3	NP_940980	Q9UKV8	A4FVC0	NP_001158095|NP_036286	-	-	-	-	-	-	Homo sapiens	Homo sapiens
722647	27161	120892	118041	125700	-	-	AGO2	LRRK2	EIF2C2|Q10	AURA17|DARDARIN|PARK8|RIPK7|ROCO2	Affinity Capture-Western	physical	Gehrke S (2010)	PUBMED:20671708	9606	9606	Low Throughput	-	-	figure 1.	-	BIOGRID	Q9UKV8	A4FVC0	NP_001158095|NP_036286	Q5S007	Q17RV3	NP_940980	-	-	-	-	-	-	Homo sapiens	Homo sapiens
722650	27161	1978	118041	108293	-	-	AGO2	EIF4EBP1	EIF2C2|Q10	4E-BP1|4EBP1|BP-1|PHAS-I	Affinity Capture-Western	physical	Gehrke S (2010)	PUBMED:20671708	9606	9606	Low Throughput	-	-	figure S10.	-	BIOGRID	Q9UKV8	A4FVC0	NP_001158095|NP_036286	Q13541	-	NP_004086	-	-	-	-	-	-	Homo sapiens	Homo sapiens
722663	120892	27161	125700	118041	-	-	LRRK2	AGO2	AURA17|DARDARIN|PARK8|RIPK7|ROCO2	EIF2C2|Q10	Affinity Capture-MS	physical	Daechsel JC (2007)	PUBMED:17400507	9606	9606	Low Throughput	-	-	exogenous expression of bait|table 1.	-	BIOGRID	Q5S007	Q17RV3	NP_940980	Q9UKV8	A4FVC0	NP_001158095|NP_036286	BTO:0002181	HEK-293T cell	cell line	-	-	-	Homo sapiens	Homo sapiens
722841	23112	27161	116735	118041	RP5-1042K10.7	-	TNRC6B	AGO2	-	EIF2C2|Q10	Affinity Capture-Western	physical	Chen CY (2009)	PUBMED:19838187	9606	9606	Low Throughput	-	-	-	-	BIOGRID	Q9UPQ9	A0A024R1N5	NP_055903|NP_001155973|NP_001020014	Q9UKV8	A4FVC0	NP_001158095|NP_036286	-	-	-	-	-	-	Homo sapiens	Homo sapiens
724070	27161	27327	118041	118141	-	-	AGO2	TNRC6A	EIF2C2|Q10	CAGH26|GW1|GW182|TNRC6	Affinity Capture-Western	physical	Lazzaretti D (2009)	PUBMED:19383768	9606	9606	Low Throughput	-	-	-	-	BIOGRID	Q9UKV8	A4FVC0	NP_001158095|NP_036286	Q8NDV7	-	NP_055309|NP_001317449|NP_001338779	-	-	-	-	-	-	Homo sapiens	Homo sapiens
724071	27161	23112	118041	116735	-	RP5-1042K10.7	AGO2	TNRC6B	EIF2C2|Q10	-	Affinity Capture-Western	physical	Lazzaretti D (2009)	PUBMED:19383768	9606	9606	Low Throughput	-	-	-	-	BIOGRID	Q9UKV8	A4FVC0	NP_001158095|NP_036286	Q9UPQ9	A0A024R1N5	NP_055903|NP_001155973|NP_001020014	-	-	-	-	-	-	Homo sapiens	Homo sapiens
724072	27161	57690	118041	121716	-	-	AGO2	TNRC6C	EIF2C2|Q10	-	Affinity Capture-Western	physical	Lazzaretti D (2009)	PUBMED:19383768	9606	9606	Low Throughput	-	-	-	-	BIOGRID	Q9UKV8	A4FVC0	NP_001158095|NP_036286	Q9HCJ0	-	NP_001136112|NP_061869	-	-	-	-	-	-	Homo sapiens	Homo sapiens
724087	27161	27327	118041	118141	-	-	AGO2	TNRC6A	EIF2C2|Q10	CAGH26|GW1|GW182|TNRC6	Reconstituted Complex	physical	Lazzaretti D (2009)	PUBMED:19383768	9606	9606	Low Throughput	-	-	-	-	BIOGRID	Q9UKV8	A4FVC0	NP_001158095|NP_036286	Q8NDV7	-	NP_055309|NP_001317449|NP_001338779	-	-	-	-	-	-	Homo sapiens	Homo sapiens
724088	27161	23112	118041	116735	-	RP5-1042K10.7	AGO2	TNRC6B	EIF2C2|Q10	-	Reconstituted Complex	physical	Lazzaretti D (2009)	PUBMED:19383768	9606	9606	Low Throughput	-	-	-	-	BIOGRID	Q9UKV8	A4FVC0	NP_001158095|NP_036286	Q9UPQ9	A0A024R1N5	NP_055903|NP_001155973|NP_001020014	-	-	-	-	-	-	Homo sapiens	Homo sapiens
724089	27161	57690	118041	121716	-	-	AGO2	TNRC6C	EIF2C2|Q10	-	Reconstituted Complex	physical	Lazzaretti D (2009)	PUBMED:19383768	9606	9606	Low Throughput	-	-	-	-	BIOGRID	Q9UKV8	A4FVC0	NP_001158095|NP_036286	Q9HCJ0	-	NP_001136112|NP_061869	-	-	-	-	-	-	Homo sapiens	Homo sapiens
726476	1398	27161	107788	118041	-	-	CRK	AGO2	CRKII|p38	EIF2C2|Q10	Affinity Capture-MS	physical	Brehme M (2009)	PUBMED:19380743	9606	9606	High Throughput	-	-	TAP-tagged CRK|exogenous expression of bait	-	BIOGRID	P46108	L7RT18	NP_058431|NP_005197	Q9UKV8	A4FVC0	NP_001158095|NP_036286	BTO:0000664	K-562 cell	cell line	DOID:8552	chronic myeloid leukemia	-	Homo sapiens	Homo sapiens
835032	27161	3320	118041	109552	-	-	AGO2	HSP90AA1	EIF2C2|Q10	EL52|HSP86|HSP89A|HSP90A|HSP90N|HSPC1|HSPCA|HSPCAL1|HSPCAL4|HSPN|Hsp89|Hsp90|LAP-2|LAP2	Affinity Capture-MS	physical	Fabian MR (2009)	PUBMED:19716330	9606	9606	Low Throughput	-	-	-	-	BIOGRID	Q9UKV8	A4FVC0	NP_001158095|NP_036286	P07900	Q86SX1|K9JA46	NP_005339|NP_001017963	-	-	-	-	-	-	Homo sapiens	Homo sapiens
835033	27161	23405	118041	116978	-	-	AGO2	DICER1	EIF2C2|Q10	DCR1|Dicer|Dicer1e|HERNA|K12H4.8-LIKE|MNG1|RMSE2	Affinity Capture-MS	physical	Fabian MR (2009)	PUBMED:19716330	9606	9606	Low Throughput	-	-	-	-	BIOGRID	Q9UKV8	A4FVC0	NP_001158095|NP_036286	Q9UPY3	-	NP_085124|NP_001182502|NP_001258211|NP_001278557|NP_803187	-	-	-	-	-	-	Homo sapiens	Homo sapiens
835034	27161	6895	118041	112758	-	-	AGO2	TARBP2	EIF2C2|Q10	LOQS|TRBP|TRBP1|TRBP2	Affinity Capture-MS	physical	Fabian MR (2009)	PUBMED:19716330	9606	9606	Low Throughput	-	-	-	-	BIOGRID	Q9UKV8	A4FVC0	NP_001158095|NP_036286	Q15633	A0A024RB49	NP_599151|NP_599150|NP_004169	-	-	-	-	-	-	Homo sapiens	Homo sapiens
835035	27161	27327	118041	118141	-	-	AGO2	TNRC6A	EIF2C2|Q10	CAGH26|GW1|GW182|TNRC6	Affinity Capture-MS	physical	Fabian MR (2009)	PUBMED:19716330	9606	9606	Low Throughput	-	-	-	-	BIOGRID	Q9UKV8	A4FVC0	NP_001158095|NP_036286	Q8NDV7	-	NP_055309|NP_001317449|NP_001338779	-	-	-	-	-	-	Homo sapiens	Homo sapiens
835036	27161	26986	118041	117939	-	-	AGO2	PABPC1	EIF2C2|Q10	PAB1|PABP|PABP1|PABPC2|PABPL1	Affinity Capture-MS	physical	Fabian MR (2009)	PUBMED:19716330	9606	9606	Low Throughput	-	-	-	-	BIOGRID	Q9UKV8	A4FVC0	NP_001158095|NP_036286	P11940	A0A024R9C1	NP_002559	-	-	-	-	-	-	Homo sapiens	Homo sapiens
835037	27161	29883	118041	118938	-	-	AGO2	CNOT7	EIF2C2|Q10	CAF1|Caf1a|hCAF-1	Affinity Capture-MS	physical	Fabian MR (2009)	PUBMED:19716330	9606	9606	Low Throughput	-	-	-	-	BIOGRID	Q9UKV8	A4FVC0	NP_001158095|NP_036286	Q9UIV1	-	NP_001309026|NP_473367|NP_001309019|NP_037486|NP_001309027|NP_001309024|NP_001309018|NP_001309022|NP_001309023|NP_001309020|NP_001309021|NP_001309025|NP_001309017|NP_001309016|NP_001309028|NP_001309029	-	-	-	-	-	-	Homo sapiens	Homo sapiens
835038	27161	29883	118041	118938	-	-	AGO2	CNOT7	EIF2C2|Q10	CAF1|Caf1a|hCAF-1	Affinity Capture-Western	physical	Fabian MR (2009)	PUBMED:19716330	9606	9606	Low Throughput	-	-	-	-	BIOGRID	Q9UKV8	A4FVC0	NP_001158095|NP_036286	Q9UIV1	-	NP_001309026|NP_473367|NP_001309019|NP_037486|NP_001309027|NP_001309024|NP_001309018|NP_001309022|NP_001309023|NP_001309020|NP_001309021|NP_001309025|NP_001309017|NP_001309016|NP_001309028|NP_001309029	-	-	-	-	-	-	Homo sapiens	Homo sapiens
835039	29883	27161	118938	118041	-	-	CNOT7	AGO2	CAF1|Caf1a|hCAF-1	EIF2C2|Q10	Affinity Capture-Western	physical	Fabian MR (2009)	PUBMED:19716330	9606	9606	Low Throughput	-	-	-	-	BIOGRID	Q9UIV1	-	NP_001309026|NP_473367|NP_001309019|NP_037486|NP_001309027|NP_001309024|NP_001309018|NP_001309022|NP_001309023|NP_001309020|NP_001309021|NP_001309025|NP_001309017|NP_001309016|NP_001309028|NP_001309029	Q9UKV8	A4FVC0	NP_001158095|NP_036286	-	-	-	-	-	-	Homo sapiens	Homo sapiens
836415	27161	50628	118041	119102	-	-	AGO2	GEMIN4	EIF2C2|Q10	HC56|HCAP1|HHRF-1|p97	Affinity Capture-Western	physical	Gibbings D (2012)	PUBMED:23143396	9606	9606	Low Throughput	-	-	-	-	BIOGRID	Q9UKV8	A4FVC0	NP_001158095|NP_036286	P57678	I3L2C7|Q8WUM5	NP_056536	-	-	-	-	-	-	Homo sapiens	Homo sapiens
836416	27161	23405	118041	116978	-	-	AGO2	DICER1	EIF2C2|Q10	DCR1|Dicer|Dicer1e|HERNA|K12H4.8-LIKE|MNG1|RMSE2	Affinity Capture-Western	physical	Gibbings D (2012)	PUBMED:23143396	9606	9606	Low Throughput	-	-	-	-	BIOGRID	Q9UKV8	A4FVC0	NP_001158095|NP_036286	Q9UPY3	-	NP_085124|NP_001182502|NP_001258211|NP_001278557|NP_803187	-	-	-	-	-	-	Homo sapiens	Homo sapiens
855989	27161	23405	118041	116978	-	-	AGO2	DICER1	EIF2C2|Q10	DCR1|Dicer|Dicer1e|HERNA|K12H4.8-LIKE|MNG1|RMSE2	Affinity Capture-Western	physical	Maniataki E (2005)	PUBMED:16357216	9606	9606	Low Throughput	-	-	-	-	BIOGRID	Q9UKV8	A4FVC0	NP_001158095|NP_036286	Q9UPY3	-	NP_085124|NP_001182502|NP_001258211|NP_001278557|NP_803187	-	-	-	-	-	-	Homo sapiens	Homo sapiens
855990	27161	3320	118041	109552	-	-	AGO2	HSP90AA1	EIF2C2|Q10	EL52|HSP86|HSP89A|HSP90A|HSP90N|HSPC1|HSPCA|HSPCAL1|HSPCAL4|HSPN|Hsp89|Hsp90|LAP-2|LAP2	Affinity Capture-Western	physical	Maniataki E (2005)	PUBMED:16357216	9606	9606	Low Throughput	-	-	-	-	BIOGRID	Q9UKV8	A4FVC0	NP_001158095|NP_036286	P07900	Q86SX1|K9JA46	NP_005339|NP_001017963	-	-	-	-	-	-	Homo sapiens	Homo sapiens
855991	27161	6895	118041	112758	-	-	AGO2	TARBP2	EIF2C2|Q10	LOQS|TRBP|TRBP1|TRBP2	Affinity Capture-Western	physical	Maniataki E (2005)	PUBMED:16357216	9606	9606	Low Throughput	-	-	-	-	BIOGRID	Q9UKV8	A4FVC0	NP_001158095|NP_036286	Q15633	A0A024RB49	NP_599151|NP_599150|NP_004169	-	-	-	-	-	-	Homo sapiens	Homo sapiens
892968	27161	5214	118041	111235	-	RP11-298E9.2	AGO2	PFKP	EIF2C2|Q10	ATP-PFK|PFK-C|PFK-P|PFKF	Two-hybrid	physical	Wang J (2011)	PUBMED:21988832	9606	9606	High Throughput	-	-	-	-	BIOGRID	Q9UKV8	A4FVC0	NP_001158095|NP_036286	Q01813	-	NP_002618|NP_001310002|NP_001310003|NP_001310000|NP_001310001|NP_001332873|NP_001309996|NP_001309997|NP_001229268|NP_001309998|NP_001309999	-	-	-	-	-	-	Homo sapiens	Homo sapiens
904065	26523	27161	117726	118041	RP4-789D17.1	-	AGO1	AGO2	EIF2C|EIF2C1|GERP95|Q99	EIF2C2|Q10	Co-fractionation	physical	Huang V (2013)	PUBMED:24086155	9606	9606	Low Throughput	-	-	-	-	BIOGRID	Q9UL18	-	NP_001304051|NP_001304052|NP_036331	Q9UKV8	A4FVC0	NP_001158095|NP_036286	-	-	-	-	-	-	Homo sapiens	Homo sapiens
904067	26523	27161	117726	118041	RP4-789D17.1	-	AGO1	AGO2	EIF2C|EIF2C1|GERP95|Q99	EIF2C2|Q10	Affinity Capture-Western	physical	Huang V (2013)	PUBMED:24086155	9606	9606	Low Throughput	-	-	-	-	BIOGRID	Q9UL18	-	NP_001304051|NP_001304052|NP_036331	Q9UKV8	A4FVC0	NP_001158095|NP_036286	-	-	-	-	-	-	Homo sapiens	Homo sapiens
904069	27161	26523	118041	117726	-	RP4-789D17.1	AGO2	AGO1	EIF2C2|Q10	EIF2C|EIF2C1|GERP95|Q99	Affinity Capture-Western	physical	Huang V (2013)	PUBMED:24086155	9606	9606	Low Throughput	-	-	-	-	BIOGRID	Q9UKV8	A4FVC0	NP_001158095|NP_036286	Q9UL18	-	NP_001304051|NP_001304052|NP_036331	-	-	-	-	-	-	Homo sapiens	Homo sapiens
906033	27161	283120	118041	129467	-	-	AGO2	H19	EIF2C2|Q10	ASM|ASM1|BWS|D11S813E|LINC00008|NCRNA00008|PRO2605|WT2	Affinity Capture-RNA	physical	Weinmann L (2009)	PUBMED:19167051	9606	9606	Low Throughput	-	-	-	-	BIOGRID	Q9UKV8	A4FVC0	NP_001158095|NP_036286	-	-	-	BTO:0000567	HeLa cell	cell line	DOID:3702	cervical adenocarcinoma	-	Homo sapiens	Homo sapiens
906034	27161	378938	118041	132077	-	PRO1073	AGO2	MALAT1	EIF2C2|Q10	HCN|LINC00047|MALAT-1|NCRNA00047|NEAT2|PRO2853|mascRNA	Affinity Capture-RNA	physical	Weinmann L (2009)	PUBMED:19167051	9606	9606	Low Throughput	-	-	-	-	BIOGRID	Q9UKV8	A4FVC0	NP_001158095|NP_036286	-	-	-	BTO:0000567	HeLa cell	cell line	DOID:3702	cervical adenocarcinoma	-	Homo sapiens	Homo sapiens
906035	27161	2348	118041	108631	-	-	AGO2	FOLR1	EIF2C2|Q10	FBP|FOLR	Affinity Capture-RNA	physical	Weinmann L (2009)	PUBMED:19167051	9606	9606	Low Throughput	-	-	-	-	BIOGRID	Q9UKV8	A4FVC0	NP_001158095|NP_036286	P15328	A0A024R5H1	NP_000793|NP_057941|NP_057936|NP_057937	BTO:0000567	HeLa cell	cell line	DOID:3702	cervical adenocarcinoma	-	Homo sapiens	Homo sapiens
906036	27161	50854	118041	119156	-	DAAP-21F2.5	AGO2	C6orf48	EIF2C2|Q10	D6S57|G8	Affinity Capture-RNA	physical	Weinmann L (2009)	PUBMED:19167051	9606	9606	Low Throughput	-	-	-	-	BIOGRID	Q9UKV8	A4FVC0	NP_001158095|NP_036286	Q9UBA6	A0A024RCN7	NP_001035527|NP_001274414|NP_001274415|NP_001274416|NP_001274417|NP_001274411|NP_001274412|NP_001274413|NP_001035528	BTO:0000567	HeLa cell	cell line	DOID:3702	cervical adenocarcinoma	-	Homo sapiens	Homo sapiens
906037	27161	4170	118041	110338	-	-	AGO2	MCL1	EIF2C2|Q10	BCL2L3|EAT|MCL1-ES|MCL1L|MCL1S|Mcl-1|TM|bcl2-L-3|mcl1/EAT	Affinity Capture-RNA	physical	Weinmann L (2009)	PUBMED:19167051	9606	9606	Low Throughput	-	-	-	-	BIOGRID	Q9UKV8	A4FVC0	NP_001158095|NP_036286	Q07820	C8YZ26|A0A087WT64	NP_001184249|NP_877495|NP_068779	BTO:0000567	HeLa cell	cell line	DOID:3702	cervical adenocarcinoma	-	Homo sapiens	Homo sapiens
906038	27161	6157	118041	112076	-	-	AGO2	RPL27A	EIF2C2|Q10	L27A	Affinity Capture-RNA	physical	Weinmann L (2009)	PUBMED:19167051	9606	9606	Low Throughput	-	-	-	-	BIOGRID	Q9UKV8	A4FVC0	NP_001158095|NP_036286	P46776	-	NP_000981	BTO:0000567	HeLa cell	cell line	DOID:3702	cervical adenocarcinoma	-	Homo sapiens	Homo sapiens
906039	27161	6282	118041	112190	-	-	AGO2	S100A11	EIF2C2|Q10	HEL-S-43|MLN70|S100C	Affinity Capture-RNA	physical	Weinmann L (2009)	PUBMED:19167051	9606	9606	Low Throughput	-	-	-	-	BIOGRID	Q9UKV8	A4FVC0	NP_001158095|NP_036286	P31949	V9HWH9	NP_005611	BTO:0000567	HeLa cell	cell line	DOID:3702	cervical adenocarcinoma	-	Homo sapiens	Homo sapiens
906040	27161	23671	118041	117189	-	UNQ178/PRO204	AGO2	TMEFF2	EIF2C2|Q10	CT120.2|HPP1|TENB2|TPEF|TR	Affinity Capture-RNA	physical	Weinmann L (2009)	PUBMED:19167051	9606	9606	Low Throughput	-	-	-	-	BIOGRID	Q9UKV8	A4FVC0	NP_001158095|NP_036286	Q9UIK5	-	NP_057276	BTO:0000567	HeLa cell	cell line	DOID:3702	cervical adenocarcinoma	-	Homo sapiens	Homo sapiens
906041	27161	6205	118041	112119	-	-	AGO2	RPS11	EIF2C2|Q10	S11	Affinity Capture-RNA	physical	Weinmann L (2009)	PUBMED:19167051	9606	9606	Low Throughput	-	-	-	-	BIOGRID	Q9UKV8	A4FVC0	NP_001158095|NP_036286	P62280	-	NP_001006	BTO:0000567	HeLa cell	cell line	DOID:3702	cervical adenocarcinoma	-	Homo sapiens	Homo sapiens
906042	27161	6224	118041	112138	-	-	AGO2	RPS20	EIF2C2|Q10	S20	Affinity Capture-RNA	physical	Weinmann L (2009)	PUBMED:19167051	9606	9606	Low Throughput	-	-	-	-	BIOGRID	Q9UKV8	A4FVC0	NP_001158095|NP_036286	P60866	-	NP_001139699|NP_001014	BTO:0000567	HeLa cell	cell line	DOID:3702	cervical adenocarcinoma	-	Homo sapiens	Homo sapiens
906043	27161	169200	118041	127978	-	-	AGO2	TMEM64	EIF2C2|Q10	-	Affinity Capture-RNA	physical	Weinmann L (2009)	PUBMED:19167051	9606	9606	Low Throughput	-	-	-	-	BIOGRID	Q9UKV8	A4FVC0	NP_001158095|NP_036286	Q6YI46	-	NP_001008495|NP_001139745	BTO:0000567	HeLa cell	cell line	DOID:3702	cervical adenocarcinoma	-	Homo sapiens	Homo sapiens
913332	23435	27161	117003	118041	RP4-635E18.2	-	TARDBP	AGO2	ALS10|TDP-43	EIF2C2|Q10	Affinity Capture-MS	physical	Freibaum BD (2010)	PUBMED:20020773	9606	9606	High Throughput	2.0	-	FLAG-tagged interactor A|score=co-IP spectra/negative control spectra	-	BIOGRID	Q13148	A0A024R4E2|Q9H256	NP_031401	Q9UKV8	A4FVC0	NP_001158095|NP_036286	-	-	-	-	-	-	Homo sapiens	Homo sapiens
932049	27161	406884	118041	135733	-	-	AGO2	MIRLET7B	EIF2C2|Q10	LET7B|MIRNLET7B|hsa-let-7b|let-7b	Protein-RNA	physical	Yoon JH (2013)	PUBMED:24326307	9606	9606	Low Throughput	-	-	-	-	BIOGRID	Q9UKV8	A4FVC0	NP_001158095|NP_036286	-	-	-	-	-	-	-	-	-	Homo sapiens	Homo sapiens
932050	27161	406891	118041	135740	-	-	AGO2	MIRLET7I	EIF2C2|Q10	LET7I|MIRNLET7I|hsa-let-7i	Protein-RNA	physical	Yoon JH (2013)	PUBMED:24326307	9606	9606	Low Throughput	-	-	-	-	BIOGRID	Q9UKV8	A4FVC0	NP_001158095|NP_036286	-	-	-	-	-	-	-	-	-	Homo sapiens	Homo sapiens
932052	27161	100124700	118041	755922	-	-	AGO2	HOTAIR	EIF2C2|Q10	HOXAS|HOXC-AS4|HOXC11-AS1|NCRNA00072	Affinity Capture-RNA	physical	Yoon JH (2013)	PUBMED:24326307	9606	9606	Low Throughput	-	-	-	-	BIOGRID	Q9UKV8	A4FVC0	NP_001158095|NP_036286	-	-	-	-	-	-	-	-	-	Homo sapiens	Homo sapiens
935237	131405	27161	126279	118041	-	-	TRIM71	AGO2	LIN-41|LIN41	EIF2C2|Q10	Affinity Capture-Western	physical	Lee SH (2014)	PUBMED:24602972	9606	9606	Low Throughput	-	-	-	-	BIOGRID	Q2Q1W2	-	NP_001034200	Q9UKV8	A4FVC0	NP_001158095|NP_036286	-	-	-	-	-	-	Homo sapiens	Homo sapiens
941539	26523	27161	117726	118041	RP4-789D17.1	-	AGO1	AGO2	EIF2C|EIF2C1|GERP95|Q99	EIF2C2|Q10	Affinity Capture-MS	physical	Li S (2014)	PUBMED:24778252	9606	9606	High Throughput	-	-	-	-	BIOGRID	Q9UL18	-	NP_001304051|NP_001304052|NP_036331	Q9UKV8	A4FVC0	NP_001158095|NP_036286	-	-	-	-	-	-	Homo sapiens	Homo sapiens
941555	27161	26523	118041	117726	-	RP4-789D17.1	AGO2	AGO1	EIF2C2|Q10	EIF2C|EIF2C1|GERP95|Q99	Affinity Capture-MS	physical	Li S (2014)	PUBMED:24778252	9606	9606	High Throughput	-	-	-	-	BIOGRID	Q9UKV8	A4FVC0	NP_001158095|NP_036286	Q9UL18	-	NP_001304051|NP_001304052|NP_036331	-	-	-	-	-	-	Homo sapiens	Homo sapiens
941556	27161	192669	118041	128177	-	RP4-789D17.2	AGO2	AGO3	EIF2C2|Q10	EIF2C3	Affinity Capture-MS	physical	Li S (2014)	PUBMED:24778252	9606	9606	High Throughput	-	-	-	-	BIOGRID	Q9UKV8	A4FVC0	NP_001158095|NP_036286	Q9H9G7	B4E1P5	NP_803171|NP_079128	-	-	-	-	-	-	Homo sapiens	Homo sapiens
941557	27161	150472	118041	127299	-	-	AGO2	CBWD2	EIF2C2|Q10	-	Affinity Capture-MS	physical	Li S (2014)	PUBMED:24778252	9606	9606	High Throughput	-	-	-	-	BIOGRID	Q9UKV8	A4FVC0	NP_001158095|NP_036286	Q8IUF1	C9J3G2	NP_742000|NP_001317269|NP_001317268|NP_001317266|NP_001317265|NP_001317271	-	-	-	-	-	-	Homo sapiens	Homo sapiens
941558	27161	9859	118041	115193	-	-	AGO2	CEP170	EIF2C2|Q10	FAM68A|KAB|KIAA0470	Affinity Capture-MS	physical	Li S (2014)	PUBMED:24778252	9606	9606	High Throughput	-	-	-	-	BIOGRID	Q9UKV8	A4FVC0	NP_001158095|NP_036286	Q5SW79	-	NP_001035864|NP_055627|NP_001035863	-	-	-	-	-	-	Homo sapiens	Homo sapiens
941559	27161	1373	118041	107764	-	-	AGO2	CPS1	EIF2C2|Q10	CPSASE1|PHN	Affinity Capture-MS	physical	Li S (2014)	PUBMED:24778252	9606	9606	High Throughput	-	-	-	-	BIOGRID	Q9UKV8	A4FVC0	NP_001158095|NP_036286	P31327	B7ZAW0|Q6PEK7|A0A024R454	NP_001866|NP_001116106|NP_001116105	-	-	-	-	-	-	Homo sapiens	Homo sapiens
941560	27161	23405	118041	116978	-	-	AGO2	DICER1	EIF2C2|Q10	DCR1|Dicer|Dicer1e|HERNA|K12H4.8-LIKE|MNG1|RMSE2	Affinity Capture-MS	physical	Li S (2014)	PUBMED:24778252	9606	9606	High Throughput	-	-	-	-	BIOGRID	Q9UKV8	A4FVC0	NP_001158095|NP_036286	Q9UPY3	-	NP_085124|NP_001182502|NP_001258211|NP_001278557|NP_803187	-	-	-	-	-	-	Homo sapiens	Homo sapiens
941561	27161	114928	118041	125399	-	RP4-769N13.4	AGO2	GPRASP2	EIF2C2|Q10	GASP2	Affinity Capture-MS	physical	Li S (2014)	PUBMED:24778252	9606	9606	High Throughput	-	-	-	-	BIOGRID	Q9UKV8	A4FVC0	NP_001158095|NP_036286	Q96D09	B3KW05	NP_001004051|NP_001171803|NP_001171805|NP_001171804|NP_612446	-	-	-	-	-	-	Homo sapiens	Homo sapiens
941562	27161	3476	118041	109698	-	RP13-46G5.1	AGO2	IGBP1	EIF2C2|Q10	ALPHA-4|IBP1	Affinity Capture-MS	physical	Li S (2014)	PUBMED:24778252	9606	9606	High Throughput	-	-	-	-	BIOGRID	Q9UKV8	A4FVC0	NP_001158095|NP_036286	P78318	-	NP_001357121|NP_001357122|NP_001357123|NP_001542	-	-	-	-	-	-	Homo sapiens	Homo sapiens
941563	27161	9922	118041	115250	-	-	AGO2	IQSEC1	EIF2C2|Q10	ARF-GEP100|ARFGEP100|BRAG2|GEP100	Affinity Capture-MS	physical	Li S (2014)	PUBMED:24778252	9606	9606	High Throughput	-	-	-	-	BIOGRID	Q9UKV8	A4FVC0	NP_001158095|NP_036286	Q6DN90	B4DGC5|A0A087WWK8	NP_055684|NP_001363867|NP_001317548|NP_001127854	-	-	-	-	-	-	Homo sapiens	Homo sapiens
941564	27161	114818	118041	125369	-	-	AGO2	KLHL29	EIF2C2|Q10	KBTBD9	Affinity Capture-MS	physical	Li S (2014)	PUBMED:24778252	9606	9606	High Throughput	-	-	-	-	BIOGRID	Q9UKV8	A4FVC0	NP_001158095|NP_036286	Q96CT2	-	NP_443152	-	-	-	-	-	-	Homo sapiens	Homo sapiens
941565	27161	3981	118041	110169	-	-	AGO2	LIG4	EIF2C2|Q10	LIG4S	Affinity Capture-MS	physical	Li S (2014)	PUBMED:24778252	9606	9606	High Throughput	-	-	-	-	BIOGRID	Q9UKV8	A4FVC0	NP_001158095|NP_036286	P49917	A0A024RE06	NP_996820|NP_001317524|NP_002303|NP_001091738	-	-	-	-	-	-	Homo sapiens	Homo sapiens
941566	27161	10962	118041	116161	-	RP11-316M1.10	AGO2	MLLT11	EIF2C2|Q10	AF1Q	Affinity Capture-MS	physical	Li S (2014)	PUBMED:24778252	9606	9606	High Throughput	-	-	-	-	BIOGRID	Q9UKV8	A4FVC0	NP_001158095|NP_036286	Q13015	Q6FGF7	NP_006809	-	-	-	-	-	-	Homo sapiens	Homo sapiens
941567	27161	4440	118041	110577	-	-	AGO2	MSI1	EIF2C2|Q10	-	Affinity Capture-MS	physical	Li S (2014)	PUBMED:24778252	9606	9606	High Throughput	-	-	-	-	BIOGRID	Q9UKV8	A4FVC0	NP_001158095|NP_036286	O43347	-	NP_002433	-	-	-	-	-	-	Homo sapiens	Homo sapiens
941568	27161	4720	118041	110800	-	-	AGO2	NDUFS2	EIF2C2|Q10	CI-49	Affinity Capture-MS	physical	Li S (2014)	PUBMED:24778252	9606	9606	High Throughput	-	-	-	-	BIOGRID	Q9UKV8	A4FVC0	NP_001158095|NP_036286	O75306	B7Z792	NP_001159631|NP_004541	-	-	-	-	-	-	Homo sapiens	Homo sapiens
941569	27161	5034	118041	111073	-	-	AGO2	P4HB	EIF2C2|Q10	DSI|ERBA2L|GIT|P4Hbeta|PDI|PDIA1|PHDB|PO4DB|PO4HB|PROHB	Affinity Capture-MS	physical	Li S (2014)	PUBMED:24778252	9606	9606	High Throughput	-	-	-	-	BIOGRID	Q9UKV8	A4FVC0	NP_001158095|NP_036286	P07237	A0A024R8S5	NP_000909	-	-	-	-	-	-	Homo sapiens	Homo sapiens
941570	27161	23178	118041	116790	-	-	AGO2	PASK	EIF2C2|Q10	PASKIN|STK37	Affinity Capture-MS	physical	Li S (2014)	PUBMED:24778252	9606	9606	High Throughput	-	-	-	-	BIOGRID	Q9UKV8	A4FVC0	NP_001158095|NP_036286	Q96RG2	B7Z7R6|B7Z7V7	NP_001239048|NP_055963|NP_001239053|NP_001239049|NP_001239051	-	-	-	-	-	-	Homo sapiens	Homo sapiens
941571	27161	5573	118041	111559	-	-	AGO2	PRKAR1A	EIF2C2|Q10	ACRDYS1|ADOHR|CAR|CNC|CNC1|PKR1|PPNAD1|PRKAR1|TSE1	Affinity Capture-MS	physical	Li S (2014)	PUBMED:24778252	9606	9606	High Throughput	-	-	-	-	BIOGRID	Q9UKV8	A4FVC0	NP_001158095|NP_036286	P10644	B2R5T5	NP_001263218|NP_001265362|NP_001263219|NP_002725|NP_997636|NP_997637|NP_001356318|NP_001356319	-	-	-	-	-	-	Homo sapiens	Homo sapiens
941572	27161	79596	118041	122736	-	-	AGO2	RNF219	EIF2C2|Q10	C13orf7	Affinity Capture-MS	physical	Li S (2014)	PUBMED:24778252	9606	9606	High Throughput	-	-	-	-	BIOGRID	Q9UKV8	A4FVC0	NP_001158095|NP_036286	Q5W0B1	-	NP_078822	-	-	-	-	-	-	Homo sapiens	Homo sapiens
941573	27161	6895	118041	112758	-	-	AGO2	TARBP2	EIF2C2|Q10	LOQS|TRBP|TRBP1|TRBP2	Affinity Capture-MS	physical	Li S (2014)	PUBMED:24778252	9606	9606	High Throughput	-	-	-	-	BIOGRID	Q9UKV8	A4FVC0	NP_001158095|NP_036286	Q15633	A0A024RB49	NP_599151|NP_599150|NP_004169	-	-	-	-	-	-	Homo sapiens	Homo sapiens
941574	27161	27327	118041	118141	-	-	AGO2	TNRC6A	EIF2C2|Q10	CAGH26|GW1|GW182|TNRC6	Affinity Capture-MS	physical	Li S (2014)	PUBMED:24778252	9606	9606	High Throughput	-	-	-	-	BIOGRID	Q9UKV8	A4FVC0	NP_001158095|NP_036286	Q8NDV7	-	NP_055309|NP_001317449|NP_001338779	-	-	-	-	-	-	Homo sapiens	Homo sapiens
941575	27161	23112	118041	116735	-	RP5-1042K10.7	AGO2	TNRC6B	EIF2C2|Q10	-	Affinity Capture-MS	physical	Li S (2014)	PUBMED:24778252	9606	9606	High Throughput	-	-	-	-	BIOGRID	Q9UKV8	A4FVC0	NP_001158095|NP_036286	Q9UPQ9	A0A024R1N5	NP_055903|NP_001155973|NP_001020014	-	-	-	-	-	-	Homo sapiens	Homo sapiens
941576	27161	57690	118041	121716	-	-	AGO2	TNRC6C	EIF2C2|Q10	-	Affinity Capture-MS	physical	Li S (2014)	PUBMED:24778252	9606	9606	High Throughput	-	-	-	-	BIOGRID	Q9UKV8	A4FVC0	NP_001158095|NP_036286	Q9HCJ0	-	NP_001136112|NP_061869	-	-	-	-	-	-	Homo sapiens	Homo sapiens
941577	27161	55621	118041	120760	-	-	AGO2	TRMT1	EIF2C2|Q10	TRM1	Affinity Capture-MS	physical	Li S (2014)	PUBMED:24778252	9606	9606	High Throughput	-	-	-	-	BIOGRID	Q9UKV8	A4FVC0	NP_001158095|NP_036286	Q9NXH9	A8K8L2|A0A024R7I5	NP_001136026|NP_001129507|NP_060192	-	-	-	-	-	-	Homo sapiens	Homo sapiens
941578	27161	10238	118041	115532	-	-	AGO2	DCAF7	EIF2C2|Q10	AN11|HAN11|SWAN-1|WDR68	Affinity Capture-MS	physical	Li S (2014)	PUBMED:24778252	9606	9606	High Throughput	-	-	-	-	BIOGRID	Q9UKV8	A4FVC0	NP_001158095|NP_036286	P61962	-	NP_005819	-	-	-	-	-	-	Homo sapiens	Homo sapiens
941579	27161	54915	118041	120257	-	RP5-963E22.1	AGO2	YTHDF1	EIF2C2|Q10	C20orf21	Affinity Capture-MS	physical	Li S (2014)	PUBMED:24778252	9606	9606	High Throughput	-	-	-	-	BIOGRID	Q9UKV8	A4FVC0	NP_001158095|NP_036286	Q9BYJ9	-	NP_060268	-	-	-	-	-	-	Homo sapiens	Homo sapiens
941581	192669	27161	128177	118041	RP4-789D17.2	-	AGO3	AGO2	EIF2C3	EIF2C2|Q10	Affinity Capture-MS	physical	Li S (2014)	PUBMED:24778252	9606	9606	High Throughput	-	-	-	-	BIOGRID	Q9H9G7	B4E1P5	NP_803171|NP_079128	Q9UKV8	A4FVC0	NP_001158095|NP_036286	-	-	-	-	-	-	Homo sapiens	Homo sapiens
941657	23405	27161	116978	118041	-	-	DICER1	AGO2	DCR1|Dicer|Dicer1e|HERNA|K12H4.8-LIKE|MNG1|RMSE2	EIF2C2|Q10	Affinity Capture-MS	physical	Li S (2014)	PUBMED:24778252	9606	9606	High Throughput	-	-	-	-	BIOGRID	Q9UPY3	-	NP_085124|NP_001182502|NP_001258211|NP_001278557|NP_803187	Q9UKV8	A4FVC0	NP_001158095|NP_036286	-	-	-	-	-	-	Homo sapiens	Homo sapiens
941729	114928	27161	125399	118041	RP4-769N13.4	-	GPRASP2	AGO2	GASP2	EIF2C2|Q10	Affinity Capture-MS	physical	Li S (2014)	PUBMED:24778252	9606	9606	High Throughput	-	-	-	-	BIOGRID	Q96D09	B3KW05	NP_001004051|NP_001171803|NP_001171805|NP_001171804|NP_612446	Q9UKV8	A4FVC0	NP_001158095|NP_036286	-	-	-	-	-	-	Homo sapiens	Homo sapiens
941894	23178	27161	116790	118041	-	-	PASK	AGO2	PASKIN|STK37	EIF2C2|Q10	Affinity Capture-MS	physical	Li S (2014)	PUBMED:24778252	9606	9606	High Throughput	-	-	-	-	BIOGRID	Q96RG2	B7Z7R6|B7Z7V7	NP_001239048|NP_055963|NP_001239053|NP_001239049|NP_001239051	Q9UKV8	A4FVC0	NP_001158095|NP_036286	-	-	-	-	-	-	Homo sapiens	Homo sapiens
941962	79596	27161	122736	118041	-	-	RNF219	AGO2	C13orf7	EIF2C2|Q10	Affinity Capture-MS	physical	Li S (2014)	PUBMED:24778252	9606	9606	High Throughput	-	-	-	-	BIOGRID	Q5W0B1	-	NP_078822	Q9UKV8	A4FVC0	NP_001158095|NP_036286	-	-	-	-	-	-	Homo sapiens	Homo sapiens
941977	6895	27161	112758	118041	-	-	TARBP2	AGO2	LOQS|TRBP|TRBP1|TRBP2	EIF2C2|Q10	Affinity Capture-MS	physical	Li S (2014)	PUBMED:24778252	9606	9606	High Throughput	-	-	-	-	BIOGRID	Q15633	A0A024RB49	NP_599151|NP_599150|NP_004169	Q9UKV8	A4FVC0	NP_001158095|NP_036286	-	-	-	-	-	-	Homo sapiens	Homo sapiens
942004	27327	27161	118141	118041	-	-	TNRC6A	AGO2	CAGH26|GW1|GW182|TNRC6	EIF2C2|Q10	Affinity Capture-MS	physical	Li S (2014)	PUBMED:24778252	9606	9606	High Throughput	-	-	-	-	BIOGRID	Q8NDV7	-	NP_055309|NP_001317449|NP_001338779	Q9UKV8	A4FVC0	NP_001158095|NP_036286	-	-	-	-	-	-	Homo sapiens	Homo sapiens
942006	23112	27161	116735	118041	RP5-1042K10.7	-	TNRC6B	AGO2	-	EIF2C2|Q10	Affinity Capture-MS	physical	Li S (2014)	PUBMED:24778252	9606	9606	High Throughput	-	-	-	-	BIOGRID	Q9UPQ9	A0A024R1N5	NP_055903|NP_001155973|NP_001020014	Q9UKV8	A4FVC0	NP_001158095|NP_036286	-	-	-	-	-	-	Homo sapiens	Homo sapiens
942020	57690	27161	121716	118041	-	-	TNRC6C	AGO2	-	EIF2C2|Q10	Affinity Capture-MS	physical	Li S (2014)	PUBMED:24778252	9606	9606	High Throughput	-	-	-	-	BIOGRID	Q9HCJ0	-	NP_001136112|NP_061869	Q9UKV8	A4FVC0	NP_001158095|NP_036286	-	-	-	-	-	-	Homo sapiens	Homo sapiens
942068	27161	150472	118041	127299	-	-	AGO2	CBWD2	EIF2C2|Q10	-	Affinity Capture-Western	physical	Li S (2014)	PUBMED:24778252	9606	9606	Low Throughput	-	-	-	-	BIOGRID	Q9UKV8	A4FVC0	NP_001158095|NP_036286	Q8IUF1	C9J3G2	NP_742000|NP_001317269|NP_001317268|NP_001317266|NP_001317265|NP_001317271	-	-	-	-	-	-	Homo sapiens	Homo sapiens
942069	27161	3476	118041	109698	-	RP13-46G5.1	AGO2	IGBP1	EIF2C2|Q10	ALPHA-4|IBP1	Affinity Capture-Western	physical	Li S (2014)	PUBMED:24778252	9606	9606	Low Throughput	-	-	-	-	BIOGRID	Q9UKV8	A4FVC0	NP_001158095|NP_036286	P78318	-	NP_001357121|NP_001357122|NP_001357123|NP_001542	-	-	-	-	-	-	Homo sapiens	Homo sapiens
942070	27161	9922	118041	115250	-	-	AGO2	IQSEC1	EIF2C2|Q10	ARF-GEP100|ARFGEP100|BRAG2|GEP100	Affinity Capture-Western	physical	Li S (2014)	PUBMED:24778252	9606	9606	Low Throughput	-	-	-	-	BIOGRID	Q9UKV8	A4FVC0	NP_001158095|NP_036286	Q6DN90	B4DGC5|A0A087WWK8	NP_055684|NP_001363867|NP_001317548|NP_001127854	-	-	-	-	-	-	Homo sapiens	Homo sapiens
942071	27161	55621	118041	120760	-	-	AGO2	TRMT1	EIF2C2|Q10	TRM1	Affinity Capture-Western	physical	Li S (2014)	PUBMED:24778252	9606	9606	Low Throughput	-	-	-	-	BIOGRID	Q9UKV8	A4FVC0	NP_001158095|NP_036286	Q9NXH9	A8K8L2|A0A024R7I5	NP_001136026|NP_001129507|NP_060192	-	-	-	-	-	-	Homo sapiens	Homo sapiens
942072	27161	10238	118041	115532	-	-	AGO2	DCAF7	EIF2C2|Q10	AN11|HAN11|SWAN-1|WDR68	Affinity Capture-Western	physical	Li S (2014)	PUBMED:24778252	9606	9606	Low Throughput	-	-	-	-	BIOGRID	Q9UKV8	A4FVC0	NP_001158095|NP_036286	P61962	-	NP_005819	-	-	-	-	-	-	Homo sapiens	Homo sapiens
942090	114818	27161	125369	118041	-	-	KLHL29	AGO2	KBTBD9	EIF2C2|Q10	Affinity Capture-Western	physical	Li S (2014)	PUBMED:24778252	9606	9606	Low Throughput	-	-	-	-	BIOGRID	Q96CT2	-	NP_443152	Q9UKV8	A4FVC0	NP_001158095|NP_036286	-	-	-	-	-	-	Homo sapiens	Homo sapiens
942091	4440	27161	110577	118041	-	-	MSI1	AGO2	-	EIF2C2|Q10	Affinity Capture-Western	physical	Li S (2014)	PUBMED:24778252	9606	9606	Low Throughput	-	-	-	-	BIOGRID	O43347	-	NP_002433	Q9UKV8	A4FVC0	NP_001158095|NP_036286	-	-	-	-	-	-	Homo sapiens	Homo sapiens
942092	23178	27161	116790	118041	-	-	PASK	AGO2	PASKIN|STK37	EIF2C2|Q10	Affinity Capture-Western	physical	Li S (2014)	PUBMED:24778252	9606	9606	Low Throughput	-	-	-	-	BIOGRID	Q96RG2	B7Z7R6|B7Z7V7	NP_001239048|NP_055963|NP_001239053|NP_001239049|NP_001239051	Q9UKV8	A4FVC0	NP_001158095|NP_036286	-	-	-	-	-	-	Homo sapiens	Homo sapiens
942093	27161	79596	118041	122736	-	-	AGO2	RNF219	EIF2C2|Q10	C13orf7	Affinity Capture-Western	physical	Li S (2014)	PUBMED:24778252	9606	9606	Low Throughput	-	-	-	-	BIOGRID	Q9UKV8	A4FVC0	NP_001158095|NP_036286	Q5W0B1	-	NP_078822	-	-	-	-	-	-	Homo sapiens	Homo sapiens
949222	2289	27161	108579	118041	RP3-340B19.6	-	FKBP5	AGO2	AIG6|FKBP51|FKBP54|P54|PPIase|Ptg-10	EIF2C2|Q10	Affinity Capture-Luminescence	physical	Taipale M (2014)	PUBMED:25036637	9606	9606	Low Throughput	-	-	-	-	BIOGRID	Q13451	Q2TA84	NP_001139249|NP_001139248|NP_001139247|NP_004108	Q9UKV8	A4FVC0	NP_001158095|NP_036286	-	-	-	-	-	-	Homo sapiens	Homo sapiens
949713	2289	27161	108579	118041	RP3-340B19.6	-	FKBP5	AGO2	AIG6|FKBP51|FKBP54|P54|PPIase|Ptg-10	EIF2C2|Q10	Affinity Capture-MS	physical	Taipale M (2014)	PUBMED:25036637	9606	9606	Low Throughput	-	-	-	-	BIOGRID	Q13451	Q2TA84	NP_001139249|NP_001139248|NP_001139247|NP_004108	Q9UKV8	A4FVC0	NP_001158095|NP_036286	-	-	-	-	-	-	Homo sapiens	Homo sapiens
950391	27161	1994	118041	108309	-	-	AGO2	ELAVL1	EIF2C2|Q10	ELAV1|HUR|Hua|MelG	Affinity Capture-Western	physical	Balkhi MY (2013)	PUBMED:23901138	9606	9606	Low Throughput	-	-	-	-	BIOGRID	Q9UKV8	A4FVC0	NP_001158095|NP_036286	Q15717	-	NP_001410	-	-	-	-	-	-	Homo sapiens	Homo sapiens
954432	11190	27161	116360	118041	RP3-477O4.2	-	CEP250	AGO2	C-NAP1|CEP2|CNAP1	EIF2C2|Q10	Affinity Capture-MS	physical	Fogeron ML (2013)	PUBMED:23443559	9606	9606	High Throughput	-	-	-	-	BIOGRID	Q9BV73	-	NP_001305148|NP_009117	Q9UKV8	A4FVC0	NP_001158095|NP_036286	-	-	-	-	-	-	Homo sapiens	Homo sapiens
1064273	648	27161	107116	118041	RP11-573G6.1	-	BMI1	AGO2	FLVI2/BMI1|PCGF4|RNF51	EIF2C2|Q10	Affinity Capture-MS	physical	Cao Q (2014)	PUBMED:24457600	9606	9606	High Throughput	-	-	-	-	BIOGRID	P35226	-	NP_005171	Q9UKV8	A4FVC0	NP_001158095|NP_036286	-	-	-	-	-	-	Homo sapiens	Homo sapiens
1238867	27161	23019	118041	116660	-	AD-005	AGO2	CNOT1	EIF2C2|Q10	CDC39|NOT1|NOT1H	Affinity Capture-Western	physical	Braun JE (2011)	PUBMED:21981923	9606	9606	Low Throughput	-	-	-	-	BIOGRID	Q9UKV8	A4FVC0	NP_001158095|NP_036286	A5YKK6	-	NP_057368|NP_996882|NP_001252541	-	-	-	-	-	-	Homo sapiens	Homo sapiens
1238868	27161	4848	118041	110910	-	HSPC131	AGO2	CNOT2	EIF2C2|Q10	CDC36|NOT2|NOT2H	Affinity Capture-Western	physical	Braun JE (2011)	PUBMED:21981923	9606	9606	Low Throughput	-	-	-	-	BIOGRID	Q9UKV8	A4FVC0	NP_001158095|NP_036286	Q9NZN8	B3KTL6|B2RDX7|A0A024RBD8|F8VV52	NP_055330|NP_001186231|NP_001186232	-	-	-	-	-	-	Homo sapiens	Homo sapiens
1238869	27161	57472	118041	121542	-	-	AGO2	CNOT6	EIF2C2|Q10	CCR4|Ccr4a	Affinity Capture-Western	physical	Braun JE (2011)	PUBMED:21981923	9606	9606	Low Throughput	-	-	-	-	BIOGRID	Q9UKV8	A4FVC0	NP_001158095|NP_036286	Q9ULM6	-	NP_056270|NP_001290170	-	-	-	-	-	-	Homo sapiens	Homo sapiens
1238870	27161	246175	118041	128873	-	-	AGO2	CNOT6L	EIF2C2|Q10	CCR4b	Affinity Capture-Western	physical	Braun JE (2011)	PUBMED:21981923	9606	9606	Low Throughput	-	-	-	-	BIOGRID	Q9UKV8	A4FVC0	NP_001158095|NP_036286	Q96LI5	B4E0K8	NP_001273719|NP_653172	-	-	-	-	-	-	Homo sapiens	Homo sapiens
1238871	27161	9337	118041	114744	-	-	AGO2	CNOT8	EIF2C2|Q10	CAF1|CALIF|Caf1b|POP2|hCAF1	Affinity Capture-Western	physical	Braun JE (2011)	PUBMED:21981923	9606	9606	Low Throughput	-	-	-	-	BIOGRID	Q9UKV8	A4FVC0	NP_001158095|NP_036286	Q9UFF9	B7Z9U0	NP_001288009|NP_004770|NP_001288012|NP_001288011|NP_001288003|NP_001288004|NP_001288015|NP_001288006|NP_001288002	-	-	-	-	-	-	Homo sapiens	Homo sapiens
1238872	27161	57690	118041	121716	-	-	AGO2	TNRC6C	EIF2C2|Q10	-	Affinity Capture-Western	physical	Braun JE (2011)	PUBMED:21981923	9606	9606	Low Throughput	-	-	-	-	BIOGRID	Q9UKV8	A4FVC0	NP_001158095|NP_036286	Q9HCJ0	-	NP_001136112|NP_061869	-	-	-	-	-	-	Homo sapiens	Homo sapiens
1257842	4914	27161	110969	118041	-	-	NTRK1	AGO2	MTC|TRK|TRK1|TRKA|Trk-A|p140-TrkA	EIF2C2|Q10	Affinity Capture-MS	physical	Emdal KB (2015)	PUBMED:25921289	9606	9606	High Throughput	-	-	-	-	BIOGRID	P04629	X5DR71	NP_001007793|NP_002520|NP_001012331	Q9UKV8	A4FVC0	NP_001158095|NP_036286	-	-	-	-	-	-	Homo sapiens	Homo sapiens
1415621	3428	27161	109654	118041	-	-	IFI16	AGO2	IFNGIP1|PYHIN2	EIF2C2|Q10	Affinity Capture-MS	physical	Diner BA (2015)	PUBMED:25693804	9606	9606	High Throughput	-	-	-	-	BIOGRID	Q16666	-	NP_001363516|NP_001363517|NP_005522|NP_001363521|NP_001363520|NP_001363518|NP_001351796|NP_001193496	Q9UKV8	A4FVC0	NP_001158095|NP_036286	-	-	-	-	-	-	Homo sapiens	Homo sapiens
1447656	27161	6895	118041	112758	-	-	AGO2	TARBP2	EIF2C2|Q10	LOQS|TRBP|TRBP1|TRBP2	Affinity Capture-MS	physical	Hein MY (2015)	PUBMED:26496610	9606	9606	High Throughput	-	-	interaction detected by quantitative BAC-GFP interactomics (QUBIC)	-	BIOGRID	Q9UKV8	A4FVC0	NP_001158095|NP_036286	Q15633	A0A024RB49	NP_599151|NP_599150|NP_004169	-	-	-	-	-	-	Homo sapiens	Homo sapiens
1448898	27161	8833	118041	114360	-	-	AGO2	GMPS	EIF2C2|Q10	-	Affinity Capture-MS	physical	Hein MY (2015)	PUBMED:26496610	9606	9606	High Throughput	-	-	interaction detected by quantitative BAC-GFP interactomics (QUBIC)	-	BIOGRID	Q9UKV8	A4FVC0	NP_001158095|NP_036286	P49915	-	NP_003866	-	-	-	-	-	-	Homo sapiens	Homo sapiens
1452204	27161	23405	118041	116978	-	-	AGO2	DICER1	EIF2C2|Q10	DCR1|Dicer|Dicer1e|HERNA|K12H4.8-LIKE|MNG1|RMSE2	Affinity Capture-MS	physical	Hein MY (2015)	PUBMED:26496610	9606	9606	High Throughput	-	-	interaction detected by quantitative BAC-GFP interactomics (QUBIC)	-	BIOGRID	Q9UKV8	A4FVC0	NP_001158095|NP_036286	Q9UPY3	-	NP_085124|NP_001182502|NP_001258211|NP_001278557|NP_803187	-	-	-	-	-	-	Homo sapiens	Homo sapiens
1521591	51185	27161	119360	118041	AD-006	-	CRBN	AGO2	MRT2|MRT2A	EIF2C2|Q10	Affinity Capture-MS	physical	Xu Q (2016)	PUBMED:27142104	9606	9606	High Throughput	-	-	-	-	BIOGRID	Q96SW2	A0A024R2H8	NP_001166953|NP_057386	Q9UKV8	A4FVC0	NP_001158095|NP_036286	-	-	-	-	-	-	Homo sapiens	Homo sapiens
1521594	51185	27161	119360	118041	AD-006	-	CRBN	AGO2	MRT2|MRT2A	EIF2C2|Q10	Affinity Capture-Western	physical	Xu Q (2016)	PUBMED:27142104	9606	9606	High Throughput	-	-	-	-	BIOGRID	Q96SW2	A0A024R2H8	NP_001166953|NP_057386	Q9UKV8	A4FVC0	NP_001158095|NP_036286	-	-	-	-	-	-	Homo sapiens	Homo sapiens
1521595	27161	51185	118041	119360	-	AD-006	AGO2	CRBN	EIF2C2|Q10	MRT2|MRT2A	Affinity Capture-Western	physical	Xu Q (2016)	PUBMED:27142104	9606	9606	High Throughput	-	-	-	-	BIOGRID	Q9UKV8	A4FVC0	NP_001158095|NP_036286	Q96SW2	A0A024R2H8	NP_001166953|NP_057386	-	-	-	-	-	-	Homo sapiens	Homo sapiens
1528174	9261	27161	114683	118041	-	-	MAPKAPK2	AGO2	MAPKAP-K2|MK-2|MK2	EIF2C2|Q10	Biochemical Activity	physical	Zeng Y (2008)	PUBMED:18476811	9606	9606	Low Throughput	-	Phosphorylation	Figure 6	-	BIOGRID	P49137	-	NP_004750|NP_116584	Q9UKV8	A4FVC0	NP_001158095|NP_036286	-	-	-	-	-	-	Homo sapiens	Homo sapiens
2206411	474	27161	106964	118041	-	-	ATOH1	AGO2	ATH1|HATH1|MATH-1|bHLHa14	EIF2C2|Q10	Affinity Capture-MS	physical	Cheng YF (2016)	PUBMED:27542412	9606	9606	Low Throughput	-	-	-	-	BIOGRID	Q92858	-	NP_005163	Q9UKV8	A4FVC0	NP_001158095|NP_036286	-	-	-	-	-	-	Homo sapiens	Homo sapiens
2207780	27161	406979	118041	135828	-	-	AGO2	MIR19A	EIF2C2|Q10	MIRN19A|hsa-mir-19a|miR-19a|miRNA19A	Protein-RNA	physical	Yamamoto K (2015)	PUBMED:26367773	9606	9606	Low Throughput	-	-	-	-	BIOGRID	Q9UKV8	A4FVC0	NP_001158095|NP_036286	-	-	-	-	-	-	-	-	-	Homo sapiens	Homo sapiens
2214919	2139	27161	108440	118041	RP5-890O15.2	-	EYA2	AGO2	EAB1	EIF2C2|Q10	Proximity Label-MS	physical	St-Denis N (2016)	PUBMED:27880917	9606	9606	High Throughput	-	-	BioID	-	BIOGRID	O00167	-	NP_005235|NP_742108	Q9UKV8	A4FVC0	NP_001158095|NP_036286	-	-	-	-	-	-	Homo sapiens	Homo sapiens
2296878	7316	27161	113164	118041	-	-	UBC	AGO2	HMG20	EIF2C2|Q10	Reconstituted Complex	physical	Zhang X (2017)	PUBMED:28190767	9606	9606	High Throughput	-	-	#LPPI|Chemically synthesized diubiquitin|Likely protein-protein interaction|Ubiquitin interactor affinity enrichment-mass spectrometry (UbIA-MS)	-	BIOGRID	P0CG48	-	NP_066289	Q9UKV8	A4FVC0	NP_001158095|NP_036286	BTO:0000567	HeLa cell	phenotype	-	-	-	Homo sapiens	Homo sapiens
2377353	7706	27161	113500	118041	-	-	TRIM25	AGO2	EFP|RNF147|Z147|ZNF147	EIF2C2|Q10	Affinity Capture-RNA	physical	Choudhury NR (2017)	PUBMED:29117863	9606	9606	High Throughput	-	-	-	-	BIOGRID	Q14258	-	NP_005073	Q9UKV8	A4FVC0	NP_001158095|NP_036286	-	-	-	-	-	-	Homo sapiens	Homo sapiens
2379947	10146	27161	115448	118041	-	-	G3BP1	AGO2	G3BP|HDH-VIII	EIF2C2|Q10	Affinity Capture-MS	physical	Jain S (2016)	PUBMED:26777405	9606	9606	High Throughput	-	-	-	-	BIOGRID	Q13283	Q5U0Q1|Q6ZP53	NP_005745|NP_938405	Q9UKV8	A4FVC0	NP_001158095|NP_036286	-	-	-	-	-	-	Homo sapiens	Homo sapiens
2382163	7528	27161	113360	118041	-	-	YY1	AGO2	DELTA|INO80S|NF-E1|UCRBP|YIN-YANG-1	EIF2C2|Q10	Affinity Capture-Western	physical	Chu YY (2017)	PUBMED:29120412	9606	9606	Low Throughput	-	-	-	-	BIOGRID	P25490	-	NP_003394	Q9UKV8	A4FVC0	NP_001158095|NP_036286	-	-	-	-	-	-	Homo sapiens	Homo sapiens
2383619	672	27161	107140	118041	-	-	BRCA1	AGO2	BRCAI|BRCC1|BROVCA1|FANCS|IRIS|PNCA4|PPP1R53|PSCP|RNF53	EIF2C2|Q10	Affinity Capture-MS	physical	Ertych N (2016)	PUBMED:26831064	9606	9606	High Throughput	-	-	-	-	BIOGRID	P38398	E9PFZ0|A0A024R1V0	NP_009229|NP_009228|NP_009230|NP_009231|NP_009225	Q9UKV8	A4FVC0	NP_001158095|NP_036286	-	-	-	-	-	-	Homo sapiens	Homo sapiens
2385141	4961456	27161	1776959	118041	HHV8GK18_gp07	-	ORF10	AGO2	-	EIF2C2|Q10	Affinity Capture-MS	physical	Davis ZH (2015)	PUBMED:25544563	37296	9606	High Throughput	-	-	-	-	BIOGRID	Q2HRC9	-	YP_001129356	Q9UKV8	A4FVC0	NP_001158095|NP_036286	-	-	-	-	-	-	Human Herpesvirus 8	Homo sapiens
2398924	3191	27161	109432	118041	P/OKcl.14	-	HNRNPL	AGO2	HNRPL|hnRNP-L	EIF2C2|Q10	Affinity Capture-RNA	physical	Fei T (2017)	PUBMED:28611215	9606	9606	High Throughput	-	-	-	-	BIOGRID	P14866	Q6NTA2	NP_001524|NP_001005335|NP_001372580	Q9UKV8	A4FVC0	NP_001158095|NP_036286	-	-	-	-	-	-	Homo sapiens	Homo sapiens
2469187	51366	27161	119501	118041	-	-	UBR5	AGO2	DD5|EDD|EDD1|HYD	EIF2C2|Q10	Affinity Capture-Western	physical	Cho JH (2017)	PUBMED:28559278	9606	9606	Low Throughput	-	-	-	-	BIOGRID	O95071	E7EMW7	NP_056986|NP_001269802	Q9UKV8	A4FVC0	NP_001158095|NP_036286	-	-	-	-	-	-	Homo sapiens	Homo sapiens
2473664	9325	27161	114735	118041	-	-	TRIP4	AGO2	ASC-1|ASC1|HsT17391|ZC2HC5	EIF2C2|Q10	Affinity Capture-MS	physical	Rosenbluh J (2016)	PUBMED:27684187	9606	9606	High Throughput	-	-	High-credibility protein interactions were identified using draft-PPI and a method for protein interaction credibility scoring (ICS).	-	BIOGRID	Q15650	-	NP_057297|NP_001308853	Q9UKV8	A4FVC0	NP_001158095|NP_036286	-	-	-	-	-	-	Homo sapiens	Homo sapiens
2474286	27161	6502	118041	112393	-	-	AGO2	SKP2	EIF2C2|Q10	FBL1|FBXL1|FLB1|p45	Affinity Capture-RNA	physical	Yan J (2017)	PUBMED:28624440	9606	9606	Low Throughput	-	-	-	-	BIOGRID	Q9UKV8	A4FVC0	NP_001158095|NP_036286	Q13309	A0A024R069	NP_116026|NP_001230049|NP_005974	-	-	-	-	-	-	Homo sapiens	Homo sapiens
2474287	27161	1027	118041	107461	-	-	AGO2	CDKN1B	EIF2C2|Q10	CDKN4|KIP1|MEN1B|MEN4|P27KIP1	Affinity Capture-RNA	physical	Yan J (2017)	PUBMED:28624440	9606	9606	Low Throughput	-	-	-	-	BIOGRID	Q9UKV8	A4FVC0	NP_001158095|NP_036286	P46527	Q6I9V6	NP_004055	-	-	-	-	-	-	Homo sapiens	Homo sapiens
2474288	27161	406991	118041	135840	-	-	AGO2	MIR21	EIF2C2|Q10	MIRN21|hsa-mir-21|miR-21|miRNA21	Affinity Capture-RNA	physical	Yan J (2017)	PUBMED:28624440	9606	9606	Low Throughput	-	-	-	-	BIOGRID	Q9UKV8	A4FVC0	NP_001158095|NP_036286	-	-	-	-	-	-	-	-	-	Homo sapiens	Homo sapiens
2489433	9646	27161	115004	118041	-	-	CTR9	AGO2	SH2BP1|TSBP|p150|p150TSP	EIF2C2|Q10	Affinity Capture-Western	physical	Portnoy V (2016)	PUBMED:26902284	9606	9606	Low Throughput	-	-	-	-	BIOGRID	Q6PD62	-	NP_055448|NP_001333208	Q9UKV8	A4FVC0	NP_001158095|NP_036286	-	-	-	-	-	-	Homo sapiens	Homo sapiens
2489436	1660	27161	108025	118041	-	-	DHX9	AGO2	DDX9|LKP|NDH2|NDHII|RHA	EIF2C2|Q10	Affinity Capture-Western	physical	Portnoy V (2016)	PUBMED:26902284	9606	9606	Low Throughput	-	-	-	-	BIOGRID	Q08211	B3KU66	NP_001348	Q9UKV8	A4FVC0	NP_001158095|NP_036286	-	-	-	-	-	-	Homo sapiens	Homo sapiens
2489439	27161	1660	118041	108025	-	-	AGO2	DHX9	EIF2C2|Q10	DDX9|LKP|NDH2|NDHII|RHA	Affinity Capture-Western	physical	Portnoy V (2016)	PUBMED:26902284	9606	9606	Low Throughput	-	-	-	-	BIOGRID	Q9UKV8	A4FVC0	NP_001158095|NP_036286	Q08211	B3KU66	NP_001348	-	-	-	-	-	-	Homo sapiens	Homo sapiens
2489440	27161	9646	118041	115004	-	-	AGO2	CTR9	EIF2C2|Q10	SH2BP1|TSBP|p150|p150TSP	Affinity Capture-Western	physical	Portnoy V (2016)	PUBMED:26902284	9606	9606	Low Throughput	-	-	-	-	BIOGRID	Q9UKV8	A4FVC0	NP_001158095|NP_036286	Q6PD62	-	NP_055448|NP_001333208	-	-	-	-	-	-	Homo sapiens	Homo sapiens
2489441	27161	54623	118041	120081	-	-	AGO2	PAF1	EIF2C2|Q10	F23149_1|PD2	Affinity Capture-Western	physical	Portnoy V (2016)	PUBMED:26902284	9606	9606	Low Throughput	-	-	-	-	BIOGRID	Q9UKV8	A4FVC0	NP_001158095|NP_036286	Q8N7H5	A0A024R0H6	NP_061961|NP_001243755	-	-	-	-	-	-	Homo sapiens	Homo sapiens
2489442	27161	5094	118041	111127	-	-	AGO2	PCBP2	EIF2C2|Q10	HNRNPE2|HNRPE2|hnRNP-E2	Affinity Capture-Western	physical	Portnoy V (2016)	PUBMED:26902284	9606	9606	Low Throughput	-	-	-	-	BIOGRID	Q9UKV8	A4FVC0	NP_001158095|NP_036286	Q15366	-	NP_001122383|NP_001122386|NP_001122384|NP_001122385|NP_001092090|NP_005007|NP_114366	-	-	-	-	-	-	Homo sapiens	Homo sapiens
2489443	27161	5430	118041	111426	-	-	AGO2	POLR2A	EIF2C2|Q10	POLR2|POLRA|RPB1|RPBh1|RPO2|RPOL2|RpIILS|hRPB220|hsRPB1	Affinity Capture-Western	physical	Portnoy V (2016)	PUBMED:26902284	9606	9606	Low Throughput	-	-	-	-	BIOGRID	Q9UKV8	A4FVC0	NP_001158095|NP_036286	P24928	-	NP_000928	-	-	-	-	-	-	Homo sapiens	Homo sapiens
2494653	7124	27161	112979	118041	DADB-70P7.1	-	TNF	AGO2	DIF|TNF-alpha|TNFA|TNFSF2	EIF2C2|Q10	Affinity Capture-MS	physical	Kupka S (2016)	PUBMED:27545878	9606	9606	High Throughput	-	-	-	-	BIOGRID	P01375	Q5STB3	NP_000585	Q9UKV8	A4FVC0	NP_001158095|NP_036286	-	-	-	-	-	-	Homo sapiens	Homo sapiens
2498138	83732	27161	123743	118041	RP11-288G3.1	-	RIOK1	AGO2	AD034|RRP10|bA288G3.1	EIF2C2|Q10	Affinity Capture-MS	physical	Guderian G (2011)	PUBMED:21081503	9606	9606	High Throughput	-	-	-	-	BIOGRID	Q9BRS2	Q9H2L9	NP_694550|NP_001335123|NP_113668	Q9UKV8	A4FVC0	NP_001158095|NP_036286	-	-	-	-	-	-	Homo sapiens	Homo sapiens
2513411	27161	57448	118041	121521	-	-	AGO2	BIRC6	EIF2C2|Q10	APOLLON|BRUCE	Affinity Capture-RNA	physical	Yu CY (2017)	PUBMED:29074849	9606	9606	Low Throughput	-	-	circular BIRC6 RNA is co-immunoprecipitated when AGO2 protein is pulled down	-	BIOGRID	Q9UKV8	A4FVC0	NP_001158095|NP_036286	Q9NR09	-	NP_057336|NP_001365054	-	-	-	-	-	-	Homo sapiens	Homo sapiens
2518984	2100	27161	108404	118041	-	-	ESR2	AGO2	ER-BETA|ESR-BETA|ESRB|ESTRB|Erb|NR3A2	EIF2C2|Q10	Affinity Capture-MS	physical	Giurato G (2018)	PUBMED:29509190	9606	9606	High Throughput	-	-	-	-	BIOGRID	Q92731	Q0PTK2|Q7LCB3|F1D8N3	NP_001201832|NP_001428|NP_001201831|NP_001278641|NP_001035365|NP_001278652|NP_001258805|NP_001258806	Q9UKV8	A4FVC0	NP_001158095|NP_036286	-	-	-	-	-	-	Homo sapiens	Homo sapiens
2521040	2100	27161	108404	118041	-	-	ESR2	AGO2	ER-BETA|ESR-BETA|ESRB|ESTRB|Erb|NR3A2	EIF2C2|Q10	Affinity Capture-Western	physical	Giurato G (2018)	PUBMED:29509190	9606	9606	Low Throughput	-	-	-	-	BIOGRID	Q92731	Q0PTK2|Q7LCB3|F1D8N3	NP_001201832|NP_001428|NP_001201831|NP_001278641|NP_001035365|NP_001278652|NP_001258805|NP_001258806	Q9UKV8	A4FVC0	NP_001158095|NP_036286	-	-	-	-	-	-	Homo sapiens	Homo sapiens
2525998	5538	27161	111530	118041	RP11-115D7.2	-	PPT1	AGO2	CLN1|INCL|PPT	EIF2C2|Q10	Affinity Capture-MS	physical	Scifo E (2015)	PUBMED:26217791	9606	9606	High Throughput	-	-	-	-	BIOGRID	P50897	-	NP_000301|NP_001136076	Q9UKV8	A4FVC0	NP_001158095|NP_036286	-	-	-	-	-	-	Homo sapiens	Homo sapiens
2526720	27161	574411	118041	299908	-	-	AGO2	MIR451A	EIF2C2|Q10	MIR451|MIRN451|hsa-mir-451|hsa-mir-451a	Affinity Capture-RNA	physical	Azzouzi I (2015)	PUBMED:25681748	9606	9606	High Throughput	-	-	-	-	BIOGRID	Q9UKV8	A4FVC0	NP_001158095|NP_036286	-	-	-	-	-	-	-	-	-	Homo sapiens	Homo sapiens
2526721	27161	7534	118041	113366	-	-	AGO2	YWHAZ	EIF2C2|Q10	14-3-3-zeta|HEL-S-3|HEL4|KCIP-1|YWHAD	Affinity Capture-RNA	physical	Azzouzi I (2015)	PUBMED:25681748	9606	9606	Low Throughput	-	-	-	-	BIOGRID	Q9UKV8	A4FVC0	NP_001158095|NP_036286	P63104	D0PNI1	NP_003397|NP_001129174|NP_001129171|NP_001129172|NP_001129173|NP_663723	-	-	-	-	-	-	Homo sapiens	Homo sapiens
2526722	27161	27161	118041	118041	-	-	AGO2	AGO2	EIF2C2|Q10	EIF2C2|Q10	Affinity Capture-MS	physical	Azzouzi I (2015)	PUBMED:25681748	9606	9606	High Throughput	-	-	-	-	BIOGRID	Q9UKV8	A4FVC0	NP_001158095|NP_036286	Q9UKV8	A4FVC0	NP_001158095|NP_036286	-	-	-	-	-	-	Homo sapiens	Homo sapiens
2526723	27161	4628	118041	110713	-	-	AGO2	MYH10	EIF2C2|Q10	NMMHC-IIB|NMMHCB	Affinity Capture-MS	physical	Azzouzi I (2015)	PUBMED:25681748	9606	9606	High Throughput	-	-	-	-	BIOGRID	Q9UKV8	A4FVC0	NP_001158095|NP_036286	P35580	G1UI33	NP_005955|NP_001243024|NP_001362195|NP_001242941	-	-	-	-	-	-	Homo sapiens	Homo sapiens
2526724	27161	1785	118041	108122	-	-	AGO2	DNM2	EIF2C2|Q10	CMT2M|CMTDI1|CMTDIB|DI-CMTB|DYN2|DYNII|LCCS5	Affinity Capture-MS	physical	Azzouzi I (2015)	PUBMED:25681748	9606	9606	High Throughput	-	-	-	-	BIOGRID	Q9UKV8	A4FVC0	NP_001158095|NP_036286	P50570	Q8N1K8	NP_001177645|NP_004936|NP_001005360|NP_001005361|NP_001005362	-	-	-	-	-	-	Homo sapiens	Homo sapiens
2526725	27161	4627	118041	110712	-	RP1-68O2.1	AGO2	MYH9	EIF2C2|Q10	BDPLT6|DFNA17|EPSTS|FTNS|MHA|NMHC-II-A|NMMHC-IIA|NMMHCA	Affinity Capture-MS	physical	Azzouzi I (2015)	PUBMED:25681748	9606	9606	High Throughput	-	-	-	-	BIOGRID	Q9UKV8	A4FVC0	NP_001158095|NP_036286	P35579	A0A024R1N1	NP_002464	-	-	-	-	-	-	Homo sapiens	Homo sapiens
2526726	27161	57410	118041	121512	-	HT019	AGO2	SCYL1	EIF2C2|Q10	GKLP|NKTL|NTKL|P105|TAPK|TEIF|TRAP	Affinity Capture-MS	physical	Azzouzi I (2015)	PUBMED:25681748	9606	9606	High Throughput	-	-	-	-	BIOGRID	Q9UKV8	A4FVC0	NP_001158095|NP_036286	Q96KG9	E9PK59	NP_001041683|NP_065731	-	-	-	-	-	-	Homo sapiens	Homo sapiens
2526727	27161	4635	118041	110719	-	PRO1957	AGO2	MYL4	EIF2C2|Q10	ALC1|AMLC|GT1	Affinity Capture-MS	physical	Azzouzi I (2015)	PUBMED:25681748	9606	9606	High Throughput	-	-	-	-	BIOGRID	Q9UKV8	A4FVC0	NP_001158095|NP_036286	P12829	-	NP_001002841|NP_002467	-	-	-	-	-	-	Homo sapiens	Homo sapiens
2526728	27161	51429	118041	119535	-	RP11-266C7.10-001	AGO2	SNX9	EIF2C2|Q10	SDP1|SH3PX1|SH3PXD3A|WISP	Affinity Capture-MS	physical	Azzouzi I (2015)	PUBMED:25681748	9606	9606	High Throughput	-	-	-	-	BIOGRID	Q9UKV8	A4FVC0	NP_001158095|NP_036286	Q9Y5X1	-	NP_057308	-	-	-	-	-	-	Homo sapiens	Homo sapiens
2526729	27161	3320	118041	109552	-	-	AGO2	HSP90AA1	EIF2C2|Q10	EL52|HSP86|HSP89A|HSP90A|HSP90N|HSPC1|HSPCA|HSPCAL1|HSPCAL4|HSPN|Hsp89|Hsp90|LAP-2|LAP2	Affinity Capture-MS	physical	Azzouzi I (2015)	PUBMED:25681748	9606	9606	High Throughput	-	-	-	-	BIOGRID	Q9UKV8	A4FVC0	NP_001158095|NP_036286	P07900	Q86SX1|K9JA46	NP_005339|NP_001017963	-	-	-	-	-	-	Homo sapiens	Homo sapiens
2526730	27161	5813	118041	111772	-	hCG_45299	AGO2	PURA	EIF2C2|Q10	PUR-ALPHA|PUR1|PURALPHA	Affinity Capture-MS	physical	Azzouzi I (2015)	PUBMED:25681748	9606	9606	High Throughput	-	-	-	-	BIOGRID	Q9UKV8	A4FVC0	NP_001158095|NP_036286	Q00577	-	NP_005850	-	-	-	-	-	-	Homo sapiens	Homo sapiens
2526731	27161	8531	118041	114101	-	-	AGO2	YBX3	EIF2C2|Q10	CSDA|CSDA1|DBPA|ZONAB	Affinity Capture-MS	physical	Azzouzi I (2015)	PUBMED:25681748	9606	9606	High Throughput	-	-	-	-	BIOGRID	Q9UKV8	A4FVC0	NP_001158095|NP_036286	P16989	A0A024RAV4|A0A024RAQ1	NP_003642|NP_001138898	-	-	-	-	-	-	Homo sapiens	Homo sapiens
2526732	27161	4904	118041	110959	-	-	AGO2	YBX1	EIF2C2|Q10	BP-8|CSDA2|CSDB|DBPB|MDR-NF1|NSEP-1|NSEP1|YB-1|YB1	Affinity Capture-MS	physical	Azzouzi I (2015)	PUBMED:25681748	9606	9606	High Throughput	-	-	-	-	BIOGRID	Q9UKV8	A4FVC0	NP_001158095|NP_036286	P67809	-	NP_004550	-	-	-	-	-	-	Homo sapiens	Homo sapiens
2526733	27161	160	118041	106669	-	-	AGO2	AP2A1	EIF2C2|Q10	ADTAA|AP2-ALPHA|CLAPA1	Affinity Capture-MS	physical	Azzouzi I (2015)	PUBMED:25681748	9606	9606	High Throughput	-	-	-	-	BIOGRID	Q9UKV8	A4FVC0	NP_001158095|NP_036286	O95782	-	NP_570603|NP_055018	-	-	-	-	-	-	Homo sapiens	Homo sapiens
2526734	27161	7251	118041	113102	-	-	AGO2	TSG101	EIF2C2|Q10	TSG10|VPS23	Affinity Capture-MS	physical	Azzouzi I (2015)	PUBMED:25681748	9606	9606	High Throughput	-	-	-	-	BIOGRID	Q9UKV8	A4FVC0	NP_001158095|NP_036286	Q99816	-	NP_006283	-	-	-	-	-	-	Homo sapiens	Homo sapiens
2526735	27161	55048	118041	120371	-	-	AGO2	VPS37C	EIF2C2|Q10	-	Affinity Capture-MS	physical	Azzouzi I (2015)	PUBMED:25681748	9606	9606	High Throughput	-	-	-	-	BIOGRID	Q9UKV8	A4FVC0	NP_001158095|NP_036286	A5D8V6	-	NP_060436	-	-	-	-	-	-	Homo sapiens	Homo sapiens
2526736	27161	163	118041	106672	-	-	AGO2	AP2B1	EIF2C2|Q10	ADTB2|AP105B|AP2-BETA|CLAPB1	Affinity Capture-MS	physical	Azzouzi I (2015)	PUBMED:25681748	9606	9606	High Throughput	-	-	-	-	BIOGRID	Q9UKV8	A4FVC0	NP_001158095|NP_036286	P63010	Q96EL6	NP_001273|NP_001025177	-	-	-	-	-	-	Homo sapiens	Homo sapiens
2526737	27161	10342	118041	115624	-	-	AGO2	TFG	EIF2C2|Q10	HMSNP|SPG57|TF6|TRKT3	Affinity Capture-MS	physical	Azzouzi I (2015)	PUBMED:25681748	9606	9606	High Throughput	-	-	-	-	BIOGRID	Q9UKV8	A4FVC0	NP_001158095|NP_036286	Q92734	Q05BK6	NP_001182407|NP_006061|NP_001007566|NP_001182408	-	-	-	-	-	-	Homo sapiens	Homo sapiens
2526738	27161	5213	118041	111234	-	-	AGO2	PFKM	EIF2C2|Q10	ATP-PFK|GSD7|PFK-1|PFK1|PFKA|PFKX|PPP1R122	Affinity Capture-MS	physical	Azzouzi I (2015)	PUBMED:25681748	9606	9606	High Throughput	-	-	-	-	BIOGRID	Q9UKV8	A4FVC0	NP_001158095|NP_036286	P08237	A0A024R0Y5	NP_001341667|NP_001350548|NP_001160160|NP_000280|NP_001341664|NP_001160159|NP_001160158|NP_001341676|NP_001341668|NP_001341669|NP_001341675|NP_001341673|NP_001341672|NP_001341671|NP_001341670|NP_001341677|NP_001341665|NP_001341666|NP_001341674	-	-	-	-	-	-	Homo sapiens	Homo sapiens
2526739	27161	10146	118041	115448	-	-	AGO2	G3BP1	EIF2C2|Q10	G3BP|HDH-VIII	Affinity Capture-MS	physical	Azzouzi I (2015)	PUBMED:25681748	9606	9606	High Throughput	-	-	-	-	BIOGRID	Q9UKV8	A4FVC0	NP_001158095|NP_036286	Q13283	Q5U0Q1|Q6ZP53	NP_005745|NP_938405	-	-	-	-	-	-	Homo sapiens	Homo sapiens
2526740	27161	23352	118041	116934	-	RP5-1126H10.1	AGO2	UBR4	EIF2C2|Q10	RBAF600|ZUBR1|p600	Affinity Capture-MS	physical	Azzouzi I (2015)	PUBMED:25681748	9606	9606	High Throughput	-	-	-	-	BIOGRID	Q9UKV8	A4FVC0	NP_001158095|NP_036286	Q5T4S7	-	NP_065816	-	-	-	-	-	-	Homo sapiens	Homo sapiens
2526741	27161	26130	118041	117568	-	RP11-184B22.1	AGO2	GAPVD1	EIF2C2|Q10	GAPEX5|GAPex-5|RAP6	Affinity Capture-MS	physical	Azzouzi I (2015)	PUBMED:25681748	9606	9606	High Throughput	-	-	-	-	BIOGRID	Q9UKV8	A4FVC0	NP_001158095|NP_036286	Q14C86	A0A024R875|B4DGD8|A0A024R862|A0A024R8A2	NP_001341228|NP_001341229|NP_001341223|NP_001269609|NP_001269608|NP_001341224|NP_001341222|NP_001341230|NP_001269610|NP_001341225|NP_001341226|NP_001341227|NP_056450|NP_001317706|NP_001317707	-	-	-	-	-	-	Homo sapiens	Homo sapiens
2526742	27161	2	118041	106524	-	-	AGO2	A2M	EIF2C2|Q10	A2MD|CPAMD5|FWP007|S863-7	Affinity Capture-MS	physical	Azzouzi I (2015)	PUBMED:25681748	9606	9606	High Throughput	-	-	-	-	BIOGRID	Q9UKV8	A4FVC0	NP_001158095|NP_036286	P01023	-	NP_000005	-	-	-	-	-	-	Homo sapiens	Homo sapiens
2526743	27161	55466	118041	120675	-	-	AGO2	DNAJA4	EIF2C2|Q10	MST104|MSTP104|PRO1472	Affinity Capture-MS	physical	Azzouzi I (2015)	PUBMED:25681748	9606	9606	High Throughput	-	-	-	-	BIOGRID	Q9UKV8	A4FVC0	NP_001158095|NP_036286	Q8WW22	Q69YX3	NP_001123655|NP_001123654|NP_061072	-	-	-	-	-	-	Homo sapiens	Homo sapiens
2526744	27161	1175	118041	107589	-	-	AGO2	AP2S1	EIF2C2|Q10	AP17|CLAPS2|FBH3|FBHOk|HHC3	Affinity Capture-MS	physical	Azzouzi I (2015)	PUBMED:25681748	9606	9606	High Throughput	-	-	-	-	BIOGRID	Q9UKV8	A4FVC0	NP_001158095|NP_036286	P53680	X6R390|M0R0N4|M0QYZ2	NP_004060|NP_001288010|NP_067586|NP_001288005|NP_001288007	-	-	-	-	-	-	Homo sapiens	Homo sapiens
2526745	27161	5606	118041	111592	-	-	AGO2	MAP2K3	EIF2C2|Q10	MAPKK3|MEK3|MKK3|PRKMK3|SAPKK-2|SAPKK2	Affinity Capture-MS	physical	Azzouzi I (2015)	PUBMED:25681748	9606	9606	High Throughput	-	-	-	-	BIOGRID	Q9UKV8	A4FVC0	NP_001158095|NP_036286	P46734	Q6FI23	NP_001303261|NP_002747|NP_659731	-	-	-	-	-	-	Homo sapiens	Homo sapiens
2526746	27161	84541	118041	124128	-	-	AGO2	KBTBD8	EIF2C2|Q10	TA-KRP	Affinity Capture-MS	physical	Azzouzi I (2015)	PUBMED:25681748	9606	9606	High Throughput	-	-	-	-	BIOGRID	Q9UKV8	A4FVC0	NP_001158095|NP_036286	Q8NFY9	-	NP_115894	-	-	-	-	-	-	Homo sapiens	Homo sapiens
2526747	27161	56829	118041	121203	-	PRO1677	AGO2	ZC3HAV1	EIF2C2|Q10	ARTD13|FLB6421|PARP13|ZAP|ZC3H2|ZC3HDC2	Affinity Capture-MS	physical	Azzouzi I (2015)	PUBMED:25681748	9606	9606	High Throughput	-	-	-	-	BIOGRID	Q9UKV8	A4FVC0	NP_001158095|NP_036286	Q7Z2W4	C9J6P4	NP_064504|NP_001350420|NP_078901	-	-	-	-	-	-	Homo sapiens	Homo sapiens
2526748	27161	3635	118041	109847	-	-	AGO2	INPP5D	EIF2C2|Q10	SHIP|SHIP-1|SHIP1|SIP-145|hp51CN|p150Ship	Affinity Capture-MS	physical	Azzouzi I (2015)	PUBMED:25681748	9606	9606	High Throughput	-	-	-	-	BIOGRID	Q9UKV8	A4FVC0	NP_001158095|NP_036286	Q92835	-	NP_001017915|NP_005532	-	-	-	-	-	-	Homo sapiens	Homo sapiens
2528801	10551	27161	115802	118041	UNQ515/PRO1030	-	AGR2	AGO2	AG2|GOB-4|HAG-2|HEL-S-116|PDIA17|XAG-2	EIF2C2|Q10	Proximity Label-MS	physical	Tiemann K (2018)	PUBMED:30575818	9606	9606	High Throughput	-	-	-	-	BIOGRID	O95994	Q4JM46	NP_006399	Q9UKV8	A4FVC0	NP_001158095|NP_036286	-	-	-	-	-	-	Homo sapiens	Homo sapiens
2535647	27327	27161	118141	118041	-	-	TNRC6A	AGO2	CAGH26|GW1|GW182|TNRC6	EIF2C2|Q10	Affinity Capture-MS	physical	Hicks JA (2017)	PUBMED:28813667	9606	9606	High Throughput	-	-	samples treated with DNase|samples treated with turbonuclease	-	BIOGRID	Q8NDV7	-	NP_055309|NP_001317449|NP_001338779	Q9UKV8	A4FVC0	NP_001158095|NP_036286	-	-	-	-	-	-	Homo sapiens	Homo sapiens
2535703	27327	27161	118141	118041	-	-	TNRC6A	AGO2	CAGH26|GW1|GW182|TNRC6	EIF2C2|Q10	Affinity Capture-Western	physical	Hicks JA (2017)	PUBMED:28813667	9606	9606	Low Throughput	-	-	-	-	BIOGRID	Q8NDV7	-	NP_055309|NP_001317449|NP_001338779	Q9UKV8	A4FVC0	NP_001158095|NP_036286	-	-	-	-	-	-	Homo sapiens	Homo sapiens
2535704	27161	27327	118041	118141	-	-	AGO2	TNRC6A	EIF2C2|Q10	CAGH26|GW1|GW182|TNRC6	Affinity Capture-Western	physical	Hicks JA (2017)	PUBMED:28813667	9606	9606	Low Throughput	-	-	-	-	BIOGRID	Q9UKV8	A4FVC0	NP_001158095|NP_036286	Q8NDV7	-	NP_055309|NP_001317449|NP_001338779	-	-	-	-	-	-	Homo sapiens	Homo sapiens
2535708	27161	5929	118041	111864	-	-	AGO2	RBBP5	EIF2C2|Q10	RBQ3|SWD1	Affinity Capture-Western	physical	Hicks JA (2017)	PUBMED:28813667	9606	9606	Low Throughput	-	-	-	-	BIOGRID	Q9UKV8	A4FVC0	NP_001158095|NP_036286	Q15291	B4DLF8|A0A024R9B5	NP_001180202|NP_001180201|NP_005048	-	-	-	-	-	-	Homo sapiens	Homo sapiens
2535716	27161	23019	118041	116660	-	AD-005	AGO2	CNOT1	EIF2C2|Q10	CDC39|NOT1|NOT1H	Affinity Capture-Western	physical	Hicks JA (2017)	PUBMED:28813667	9606	9606	Low Throughput	-	-	-	-	BIOGRID	Q9UKV8	A4FVC0	NP_001158095|NP_036286	A5YKK6	-	NP_057368|NP_996882|NP_001252541	-	-	-	-	-	-	Homo sapiens	Homo sapiens
2535722	27327	27161	118141	118041	-	-	TNRC6A	AGO2	CAGH26|GW1|GW182|TNRC6	EIF2C2|Q10	Co-fractionation	physical	Hicks JA (2017)	PUBMED:28813667	9606	9606	Low Throughput	-	-	-	-	BIOGRID	Q8NDV7	-	NP_055309|NP_001317449|NP_001338779	Q9UKV8	A4FVC0	NP_001158095|NP_036286	-	-	-	-	-	-	Homo sapiens	Homo sapiens
2542097	4609	27161	110694	118041	-	-	MYC	AGO2	MRTL|MYCC|bHLHe39|c-Myc	EIF2C2|Q10	Affinity Capture-MS	physical	Heidelberger JB (2018)	PUBMED:29467282	9606	9606	High Throughput	-	-	-	-	BIOGRID	P01106	-	NP_002458|NP_001341799	Q9UKV8	A4FVC0	NP_001158095|NP_036286	-	-	-	-	-	-	Homo sapiens	Homo sapiens
2542580	27161	146057	118041	126962	-	-	AGO2	TTBK2	EIF2C2|Q10	SCA11|TTBK	Affinity Capture-RNA	physical	Zheng J (2017)	PUBMED:28219405	9606	9606	Low Throughput	-	-	-	-	BIOGRID	Q9UKV8	A4FVC0	NP_001158095|NP_036286	Q6IQ55	Q8IWY7	NP_775771	-	-	-	-	-	-	Homo sapiens	Homo sapiens
2542581	27161	406999	118041	135848	-	-	AGO2	MIR217	EIF2C2|Q10	MIRN217|mir-217	Affinity Capture-RNA	physical	Zheng J (2017)	PUBMED:28219405	9606	9606	Low Throughput	-	-	-	-	BIOGRID	Q9UKV8	A4FVC0	NP_001158095|NP_036286	-	-	-	-	-	-	-	-	-	Homo sapiens	Homo sapiens
2543928	27161	283460	118041	129570	-	-	AGO2	HNF1A-AS1	EIF2C2|Q10	C12orf27|NCRNA00262	Affinity Capture-RNA	physical	Liu HT (2018)	PUBMED:30185552	9606	9606	Low Throughput	-	-	-	-	BIOGRID	Q9UKV8	A4FVC0	NP_001158095|NP_036286	-	-	-	-	-	-	-	-	-	Homo sapiens	Homo sapiens
2543929	27161	997	118041	107432	-	-	AGO2	CDC34	EIF2C2|Q10	E2-CDC34|UBC3|UBCH3|UBE2R1	Affinity Capture-RNA	physical	Liu HT (2018)	PUBMED:30185552	9606	9606	Low Throughput	-	-	-	-	BIOGRID	Q9UKV8	A4FVC0	NP_001158095|NP_036286	P49427	A0A024R1Z1	NP_004350	-	-	-	-	-	-	Homo sapiens	Homo sapiens
2559640	9804	27161	115144	118041	RP4-597N16.2	-	TOMM20	AGO2	MAS20|MOM19|TOM20	EIF2C2|Q10	Proximity Label-MS	physical	Liu X (2018)	PUBMED:29568061	9606	9606	High Throughput	-	-	-	-	BIOGRID	Q15388	A0A024R3W2	NP_055580	Q9UKV8	A4FVC0	NP_001158095|NP_036286	-	-	-	-	-	-	Homo sapiens	Homo sapiens
2564725	25962	27161	117452	118041	MSTP054	-	KIAA1429	AGO2	fSAP121	EIF2C2|Q10	Affinity Capture-RNA	physical	Yue Y (2018)	PUBMED:29507755	9606	9606	High Throughput	-	-	The RNA of the 'hit' genes was identified in an RIP-seq (RNA immunoprecipitation sequencing) experiment using the 'bait' protein, VIRMA.	-	BIOGRID	Q69YN4	-	NP_056311|NP_892121	Q9UKV8	A4FVC0	NP_001158095|NP_036286	-	-	-	-	-	-	Homo sapiens	Homo sapiens
2571410	54542	27161	120029	118041	RP11-163B6.3	-	RC3H2	AGO2	MNAB|RNF164	EIF2C2|Q10	Affinity Capture-MS	physical	Choi J (2018)	PUBMED:30209976	9606	9606	High Throughput	-	-	-	-	BIOGRID	Q9HBD1	A0A024R899	NP_001094058|NP_061323	Q9UKV8	A4FVC0	NP_001158095|NP_036286	-	-	-	-	-	-	Homo sapiens	Homo sapiens
2593079	5245	27161	111264	118041	-	-	PHB	AGO2	HEL-215|HEL-S-54e|PHB1	EIF2C2|Q10	Affinity Capture-MS	physical	Xu Y (2016)	PUBMED:27025967	9606	9606	High Throughput	-	-	-	-	BIOGRID	P35232	Q53FV0|A8K401	NP_001268644|NP_001268425|NP_001268426|NP_002625	Q9UKV8	A4FVC0	NP_001158095|NP_036286	-	-	-	-	-	-	Homo sapiens	Homo sapiens
2596255	29066	27161	118841	118041	HSPC055	-	ZC3H7A	AGO2	ZC3H7|ZC3HDC7	EIF2C2|Q10	Proximity Label-MS	physical	MacLeod G (2019)	PUBMED:30995489	9606	9606	High Throughput	-	-	-	-	BIOGRID	Q8IWR0	-	NP_054872	Q9UKV8	A4FVC0	NP_001158095|NP_036286	-	-	-	-	-	-	Homo sapiens	Homo sapiens
2598396	27161	100506495	118041	1528429	-	-	AGO2	LIFR-AS1	EIF2C2|Q10	-	Affinity Capture-RNA	physical	Liu K (2018)	PUBMED:29807108	9606	9606	Low Throughput	-	-	-	-	BIOGRID	Q9UKV8	A4FVC0	NP_001158095|NP_036286	-	-	-	-	-	-	-	-	-	Homo sapiens	Homo sapiens
2598397	27161	407021	118041	135870	-	-	AGO2	MIR29A	EIF2C2|Q10	MIRN29|MIRN29A|hsa-mir-29|hsa-mir-29a|miRNA29A	Affinity Capture-RNA	physical	Liu K (2018)	PUBMED:29807108	9606	9606	Low Throughput	-	-	-	-	BIOGRID	Q9UKV8	A4FVC0	NP_001158095|NP_036286	-	-	-	-	-	-	-	-	-	Homo sapiens	Homo sapiens
2600006	10664	27161	115906	118041	-	-	CTCF	AGO2	MRD21	EIF2C2|Q10	Affinity Capture-Western	physical	Lang F (2017)	PUBMED:28973861	9606	9606	Low Throughput	-	-	-	-	BIOGRID	P49711	-	NP_001177951|NP_006556|NP_001350845	Q9UKV8	A4FVC0	NP_001158095|NP_036286	-	-	-	-	-	-	Homo sapiens	Homo sapiens
2600009	5888	27161	111825	118041	-	-	RAD51	AGO2	BRCC5|HRAD51|HsRad51|HsT16930|MRMV2|RAD51A|RECA	EIF2C2|Q10	Affinity Capture-Western	physical	Lang F (2017)	PUBMED:28973861	9606	9606	Low Throughput	-	-	-	-	BIOGRID	Q06609	-	NP_001157742|NP_002866|NP_001157741|NP_597994	Q9UKV8	A4FVC0	NP_001158095|NP_036286	-	-	-	-	-	-	Homo sapiens	Homo sapiens
2609108	27161	7468	118041	113306	-	RP11-262P20.3	AGO2	WHSC1	EIF2C2|Q10	MMSET|NSD2|REIIBP|TRX5|WHS	Affinity Capture-Western	physical	Wang Q (2016)	PUBMED:26822153	9606	9606	Low Throughput	-	-	-	-	BIOGRID	Q9UKV8	A4FVC0	NP_001158095|NP_036286	O96028	-	NP_015627|NP_579889|NP_579877|NP_579878|NP_579890|NP_001035889	-	-	-	-	-	-	Homo sapiens	Homo sapiens
2609109	27161	10524	118041	115779	-	-	AGO2	KAT5	EIF2C2|Q10	ESA1|HTATIP|HTATIP1|PLIP|TIP|TIP60|ZC2HC5|cPLA2	Affinity Capture-Western	physical	Wang Q (2016)	PUBMED:26822153	9606	9606	Low Throughput	-	-	-	-	BIOGRID	Q9UKV8	A4FVC0	NP_001158095|NP_036286	Q92993	A0A024R597|A0A024R5E8	NP_006379|NP_001193762|NP_874368|NP_874369	-	-	-	-	-	-	Homo sapiens	Homo sapiens
2609111	10524	27161	115779	118041	-	-	KAT5	AGO2	ESA1|HTATIP|HTATIP1|PLIP|TIP|TIP60|ZC2HC5|cPLA2	EIF2C2|Q10	Affinity Capture-Western	physical	Wang Q (2016)	PUBMED:26822153	9606	9606	Low Throughput	-	-	-	-	BIOGRID	Q92993	A0A024R597|A0A024R5E8	NP_006379|NP_001193762|NP_874368|NP_874369	Q9UKV8	A4FVC0	NP_001158095|NP_036286	-	-	-	-	-	-	Homo sapiens	Homo sapiens
2609113	7468	27161	113306	118041	RP11-262P20.3	-	WHSC1	AGO2	MMSET|NSD2|REIIBP|TRX5|WHS	EIF2C2|Q10	Affinity Capture-Western	physical	Wang Q (2016)	PUBMED:26822153	9606	9606	Low Throughput	-	-	-	-	BIOGRID	O96028	-	NP_015627|NP_579889|NP_579877|NP_579878|NP_579890|NP_001035889	Q9UKV8	A4FVC0	NP_001158095|NP_036286	-	-	-	-	-	-	Homo sapiens	Homo sapiens
2609114	27161	10524	118041	115779	-	-	AGO2	KAT5	EIF2C2|Q10	ESA1|HTATIP|HTATIP1|PLIP|TIP|TIP60|ZC2HC5|cPLA2	Reconstituted Complex	physical	Wang Q (2016)	PUBMED:26822153	9606	9606	Low Throughput	-	-	-	-	BIOGRID	Q9UKV8	A4FVC0	NP_001158095|NP_036286	Q92993	A0A024R597|A0A024R5E8	NP_006379|NP_001193762|NP_874368|NP_874369	-	-	-	-	-	-	Homo sapiens	Homo sapiens
2609115	27161	7468	118041	113306	-	RP11-262P20.3	AGO2	WHSC1	EIF2C2|Q10	MMSET|NSD2|REIIBP|TRX5|WHS	Reconstituted Complex	physical	Wang Q (2016)	PUBMED:26822153	9606	9606	Low Throughput	-	-	-	-	BIOGRID	Q9UKV8	A4FVC0	NP_001158095|NP_036286	O96028	-	NP_015627|NP_579889|NP_579877|NP_579878|NP_579890|NP_001035889	-	-	-	-	-	-	Homo sapiens	Homo sapiens
2609116	27161	5888	118041	111825	-	-	AGO2	RAD51	EIF2C2|Q10	BRCC5|HRAD51|HsRad51|HsT16930|MRMV2|RAD51A|RECA	Reconstituted Complex	physical	Wang Q (2016)	PUBMED:26822153	9606	9606	Low Throughput	-	-	-	-	BIOGRID	Q9UKV8	A4FVC0	NP_001158095|NP_036286	Q06609	-	NP_001157742|NP_002866|NP_001157741|NP_597994	-	-	-	-	-	-	Homo sapiens	Homo sapiens
2614364	1656	27161	108022	118041	-	-	DDX6	AGO2	HLR2|P54|RCK	EIF2C2|Q10	Affinity Capture-Western	physical	Ozgur S (2013)	PUBMED:23535175	9606	9606	Low Throughput	-	-	-	-	BIOGRID	P26196	B2R858	NP_001244120|NP_004388	Q9UKV8	A4FVC0	NP_001158095|NP_036286	-	-	-	-	-	-	Homo sapiens	Homo sapiens
2614510	65986	27161	122435	118041	-	-	ZBTB10	AGO2	RINZF	EIF2C2|Q10	Affinity Capture-MS	physical	Bluhm A (2019)	PUBMED:30629181	9606	9606	High Throughput	-	-	-	-	BIOGRID	Q96DT7	Q9H9H3	NP_076418|NP_001099009|NP_001264074	Q9UKV8	A4FVC0	NP_001158095|NP_036286	-	-	-	-	-	-	Homo sapiens	Homo sapiens
2621628	22981	27161	116630	118041	RP4-691N24.1	-	NINL	AGO2	NLP|dJ691N24.1	EIF2C2|Q10	Proximity Label-MS	physical	Redwine WB (2017)	PUBMED:28718761	9606	9606	High Throughput	-	-	-	-	BIOGRID	Q9Y2I6	-	NP_001305155|NP_079452	Q9UKV8	A4FVC0	NP_001158095|NP_036286	-	-	-	-	-	-	Homo sapiens	Homo sapiens
2644918	27161	1994	118041	108309	-	-	AGO2	ELAVL1	EIF2C2|Q10	ELAV1|HUR|Hua|MelG	Affinity Capture-RNA	physical	Guha A (2019)	PUBMED:31103853	9606	9606	Low Throughput	-	-	-	-	BIOGRID	Q9UKV8	A4FVC0	NP_001158095|NP_036286	Q15717	-	NP_001410	-	-	-	-	-	-	Homo sapiens	Homo sapiens
2644919	27161	406911	118041	135760	-	-	AGO2	MIR125B1	EIF2C2|Q10	MIRN125B1	Affinity Capture-RNA	physical	Guha A (2019)	PUBMED:31103853	9606	9606	Low Throughput	-	-	-	-	BIOGRID	Q9UKV8	A4FVC0	NP_001158095|NP_036286	-	-	-	-	-	-	-	-	-	Homo sapiens	Homo sapiens
2692301	27161	407004	118041	135853	-	-	AGO2	MIR22	EIF2C2|Q10	MIRN22|hsa-mir-22|miR-22	Affinity Capture-RNA	physical	Cappella M (2018)	PUBMED:29955039	9606	9606	High Throughput	-	-	-	-	BIOGRID	Q9UKV8	A4FVC0	NP_001158095|NP_036286	-	-	-	-	-	-	-	-	-	Homo sapiens	Homo sapiens
2692302	27161	406936	118041	135785	-	-	AGO2	MIR144	EIF2C2|Q10	MIRN144	Affinity Capture-RNA	physical	Cappella M (2018)	PUBMED:29955039	9606	9606	High Throughput	-	-	-	-	BIOGRID	Q9UKV8	A4FVC0	NP_001158095|NP_036286	-	-	-	-	-	-	-	-	-	Homo sapiens	Homo sapiens
2692303	27161	100616385	118041	1529919	-	-	AGO2	MIR4732	EIF2C2|Q10	-	Affinity Capture-RNA	physical	Cappella M (2018)	PUBMED:29955039	9606	9606	High Throughput	-	-	-	-	BIOGRID	Q9UKV8	A4FVC0	NP_001158095|NP_036286	-	-	-	-	-	-	-	-	-	Homo sapiens	Homo sapiens
2692304	27161	406934	118041	135783	-	-	AGO2	MIR142	EIF2C2|Q10	MIRN142	Affinity Capture-RNA	physical	Cappella M (2018)	PUBMED:29955039	9606	9606	High Throughput	-	-	-	-	BIOGRID	Q9UKV8	A4FVC0	NP_001158095|NP_036286	-	-	-	-	-	-	-	-	-	Homo sapiens	Homo sapiens
2692305	27161	407050	118041	135899	-	-	AGO2	MIR93	EIF2C2|Q10	MIRN9|MIRN93|hsa-mir-93|miR-93	Affinity Capture-RNA	physical	Cappella M (2018)	PUBMED:29955039	9606	9606	High Throughput	-	-	-	-	BIOGRID	Q9UKV8	A4FVC0	NP_001158095|NP_036286	-	-	-	-	-	-	-	-	-	Homo sapiens	Homo sapiens
2692306	27161	574411	118041	299908	-	-	AGO2	MIR451A	EIF2C2|Q10	MIR451|MIRN451|hsa-mir-451|hsa-mir-451a	Affinity Capture-RNA	physical	Cappella M (2018)	PUBMED:29955039	9606	9606	High Throughput	-	-	-	-	BIOGRID	Q9UKV8	A4FVC0	NP_001158095|NP_036286	-	-	-	-	-	-	-	-	-	Homo sapiens	Homo sapiens
2692307	27161	406958	118041	135807	-	-	AGO2	MIR182	EIF2C2|Q10	MIRN182|miRNA182	Affinity Capture-RNA	physical	Cappella M (2018)	PUBMED:29955039	9606	9606	High Throughput	-	-	-	-	BIOGRID	Q9UKV8	A4FVC0	NP_001158095|NP_036286	-	-	-	-	-	-	-	-	-	Homo sapiens	Homo sapiens
2692308	27161	407026	118041	135875	-	-	AGO2	MIR29C	EIF2C2|Q10	MIRN29C|miRNA29C	Affinity Capture-RNA	physical	Cappella M (2018)	PUBMED:29955039	9606	9606	High Throughput|Low Throughput	-	-	-	-	BIOGRID	Q9UKV8	A4FVC0	NP_001158095|NP_036286	-	-	-	-	-	-	-	-	-	Homo sapiens	Homo sapiens
2692309	27161	406948	118041	135797	-	-	AGO2	MIR15A	EIF2C2|Q10	MIRN15A|hsa-mir-15a|miRNA15A	Affinity Capture-RNA	physical	Cappella M (2018)	PUBMED:29955039	9606	9606	High Throughput	-	-	-	-	BIOGRID	Q9UKV8	A4FVC0	NP_001158095|NP_036286	-	-	-	-	-	-	-	-	-	Homo sapiens	Homo sapiens
2692310	27161	406901	118041	135750	-	-	AGO2	MIR107	EIF2C2|Q10	MIRN107|miR-107	Affinity Capture-RNA	physical	Cappella M (2018)	PUBMED:29955039	9606	9606	High Throughput	-	-	-	-	BIOGRID	Q9UKV8	A4FVC0	NP_001158095|NP_036286	-	-	-	-	-	-	-	-	-	Homo sapiens	Homo sapiens
2692311	27161	406951	118041	135800	-	-	AGO2	MIR16-2	EIF2C2|Q10	MIRN16-2|mir-16-3	Affinity Capture-RNA	physical	Cappella M (2018)	PUBMED:29955039	9606	9606	High Throughput	-	-	-	-	BIOGRID	Q9UKV8	A4FVC0	NP_001158095|NP_036286	-	-	-	-	-	-	-	-	-	Homo sapiens	Homo sapiens
2692312	27161	406950	118041	135799	-	-	AGO2	MIR16-1	EIF2C2|Q10	MIRN16-1|miRNA16-1	Affinity Capture-RNA	physical	Cappella M (2018)	PUBMED:29955039	9606	9606	High Throughput	-	-	-	-	BIOGRID	Q9UKV8	A4FVC0	NP_001158095|NP_036286	-	-	-	-	-	-	-	-	-	Homo sapiens	Homo sapiens
2692313	27161	724022	118041	593228	-	-	AGO2	MIR652	EIF2C2|Q10	MIRN652|hsa-mir-652	Affinity Capture-RNA	physical	Cappella M (2018)	PUBMED:29955039	9606	9606	High Throughput	-	-	-	-	BIOGRID	Q9UKV8	A4FVC0	NP_001158095|NP_036286	-	-	-	-	-	-	-	-	-	Homo sapiens	Homo sapiens
2692314	27161	574031	118041	299881	-	-	AGO2	MIR363	EIF2C2|Q10	MIR-363|MIRN363|hsa-mir-363	Affinity Capture-RNA	physical	Cappella M (2018)	PUBMED:29955039	9606	9606	High Throughput	-	-	-	-	BIOGRID	Q9UKV8	A4FVC0	NP_001158095|NP_036286	-	-	-	-	-	-	-	-	-	Homo sapiens	Homo sapiens
2692315	27161	406895	118041	135744	-	-	AGO2	MIR103A1	EIF2C2|Q10	MIR103-1|MIRN103-1	Affinity Capture-RNA	physical	Cappella M (2018)	PUBMED:29955039	9606	9606	High Throughput	-	-	-	-	BIOGRID	Q9UKV8	A4FVC0	NP_001158095|NP_036286	-	-	-	-	-	-	-	-	-	Homo sapiens	Homo sapiens
2692316	27161	406896	118041	135745	-	-	AGO2	MIR103A2	EIF2C2|Q10	MIR103-2|MIRN103-2	Affinity Capture-RNA	physical	Cappella M (2018)	PUBMED:29955039	9606	9606	High Throughput	-	-	-	-	BIOGRID	Q9UKV8	A4FVC0	NP_001158095|NP_036286	-	-	-	-	-	-	-	-	-	Homo sapiens	Homo sapiens
2692317	27161	406959	118041	135808	-	-	AGO2	MIR183	EIF2C2|Q10	MIRN183|miR-183|miRNA183	Affinity Capture-RNA	physical	Cappella M (2018)	PUBMED:29955039	9606	9606	High Throughput	-	-	-	-	BIOGRID	Q9UKV8	A4FVC0	NP_001158095|NP_036286	-	-	-	-	-	-	-	-	-	Homo sapiens	Homo sapiens
2692318	27161	442908	118041	138621	-	-	AGO2	MIR340	EIF2C2|Q10	MIRN340|hsa-mir-340	Affinity Capture-RNA	physical	Cappella M (2018)	PUBMED:29955039	9606	9606	High Throughput	-	-	-	-	BIOGRID	Q9UKV8	A4FVC0	NP_001158095|NP_036286	-	-	-	-	-	-	-	-	-	Homo sapiens	Homo sapiens
2692319	27161	6734	118041	112612	-	-	AGO2	SRPR	EIF2C2|Q10	DP|Sralpha	Affinity Capture-RNA	physical	Cappella M (2018)	PUBMED:29955039	9606	9606	High Throughput	-	-	-	-	BIOGRID	Q9UKV8	A4FVC0	NP_001158095|NP_036286	P08240	-	NP_003130|NP_001171313	-	-	-	-	-	-	Homo sapiens	Homo sapiens
2692320	27161	29109	118041	118877	-	-	AGO2	FHOD1	EIF2C2|Q10	FHOS	Affinity Capture-RNA	physical	Cappella M (2018)	PUBMED:29955039	9606	9606	High Throughput	-	-	-	-	BIOGRID	Q9UKV8	A4FVC0	NP_001158095|NP_036286	Q9Y613	A0A068F7M9	NP_001305131|NP_037373	-	-	-	-	-	-	Homo sapiens	Homo sapiens
2692321	27161	51676	118041	119674	-	-	AGO2	ASB2	EIF2C2|Q10	ASB-2	Affinity Capture-RNA	physical	Cappella M (2018)	PUBMED:29955039	9606	9606	High Throughput	-	-	-	-	BIOGRID	Q9UKV8	A4FVC0	NP_001158095|NP_036286	Q96Q27	A0A024R6E7	NP_057234|NP_001189358	-	-	-	-	-	-	Homo sapiens	Homo sapiens
2692322	27161	22911	118041	116574	-	-	AGO2	WDR47	EIF2C2|Q10	-	Affinity Capture-RNA	physical	Cappella M (2018)	PUBMED:29955039	9606	9606	High Throughput	-	-	-	-	BIOGRID	Q9UKV8	A4FVC0	NP_001158095|NP_036286	O94967	-	NP_055784|NP_001136022|NP_001136023	-	-	-	-	-	-	Homo sapiens	Homo sapiens
2692323	27161	85366	118041	124494	-	-	AGO2	MYLK2	EIF2C2|Q10	KMLC|MLCK|MLCK2|skMLCK	Affinity Capture-RNA	physical	Cappella M (2018)	PUBMED:29955039	9606	9606	High Throughput	-	-	-	-	BIOGRID	Q9UKV8	A4FVC0	NP_001158095|NP_036286	Q9H1R3	-	NP_149109	-	-	-	-	-	-	Homo sapiens	Homo sapiens
2692324	27161	1845	118041	108178	-	-	AGO2	DUSP3	EIF2C2|Q10	VHR	Affinity Capture-RNA	physical	Cappella M (2018)	PUBMED:29955039	9606	9606	High Throughput	-	-	-	-	BIOGRID	Q9UKV8	A4FVC0	NP_001158095|NP_036286	P51452	-	NP_004081	-	-	-	-	-	-	Homo sapiens	Homo sapiens
2692325	27161	89	118041	106604	-	-	AGO2	ACTN3	EIF2C2|Q10	-	Affinity Capture-RNA	physical	Cappella M (2018)	PUBMED:29955039	9606	9606	High Throughput	-	-	-	-	BIOGRID	Q9UKV8	A4FVC0	NP_001158095|NP_036286	Q08043	B4DZQ2|A0A087WSZ2	NP_001245300|NP_001095	-	-	-	-	-	-	Homo sapiens	Homo sapiens
2692326	27161	9848	118041	115183	-	HSD39	AGO2	MFAP3L	EIF2C2|Q10	NYD-sp9	Affinity Capture-RNA	physical	Cappella M (2018)	PUBMED:29955039	9606	9606	High Throughput	-	-	-	-	BIOGRID	Q9UKV8	A4FVC0	NP_001158095|NP_036286	O75121	-	NP_001288577|NP_067679|NP_001288576|NP_001009554	-	-	-	-	-	-	Homo sapiens	Homo sapiens
2692327	27161	2668	118041	108936	-	-	AGO2	GDNF	EIF2C2|Q10	ATF1|ATF2|HFB1-GDNF|HSCR3	Affinity Capture-RNA	physical	Cappella M (2018)	PUBMED:29955039	9606	9606	High Throughput	-	-	-	-	BIOGRID	Q9UKV8	A4FVC0	NP_001158095|NP_036286	P39905	-	NP_001265027|NP_000505|NP_001177397|NP_954701|NP_001177398	-	-	-	-	-	-	Homo sapiens	Homo sapiens
2692328	27161	29904	118041	118953	-	-	AGO2	EEF2K	EIF2C2|Q10	HSU93850|eEF-2K	Affinity Capture-RNA	physical	Cappella M (2018)	PUBMED:29955039	9606	9606	High Throughput	-	-	-	-	BIOGRID	Q9UKV8	A4FVC0	NP_001158095|NP_036286	O00418	-	NP_037434	-	-	-	-	-	-	Homo sapiens	Homo sapiens
2692329	27161	6509	118041	112400	-	-	AGO2	SLC1A4	EIF2C2|Q10	ASCT1|SATT	Affinity Capture-RNA	physical	Cappella M (2018)	PUBMED:29955039	9606	9606	High Throughput	-	-	-	-	BIOGRID	Q9UKV8	A4FVC0	NP_001158095|NP_036286	P43007	-	NP_001335335|NP_001335336|NP_001180422|NP_003029	-	-	-	-	-	-	Homo sapiens	Homo sapiens
2692330	27161	340719	118041	131092	-	RP11-498J9.3	AGO2	NANOS1	EIF2C2|Q10	NOS1|SPGF12	Affinity Capture-RNA	physical	Cappella M (2018)	PUBMED:29955039	9606	9606	High Throughput	-	-	-	-	BIOGRID	Q9UKV8	A4FVC0	NP_001158095|NP_036286	Q8WY41	-	NP_955631	-	-	-	-	-	-	Homo sapiens	Homo sapiens
2692331	27161	4619	118041	110704	-	-	AGO2	MYH1	EIF2C2|Q10	HEL71|MYHSA1|MYHa|MyHC-2X/D|MyHC-2x	Affinity Capture-RNA	physical	Cappella M (2018)	PUBMED:29955039	9606	9606	High Throughput	-	-	-	-	BIOGRID	Q9UKV8	A4FVC0	NP_001158095|NP_036286	P12882	-	NP_005954	-	-	-	-	-	-	Homo sapiens	Homo sapiens
2692332	27161	3040	118041	109290	-	-	AGO2	HBA2	EIF2C2|Q10	HBA-T2|HBH	Affinity Capture-RNA	physical	Cappella M (2018)	PUBMED:29955039	9606	9606	High Throughput	-	-	-	-	BIOGRID	Q9UKV8	A4FVC0	NP_001158095|NP_036286	P69905	D1MGQ2	NP_000508	-	-	-	-	-	-	Homo sapiens	Homo sapiens
2692333	27161	730112	118041	610500	-	RP11-156G14.3	AGO2	FAM166B	EIF2C2|Q10	-	Affinity Capture-RNA	physical	Cappella M (2018)	PUBMED:29955039	9606	9606	High Throughput	-	-	-	-	BIOGRID	Q9UKV8	A4FVC0	NP_001158095|NP_036286	A8MTA8	B7ZW26|B7ZW33	NP_001274168|NP_001093421|NP_001157782|NP_001274167	-	-	-	-	-	-	Homo sapiens	Homo sapiens
2692334	27161	23216	118041	116823	-	-	AGO2	TBC1D1	EIF2C2|Q10	TBC|TBC1	Affinity Capture-RNA	physical	Cappella M (2018)	PUBMED:29955039	9606	9606	High Throughput	-	-	-	-	BIOGRID	Q9UKV8	A4FVC0	NP_001158095|NP_036286	Q86TI0	Q6PJJ8|Q8NC59|B9A6J6	NP_001240841|NP_001240842|NP_055988|NP_001240844|NP_001240843	-	-	-	-	-	-	Homo sapiens	Homo sapiens
2692335	27161	57462	118041	121532	-	RP11-573M23.6	AGO2	KIAA1161	EIF2C2|Q10	NET37	Affinity Capture-RNA	physical	Cappella M (2018)	PUBMED:29955039	9606	9606	High Throughput	-	-	-	-	BIOGRID	Q9UKV8	A4FVC0	NP_001158095|NP_036286	Q6NSJ0	-	NP_065753	-	-	-	-	-	-	Homo sapiens	Homo sapiens
2692336	27161	58488	118041	121818	-	-	AGO2	PCTP	EIF2C2|Q10	PC-TP|STARD2	Affinity Capture-RNA	physical	Cappella M (2018)	PUBMED:29955039	9606	9606	High Throughput	-	-	-	-	BIOGRID	Q9UKV8	A4FVC0	NP_001158095|NP_036286	Q9UKL6	Q549N3|I3L3H0|I3L2M9	NP_067036|NP_001095872	-	-	-	-	-	-	Homo sapiens	Homo sapiens
2692337	27161	64207	118041	122101	-	My039	AGO2	IRF2BPL	EIF2C2|Q10	C14orf4|EAP1	Affinity Capture-RNA	physical	Cappella M (2018)	PUBMED:29955039	9606	9606	High Throughput	-	-	-	-	BIOGRID	Q9UKV8	A4FVC0	NP_001158095|NP_036286	Q9H1B7	-	NP_078772	-	-	-	-	-	-	Homo sapiens	Homo sapiens
2692338	27161	226	118041	106728	-	-	AGO2	ALDOA	EIF2C2|Q10	ALDA|GSD12|HEL-S-87p	Affinity Capture-RNA	physical	Cappella M (2018)	PUBMED:29955039	9606	9606	High Throughput	-	-	-	-	BIOGRID	Q9UKV8	A4FVC0	NP_001158095|NP_036286	P04075	V9HWN7	NP_001121089|NP_908932|NP_908930|NP_001230106|NP_000025	-	-	-	-	-	-	Homo sapiens	Homo sapiens
2692339	27161	487	118041	106977	-	-	AGO2	ATP2A1	EIF2C2|Q10	ATP2A|SERCA1	Affinity Capture-RNA	physical	Cappella M (2018)	PUBMED:29955039	9606	9606	High Throughput	-	-	-	-	BIOGRID	Q9UKV8	A4FVC0	NP_001158095|NP_036286	O14983	Q7Z675	NP_004311|NP_775293|NP_001273004	-	-	-	-	-	-	Homo sapiens	Homo sapiens
2692340	27161	2597	118041	108868	-	CDABP0047	AGO2	GAPDH	EIF2C2|Q10	G3PD|GAPD|HEL-S-162eP	Affinity Capture-RNA	physical	Cappella M (2018)	PUBMED:29955039	9606	9606	High Throughput	-	-	-	-	BIOGRID	Q9UKV8	A4FVC0	NP_001158095|NP_036286	P04406	V9HVZ4	NP_002037|NP_001344872|NP_001276674|NP_001276675|NP_001243728	-	-	-	-	-	-	Homo sapiens	Homo sapiens
2692341	27161	6450	118041	112348	-	-	AGO2	SH3BGR	EIF2C2|Q10	21-GARP	Affinity Capture-RNA	physical	Cappella M (2018)	PUBMED:29955039	9606	9606	High Throughput	-	-	-	-	BIOGRID	Q9UKV8	A4FVC0	NP_001158095|NP_036286	P55822	-	NP_001001713|NP_031367	-	-	-	-	-	-	Homo sapiens	Homo sapiens
2692342	27161	389849	118041	133299	-	RP11-75A9.2	AGO2	GAPDHP65	EIF2C2|Q10	GAPDHL10|GAPDL10	Affinity Capture-RNA	physical	Cappella M (2018)	PUBMED:29955039	9606	9606	High Throughput	-	-	-	-	BIOGRID	Q9UKV8	A4FVC0	NP_001158095|NP_036286	-	-	-	-	-	-	-	-	-	Homo sapiens	Homo sapiens
2692343	27161	2616	118041	108886	-	-	AGO2	GAPDHP1	EIF2C2|Q10	GAPDHL2|GAPDL2|GAPDP1	Affinity Capture-RNA	physical	Cappella M (2018)	PUBMED:29955039	9606	9606	High Throughput	-	-	-	-	BIOGRID	Q9UKV8	A4FVC0	NP_001158095|NP_036286	-	-	-	-	-	-	-	-	-	Homo sapiens	Homo sapiens
2692344	27161	29895	118041	118947	-	-	AGO2	MYLPF	EIF2C2|Q10	HUMMLC2B|MRLC2|MYL11	Affinity Capture-RNA	physical	Cappella M (2018)	PUBMED:29955039	9606	9606	High Throughput	-	-	-	-	BIOGRID	Q9UKV8	A4FVC0	NP_001158095|NP_036286	Q96A32	A0A024QZG6	NP_037424	-	-	-	-	-	-	Homo sapiens	Homo sapiens
2692345	27161	6581	118041	112468	-	RP11-72O9.3	AGO2	SLC22A3	EIF2C2|Q10	EMT|EMTH|OCT3	Affinity Capture-RNA	physical	Cappella M (2018)	PUBMED:29955039	9606	9606	High Throughput	-	-	-	-	BIOGRID	Q9UKV8	A4FVC0	NP_001158095|NP_036286	O75751	-	NP_068812	-	-	-	-	-	-	Homo sapiens	Homo sapiens
2692346	27161	54777	118041	120145	-	RP11-288G11.4	AGO2	CFAP46	EIF2C2|Q10	C10orf123|C10orf124|C10orf92|C10orf93|TTC40|bA288G11.4|bA288G11.5|bB137A17.2|bB137A17.3	Affinity Capture-RNA	physical	Cappella M (2018)	PUBMED:29955039	9606	9606	High Throughput	-	-	-	-	BIOGRID	Q9UKV8	A4FVC0	NP_001158095|NP_036286	Q8IYW2	-	NP_001186978	-	-	-	-	-	-	Homo sapiens	Homo sapiens
2692347	27161	56937	118041	121262	-	RP4-718J7.3	AGO2	PMEPA1	EIF2C2|Q10	STAG1|TMEPAI	Affinity Capture-RNA	physical	Cappella M (2018)	PUBMED:29955039	9606	9606	High Throughput	-	-	-	-	BIOGRID	Q9UKV8	A4FVC0	NP_001158095|NP_036286	Q969W9	Q5JY37	NP_954639|NP_954638|NP_064567|NP_954640|NP_001242905	-	-	-	-	-	-	Homo sapiens	Homo sapiens
2692348	27161	4606	118041	110691	-	-	AGO2	MYBPC2	EIF2C2|Q10	MYBPC|MYBPCF	Affinity Capture-RNA	physical	Cappella M (2018)	PUBMED:29955039	9606	9606	High Throughput	-	-	-	-	BIOGRID	Q9UKV8	A4FVC0	NP_001158095|NP_036286	Q14324	-	NP_004524	-	-	-	-	-	-	Homo sapiens	Homo sapiens
2692349	27161	2027	118041	108341	-	-	AGO2	ENO3	EIF2C2|Q10	GSD13|MSE	Affinity Capture-RNA	physical	Cappella M (2018)	PUBMED:29955039	9606	9606	High Throughput	-	-	-	-	BIOGRID	Q9UKV8	A4FVC0	NP_001158095|NP_036286	P13929	-	NP_443739|NP_001361452|NP_001361453|NP_001180432|NP_001967	-	-	-	-	-	-	Homo sapiens	Homo sapiens
2692350	27161	2819	118041	109080	-	-	AGO2	GPD1	EIF2C2|Q10	GPD-C|GPDH-C|HTGTI	Affinity Capture-RNA	physical	Cappella M (2018)	PUBMED:29955039	9606	9606	High Throughput	-	-	-	-	BIOGRID	Q9UKV8	A4FVC0	NP_001158095|NP_036286	P21695	A0A024R138	NP_001244128|NP_005267	-	-	-	-	-	-	Homo sapiens	Homo sapiens
2692351	27161	157310	118041	127592	-	UNQ1933/PRO4408	AGO2	PEBP4	EIF2C2|Q10	CORK-1|CORK1|GWTM1933|HEL-S-300|PEBP-4|PRO4408|hPEBP4	Affinity Capture-RNA	physical	Cappella M (2018)	PUBMED:29955039	9606	9606	High Throughput	-	-	-	-	BIOGRID	Q9UKV8	A4FVC0	NP_001158095|NP_036286	Q96S96	-	NP_659399	-	-	-	-	-	-	Homo sapiens	Homo sapiens
2692352	27161	90161	118041	124671	-	RP3-435D1.3	AGO2	HS6ST2	EIF2C2|Q10	-	Affinity Capture-RNA	physical	Cappella M (2018)	PUBMED:29955039	9606	9606	High Throughput	-	-	-	-	BIOGRID	Q9UKV8	A4FVC0	NP_001158095|NP_036286	Q96MM7	-	NP_671704|NP_001070656	-	-	-	-	-	-	Homo sapiens	Homo sapiens
2692353	27161	9260	118041	114682	-	-	AGO2	PDLIM7	EIF2C2|Q10	LMP1|LMP3	Affinity Capture-RNA	physical	Cappella M (2018)	PUBMED:29955039	9606	9606	High Throughput	-	-	-	-	BIOGRID	Q9UKV8	A4FVC0	NP_001158095|NP_036286	Q9NR12	-	NP_976227|NP_005442|NP_998801	-	-	-	-	-	-	Homo sapiens	Homo sapiens
2692354	27161	64388	118041	122150	-	-	AGO2	GREM2	EIF2C2|Q10	CKTSF1B2|DAND3|PRDC	Affinity Capture-RNA	physical	Cappella M (2018)	PUBMED:29955039	9606	9606	High Throughput	-	-	-	-	BIOGRID	Q9UKV8	A4FVC0	NP_001158095|NP_036286	Q9H772	A0A024R3Y1	NP_071914	-	-	-	-	-	-	Homo sapiens	Homo sapiens
2692355	27161	5093	118041	111126	-	-	AGO2	PCBP1	EIF2C2|Q10	HEL-S-85|HNRPE1|HNRPX|hnRNP-E1|hnRNP-X	Affinity Capture-RNA	physical	Cappella M (2018)	PUBMED:29955039	9606	9606	High Throughput	-	-	-	-	BIOGRID	Q9UKV8	A4FVC0	NP_001158095|NP_036286	Q15365	Q53SS8	NP_006187	-	-	-	-	-	-	Homo sapiens	Homo sapiens
2750123	57664	27161	121697	118041	-	-	PLEKHA4	AGO2	PEPP1	EIF2C2|Q10	Affinity Capture-MS	physical	Shami Shah A (2019)	PUBMED:31091453	9606	9606	High Throughput	-	-	assayed using SILAC IP (stable isotope labeling by amino acids in cell culture-based quantitative immunoprecipitation)|only hits identified in both pull-downs have been included	-	BIOGRID	Q9H4M7	-	NP_001154826|NP_065955	Q9UKV8	A4FVC0	NP_001158095|NP_036286	-	-	-	-	-	-	Homo sapiens	Homo sapiens
2751817	3184	27161	109425	118041	-	-	HNRNPD	AGO2	AUF1|AUF1A|HNRPD|P37|hnRNPD0	EIF2C2|Q10	Affinity Capture-MS	physical	Kumar M (2015)	PUBMED:26318153	9606	9606	High Throughput	-	-	-	-	BIOGRID	Q14103	A0A024RDF4|A0A024RDB4|A0A024RDF3	NP_001003810|NP_112737|NP_002129|NP_112738	Q9UKV8	A4FVC0	NP_001158095|NP_036286	-	-	-	-	-	-	Homo sapiens	Homo sapiens
2752153	57534	27161	121593	118041	-	-	MIB1	AGO2	DIP-1|DIP1|LVNC7|MIB|ZZANK2|ZZZ6	EIF2C2|Q10	Proximity Label-MS	physical	Dho SE (2019)	PUBMED:31462741	9606	9606	High Throughput	-	-	assayed using BioID (proximity-dependent biotin identification)	-	BIOGRID	Q86YT6	-	NP_065825	Q9UKV8	A4FVC0	NP_001158095|NP_036286	-	-	-	-	-	-	Homo sapiens	Homo sapiens
2754003	27161	400643	118041	134677	-	RP11-146G7.3	AGO2	LINC00668	EIF2C2|Q10	-	Affinity Capture-RNA	physical	Yan S (2019)	PUBMED:31233752	9606	9606	Low Throughput	-	-	-	-	BIOGRID	Q9UKV8	A4FVC0	NP_001158095|NP_036286	-	-	-	-	-	-	-	-	-	Homo sapiens	Homo sapiens
2754004	27161	406964	118041	135813	-	-	AGO2	MIR188	EIF2C2|Q10	MIRN188|miR-188	Affinity Capture-RNA	physical	Yan S (2019)	PUBMED:31233752	9606	9606	Low Throughput	-	-	-	-	BIOGRID	Q9UKV8	A4FVC0	NP_001158095|NP_036286	-	-	-	-	-	-	-	-	-	Homo sapiens	Homo sapiens
2754005	27161	55031	118041	120360	-	-	AGO2	USP47	EIF2C2|Q10	TRFP	Affinity Capture-RNA	physical	Yan S (2019)	PUBMED:31233752	9606	9606	Low Throughput	-	-	-	-	BIOGRID	Q9UKV8	A4FVC0	NP_001158095|NP_036286	Q96K76	Q68D97	NP_001317137|NP_001359031|NP_001359032|NP_001359020|NP_001359027|NP_060414|NP_001359025|NP_001359024|NP_001359029|NP_001359028|NP_001359030|NP_001359021|NP_001269588|NP_001359022|NP_001359023|NP_001359026	-	-	-	-	-	-	Homo sapiens	Homo sapiens
2759204	951475	27161	1205534	118041	HCVgp1	-	HCVgp1	AGO2	-	EIF2C2|Q10	Protein-RNA	physical	Li Y (2019)	PUBMED:30997501	11103	9606	High Throughput|Low Throughput	-	-	Interaction dependent on miR-122	-	BIOGRID	-	-	NP_671491	Q9UKV8	A4FVC0	NP_001158095|NP_036286	-	-	-	-	-	-	Hepatitus C Virus	Homo sapiens
2759521	27161	951475	118041	1205534	-	HCVgp1	AGO2	HCVgp1	EIF2C2|Q10	-	Affinity Capture-RNA	physical	Li Y (2019)	PUBMED:30997501	9606	11103	Low Throughput	-	-	-	-	BIOGRID	Q9UKV8	A4FVC0	NP_001158095|NP_036286	-	-	NP_671491	-	-	-	-	-	-	Homo sapiens	Hepatitus C Virus
2768056	27161	6416	118041	112315	-	-	AGO2	MAP2K4	EIF2C2|Q10	JNKK|JNKK1|MAPKK4|MEK4|MKK4|PRKMK4|SAPKK-1|SAPKK1|SEK1|SERK1|SKK1	Affinity Capture-RNA	physical	Liu Y (2019)	PUBMED:31594754	9606	9606	Low Throughput	-	-	interaction between RNA that corresponds to the hit gene, MAP2K4, and protein that corresponds to the bait gene, Ago2, detected by co-IP (co-immunoprecipitation)	-	BIOGRID	Q9UKV8	A4FVC0	NP_001158095|NP_036286	P45985	-	NP_003001|NP_001268364	-	-	-	-	-	-	Homo sapiens	Homo sapiens
2798849	43740578	27161	4383860	118041	GU280_gp01_nsp12	-	nsp12	AGO2	ORF1ab|ORF1ab-nsp12|SARS-CoV2 nsp12|SARS-CoV-2 nsp12|RNA-directed RNA polymerase|R1AB_SARS2|PRO_0000449629	EIF2C2|Q10	Proximity Label-MS	physical	Laurent E (2020)	DOI:10.1101/2020.08.28.272955	2697049	9606	High Throughput	-	-	BioID|To facilitate data interpretation, an arbitrary filter was used to filter out human prey proteins connected to 8 or more viral bait proteins. High confidence interactors had an FDR < 0.01 and were detected by 7 or fewer viral bait proteins.	-	BIOGRID	P0DTD1	-	YP_009725307	Q9UKV8	A4FVC0	NP_001158095|NP_036286	-	-	-	-	-	-	Severe acute respiratory syndrome coronavirus 2	Homo sapiens
2799259	43740578	27161	4383864	118041	GU280_gp01_nsp16	-	nsp16	AGO2	ORF1ab|ORF1ab-nsp16|SARS-CoV2 nsp16|SARS-CoV-2 nsp16|2-O-methyltransferase|R1AB_SARS2|PRO_0000449633	EIF2C2|Q10	Proximity Label-MS	physical	Laurent E (2020)	DOI:10.1101/2020.08.28.272955	2697049	9606	High Throughput	-	-	BioID|To facilitate data interpretation, an arbitrary filter was used to filter out human prey proteins connected to 8 or more viral bait proteins. High confidence interactors had an FDR < 0.01 and were detected by 7 or fewer viral bait proteins.	-	BIOGRID	P0DTD1	-	YP_009725311	Q9UKV8	A4FVC0	NP_001158095|NP_036286	-	-	-	-	-	-	Severe acute respiratory syndrome coronavirus 2	Homo sapiens
2812209	27161	26523	118041	117726	-	RP4-789D17.1	AGO2	AGO1	EIF2C2|Q10	EIF2C|EIF2C1|GERP95|Q99	Proximity Label-MS	physical	Youn JY (2018)	PUBMED:29395067	9606	9606	High Throughput	-	-	BioID|High confidence interactions had a SAINTexpress score or AvgP >= 0.95.	-	BIOGRID	Q9UKV8	A4FVC0	NP_001158095|NP_036286	Q9UL18	-	NP_001304051|NP_001304052|NP_036331	-	-	-	-	-	-	Homo sapiens	Homo sapiens
2812210	27161	192669	118041	128177	-	RP4-789D17.2	AGO2	AGO3	EIF2C2|Q10	EIF2C3	Proximity Label-MS	physical	Youn JY (2018)	PUBMED:29395067	9606	9606	High Throughput	-	-	BioID|High confidence interactions had a SAINTexpress score or AvgP >= 0.95.	-	BIOGRID	Q9UKV8	A4FVC0	NP_001158095|NP_036286	Q9H9G7	B4E1P5	NP_803171|NP_079128	-	-	-	-	-	-	Homo sapiens	Homo sapiens
2812211	27161	283373	118041	129540	-	UNQ5837	AGO2	ANKRD52	EIF2C2|Q10	ANKRD33	Proximity Label-MS	physical	Youn JY (2018)	PUBMED:29395067	9606	9606	High Throughput	-	-	BioID|High confidence interactions had a SAINTexpress score or AvgP >= 0.95.	-	BIOGRID	Q9UKV8	A4FVC0	NP_001158095|NP_036286	Q8NB46	B3KWN0	NP_775866	-	-	-	-	-	-	Homo sapiens	Homo sapiens
2812212	27161	705	118041	107167	-	RP5-973N23.2	AGO2	BYSL	EIF2C2|Q10	BYSTIN	Proximity Label-MS	physical	Youn JY (2018)	PUBMED:29395067	9606	9606	High Throughput	-	-	BioID|High confidence interactions had a SAINTexpress score or AvgP >= 0.95.	-	BIOGRID	Q9UKV8	A4FVC0	NP_001158095|NP_036286	Q13895	-	NP_004044	-	-	-	-	-	-	Homo sapiens	Homo sapiens
2812213	27161	54462	118041	119968	-	NPD012	AGO2	CCSER2	EIF2C2|Q10	FAM190B|Gcap14|KIAA1128|bA486O22.1	Proximity Label-MS	physical	Youn JY (2018)	PUBMED:29395067	9606	9606	High Throughput	-	-	BioID|High confidence interactions had a SAINTexpress score or AvgP >= 0.95.	-	BIOGRID	Q9UKV8	A4FVC0	NP_001158095|NP_036286	Q9H7U1	-	NP_001271170|NP_001271171|NP_061872|NP_001271172|NP_001271169	-	-	-	-	-	-	Homo sapiens	Homo sapiens
2812214	27161	23019	118041	116660	-	AD-005	AGO2	CNOT1	EIF2C2|Q10	CDC39|NOT1|NOT1H	Proximity Label-MS	physical	Youn JY (2018)	PUBMED:29395067	9606	9606	High Throughput	-	-	BioID|High confidence interactions had a SAINTexpress score or AvgP >= 0.95.	-	BIOGRID	Q9UKV8	A4FVC0	NP_001158095|NP_036286	A5YKK6	-	NP_057368|NP_996882|NP_001252541	-	-	-	-	-	-	Homo sapiens	Homo sapiens
2812215	27161	25904	118041	117411	-	-	AGO2	CNOT10	EIF2C2|Q10	-	Proximity Label-MS	physical	Youn JY (2018)	PUBMED:29395067	9606	9606	High Throughput	-	-	BioID|High confidence interactions had a SAINTexpress score or AvgP >= 0.95.	-	BIOGRID	Q9UKV8	A4FVC0	NP_001158095|NP_036286	Q9H9A5	-	NP_001243670|NP_001243671|NP_056257	-	-	-	-	-	-	Homo sapiens	Homo sapiens
2812216	27161	4848	118041	110910	-	HSPC131	AGO2	CNOT2	EIF2C2|Q10	CDC36|NOT2|NOT2H	Proximity Label-MS	physical	Youn JY (2018)	PUBMED:29395067	9606	9606	High Throughput	-	-	BioID|High confidence interactions had a SAINTexpress score or AvgP >= 0.95.	-	BIOGRID	Q9UKV8	A4FVC0	NP_001158095|NP_036286	Q9NZN8	B3KTL6|B2RDX7|A0A024RBD8|F8VV52	NP_055330|NP_001186231|NP_001186232	-	-	-	-	-	-	Homo sapiens	Homo sapiens
2812217	27161	4849	118041	110911	-	XXbac-BCX105G6.1	AGO2	CNOT3	EIF2C2|Q10	LENG2|NOT3|NOT3H	Proximity Label-MS	physical	Youn JY (2018)	PUBMED:29395067	9606	9606	High Throughput	-	-	BioID|High confidence interactions had a SAINTexpress score or AvgP >= 0.95.	-	BIOGRID	Q9UKV8	A4FVC0	NP_001158095|NP_036286	O75175	A0A024R4R3	NP_055331	-	-	-	-	-	-	Homo sapiens	Homo sapiens
2812218	27161	29883	118041	118938	-	-	AGO2	CNOT7	EIF2C2|Q10	CAF1|Caf1a|hCAF-1	Proximity Label-MS	physical	Youn JY (2018)	PUBMED:29395067	9606	9606	High Throughput	-	-	BioID|High confidence interactions had a SAINTexpress score or AvgP >= 0.95.	-	BIOGRID	Q9UKV8	A4FVC0	NP_001158095|NP_036286	Q9UIV1	-	NP_001309026|NP_473367|NP_001309019|NP_037486|NP_001309027|NP_001309024|NP_001309018|NP_001309022|NP_001309023|NP_001309020|NP_001309021|NP_001309025|NP_001309017|NP_001309016|NP_001309028|NP_001309029	-	-	-	-	-	-	Homo sapiens	Homo sapiens
2812219	27161	9125	118041	114573	-	-	AGO2	RQCD1	EIF2C2|Q10	CNOT9|CT129|RCD-1|RCD1	Proximity Label-MS	physical	Youn JY (2018)	PUBMED:29395067	9606	9606	High Throughput	-	-	BioID|High confidence interactions had a SAINTexpress score or AvgP >= 0.95.	-	BIOGRID	Q9UKV8	A4FVC0	NP_001158095|NP_036286	Q92600	D5MQE1	NP_001258563|NP_001258564|NP_005435	-	-	-	-	-	-	Homo sapiens	Homo sapiens
2812220	27161	55802	118041	120914	-	-	AGO2	DCP1A	EIF2C2|Q10	HSA275986|Nbla00360|SMAD4IP1|SMIF	Proximity Label-MS	physical	Youn JY (2018)	PUBMED:29395067	9606	9606	High Throughput	-	-	BioID|High confidence interactions had a SAINTexpress score or AvgP >= 0.95.	-	BIOGRID	Q9UKV8	A4FVC0	NP_001158095|NP_036286	Q9NPI6	-	NP_001277133|NP_060873|NP_001277136|NP_001277134|NP_001277135	-	-	-	-	-	-	Homo sapiens	Homo sapiens
2812221	27161	1656	118041	108022	-	-	AGO2	DDX6	EIF2C2|Q10	HLR2|P54|RCK	Proximity Label-MS	physical	Youn JY (2018)	PUBMED:29395067	9606	9606	High Throughput	-	-	BioID|High confidence interactions had a SAINTexpress score or AvgP >= 0.95.	-	BIOGRID	Q9UKV8	A4FVC0	NP_001158095|NP_036286	P26196	B2R858	NP_001244120|NP_004388	-	-	-	-	-	-	Homo sapiens	Homo sapiens
2812222	27161	23405	118041	116978	-	-	AGO2	DICER1	EIF2C2|Q10	DCR1|Dicer|Dicer1e|HERNA|K12H4.8-LIKE|MNG1|RMSE2	Proximity Label-MS	physical	Youn JY (2018)	PUBMED:29395067	9606	9606	High Throughput	-	-	BioID|High confidence interactions had a SAINTexpress score or AvgP >= 0.95.	-	BIOGRID	Q9UKV8	A4FVC0	NP_001158095|NP_036286	Q9UPY3	-	NP_085124|NP_001182502|NP_001258211|NP_001278557|NP_803187	-	-	-	-	-	-	Homo sapiens	Homo sapiens
2812223	27161	80153	118041	123144	-	PP844	AGO2	EDC3	EIF2C2|Q10	LSM16|YJDC|YJEFN2	Proximity Label-MS	physical	Youn JY (2018)	PUBMED:29395067	9606	9606	High Throughput	-	-	BioID|High confidence interactions had a SAINTexpress score or AvgP >= 0.95.	-	BIOGRID	Q9UKV8	A4FVC0	NP_001158095|NP_036286	Q96F86	-	NP_079359|NP_001338308|NP_001338307|NP_001135916|NP_001135915	-	-	-	-	-	-	Homo sapiens	Homo sapiens
2812224	27161	23644	118041	117171	-	-	AGO2	EDC4	EIF2C2|Q10	GE1|Ge-1|HEDL5|HEDLS|RCD-8|RCD8	Proximity Label-MS	physical	Youn JY (2018)	PUBMED:29395067	9606	9606	High Throughput	-	-	BioID|High confidence interactions had a SAINTexpress score or AvgP >= 0.95.	-	BIOGRID	Q9UKV8	A4FVC0	NP_001158095|NP_036286	Q6P2E9	-	NP_055144	-	-	-	-	-	-	Homo sapiens	Homo sapiens
2812225	27161	56478	118041	121148	-	RP11-247I13.2	AGO2	EIF4ENIF1	EIF2C2|Q10	4E-T|Clast4	Proximity Label-MS	physical	Youn JY (2018)	PUBMED:29395067	9606	9606	High Throughput	-	-	BioID|High confidence interactions had a SAINTexpress score or AvgP >= 0.95.	-	BIOGRID	Q9UKV8	A4FVC0	NP_001158095|NP_036286	Q9NRA8	A0A024R1K0	NP_001157974|NP_062817|NP_001157973	-	-	-	-	-	-	Homo sapiens	Homo sapiens
2812226	27161	23196	118041	116805	-	-	AGO2	FAM120A	EIF2C2|Q10	C9orf10|DNAPTP1|DNAPTP5|OSSA	Proximity Label-MS	physical	Youn JY (2018)	PUBMED:29395067	9606	9606	High Throughput	-	-	BioID|High confidence interactions had a SAINTexpress score or AvgP >= 0.95.	-	BIOGRID	Q9UKV8	A4FVC0	NP_001158095|NP_036286	Q9NZB2	-	NP_001273653|NP_001273652|NP_001273651|NP_055427	-	-	-	-	-	-	Homo sapiens	Homo sapiens
2812227	27161	2288	118041	108578	-	-	AGO2	FKBP4	EIF2C2|Q10	FKBP51|FKBP52|FKBP59|HBI|Hsp56|PPIase|p52	Proximity Label-MS	physical	Youn JY (2018)	PUBMED:29395067	9606	9606	High Throughput	-	-	BioID|High confidence interactions had a SAINTexpress score or AvgP >= 0.95.	-	BIOGRID	Q9UKV8	A4FVC0	NP_001158095|NP_036286	Q02790	-	NP_002005	-	-	-	-	-	-	Homo sapiens	Homo sapiens
2812228	27161	2289	118041	108579	-	RP3-340B19.6	AGO2	FKBP5	EIF2C2|Q10	AIG6|FKBP51|FKBP54|P54|PPIase|Ptg-10	Proximity Label-MS	physical	Youn JY (2018)	PUBMED:29395067	9606	9606	High Throughput	-	-	BioID|High confidence interactions had a SAINTexpress score or AvgP >= 0.95.	-	BIOGRID	Q9UKV8	A4FVC0	NP_001158095|NP_036286	Q13451	Q2TA84	NP_001139249|NP_001139248|NP_001139247|NP_004108	-	-	-	-	-	-	Homo sapiens	Homo sapiens
2812229	27161	8939	118041	114451	-	RP11-57C19.3	AGO2	FUBP3	EIF2C2|Q10	FBP3	Proximity Label-MS	physical	Youn JY (2018)	PUBMED:29395067	9606	9606	High Throughput	-	-	BioID|High confidence interactions had a SAINTexpress score or AvgP >= 0.95.	-	BIOGRID	Q9UKV8	A4FVC0	NP_001158095|NP_036286	Q96I24	A0A024R8A7	NP_003925	-	-	-	-	-	-	Homo sapiens	Homo sapiens
2812230	27161	9908	118041	115237	-	-	AGO2	G3BP2	EIF2C2|Q10	-	Proximity Label-MS	physical	Youn JY (2018)	PUBMED:29395067	9606	9606	High Throughput	-	-	BioID|High confidence interactions had a SAINTexpress score or AvgP >= 0.95.	-	BIOGRID	Q9UKV8	A4FVC0	NP_001158095|NP_036286	Q9UN86	A0A024RDB2|A0A024RDE5	NP_036429|NP_987101|NP_987100	-	-	-	-	-	-	Homo sapiens	Homo sapiens
2812231	27161	64599	118041	122218	-	PP3360	AGO2	GIGYF1	EIF2C2|Q10	GYF1|PERQ1	Proximity Label-MS	physical	Youn JY (2018)	PUBMED:29395067	9606	9606	High Throughput	-	-	BioID|High confidence interactions had a SAINTexpress score or AvgP >= 0.95.	-	BIOGRID	Q9UKV8	A4FVC0	NP_001158095|NP_036286	O75420	-	NP_072096|NP_001362689|NP_001362688|NP_001362696|NP_001362697|NP_001362694|NP_001362695|NP_001362692|NP_001362693|NP_001362690|NP_001362691	-	-	-	-	-	-	Homo sapiens	Homo sapiens
2812232	27161	4343	118041	110484	-	RP11-426L16.2	AGO2	MOV10	EIF2C2|Q10	fSAP113|gb110	Proximity Label-MS	physical	Youn JY (2018)	PUBMED:29395067	9606	9606	High Throughput	-	-	BioID|High confidence interactions had a SAINTexpress score or AvgP >= 0.95.	-	BIOGRID	Q9UKV8	A4FVC0	NP_001158095|NP_036286	Q9HCE1	Q5JR04	NP_001273001|NP_001308253|NP_066014|NP_001123551|NP_001356436	-	-	-	-	-	-	Homo sapiens	Homo sapiens
2812233	27161	54726	118041	120112	-	-	AGO2	OTUD4	EIF2C2|Q10	DUBA6|HIN1|HSHIN1	Proximity Label-MS	physical	Youn JY (2018)	PUBMED:29395067	9606	9606	High Throughput	-	-	BioID|High confidence interactions had a SAINTexpress score or AvgP >= 0.95.	-	BIOGRID	Q9UKV8	A4FVC0	NP_001158095|NP_036286	Q01804	-	NP_001096123|NP_059963|NP_001352986	-	-	-	-	-	-	Homo sapiens	Homo sapiens
2812234	27161	219988	118041	128613	-	OK/KNS-cl.5	AGO2	PATL1	EIF2C2|Q10	Pat1b|hPat1b	Proximity Label-MS	physical	Youn JY (2018)	PUBMED:29395067	9606	9606	High Throughput	-	-	BioID|High confidence interactions had a SAINTexpress score or AvgP >= 0.95.	-	BIOGRID	Q9UKV8	A4FVC0	NP_001158095|NP_036286	Q86TB9	-	NP_689929	-	-	-	-	-	-	Homo sapiens	Homo sapiens
2812235	27161	84726	118041	124226	-	RP11-334J6.1	AGO2	PRRC2B	EIF2C2|Q10	BAT2L|BAT2L1|KIAA0515|LQFBS-1	Proximity Label-MS	physical	Youn JY (2018)	PUBMED:29395067	9606	9606	High Throughput	-	-	BioID|High confidence interactions had a SAINTexpress score or AvgP >= 0.95.	-	BIOGRID	Q9UKV8	A4FVC0	NP_001158095|NP_036286	Q5JSZ5	Q9BU62	NP_037450|NP_001371747|NP_001371752|NP_001371751|NP_001371750	-	-	-	-	-	-	Homo sapiens	Homo sapiens
2812236	27161	149041	118041	127186	-	RP5-1198E17.5	AGO2	RC3H1	EIF2C2|Q10	RNF198|ROQUIN	Proximity Label-MS	physical	Youn JY (2018)	PUBMED:29395067	9606	9606	High Throughput	-	-	BioID|High confidence interactions had a SAINTexpress score or AvgP >= 0.95.	-	BIOGRID	Q9UKV8	A4FVC0	NP_001158095|NP_036286	Q5TC82	B7ZMB3|B9EGU6	NP_001287779|NP_001287781|NP_742068|NP_001287780	-	-	-	-	-	-	Homo sapiens	Homo sapiens
2812237	27161	54542	118041	120029	-	RP11-163B6.3	AGO2	RC3H2	EIF2C2|Q10	MNAB|RNF164	Proximity Label-MS	physical	Youn JY (2018)	PUBMED:29395067	9606	9606	High Throughput	-	-	BioID|High confidence interactions had a SAINTexpress score or AvgP >= 0.95.	-	BIOGRID	Q9UKV8	A4FVC0	NP_001158095|NP_036286	Q9HBD1	A0A024R899	NP_001094058|NP_061323	-	-	-	-	-	-	Homo sapiens	Homo sapiens
2812238	27161	23411	118041	116983	-	RP11-57G10.3	AGO2	SIRT1	EIF2C2|Q10	SIR2L1	Proximity Label-MS	physical	Youn JY (2018)	PUBMED:29395067	9606	9606	High Throughput	-	-	BioID|High confidence interactions had a SAINTexpress score or AvgP >= 0.95.	-	BIOGRID	Q9UKV8	A4FVC0	NP_001158095|NP_036286	Q96EB6	B0QZ35|E9PC49|A8K128|A0A024QZQ1	NP_036370|NP_001300978|NP_001135970	-	-	-	-	-	-	Homo sapiens	Homo sapiens
2812239	27161	9887	118041	115218	-	RP1-127C7.1	AGO2	SMG7	EIF2C2|Q10	C1orf16|EST1C|SGA56M	Proximity Label-MS	physical	Youn JY (2018)	PUBMED:29395067	9606	9606	High Throughput	-	-	BioID|High confidence interactions had a SAINTexpress score or AvgP >= 0.95.	-	BIOGRID	Q9UKV8	A4FVC0	NP_001158095|NP_036286	Q92540	Q6TV06|E9PD50	NP_775179|NP_001317936|NP_963862|NP_001167532|NP_963863	-	-	-	-	-	-	Homo sapiens	Homo sapiens
2812240	27161	6895	118041	112758	-	-	AGO2	TARBP2	EIF2C2|Q10	LOQS|TRBP|TRBP1|TRBP2	Proximity Label-MS	physical	Youn JY (2018)	PUBMED:29395067	9606	9606	High Throughput	-	-	BioID|High confidence interactions had a SAINTexpress score or AvgP >= 0.95.	-	BIOGRID	Q9UKV8	A4FVC0	NP_001158095|NP_036286	Q15633	A0A024RB49	NP_599151|NP_599150|NP_004169	-	-	-	-	-	-	Homo sapiens	Homo sapiens
2812241	27161	81550	118041	123514	-	RP11-459E2.1	AGO2	TDRD3	EIF2C2|Q10	-	Proximity Label-MS	physical	Youn JY (2018)	PUBMED:29395067	9606	9606	High Throughput	-	-	BioID|High confidence interactions had a SAINTexpress score or AvgP >= 0.95.	-	BIOGRID	Q9UKV8	A4FVC0	NP_001158095|NP_036286	Q9H7E2	A0A024QZE0	NP_110421|NP_001139542|NP_001139543	-	-	-	-	-	-	Homo sapiens	Homo sapiens
2812242	27161	27327	118041	118141	-	-	AGO2	TNRC6A	EIF2C2|Q10	CAGH26|GW1|GW182|TNRC6	Proximity Label-MS	physical	Youn JY (2018)	PUBMED:29395067	9606	9606	High Throughput	-	-	BioID|High confidence interactions had a SAINTexpress score or AvgP >= 0.95.	-	BIOGRID	Q9UKV8	A4FVC0	NP_001158095|NP_036286	Q8NDV7	-	NP_055309|NP_001317449|NP_001338779	-	-	-	-	-	-	Homo sapiens	Homo sapiens
2812243	27161	23112	118041	116735	-	RP5-1042K10.7	AGO2	TNRC6B	EIF2C2|Q10	-	Proximity Label-MS	physical	Youn JY (2018)	PUBMED:29395067	9606	9606	High Throughput	-	-	BioID|High confidence interactions had a SAINTexpress score or AvgP >= 0.95.	-	BIOGRID	Q9UKV8	A4FVC0	NP_001158095|NP_036286	Q9UPQ9	A0A024R1N5	NP_055903|NP_001155973|NP_001020014	-	-	-	-	-	-	Homo sapiens	Homo sapiens
2812244	27161	57690	118041	121716	-	-	AGO2	TNRC6C	EIF2C2|Q10	-	Proximity Label-MS	physical	Youn JY (2018)	PUBMED:29395067	9606	9606	High Throughput	-	-	BioID|High confidence interactions had a SAINTexpress score or AvgP >= 0.95.	-	BIOGRID	Q9UKV8	A4FVC0	NP_001158095|NP_036286	Q9HCJ0	-	NP_001136112|NP_061869	-	-	-	-	-	-	Homo sapiens	Homo sapiens
2812245	27161	8940	118041	114452	-	-	AGO2	TOP3B	EIF2C2|Q10	TOP3B1	Proximity Label-MS	physical	Youn JY (2018)	PUBMED:29395067	9606	9606	High Throughput	-	-	BioID|High confidence interactions had a SAINTexpress score or AvgP >= 0.95.	-	BIOGRID	Q9UKV8	A4FVC0	NP_001158095|NP_036286	O95985	A0A024R1C2|A8K4N2	NP_003926|NP_001269041|NP_001269042	-	-	-	-	-	-	Homo sapiens	Homo sapiens
2812246	27161	9898	118041	115227	-	RP11-205M9.4	AGO2	UBAP2L	EIF2C2|Q10	NICE-4	Proximity Label-MS	physical	Youn JY (2018)	PUBMED:29395067	9606	9606	High Throughput	-	-	BioID|High confidence interactions had a SAINTexpress score or AvgP >= 0.95.	-	BIOGRID	Q9UKV8	A4FVC0	NP_001158095|NP_036286	Q14157	F8W726|B4DYY5	NP_001274744|NP_001274745|NP_001362548|NP_001362549|NP_001362546|NP_001362547|NP_001362544|NP_001362545|NP_001362543|NP_001362541|NP_001362560|NP_001317659|NP_001362559|NP_001362558|NP_001362551|NP_001362550|NP_001362553|NP_001362552|NP_001362555|NP_001362554|NP_001362557|NP_001362556|NP_001120792|NP_055662	-	-	-	-	-	-	Homo sapiens	Homo sapiens
2812247	27161	5976	118041	111908	-	-	AGO2	UPF1	EIF2C2|Q10	HUPF1|NORF1|RENT1|pNORF1|smg-2	Proximity Label-MS	physical	Youn JY (2018)	PUBMED:29395067	9606	9606	High Throughput	-	-	BioID|High confidence interactions had a SAINTexpress score or AvgP >= 0.95.	-	BIOGRID	Q9UKV8	A4FVC0	NP_001158095|NP_036286	Q92900	B3KY55|A0A024R7L8|A0A024R7L5	NP_002902|NP_001284478	-	-	-	-	-	-	Homo sapiens	Homo sapiens
2812248	27161	51441	118041	119543	-	-	AGO2	YTHDF2	EIF2C2|Q10	CAHL|HGRG8|NY-REN-2	Proximity Label-MS	physical	Youn JY (2018)	PUBMED:29395067	9606	9606	High Throughput	-	-	BioID|High confidence interactions had a SAINTexpress score or AvgP >= 0.95.	-	BIOGRID	Q9UKV8	A4FVC0	NP_001158095|NP_036286	Q9Y5A9	-	NP_001166299|NP_057342|NP_001166599	-	-	-	-	-	-	Homo sapiens	Homo sapiens
2812249	27161	23053	118041	116690	-	-	AGO2	ZSWIM8	EIF2C2|Q10	KIAA0913	Proximity Label-MS	physical	Youn JY (2018)	PUBMED:29395067	9606	9606	High Throughput	-	-	BioID|High confidence interactions had a SAINTexpress score or AvgP >= 0.95.	-	BIOGRID	Q9UKV8	A4FVC0	NP_001158095|NP_036286	A7E2V4	S4R410	NP_001229416|NP_001229417|NP_001354728|NP_055852	-	-	-	-	-	-	Homo sapiens	Homo sapiens
2812308	26057	27161	117519	118041	-	-	ANKRD17	AGO2	GTAR|NY-BR-16	EIF2C2|Q10	Proximity Label-MS	physical	Youn JY (2018)	PUBMED:29395067	9606	9606	High Throughput	-	-	BioID|High confidence interactions had a SAINTexpress score or AvgP >= 0.95.	-	BIOGRID	O75179	-	NP_115593|NP_056389|NP_942592|NP_001273700	Q9UKV8	A4FVC0	NP_001158095|NP_036286	-	-	-	-	-	-	Homo sapiens	Homo sapiens
2812358	6311	27161	112218	118041	-	-	ATXN2	AGO2	ASL13|ATX2|SCA2|TNRC13	EIF2C2|Q10	Proximity Label-MS	physical	Youn JY (2018)	PUBMED:29395067	9606	9606	High Throughput	-	-	BioID|High confidence interactions had a SAINTexpress score or AvgP >= 0.95.	-	BIOGRID	Q99700	-	NP_001297052|NP_001297050|NP_002964|NP_001359503	Q9UKV8	A4FVC0	NP_001158095|NP_036286	-	-	-	-	-	-	Homo sapiens	Homo sapiens
2812490	10658	27161	115901	118041	-	-	CELF1	AGO2	BRUNOL2|CUG-BP|CUGBP|CUGBP1|EDEN-BP|NAB50|NAPOR|hNab50	EIF2C2|Q10	Proximity Label-MS	physical	Youn JY (2018)	PUBMED:29395067	9606	9606	High Throughput	-	-	BioID|High confidence interactions had a SAINTexpress score or AvgP >= 0.95.	-	BIOGRID	Q92879	G5EA30	NP_001363361|NP_001363376|NP_001363363|NP_001363348|NP_001363378|NP_001363364|NP_001363367|NP_001363360|NP_001363369|NP_001363324|NP_001020767|NP_001363326|NP_001363347|NP_001363349|NP_001363344|NP_001363362|NP_001363342|NP_001363365|NP_001363338|NP_001363328|NP_006551|NP_001363339|NP_001363389|NP_001363388|NP_001317201|NP_001363318|NP_001363385|NP_001363384|NP_001363383|NP_001363382|NP_001363381…	Q9UKV8	A4FVC0	NP_001158095|NP_036286	-	-	-	-	-	-	Homo sapiens	Homo sapiens
2812648	64793	27161	122301	118041	-	-	CEP85	AGO2	CCDC21	EIF2C2|Q10	Proximity Label-MS	physical	Youn JY (2018)	PUBMED:29395067	9606	9606	High Throughput	-	-	BioID|High confidence interactions had a SAINTexpress score or AvgP >= 0.95.	-	BIOGRID	Q6P2H3	-	NP_001268446|NP_001268447|NP_001306873|NP_073615	Q9UKV8	A4FVC0	NP_001158095|NP_036286	-	-	-	-	-	-	Homo sapiens	Homo sapiens
2812686	4848	27161	110910	118041	HSPC131	-	CNOT2	AGO2	CDC36|NOT2|NOT2H	EIF2C2|Q10	Proximity Label-MS	physical	Youn JY (2018)	PUBMED:29395067	9606	9606	High Throughput	-	-	BioID|High confidence interactions had a SAINTexpress score or AvgP >= 0.95.	-	BIOGRID	Q9NZN8	B3KTL6|B2RDX7|A0A024RBD8|F8VV52	NP_055330|NP_001186231|NP_001186232	Q9UKV8	A4FVC0	NP_001158095|NP_036286	-	-	-	-	-	-	Homo sapiens	Homo sapiens
2812745	246175	27161	128873	118041	-	-	CNOT6L	AGO2	CCR4b	EIF2C2|Q10	Proximity Label-MS	physical	Youn JY (2018)	PUBMED:29395067	9606	9606	High Throughput	-	-	BioID|High confidence interactions had a SAINTexpress score or AvgP >= 0.95.	-	BIOGRID	Q96LI5	B4E0K8	NP_001273719|NP_653172	Q9UKV8	A4FVC0	NP_001158095|NP_036286	-	-	-	-	-	-	Homo sapiens	Homo sapiens
2812786	29883	27161	118938	118041	-	-	CNOT7	AGO2	CAF1|Caf1a|hCAF-1	EIF2C2|Q10	Proximity Label-MS	physical	Youn JY (2018)	PUBMED:29395067	9606	9606	High Throughput	-	-	BioID|High confidence interactions had a SAINTexpress score or AvgP >= 0.95.	-	BIOGRID	Q9UIV1	-	NP_001309026|NP_473367|NP_001309019|NP_037486|NP_001309027|NP_001309024|NP_001309018|NP_001309022|NP_001309023|NP_001309020|NP_001309021|NP_001309025|NP_001309017|NP_001309016|NP_001309028|NP_001309029	Q9UKV8	A4FVC0	NP_001158095|NP_036286	-	-	-	-	-	-	Homo sapiens	Homo sapiens
2812828	9125	27161	114573	118041	-	-	RQCD1	AGO2	CNOT9|CT129|RCD-1|RCD1	EIF2C2|Q10	Proximity Label-MS	physical	Youn JY (2018)	PUBMED:29395067	9606	9606	High Throughput	-	-	BioID|High confidence interactions had a SAINTexpress score or AvgP >= 0.95.	-	BIOGRID	Q92600	D5MQE1	NP_001258563|NP_001258564|NP_005435	Q9UKV8	A4FVC0	NP_001158095|NP_036286	-	-	-	-	-	-	Homo sapiens	Homo sapiens
2812928	80315	27161	123228	118041	-	-	CPEB4	AGO2	-	EIF2C2|Q10	Proximity Label-MS	physical	Youn JY (2018)	PUBMED:29395067	9606	9606	High Throughput	-	-	BioID|High confidence interactions had a SAINTexpress score or AvgP >= 0.95.	-	BIOGRID	Q17RY0	B7ZLQ8	NP_085130	Q9UKV8	A4FVC0	NP_001158095|NP_036286	-	-	-	-	-	-	Homo sapiens	Homo sapiens
2813026	7812	27161	113583	118041	RP5-1000E10.3	-	CSDE1	AGO2	D1S155E|UNR	EIF2C2|Q10	Proximity Label-MS	physical	Youn JY (2018)	PUBMED:29395067	9606	9606	High Throughput	-	-	BioID|High confidence interactions had a SAINTexpress score or AvgP >= 0.95.	-	BIOGRID	O75534	A0A024R0E2|A0A024R0K2	NP_001007554|NP_001123995|NP_009089|NP_001229822|NP_001229821|NP_001229820	Q9UKV8	A4FVC0	NP_001158095|NP_036286	-	-	-	-	-	-	Homo sapiens	Homo sapiens
2813062	9811	27161	115150	118041	-	-	CTIF	AGO2	Gm672|KIAA0427	EIF2C2|Q10	Proximity Label-MS	physical	Youn JY (2018)	PUBMED:29395067	9606	9606	High Throughput	-	-	BioID|High confidence interactions had a SAINTexpress score or AvgP >= 0.95.	-	BIOGRID	O43310	A0A024R259	NP_055587|NP_001135869	Q9UKV8	A4FVC0	NP_001158095|NP_036286	-	-	-	-	-	-	Homo sapiens	Homo sapiens
2813093	1618	27161	107987	118041	-	-	DAZL	AGO2	DAZH|DAZL1|DAZLA|SPGYLA	EIF2C2|Q10	Proximity Label-MS	physical	Youn JY (2018)	PUBMED:29395067	9606	9606	High Throughput	-	-	BioID|High confidence interactions had a SAINTexpress score or AvgP >= 0.95.	-	BIOGRID	Q92904	-	NP_001342|NP_001177740	Q9UKV8	A4FVC0	NP_001158095|NP_036286	-	-	-	-	-	-	Homo sapiens	Homo sapiens
2813209	55802	27161	120914	118041	-	-	DCP1A	AGO2	HSA275986|Nbla00360|SMAD4IP1|SMIF	EIF2C2|Q10	Proximity Label-MS	physical	Youn JY (2018)	PUBMED:29395067	9606	9606	High Throughput	-	-	BioID|High confidence interactions had a SAINTexpress score or AvgP >= 0.95.	-	BIOGRID	Q9NPI6	-	NP_001277133|NP_060873|NP_001277136|NP_001277134|NP_001277135	Q9UKV8	A4FVC0	NP_001158095|NP_036286	-	-	-	-	-	-	Homo sapiens	Homo sapiens
2813270	1654	27161	108020	118041	-	-	DDX3X	AGO2	CAP-Rf|DBX|DDX14|DDX3|HLP2	EIF2C2|Q10	Proximity Label-MS	physical	Youn JY (2018)	PUBMED:29395067	9606	9606	High Throughput	-	-	BioID|High confidence interactions had a SAINTexpress score or AvgP >= 0.95.	-	BIOGRID	O00571	-	NP_001180346|NP_001180345|NP_001350748|NP_001347	Q9UKV8	A4FVC0	NP_001158095|NP_036286	-	-	-	-	-	-	Homo sapiens	Homo sapiens
2813323	1656	27161	108022	118041	-	-	DDX6	AGO2	HLR2|P54|RCK	EIF2C2|Q10	Proximity Label-MS	physical	Youn JY (2018)	PUBMED:29395067	9606	9606	High Throughput	-	-	BioID|High confidence interactions had a SAINTexpress score or AvgP >= 0.95.	-	BIOGRID	P26196	B2R858	NP_001244120|NP_004388	Q9UKV8	A4FVC0	NP_001158095|NP_036286	-	-	-	-	-	-	Homo sapiens	Homo sapiens
2813446	56478	27161	121148	118041	RP11-247I13.2	-	EIF4ENIF1	AGO2	4E-T|Clast4	EIF2C2|Q10	Proximity Label-MS	physical	Youn JY (2018)	PUBMED:29395067	9606	9606	High Throughput	-	-	BioID|High confidence interactions had a SAINTexpress score or AvgP >= 0.95.	-	BIOGRID	Q9NRA8	A0A024R1K0	NP_001157974|NP_062817|NP_001157973	Q9UKV8	A4FVC0	NP_001158095|NP_036286	-	-	-	-	-	-	Homo sapiens	Homo sapiens
2813665	54954	27161	120292	118041	RP11-161N3.2	-	FAM120C	AGO2	CXorf17|ORF34	EIF2C2|Q10	Proximity Label-MS	physical	Youn JY (2018)	PUBMED:29395067	9606	9606	High Throughput	-	-	BioID|High confidence interactions had a SAINTexpress score or AvgP >= 0.95.	-	BIOGRID	Q9NX05	F8W881	NP_940858|NP_001287717|NP_060318	Q9UKV8	A4FVC0	NP_001158095|NP_036286	-	-	-	-	-	-	Homo sapiens	Homo sapiens
2813809	2332	27161	108619	118041	-	-	FMR1	AGO2	FMRP|FRAXA|POF|POF1	EIF2C2|Q10	Proximity Label-MS	physical	Youn JY (2018)	PUBMED:29395067	9606	9606	High Throughput	-	-	BioID|High confidence interactions had a SAINTexpress score or AvgP >= 0.95.	-	BIOGRID	Q06787	G8JLE9	NP_002015|NP_001172011|NP_001172010|NP_001172004|NP_001172005	Q9UKV8	A4FVC0	NP_001158095|NP_036286	-	-	-	-	-	-	Homo sapiens	Homo sapiens
2813824	8939	27161	114451	118041	RP11-57C19.3	-	FUBP3	AGO2	FBP3	EIF2C2|Q10	Proximity Label-MS	physical	Youn JY (2018)	PUBMED:29395067	9606	9606	High Throughput	-	-	BioID|High confidence interactions had a SAINTexpress score or AvgP >= 0.95.	-	BIOGRID	Q96I24	A0A024R8A7	NP_003925	Q9UKV8	A4FVC0	NP_001158095|NP_036286	-	-	-	-	-	-	Homo sapiens	Homo sapiens
2813933	8087	27161	113760	118041	-	-	FXR1	AGO2	FXR1P	EIF2C2|Q10	Proximity Label-MS	physical	Youn JY (2018)	PUBMED:29395067	9606	9606	High Throughput	-	-	BioID|High confidence interactions had a SAINTexpress score or AvgP >= 0.95.	-	BIOGRID	P51114	-	NP_001350811|NP_005078|NP_001013456|NP_001013457	Q9UKV8	A4FVC0	NP_001158095|NP_036286	-	-	-	-	-	-	Homo sapiens	Homo sapiens
2813989	9513	27161	114890	118041	-	-	FXR2	AGO2	FMR1L2|FXR2P	EIF2C2|Q10	Proximity Label-MS	physical	Youn JY (2018)	PUBMED:29395067	9606	9606	High Throughput|Low Throughput	-	-	BioID|High confidence interactions had a SAINTexpress score or AvgP >= 0.95.	-	BIOGRID	P51116	-	NP_004851	Q9UKV8	A4FVC0	NP_001158095|NP_036286	-	-	-	-	-	-	Homo sapiens	Homo sapiens
2814027	10146	27161	115448	118041	-	-	G3BP1	AGO2	G3BP|HDH-VIII	EIF2C2|Q10	Proximity Label-MS	physical	Youn JY (2018)	PUBMED:29395067	9606	9606	High Throughput	-	-	BioID|High confidence interactions had a SAINTexpress score or AvgP >= 0.95.	-	BIOGRID	Q13283	Q5U0Q1|Q6ZP53	NP_005745|NP_938405	Q9UKV8	A4FVC0	NP_001158095|NP_036286	-	-	-	-	-	-	Homo sapiens	Homo sapiens
2814241	9931	27161	115258	118041	-	-	HELZ	AGO2	DHRC|DRHC|HUMORF5	EIF2C2|Q10	Proximity Label-MS	physical	Youn JY (2018)	PUBMED:29395067	9606	9606	High Throughput	-	-	BioID|High confidence interactions had a SAINTexpress score or AvgP >= 0.95.	-	BIOGRID	-	A0A024R8K8|J3QS41	NP_055692|NP_001317376	Q9UKV8	A4FVC0	NP_001158095|NP_036286	-	-	-	-	-	-	Homo sapiens	Homo sapiens
2814343	10644	27161	115888	118041	-	-	IGF2BP2	AGO2	IMP-2|IMP2|VICKZ2	EIF2C2|Q10	Proximity Label-MS	physical	Youn JY (2018)	PUBMED:29395067	9606	9606	High Throughput	-	-	BioID|High confidence interactions had a SAINTexpress score or AvgP >= 0.95.	-	BIOGRID	Q9Y6M1	B3FTN5|F8W930|B4DKT5	NP_001007226|NP_001278804|NP_001278798|NP_001278803|NP_001278802|NP_001278801|NP_006539	Q9UKV8	A4FVC0	NP_001158095|NP_036286	-	-	-	-	-	-	Homo sapiens	Homo sapiens
2814457	9710	27161	115061	118041	-	-	KIAA0355	AGO2	-	EIF2C2|Q10	Proximity Label-MS	physical	Youn JY (2018)	PUBMED:29395067	9606	9606	High Throughput	-	-	BioID|High confidence interactions had a SAINTexpress score or AvgP >= 0.95.	-	BIOGRID	O15063	-	NP_055501	Q9UKV8	A4FVC0	NP_001158095|NP_036286	-	-	-	-	-	-	Homo sapiens	Homo sapiens
2814650	26065	27161	117527	118041	-	-	LSM14A	AGO2	C19orf13|FAM61A|RAP55|RAP55A	EIF2C2|Q10	Proximity Label-MS	physical	Youn JY (2018)	PUBMED:29395067	9606	9606	High Throughput	-	-	BioID|High confidence interactions had a SAINTexpress score or AvgP >= 0.95.	-	BIOGRID	Q8ND56	-	NP_001371353|NP_001371352|NP_001371351|NP_001371350|NP_001371357|NP_001371356|NP_001371355|NP_001371354|NP_056393|NP_001371349|NP_001371359|NP_001371358|NP_001107565|NP_001371366|NP_001371362|NP_001371363|NP_001371360|NP_001371361	Q9UKV8	A4FVC0	NP_001158095|NP_036286	-	-	-	-	-	-	Homo sapiens	Homo sapiens
2814801	84445	27161	124083	118041	RP11-108L7.8	-	LZTS2	AGO2	LAPSER1	EIF2C2|Q10	Proximity Label-MS	physical	Youn JY (2018)	PUBMED:29395067	9606	9606	High Throughput	-	-	BioID|High confidence interactions had a SAINTexpress score or AvgP >= 0.95.	-	BIOGRID	Q9BRK4	-	NP_001305028|NP_001305029|NP_115805|NP_001305030	Q9UKV8	A4FVC0	NP_001158095|NP_036286	-	-	-	-	-	-	Homo sapiens	Homo sapiens
2814895	9665	27161	115020	118041	-	-	KIAA0430	AGO2	LKAP|MARF1|PPP1R34	EIF2C2|Q10	Proximity Label-MS	physical	Youn JY (2018)	PUBMED:29395067	9606	9606	Low Throughput	-	-	BioID|High confidence interactions had a SAINTexpress score or AvgP >= 0.95.	-	BIOGRID	Q9Y4F3	-	NP_001171927|NP_055462|NP_001171928	Q9UKV8	A4FVC0	NP_001158095|NP_036286	-	-	-	-	-	-	Homo sapiens	Homo sapiens
2814918	84206	27161	123945	118041	-	-	MEX3B	AGO2	MEX-3B|RKHD3|RNF195	EIF2C2|Q10	Proximity Label-MS	physical	Youn JY (2018)	PUBMED:29395067	9606	9606	Low Throughput	-	-	BioID|High confidence interactions had a SAINTexpress score or AvgP >= 0.95.	-	BIOGRID	Q6ZN04	-	NP_115622	Q9UKV8	A4FVC0	NP_001158095|NP_036286	-	-	-	-	-	-	Homo sapiens	Homo sapiens
2815056	23609	27161	117142	118041	HSPC070	-	MKRN2	AGO2	RNF62	EIF2C2|Q10	Proximity Label-MS	physical	Youn JY (2018)	PUBMED:29395067	9606	9606	Low Throughput	-	-	BioID|High confidence interactions had a SAINTexpress score or AvgP >= 0.95.	-	BIOGRID	Q9H000	-	NP_001258636|NP_054879	Q9UKV8	A4FVC0	NP_001158095|NP_036286	-	-	-	-	-	-	Homo sapiens	Homo sapiens
2815115	4343	27161	110484	118041	RP11-426L16.2	-	MOV10	AGO2	fSAP113|gb110	EIF2C2|Q10	Proximity Label-MS	physical	Youn JY (2018)	PUBMED:29395067	9606	9606	Low Throughput	-	-	BioID|High confidence interactions had a SAINTexpress score or AvgP >= 0.95.	-	BIOGRID	Q9HCE1	Q5JR04	NP_001273001|NP_001308253|NP_066014|NP_001123551|NP_001356436	Q9UKV8	A4FVC0	NP_001158095|NP_036286	-	-	-	-	-	-	Homo sapiens	Homo sapiens
2815296	54726	27161	120112	118041	-	-	OTUD4	AGO2	DUBA6|HIN1|HSHIN1	EIF2C2|Q10	Proximity Label-MS	physical	Youn JY (2018)	PUBMED:29395067	9606	9606	Low Throughput	-	-	BioID|High confidence interactions had a SAINTexpress score or AvgP >= 0.95.	-	BIOGRID	Q01804	-	NP_001096123|NP_059963|NP_001352986	Q9UKV8	A4FVC0	NP_001158095|NP_036286	-	-	-	-	-	-	Homo sapiens	Homo sapiens
2815328	26986	27161	117939	118041	-	-	PABPC1	AGO2	PAB1|PABP|PABP1|PABPC2|PABPL1	EIF2C2|Q10	Proximity Label-MS	physical	Youn JY (2018)	PUBMED:29395067	9606	9606	Low Throughput	-	-	BioID|High confidence interactions had a SAINTexpress score or AvgP >= 0.95.	-	BIOGRID	P11940	A0A024R9C1	NP_002559	Q9UKV8	A4FVC0	NP_001158095|NP_036286	-	-	-	-	-	-	Homo sapiens	Homo sapiens
2815406	51247	27161	119404	118041	HSPC218	-	PAIP2	AGO2	PAIP-2|PAIP2A	EIF2C2|Q10	Proximity Label-MS	physical	Youn JY (2018)	PUBMED:29395067	9606	9606	Low Throughput	-	-	BioID|High confidence interactions had a SAINTexpress score or AvgP >= 0.95.	-	BIOGRID	Q9BPZ3	Q49AE6	NP_001028284|NP_057564	Q9UKV8	A4FVC0	NP_001158095|NP_036286	-	-	-	-	-	-	Homo sapiens	Homo sapiens
2815440	219988	27161	128613	118041	OK/KNS-cl.5	-	PATL1	AGO2	Pat1b|hPat1b	EIF2C2|Q10	Proximity Label-MS	physical	Youn JY (2018)	PUBMED:29395067	9606	9606	Low Throughput	-	-	BioID|High confidence interactions had a SAINTexpress score or AvgP >= 0.95.	-	BIOGRID	Q86TB9	-	NP_689929	Q9UKV8	A4FVC0	NP_001158095|NP_036286	-	-	-	-	-	-	Homo sapiens	Homo sapiens
2815523	7916	27161	113646	118041	DADB-70P7.5	-	PRRC2A	AGO2	BAT2|D6S51|D6S51E|G2	EIF2C2|Q10	Proximity Label-MS	physical	Youn JY (2018)	PUBMED:29395067	9606	9606	Low Throughput	-	-	BioID|High confidence interactions had a SAINTexpress score or AvgP >= 0.95.	-	BIOGRID	P48634	-	NP_542417|NP_004629	Q9UKV8	A4FVC0	NP_001158095|NP_036286	-	-	-	-	-	-	Homo sapiens	Homo sapiens
2815587	84726	27161	124226	118041	RP11-334J6.1	-	PRRC2B	AGO2	BAT2L|BAT2L1|KIAA0515|LQFBS-1	EIF2C2|Q10	Proximity Label-MS	physical	Youn JY (2018)	PUBMED:29395067	9606	9606	Low Throughput	-	-	BioID|High confidence interactions had a SAINTexpress score or AvgP >= 0.95.	-	BIOGRID	Q5JSZ5	Q9BU62	NP_037450|NP_001371747|NP_001371752|NP_001371751|NP_001371750	Q9UKV8	A4FVC0	NP_001158095|NP_036286	-	-	-	-	-	-	Homo sapiens	Homo sapiens
2815604	9698	27161	115050	118041	RP1-65J11.4	-	PUM1	AGO2	HSPUM|PUMH|PUMH1|PUML1	EIF2C2|Q10	Proximity Label-MS	physical	Youn JY (2018)	PUBMED:29395067	9606	9606	Low Throughput	-	-	BioID|High confidence interactions had a SAINTexpress score or AvgP >= 0.95.	-	BIOGRID	Q14671	-	NP_001018494|NP_055491	Q9UKV8	A4FVC0	NP_001158095|NP_036286	-	-	-	-	-	-	Homo sapiens	Homo sapiens
2815683	22864	27161	116532	118041	-	-	R3HDM2	AGO2	PR01365	EIF2C2|Q10	Proximity Label-MS	physical	Youn JY (2018)	PUBMED:29395067	9606	9606	Low Throughput	-	-	BioID|High confidence interactions had a SAINTexpress score or AvgP >= 0.95.	-	BIOGRID	Q9Y2K5	B7ZL65	NP_055740	Q9UKV8	A4FVC0	NP_001158095|NP_036286	-	-	-	-	-	-	Homo sapiens	Homo sapiens
2815815	5937	27161	111872	118041	-	-	RBMS1	AGO2	C2orf12|HCC-4|MSSP|MSSP-1|MSSP-2|MSSP-3|SCR2|YC1	EIF2C2|Q10	Proximity Label-MS	physical	Youn JY (2018)	PUBMED:29395067	9606	9606	Low Throughput	-	-	BioID|High confidence interactions had a SAINTexpress score or AvgP >= 0.95.	-	BIOGRID	P29558	B4DN88	NP_002888|NP_058520	Q9UKV8	A4FVC0	NP_001158095|NP_036286	-	-	-	-	-	-	Homo sapiens	Homo sapiens
2815892	149041	27161	127186	118041	RP5-1198E17.5	-	RC3H1	AGO2	RNF198|ROQUIN	EIF2C2|Q10	Proximity Label-MS	physical	Youn JY (2018)	PUBMED:29395067	9606	9606	Low Throughput	-	-	BioID|High confidence interactions had a SAINTexpress score or AvgP >= 0.95.	-	BIOGRID	Q5TC82	B7ZMB3|B9EGU6	NP_001287779|NP_001287781|NP_742068|NP_001287780	Q9UKV8	A4FVC0	NP_001158095|NP_036286	-	-	-	-	-	-	Homo sapiens	Homo sapiens
2815927	257160	27161	129202	118041	-	-	RNF214	AGO2	-	EIF2C2|Q10	Proximity Label-MS	physical	Youn JY (2018)	PUBMED:29395067	9606	9606	Low Throughput	-	-	BioID|High confidence interactions had a SAINTexpress score or AvgP >= 0.95.	-	BIOGRID	Q8ND24	A0A024R3D4	NP_001265178|NP_997226|NP_001070707	Q9UKV8	A4FVC0	NP_001158095|NP_036286	-	-	-	-	-	-	Homo sapiens	Homo sapiens
2815962	79596	27161	122736	118041	-	-	RNF219	AGO2	C13orf7	EIF2C2|Q10	Proximity Label-MS	physical	Youn JY (2018)	PUBMED:29395067	9606	9606	Low Throughput	-	-	BioID|High confidence interactions had a SAINTexpress score or AvgP >= 0.95.	-	BIOGRID	Q5W0B1	-	NP_078822	Q9UKV8	A4FVC0	NP_001158095|NP_036286	-	-	-	-	-	-	Homo sapiens	Homo sapiens
2815999	55095	27161	120407	118041	-	-	SAMD4B	AGO2	SMGB|hSmaug2	EIF2C2|Q10	Proximity Label-MS	physical	Youn JY (2018)	PUBMED:29395067	9606	9606	Low Throughput	-	-	BioID|High confidence interactions had a SAINTexpress score or AvgP >= 0.95.	-	BIOGRID	Q5PRF9	A0A024R0N7|M0QZ22	NP_060498	Q9UKV8	A4FVC0	NP_001158095|NP_036286	-	-	-	-	-	-	Homo sapiens	Homo sapiens
2816080	64744	27161	122260	118041	RP1-228H13.3	-	SMAP2	AGO2	SMAP1L	EIF2C2|Q10	Proximity Label-MS	physical	Youn JY (2018)	PUBMED:29395067	9606	9606	Low Throughput	-	-	BioID|High confidence interactions had a SAINTexpress score or AvgP >= 0.95.	-	BIOGRID	Q8WU79	A0A087WV97	NP_001185909|NP_001185908|NP_001185907|NP_073570	Q9UKV8	A4FVC0	NP_001158095|NP_036286	-	-	-	-	-	-	Homo sapiens	Homo sapiens
2816204	9887	27161	115218	118041	RP1-127C7.1	-	SMG7	AGO2	C1orf16|EST1C|SGA56M	EIF2C2|Q10	Proximity Label-MS	physical	Youn JY (2018)	PUBMED:29395067	9606	9606	Low Throughput	-	-	BioID|High confidence interactions had a SAINTexpress score or AvgP >= 0.95.	-	BIOGRID	Q92540	Q6TV06|E9PD50	NP_775179|NP_001317936|NP_963862|NP_001167532|NP_963863	Q9UKV8	A4FVC0	NP_001158095|NP_036286	-	-	-	-	-	-	Homo sapiens	Homo sapiens
2816648	81550	27161	123514	118041	RP11-459E2.1	-	TDRD3	AGO2	-	EIF2C2|Q10	Proximity Label-MS	physical	Youn JY (2018)	PUBMED:29395067	9606	9606	Low Throughput	-	-	BioID|High confidence interactions had a SAINTexpress score or AvgP >= 0.95.	-	BIOGRID	Q9H7E2	A0A024QZE0	NP_110421|NP_001139542|NP_001139543	Q9UKV8	A4FVC0	NP_001158095|NP_036286	-	-	-	-	-	-	Homo sapiens	Homo sapiens
2816736	27327	27161	118141	118041	-	-	TNRC6A	AGO2	CAGH26|GW1|GW182|TNRC6	EIF2C2|Q10	Proximity Label-MS	physical	Youn JY (2018)	PUBMED:29395067	9606	9606	Low Throughput	-	-	BioID|High confidence interactions had a SAINTexpress score or AvgP >= 0.95.	-	BIOGRID	Q8NDV7	-	NP_055309|NP_001317449|NP_001338779	Q9UKV8	A4FVC0	NP_001158095|NP_036286	-	-	-	-	-	-	Homo sapiens	Homo sapiens
2816808	23112	27161	116735	118041	RP5-1042K10.7	-	TNRC6B	AGO2	-	EIF2C2|Q10	Proximity Label-MS	physical	Youn JY (2018)	PUBMED:29395067	9606	9606	Low Throughput	-	-	BioID|High confidence interactions had a SAINTexpress score or AvgP >= 0.95.	-	BIOGRID	Q9UPQ9	A0A024R1N5	NP_055903|NP_001155973|NP_001020014	Q9UKV8	A4FVC0	NP_001158095|NP_036286	-	-	-	-	-	-	Homo sapiens	Homo sapiens
2816886	57690	27161	121716	118041	-	-	TNRC6C	AGO2	-	EIF2C2|Q10	Proximity Label-MS	physical	Youn JY (2018)	PUBMED:29395067	9606	9606	Low Throughput	-	-	BioID|High confidence interactions had a SAINTexpress score or AvgP >= 0.95.	-	BIOGRID	Q9HCJ0	-	NP_001136112|NP_061869	Q9UKV8	A4FVC0	NP_001158095|NP_036286	-	-	-	-	-	-	Homo sapiens	Homo sapiens
2816971	9898	27161	115227	118041	RP11-205M9.4	-	UBAP2L	AGO2	NICE-4	EIF2C2|Q10	Proximity Label-MS	physical	Youn JY (2018)	PUBMED:29395067	9606	9606	Low Throughput	-	-	BioID|High confidence interactions had a SAINTexpress score or AvgP >= 0.95.	-	BIOGRID	Q14157	F8W726|B4DYY5	NP_001274744|NP_001274745|NP_001362548|NP_001362549|NP_001362546|NP_001362547|NP_001362544|NP_001362545|NP_001362543|NP_001362541|NP_001362560|NP_001317659|NP_001362559|NP_001362558|NP_001362551|NP_001362550|NP_001362553|NP_001362552|NP_001362555|NP_001362554|NP_001362557|NP_001362556|NP_001120792|NP_055662	Q9UKV8	A4FVC0	NP_001158095|NP_036286	-	-	-	-	-	-	Homo sapiens	Homo sapiens
2817052	85451	27161	124536	118041	-	-	UNK	AGO2	ZC3H5|ZC3HDC5	EIF2C2|Q10	Proximity Label-MS	physical	Youn JY (2018)	PUBMED:29395067	9606	9606	Low Throughput	-	-	BioID|High confidence interactions had a SAINTexpress score or AvgP >= 0.95.	-	BIOGRID	Q9C0B0	A0A024R8N4	NP_001073888	Q9UKV8	A4FVC0	NP_001158095|NP_036286	-	-	-	-	-	-	Homo sapiens	Homo sapiens
2817143	54464	27161	119970	118041	-	-	XRN1	AGO2	SEP1	EIF2C2|Q10	Proximity Label-MS	physical	Youn JY (2018)	PUBMED:29395067	9606	9606	Low Throughput	-	-	BioID|High confidence interactions had a SAINTexpress score or AvgP >= 0.95.	-	BIOGRID	Q8IZH2	-	NP_001269786|NP_061874|NP_001269788	Q9UKV8	A4FVC0	NP_001158095|NP_036286	-	-	-	-	-	-	Homo sapiens	Homo sapiens
2817228	54915	27161	120257	118041	RP5-963E22.1	-	YTHDF1	AGO2	C20orf21	EIF2C2|Q10	Proximity Label-MS	physical	Youn JY (2018)	PUBMED:29395067	9606	9606	Low Throughput	-	-	BioID|High confidence interactions had a SAINTexpress score or AvgP >= 0.95.	-	BIOGRID	Q9BYJ9	-	NP_060268	Q9UKV8	A4FVC0	NP_001158095|NP_036286	-	-	-	-	-	-	Homo sapiens	Homo sapiens
2817289	51441	27161	119543	118041	-	-	YTHDF2	AGO2	CAHL|HGRG8|NY-REN-2	EIF2C2|Q10	Proximity Label-MS	physical	Youn JY (2018)	PUBMED:29395067	9606	9606	Low Throughput	-	-	BioID|High confidence interactions had a SAINTexpress score or AvgP >= 0.95.	-	BIOGRID	Q9Y5A9	-	NP_001166299|NP_057342|NP_001166599	Q9UKV8	A4FVC0	NP_001158095|NP_036286	-	-	-	-	-	-	Homo sapiens	Homo sapiens
2817374	253943	27161	128997	118041	-	-	YTHDF3	AGO2	-	EIF2C2|Q10	Proximity Label-MS	physical	Youn JY (2018)	PUBMED:29395067	9606	9606	Low Throughput	-	-	BioID|High confidence interactions had a SAINTexpress score or AvgP >= 0.95.	-	BIOGRID	Q7Z739	A0A024R7W5|B4DPX9|Q8N3V9|Q658Z6|Q8NA80|A0A087WY31	NP_689971|NP_001264743|NP_001264742|NP_001264745|NP_001264744|NP_001264747|NP_001264746	Q9UKV8	A4FVC0	NP_001158095|NP_036286	-	-	-	-	-	-	Homo sapiens	Homo sapiens
2817449	29066	27161	118841	118041	HSPC055	-	ZC3H7A	AGO2	ZC3H7|ZC3HDC7	EIF2C2|Q10	Proximity Label-MS	physical	Youn JY (2018)	PUBMED:29395067	9606	9606	Low Throughput	-	-	BioID|High confidence interactions had a SAINTexpress score or AvgP >= 0.95.	-	BIOGRID	Q8IWR0	-	NP_054872	Q9UKV8	A4FVC0	NP_001158095|NP_036286	-	-	-	-	-	-	Homo sapiens	Homo sapiens
2817513	56829	27161	121203	118041	PRO1677	-	ZC3HAV1	AGO2	ARTD13|FLB6421|PARP13|ZAP|ZC3H2|ZC3HDC2	EIF2C2|Q10	Proximity Label-MS	physical	Youn JY (2018)	PUBMED:29395067	9606	9606	Low Throughput	-	-	BioID|High confidence interactions had a SAINTexpress score or AvgP >= 0.95.	-	BIOGRID	Q7Z2W4	C9J6P4	NP_064504|NP_001350420|NP_078901	Q9UKV8	A4FVC0	NP_001158095|NP_036286	-	-	-	-	-	-	Homo sapiens	Homo sapiens
2817617	7538	27161	113370	118041	-	-	ZFP36	AGO2	G0S24|GOS24|NUP475|RNF162A|TIS11|TTP|zfp-36	EIF2C2|Q10	Proximity Label-MS	physical	Youn JY (2018)	PUBMED:29395067	9606	9606	Low Throughput	-	-	BioID|High confidence interactions had a SAINTexpress score or AvgP >= 0.95.	-	BIOGRID	P26651	M0QY76	NP_003398	Q9UKV8	A4FVC0	NP_001158095|NP_036286	-	-	-	-	-	-	Homo sapiens	Homo sapiens
2817709	27161	9931	118041	115258	-	-	AGO2	HELZ	EIF2C2|Q10	DHRC|DRHC|HUMORF5	Proximity Label-MS	physical	Youn JY (2018)	PUBMED:29395067	9606	9606	Low Throughput	-	-	BioID|High confidence interactions had a SAINTexpress score or AvgP >= 0.95.	-	BIOGRID	Q9UKV8	A4FVC0	NP_001158095|NP_036286	-	A0A024R8K8|J3QS41	NP_055692|NP_001317376	-	-	-	-	-	-	Homo sapiens	Homo sapiens
2817710	27161	84541	118041	124128	-	-	AGO2	KBTBD8	EIF2C2|Q10	TA-KRP	Proximity Label-MS	physical	Youn JY (2018)	PUBMED:29395067	9606	9606	Low Throughput	-	-	BioID|High confidence interactions had a SAINTexpress score or AvgP >= 0.95.	-	BIOGRID	Q9UKV8	A4FVC0	NP_001158095|NP_036286	Q8NFY9	-	NP_115894	-	-	-	-	-	-	Homo sapiens	Homo sapiens
2817711	27161	26065	118041	117527	-	-	AGO2	LSM14A	EIF2C2|Q10	C19orf13|FAM61A|RAP55|RAP55A	Proximity Label-MS	physical	Youn JY (2018)	PUBMED:29395067	9606	9606	Low Throughput	-	-	BioID|High confidence interactions had a SAINTexpress score or AvgP >= 0.95.	-	BIOGRID	Q9UKV8	A4FVC0	NP_001158095|NP_036286	Q8ND56	-	NP_001371353|NP_001371352|NP_001371351|NP_001371350|NP_001371357|NP_001371356|NP_001371355|NP_001371354|NP_056393|NP_001371349|NP_001371359|NP_001371358|NP_001107565|NP_001371366|NP_001371362|NP_001371363|NP_001371360|NP_001371361	-	-	-	-	-	-	Homo sapiens	Homo sapiens
2817712	27161	149986	118041	127252	-	FT005	AGO2	LSM14B	EIF2C2|Q10	C20orf40|FAM61B|LSM13|RAP55B|bA11M20.3	Proximity Label-MS	physical	Youn JY (2018)	PUBMED:29395067	9606	9606	Low Throughput	-	-	BioID|High confidence interactions had a SAINTexpress score or AvgP >= 0.95.	-	BIOGRID	Q9UKV8	A4FVC0	NP_001158095|NP_036286	Q9BX40	-	NP_653304	-	-	-	-	-	-	Homo sapiens	Homo sapiens
2817713	27161	9665	118041	115020	-	-	AGO2	KIAA0430	EIF2C2|Q10	LKAP|MARF1|PPP1R34	Proximity Label-MS	physical	Youn JY (2018)	PUBMED:29395067	9606	9606	Low Throughput	-	-	BioID|High confidence interactions had a SAINTexpress score or AvgP >= 0.95.	-	BIOGRID	Q9UKV8	A4FVC0	NP_001158095|NP_036286	Q9Y4F3	-	NP_001171927|NP_055462|NP_001171928	-	-	-	-	-	-	Homo sapiens	Homo sapiens
2817714	27161	23318	118041	116909	-	-	AGO2	ZCCHC11	EIF2C2|Q10	PAPD3|TUT4	Proximity Label-MS	physical	Youn JY (2018)	PUBMED:29395067	9606	9606	Low Throughput	-	-	BioID|High confidence interactions had a SAINTexpress score or AvgP >= 0.95.	-	BIOGRID	Q9UKV8	A4FVC0	NP_001158095|NP_036286	Q5TAX3	-	NP_001009881|NP_056084	-	-	-	-	-	-	Homo sapiens	Homo sapiens
2817715	27161	85364	118041	124492	-	-	AGO2	ZCCHC3	EIF2C2|Q10	C20orf99	Proximity Label-MS	physical	Youn JY (2018)	PUBMED:29395067	9606	9606	Low Throughput	-	-	BioID|High confidence interactions had a SAINTexpress score or AvgP >= 0.95.	-	BIOGRID	Q9UKV8	A4FVC0	NP_001158095|NP_036286	Q9NUD5	-	NP_149080	-	-	-	-	-	-	Homo sapiens	Homo sapiens
2817929	23196	27161	116805	118041	-	-	FAM120A	AGO2	C9orf10|DNAPTP1|DNAPTP5|OSSA	EIF2C2|Q10	Proximity Label-MS	physical	Youn JY (2018)	PUBMED:29395067	9606	9606	Low Throughput	-	-	BioID|High confidence interactions had a SAINTexpress score or AvgP >= 0.95.	-	BIOGRID	Q9NZB2	-	NP_001273653|NP_001273652|NP_001273651|NP_055427	Q9UKV8	A4FVC0	NP_001158095|NP_036286	-	-	-	-	-	-	Homo sapiens	Homo sapiens
2818349	23293	27161	116888	118041	-	-	SMG6	AGO2	C17orf31|EST1A|SMG-6|hSMG5/7a	EIF2C2|Q10	Proximity Label-MS	physical	Youn JY (2018)	PUBMED:29395067	9606	9606	Low Throughput	-	-	BioID|High confidence interactions had a SAINTexpress score or AvgP >= 0.95.	-	BIOGRID	Q86US8	-	NP_001269255|NP_001243756|NP_001243757|NP_060045	Q9UKV8	A4FVC0	NP_001158095|NP_036286	-	-	-	-	-	-	Homo sapiens	Homo sapiens
2818743	10642	27161	115886	118041	-	-	IGF2BP1	AGO2	CRD-BP|CRDBP|IMP-1|IMP1|VICKZ1|ZBP1	EIF2C2|Q10	Proximity Label-MS	physical	Youn JY (2018)	PUBMED:29395067	9606	9606	Low Throughput	-	-	BioID|High confidence interactions had a SAINTexpress score or AvgP >= 0.95.	-	BIOGRID	Q9NZI8	-	NP_006537|NP_001153895	Q9UKV8	A4FVC0	NP_001158095|NP_036286	-	-	-	-	-	-	Homo sapiens	Homo sapiens
2819097	2733	27161	108995	118041	-	-	GLE1	AGO2	GLE1L|LCCS|LCCS1|hGLE1	EIF2C2|Q10	Proximity Label-MS	physical	Youn JY (2018)	PUBMED:29395067	9606	9606	Low Throughput	-	-	BioID|High confidence interactions had a SAINTexpress score or AvgP >= 0.95.	-	BIOGRID	Q53GS7	B3KMG0	NP_001003722|NP_001490	Q9UKV8	A4FVC0	NP_001158095|NP_036286	-	-	-	-	-	-	Homo sapiens	Homo sapiens
2819120	23185	27161	116795	118041	RP11-164C1.3	-	LARP4B	AGO2	KIAA0217|LARP5	EIF2C2|Q10	Proximity Label-MS	physical	Youn JY (2018)	PUBMED:29395067	9606	9606	Low Throughput	-	-	BioID|High confidence interactions had a SAINTexpress score or AvgP >= 0.95.	-	BIOGRID	Q92615	-	NP_055970|NP_001338206	Q9UKV8	A4FVC0	NP_001158095|NP_036286	-	-	-	-	-	-	Homo sapiens	Homo sapiens
2819167	54502	27161	119998	118041	-	-	RBM47	AGO2	NET18	EIF2C2|Q10	Proximity Label-MS	physical	Youn JY (2018)	PUBMED:29395067	9606	9606	Low Throughput	-	-	BioID|High confidence interactions had a SAINTexpress score or AvgP >= 0.95.	-	BIOGRID	A0AV96	-	NP_001092104|NP_061900	Q9UKV8	A4FVC0	NP_001158095|NP_036286	-	-	-	-	-	-	Homo sapiens	Homo sapiens
2829843	9928	27161	115256	118041	-	-	KIF14	AGO2	-	EIF2C2|Q10	Affinity Capture-MS	physical	Capalbo L (2019)	PUBMED:31586073	9606	9606	High Throughput	-	-	-	-	BIOGRID	Q15058	-	NP_055690|NP_001292721	Q9UKV8	A4FVC0	NP_001158095|NP_036286	-	-	-	-	-	-	Homo sapiens	Homo sapiens
2830967	10112	27161	115418	118041	-	-	KIF20A	AGO2	MKLP2|RAB6KIFL	EIF2C2|Q10	Affinity Capture-MS	physical	Capalbo L (2019)	PUBMED:31586073	9606	9606	High Throughput	-	-	-	-	BIOGRID	O95235	-	NP_005724	Q9UKV8	A4FVC0	NP_001158095|NP_036286	-	-	-	-	-	-	Homo sapiens	Homo sapiens
2841047	55023	27161	120353	118041	RP11-173D14.2	-	PHIP	AGO2	BRWD2|DCAF14|WDR11|ndrp	EIF2C2|Q10	Affinity Capture-MS	physical	Kim JJ (2019)	PUBMED:31753913	9606	9606	High Throughput	-	-	-	-	BIOGRID	Q8WWQ0	-	NP_060404	Q9UKV8	A4FVC0	NP_001158095|NP_036286	-	-	-	-	-	-	Homo sapiens	Homo sapiens
2841613	9866	27161	115199	118041	-	-	TRIM66	AGO2	C11orf29|TIF1D|TIF1DELTA	EIF2C2|Q10	Affinity Capture-MS	physical	Kim JJ (2019)	PUBMED:31753913	9606	9606	High Throughput	-	-	-	-	BIOGRID	O15016	-	NP_055633	Q9UKV8	A4FVC0	NP_001158095|NP_036286	-	-	-	-	-	-	Homo sapiens	Homo sapiens
2842288	84675	27161	124194	118041	-	-	TRIM55	AGO2	MURF-2|RNF29|muRF2	EIF2C2|Q10	Two-hybrid	physical	Nowak M (2019)	PUBMED:31391242	9606	9606	High Throughput	0.46	-	for each interaction detected, a custom score was provided based on a composite measure of plate growth and reporter expression, with a value between 0 and 1, with 1 being the strongest apparent interaction|one or more bait construct variants were found to interact with the prey gene in a yeast two hybrid assay in one or more samples each|the maximum of potentially several such scores is reported…	-	BIOGRID	Q9BYV6	-	NP_908975|NP_908974|NP_908973|NP_149047	Q9UKV8	A4FVC0	NP_001158095|NP_036286	-	-	-	-	-	-	Homo sapiens	Homo sapiens
2842528	84676	27161	124195	118041	-	-	TRIM63	AGO2	IRF|MURF1|MURF2|RNF28|SMRZ	EIF2C2|Q10	Two-hybrid	physical	Nowak M (2019)	PUBMED:31391242	9606	9606	High Throughput	0.33	-	for each interaction detected, a custom score was provided based on a composite measure of plate growth and reporter expression, with a value between 0 and 1, with 1 being the strongest apparent interaction|one or more bait construct variants were found to interact with the prey gene in a yeast two hybrid assay in one or more samples each|the maximum of potentially several such scores is reported…	-	BIOGRID	Q969Q1	-	NP_115977	Q9UKV8	A4FVC0	NP_001158095|NP_036286	-	-	-	-	-	-	Homo sapiens	Homo sapiens
2865973	3949	27161	110141	118041	-	-	LDLR	AGO2	FH|FHC|LDLCQ2	EIF2C2|Q10	Positive Genetic	genetic	Aregger M (2020)	PUBMED:32694731	9606	9606	High Throughput	-	-	CRISPR GI screen|Cell Line: HAP1|Experimental Setup: Timecourse|GIST: A-phenotypic positive genetic interaction|Library: TKOv3|Significance Threshold: -0.5>qGI>0.5; false-discovery rate (FDR)<0.5	-	BIOGRID	P01130	A0A024R7D5	NP_001182728|NP_001182729|NP_001182727|NP_000518|NP_001182732	Q9UKV8	A4FVC0	NP_001158095|NP_036286	HP:0001507|PATO:0000169	Growth abnormality|viability	phenotype|phenotype	-|-	-|-	-|-	Homo sapiens	Homo sapiens
2877136	3630	27161	109842	118041	-	-	INS	AGO2	IDDM|IDDM1|IDDM2|ILPR|IRDN|MODY10	EIF2C2|Q10	Affinity Capture-MS	physical	Tran DT (2020)	PUBMED:32457219	9606	9606	High Throughput	-	-	-	-	BIOGRID	P01308	I3WAC9	NP_001172026|NP_001172027|NP_000198|NP_001278826	Q9UKV8	A4FVC0	NP_001158095|NP_036286	-	-	-	-	-	-	Homo sapiens	Homo sapiens
2880879	76072	27161	217945	118041	RP24-189G18.1	-	Rnf183	AGO2	5830442J12Rik	EIF2C2|Q10	Proximity Label-MS	physical	Okamoto T (2020)	PUBMED:31732153	10090	9606	High Throughput	-	-	-	-	BIOGRID	Q8QZS5	-	NP_705724	Q9UKV8	A4FVC0	NP_001158095|NP_036286	-	-	-	-	-	-	Mus musculus	Homo sapiens
2882480	10127	27161	115431	118041	-	-	ZNF263	AGO2	FPM315|ZKSCAN12|ZSCAN44	EIF2C2|Q10	Affinity Capture-MS	physical	Yu Z (2020)	PUBMED:32051553	9606	9606	High Throughput	-	-	-	-	BIOGRID	O14978	D3DUC1	NP_005732	Q9UKV8	A4FVC0	NP_001158095|NP_036286	-	-	-	-	-	-	Homo sapiens	Homo sapiens
2889163	29919	27161	118961	118041	-	-	C18orf8	AGO2	HsT2591|MIC1|Mic-1	EIF2C2|Q10	Affinity Capture-MS	physical	van den Boomen DJH (2020)	PUBMED:33144569	9606	9606	High Throughput	-	-	-	-	BIOGRID	Q96DM3	B7Z3Q1|A0A087WZD4|B7Z201|B7Z2Y1	NP_001305637|NP_037458|NP_001305636|NP_001263271|NP_001305638	Q9UKV8	A4FVC0	NP_001158095|NP_036286	-	-	-	-	-	-	Homo sapiens	Homo sapiens
2889292	4864	27161	110925	118041	-	-	NPC1	AGO2	NPC	EIF2C2|Q10	Affinity Capture-MS	physical	van den Boomen DJH (2020)	PUBMED:33144569	9606	9606	High Throughput	-	-	-	-	BIOGRID	O15118	-	NP_000262	Q9UKV8	A4FVC0	NP_001158095|NP_036286	-	-	-	-	-	-	Homo sapiens	Homo sapiens
2890083	27161	768217	118041	612847	-	-	AGO2	MIR769	EIF2C2|Q10	MIRN769|hsa-mir-769	Affinity Capture-RNA	physical	Xu J (2020)	PUBMED:31957155	9606	9606	Low Throughput	-	-	-	-	BIOGRID	Q9UKV8	A4FVC0	NP_001158095|NP_036286	-	-	-	-	-	-	-	-	-	Homo sapiens	Homo sapiens
2890084	27161	100506436	118041	1528392	-	-	AGO2	SPAG5-AS1	EIF2C2|Q10	-	Affinity Capture-RNA	physical	Xu J (2020)	PUBMED:31957155	9606	9606	Low Throughput	-	-	-	-	BIOGRID	Q9UKV8	A4FVC0	NP_001158095|NP_036286	-	-	-	-	-	-	-	-	-	Homo sapiens	Homo sapiens
2890085	27161	7528	118041	113360	-	-	AGO2	YY1	EIF2C2|Q10	DELTA|INO80S|NF-E1|UCRBP|YIN-YANG-1	Affinity Capture-RNA	physical	Xu J (2020)	PUBMED:31957155	9606	9606	Low Throughput	-	-	-	-	BIOGRID	Q9UKV8	A4FVC0	NP_001158095|NP_036286	P25490	-	NP_003394	-	-	-	-	-	-	Homo sapiens	Homo sapiens
2901200	27161	57291	118041	121478	-	-	AGO2	DANCR	EIF2C2|Q10	AGU2|ANCR|KIAA0114|SNHG13	Affinity Capture-RNA	physical	Wen Z (2020)	PUBMED:31868085	9606	9606	Low Throughput	-	-	-	-	BIOGRID	Q9UKV8	A4FVC0	NP_001158095|NP_036286	-	-	-	-	-	-	-	-	-	Homo sapiens	Homo sapiens
2901201	27161	406932	118041	135781	-	-	AGO2	MIR140	EIF2C2|Q10	MIRN140|miRNA140	Affinity Capture-RNA	physical	Wen Z (2020)	PUBMED:31868085	9606	9606	Low Throughput	-	-	-	-	BIOGRID	Q9UKV8	A4FVC0	NP_001158095|NP_036286	-	-	-	-	-	-	-	-	-	Homo sapiens	Homo sapiens
2906167	84791	27161	124260	118041	RP11-318L16.3	-	LINC00467	AGO2	C1orf97	EIF2C2|Q10	Protein-RNA	physical	Chen Y (2020)	PUBMED:32159247	9606	9606	Low Throughput	-	-	-	-	BIOGRID	-	-	-	Q9UKV8	A4FVC0	NP_001158095|NP_036286	-	-	-	-	-	-	Homo sapiens	Homo sapiens
2906168	27161	407023	118041	135872	-	-	AGO2	MIR299	EIF2C2|Q10	MIRN299	Affinity Capture-RNA	physical	Chen Y (2020)	PUBMED:32159247	9606	9606	Low Throughput	-	-	-	-	BIOGRID	Q9UKV8	A4FVC0	NP_001158095|NP_036286	-	-	-	-	-	-	-	-	-	Homo sapiens	Homo sapiens
2906169	27161	84791	118041	124260	-	RP11-318L16.3	AGO2	LINC00467	EIF2C2|Q10	C1orf97	Affinity Capture-RNA	physical	Chen Y (2020)	PUBMED:32159247	9606	9606	Low Throughput	-	-	-	-	BIOGRID	Q9UKV8	A4FVC0	NP_001158095|NP_036286	-	-	-	-	-	-	-	-	-	Homo sapiens	Homo sapiens
2906170	27161	84196	118041	123941	-	-	AGO2	USP48	EIF2C2|Q10	RAP1GA1|USP31	Affinity Capture-RNA	physical	Chen Y (2020)	PUBMED:32159247	9606	9606	Low Throughput	-	-	-	-	BIOGRID	Q9UKV8	A4FVC0	NP_001158095|NP_036286	Q86UV5	-	NP_001317323|NP_001337093|NP_115612|NP_001337096|NP_001337097|NP_001337095|NP_001027902	-	-	-	-	-	-	Homo sapiens	Homo sapiens
2907559	23608	27161	117141	118041	-	-	MKRN1	AGO2	RNF61	EIF2C2|Q10	Affinity Capture-MS	physical	Hildebrandt A (2019)	PUBMED:31640799	9606	9606	High Throughput	-	-	assayed using SILAC IP (stable isotope labeling by amino acids in cell culture-based quantitative immunoprecipitation)	-	BIOGRID	Q9UHC7	-	NP_038474|NP_001138597|NP_001278592	Q9UKV8	A4FVC0	NP_001158095|NP_036286	-	-	-	-	-	-	Homo sapiens	Homo sapiens
2908351	27161	407031	118041	135880	-	-	AGO2	MIR30C1	EIF2C2|Q10	MIRN30C1	Affinity Capture-RNA	physical	Zhu Y (2020)	PUBMED:31527801	9606	9606	Low Throughput	-	-	assayed using RIP (RNA immunoprecipitation)	-	BIOGRID	Q9UKV8	A4FVC0	NP_001158095|NP_036286	-	-	-	-	-	-	-	-	-	Homo sapiens	Homo sapiens
2908352	27161	406931	118041	135780	-	-	AGO2	MIR139	EIF2C2|Q10	MIR139-3p|MIRN139	Affinity Capture-RNA	physical	Zhu Y (2020)	PUBMED:31527801	9606	9606	Low Throughput	-	-	assayed using RIP (RNA immunoprecipitation)	-	BIOGRID	Q9UKV8	A4FVC0	NP_001158095|NP_036286	-	-	-	-	-	-	-	-	-	Homo sapiens	Homo sapiens
2908353	27161	442898	118041	138611	-	-	AGO2	MIR324	EIF2C2|Q10	MIRN324|hsa-mir-324	Affinity Capture-RNA	physical	Zhu Y (2020)	PUBMED:31527801	9606	9606	Low Throughput	-	-	assayed using RIP (RNA immunoprecipitation)	-	BIOGRID	Q9UKV8	A4FVC0	NP_001158095|NP_036286	-	-	-	-	-	-	-	-	-	Homo sapiens	Homo sapiens
2908354	27161	494324	118041	138950	-	-	AGO2	MIR375	EIF2C2|Q10	MIRN375|hsa-mir-375|miRNA375	Affinity Capture-RNA	physical	Zhu Y (2020)	PUBMED:31527801	9606	9606	Low Throughput	-	-	assayed using RIP (RNA immunoprecipitation)	-	BIOGRID	Q9UKV8	A4FVC0	NP_001158095|NP_036286	-	-	-	-	-	-	-	-	-	Homo sapiens	Homo sapiens
2908861	27161	406987	118041	135836	-	-	AGO2	MIR204	EIF2C2|Q10	MIRN204|miRNA204	Affinity Capture-RNA	physical	Gao H (2020)	PUBMED:31541467	9606	9606	Low Throughput	-	-	-	-	BIOGRID	Q9UKV8	A4FVC0	NP_001158095|NP_036286	-	-	-	-	-	-	-	-	-	Homo sapiens	Homo sapiens
2909515	27161	257218	118041	129208	-	RP11-545I5.1	AGO2	SHPRH	EIF2C2|Q10	bA545I5.2	Affinity Capture-RNA	physical	Su Y (2019)	PUBMED:31137016	9606	9606	Low Throughput	-	-	circ-0001649 RNA from the SHPRH gene	-	BIOGRID	Q9UKV8	A4FVC0	NP_001158095|NP_036286	Q149N8	B3KX98	NP_775105|NP_001036148	-	-	-	-	-	-	Homo sapiens	Homo sapiens
2909516	27161	406914	118041	135763	-	-	AGO2	MIR127	EIF2C2|Q10	MIRN127|miRNA127	Affinity Capture-RNA	physical	Su Y (2019)	PUBMED:31137016	9606	9606	Low Throughput	-	-	-	-	BIOGRID	Q9UKV8	A4FVC0	NP_001158095|NP_036286	-	-	-	-	-	-	-	-	-	Homo sapiens	Homo sapiens
2909517	27161	693197	118041	593176	-	-	AGO2	MIR612	EIF2C2|Q10	MIRN612|hsa-mir-612	Affinity Capture-RNA	physical	Su Y (2019)	PUBMED:31137016	9606	9606	Low Throughput	-	-	-	-	BIOGRID	Q9UKV8	A4FVC0	NP_001158095|NP_036286	-	-	-	-	-	-	-	-	-	Homo sapiens	Homo sapiens
2909518	27161	100616368	118041	1529902	-	-	AGO2	MIR4688	EIF2C2|Q10	-	Affinity Capture-RNA	physical	Su Y (2019)	PUBMED:31137016	9606	9606	Low Throughput	-	-	-	-	BIOGRID	Q9UKV8	A4FVC0	NP_001158095|NP_036286	-	-	-	-	-	-	-	-	-	Homo sapiens	Homo sapiens
2933627	131405	27161	126279	118041	-	-	TRIM71	AGO2	LIN-41|LIN41	EIF2C2|Q10	Affinity Capture-Western	physical	Torres-Fernandez LA (2019)	PUBMED:31732746	9606	9606	Low Throughput	-	-	-	-	BIOGRID	Q2Q1W2	-	NP_001034200	Q9UKV8	A4FVC0	NP_001158095|NP_036286	-	-	-	-	-	-	Homo sapiens	Homo sapiens
2933687	27161	57291	118041	121478	-	-	AGO2	DANCR	EIF2C2|Q10	AGU2|ANCR|KIAA0114|SNHG13	Affinity Capture-RNA	physical	Chen L (2020)	PUBMED:31805275	9606	9606	Low Throughput	-	-	-	-	BIOGRID	Q9UKV8	A4FVC0	NP_001158095|NP_036286	-	-	-	-	-	-	-	-	-	Homo sapiens	Homo sapiens
2933688	27161	406998	118041	135847	-	-	AGO2	MIR216A	EIF2C2|Q10	MIR216|MIRN216|MIRN216A|miRNA216|mir-216	Affinity Capture-RNA	physical	Chen L (2020)	PUBMED:31805275	9606	9606	Low Throughput	-	-	-	-	BIOGRID	Q9UKV8	A4FVC0	NP_001158095|NP_036286	-	-	-	-	-	-	-	-	-	Homo sapiens	Homo sapiens
2933689	27161	2353	118041	108636	-	-	AGO2	FOS	EIF2C2|Q10	AP-1|C-FOS|p55	Affinity Capture-RNA	physical	Chen L (2020)	PUBMED:31805275	9606	9606	Low Throughput	-	-	-	-	BIOGRID	Q9UKV8	A4FVC0	NP_001158095|NP_036286	P01100	Q6FG41	NP_005243	-	-	-	-	-	-	Homo sapiens	Homo sapiens
2933694	27161	9464	118041	114850	-	-	AGO2	HAND2	EIF2C2|Q10	DHAND2|Hed|Thing2|bHLHa26|dHand	Affinity Capture-RNA	physical	Yan D (2020)	PUBMED:32155348	9606	9606	Low Throughput	-	-	-	-	BIOGRID	Q9UKV8	A4FVC0	NP_001158095|NP_036286	P61296	-	NP_068808	-	-	-	-	-	-	Homo sapiens	Homo sapiens
2933695	27161	100423008	118041	1148056	-	-	AGO2	MIR3118-1	EIF2C2|Q10	-	Affinity Capture-RNA	physical	Yan D (2020)	PUBMED:32155348	9606	9606	Low Throughput	-	-	-	-	BIOGRID	Q9UKV8	A4FVC0	NP_001158095|NP_036286	-	-	-	-	-	-	-	-	-	Homo sapiens	Homo sapiens
2933696	27161	9655	118041	115013	-	-	AGO2	SOCS5	EIF2C2|Q10	CIS6|CISH6|Cish5|SOCS-5	Affinity Capture-RNA	physical	Yan D (2020)	PUBMED:32155348	9606	9606	Low Throughput	-	-	-	-	BIOGRID	Q9UKV8	A4FVC0	NP_001158095|NP_036286	O75159	-	NP_054730|NP_659198	-	-	-	-	-	-	Homo sapiens	Homo sapiens
2933832	27161	7503	118041	113340	-	-	AGO2	XIST	EIF2C2|Q10	DXS1089|DXS399E|LINC00001|NCRNA00001|SXI1|swd66	Affinity Capture-RNA	physical	Qiu HB (2019)	PUBMED:31646569	9606	9606	Low Throughput	-	-	With overexpression of MIR212-3p microRNA	-	BIOGRID	Q9UKV8	A4FVC0	NP_001158095|NP_036286	-	-	-	-	-	-	-	-	-	Homo sapiens	Homo sapiens
2935590	27161	9771	118041	115116	-	tcag7.1034	AGO2	RAPGEF5	EIF2C2|Q10	GFR|MR-GEF|REPAC	Affinity Capture-RNA	physical	Chen Q (2020)	PUBMED:31629934	9606	9606	Low Throughput	-	-	assayed using RIP (RNA immunoprecipitation) in which protein corresponding to the bait gene AGO2 was IPd and associated circular RNA corresponding to the hit/prey gene RAPGEF5 was detected by RT-qPCR (reverse transcription quantitative polymerase chain reaction) and agarose gel electrophoresis	-	BIOGRID	Q9UKV8	A4FVC0	NP_001158095|NP_036286	Q92565	A8MQ07|Q5JPD2	NP_036426	-	-	-	-	-	-	Homo sapiens	Homo sapiens
2948648	55693	27161	120819	118041	-	-	KDM4D	AGO2	JMJD2D	EIF2C2|Q10	Affinity Capture-MS	physical	Marcon E (2014)	PUBMED:24981860	9606	9606	High Throughput	15.38798987	-	Affinity Capture MS carried out to identify high confidence protein interactions with a iHGSCore < 11	-	BIOGRID	Q6B0I6	-	NP_060509	Q9UKV8	A4FVC0	NP_001158095|NP_036286	-	-	-	-	-	-	Homo sapiens	Homo sapiens
2953896	27161	83737	118041	123747	-	-	AGO2	ITCH	EIF2C2|Q10	ADMFD|AIF4|AIP4|NAPP1|dJ468O1.1	Protein-RNA	physical	Han D (2020)	PUBMED:32392088	9606	9606	Low Throughput	-	-	AGO2 binds the circular RNA ITCH: CircITCH	-	BIOGRID	Q9UKV8	A4FVC0	NP_001158095|NP_036286	Q96J02	-	NP_001311126|NP_113671|NP_001244066|NP_001311127|NP_001244067	-	-	-	-	-	-	Homo sapiens	Homo sapiens
2970134	27161	57488	118041	121556	-	tcag7.562	AGO2	ESYT2	EIF2C2|Q10	CHR2SYT|E-Syt2|FAM62B	Affinity Capture-RNA	physical	Qiu R (2020)	PUBMED:32414810	9606	9606	High Throughput	-	-	assayed using CLIPseq (cross-link immunoprecipitation and sequencing) in which the bait protein Ago2 was IPd and associated RNA molecules corresponding to the hit genes were identified by sequencing and/or RT-PCR (reverse transcription polymerase chain reaction); other targets were identified but only those that were positive in other assays were reported	-	BIOGRID	Q9UKV8	A4FVC0	NP_001158095|NP_036286	A0FGR8	-	NP_065779|NP_001354702	-	-	-	-	-	-	Homo sapiens	Homo sapiens
2970135	27161	115548	118041	125437	-	-	AGO2	FCHO2	EIF2C2|Q10	-	Affinity Capture-RNA	physical	Qiu R (2020)	PUBMED:32414810	9606	9606	High Throughput	-	-	assayed using CLIPseq (cross-link immunoprecipitation and sequencing) in which the bait protein Ago2 was IPd and associated RNA molecules corresponding to the hit genes were identified by sequencing and/or RT-PCR (reverse transcription polymerase chain reaction); other targets were identified but only those that were positive in other assays were reported	-	BIOGRID	Q9UKV8	A4FVC0	NP_001158095|NP_036286	Q0JRZ9	-	NP_620137|NP_001139504	-	-	-	-	-	-	Homo sapiens	Homo sapiens
2970136	27161	8880	118041	114399	-	-	AGO2	FUBP1	EIF2C2|Q10	FBP|FUBP	Affinity Capture-RNA	physical	Qiu R (2020)	PUBMED:32414810	9606	9606	High Throughput	-	-	assayed using CLIPseq (cross-link immunoprecipitation and sequencing) in which the bait protein Ago2 was IPd and associated RNA molecules corresponding to the hit genes were identified by sequencing and/or RT-PCR (reverse transcription polymerase chain reaction); other targets were identified but only those that were positive in other assays were reported	-	BIOGRID	Q9UKV8	A4FVC0	NP_001158095|NP_036286	Q96AE4	B4DT31	NP_001362986|NP_003893|NP_001290362|NP_001362985|NP_001362984	-	-	-	-	-	-	Homo sapiens	Homo sapiens
2970137	27161	889	118041	107330	-	-	AGO2	KRIT1	EIF2C2|Q10	CAM|CCM1	Affinity Capture-RNA	physical	Qiu R (2020)	PUBMED:32414810	9606	9606	High Throughput	-	-	assayed using CLIPseq (cross-link immunoprecipitation and sequencing) in which the bait protein Ago2 was IPd and associated RNA molecules corresponding to the hit genes were identified by sequencing and/or RT-PCR (reverse transcription polymerase chain reaction); other targets were identified but only those that were positive in other assays were reported	-	BIOGRID	Q9UKV8	A4FVC0	NP_001158095|NP_036286	O00522	A4D1F7	NP_919438|NP_001337621|NP_001337620|NP_001337623|NP_001337622|NP_001337625|NP_001337624|NP_001337626|NP_001337603|NP_001337602|NP_001337601|NP_001337600|NP_001337607|NP_001337606|NP_001337605|NP_001337604|NP_001337609|NP_001337608|NP_001013424|NP_004903|NP_001337610|NP_001337611|NP_001337612|NP_001337613|NP_001337614|NP_001337615|NP_001337616|NP_001337617|NP_001337618|NP_001337619|NP_919436|NP_91…	-	-	-	-	-	-	Homo sapiens	Homo sapiens
2970138	27161	4154	118041	110324	-	-	AGO2	MBNL1	EIF2C2|Q10	EXP|EXP35|EXP40|EXP42|MBNL	Affinity Capture-RNA	physical	Qiu R (2020)	PUBMED:32414810	9606	9606	High Throughput	-	-	assayed using CLIPseq (cross-link immunoprecipitation and sequencing) in which the bait protein Ago2 was IPd and associated RNA molecules corresponding to the hit genes were identified by sequencing and/or RT-PCR (reverse transcription polymerase chain reaction); other targets were identified but only those that were positive in other assays were reported	-	BIOGRID	Q9UKV8	A4FVC0	NP_001158095|NP_036286	Q9NR56	Q86VM6	NP_997179|NP_997178|NP_997177|NP_997176|NP_997175|NP_997180|NP_066368	-	-	-	-	-	-	Homo sapiens	Homo sapiens
2970139	27161	55824	118041	120931	-	-	AGO2	PAG1	EIF2C2|Q10	CBP|PAG	Affinity Capture-RNA	physical	Qiu R (2020)	PUBMED:32414810	9606	9606	High Throughput	-	-	assayed using CLIPseq (cross-link immunoprecipitation and sequencing) in which the bait protein Ago2 was IPd and associated RNA molecules corresponding to the hit genes were identified by sequencing and/or RT-PCR (reverse transcription polymerase chain reaction); other targets were identified but only those that were positive in other assays were reported	-	BIOGRID	Q9UKV8	A4FVC0	NP_001158095|NP_036286	Q9NWQ8	-	NP_060910	-	-	-	-	-	-	Homo sapiens	Homo sapiens
2970140	27161	27250	118041	118098	-	RP11-348N5.4	AGO2	PDCD4	EIF2C2|Q10	H731	Affinity Capture-RNA	physical	Qiu R (2020)	PUBMED:32414810	9606	9606	High Throughput	-	-	assayed using CLIPseq (cross-link immunoprecipitation and sequencing) in which the bait protein Ago2 was IPd and associated RNA molecules corresponding to the hit genes were identified by sequencing and/or RT-PCR (reverse transcription polymerase chain reaction); other targets were identified but only those that were positive in other assays were reported	-	BIOGRID	Q9UKV8	A4FVC0	NP_001158095|NP_036286	Q53EL6	B4DKX4	NP_001186421|NP_055271|NP_663314	-	-	-	-	-	-	Homo sapiens	Homo sapiens
2970141	27161	57162	118041	121418	-	-	AGO2	PELI1	EIF2C2|Q10	-	Affinity Capture-RNA	physical	Qiu R (2020)	PUBMED:32414810	9606	9606	High Throughput	-	-	assayed using CLIPseq (cross-link immunoprecipitation and sequencing) in which the bait protein Ago2 was IPd and associated RNA molecules corresponding to the hit genes were identified by sequencing and/or RT-PCR (reverse transcription polymerase chain reaction); other targets were identified but only those that were positive in other assays were reported	-	BIOGRID	Q9UKV8	A4FVC0	NP_001158095|NP_036286	Q96FA3	Q53T26	NP_065702	-	-	-	-	-	-	Homo sapiens	Homo sapiens
2970142	27161	9867	118041	115200	-	-	AGO2	PJA2	EIF2C2|Q10	Neurodap1|RNF131	Affinity Capture-RNA	physical	Qiu R (2020)	PUBMED:32414810	9606	9606	High Throughput	-	-	assayed using CLIPseq (cross-link immunoprecipitation and sequencing) in which the bait protein Ago2 was IPd and associated RNA molecules corresponding to the hit genes were identified by sequencing and/or RT-PCR (reverse transcription polymerase chain reaction); other targets were identified but only those that were positive in other assays were reported	-	BIOGRID	Q9UKV8	A4FVC0	NP_001158095|NP_036286	O43164	-	NP_055634	-	-	-	-	-	-	Homo sapiens	Homo sapiens
2970143	27161	58517	118041	121843	-	-	AGO2	RBM25	EIF2C2|Q10	NET52|RED120|RNPC7|S164|Snu71|fSAP94	Affinity Capture-RNA	physical	Qiu R (2020)	PUBMED:32414810	9606	9606	High Throughput	-	-	assayed using CLIPseq (cross-link immunoprecipitation and sequencing) in which the bait protein Ago2 was IPd and associated RNA molecules corresponding to the hit genes were identified by sequencing and/or RT-PCR (reverse transcription polymerase chain reaction); other targets were identified but only those that were positive in other assays were reported	-	BIOGRID	Q9UKV8	A4FVC0	NP_001158095|NP_036286	P49756	-	NP_067062	-	-	-	-	-	-	Homo sapiens	Homo sapiens
2970144	27161	6497	118041	112388	-	-	AGO2	SKI	EIF2C2|Q10	SGS|SKV	Affinity Capture-RNA	physical	Qiu R (2020)	PUBMED:32414810	9606	9606	High Throughput	-	-	assayed using CLIPseq (cross-link immunoprecipitation and sequencing) in which the bait protein Ago2 was IPd and associated RNA molecules corresponding to the hit genes were identified by sequencing and/or RT-PCR (reverse transcription polymerase chain reaction); other targets were identified but only those that were positive in other assays were reported	-	BIOGRID	Q9UKV8	A4FVC0	NP_001158095|NP_036286	P12755	-	NP_003027	-	-	-	-	-	-	Homo sapiens	Homo sapiens
2970145	27161	23112	118041	116735	-	RP5-1042K10.7	AGO2	TNRC6B	EIF2C2|Q10	-	Affinity Capture-RNA	physical	Qiu R (2020)	PUBMED:32414810	9606	9606	High Throughput	-	-	assayed using CLIPseq (cross-link immunoprecipitation and sequencing) in which the bait protein Ago2 was IPd and associated RNA molecules corresponding to the hit genes were identified by sequencing and/or RT-PCR (reverse transcription polymerase chain reaction); other targets were identified but only those that were positive in other assays were reported	-	BIOGRID	Q9UKV8	A4FVC0	NP_001158095|NP_036286	Q9UPQ9	A0A024R1N5	NP_055903|NP_001155973|NP_001020014	-	-	-	-	-	-	Homo sapiens	Homo sapiens
2970146	27161	54822	118041	120177	-	-	AGO2	TRPM7	EIF2C2|Q10	ALSPDC|CHAK|CHAK1|LTRPC7|LTrpC-7|TRP-PLIK	Affinity Capture-RNA	physical	Qiu R (2020)	PUBMED:32414810	9606	9606	High Throughput	-	-	assayed using CLIPseq (cross-link immunoprecipitation and sequencing) in which the bait protein Ago2 was IPd and associated RNA molecules corresponding to the hit genes were identified by sequencing and/or RT-PCR (reverse transcription polymerase chain reaction); other targets were identified but only those that were positive in other assays were reported	-	BIOGRID	Q9UKV8	A4FVC0	NP_001158095|NP_036286	Q96QT4	A0A024R5V1|H0YLN8	NP_060142|NP_001288141	-	-	-	-	-	-	Homo sapiens	Homo sapiens
2973259	27161	1826	118041	108160	-	-	AGO2	DSCAM	EIF2C2|Q10	CHD2|CHD2-42|CHD2-52	Affinity Capture-RNA	physical	Zhang S (2020)	PUBMED:32379981	9606	9606	Low Throughput	-	-	-	-	BIOGRID	Q9UKV8	A4FVC0	NP_001158095|NP_036286	O60469	Q8WY19	NP_001380|NP_001258463	-	-	-	-	-	-	Homo sapiens	Homo sapiens
2973260	27161	406894	118041	135743	-	-	AGO2	MIR101-2	EIF2C2|Q10	MIRN101-2	Affinity Capture-RNA	physical	Zhang S (2020)	PUBMED:32379981	9606	9606	Low Throughput	-	-	-	-	BIOGRID	Q9UKV8	A4FVC0	NP_001158095|NP_036286	-	-	-	-	-	-	-	-	-	Homo sapiens	Homo sapiens
2973261	27161	55031	118041	120360	-	-	AGO2	USP47	EIF2C2|Q10	TRFP	Affinity Capture-RNA	physical	Zhang S (2020)	PUBMED:32379981	9606	9606	Low Throughput	-	-	-	-	BIOGRID	Q9UKV8	A4FVC0	NP_001158095|NP_036286	Q96K76	Q68D97	NP_001317137|NP_001359031|NP_001359032|NP_001359020|NP_001359027|NP_060414|NP_001359025|NP_001359024|NP_001359029|NP_001359028|NP_001359030|NP_001359021|NP_001269588|NP_001359022|NP_001359023|NP_001359026	-	-	-	-	-	-	Homo sapiens	Homo sapiens
2974640	23376	27161	116953	118041	RP3-393D12.1	-	UFL1	AGO2	KIAA0776|Maxer|NLBP|RCAD	EIF2C2|Q10	Affinity Capture-MS	physical	Liu J (2020)	PUBMED:32807901	9606	9606	High Throughput	-	-	-	-	BIOGRID	O94874	-	NP_056138	Q9UKV8	A4FVC0	NP_001158095|NP_036286	-	-	-	-	-	-	Homo sapiens	Homo sapiens
2976574	7157	27161	113010	118041	-	-	TP53	AGO2	BCC7|LFS1|P53|TRP53	EIF2C2|Q10	Affinity Capture-MS	physical	Liu J (2020)	PUBMED:32807901	9606	9606	High Throughput	-	-	-	-	BIOGRID	P04637	H2EHT1|A0A087WT22|A0A087WXZ1|Q53GA5|A0A087X1Q1|K7PPA8	NP_001119586|NP_001119590|NP_001119584|NP_000537|NP_001263627|NP_001263626|NP_001263625|NP_001119588|NP_001263628|NP_001119587|NP_001263624|NP_001119585|NP_001263690|NP_001119589|NP_001263689	Q9UKV8	A4FVC0	NP_001158095|NP_036286	-	-	-	-	-	-	Homo sapiens	Homo sapiens
2977154	3164	27161	109407	118041	-	-	NR4A1	AGO2	GFRP1|HMR|N10|NAK-1|NGFIB|NP10|NUR77|TR3	EIF2C2|Q10	Affinity Capture-MS	physical	Yang PB (2020)	PUBMED:33087562	9606	9606	High Throughput	-	-	-	-	BIOGRID	P22736	Q6ZMM6|F5GXF0|A0A024R126	NP_001189162|NP_001189163|NP_002126|NP_775180	Q9UKV8	A4FVC0	NP_001158095|NP_036286	-	-	-	-	-	-	Homo sapiens	Homo sapiens
2983064	9662	27161	115018	118041	-	-	CEP135	AGO2	CEP4|KIAA0635|MCPH8	EIF2C2|Q10	Proximity Label-MS	physical	Go CD (2021)	PUBMED:34079125	9606	9606	High Throughput	60.0	-	BioID|SAINTexpress (v.3.6.1) was used to identify proximity interactions and those with a Bayesian FDR =< 0.01 were considered high confidence. The score represents the fold change of the average spectral count in sample replicates relative to the average in control replicates.	-	BIOGRID	Q66GS9	-	NP_079285	Q9UKV8	A4FVC0	NP_001158095|NP_036286	-	-	-	-	-	-	Homo sapiens	Homo sapiens
3008768	161176	27161	127775	118041	-	-	SYNE3	AGO2	C14orf49|NET53|Nesp3	EIF2C2|Q10	Proximity Label-MS	physical	Go CD (2021)	PUBMED:34079125	9606	9606	High Throughput	150.0	-	BioID|SAINTexpress (v.3.6.1) was used to identify proximity interactions and those with a Bayesian FDR =< 0.01 were considered high confidence. The score represents the fold change of the average spectral count in sample replicates relative to the average in control replicates.	-	BIOGRID	Q6ZMZ3	-	NP_689805	Q9UKV8	A4FVC0	NP_001158095|NP_036286	-	-	-	-	-	-	Homo sapiens	Homo sapiens
3014589	23053	27161	116690	118041	-	-	ZSWIM8	AGO2	KIAA0913	EIF2C2|Q10	Affinity Capture-Western	physical	Han J (2020)	PUBMED:33184234	9606	9606	Low Throughput	-	-	-	-	BIOGRID	A7E2V4	S4R410	NP_001229416|NP_001229417|NP_001354728|NP_055852	Q9UKV8	A4FVC0	NP_001158095|NP_036286	-	-	-	-	-	-	Homo sapiens	Homo sapiens
3025810	27161	100302256	118041	946320	-	-	AGO2	MIR1180	EIF2C2|Q10	MIRN1180|hsa-mir-1180	Affinity Capture-RNA	physical	Chen M (2020)	PUBMED:32782238	9606	9606	Low Throughput	-	-	-	-	BIOGRID	Q9UKV8	A4FVC0	NP_001158095|NP_036286	-	-	-	-	-	-	-	-	-	Homo sapiens	Homo sapiens
3026105	27161	255082	118041	129074	-	-	AGO2	CASC2	EIF2C2|Q10	C10orf5	Affinity Capture-RNA	physical	Li X (2020)	PUBMED:33174006	9606	9606	Low Throughput	-	-	-	-	BIOGRID	Q9UKV8	A4FVC0	NP_001158095|NP_036286	-	-	-	-	-	-	-	-	-	Homo sapiens	Homo sapiens
3026106	27161	407019	118041	135868	-	-	AGO2	MIR27B	EIF2C2|Q10	MIR-27b|MIRN27B|miRNA27B	Affinity Capture-RNA	physical	Li X (2020)	PUBMED:33174006	9606	9606	Low Throughput	-	-	-	-	BIOGRID	Q9UKV8	A4FVC0	NP_001158095|NP_036286	-	-	-	-	-	-	-	-	-	Homo sapiens	Homo sapiens
3026107	27161	23118	118041	116740	-	RP1-111D6.3	AGO2	TAB2	EIF2C2|Q10	CHTD2|MAP3K7IP2|TAB-2	Affinity Capture-RNA	physical	Li X (2020)	PUBMED:33174006	9606	9606	Low Throughput	-	-	-	-	BIOGRID	Q9UKV8	A4FVC0	NP_001158095|NP_036286	Q9NYJ8	B4DIR9	NP_001278964|NP_055908|NP_001356435|NP_001278963	-	-	-	-	-	-	Homo sapiens	Homo sapiens
3064375	27161	4528	118041	110625	-	-	AGO2	MTIF2	EIF2C2|Q10	-	Affinity Capture-MS	physical	Huttlin EL (2021)	PUBMED:33961781	9606	9606	High Throughput	0.999494154	-	BioPlex 3.0 HEK 293T cells CompPASS score = 0.999494154, threshold = 0.75. Quantitative scores are calculated by CompPASS-Plus (Huttlin et al. Cell 2015, PMID: 26186194). The 0.75 threshold represents the top 2% of scores in HEK293T.|BioPlex HCT HCT116 cells CompPASS score = 0.998991556, threshold = 0.75. Quantitative scores are calculated by CompPASS-Plus (Huttlin et al. Cell 2015, PMID: 2618619…	-	BIOGRID	Q9UKV8	A4FVC0	NP_001158095|NP_036286	P46199	Q6P1N2	NP_001005369|NP_002444	-	-	-	-	-	-	Homo sapiens	Homo sapiens
3075159	27161	728378	118041	608805	-	-	AGO2	POTEF	EIF2C2|Q10	A26C1B|ACTB|POTE2alpha|POTEACTIN	Affinity Capture-MS	physical	Huttlin EL (2021)	PUBMED:33961781	9606	9606	High Throughput	0.91292084	-	BioPlex 3.0 HEK 293T cells CompPASS score = 0.91292084, threshold = 0.75. Quantitative scores are calculated by CompPASS-Plus (Huttlin et al. Cell 2015, PMID: 26186194). The 0.75 threshold represents the top 2% of scores in HEK293T.|This data may be re-scored from BioPlex 1.0 (PMID: 26186194) and BioPlex 2.0 (PMID: 28514442). Only scores from within the same cell line in BioPlex 3.0 (PMID: 339617…	-	BIOGRID	Q9UKV8	A4FVC0	NP_001158095|NP_036286	A5A3E0	-	NP_001093241	-	-	-	-	-	-	Homo sapiens	Homo sapiens
3094715	26523	27161	117726	118041	RP4-789D17.1	-	AGO1	AGO2	EIF2C|EIF2C1|GERP95|Q99	EIF2C2|Q10	Affinity Capture-MS	physical	Huttlin EL (2021)	PUBMED:33961781	9606	9606	High Throughput	0.863292474	-	BioPlex 3.0 HEK 293T cells CompPASS score = 0.863292474, threshold = 0.75. Quantitative scores are calculated by CompPASS-Plus (Huttlin et al. Cell 2015, PMID: 26186194). The 0.75 threshold represents the top 2% of scores in HEK293T.|This data may be re-scored from BioPlex 1.0 (PMID: 26186194) and BioPlex 2.0 (PMID: 28514442). Only scores from within the same cell line in BioPlex 3.0 (PMID: 33961…	-	BIOGRID	Q9UL18	-	NP_001304051|NP_001304052|NP_036331	Q9UKV8	A4FVC0	NP_001158095|NP_036286	-	-	-	-	-	-	Homo sapiens	Homo sapiens
3114060	27161	91369	118041	124821	-	-	AGO2	ANKRD40	EIF2C2|Q10	-	Affinity Capture-MS	physical	Huttlin EL (2021)	PUBMED:33961781	9606	9606	High Throughput	0.971357687	-	BioPlex 3.0 HEK 293T cells CompPASS score = 0.971357687, threshold = 0.75. Quantitative scores are calculated by CompPASS-Plus (Huttlin et al. Cell 2015, PMID: 26186194). The 0.75 threshold represents the top 2% of scores in HEK293T.|BioPlex HCT HCT116 cells CompPASS score = 0.99910831, threshold = 0.75. Quantitative scores are calculated by CompPASS-Plus (Huttlin et al. Cell 2015, PMID: 26186194…	-	BIOGRID	Q9UKV8	A4FVC0	NP_001158095|NP_036286	Q6AI12	A8IK34	NP_443087	-	-	-	-	-	-	Homo sapiens	Homo sapiens
3157743	27161	56922	118041	121249	-	-	AGO2	MCCC1	EIF2C2|Q10	MCC-B|MCCA	Affinity Capture-MS	physical	Huttlin EL (2021)	PUBMED:33961781	9606	9606	High Throughput	0.861409908	-	BioPlex HCT HCT116 cells CompPASS score = 0.861409908, threshold = 0.75. Quantitative scores are calculated by CompPASS-Plus (Huttlin et al. Cell 2015, PMID: 26186194). The 0.75 threshold represents the top 2% of scores in HCT116.|Only scores from within the same cell line in BioPlex HCT (PMID: 33961781) should be compared directly. For comparison of HEK293T and HCT116 interaction networks with r…	-	BIOGRID	Q9UKV8	A4FVC0	NP_001158095|NP_036286	Q96RQ3	Q68D27|E9PHF7	NP_001280202|NP_064551	-	-	-	-	-	-	Homo sapiens	Homo sapiens
3159444	5568	27161	111555	118041	-	-	PRKACG	AGO2	KAPG|PKACg	EIF2C2|Q10	Affinity Capture-MS	physical	Huttlin EL (2021)	PUBMED:33961781	9606	9606	High Throughput	0.871860695	-	BioPlex HCT HCT116 cells CompPASS score = 0.871860695, threshold = 0.75. Quantitative scores are calculated by CompPASS-Plus (Huttlin et al. Cell 2015, PMID: 26186194). The 0.75 threshold represents the top 2% of scores in HCT116.|Only scores from within the same cell line in BioPlex HCT (PMID: 33961781) should be compared directly. For comparison of HEK293T and HCT116 interaction networks with r…	-	BIOGRID	P22612	-	NP_002723	Q9UKV8	A4FVC0	NP_001158095|NP_036286	-	-	-	-	-	-	Homo sapiens	Homo sapiens
3164429	27161	664618	118041	576430	-	-	AGO2	HSP90AB4P	EIF2C2|Q10	HSP90Bd	Affinity Capture-MS	physical	Huttlin EL (2021)	PUBMED:33961781	9606	9606	High Throughput	0.998316456	-	BioPlex HCT HCT116 cells CompPASS score = 0.998316456, threshold = 0.75. Quantitative scores are calculated by CompPASS-Plus (Huttlin et al. Cell 2015, PMID: 26186194). The 0.75 threshold represents the top 2% of scores in HCT116.|Only scores from within the same cell line in BioPlex HCT (PMID: 33961781) should be compared directly. For comparison of HEK293T and HCT116 interaction networks with r…	-	BIOGRID	Q9UKV8	A4FVC0	NP_001158095|NP_036286	-	-	-	-	-	-	-	-	-	Homo sapiens	Homo sapiens
3178496	27161	23178	118041	116790	-	-	AGO2	PASK	EIF2C2|Q10	PASKIN|STK37	Affinity Capture-MS	physical	Huttlin EL (2021)	PUBMED:33961781	9606	9606	High Throughput	0.999947851	-	BioPlex HCT HCT116 cells CompPASS score = 0.999947851, threshold = 0.75. Quantitative scores are calculated by CompPASS-Plus (Huttlin et al. Cell 2015, PMID: 26186194). The 0.75 threshold represents the top 2% of scores in HCT116.|Only scores from within the same cell line in BioPlex HCT (PMID: 33961781) should be compared directly. For comparison of HEK293T and HCT116 interaction networks with r…	-	BIOGRID	Q9UKV8	A4FVC0	NP_001158095|NP_036286	Q96RG2	B7Z7R6|B7Z7V7	NP_001239048|NP_055963|NP_001239053|NP_001239049|NP_001239051	-	-	-	-	-	-	Homo sapiens	Homo sapiens
3182409	27161	57448	118041	121521	-	-	AGO2	BIRC6	EIF2C2|Q10	APOLLON|BRUCE	Affinity Capture-MS	physical	Huttlin EL (2021)	PUBMED:33961781	9606	9606	High Throughput	0.977298256	-	BioPlex HCT HCT116 cells CompPASS score = 0.977298256, threshold = 0.75. Quantitative scores are calculated by CompPASS-Plus (Huttlin et al. Cell 2015, PMID: 26186194). The 0.75 threshold represents the top 2% of scores in HCT116.|Only scores from within the same cell line in BioPlex HCT (PMID: 33961781) should be compared directly. For comparison of HEK293T and HCT116 interaction networks with r…	-	BIOGRID	Q9UKV8	A4FVC0	NP_001158095|NP_036286	Q9NR09	-	NP_057336|NP_001365054	-	-	-	-	-	-	Homo sapiens	Homo sapiens
3189059	27161	23405	118041	116978	-	-	AGO2	DICER1	EIF2C2|Q10	DCR1|Dicer|Dicer1e|HERNA|K12H4.8-LIKE|MNG1|RMSE2	Affinity Capture-MS	physical	Huttlin EL (2021)	PUBMED:33961781	9606	9606	High Throughput	0.9977241	-	BioPlex HCT HCT116 cells CompPASS score = 0.9977241, threshold = 0.75. Quantitative scores are calculated by CompPASS-Plus (Huttlin et al. Cell 2015, PMID: 26186194). The 0.75 threshold represents the top 2% of scores in HCT116.|Only scores from within the same cell line in BioPlex HCT (PMID: 33961781) should be compared directly. For comparison of HEK293T and HCT116 interaction networks with rel…	-	BIOGRID	Q9UKV8	A4FVC0	NP_001158095|NP_036286	Q9UPY3	-	NP_085124|NP_001182502|NP_001258211|NP_001278557|NP_803187	-	-	-	-	-	-	Homo sapiens	Homo sapiens
3191221	27161	347688	118041	131462	-	RP11-631M21.2	AGO2	TUBB8	EIF2C2|Q10	bA631M21.2	Affinity Capture-MS	physical	Huttlin EL (2021)	PUBMED:33961781	9606	9606	High Throughput	0.784534654	-	BioPlex HCT HCT116 cells CompPASS score = 0.784534654, threshold = 0.75. Quantitative scores are calculated by CompPASS-Plus (Huttlin et al. Cell 2015, PMID: 26186194). The 0.75 threshold represents the top 2% of scores in HCT116.|Only scores from within the same cell line in BioPlex HCT (PMID: 33961781) should be compared directly. For comparison of HEK293T and HCT116 interaction networks with r…	-	BIOGRID	Q9UKV8	A4FVC0	NP_001158095|NP_036286	Q3ZCM7	-	NP_817124	-	-	-	-	-	-	Homo sapiens	Homo sapiens
3193924	27161	1373	118041	107764	-	-	AGO2	CPS1	EIF2C2|Q10	CPSASE1|PHN	Affinity Capture-MS	physical	Huttlin EL (2021)	PUBMED:33961781	9606	9606	High Throughput	0.882917302	-	BioPlex HCT HCT116 cells CompPASS score = 0.882917302, threshold = 0.75. Quantitative scores are calculated by CompPASS-Plus (Huttlin et al. Cell 2015, PMID: 26186194). The 0.75 threshold represents the top 2% of scores in HCT116.|Only scores from within the same cell line in BioPlex HCT (PMID: 33961781) should be compared directly. For comparison of HEK293T and HCT116 interaction networks with r…	-	BIOGRID	Q9UKV8	A4FVC0	NP_001158095|NP_036286	P31327	B7ZAW0|Q6PEK7|A0A024R454	NP_001866|NP_001116106|NP_001116105	-	-	-	-	-	-	Homo sapiens	Homo sapiens
3201960	27161	494327	118041	138953	-	-	AGO2	MIR378A	EIF2C2|Q10	MIR378|MIRN378|hsa-mir-378|hsa-mir-378a|miRNA378	Affinity Capture-RNA	physical	Kong D (2021)	PUBMED:33751805	9606	9606	Low Throughput	-	-	-	-	BIOGRID	Q9UKV8	A4FVC0	NP_001158095|NP_036286	-	-	-	-	-	-	-	-	-	Homo sapiens	Homo sapiens
3201974	27161	7503	118041	113340	-	-	AGO2	XIST	EIF2C2|Q10	DXS1089|DXS399E|LINC00001|NCRNA00001|SXI1|swd66	Affinity Capture-RNA	physical	Yuan X (2021)	PUBMED:33748113	9606	9606	Low Throughput	-	-	-	-	BIOGRID	Q9UKV8	A4FVC0	NP_001158095|NP_036286	-	-	-	-	-	-	-	-	-	Homo sapiens	Homo sapiens
3201975	27161	407028	118041	135877	-	-	AGO2	MIR302A	EIF2C2|Q10	MIRN302|MIRN302A|hsa-mir-302	Affinity Capture-RNA	physical	Yuan X (2021)	PUBMED:33748113	9606	9606	Low Throughput	-	-	-	-	BIOGRID	Q9UKV8	A4FVC0	NP_001158095|NP_036286	-	-	-	-	-	-	-	-	-	Homo sapiens	Homo sapiens
3214338	43740575	27161	4383847	118041	GU280_gp10	-	N	AGO2	nuc|nucleocapsid|SARS-CoV2 N|N protein|ncap|SARS-CoV-2 N|Nucleoprotein|NCAP_SARS2|PRO_0000449656	EIF2C2|Q10	Proximity Label-MS	physical	Liu X (2021)	PUBMED:34709727	2697049	9606	High Throughput	1.0	-	BioID|High confidence interactions are assigned based on their statistical filtering score (BFDR =< 0.01) and further refined using the CRAPome contaminant repository.|The associated score is the original published SAINT score determined by the authors using Significance Analysis of INTeractome (SAINT) express version 3.6.0.	-	BIOGRID	P0DTC9	-	YP_009724397	Q9UKV8	A4FVC0	NP_001158095|NP_036286	-	-	-	-	-	-	Severe acute respiratory syndrome coronavirus 2	Homo sapiens
3217675	27161	23405	118041	116978	-	-	AGO2	DICER1	EIF2C2|Q10	DCR1|Dicer|Dicer1e|HERNA|K12H4.8-LIKE|MNG1|RMSE2	Affinity Capture-Western	physical	Hoeck J (2007)	PUBMED:17932509	9606	9606	High Throughput	-	-	-	-	BIOGRID	Q9UKV8	A4FVC0	NP_001158095|NP_036286	Q9UPY3	-	NP_085124|NP_001182502|NP_001258211|NP_001278557|NP_803187	-	-	-	-	-	-	Homo sapiens	Homo sapiens
3217676	27161	23112	118041	116735	-	RP5-1042K10.7	AGO2	TNRC6B	EIF2C2|Q10	-	Affinity Capture-Western	physical	Hoeck J (2007)	PUBMED:17932509	9606	9606	High Throughput	-	-	-	-	BIOGRID	Q9UKV8	A4FVC0	NP_001158095|NP_036286	Q9UPQ9	A0A024R1N5	NP_055903|NP_001155973|NP_001020014	-	-	-	-	-	-	Homo sapiens	Homo sapiens
3217677	27161	4343	118041	110484	-	RP11-426L16.2	AGO2	MOV10	EIF2C2|Q10	fSAP113|gb110	Affinity Capture-Western	physical	Hoeck J (2007)	PUBMED:17932509	9606	9606	High Throughput	-	-	-	-	BIOGRID	Q9UKV8	A4FVC0	NP_001158095|NP_036286	Q9HCE1	Q5JR04	NP_001273001|NP_001308253|NP_066014|NP_001123551|NP_001356436	-	-	-	-	-	-	Homo sapiens	Homo sapiens
3217678	27161	6895	118041	112758	-	-	AGO2	TARBP2	EIF2C2|Q10	LOQS|TRBP|TRBP1|TRBP2	Affinity Capture-Western	physical	Hoeck J (2007)	PUBMED:17932509	9606	9606	High Throughput	-	-	-	-	BIOGRID	Q9UKV8	A4FVC0	NP_001158095|NP_036286	Q15633	A0A024RB49	NP_599151|NP_599150|NP_004169	-	-	-	-	-	-	Homo sapiens	Homo sapiens
3217679	27161	11218	118041	116387	-	-	AGO2	DDX20	EIF2C2|Q10	DP103|GEMIN3	Affinity Capture-Western	physical	Hoeck J (2007)	PUBMED:17932509	9606	9606	High Throughput	-	-	-	-	BIOGRID	Q9UKV8	A4FVC0	NP_001158095|NP_036286	Q9UHI6	Q9H4N4	NP_009135	-	-	-	-	-	-	Homo sapiens	Homo sapiens
3217680	27161	50628	118041	119102	-	-	AGO2	GEMIN4	EIF2C2|Q10	HC56|HCAP1|HHRF-1|p97	Affinity Capture-Western	physical	Hoeck J (2007)	PUBMED:17932509	9606	9606	High Throughput	-	-	-	-	BIOGRID	Q9UKV8	A4FVC0	NP_001158095|NP_036286	P57678	I3L2C7|Q8WUM5	NP_056536	-	-	-	-	-	-	Homo sapiens	Homo sapiens
3217681	27161	1660	118041	108025	-	-	AGO2	DHX9	EIF2C2|Q10	DDX9|LKP|NDH2|NDHII|RHA	Affinity Capture-Western	physical	Hoeck J (2007)	PUBMED:17932509	9606	9606	High Throughput	-	-	-	-	BIOGRID	Q9UKV8	A4FVC0	NP_001158095|NP_036286	Q08211	B3KU66	NP_001348	-	-	-	-	-	-	Homo sapiens	Homo sapiens
3217682	27161	22907	118041	116571	-	-	AGO2	DHX30	EIF2C2|Q10	DDX30|RETCOR	Affinity Capture-Western	physical	Hoeck J (2007)	PUBMED:17932509	9606	9606	High Throughput	-	-	-	-	BIOGRID	Q9UKV8	A4FVC0	NP_001158095|NP_036286	Q7L2E3	A0A024R2T6	NP_055781|NP_619520|NP_001317919	-	-	-	-	-	-	Homo sapiens	Homo sapiens
3217683	27161	170506	118041	128022	-	-	AGO2	DHX36	EIF2C2|Q10	DDX36|G4R1|MLEL1|RHAU	Affinity Capture-Western	physical	Hoeck J (2007)	PUBMED:17932509	9606	9606	High Throughput	-	-	-	-	BIOGRID	Q9UKV8	A4FVC0	NP_001158095|NP_036286	Q9H2U1	-	NP_065916|NP_001107869	-	-	-	-	-	-	Homo sapiens	Homo sapiens
3217684	27161	9188	118041	114625	-	-	AGO2	DDX21	EIF2C2|Q10	GUA|GURDB|RH-II/GU|RH-II/GuA	Affinity Capture-Western	physical	Hoeck J (2007)	PUBMED:17932509	9606	9606	High Throughput	-	-	-	-	BIOGRID	Q9UKV8	A4FVC0	NP_001158095|NP_036286	Q9NR30	-	NP_004719|NP_001243839	-	-	-	-	-	-	Homo sapiens	Homo sapiens
3217685	27161	9879	118041	115210	-	-	AGO2	DDX46	EIF2C2|Q10	PRPF5|Prp5	Affinity Capture-Western	physical	Hoeck J (2007)	PUBMED:17932509	9606	9606	High Throughput	-	-	-	-	BIOGRID	Q9UKV8	A4FVC0	NP_001158095|NP_036286	Q7L014	-	NP_001287789|NP_055644	-	-	-	-	-	-	Homo sapiens	Homo sapiens
3217686	27161	1655	118041	108021	-	-	AGO2	DDX5	EIF2C2|Q10	G17P1|HLR1|HUMP68|p68	Affinity Capture-Western	physical	Hoeck J (2007)	PUBMED:17932509	9606	9606	High Throughput	-	-	-	-	BIOGRID	Q9UKV8	A4FVC0	NP_001158095|NP_036286	P17844	-	NP_004387|NP_001307524|NP_001307526|NP_001307525	-	-	-	-	-	-	Homo sapiens	Homo sapiens
3217687	27161	10212	118041	115507	-	-	AGO2	DDX39A	EIF2C2|Q10	BAT1|BAT1L|DDX39|DDXL|URH49	Affinity Capture-Western	physical	Hoeck J (2007)	PUBMED:17932509	9606	9606	High Throughput	-	-	-	-	BIOGRID	Q9UKV8	A4FVC0	NP_001158095|NP_036286	O00148	-	NP_005795	-	-	-	-	-	-	Homo sapiens	Homo sapiens
3217688	27161	3192	118041	109433	-	RP11-11N7.3	AGO2	HNRNPU	EIF2C2|Q10	HNRPU|SAF-A|U21.1|hnRNP U	Affinity Capture-Western	physical	Hoeck J (2007)	PUBMED:17932509	9606	9606	High Throughput	-	-	-	-	BIOGRID	Q9UKV8	A4FVC0	NP_001158095|NP_036286	Q00839	Q96BA7	NP_114032|NP_004492	-	-	-	-	-	-	Homo sapiens	Homo sapiens
3217689	27161	3185	118041	109426	-	-	AGO2	HNRNPF	EIF2C2|Q10	HNRPF|OK/SW-cl.23|mcs94-1	Affinity Capture-Western	physical	Hoeck J (2007)	PUBMED:17932509	9606	9606	High Throughput	-	-	-	-	BIOGRID	Q9UKV8	A4FVC0	NP_001158095|NP_036286	P52597	A0A024R7T3	NP_001091678|NP_004957|NP_001091677|NP_001091676|NP_001091675|NP_001091674	-	-	-	-	-	-	Homo sapiens	Homo sapiens
3217690	27161	3183	118041	109424	-	-	AGO2	HNRNPC	EIF2C2|Q10	C1|C2|HNRNP|HNRPC|SNRPC	Affinity Capture-Western	physical	Hoeck J (2007)	PUBMED:17932509	9606	9606	High Throughput	-	-	-	-	BIOGRID	Q9UKV8	A4FVC0	NP_001158095|NP_036286	P07910	-	NP_001070911|NP_001070910|NP_112604|NP_004491	-	-	-	-	-	-	Homo sapiens	Homo sapiens
3217691	27161	10642	118041	115886	-	-	AGO2	IGF2BP1	EIF2C2|Q10	CRD-BP|CRDBP|IMP-1|IMP1|VICKZ1|ZBP1	Affinity Capture-Western	physical	Hoeck J (2007)	PUBMED:17932509	9606	9606	High Throughput	-	-	-	-	BIOGRID	Q9UKV8	A4FVC0	NP_001158095|NP_036286	Q9NZI8	-	NP_006537|NP_001153895	-	-	-	-	-	-	Homo sapiens	Homo sapiens
3217692	27161	2091	118041	108399	-	-	AGO2	FBL	EIF2C2|Q10	FIB|FLRN|RNU3IP1	Affinity Capture-Western	physical	Hoeck J (2007)	PUBMED:17932509	9606	9606	High Throughput	-	-	-	-	BIOGRID	Q9UKV8	A4FVC0	NP_001158095|NP_036286	P22087	-	NP_001427	-	-	-	-	-	-	Homo sapiens	Homo sapiens
3217693	27161	1975	118041	108291	-	-	AGO2	EIF4B	EIF2C2|Q10	EIF-4B|PRO1843	Affinity Capture-Western	physical	Hoeck J (2007)	PUBMED:17932509	9606	9606	High Throughput	-	-	-	-	BIOGRID	Q9UKV8	A4FVC0	NP_001158095|NP_036286	P23588	E7EX17|B4DRM3|Q7Z5Y0	NP_001287750|NP_001408|NP_001317583	-	-	-	-	-	-	Homo sapiens	Homo sapiens
3217694	27161	55037	118041	120366	-	TRG15	AGO2	PTCD3	EIF2C2|Q10	MRP-S39	Affinity Capture-Western	physical	Hoeck J (2007)	PUBMED:17932509	9606	9606	High Throughput	-	-	-	-	BIOGRID	Q9UKV8	A4FVC0	NP_001158095|NP_036286	Q96EY7	-	NP_060422	-	-	-	-	-	-	Homo sapiens	Homo sapiens
3217695	27161	10514	118041	115770	-	-	AGO2	MYBBP1A	EIF2C2|Q10	P160|PAP2	Affinity Capture-Western	physical	Hoeck J (2007)	PUBMED:17932509	9606	9606	High Throughput	-	-	-	-	BIOGRID	Q9UKV8	A4FVC0	NP_001158095|NP_036286	Q9BQG0	-	NP_001099008|NP_055335	-	-	-	-	-	-	Homo sapiens	Homo sapiens
3217696	27161	9782	118041	115126	-	-	AGO2	MATR3	EIF2C2|Q10	ALS21|MPD2|VCPDM	Affinity Capture-Western	physical	Hoeck J (2007)	PUBMED:17932509	9606	9606	High Throughput	-	-	-	-	BIOGRID	Q9UKV8	A4FVC0	NP_001158095|NP_036286	P43243	Q9H4N1|B3KM87|B4DF66	NP_001181884|NP_001181885|NP_001181883|NP_001269207|NP_954659|NP_061322	-	-	-	-	-	-	Homo sapiens	Homo sapiens
3217697	27161	4904	118041	110959	-	-	AGO2	YBX1	EIF2C2|Q10	BP-8|CSDA2|CSDB|DBPB|MDR-NF1|NSEP-1|NSEP1|YB-1|YB1	Affinity Capture-Western	physical	Hoeck J (2007)	PUBMED:17932509	9606	9606	High Throughput	-	-	-	-	BIOGRID	Q9UKV8	A4FVC0	NP_001158095|NP_036286	P67809	-	NP_004550	-	-	-	-	-	-	Homo sapiens	Homo sapiens
3217698	27161	8087	118041	113760	-	-	AGO2	FXR1	EIF2C2|Q10	FXR1P	Affinity Capture-Western	physical	Hoeck J (2007)	PUBMED:17932509	9606	9606	High Throughput	-	-	-	-	BIOGRID	Q9UKV8	A4FVC0	NP_001158095|NP_036286	P51114	-	NP_001350811|NP_005078|NP_001013456|NP_001013457	-	-	-	-	-	-	Homo sapiens	Homo sapiens
3217699	27161	5936	118041	111871	-	RP11-658F2.8	AGO2	RBM4	EIF2C2|Q10	LARK|RBM4A|ZCCHC21|ZCRB3A	Affinity Capture-Western	physical	Hoeck J (2007)	PUBMED:17932509	9606	9606	High Throughput	-	-	-	-	BIOGRID	Q9UKV8	A4FVC0	NP_001158095|NP_036286	Q9BWF3	-	NP_001185772|NP_001185773|NP_002887	-	-	-	-	-	-	Homo sapiens	Homo sapiens
3217700	27161	3609	118041	109822	-	-	AGO2	ILF3	EIF2C2|Q10	CBTF|DRBF|DRBP76|MMP4|MPHOSPH4|MPP4|NF-AT-90|NF110|NF110b|NF90|NF90a|NF90b|NFAR|NFAR-1|NFAR2|TCP110|TCP80	Affinity Capture-Western	physical	Hoeck J (2007)	PUBMED:17932509	9606	9606	High Throughput	-	-	-	-	BIOGRID	Q9UKV8	A4FVC0	NP_001158095|NP_036286	Q12906	A0A024R7C7	NP_036350|NP_703194|NP_001131145|NP_004507|NP_060090	-	-	-	-	-	-	Homo sapiens	Homo sapiens
3217701	27161	3608	118041	109821	-	RP11-354A16.1	AGO2	ILF2	EIF2C2|Q10	NF45|PRO3063	Affinity Capture-Western	physical	Hoeck J (2007)	PUBMED:17932509	9606	9606	High Throughput	-	-	-	-	BIOGRID	Q9UKV8	A4FVC0	NP_001158095|NP_036286	Q12905	Q53FG3|F4ZW62|B4DY09	NP_001254738|NP_004506	-	-	-	-	-	-	Homo sapiens	Homo sapiens
3217702	27161	8241	118041	113869	-	CTD-2522E6.5	AGO2	RBM10	EIF2C2|Q10	DXS8237E|GPATC9|GPATCH9|S1-1|TARPS|ZRANB5	Affinity Capture-Western	physical	Hoeck J (2007)	PUBMED:17932509	9606	9606	High Throughput	-	-	-	-	BIOGRID	Q9UKV8	A4FVC0	NP_001158095|NP_036286	P98175	Q7Z3D7	NP_005667|NP_001191397|NP_690595|NP_001191396|NP_001191395	-	-	-	-	-	-	Homo sapiens	Homo sapiens
3217703	27161	2547	118041	108822	-	CTA-216E10.7	AGO2	XRCC6	EIF2C2|Q10	CTC75|CTCBF|G22P1|KU70|ML8|TLAA	Affinity Capture-Western	physical	Hoeck J (2007)	PUBMED:17932509	9606	9606	High Throughput	-	-	-	-	BIOGRID	Q9UKV8	A4FVC0	NP_001158095|NP_036286	P12956	B1AHC9|A0A024R1N4|B4DE32|B4E356	NP_001460|NP_001275905|NP_001275907|NP_001275906	-	-	-	-	-	-	Homo sapiens	Homo sapiens
3217704	27161	1642	118041	108009	-	-	AGO2	DDB1	EIF2C2|Q10	DDBA|UV-DDB1|XAP1|XPCE|XPE|XPE-BF	Affinity Capture-Western	physical	Hoeck J (2007)	PUBMED:17932509	9606	9606	High Throughput	-	-	-	-	BIOGRID	Q9UKV8	A4FVC0	NP_001158095|NP_036286	Q16531	-	NP_001914	-	-	-	-	-	-	Homo sapiens	Homo sapiens
3217705	27161	10856	118041	116067	-	CGI-46	AGO2	RUVBL2	EIF2C2|Q10	ECP51|INO80J|REPTIN|RVB2|TIH2|TIP48|TIP49B	Affinity Capture-Western	physical	Hoeck J (2007)	PUBMED:17932509	9606	9606	High Throughput	-	-	-	-	BIOGRID	Q9UKV8	A4FVC0	NP_001158095|NP_036286	Q9Y230	B3KNL2	NP_006657|NP_001308120|NP_001308119	-	-	-	-	-	-	Homo sapiens	Homo sapiens
3217706	27161	9276	118041	114693	-	-	AGO2	COPB2	EIF2C2|Q10	beta-COP	Affinity Capture-Western	physical	Hoeck J (2007)	PUBMED:17932509	9606	9606	High Throughput	-	-	-	-	BIOGRID	Q9UKV8	A4FVC0	NP_001158095|NP_036286	P35606	-	NP_004757	-	-	-	-	-	-	Homo sapiens	Homo sapiens
3313349	64506	27161	122202	118041	-	-	CPEB1	AGO2	CPE-BP1|CPEB|CPEB-1|hCPEB-1	EIF2C2|Q10	Proximity Label-MS	physical		PUBMED:35140242	9606	9606	High Throughput	-	-	BioID	-	BIOGRID	Q9BZB8	A0A087WXG7|B4DWY2	NP_001073001|NP_001275749|NP_085097|NP_001073002|NP_001275748|NP_001073003	Q9UKV8	A4FVC0	NP_001158095|NP_036286	-	-	-	-	-	-	Homo sapiens	Homo sapiens
3320478	9821	27161	115160	118041	-	-	RB1CC1	AGO2	ATG17|CC1|FIP200|PPP1R131	EIF2C2|Q10	Affinity Capture-MS	physical	Schluetermann D (2021)	PUBMED:34226595	9606	9606	Low Throughput	-	-	-	-	BIOGRID	Q8TDY2	-	NP_001077086|NP_055596	Q9UKV8	A4FVC0	NP_001158095|NP_036286	-	-	-	-	-	-	Homo sapiens	Homo sapiens
3324507	155807	27161	1205540	118041	HIV1gp4	-	vpr	AGO2	-	EIF2C2|Q10	Proximity Label-MS	physical	Barbosa JAF (2021)	PUBMED:34011540	11676	9606	High Throughput	-	-	Proximity Label-MS was carried out to identify high confidence protein-protein interactions with a BFDR of less than or equal to 0.02.	-	BIOGRID	-	-	NP_057852	Q9UKV8	A4FVC0	NP_001158095|NP_036286	-	-	-	-	-	-	Human Immunodeficiency Virus 1	Homo sapiens
3325074	27161	84146	118041	123913	-	-	AGO2	ZNF644	EIF2C2|Q10	BM-005|MYP21|NatF|ZEP-2	Affinity Capture-RNA	physical	He Y (2021)	PUBMED:33830389	9606	9606	Low Throughput	-	-	-	-	BIOGRID	Q9UKV8	A4FVC0	NP_001158095|NP_036286	Q9H582	A7E234	NP_115562|NP_958357|NP_057704	-	-	-	-	-	-	Homo sapiens	Homo sapiens
3331109	27161	10616	118041	115862	-	RP5-852M4.4	AGO2	RBCK1	EIF2C2|Q10	C20orf18|HOIL-1|HOIL1|PBMEI|RBCK2|RNF54|UBCE7IP3|XAP3|XAP4|ZRANB4	Affinity Capture-MS	physical	Zhang H (2021)	PUBMED:34518544	9606	9606	High Throughput	-	-	-	-	BIOGRID	Q9UKV8	A4FVC0	NP_001158095|NP_036286	Q9BYM8	-	NP_001310885|NP_001310889|NP_001310887|NP_006453|NP_112506	-	-	-	-	-	-	Homo sapiens	Homo sapiens
3331110	27161	55072	118041	120389	-	-	AGO2	RNF31	EIF2C2|Q10	HOIP|ZIBRA	Affinity Capture-MS	physical	Zhang H (2021)	PUBMED:34518544	9606	9606	High Throughput	-	-	-	-	BIOGRID	Q9UKV8	A4FVC0	NP_001158095|NP_036286	Q96EP0	-	NP_060469|NP_001297261	-	-	-	-	-	-	Homo sapiens	Homo sapiens
3331111	27161	55072	118041	120389	-	-	AGO2	RNF31	EIF2C2|Q10	HOIP|ZIBRA	Affinity Capture-Western	physical	Zhang H (2021)	PUBMED:34518544	9606	9606	Low Throughput	-	-	-	-	BIOGRID	Q9UKV8	A4FVC0	NP_001158095|NP_036286	Q96EP0	-	NP_060469|NP_001297261	-	-	-	-	-	-	Homo sapiens	Homo sapiens
3331112	55072	27161	120389	118041	-	-	RNF31	AGO2	HOIP|ZIBRA	EIF2C2|Q10	Affinity Capture-Western	physical	Zhang H (2021)	PUBMED:34518544	9606	9606	Low Throughput	-	-	-	-	BIOGRID	Q96EP0	-	NP_060469|NP_001297261	Q9UKV8	A4FVC0	NP_001158095|NP_036286	-	-	-	-	-	-	Homo sapiens	Homo sapiens
3331113	10616	27161	115862	118041	RP5-852M4.4	-	RBCK1	AGO2	C20orf18|HOIL-1|HOIL1|PBMEI|RBCK2|RNF54|UBCE7IP3|XAP3|XAP4|ZRANB4	EIF2C2|Q10	Affinity Capture-Western	physical	Zhang H (2021)	PUBMED:34518544	9606	9606	Low Throughput	-	-	-	-	BIOGRID	Q9BYM8	-	NP_001310885|NP_001310889|NP_001310887|NP_006453|NP_112506	Q9UKV8	A4FVC0	NP_001158095|NP_036286	-	-	-	-	-	-	Homo sapiens	Homo sapiens
3331114	27161	10616	118041	115862	-	RP5-852M4.4	AGO2	RBCK1	EIF2C2|Q10	C20orf18|HOIL-1|HOIL1|PBMEI|RBCK2|RNF54|UBCE7IP3|XAP3|XAP4|ZRANB4	Affinity Capture-Western	physical	Zhang H (2021)	PUBMED:34518544	9606	9606	Low Throughput	-	-	-	-	BIOGRID	Q9UKV8	A4FVC0	NP_001158095|NP_036286	Q9BYM8	-	NP_001310885|NP_001310889|NP_001310887|NP_006453|NP_112506	-	-	-	-	-	-	Homo sapiens	Homo sapiens
3331115	27161	81858	118041	123608	-	PSEC0216	AGO2	SHARPIN	EIF2C2|Q10	SIPL1	Affinity Capture-Western	physical	Zhang H (2021)	PUBMED:34518544	9606	9606	Low Throughput	-	-	-	-	BIOGRID	Q9UKV8	A4FVC0	NP_001158095|NP_036286	Q9H0F6	Q6PJD5	NP_112236	-	-	-	-	-	-	Homo sapiens	Homo sapiens
3331116	81858	27161	123608	118041	PSEC0216	-	SHARPIN	AGO2	SIPL1	EIF2C2|Q10	Affinity Capture-Western	physical	Zhang H (2021)	PUBMED:34518544	9606	9606	Low Throughput	-	-	-	-	BIOGRID	Q9H0F6	Q6PJD5	NP_112236	Q9UKV8	A4FVC0	NP_001158095|NP_036286	-	-	-	-	-	-	Homo sapiens	Homo sapiens
3331121	55072	27161	120389	118041	-	-	RNF31	AGO2	HOIP|ZIBRA	EIF2C2|Q10	Biochemical Activity	physical	Zhang H (2021)	PUBMED:34518544	9606	9606	Low Throughput	-	Ubiquitination	E2: UBCH5C	-	BIOGRID	Q96EP0	-	NP_060469|NP_001297261	Q9UKV8	A4FVC0	NP_001158095|NP_036286	-	-	-	-	-	-	Homo sapiens	Homo sapiens
3331124	27327	27161	118141	118041	-	-	TNRC6A	AGO2	CAGH26|GW1|GW182|TNRC6	EIF2C2|Q10	Affinity Capture-Western	physical	Zhang H (2021)	PUBMED:34518544	9606	9606	Low Throughput	-	-	-	-	BIOGRID	Q8NDV7	-	NP_055309|NP_001317449|NP_001338779	Q9UKV8	A4FVC0	NP_001158095|NP_036286	-	-	-	-	-	-	Homo sapiens	Homo sapiens
3331128	27161	27327	118041	118141	-	-	AGO2	TNRC6A	EIF2C2|Q10	CAGH26|GW1|GW182|TNRC6	Affinity Capture-Western	physical	Zhang H (2021)	PUBMED:34518544	9606	9606	Low Throughput	-	-	-	-	BIOGRID	Q9UKV8	A4FVC0	NP_001158095|NP_036286	Q8NDV7	-	NP_055309|NP_001317449|NP_001338779	-	-	-	-	-	-	Homo sapiens	Homo sapiens
3331129	27161	23405	118041	116978	-	-	AGO2	DICER1	EIF2C2|Q10	DCR1|Dicer|Dicer1e|HERNA|K12H4.8-LIKE|MNG1|RMSE2	Affinity Capture-Western	physical	Zhang H (2021)	PUBMED:34518544	9606	9606	Low Throughput	-	-	-	-	BIOGRID	Q9UKV8	A4FVC0	NP_001158095|NP_036286	Q9UPY3	-	NP_085124|NP_001182502|NP_001258211|NP_001278557|NP_803187	-	-	-	-	-	-	Homo sapiens	Homo sapiens
3347638	26523	27161	117726	118041	RP4-789D17.1	-	AGO1	AGO2	EIF2C|EIF2C1|GERP95|Q99	EIF2C2|Q10	Affinity Capture-MS	physical	Cho NH (2022)	PUBMED:35271311	9606	9606	High Throughput	-	-	Bait generated from library of CRISPR-edited human embryonic kidney (HEK) 293T cell lines harboring fluorescent tags on individual proteins	-	BIOGRID	Q9UL18	-	NP_001304051|NP_001304052|NP_036331	Q9UKV8	A4FVC0	NP_001158095|NP_036286	-	-	-	-	-	-	Homo sapiens	Homo sapiens
3347640	27161	27327	118041	118141	-	-	AGO2	TNRC6A	EIF2C2|Q10	CAGH26|GW1|GW182|TNRC6	Affinity Capture-MS	physical	Cho NH (2022)	PUBMED:35271311	9606	9606	High Throughput	-	-	Bait generated from library of CRISPR-edited human embryonic kidney (HEK) 293T cell lines harboring fluorescent tags on individual proteins	-	BIOGRID	Q9UKV8	A4FVC0	NP_001158095|NP_036286	Q8NDV7	-	NP_055309|NP_001317449|NP_001338779	-	-	-	-	-	-	Homo sapiens	Homo sapiens
3347641	27161	10980	118041	116176	-	-	AGO2	COPS6	EIF2C2|Q10	CSN6|MOV34-34KD	Affinity Capture-MS	physical	Cho NH (2022)	PUBMED:35271311	9606	9606	High Throughput	-	-	Bait generated from library of CRISPR-edited human embryonic kidney (HEK) 293T cell lines harboring fluorescent tags on individual proteins	-	BIOGRID	Q9UKV8	A4FVC0	NP_001158095|NP_036286	Q7L5N1	-	NP_006824	-	-	-	-	-	-	Homo sapiens	Homo sapiens
3347642	27161	2289	118041	108579	-	RP3-340B19.6	AGO2	FKBP5	EIF2C2|Q10	AIG6|FKBP51|FKBP54|P54|PPIase|Ptg-10	Affinity Capture-MS	physical	Cho NH (2022)	PUBMED:35271311	9606	9606	High Throughput	-	-	Bait generated from library of CRISPR-edited human embryonic kidney (HEK) 293T cell lines harboring fluorescent tags on individual proteins	-	BIOGRID	Q9UKV8	A4FVC0	NP_001158095|NP_036286	Q13451	Q2TA84	NP_001139249|NP_001139248|NP_001139247|NP_004108	-	-	-	-	-	-	Homo sapiens	Homo sapiens
3347643	27161	57690	118041	121716	-	-	AGO2	TNRC6C	EIF2C2|Q10	-	Affinity Capture-MS	physical	Cho NH (2022)	PUBMED:35271311	9606	9606	High Throughput	-	-	Bait generated from library of CRISPR-edited human embryonic kidney (HEK) 293T cell lines harboring fluorescent tags on individual proteins	-	BIOGRID	Q9UKV8	A4FVC0	NP_001158095|NP_036286	Q9HCJ0	-	NP_001136112|NP_061869	-	-	-	-	-	-	Homo sapiens	Homo sapiens
3347644	27161	192669	118041	128177	-	RP4-789D17.2	AGO2	AGO3	EIF2C2|Q10	EIF2C3	Affinity Capture-MS	physical	Cho NH (2022)	PUBMED:35271311	9606	9606	High Throughput	-	-	Bait generated from library of CRISPR-edited human embryonic kidney (HEK) 293T cell lines harboring fluorescent tags on individual proteins	-	BIOGRID	Q9UKV8	A4FVC0	NP_001158095|NP_036286	Q9H9G7	B4E1P5	NP_803171|NP_079128	-	-	-	-	-	-	Homo sapiens	Homo sapiens
3347645	27161	26523	118041	117726	-	RP4-789D17.1	AGO2	AGO1	EIF2C2|Q10	EIF2C|EIF2C1|GERP95|Q99	Affinity Capture-MS	physical	Cho NH (2022)	PUBMED:35271311	9606	9606	High Throughput	-	-	Bait generated from library of CRISPR-edited human embryonic kidney (HEK) 293T cell lines harboring fluorescent tags on individual proteins	-	BIOGRID	Q9UKV8	A4FVC0	NP_001158095|NP_036286	Q9UL18	-	NP_001304051|NP_001304052|NP_036331	-	-	-	-	-	-	Homo sapiens	Homo sapiens
3347646	27161	23112	118041	116735	-	RP5-1042K10.7	AGO2	TNRC6B	EIF2C2|Q10	-	Affinity Capture-MS	physical	Cho NH (2022)	PUBMED:35271311	9606	9606	High Throughput	-	-	Bait generated from library of CRISPR-edited human embryonic kidney (HEK) 293T cell lines harboring fluorescent tags on individual proteins	-	BIOGRID	Q9UKV8	A4FVC0	NP_001158095|NP_036286	Q9UPQ9	A0A024R1N5	NP_055903|NP_001155973|NP_001020014	-	-	-	-	-	-	Homo sapiens	Homo sapiens
3347647	27161	55748	118041	120866	-	-	AGO2	CNDP2	EIF2C2|Q10	CN2|CPGL|HEL-S-13|HsT2298|PEPA	Affinity Capture-MS	physical	Cho NH (2022)	PUBMED:35271311	9606	9606	High Throughput	-	-	Bait generated from library of CRISPR-edited human embryonic kidney (HEK) 293T cell lines harboring fluorescent tags on individual proteins	-	BIOGRID	Q9UKV8	A4FVC0	NP_001158095|NP_036286	Q96KP4	V9HWE5	NP_001357177|NP_001161971|NP_060705|NP_001357179|NP_001357178	-	-	-	-	-	-	Homo sapiens	Homo sapiens
3347648	27161	7469	118041	113307	-	P/OKcl.15	AGO2	NELFA	EIF2C2|Q10	NELF-A|WHSC2	Affinity Capture-MS	physical	Cho NH (2022)	PUBMED:35271311	9606	9606	High Throughput	-	-	Bait generated from library of CRISPR-edited human embryonic kidney (HEK) 293T cell lines harboring fluorescent tags on individual proteins	-	BIOGRID	Q9UKV8	A4FVC0	NP_001158095|NP_036286	Q9H3P2	-	NP_005654	-	-	-	-	-	-	Homo sapiens	Homo sapiens
3356135	2289	27161	108579	118041	RP3-340B19.6	-	FKBP5	AGO2	AIG6|FKBP51|FKBP54|P54|PPIase|Ptg-10	EIF2C2|Q10	Affinity Capture-MS	physical	Cho NH (2022)	PUBMED:35271311	9606	9606	High Throughput	-	-	Bait generated from library of CRISPR-edited human embryonic kidney (HEK) 293T cell lines harboring fluorescent tags on individual proteins	-	BIOGRID	Q13451	Q2TA84	NP_001139249|NP_001139248|NP_001139247|NP_004108	Q9UKV8	A4FVC0	NP_001158095|NP_036286	-	-	-	-	-	-	Homo sapiens	Homo sapiens
3360805	4282	27161	110428	118041	-	-	MIF	AGO2	GIF|GLIF|MMIF	EIF2C2|Q10	Affinity Capture-MS	physical	Cho NH (2022)	PUBMED:35271311	9606	9606	High Throughput	-	-	Bait generated from library of CRISPR-edited human embryonic kidney (HEK) 293T cell lines harboring fluorescent tags on individual proteins	-	BIOGRID	P14174	I4AY87	NP_002406	Q9UKV8	A4FVC0	NP_001158095|NP_036286	-	-	-	-	-	-	Homo sapiens	Homo sapiens
3379700	81609	27161	123546	118041	RP11-98D18.12-005	-	SNX27	AGO2	MRT1|MY014	EIF2C2|Q10	Affinity Capture-MS	physical	Shi R (2021)	PUBMED:34315543	9606	9606	High Throughput	-	-	Affinity Capture-MS was carried out to identify high confidence protein-protein interactors with a fold change of >2 over control and an adjusted p<0.05	-	BIOGRID	Q96L92	-	NP_001317652|NP_112180	Q9UKV8	A4FVC0	NP_001158095|NP_036286	-	-	-	-	-	-	Homo sapiens	Homo sapiens
3380656	81559	27161	123523	118041	-	-	TRIM11	AGO2	BIA1|RNF92	EIF2C2|Q10	Affinity Capture-MS	physical	Yang J (2021)	PUBMED:34767673	9606	9606	High Throughput	-	-	-	-	BIOGRID	Q96F44	-	NP_660215	Q9UKV8	A4FVC0	NP_001158095|NP_036286	-	-	-	-	-	-	Homo sapiens	Homo sapiens
3380719	6657	27161	112540	118041	-	-	SOX2	AGO2	ANOP3|MCOPS3	EIF2C2|Q10	Affinity Capture-MS	physical	Mahlokozera T (2021)	PUBMED:34732716	9606	9606	Low Throughput	-	-	-	-	BIOGRID	P48431	-	NP_003097	Q9UKV8	A4FVC0	NP_001158095|NP_036286	-	-	-	-	-	-	Homo sapiens	Homo sapiens
3381268	11074	27161	116257	118041	DAAP-112O13.2	-	TRIM31	AGO2	C6orf13|HCG1|HCGI|RNF	EIF2C2|Q10	Affinity Capture-MS	physical	Guo Y (2021)	PUBMED:34650049	9606	9606	Low Throughput	-	-	-	-	BIOGRID	Q9BZY9	Q2L6J1	NP_008959	Q9UKV8	A4FVC0	NP_001158095|NP_036286	-	-	-	-	-	-	Homo sapiens	Homo sapiens
3394729	9991	27161	115312	118041	RP11-165N19.1	-	PTBP3	AGO2	ROD1	EIF2C2|Q10	Affinity Capture-Western	physical	Xie C (2022)	PUBMED:35136024	9606	9606	Low Throughput	-	-	-	-	BIOGRID	O95758	A0A024R163	NP_005147|NP_001362847|NP_001362849|NP_001231826|NP_001231827|NP_001231825|NP_001157260|NP_001157262	Q9UKV8	A4FVC0	NP_001158095|NP_036286	-	-	-	-	-	-	Homo sapiens	Homo sapiens
3394730	27161	9991	118041	115312	-	RP11-165N19.1	AGO2	PTBP3	EIF2C2|Q10	ROD1	Affinity Capture-Western	physical	Xie C (2022)	PUBMED:35136024	9606	9606	Low Throughput	-	-	-	-	BIOGRID	Q9UKV8	A4FVC0	NP_001158095|NP_036286	O95758	A0A024R163	NP_005147|NP_001362847|NP_001362849|NP_001231826|NP_001231827|NP_001231825|NP_001157260|NP_001157262	-	-	-	-	-	-	Homo sapiens	Homo sapiens
3397374	4613	27161	110698	118041	-	-	MYCN	AGO2	MODED|N-myc|NMYC|ODED|bHLHe37	EIF2C2|Q10	Affinity Capture-MS	physical	Wang L (2022)	PUBMED:35013218	9606	9606	High Throughput	-	-	Affinity Capture-MS was carried out to identify high confidence protein interactors with a p value<0.05 and a fold change >2 over control.	-	BIOGRID	P04198	Q9H224	NP_001280157|NP_001280160|NP_001280162|NP_005369	Q9UKV8	A4FVC0	NP_001158095|NP_036286	-	-	-	-	-	-	Homo sapiens	Homo sapiens
3399472	4609	27161	110694	118041	-	-	MYC	AGO2	MRTL|MYCC|bHLHe39|c-Myc	EIF2C2|Q10	Affinity Capture-MS	physical	Wang L (2022)	PUBMED:35013218	9606	9606	High Throughput	-	-	Affinity Capture-MS was carried out to identify high confidence protein interactors with a p value<0.05 and a fold change >2 over control.	-	BIOGRID	P01106	-	NP_002458|NP_001341799	Q9UKV8	A4FVC0	NP_001158095|NP_036286	-	-	-	-	-	-	Homo sapiens	Homo sapiens
3401064	27161	10273	118041	115563	-	LA16c-313D11.6	AGO2	STUB1	EIF2C2|Q10	CHIP|HSPABP2|NY-CO-7|SCAR16|SDCCAG7|UBOX1	Affinity Capture-MS	physical	Zhang S (2022)	PUBMED:35533808	9606	9606	Low Throughput	-	-	-	-	BIOGRID	Q9UKV8	A4FVC0	NP_001158095|NP_036286	Q9UNE7	-	NP_005852|NP_001280126	-	-	-	-	-	-	Homo sapiens	Homo sapiens
3401065	27161	10273	118041	115563	-	LA16c-313D11.6	AGO2	STUB1	EIF2C2|Q10	CHIP|HSPABP2|NY-CO-7|SCAR16|SDCCAG7|UBOX1	Affinity Capture-Western	physical	Zhang S (2022)	PUBMED:35533808	9606	9606	Low Throughput	-	-	-	-	BIOGRID	Q9UKV8	A4FVC0	NP_001158095|NP_036286	Q9UNE7	-	NP_005852|NP_001280126	-	-	-	-	-	-	Homo sapiens	Homo sapiens
3402020	5071	27161	111105	118041	KB-152G3.1	-	PARK2	AGO2	AR-JP|LPRS2|PDJ|PRKN	EIF2C2|Q10	Affinity Capture-MS	physical	Sun X (2022)	PUBMED:35509820	9606	9606	Low Throughput	-	-	-	-	BIOGRID	O60260	X5DR79	NP_054643|NP_054642|NP_004553	Q9UKV8	A4FVC0	NP_001158095|NP_036286	-	-	-	-	-	-	Homo sapiens	Homo sapiens
3431417	8731	27161	114269	118041	-	-	RNMT	AGO2	MET|RG7MT1|hCMT1c	EIF2C2|Q10	Co-fractionation	physical	Havugimana PC (2022)	PUBMED:35831314	9606	9606	High Throughput	-	-	High confidence interactions were identified as having an EPIC score >=0.625 in applicable cell lines (MCF7, MDA231 or MCF10A)|MCF10A cell line (score 0.702)|MCF7 cell line (score 0.691)|MDA231 cell line (score 0.674)	-	BIOGRID	O43148	-	NP_001365064|NP_001295192|NP_001365061|NP_003790|NP_001365063	Q9UKV8	A4FVC0	NP_001158095|NP_036286	-	-	-	-	-	-	Homo sapiens	Homo sapiens
3431716	10236	27161	115530	118041	-	-	HNRNPR	AGO2	HNRPR|hnRNP-R	EIF2C2|Q10	Co-fractionation	physical	Havugimana PC (2022)	PUBMED:35831314	9606	9606	High Throughput	-	-	High confidence interactions were identified as having an EPIC score >=0.625 in applicable cell lines (MCF7, MDA231 or MCF10A)|MCF10A cell line (score 0.665)|MCF7 cell line (score 0.679)|MDA231 cell line (score 0.652)	-	BIOGRID	O43390	B4DMB1|Q0VGD6|B4DT28|Q6MZS5|B4DMD1	NP_001095868|NP_001095869|NP_001284549|NP_001095867|NP_001284550|NP_001284551|NP_005817	Q9UKV8	A4FVC0	NP_001158095|NP_036286	-	-	-	-	-	-	Homo sapiens	Homo sapiens
3432020	81	27161	106596	118041	-	-	ACTN4	AGO2	ACTININ-4|FSGS|FSGS1	EIF2C2|Q10	Co-fractionation	physical	Havugimana PC (2022)	PUBMED:35831314	9606	9606	High Throughput	-	-	High confidence interactions were identified as having an EPIC score >=0.625 in applicable cell lines (MCF7, MDA231 or MCF10A)|MCF10A cell line (score 0.658)|MCF7 cell line (score 0.678)|MDA231 cell line (score 0.703)	-	BIOGRID	O43707	-	NP_001308962|NP_004915	Q9UKV8	A4FVC0	NP_001158095|NP_036286	-	-	-	-	-	-	Homo sapiens	Homo sapiens
3432581	10492	27161	115755	118041	RP1-3J17.2	-	SYNCRIP	AGO2	GRY-RBP|GRYRBP|HNRNPQ|HNRPQ1|NSAP1|PP68|hnRNP-Q	EIF2C2|Q10	Co-fractionation	physical	Havugimana PC (2022)	PUBMED:35831314	9606	9606	High Throughput	-	-	High confidence interactions were identified as having an EPIC score >=0.625 in applicable cell lines (MCF7, MDA231 or MCF10A)|MCF10A cell line (score 0.653)|MCF7 cell line (score 0.682)|MDA231 cell line (score 0.763)	-	BIOGRID	O60506	B7Z645|Q59GL1	NP_001240700|NP_006363|NP_001153145|NP_001153146|NP_001153147|NP_001153148|NP_001153149	Q9UKV8	A4FVC0	NP_001158095|NP_036286	-	-	-	-	-	-	Homo sapiens	Homo sapiens
3432620	9470	27161	114856	118041	-	-	EIF4E2	AGO2	4E-LP|4EHP|EIF4EL3|IF4e	EIF2C2|Q10	Co-fractionation	physical	Havugimana PC (2022)	PUBMED:35831314	9606	9606	High Throughput	-	-	High confidence interactions were identified as having an EPIC score >=0.625 in applicable cell lines (MCF7, MDA231 or MCF10A)|MCF10A cell line (score 0.683)|MCF7 cell line (score 0.658)|MDA231 cell line (score 0.68)	-	BIOGRID	O60573	B9A023|Q53RG0|B8ZZL3|Q59FE1|B8ZZ50	NP_001317131|NP_001317130|NP_001263266|NP_001263265|NP_004837|NP_001269887	Q9UKV8	A4FVC0	NP_001158095|NP_036286	-	-	-	-	-	-	Homo sapiens	Homo sapiens
3433381	8575	27161	114143	118041	HSD14	-	PRKRA	AGO2	DYT16|PACT|RAX	EIF2C2|Q10	Co-fractionation	physical	Havugimana PC (2022)	PUBMED:35831314	9606	9606	High Throughput	-	-	High confidence interactions were identified as having an EPIC score >=0.625 in applicable cell lines (MCF7, MDA231 or MCF10A)|MCF10A cell line (score 0.671)|MCF7 cell line (score 0.65)|MDA231 cell line (score 0.669)	-	BIOGRID	O75569	B4DJC7	NP_001132990|NP_001132989|NP_003681|NP_001303291	Q9UKV8	A4FVC0	NP_001158095|NP_036286	-	-	-	-	-	-	Homo sapiens	Homo sapiens
3434885	2597	27161	108868	118041	CDABP0047	-	GAPDH	AGO2	G3PD|GAPD|HEL-S-162eP	EIF2C2|Q10	Co-fractionation	physical	Havugimana PC (2022)	PUBMED:35831314	9606	9606	High Throughput	-	-	High confidence interactions were identified as having an EPIC score >=0.625 in applicable cell lines (MCF7, MDA231 or MCF10A)|MCF10A cell line (score 0.629)|MCF7 cell line (score 0.69)|MDA231 cell line (score 0.692)	-	BIOGRID	P04406	V9HVZ4	NP_002037|NP_001344872|NP_001276674|NP_001276675|NP_001243728	Q9UKV8	A4FVC0	NP_001158095|NP_036286	-	-	-	-	-	-	Homo sapiens	Homo sapiens
3435319	1977	27161	108292	118041	-	-	EIF4E	AGO2	AUTS19|CBP|EIF4E1|EIF4EL1|EIF4F	EIF2C2|Q10	Co-fractionation	physical	Havugimana PC (2022)	PUBMED:35831314	9606	9606	High Throughput	-	-	High confidence interactions were identified as having an EPIC score >=0.625 in applicable cell lines (MCF7, MDA231 or MCF10A)|MCF10A cell line (score 0.649)|MCF7 cell line (score 0.645)|MDA231 cell line (score 0.701)	-	BIOGRID	P06730	Q32Q75|X5D7E3|D6RBW1	NP_001317946|NP_001959|NP_001124151|NP_001124150	Q9UKV8	A4FVC0	NP_001158095|NP_036286	-	-	-	-	-	-	Homo sapiens	Homo sapiens
3435686	2058	27161	108372	118041	PIG32	-	EPRS	AGO2	EARS|GLUPRORS|PARS|QARS|QPRS	EIF2C2|Q10	Co-fractionation	physical	Havugimana PC (2022)	PUBMED:35831314	9606	9606	High Throughput	-	-	High confidence interactions were identified as having an EPIC score >=0.625 in applicable cell lines (MCF7, MDA231 or MCF10A)|MCF10A cell line (score 0.733)|MCF7 cell line (score 0.675)|MDA231 cell line (score 0.727)	-	BIOGRID	P07814	-	NP_004437	Q9UKV8	A4FVC0	NP_001158095|NP_036286	-	-	-	-	-	-	Homo sapiens	Homo sapiens
3435987	3326	27161	109558	118041	RP1-302G2.1	-	HSP90AB1	AGO2	D6S182|HSP84|HSP90B|HSPC2|HSPCB	EIF2C2|Q10	Co-fractionation	physical	Havugimana PC (2022)	PUBMED:35831314	9606	9606	High Throughput	-	-	High confidence interactions were identified as having an EPIC score >=0.625 in applicable cell lines (MCF7, MDA231 or MCF10A)|MCF10A cell line (score 0.735)|MCF7 cell line (score 0.744)|MDA231 cell line (score 0.709)	-	BIOGRID	P08238	A0A024RD80|Q6PK50|B4DGL0	NP_001258900|NP_001258901|NP_031381|NP_001258898|NP_001258899|NP_001358167	Q9UKV8	A4FVC0	NP_001158095|NP_036286	-	-	-	-	-	-	Homo sapiens	Homo sapiens
3436372	3178	27161	109420	118041	-	-	HNRNPA1	AGO2	ALS19|ALS20|HNRPA1|HNRPA1L3|IBMPFD3|hnRNP A1|hnRNP-A1	EIF2C2|Q10	Co-fractionation	physical	Havugimana PC (2022)	PUBMED:35831314	9606	9606	High Throughput	-	-	High confidence interactions were identified as having an EPIC score >=0.625 in applicable cell lines (MCF7, MDA231 or MCF10A)|MCF10A cell line (score 0.693)|MCF7 cell line (score 0.671)|MDA231 cell line (score 0.732)	-	BIOGRID	P09651	A0A024RB53|A0A024RAZ7	NP_112420|NP_002127	Q9UKV8	A4FVC0	NP_001158095|NP_036286	-	-	-	-	-	-	Homo sapiens	Homo sapiens
3436607	3303	27161	109535	118041	DAQB-147D11.1	-	HSPA1A	AGO2	HEL-S-103|HSP70-1|HSP70-1A|HSP70I|HSP72|HSPA1	EIF2C2|Q10	Co-fractionation	physical	Havugimana PC (2022)	PUBMED:35831314	9606	9606	High Throughput	-	-	High confidence interactions were identified as having an EPIC score >=0.625 in applicable cell lines (MCF7, MDA231 or MCF10A)|MCF10A cell line (score 0.664)|MCF7 cell line (score 0.68)|MDA231 cell line (score 0.686)	-	BIOGRID	P08107	A8K5I0|B3KTT5	NP_005336	Q9UKV8	A4FVC0	NP_001158095|NP_036286	-	-	-	-	-	-	Homo sapiens	Homo sapiens
3437233	3312	27161	109544	118041	-	-	HSPA8	AGO2	HEL-33|HEL-S-72p|HSC54|HSC70|HSC71|HSP71|HSP73|HSPA10|LAP-1|LAP1|NIP71	EIF2C2|Q10	Co-fractionation	physical	Havugimana PC (2022)	PUBMED:35831314	9606	9606	High Throughput	-	-	High confidence interactions were identified as having an EPIC score >=0.625 in applicable cell lines (MCF7, MDA231 or MCF10A)|MCF10A cell line (score 0.689)|MCF7 cell line (score 0.713)|MDA231 cell line (score 0.752)	-	BIOGRID	P11142	V9HW22|Q53HF2	NP_694881|NP_006588	Q9UKV8	A4FVC0	NP_001158095|NP_036286	-	-	-	-	-	-	Homo sapiens	Homo sapiens
3437560	26986	27161	117939	118041	-	-	PABPC1	AGO2	PAB1|PABP|PABP1|PABPC2|PABPL1	EIF2C2|Q10	Co-fractionation	physical	Havugimana PC (2022)	PUBMED:35831314	9606	9606	High Throughput	-	-	High confidence interactions were identified as having an EPIC score >=0.625 in applicable cell lines (MCF7, MDA231 or MCF10A)|MCF10A cell line (score 0.669)|MCF7 cell line (score 0.69)|MDA231 cell line (score 0.662)	-	BIOGRID	P11940	A0A024R9C1	NP_002559	Q9UKV8	A4FVC0	NP_001158095|NP_036286	-	-	-	-	-	-	Homo sapiens	Homo sapiens
3438473	3191	27161	109432	118041	P/OKcl.14	-	HNRNPL	AGO2	HNRPL|hnRNP-L	EIF2C2|Q10	Co-fractionation	physical	Havugimana PC (2022)	PUBMED:35831314	9606	9606	High Throughput	-	-	High confidence interactions were identified as having an EPIC score >=0.625 in applicable cell lines (MCF7, MDA231 or MCF10A)|MCF10A cell line (score 0.66)|MCF7 cell line (score 0.639)|MDA231 cell line (score 0.698)	-	BIOGRID	P14866	Q6NTA2	NP_001524|NP_001005335|NP_001372580	Q9UKV8	A4FVC0	NP_001158095|NP_036286	-	-	-	-	-	-	Homo sapiens	Homo sapiens
3439453	4691	27161	110771	118041	-	-	NCL	AGO2	C23	EIF2C2|Q10	Co-fractionation	physical	Havugimana PC (2022)	PUBMED:35831314	9606	9606	High Throughput	-	-	High confidence interactions were identified as having an EPIC score >=0.625 in applicable cell lines (MCF7, MDA231 or MCF10A)|MCF10A cell line (score 0.669)|MCF7 cell line (score 0.652)|MDA231 cell line (score 0.665)	-	BIOGRID	P19338	B3KM80|A0A024R4A0	NP_005372	Q9UKV8	A4FVC0	NP_001158095|NP_036286	-	-	-	-	-	-	Homo sapiens	Homo sapiens
3440044	3181	27161	109422	118041	-	-	HNRNPA2B1	AGO2	HNRNPA2|HNRNPB1|HNRPA2|HNRPA2B1|HNRPB1|IBMPFD2|RNPA2|SNRPB1	EIF2C2|Q10	Co-fractionation	physical	Havugimana PC (2022)	PUBMED:35831314	9606	9606	High Throughput	-	-	High confidence interactions were identified as having an EPIC score >=0.625 in applicable cell lines (MCF7, MDA231 or MCF10A)|MCF10A cell line (score 0.693)|MCF7 cell line (score 0.718)|MDA231 cell line (score 0.718)	-	BIOGRID	P22626	A0A024RA27|A0A024RA61	NP_112533|NP_002128	Q9UKV8	A4FVC0	NP_001158095|NP_036286	-	-	-	-	-	-	Homo sapiens	Homo sapiens
3440360	6240	27161	112154	118041	-	-	RRM1	AGO2	R1|RIR1|RR1	EIF2C2|Q10	Co-fractionation	physical	Havugimana PC (2022)	PUBMED:35831314	9606	9606	High Throughput	-	-	High confidence interactions were identified as having an EPIC score >=0.625 in applicable cell lines (MCF7, MDA231 or MCF10A)|MCF10A cell line (score 0.725)	-	BIOGRID	P23921	-	NP_001304993|NP_001024|NP_001317122|NP_001304994	Q9UKV8	A4FVC0	NP_001158095|NP_036286	-	-	-	-	-	-	Homo sapiens	Homo sapiens
3440900	1656	27161	108022	118041	-	-	DDX6	AGO2	HLR2|P54|RCK	EIF2C2|Q10	Co-fractionation	physical	Havugimana PC (2022)	PUBMED:35831314	9606	9606	High Throughput	-	-	High confidence interactions were identified as having an EPIC score >=0.625 in applicable cell lines (MCF7, MDA231 or MCF10A)|MCF10A cell line (score 0.717)|MCF7 cell line (score 0.682)|MDA231 cell line (score 0.783)	-	BIOGRID	P26196	B2R858	NP_001244120|NP_004388	Q9UKV8	A4FVC0	NP_001158095|NP_036286	-	-	-	-	-	-	Homo sapiens	Homo sapiens
3441282	811	27161	107262	118041	-	-	CALR	AGO2	CRT|HEL-S-99n|RO|SSA|cC1qR	EIF2C2|Q10	Co-fractionation	physical	Havugimana PC (2022)	PUBMED:35831314	9606	9606	High Throughput	-	-	High confidence interactions were identified as having an EPIC score >=0.625 in applicable cell lines (MCF7, MDA231 or MCF10A)|MCF10A cell line (score 0.718)|MCF7 cell line (score 0.668)|MDA231 cell line (score 0.698)	-	BIOGRID	P27797	V9HW88	NP_004334	Q9UKV8	A4FVC0	NP_001158095|NP_036286	-	-	-	-	-	-	Homo sapiens	Homo sapiens
3441879	158	27161	106667	118041	RP5-1042K10.8	-	ADSL	AGO2	AMPS|ASASE|ASL	EIF2C2|Q10	Co-fractionation	physical	Havugimana PC (2022)	PUBMED:35831314	9606	9606	High Throughput	-	-	High confidence interactions were identified as having an EPIC score >=0.625 in applicable cell lines (MCF7, MDA231 or MCF10A)|MCF7 cell line (score 0.666)	-	BIOGRID	P30566	X5D8S6	NP_000017|NP_001116850|NP_001304852|NP_001350769	Q9UKV8	A4FVC0	NP_001158095|NP_036286	-	-	-	-	-	-	Homo sapiens	Homo sapiens
3445452	22916	27161	116578	118041	PIG55	-	NCBP2	AGO2	CBC2|CBP20|NIP1	EIF2C2|Q10	Co-fractionation	physical	Havugimana PC (2022)	PUBMED:35831314	9606	9606	High Throughput	-	-	High confidence interactions were identified as having an EPIC score >=0.625 in applicable cell lines (MCF7, MDA231 or MCF10A)|MCF10A cell line (score 0.634)|MCF7 cell line (score 0.679)|MDA231 cell line (score 0.722)	-	BIOGRID	P52298	-	NP_001294965|NP_001036005|NP_031388	Q9UKV8	A4FVC0	NP_001158095|NP_036286	-	-	-	-	-	-	Homo sapiens	Homo sapiens
3446347	60	27161	106575	118041	-	-	ACTB	AGO2	BRWS1|PS1TP5BP1	EIF2C2|Q10	Co-fractionation	physical	Havugimana PC (2022)	PUBMED:35831314	9606	9606	High Throughput	-	-	High confidence interactions were identified as having an EPIC score >=0.625 in applicable cell lines (MCF7, MDA231 or MCF10A)|MCF10A cell line (score 0.643)|MCF7 cell line (score 0.65)|MDA231 cell line (score 0.687)	-	BIOGRID	P60709	Q1KLZ0|B3KWQ3	NP_001092	Q9UKV8	A4FVC0	NP_001158095|NP_036286	-	-	-	-	-	-	Homo sapiens	Homo sapiens
3446436	5687	27161	111660	118041	-	-	PSMA6	AGO2	IOTA|PROS27|p27K	EIF2C2|Q10	Co-fractionation	physical	Havugimana PC (2022)	PUBMED:35831314	9606	9606	High Throughput	-	-	High confidence interactions were identified as having an EPIC score >=0.625 in applicable cell lines (MCF7, MDA231 or MCF10A)|MCF10A cell line (score 0.705)|MCF7 cell line (score 0.693)|MDA231 cell line (score 0.708)	-	BIOGRID	P60900	-	NP_001269162|NP_001269163|NP_001269161|NP_002782	Q9UKV8	A4FVC0	NP_001158095|NP_036286	-	-	-	-	-	-	Homo sapiens	Homo sapiens
3447793	4904	27161	110959	118041	-	-	YBX1	AGO2	BP-8|CSDA2|CSDB|DBPB|MDR-NF1|NSEP-1|NSEP1|YB-1|YB1	EIF2C2|Q10	Co-fractionation	physical	Havugimana PC (2022)	PUBMED:35831314	9606	9606	High Throughput	-	-	High confidence interactions were identified as having an EPIC score >=0.625 in applicable cell lines (MCF7, MDA231 or MCF10A)|MCF10A cell line (score 0.711)|MCF7 cell line (score 0.719)|MDA231 cell line (score 0.709)	-	BIOGRID	P67809	-	NP_004550	Q9UKV8	A4FVC0	NP_001158095|NP_036286	-	-	-	-	-	-	Homo sapiens	Homo sapiens
3448267	3297	27161	109530	118041	-	-	HSF1	AGO2	HSTF1	EIF2C2|Q10	Co-fractionation	physical	Havugimana PC (2022)	PUBMED:35831314	9606	9606	High Throughput	-	-	High confidence interactions were identified as having an EPIC score >=0.625 in applicable cell lines (MCF7, MDA231 or MCF10A)|MCF10A cell line (score 0.677)|MCF7 cell line (score 0.682)|MDA231 cell line (score 0.68)	-	BIOGRID	Q00613	-	NP_005517	Q9UKV8	A4FVC0	NP_001158095|NP_036286	-	-	-	-	-	-	Homo sapiens	Homo sapiens
3448350	3192	27161	109433	118041	RP11-11N7.3	-	HNRNPU	AGO2	HNRPU|SAF-A|U21.1|hnRNP U	EIF2C2|Q10	Co-fractionation	physical	Havugimana PC (2022)	PUBMED:35831314	9606	9606	High Throughput	-	-	High confidence interactions were identified as having an EPIC score >=0.625 in applicable cell lines (MCF7, MDA231 or MCF10A)|MCF10A cell line (score 0.672)|MCF7 cell line (score 0.695)|MDA231 cell line (score 0.677)	-	BIOGRID	Q00839	Q96BA7	NP_114032|NP_004492	Q9UKV8	A4FVC0	NP_001158095|NP_036286	-	-	-	-	-	-	Homo sapiens	Homo sapiens
3448702	1981	27161	108296	118041	-	-	EIF4G1	AGO2	EIF-4G1|EIF4F|EIF4G|EIF4GI|P220|PARK18	EIF2C2|Q10	Co-fractionation	physical	Havugimana PC (2022)	PUBMED:35831314	9606	9606	High Throughput	-	-	High confidence interactions were identified as having an EPIC score >=0.625 in applicable cell lines (MCF7, MDA231 or MCF10A)|MCF10A cell line (score 0.664)|MCF7 cell line (score 0.657)|MDA231 cell line (score 0.719)	-	BIOGRID	Q04637	B2RU10|B4DSI9|B2RU06|Q96I65|O95065	NP_886553|NP_001181876|NP_001181875|NP_004944|NP_001278086|NP_937885|NP_937884|NP_937887	Q9UKV8	A4FVC0	NP_001158095|NP_036286	-	-	-	-	-	-	Homo sapiens	Homo sapiens
3449037	1660	27161	108025	118041	-	-	DHX9	AGO2	DDX9|LKP|NDH2|NDHII|RHA	EIF2C2|Q10	Co-fractionation	physical	Havugimana PC (2022)	PUBMED:35831314	9606	9606	High Throughput	-	-	High confidence interactions were identified as having an EPIC score >=0.625 in applicable cell lines (MCF7, MDA231 or MCF10A)|MCF10A cell line (score 0.702)|MCF7 cell line (score 0.685)|MDA231 cell line (score 0.687)	-	BIOGRID	Q08211	B3KU66	NP_001348	Q9UKV8	A4FVC0	NP_001158095|NP_036286	-	-	-	-	-	-	Homo sapiens	Homo sapiens
3449211	4686	27161	110766	118041	RP11-546O6.1	-	NCBP1	AGO2	CBP80|NCBP|Sto1	EIF2C2|Q10	Co-fractionation	physical	Havugimana PC (2022)	PUBMED:35831314	9606	9606	High Throughput	-	-	High confidence interactions were identified as having an EPIC score >=0.625 in applicable cell lines (MCF7, MDA231 or MCF10A)|MCF10A cell line (score 0.634)|MCF7 cell line (score 0.626)|MDA231 cell line (score 0.64)	-	BIOGRID	Q09161	A0A024R179	NP_002477|NP_001338435|NP_001338436|NP_001338433|NP_001338434	Q9UKV8	A4FVC0	NP_001158095|NP_036286	-	-	-	-	-	-	Homo sapiens	Homo sapiens
3449451	3608	27161	109821	118041	RP11-354A16.1	-	ILF2	AGO2	NF45|PRO3063	EIF2C2|Q10	Co-fractionation	physical	Havugimana PC (2022)	PUBMED:35831314	9606	9606	High Throughput	-	-	High confidence interactions were identified as having an EPIC score >=0.625 in applicable cell lines (MCF7, MDA231 or MCF10A)|MCF10A cell line (score 0.674)|MCF7 cell line (score 0.657)|MDA231 cell line (score 0.67)	-	BIOGRID	Q12905	Q53FG3|F4ZW62|B4DY09	NP_001254738|NP_004506	Q9UKV8	A4FVC0	NP_001158095|NP_036286	-	-	-	-	-	-	Homo sapiens	Homo sapiens
3449484	3609	27161	109822	118041	-	-	ILF3	AGO2	CBTF|DRBF|DRBP76|MMP4|MPHOSPH4|MPP4|NF-AT-90|NF110|NF110b|NF90|NF90a|NF90b|NFAR|NFAR-1|NFAR2|TCP110|TCP80	EIF2C2|Q10	Co-fractionation	physical	Havugimana PC (2022)	PUBMED:35831314	9606	9606	High Throughput	-	-	High confidence interactions were identified as having an EPIC score >=0.625 in applicable cell lines (MCF7, MDA231 or MCF10A)|MCF10A cell line (score 0.666)|MCF7 cell line (score 0.686)|MDA231 cell line (score 0.687)	-	BIOGRID	Q12906	A0A024R7C7	NP_036350|NP_703194|NP_001131145|NP_004507|NP_060090	Q9UKV8	A4FVC0	NP_001158095|NP_036286	-	-	-	-	-	-	Homo sapiens	Homo sapiens
3449918	8761	27161	114296	118041	-	-	PABPC4	AGO2	APP-1|APP1|PABP4|iPABP	EIF2C2|Q10	Co-fractionation	physical	Havugimana PC (2022)	PUBMED:35831314	9606	9606	High Throughput	-	-	High confidence interactions were identified as having an EPIC score >=0.625 in applicable cell lines (MCF7, MDA231 or MCF10A)|MCF10A cell line (score 0.681)|MCF7 cell line (score 0.666)|MDA231 cell line (score 0.724)	-	BIOGRID	Q13310	-	NP_003810|NP_001129126|NP_001129125	Q9UKV8	A4FVC0	NP_001158095|NP_036286	-	-	-	-	-	-	Homo sapiens	Homo sapiens
3450550	3184	27161	109425	118041	-	-	HNRNPD	AGO2	AUF1|AUF1A|HNRPD|P37|hnRNPD0	EIF2C2|Q10	Co-fractionation	physical	Havugimana PC (2022)	PUBMED:35831314	9606	9606	High Throughput	-	-	High confidence interactions were identified as having an EPIC score >=0.625 in applicable cell lines (MCF7, MDA231 or MCF10A)|MCF10A cell line (score 0.717)|MCF7 cell line (score 0.693)|MDA231 cell line (score 0.788)	-	BIOGRID	Q14103	A0A024RDF4|A0A024RDB4|A0A024RDF3	NP_001003810|NP_112737|NP_002129|NP_112738	Q9UKV8	A4FVC0	NP_001158095|NP_036286	-	-	-	-	-	-	Homo sapiens	Homo sapiens
3450797	23054	27161	116691	118041	RP5-1181N3.2	-	NCOA6	AGO2	AIB3|ASC2|NRC|PRIP|RAP250|TRBP	EIF2C2|Q10	Co-fractionation	physical	Havugimana PC (2022)	PUBMED:35831314	9606	9606	High Throughput	-	-	High confidence interactions were identified as having an EPIC score >=0.625 in applicable cell lines (MCF7, MDA231 or MCF10A)|MCF10A cell line (score 0.692)|MCF7 cell line (score 0.679)|MDA231 cell line (score 0.762)	-	BIOGRID	Q14686	F6M2K3|F6M2K2	NP_054790|NP_001229468	Q9UKV8	A4FVC0	NP_001158095|NP_036286	-	-	-	-	-	-	Homo sapiens	Homo sapiens
3452002	60560	27161	121941	118041	RP11-379P1.1	-	NAA35	AGO2	EGAP|MAK10|MAK10P|bA379P1.1	EIF2C2|Q10	Co-fractionation	physical	Havugimana PC (2022)	PUBMED:35831314	9606	9606	High Throughput	-	-	High confidence interactions were identified as having an EPIC score >=0.625 in applicable cell lines (MCF7, MDA231 or MCF10A)|MCF10A cell line (score 0.643)|MDA231 cell line (score 0.657)	-	BIOGRID	Q5VZE5	-	NP_001308810|NP_001308811|NP_078911	Q9UKV8	A4FVC0	NP_001158095|NP_036286	-	-	-	-	-	-	Homo sapiens	Homo sapiens
3452209	23367	27161	116947	118041	-	-	LARP1	AGO2	LARP	EIF2C2|Q10	Co-fractionation	physical	Havugimana PC (2022)	PUBMED:35831314	9606	9606	High Throughput	-	-	High confidence interactions were identified as having an EPIC score >=0.625 in applicable cell lines (MCF7, MDA231 or MCF10A)|MCF10A cell line (score 0.669)|MCF7 cell line (score 0.71)|MDA231 cell line (score 0.696)	-	BIOGRID	Q6PKG0	-	NP_001354642|NP_001354643|NP_001354644|NP_001354645|NP_001354646|NP_001354647|NP_001354648|NP_291029|NP_056130	Q9UKV8	A4FVC0	NP_001158095|NP_036286	-	-	-	-	-	-	Homo sapiens	Homo sapiens
3452267	113251	27161	125238	118041	PP13296	-	LARP4	AGO2	-	EIF2C2|Q10	Co-fractionation	physical	Havugimana PC (2022)	PUBMED:35831314	9606	9606	High Throughput	-	-	High confidence interactions were identified as having an EPIC score >=0.625 in applicable cell lines (MCF7, MDA231 or MCF10A)|MCF10A cell line (score 0.642)|MCF7 cell line (score 0.696)|MDA231 cell line (score 0.741)	-	BIOGRID	Q71RC2	Q6P4E2|Q96J85|Q8TBL5	NP_001339245|NP_001339244|NP_001339247|NP_001339246|NP_001339241|NP_001339240|NP_001339243|NP_001339242|NP_001339249|NP_001339248|NP_001339252|NP_001339253|NP_001317344|NP_954658|NP_001339233|NP_001339234|NP_001339235|NP_001339236|NP_001339237|NP_001339238|NP_001339239|NP_001339250|NP_001339251|NP_443111|NP_001339255|NP_001339254|NP_001164279|NP_001164274|NP_001164275|NP_954660	Q9UKV8	A4FVC0	NP_001158095|NP_036286	-	-	-	-	-	-	Homo sapiens	Homo sapiens
3452461	8106	27161	113777	118041	-	-	PABPN1	AGO2	OPMD|PAB2|PABII|PABP-2|PABP2	EIF2C2|Q10	Co-fractionation	physical	Havugimana PC (2022)	PUBMED:35831314	9606	9606	High Throughput	-	-	High confidence interactions were identified as having an EPIC score >=0.625 in applicable cell lines (MCF7, MDA231 or MCF10A)|MCF10A cell line (score 0.634)|MCF7 cell line (score 0.684)|MDA231 cell line (score 0.691)	-	BIOGRID	Q86U42	-	NP_001347480|NP_004634|NP_001347481	Q9UKV8	A4FVC0	NP_001158095|NP_036286	-	-	-	-	-	-	Homo sapiens	Homo sapiens
3453771	6311	27161	112218	118041	-	-	ATXN2	AGO2	ASL13|ATX2|SCA2|TNRC13	EIF2C2|Q10	Co-fractionation	physical	Havugimana PC (2022)	PUBMED:35831314	9606	9606	High Throughput	-	-	High confidence interactions were identified as having an EPIC score >=0.625 in applicable cell lines (MCF7, MDA231 or MCF10A)|MCF10A cell line (score 0.695)|MCF7 cell line (score 0.671)|MDA231 cell line (score 0.674)	-	BIOGRID	Q99700	-	NP_001297052|NP_001297050|NP_002964|NP_001359503	Q9UKV8	A4FVC0	NP_001158095|NP_036286	-	-	-	-	-	-	Homo sapiens	Homo sapiens
3453778	3182	27161	109423	118041	-	-	HNRNPAB	AGO2	ABBP1|HNRPAB	EIF2C2|Q10	Co-fractionation	physical	Havugimana PC (2022)	PUBMED:35831314	9606	9606	High Throughput	-	-	High confidence interactions were identified as having an EPIC score >=0.625 in applicable cell lines (MCF7, MDA231 or MCF10A)|MCF10A cell line (score 0.652)|MCF7 cell line (score 0.691)|MDA231 cell line (score 0.688)	-	BIOGRID	Q99729	-	NP_112556|NP_004490	Q9UKV8	A4FVC0	NP_001158095|NP_036286	-	-	-	-	-	-	Homo sapiens	Homo sapiens
3454017	84081	27161	123876	118041	-	-	NSRP1	AGO2	CCDC55|HSPC095|NSrp70	EIF2C2|Q10	Co-fractionation	physical	Havugimana PC (2022)	PUBMED:35831314	9606	9606	High Throughput	-	-	High confidence interactions were identified as having an EPIC score >=0.625 in applicable cell lines (MCF7, MDA231 or MCF10A)|MCF10A cell line (score 0.645)|MCF7 cell line (score 0.684)|MDA231 cell line (score 0.658)	-	BIOGRID	Q9H0G5	A0A024QZ33|B7ZL27	NP_001248396|NP_115517	Q9UKV8	A4FVC0	NP_001158095|NP_036286	-	-	-	-	-	-	Homo sapiens	Homo sapiens
3454161	10011	27161	115329	118041	PP7684	-	SRA1	AGO2	SRA|SRAP|STRAA1	EIF2C2|Q10	Co-fractionation	physical	Havugimana PC (2022)	PUBMED:35831314	9606	9606	High Throughput	-	-	High confidence interactions were identified as having an EPIC score >=0.625 in applicable cell lines (MCF7, MDA231 or MCF10A)|MCF10A cell line (score 0.671)|MDA231 cell line (score 0.751)	-	BIOGRID	Q9HD15	-	NP_001030312|NP_001240693	Q9UKV8	A4FVC0	NP_001158095|NP_036286	-	-	-	-	-	-	Homo sapiens	Homo sapiens
3454360	8994	27161	114475	118041	-	-	LIMD1	AGO2	-	EIF2C2|Q10	Co-fractionation	physical	Havugimana PC (2022)	PUBMED:35831314	9606	9606	High Throughput	-	-	High confidence interactions were identified as having an EPIC score >=0.625 in applicable cell lines (MCF7, MDA231 or MCF10A)|MCF10A cell line (score 0.648)|MCF7 cell line (score 0.639)|MDA231 cell line (score 0.656)	-	BIOGRID	Q9UGP4	-	NP_055055	Q9UKV8	A4FVC0	NP_001158095|NP_036286	-	-	-	-	-	-	Homo sapiens	Homo sapiens
3464385	5071	27161	111105	118041	KB-152G3.1	-	PARK2	AGO2	AR-JP|LPRS2|PDJ|PRKN	EIF2C2|Q10	Affinity Capture-MS	physical	Sun X (2022)	PUBMED:35256949	9606	9606	High Throughput	-	-	Affinity capture MS was carried out to identify high confidence protein-protein interactors of PARK2 under SAHA treatment.	-	BIOGRID	O60260	X5DR79	NP_054643|NP_054642|NP_004553	Q9UKV8	A4FVC0	NP_001158095|NP_036286	-	-	-	-	-	-	Homo sapiens	Homo sapiens
3470503	8805	27161	114333	118041	-	-	TRIM24	AGO2	PTC6|RNF82|TF1A|TIF1|TIF1A|TIF1ALPHA|hTIF1	EIF2C2|Q10	Affinity Capture-MS	physical	Wei W (2022)	PUBMED:35803934	9606	9606	High Throughput	-	-	-	-	BIOGRID	O15164	A0A024R784	NP_003843|NP_056989	Q9UKV8	A4FVC0	NP_001158095|NP_036286	-	-	-	-	-	-	Homo sapiens	Homo sapiens
3470585	8805	27161	114333	118041	-	-	TRIM24	AGO2	PTC6|RNF82|TF1A|TIF1|TIF1A|TIF1ALPHA|hTIF1	EIF2C2|Q10	Affinity Capture-Western	physical	Wei W (2022)	PUBMED:35803934	9606	9606	Low Throughput	-	-	-	-	BIOGRID	O15164	A0A024R784	NP_003843|NP_056989	Q9UKV8	A4FVC0	NP_001158095|NP_036286	-	-	-	-	-	-	Homo sapiens	Homo sapiens
3470589	27161	5468	118041	111464	-	-	AGO2	PPARG	EIF2C2|Q10	CIMT1|GLM1|NR1C3|PPARG1|PPARG2|PPARgamma	Affinity Capture-RNA	physical	Wei W (2022)	PUBMED:35803934	9606	9606	Low Throughput	-	-	-	-	BIOGRID	Q9UKV8	A4FVC0	NP_001158095|NP_036286	P37231	D2KUA6	NP_056953|NP_619725|NP_005028|NP_619726	-	-	-	-	-	-	Homo sapiens	Homo sapiens
3475082	27161	26999	118041	117945	-	-	AGO2	CYFIP2	EIF2C2|Q10	PIR121	Co-localization	physical	Lee Y (2020)	PUBMED:32560809	9606	9606	Low Throughput	-	-	-	-	BIOGRID	Q9UKV8	A4FVC0	NP_001158095|NP_036286	Q96F07	B7Z8N7|E7EVJ5	NP_001032410|NP_001278650|NP_001278651|NP_001032409|NP_055191	-	-	-	-	-	-	Homo sapiens	Homo sapiens
3476769	7737	27161	113523	118041	-	-	RNF113A	AGO2	Cwc24|RNF113|ZNF183	EIF2C2|Q10	Affinity Capture-MS	physical	Lukinovic V (2022)	PUBMED:35819319	9606	9606	Low Throughput	-	-	-	-	BIOGRID	O15541	-	NP_008909	Q9UKV8	A4FVC0	NP_001158095|NP_036286	-	-	-	-	-	-	Homo sapiens	Homo sapiens
3513299	899	27161	107339	118041	-	-	CCNF	AGO2	FBX1|FBXO1	EIF2C2|Q10	Affinity Capture-MS	physical	Siebert A (2022)	PUBMED:36114006	9606	9606	High Throughput	-	-	-	-	BIOGRID	P41002	Q59HD0	NP_001752|NP_001310467	Q9UKV8	A4FVC0	NP_001158095|NP_036286	-	-	-	-	-	-	Homo sapiens	Homo sapiens
3516336	3069	27161	109319	118041	-	-	HDLBP	AGO2	HBP|PRO2900|VGL	EIF2C2|Q10	Affinity Capture-MS	physical	Yuan J (2022)	PUBMED:36244648	9606	9606	Low Throughput	-	-	-	-	BIOGRID	Q00341	A0A024R4E5	NP_001307895|NP_005327|NP_001230829|NP_001307894|NP_001307896|NP_976221	Q9UKV8	A4FVC0	NP_001158095|NP_036286	-	-	-	-	-	-	Homo sapiens	Homo sapiens
3517968	5894	27161	111831	118041	-	-	RAF1	AGO2	CMD1NN|CRAF|NS5|Raf-1|c-Raf	EIF2C2|Q10	Affinity Capture-MS	physical	Yuan J (2022)	PUBMED:36244648	9606	9606	Low Throughput	-	-	-	-	BIOGRID	P04049	B4E0X2|L7RRS6	NP_001341624|NP_001341620|NP_001341621|NP_001341622|NP_001341623|NP_002871|NP_001341619|NP_001341618	Q9UKV8	A4FVC0	NP_001158095|NP_036286	-	-	-	-	-	-	Homo sapiens	Homo sapiens
3523474	440730	27161	136847	118041	-	-	TRIM67	AGO2	TNL	EIF2C2|Q10	Affinity Capture-MS	physical	Demirdizen E (2022)	PUBMED:36215168	9606	9606	High Throughput	-	-	-	-	BIOGRID	Q6ZTA4	-	NP_001287818|NP_001004342	Q9UKV8	A4FVC0	NP_001158095|NP_036286	-	-	-	-	-	-	Homo sapiens	Homo sapiens
3526029	8945	27161	114457	118041	RP11-529I10.2	-	BTRC	AGO2	BETA-TRCP|FBW1A|FBXW1|FBXW1A|FWD1|bTrCP|bTrCP1|betaTrCP	EIF2C2|Q10	Affinity Capture-MS	physical	Mo Y (2022)	PUBMED:36199071	9606	9606	Low Throughput	-	-	-	-	BIOGRID	Q9Y297	B2R8L3|B7Z3H4|Q68DS0	NP_003930|NP_378663|NP_001243785	Q9UKV8	A4FVC0	NP_001158095|NP_036286	-	-	-	-	-	-	Homo sapiens	Homo sapiens
3528333	6780	27161	112657	118041	RP3-470L14.2	-	STAU1	AGO2	PPP1R150|STAU	EIF2C2|Q10	Proximity Label-MS	physical	Gonzalez Quesada Y (2022)	PUBMED:36232890	9606	9606	High Throughput	-	-	Proximity label-MS was carried out to identify high confidence protein interactors with a total spectrum count of greater than or equal to four times over control	-	BIOGRID	O95793	B3KRE0|Q6PJX3	NP_059347|NP_059346|NP_001306063|NP_059348|NP_001309858|NP_001032405|NP_001306064|NP_001309862|NP_001309859|NP_004593|NP_001309857|NP_001309856|NP_001309860|NP_001309861	Q9UKV8	A4FVC0	NP_001158095|NP_036286	-	-	-	-	-	-	Homo sapiens	Homo sapiens
3530598	43740578	27161	4383851	118041	GU280_gp01_nsp2	-	nsp2	AGO2	ORF1ab|ORF1ab-nsp2|SARS-CoV2 nsp2|SARS-CoV-2 nsp2|R1AB_SARS2|PRO_0000449620	EIF2C2|Q10	Affinity Capture-Western	physical	Naeli P (2023)	DOI:10.1101/2023.01.01.522328	2697049	9606	Low Throughput	-	-	-	-	BIOGRID	P0DTD1	-	YP_009725298	Q9UKV8	A4FVC0	NP_001158095|NP_036286	-	-	-	-	-	-	Severe acute respiratory syndrome coronavirus 2	Homo sapiens
3550137	4139	27161	110309	118041	-	-	MARK1	AGO2	MARK|Par-1c|Par1c	EIF2C2|Q10	Affinity Capture-MS	physical	Golkowski M (2023)	PUBMED:36736316	9606	9606	High Throughput	0.811580611	-	A kinobead competition and correlation analysis (kiCCA) involving a quantitative mass spectrometry-based chemoproteomic method was carried out to identify endogenous kinase interactors.|High confidence interactions had a kiCCA Pearson R Value >=0.6.	-	BIOGRID	Q9P0L2	A0A087X0I6|X5D2M4|B4DIB3	NP_001273058|NP_001273053|NP_001273055|NP_001273057|NP_061120	Q9UKV8	A4FVC0	NP_001158095|NP_036286	-	-	-	-	-	-	Homo sapiens	Homo sapiens
3550160	2011	27161	108326	118041	-	-	MARK2	AGO2	EMK-1|EMK1|PAR-1|Par-1b|Par1b	EIF2C2|Q10	Affinity Capture-MS	physical	Golkowski M (2023)	PUBMED:36736316	9606	9606	High Throughput	0.811580611	-	A kinobead competition and correlation analysis (kiCCA) involving a quantitative mass spectrometry-based chemoproteomic method was carried out to identify endogenous kinase interactors.|High confidence interactions had a kiCCA Pearson R Value >=0.6.	-	BIOGRID	Q7KZI7	A8K2S4|E9PC69	NP_001156768|NP_001034558|NP_004945|NP_001156769|NP_059672	Q9UKV8	A4FVC0	NP_001158095|NP_036286	-	-	-	-	-	-	Homo sapiens	Homo sapiens
3550183	4140	27161	110310	118041	-	-	MARK3	AGO2	CTAK1|KP78|PAR1A|Par-1a	EIF2C2|Q10	Affinity Capture-MS	physical	Golkowski M (2023)	PUBMED:36736316	9606	9606	High Throughput	0.811580611	-	A kinobead competition and correlation analysis (kiCCA) involving a quantitative mass spectrometry-based chemoproteomic method was carried out to identify endogenous kinase interactors.|High confidence interactions had a kiCCA Pearson R Value >=0.6.	-	BIOGRID	P27448	Q86U11	NP_001122391|NP_002367|NP_001122390|NP_001122393|NP_001122392	Q9UKV8	A4FVC0	NP_001158095|NP_036286	-	-	-	-	-	-	Homo sapiens	Homo sapiens
3550900	2731	27161	108993	118041	RP11-472F14.1	-	GLDC	AGO2	GCE|GCSP|HYGN1	EIF2C2|Q10	Affinity Capture-MS	physical	Liu R (2021)	PUBMED:34244482	9606	9606	High Throughput	-	-	-	-	BIOGRID	P23378	-	NP_000161	Q9UKV8	A4FVC0	NP_001158095|NP_036286	-	-	-	-	-	-	Homo sapiens	Homo sapiens
3551291	64798	27161	122304	118041	-	-	DEPTOR	AGO2	DEP.6|DEPDC6	EIF2C2|Q10	Affinity Capture-MS	physical	Vega M (2022)	PUBMED:35216969	9606	9606	High Throughput	-	-	-	-	BIOGRID	Q8TB45	-	NP_001269941|NP_073620	Q9UKV8	A4FVC0	NP_001158095|NP_036286	-	-	-	-	-	-	Homo sapiens	Homo sapiens
3558829	43740577	27161	4383873	118041	GU280_gp09	-	ORF8	AGO2	SARS-CoV2 ORF8|SARS-CoV-2 ORF8|8|NS7B_SARS2|PRO_0000449655	EIF2C2|Q10	Affinity Capture-RNA	physical	Whitworth IT (2023)	DOI:10.1101/2023.05.15.540806	2697049	9606	High Throughput	-	-	24 hours post infection (24-hpi) with SARS-CoV-2|SARS-CoV-2 RNA and human protein interaction in Huh7+AT cells modified to express the SARS-CoV-2 receptor ACE2 and entry co-factor TMPRSS2.	-	BIOGRID	P0DTC8	-	YP_009724396	Q9UKV8	A4FVC0	NP_001158095|NP_036286	-	-	-	-	-	-	Severe acute respiratory syndrome coronavirus 2	Homo sapiens
3559105	43740575	27161	4383847	118041	GU280_gp10	-	N	AGO2	nuc|nucleocapsid|SARS-CoV2 N|N protein|ncap|SARS-CoV-2 N|Nucleoprotein|NCAP_SARS2|PRO_0000449656	EIF2C2|Q10	Affinity Capture-RNA	physical	Whitworth IT (2023)	DOI:10.1101/2023.05.15.540806	2697049	9606	High Throughput	-	-	24 hours post infection (24-hpi) with SARS-CoV-2|SARS-CoV-2 RNA and human protein interaction in Huh7+AT cells modified to express the SARS-CoV-2 receptor ACE2 and entry co-factor TMPRSS2.	-	BIOGRID	P0DTC9	-	YP_009724397	Q9UKV8	A4FVC0	NP_001158095|NP_036286	-	-	-	-	-	-	Severe acute respiratory syndrome coronavirus 2	Homo sapiens
3567224	27161	9097	118041	114551	-	-	AGO2	USP14	EIF2C2|Q10	TGT	Affinity Capture-Western	physical	Jia Y (2022)	PUBMED:36528617	9606	9606	Low Throughput	-	-	-	-	BIOGRID	Q9UKV8	A4FVC0	NP_001158095|NP_036286	P54578	-	NP_001032411|NP_005142	-	-	-	-	-	-	Homo sapiens	Homo sapiens
3567226	27161	5702	118041	111675	-	-	AGO2	PSMC3	EIF2C2|Q10	TBP1	Affinity Capture-Western	physical	Jia Y (2022)	PUBMED:36528617	9606	9606	Low Throughput	-	-	-	-	BIOGRID	Q9UKV8	A4FVC0	NP_001158095|NP_036286	P17980	-	NP_002795	-	-	-	-	-	-	Homo sapiens	Homo sapiens
3567227	27161	5702	118041	111675	-	-	AGO2	PSMC3	EIF2C2|Q10	TBP1	Two-hybrid	physical	Jia Y (2022)	PUBMED:36528617	9606	9606	Low Throughput	-	-	-	-	BIOGRID	Q9UKV8	A4FVC0	NP_001158095|NP_036286	P17980	-	NP_002795	-	-	-	-	-	-	Homo sapiens	Homo sapiens
3567228	27161	5930	118041	111865	-	My038	AGO2	RBBP6	EIF2C2|Q10	P2P-R|PACT|RBQ-1|SNAMA	Two-hybrid	physical	Jia Y (2022)	PUBMED:36528617	9606	9606	Low Throughput	-	-	-	-	BIOGRID	Q9UKV8	A4FVC0	NP_001158095|NP_036286	Q7Z6E9	-	NP_116015|NP_061173|NP_008841	-	-	-	-	-	-	Homo sapiens	Homo sapiens
3567229	27161	1676	118041	108040	-	H13	AGO2	DFFA	EIF2C2|Q10	DFF-45|DFF1|ICAD	Two-hybrid	physical	Jia Y (2022)	PUBMED:36528617	9606	9606	Low Throughput	-	-	-	-	BIOGRID	Q9UKV8	A4FVC0	NP_001158095|NP_036286	O00273	A0A024R4H5	NP_998731|NP_004392	-	-	-	-	-	-	Homo sapiens	Homo sapiens
3567230	27161	55786	118041	120900	-	-	AGO2	ZNF415	EIF2C2|Q10	-	Two-hybrid	physical	Jia Y (2022)	PUBMED:36528617	9606	9606	Low Throughput	-	-	-	-	BIOGRID	Q9UKV8	A4FVC0	NP_001158095|NP_036286	Q09FC8	-	NP_060825|NP_001129510|NP_001317688|NP_001157781	-	-	-	-	-	-	Homo sapiens	Homo sapiens
