# Supplementary material for: Comparative structural insights and functional analysis for the distinct unbound states of Human AGO proteins
Source: Sci Rep. 2025 Mar 19;15:9432. doi: 10.1038/s41598-025-91849-5 (PMC11923369; doi:10.1038/s41598-025-91849-5)
Supplement: Supplementary file 22 — Supplementary Information 10. [file 41598_2025_91849_MOESM22_ESM.zip › BIOGRID-GENE-128177-4.4.226-AGO3.tab3.tsv]

BioGRID Interaction ID	Entrez Gene Interactor A	Entrez Gene Interactor B	BioGRID ID Interactor A	BioGRID ID Interactor B	Systematic Name Interactor A	Systematic Name Interactor B	Official Symbol Interactor A	Official Symbol Interactor B	Synonyms Interactor A	Synonyms Interactor B	Experimental System	Experimental System Type	Author	Publication Source	Organism ID Interactor A	Organism ID Interactor B	Throughput	Score	Modification	Qualifications	Tags	Source Database	SWISS-PROT Accessions Interactor A	TREMBL Accessions Interactor A	REFSEQ Accessions Interactor A	SWISS-PROT Accessions Interactor B	TREMBL Accessions Interactor B	REFSEQ Accessions Interactor B	Ontology Term IDs	Ontology Term Names	Ontology Term Categories	Ontology Term Qualifier IDs	Ontology Term Qualifier Names	Ontology Term Types	Organism Name Interactor A	Organism Name Interactor B
255756	23405	192669	116978	128177	-	RP4-789D17.2	DICER1	AGO3	DCR1|Dicer|Dicer1e|HERNA|K12H4.8-LIKE|MNG1|RMSE2	EIF2C3	Affinity Capture-Western	physical	Sasaki T (2003)	PUBMED:12906857	9606	9606	Low Throughput	-	-	-	-	BIOGRID	Q9UPY3	-	NP_085124|NP_001182502|NP_001258211|NP_001278557|NP_803187	Q9H9G7	B4E1P5	NP_803171|NP_079128	-	-	-	-	-	-	Homo sapiens	Homo sapiens
561174	7316	192669	113164	128177	-	RP4-789D17.2	UBC	AGO3	HMG20	EIF2C3	Affinity Capture-MS	physical	Matsumoto M (2005)	PUBMED:16196087	9606	9606	High Throughput	-	-	#LPPI|Likely protein-protein interaction|native only	-	BIOGRID	P0CG48	-	NP_066289	Q9H9G7	B4E1P5	NP_803171|NP_079128	BTO:0002181	HEK-293T cell	cell line	-	-	-	Homo sapiens	Homo sapiens
566857	192669	2316	128177	108605	RP4-789D17.2	XX-FW83128A1.1	AGO3	FLNA	EIF2C3	ABP-280|ABPX|CSBS|CVD1|FLN|FLN-A|FLN1|FMD|MNS|NHBP|OPD|OPD1|OPD2|XLVD|XMVD	Affinity Capture-MS	physical	Weinmann L (2009)	PUBMED:19167051	9606	9606	Low Throughput	-	-	-	-	BIOGRID	Q9H9G7	B4E1P5	NP_803171|NP_079128	P21333	Q60FE5|Q6NXF2	NP_001447|NP_001104026	BTO:0000007	HEK-293 cell	cell line	-	-	-	Homo sapiens	Homo sapiens
566858	192669	10419	128177	115688	RP4-789D17.2	-	AGO3	PRMT5	EIF2C3	HRMT1L5|IBP72|JBP1|SKB1|SKB1Hs	Affinity Capture-MS	physical	Weinmann L (2009)	PUBMED:19167051	9606	9606	Low Throughput	-	-	-	-	BIOGRID	Q9H9G7	B4E1P5	NP_803171|NP_079128	O14744	B4DV00	NP_001034708|NP_001269883|NP_001269882|NP_001269885|NP_001269884|NP_006100	BTO:0000007	HEK-293 cell	cell line	-	-	-	Homo sapiens	Homo sapiens
566859	192669	51639	128177	119651	RP4-789D17.2	CGI-110	AGO3	SF3B6	EIF2C3	HSPC175|Ht006|P14|SAP14|SAP14a|SF3B14|SF3B14a	Affinity Capture-MS	physical	Weinmann L (2009)	PUBMED:19167051	9606	9606	Low Throughput	-	-	-	-	BIOGRID	Q9H9G7	B4E1P5	NP_803171|NP_079128	Q9Y3B4	-	NP_057131	BTO:0000007	HEK-293 cell	cell line	-	-	-	Homo sapiens	Homo sapiens
566860	192669	6711	128177	112589	RP4-789D17.2	-	AGO3	SPTBN1	EIF2C3	ELF|HEL102|SPTB2|betaSpII	Affinity Capture-MS	physical	Weinmann L (2009)	PUBMED:19167051	9606	9606	Low Throughput	-	-	-	-	BIOGRID	Q9H9G7	B4E1P5	NP_803171|NP_079128	Q01082	B2ZZ89	NP_842565|NP_003119	BTO:0000007	HEK-293 cell	cell line	-	-	-	Homo sapiens	Homo sapiens
566861	192669	6709	128177	112587	RP4-789D17.2	-	AGO3	SPTAN1	EIF2C3	EIEE5|NEAS|SPTA2	Affinity Capture-MS	physical	Weinmann L (2009)	PUBMED:19167051	9606	9606	Low Throughput	-	-	-	-	BIOGRID	Q9H9G7	B4E1P5	NP_803171|NP_079128	Q13813	-	NP_001182461|NP_001362239|NP_001350688|NP_001123910|NP_001350694|NP_001362241|NP_001362240|NP_001362243|NP_001362242|NP_001362247|NP_003118	BTO:0000007	HEK-293 cell	cell line	-	-	-	Homo sapiens	Homo sapiens
566862	192669	54726	128177	120112	RP4-789D17.2	-	AGO3	OTUD4	EIF2C3	DUBA6|HIN1|HSHIN1	Affinity Capture-MS	physical	Weinmann L (2009)	PUBMED:19167051	9606	9606	Low Throughput	-	-	-	-	BIOGRID	Q9H9G7	B4E1P5	NP_803171|NP_079128	Q01804	-	NP_001096123|NP_059963|NP_001352986	BTO:0000007	HEK-293 cell	cell line	-	-	-	Homo sapiens	Homo sapiens
566863	192669	4627	128177	110712	RP4-789D17.2	RP1-68O2.1	AGO3	MYH9	EIF2C3	BDPLT6|DFNA17|EPSTS|FTNS|MHA|NMHC-II-A|NMMHC-IIA|NMMHCA	Affinity Capture-MS	physical	Weinmann L (2009)	PUBMED:19167051	9606	9606	Low Throughput	-	-	-	-	BIOGRID	Q9H9G7	B4E1P5	NP_803171|NP_079128	P35579	A0A024R1N1	NP_002464	BTO:0000007	HEK-293 cell	cell line	-	-	-	Homo sapiens	Homo sapiens
566864	192669	23112	128177	116735	RP4-789D17.2	RP5-1042K10.7	AGO3	TNRC6B	EIF2C3	-	Affinity Capture-MS	physical	Weinmann L (2009)	PUBMED:19167051	9606	9606	Low Throughput	-	-	-	-	BIOGRID	Q9H9G7	B4E1P5	NP_803171|NP_079128	Q9UPQ9	A0A024R1N5	NP_055903|NP_001155973|NP_001020014	BTO:0000007	HEK-293 cell	cell line	-	-	-	Homo sapiens	Homo sapiens
566865	192669	1975	128177	108291	RP4-789D17.2	-	AGO3	EIF4B	EIF2C3	EIF-4B|PRO1843	Affinity Capture-MS	physical	Weinmann L (2009)	PUBMED:19167051	9606	9606	Low Throughput	-	-	-	-	BIOGRID	Q9H9G7	B4E1P5	NP_803171|NP_079128	P23588	E7EX17|B4DRM3|Q7Z5Y0	NP_001287750|NP_001408|NP_001317583	BTO:0000007	HEK-293 cell	cell line	-	-	-	Homo sapiens	Homo sapiens
566866	192669	10526	128177	115781	RP4-789D17.2	-	AGO3	IPO8	EIF2C3	RANBP8	Affinity Capture-MS	physical	Weinmann L (2009)	PUBMED:19167051	9606	9606	Low Throughput	-	-	-	-	BIOGRID	Q9H9G7	B4E1P5	NP_803171|NP_079128	O15397	-	NP_006381|NP_001177924	BTO:0000007	HEK-293 cell	cell line	-	-	-	Homo sapiens	Homo sapiens
566868	192669	27161	128177	118041	RP4-789D17.2	-	AGO3	AGO2	EIF2C3	EIF2C2|Q10	Affinity Capture-MS	physical	Weinmann L (2009)	PUBMED:19167051	9606	9606	Low Throughput	-	-	-	-	BIOGRID	Q9H9G7	B4E1P5	NP_803171|NP_079128	Q9UKV8	A4FVC0	NP_001158095|NP_036286	BTO:0000007	HEK-293 cell	cell line	-	-	-	Homo sapiens	Homo sapiens
566869	192669	3326	128177	109558	RP4-789D17.2	RP1-302G2.1	AGO3	HSP90AB1	EIF2C3	D6S182|HSP84|HSP90B|HSPC2|HSPCB	Affinity Capture-MS	physical	Weinmann L (2009)	PUBMED:19167051	9606	9606	Low Throughput	-	-	-	-	BIOGRID	Q9H9G7	B4E1P5	NP_803171|NP_079128	P08238	A0A024RD80|Q6PK50|B4DGL0	NP_001258900|NP_001258901|NP_031381|NP_001258898|NP_001258899|NP_001358167	BTO:0000007	HEK-293 cell	cell line	-	-	-	Homo sapiens	Homo sapiens
566870	192669	3313	128177	109545	RP4-789D17.2	-	AGO3	HSPA9	EIF2C3	CRP40|CSA|GRP-75|GRP75|HEL-S-124m|HSPA9B|MOT|MOT2|MTHSP75|PBP74	Affinity Capture-MS	physical	Weinmann L (2009)	PUBMED:19167051	9606	9606	Low Throughput	-	-	-	-	BIOGRID	Q9H9G7	B4E1P5	NP_803171|NP_079128	P38646	-	NP_004125	BTO:0000007	HEK-293 cell	cell line	-	-	-	Homo sapiens	Homo sapiens
566871	192669	25777	128177	117312	RP4-789D17.2	RP3-508I15.15-002	AGO3	SUN2	EIF2C3	UNC84B	Affinity Capture-MS	physical	Weinmann L (2009)	PUBMED:19167051	9606	9606	Low Throughput	-	-	-	-	BIOGRID	Q9H9G7	B4E1P5	NP_803171|NP_079128	Q9UH99	B4E2A6|A0A024R1P7	NP_001186508|NP_001186509|NP_056189	BTO:0000007	HEK-293 cell	cell line	-	-	-	Homo sapiens	Homo sapiens
566872	192669	55269	128177	120558	RP4-789D17.2	RP11-523H24.2	AGO3	PSPC1	EIF2C3	PSP1	Affinity Capture-MS	physical	Weinmann L (2009)	PUBMED:19167051	9606	9606	Low Throughput	-	-	-	-	BIOGRID	Q9H9G7	B4E1P5	NP_803171|NP_079128	Q8WXF1	B4DWI8	NP_001350589|NP_001341837|NP_001341838|NP_001035879	BTO:0000007	HEK-293 cell	cell line	-	-	-	Homo sapiens	Homo sapiens
566873	192669	7203	128177	113054	RP4-789D17.2	RP11-443G18.6	AGO3	CCT3	EIF2C3	CCT-gamma|CCTG|PIG48|TCP-1-gamma|TRIC5	Affinity Capture-MS	physical	Weinmann L (2009)	PUBMED:19167051	9606	9606	Low Throughput	-	-	-	-	BIOGRID	Q9H9G7	B4E1P5	NP_803171|NP_079128	P49368	B3KX11|Q59H77	NP_005989|NP_001008800	BTO:0000007	HEK-293 cell	cell line	-	-	-	Homo sapiens	Homo sapiens
566874	192669	51386	128177	119516	RP4-789D17.2	AL022311.1	AGO3	EIF3L	EIF2C3	EIF3EIP|EIF3S11|EIF3S6IP|HSPC021|HSPC025|MSTP005	Affinity Capture-MS	physical	Weinmann L (2009)	PUBMED:19167051	9606	9606	Low Throughput	-	-	-	-	BIOGRID	Q9H9G7	B4E1P5	NP_803171|NP_079128	Q9Y262	B0QY90	NP_057175|NP_001350714|NP_001229852	BTO:0000007	HEK-293 cell	cell line	-	-	-	Homo sapiens	Homo sapiens
566875	192669	83858	128177	123774	RP4-789D17.2	RP4-628J24.3	AGO3	ATAD3B	EIF2C3	AAA-TOB3|TOB3	Affinity Capture-MS	physical	Weinmann L (2009)	PUBMED:19167051	9606	9606	Low Throughput	-	-	-	-	BIOGRID	Q9H9G7	B4E1P5	NP_803171|NP_079128	Q5T9A4	-	NP_114127|NP_001304167	BTO:0000007	HEK-293 cell	cell line	-	-	-	Homo sapiens	Homo sapiens
566876	192669	10454	128177	115717	RP4-789D17.2	RP3-407F17.2	AGO3	TAB1	EIF2C3	3-Tab1|MAP3K7IP1	Affinity Capture-MS	physical	Weinmann L (2009)	PUBMED:19167051	9606	9606	Low Throughput	-	-	-	-	BIOGRID	Q9H9G7	B4E1P5	NP_803171|NP_079128	Q15750	A8K6K3	NP_006107|NP_705717	BTO:0000007	HEK-293 cell	cell line	-	-	-	Homo sapiens	Homo sapiens
566877	192669	26121	128177	117563	RP4-789D17.2	-	AGO3	PRPF31	EIF2C3	NY-BR-99|PRP31|RP11|SNRNP61	Affinity Capture-MS	physical	Weinmann L (2009)	PUBMED:19167051	9606	9606	Low Throughput	-	-	-	-	BIOGRID	Q9H9G7	B4E1P5	NP_803171|NP_079128	Q8WWY3	F1T0A5|E7ESA8	NP_056444	BTO:0000007	HEK-293 cell	cell line	-	-	-	Homo sapiens	Homo sapiens
566878	192669	7846	128177	113603	RP4-789D17.2	-	AGO3	TUBA1A	EIF2C3	B-ALPHA-1|LIS3|TUBA3	Affinity Capture-MS	physical	Weinmann L (2009)	PUBMED:19167051	9606	9606	Low Throughput	-	-	-	-	BIOGRID	Q9H9G7	B4E1P5	NP_803171|NP_079128	Q71U36	-	NP_001257329|NP_001257328|NP_006000	BTO:0000007	HEK-293 cell	cell line	-	-	-	Homo sapiens	Homo sapiens
566879	192669	11329	128177	116457	RP4-789D17.2	-	AGO3	STK38	EIF2C3	NDR|NDR1	Affinity Capture-MS	physical	Weinmann L (2009)	PUBMED:19167051	9606	9606	Low Throughput	-	-	-	-	BIOGRID	Q9H9G7	B4E1P5	NP_803171|NP_079128	Q15208	A0A024RD18	NP_001292031|NP_009202	BTO:0000007	HEK-293 cell	cell line	-	-	-	Homo sapiens	Homo sapiens
566880	192669	10382	128177	115655	RP4-789D17.2	-	AGO3	TUBB4A	EIF2C3	DYT4|TUBB4|beta-5	Affinity Capture-MS	physical	Weinmann L (2009)	PUBMED:19167051	9606	9606	Low Throughput	-	-	-	-	BIOGRID	Q9H9G7	B4E1P5	NP_803171|NP_079128	P04350	-	NP_001276058|NP_001276059|NP_001276052|NP_001276056|NP_001276060|NP_006078	BTO:0000007	HEK-293 cell	cell line	-	-	-	Homo sapiens	Homo sapiens
566881	192669	10383	128177	115656	RP4-789D17.2	RP13-122B23.2	AGO3	TUBB4B	EIF2C3	Beta2|TUBB2|TUBB2C	Affinity Capture-MS	physical	Weinmann L (2009)	PUBMED:19167051	9606	9606	Low Throughput	-	-	-	-	BIOGRID	Q9H9G7	B4E1P5	NP_803171|NP_079128	P68371	-	NP_006079	BTO:0000007	HEK-293 cell	cell line	-	-	-	Homo sapiens	Homo sapiens
566882	192669	7280	128177	113131	RP4-789D17.2	-	AGO3	TUBB2A	EIF2C3	CDCBM5|TUBB|TUBB2|dJ40E16.7	Affinity Capture-MS	physical	Weinmann L (2009)	PUBMED:19167051	9606	9606	Low Throughput	-	-	-	-	BIOGRID	Q9H9G7	B4E1P5	NP_803171|NP_079128	Q13885	-	NP_001060|NP_001297244	BTO:0000007	HEK-293 cell	cell line	-	-	-	Homo sapiens	Homo sapiens
566883	192669	203068	128177	128444	RP4-789D17.2	DAAP-285E11.4	AGO3	TUBB	EIF2C3	CDCBM6|M40|OK/SW-cl.56|TUBB1|TUBB5	Affinity Capture-MS	physical	Weinmann L (2009)	PUBMED:19167051	9606	9606	Low Throughput	-	-	-	-	BIOGRID	Q9H9G7	B4E1P5	NP_803171|NP_079128	P07437	Q5ST81|B4DY90|B4DQN9|B4DMJ5|Q5SU16	NP_001280145|NP_001280144|NP_821133|NP_001280141|NP_001280143|NP_001280142	BTO:0000007	HEK-293 cell	cell line	-	-	-	Homo sapiens	Homo sapiens
566884	192669	6737	128177	112615	RP4-789D17.2	-	AGO3	TRIM21	EIF2C3	RNF81|RO52|Ro/SSA|SSA|SSA1	Affinity Capture-MS	physical	Weinmann L (2009)	PUBMED:19167051	9606	9606	Low Throughput	-	-	-	-	BIOGRID	Q9H9G7	B4E1P5	NP_803171|NP_079128	P19474	-	NP_003132	BTO:0000007	HEK-293 cell	cell line	-	-	-	Homo sapiens	Homo sapiens
566885	192669	1915	128177	108237	RP4-789D17.2	RP11-505P4.2	AGO3	EEF1A1	EIF2C3	CCS-3|CCS3|EE1A1|EEF-1|EEF1A|EF-Tu|EF1A|GRAF-1EF|HNGC:16303|LENG7|PTI1|eEF1A-1	Affinity Capture-MS	physical	Weinmann L (2009)	PUBMED:19167051	9606	9606	Low Throughput	-	-	-	-	BIOGRID	Q9H9G7	B4E1P5	NP_803171|NP_079128	P68104	Q6IPS9	NP_001393	BTO:0000007	HEK-293 cell	cell line	-	-	-	Homo sapiens	Homo sapiens
566886	192669	1629	128177	107997	RP4-789D17.2	RP11-305E17.3	AGO3	DBT	EIF2C3	BCATE2|BCKAD-E2|BCKADE2|E2|E2B	Affinity Capture-MS	physical	Weinmann L (2009)	PUBMED:19167051	9606	9606	Low Throughput	-	-	-	-	BIOGRID	Q9H9G7	B4E1P5	NP_803171|NP_079128	P11182	-	NP_001909	BTO:0000007	HEK-293 cell	cell line	-	-	-	Homo sapiens	Homo sapiens
566887	192669	10856	128177	116067	RP4-789D17.2	CGI-46	AGO3	RUVBL2	EIF2C3	ECP51|INO80J|REPTIN|RVB2|TIH2|TIP48|TIP49B	Affinity Capture-MS	physical	Weinmann L (2009)	PUBMED:19167051	9606	9606	Low Throughput	-	-	-	-	BIOGRID	Q9H9G7	B4E1P5	NP_803171|NP_079128	Q9Y230	B3KNL2	NP_006657|NP_001308120|NP_001308119	BTO:0000007	HEK-293 cell	cell line	-	-	-	Homo sapiens	Homo sapiens
566888	192669	79084	128177	122532	RP4-789D17.2	HKMT1069	AGO3	WDR77	EIF2C3	MEP-50|MEP50|Nbla10071|p44|p44/Mep50	Affinity Capture-MS	physical	Weinmann L (2009)	PUBMED:19167051	9606	9606	Low Throughput	-	-	-	-	BIOGRID	Q9H9G7	B4E1P5	NP_803171|NP_079128	Q9BQA1	A0A024R0H7	NP_077007|NP_001303991|NP_001303992|NP_001303993	BTO:0000007	HEK-293 cell	cell line	-	-	-	Homo sapiens	Homo sapiens
566889	192669	3301	128177	109534	RP4-789D17.2	RP11-54K16.1	AGO3	DNAJA1	EIF2C3	DJ-2|DjA1|HDJ2|HSDJ|HSJ2|HSPF4|NEDD7|hDJ-2	Affinity Capture-MS	physical	Weinmann L (2009)	PUBMED:19167051	9606	9606	Low Throughput	-	-	-	-	BIOGRID	Q9H9G7	B4E1P5	NP_803171|NP_079128	P31689	-	NP_001300968|NP_001530	BTO:0000007	HEK-293 cell	cell line	-	-	-	Homo sapiens	Homo sapiens
566890	192669	1650	128177	108017	RP4-789D17.2	OK/SW-cl.45	AGO3	DDOST	EIF2C3	AGER1|CDG1R|OKSWcl45|OST|OST48|WBP1	Affinity Capture-MS	physical	Weinmann L (2009)	PUBMED:19167051	9606	9606	Low Throughput	-	-	-	-	BIOGRID	Q9H9G7	B4E1P5	NP_803171|NP_079128	P39656	A0A024RAD5	NP_005207	BTO:0000007	HEK-293 cell	cell line	-	-	-	Homo sapiens	Homo sapiens
566891	192669	54814	128177	120171	RP4-789D17.2	-	AGO3	QPCTL	EIF2C3	gQC	Affinity Capture-MS	physical	Weinmann L (2009)	PUBMED:19167051	9606	9606	Low Throughput	-	-	-	-	BIOGRID	Q9H9G7	B4E1P5	NP_803171|NP_079128	Q9NXS2	-	NP_060129|NP_001156849	BTO:0000007	HEK-293 cell	cell line	-	-	-	Homo sapiens	Homo sapiens
566892	192669	1207	128177	107617	RP4-789D17.2	-	AGO3	CLNS1A	EIF2C3	CLCI|CLNS1B|ICln	Affinity Capture-MS	physical	Weinmann L (2009)	PUBMED:19167051	9606	9606	Low Throughput	-	-	-	-	BIOGRID	Q9H9G7	B4E1P5	NP_803171|NP_079128	P54105	-	NP_001298131|NP_001284|NP_001298130|NP_001298128|NP_001298129	BTO:0000007	HEK-293 cell	cell line	-	-	-	Homo sapiens	Homo sapiens
566893	192669	11331	128177	116459	RP4-789D17.2	-	AGO3	PHB2	EIF2C3	BAP|BCAP37|Bap37|PNAS-141|REA|p22	Affinity Capture-MS	physical	Weinmann L (2009)	PUBMED:19167051	9606	9606	Low Throughput	-	-	-	-	BIOGRID	Q9H9G7	B4E1P5	NP_803171|NP_079128	Q99623	-	NP_001138303|NP_001254629	BTO:0000007	HEK-293 cell	cell line	-	-	-	Homo sapiens	Homo sapiens
566894	192669	10927	128177	116130	RP4-789D17.2	-	AGO3	SPIN1	EIF2C3	SPIN	Affinity Capture-MS	physical	Weinmann L (2009)	PUBMED:19167051	9606	9606	Low Throughput	-	-	-	-	BIOGRID	Q9H9G7	B4E1P5	NP_803171|NP_079128	Q9Y657	A0A024R297	NP_006708	BTO:0000007	HEK-293 cell	cell line	-	-	-	Homo sapiens	Homo sapiens
566901	192670	192669	128178	128177	-	RP4-789D17.2	AGO4	AGO3	EIF2C4	EIF2C3	Affinity Capture-MS	physical	Weinmann L (2009)	PUBMED:19167051	9606	9606	Low Throughput	-	-	-	-	BIOGRID	Q9HCK5	-	NP_060099	Q9H9G7	B4E1P5	NP_803171|NP_079128	BTO:0000007	HEK-293 cell	cell line	-	-	-	Homo sapiens	Homo sapiens
566962	10526	192669	115781	128177	-	RP4-789D17.2	IPO8	AGO3	RANBP8	EIF2C3	Reconstituted Complex	physical	Weinmann L (2009)	PUBMED:19167051	9606	9606	Low Throughput	-	-	-	-	BIOGRID	O15397	-	NP_006381|NP_001177924	Q9H9G7	B4E1P5	NP_803171|NP_079128	-	-	-	-	-	-	Homo sapiens	Homo sapiens
566966	10526	192669	115781	128177	-	RP4-789D17.2	IPO8	AGO3	RANBP8	EIF2C3	Affinity Capture-Western	physical	Weinmann L (2009)	PUBMED:19167051	9606	9606	Low Throughput	-	-	-	-	BIOGRID	O15397	-	NP_006381|NP_001177924	Q9H9G7	B4E1P5	NP_803171|NP_079128	-	-	-	-	-	-	Homo sapiens	Homo sapiens
566970	192669	10526	128177	115781	RP4-789D17.2	-	AGO3	IPO8	EIF2C3	RANBP8	Co-localization	physical	Weinmann L (2009)	PUBMED:19167051	9606	9606	Low Throughput	-	-	-	-	BIOGRID	Q9H9G7	B4E1P5	NP_803171|NP_079128	O15397	-	NP_006381|NP_001177924	-	-	-	-	-	-	Homo sapiens	Homo sapiens
686210	8452	192669	114030	128177	-	RP4-789D17.2	CUL3	AGO3	CUL-3|PHA2E	EIF2C3	Affinity Capture-MS	physical	Bennett EJ (2010)	PUBMED:21145461	9606	9606	High Throughput	-	-	All data was filtered to a 1% false discovery rate (peptide level) prior to analysis using CompPASS to identify high confidence candidate interacting proteins|TAP-tagged Cul3|exogenous expression of bait	-	BIOGRID	Q13618	B7Z600|A0A024R475	NP_001244127|NP_001244126|NP_003581	Q9H9G7	B4E1P5	NP_803171|NP_079128	BTO:0002181	HEK-293T cell	cell line	-	-	-	Homo sapiens	Homo sapiens
687708	8065	192669	113743	128177	-	RP4-789D17.2	CUL5	AGO3	VACM-1|VACM1	EIF2C3	Affinity Capture-MS	physical	Bennett EJ (2010)	PUBMED:21145461	9606	9606	High Throughput	-	-	All data was filtered to a 1% false discovery rate (peptide level) prior to analysis using CompPASS to identify high confidence candidate interacting proteins|TAP-tagged Cul5|exogenous expression of bait	-	BIOGRID	Q93034	-	NP_003469	Q9H9G7	B4E1P5	NP_803171|NP_079128	BTO:0002181	HEK-293T cell	cell line	-	-	-	Homo sapiens	Homo sapiens
690438	55832	192669	120937	128177	-	RP4-789D17.2	CAND1	AGO3	TIP120|TIP120A	EIF2C3	Affinity Capture-MS	physical	Bennett EJ (2010)	PUBMED:21145461	9606	9606	High Throughput	-	-	All data was filtered to a 1% false discovery rate (peptide level) prior to analysis using CompPASS to identify high confidence candidate interacting proteins|TAP-tagged CAND1|exogenous expression of bait	-	BIOGRID	Q86VP6	-	NP_060918|NP_001316604|NP_001316605|NP_001316603	Q9H9G7	B4E1P5	NP_803171|NP_079128	BTO:0002181	HEK-293T cell	cell line	-	-	-	Homo sapiens	Homo sapiens
691299	192669	27327	128177	118141	RP4-789D17.2	-	AGO3	TNRC6A	EIF2C3	CAGH26|GW1|GW182|TNRC6	Affinity Capture-MS	physical	Baillat D (2009)	PUBMED:19470757	9606	9606	Low Throughput	-	-	-	-	BIOGRID	Q9H9G7	B4E1P5	NP_803171|NP_079128	Q8NDV7	-	NP_055309|NP_001317449|NP_001338779	-	-	-	-	-	-	Homo sapiens	Homo sapiens
691302	192669	23112	128177	116735	RP4-789D17.2	RP5-1042K10.7	AGO3	TNRC6B	EIF2C3	-	Affinity Capture-MS	physical	Baillat D (2009)	PUBMED:19470757	9606	9606	Low Throughput	-	-	-	-	BIOGRID	Q9H9G7	B4E1P5	NP_803171|NP_079128	Q9UPQ9	A0A024R1N5	NP_055903|NP_001155973|NP_001020014	-	-	-	-	-	-	Homo sapiens	Homo sapiens
691305	192669	57690	128177	121716	RP4-789D17.2	-	AGO3	TNRC6C	EIF2C3	-	Affinity Capture-MS	physical	Baillat D (2009)	PUBMED:19470757	9606	9606	Low Throughput	-	-	-	-	BIOGRID	Q9H9G7	B4E1P5	NP_803171|NP_079128	Q9HCJ0	-	NP_001136112|NP_061869	-	-	-	-	-	-	Homo sapiens	Homo sapiens
691309	23112	192669	116735	128177	RP5-1042K10.7	RP4-789D17.2	TNRC6B	AGO3	-	EIF2C3	Co-fractionation	physical	Baillat D (2009)	PUBMED:19470757	9606	9606	Low Throughput	-	-	-	-	BIOGRID	Q9UPQ9	A0A024R1N5	NP_055903|NP_001155973|NP_001020014	Q9H9G7	B4E1P5	NP_803171|NP_079128	-	-	-	-	-	-	Homo sapiens	Homo sapiens
724073	192669	27327	128177	118141	RP4-789D17.2	-	AGO3	TNRC6A	EIF2C3	CAGH26|GW1|GW182|TNRC6	Affinity Capture-Western	physical	Lazzaretti D (2009)	PUBMED:19383768	9606	9606	Low Throughput	-	-	-	-	BIOGRID	Q9H9G7	B4E1P5	NP_803171|NP_079128	Q8NDV7	-	NP_055309|NP_001317449|NP_001338779	-	-	-	-	-	-	Homo sapiens	Homo sapiens
724074	192669	23112	128177	116735	RP4-789D17.2	RP5-1042K10.7	AGO3	TNRC6B	EIF2C3	-	Affinity Capture-Western	physical	Lazzaretti D (2009)	PUBMED:19383768	9606	9606	Low Throughput	-	-	-	-	BIOGRID	Q9H9G7	B4E1P5	NP_803171|NP_079128	Q9UPQ9	A0A024R1N5	NP_055903|NP_001155973|NP_001020014	-	-	-	-	-	-	Homo sapiens	Homo sapiens
724075	192669	57690	128177	121716	RP4-789D17.2	-	AGO3	TNRC6C	EIF2C3	-	Affinity Capture-Western	physical	Lazzaretti D (2009)	PUBMED:19383768	9606	9606	Low Throughput	-	-	-	-	BIOGRID	Q9H9G7	B4E1P5	NP_803171|NP_079128	Q9HCJ0	-	NP_001136112|NP_061869	-	-	-	-	-	-	Homo sapiens	Homo sapiens
724084	192669	27327	128177	118141	RP4-789D17.2	-	AGO3	TNRC6A	EIF2C3	CAGH26|GW1|GW182|TNRC6	Reconstituted Complex	physical	Lazzaretti D (2009)	PUBMED:19383768	9606	9606	Low Throughput	-	-	-	-	BIOGRID	Q9H9G7	B4E1P5	NP_803171|NP_079128	Q8NDV7	-	NP_055309|NP_001317449|NP_001338779	-	-	-	-	-	-	Homo sapiens	Homo sapiens
724085	192669	23112	128177	116735	RP4-789D17.2	RP5-1042K10.7	AGO3	TNRC6B	EIF2C3	-	Reconstituted Complex	physical	Lazzaretti D (2009)	PUBMED:19383768	9606	9606	Low Throughput	-	-	-	-	BIOGRID	Q9H9G7	B4E1P5	NP_803171|NP_079128	Q9UPQ9	A0A024R1N5	NP_055903|NP_001155973|NP_001020014	-	-	-	-	-	-	Homo sapiens	Homo sapiens
724086	192669	57690	128177	121716	RP4-789D17.2	-	AGO3	TNRC6C	EIF2C3	-	Reconstituted Complex	physical	Lazzaretti D (2009)	PUBMED:19383768	9606	9606	Low Throughput	-	-	-	-	BIOGRID	Q9H9G7	B4E1P5	NP_803171|NP_079128	Q9HCJ0	-	NP_001136112|NP_061869	-	-	-	-	-	-	Homo sapiens	Homo sapiens
891747	496	192669	106986	128177	RP11-230F18.4	RP4-789D17.2	ATP4B	AGO3	ATP6B	EIF2C3	Two-hybrid	physical	Wang J (2011)	PUBMED:21988832	9606	9606	High Throughput	-	-	-	-	BIOGRID	P51164	-	NP_000696	Q9H9G7	B4E1P5	NP_803171|NP_079128	-	-	-	-	-	-	Homo sapiens	Homo sapiens
891815	192669	6582	128177	112469	RP4-789D17.2	RP11-317M22.2	AGO3	SLC22A2	EIF2C3	OCT2	Two-hybrid	physical	Wang J (2011)	PUBMED:21988832	9606	9606	High Throughput	-	-	-	-	BIOGRID	Q9H9G7	B4E1P5	NP_803171|NP_079128	O15244	-	NP_003049	-	-	-	-	-	-	Homo sapiens	Homo sapiens
892786	627	192669	107096	128177	-	RP4-789D17.2	BDNF	AGO3	ANON2|BULN2	EIF2C3	Two-hybrid	physical	Wang J (2011)	PUBMED:21988832	9606	9606	High Throughput	-	-	-	-	BIOGRID	P23560	-	NP_733931|NP_733930|NP_001700|NP_001137278|NP_001137284|NP_733928|NP_733929|NP_001137288|NP_001137277|NP_001137286|NP_001137281|NP_001137280|NP_001137283|NP_001137282|NP_001137285|NP_001137279|NP_733927	Q9H9G7	B4E1P5	NP_803171|NP_079128	-	-	-	-	-	-	Homo sapiens	Homo sapiens
892787	245972	192669	128858	128177	-	RP4-789D17.2	ATP6V0D2	AGO3	ATP6D2|VMA6	EIF2C3	Two-hybrid	physical	Wang J (2011)	PUBMED:21988832	9606	9606	High Throughput	-	-	-	-	BIOGRID	Q8N8Y2	A0A024R991	NP_689778	Q9H9G7	B4E1P5	NP_803171|NP_079128	-	-	-	-	-	-	Homo sapiens	Homo sapiens
941556	27161	192669	118041	128177	-	RP4-789D17.2	AGO2	AGO3	EIF2C2|Q10	EIF2C3	Affinity Capture-MS	physical	Li S (2014)	PUBMED:24778252	9606	9606	High Throughput	-	-	-	-	BIOGRID	Q9UKV8	A4FVC0	NP_001158095|NP_036286	Q9H9G7	B4E1P5	NP_803171|NP_079128	-	-	-	-	-	-	Homo sapiens	Homo sapiens
941580	192669	26523	128177	117726	RP4-789D17.2	RP4-789D17.1	AGO3	AGO1	EIF2C3	EIF2C|EIF2C1|GERP95|Q99	Affinity Capture-MS	physical	Li S (2014)	PUBMED:24778252	9606	9606	High Throughput	-	-	-	-	BIOGRID	Q9H9G7	B4E1P5	NP_803171|NP_079128	Q9UL18	-	NP_001304051|NP_001304052|NP_036331	-	-	-	-	-	-	Homo sapiens	Homo sapiens
941581	192669	27161	128177	118041	RP4-789D17.2	-	AGO3	AGO2	EIF2C3	EIF2C2|Q10	Affinity Capture-MS	physical	Li S (2014)	PUBMED:24778252	9606	9606	High Throughput	-	-	-	-	BIOGRID	Q9H9G7	B4E1P5	NP_803171|NP_079128	Q9UKV8	A4FVC0	NP_001158095|NP_036286	-	-	-	-	-	-	Homo sapiens	Homo sapiens
941582	192669	192670	128177	128178	RP4-789D17.2	-	AGO3	AGO4	EIF2C3	EIF2C4	Affinity Capture-MS	physical	Li S (2014)	PUBMED:24778252	9606	9606	High Throughput	-	-	-	-	BIOGRID	Q9H9G7	B4E1P5	NP_803171|NP_079128	Q9HCK5	-	NP_060099	-	-	-	-	-	-	Homo sapiens	Homo sapiens
941583	192669	23405	128177	116978	RP4-789D17.2	-	AGO3	DICER1	EIF2C3	DCR1|Dicer|Dicer1e|HERNA|K12H4.8-LIKE|MNG1|RMSE2	Affinity Capture-MS	physical	Li S (2014)	PUBMED:24778252	9606	9606	High Throughput	-	-	-	-	BIOGRID	Q9H9G7	B4E1P5	NP_803171|NP_079128	Q9UPY3	-	NP_085124|NP_001182502|NP_001258211|NP_001278557|NP_803187	-	-	-	-	-	-	Homo sapiens	Homo sapiens
941584	192669	5573	128177	111559	RP4-789D17.2	-	AGO3	PRKAR1A	EIF2C3	ACRDYS1|ADOHR|CAR|CNC|CNC1|PKR1|PPNAD1|PRKAR1|TSE1	Affinity Capture-MS	physical	Li S (2014)	PUBMED:24778252	9606	9606	High Throughput	-	-	-	-	BIOGRID	Q9H9G7	B4E1P5	NP_803171|NP_079128	P10644	B2R5T5	NP_001263218|NP_001265362|NP_001263219|NP_002725|NP_997636|NP_997637|NP_001356318|NP_001356319	-	-	-	-	-	-	Homo sapiens	Homo sapiens
941585	192669	6895	128177	112758	RP4-789D17.2	-	AGO3	TARBP2	EIF2C3	LOQS|TRBP|TRBP1|TRBP2	Affinity Capture-MS	physical	Li S (2014)	PUBMED:24778252	9606	9606	High Throughput	-	-	-	-	BIOGRID	Q9H9G7	B4E1P5	NP_803171|NP_079128	Q15633	A0A024RB49	NP_599151|NP_599150|NP_004169	-	-	-	-	-	-	Homo sapiens	Homo sapiens
941586	192669	27327	128177	118141	RP4-789D17.2	-	AGO3	TNRC6A	EIF2C3	CAGH26|GW1|GW182|TNRC6	Affinity Capture-MS	physical	Li S (2014)	PUBMED:24778252	9606	9606	High Throughput	-	-	-	-	BIOGRID	Q9H9G7	B4E1P5	NP_803171|NP_079128	Q8NDV7	-	NP_055309|NP_001317449|NP_001338779	-	-	-	-	-	-	Homo sapiens	Homo sapiens
941587	192669	23112	128177	116735	RP4-789D17.2	RP5-1042K10.7	AGO3	TNRC6B	EIF2C3	-	Affinity Capture-MS	physical	Li S (2014)	PUBMED:24778252	9606	9606	High Throughput	-	-	-	-	BIOGRID	Q9H9G7	B4E1P5	NP_803171|NP_079128	Q9UPQ9	A0A024R1N5	NP_055903|NP_001155973|NP_001020014	-	-	-	-	-	-	Homo sapiens	Homo sapiens
941588	192669	57690	128177	121716	RP4-789D17.2	-	AGO3	TNRC6C	EIF2C3	-	Affinity Capture-MS	physical	Li S (2014)	PUBMED:24778252	9606	9606	High Throughput	-	-	-	-	BIOGRID	Q9H9G7	B4E1P5	NP_803171|NP_079128	Q9HCJ0	-	NP_001136112|NP_061869	-	-	-	-	-	-	Homo sapiens	Homo sapiens
941589	192669	23567	128177	117109	RP4-789D17.2	-	AGO3	ZNF346	EIF2C3	JAZ|Zfp346	Affinity Capture-MS	physical	Li S (2014)	PUBMED:24778252	9606	9606	High Throughput	-	-	-	-	BIOGRID	Q9H9G7	B4E1P5	NP_803171|NP_079128	Q9UL40	D6RJ07	NP_001350642|NP_001295150|NP_036411|NP_001295148|NP_001295147|NP_001295145|NP_001295144|NP_001295143|NP_001295142|NP_001295152	-	-	-	-	-	-	Homo sapiens	Homo sapiens
941658	23405	192669	116978	128177	-	RP4-789D17.2	DICER1	AGO3	DCR1|Dicer|Dicer1e|HERNA|K12H4.8-LIKE|MNG1|RMSE2	EIF2C3	Affinity Capture-MS	physical	Li S (2014)	PUBMED:24778252	9606	9606	High Throughput	-	-	-	-	BIOGRID	Q9UPY3	-	NP_085124|NP_001182502|NP_001258211|NP_001278557|NP_803187	Q9H9G7	B4E1P5	NP_803171|NP_079128	-	-	-	-	-	-	Homo sapiens	Homo sapiens
942014	23112	192669	116735	128177	RP5-1042K10.7	RP4-789D17.2	TNRC6B	AGO3	-	EIF2C3	Affinity Capture-MS	physical	Li S (2014)	PUBMED:24778252	9606	9606	High Throughput	-	-	-	-	BIOGRID	Q9UPQ9	A0A024R1N5	NP_055903|NP_001155973|NP_001020014	Q9H9G7	B4E1P5	NP_803171|NP_079128	-	-	-	-	-	-	Homo sapiens	Homo sapiens
942022	57690	192669	121716	128177	-	RP4-789D17.2	TNRC6C	AGO3	-	EIF2C3	Affinity Capture-MS	physical	Li S (2014)	PUBMED:24778252	9606	9606	High Throughput	-	-	-	-	BIOGRID	Q9HCJ0	-	NP_001136112|NP_061869	Q9H9G7	B4E1P5	NP_803171|NP_079128	-	-	-	-	-	-	Homo sapiens	Homo sapiens
1183342	192669	3320	128177	109552	RP4-789D17.2	-	AGO3	HSP90AA1	EIF2C3	EL52|HSP86|HSP89A|HSP90A|HSP90N|HSPC1|HSPCA|HSPCAL1|HSPCAL4|HSPN|Hsp89|Hsp90|LAP-2|LAP2	Affinity Capture-MS	physical	Huttlin EL (2015)	PUBMED:26186194	9606	9606	High Throughput	0.795020389	-	BioPlex 1.0 HEK 293T cells CompPASS score = 0.795020389, threshold = 0.75. Quantitative scores calculated by CompPASS-Plus (Huttlin et al. Cell, 2015, PMID: 26186194).|See BioPlex Interactome for details (https://bioplex.hms.harvard.edu/index.php).|This data has also been reanalyzed as part of BioPlex 2.0 (PMID: 28514442) and BioPlex 3.0 (PMID: 33961781). Only scores from within BioPlex 1.0 (PMID…	-	BIOGRID	Q9H9G7	B4E1P5	NP_803171|NP_079128	P07900	Q86SX1|K9JA46	NP_005339|NP_001017963	-	-	-	-	-	-	Homo sapiens	Homo sapiens
1183343	192669	664618	128177	576430	RP4-789D17.2	-	AGO3	HSP90AB4P	EIF2C3	HSP90Bd	Affinity Capture-MS	physical	Huttlin EL (2015)	PUBMED:26186194	9606	9606	High Throughput	0.999990359	-	BioPlex 1.0 HEK 293T cells CompPASS score = 0.999990359, threshold = 0.75. Quantitative scores calculated by CompPASS-Plus (Huttlin et al. Cell, 2015, PMID: 26186194).|See BioPlex Interactome for details (https://bioplex.hms.harvard.edu/index.php).|This data has also been reanalyzed as part of BioPlex 2.0 (PMID: 28514442) and BioPlex 3.0 (PMID: 33961781). Only scores from within BioPlex 1.0 (PMID…	-	BIOGRID	Q9H9G7	B4E1P5	NP_803171|NP_079128	-	-	-	-	-	-	-	-	-	Homo sapiens	Homo sapiens
1183344	192669	3327	128177	109559	RP4-789D17.2	-	AGO3	HSP90AB3P	EIF2C3	HSP90BC|HSPCP1	Affinity Capture-MS	physical	Huttlin EL (2015)	PUBMED:26186194	9606	9606	High Throughput	0.999999156	-	BioPlex 1.0 HEK 293T cells CompPASS score = 0.999999156, threshold = 0.75. Quantitative scores calculated by CompPASS-Plus (Huttlin et al. Cell, 2015, PMID: 26186194).|See BioPlex Interactome for details (https://bioplex.hms.harvard.edu/index.php).|This data has also been reanalyzed as part of BioPlex 2.0 (PMID: 28514442) and BioPlex 3.0 (PMID: 33961781). Only scores from within BioPlex 1.0 (PMID…	-	BIOGRID	Q9H9G7	B4E1P5	NP_803171|NP_079128	-	-	-	-	-	-	-	-	-	Homo sapiens	Homo sapiens
1183345	192669	730211	128177	610599	RP4-789D17.2	-	AGO3	HSP90AA5P	EIF2C3	HSP90Ae	Affinity Capture-MS	physical	Huttlin EL (2015)	PUBMED:26186194	9606	9606	High Throughput	0.99923897	-	BioPlex 1.0 HEK 293T cells CompPASS score = 0.99923897, threshold = 0.75. Quantitative scores calculated by CompPASS-Plus (Huttlin et al. Cell, 2015, PMID: 26186194).|See BioPlex Interactome for details (https://bioplex.hms.harvard.edu/index.php).|This data has also been reanalyzed as part of BioPlex 2.0 (PMID: 28514442) and BioPlex 3.0 (PMID: 33961781). Only scores from within BioPlex 1.0 (PMID:…	-	BIOGRID	Q9H9G7	B4E1P5	NP_803171|NP_079128	-	-	-	-	-	-	-	-	-	Homo sapiens	Homo sapiens
1183346	192669	26985	128177	117938	RP4-789D17.2	RP11-178G16.4	AGO3	AP3M1	EIF2C3	-	Affinity Capture-MS	physical	Huttlin EL (2015)	PUBMED:26186194	9606	9606	High Throughput	0.988963303	-	BioPlex 1.0 HEK 293T cells CompPASS score = 0.988963303, threshold = 0.75. Quantitative scores calculated by CompPASS-Plus (Huttlin et al. Cell, 2015, PMID: 26186194).|See BioPlex Interactome for details (https://bioplex.hms.harvard.edu/index.php).|This data has also been reanalyzed as part of BioPlex 2.0 (PMID: 28514442) and BioPlex 3.0 (PMID: 33961781). Only scores from within BioPlex 1.0 (PMID…	-	BIOGRID	Q9H9G7	B4E1P5	NP_803171|NP_079128	Q9Y2T2	A0A024QZR5	NP_996895|NP_001307192|NP_001307193|NP_001307194|NP_036227	-	-	-	-	-	-	Homo sapiens	Homo sapiens
1183347	192669	8943	128177	114455	RP4-789D17.2	PRO0039	AGO3	AP3D1	EIF2C3	ADTD|hBLVR	Affinity Capture-MS	physical	Huttlin EL (2015)	PUBMED:26186194	9606	9606	High Throughput	0.999766038	-	BioPlex 1.0 HEK 293T cells CompPASS score = 0.999766038, threshold = 0.75. Quantitative scores calculated by CompPASS-Plus (Huttlin et al. Cell, 2015, PMID: 26186194).|See BioPlex Interactome for details (https://bioplex.hms.harvard.edu/index.php).|This data has also been reanalyzed as part of BioPlex 2.0 (PMID: 28514442) and BioPlex 3.0 (PMID: 33961781). Only scores from within BioPlex 1.0 (PMID…	-	BIOGRID	Q9H9G7	B4E1P5	NP_803171|NP_079128	O14617	-	NP_001248755|NP_003929|NP_001361728	-	-	-	-	-	-	Homo sapiens	Homo sapiens
1183348	192669	2289	128177	108579	RP4-789D17.2	RP3-340B19.6	AGO3	FKBP5	EIF2C3	AIG6|FKBP51|FKBP54|P54|PPIase|Ptg-10	Affinity Capture-MS	physical	Huttlin EL (2015)	PUBMED:26186194	9606	9606	High Throughput	0.97388536	-	BioPlex 1.0 HEK 293T cells CompPASS score = 0.97388536, threshold = 0.75. Quantitative scores calculated by CompPASS-Plus (Huttlin et al. Cell, 2015, PMID: 26186194).|See BioPlex Interactome for details (https://bioplex.hms.harvard.edu/index.php).|This data has also been reanalyzed as part of BioPlex 2.0 (PMID: 28514442) and BioPlex 3.0 (PMID: 33961781). Only scores from within BioPlex 1.0 (PMID:…	-	BIOGRID	Q9H9G7	B4E1P5	NP_803171|NP_079128	Q13451	Q2TA84	NP_001139249|NP_001139248|NP_001139247|NP_004108	-	-	-	-	-	-	Homo sapiens	Homo sapiens
1183349	192669	8546	128177	114116	RP4-789D17.2	-	AGO3	AP3B1	EIF2C3	ADTB3|ADTB3A|HPS|HPS2|PE	Affinity Capture-MS	physical	Huttlin EL (2015)	PUBMED:26186194	9606	9606	High Throughput	0.99989541	-	BioPlex 1.0 HEK 293T cells CompPASS score = 0.99989541, threshold = 0.75. Quantitative scores calculated by CompPASS-Plus (Huttlin et al. Cell, 2015, PMID: 26186194).|See BioPlex Interactome for details (https://bioplex.hms.harvard.edu/index.php).|This data has also been reanalyzed as part of BioPlex 2.0 (PMID: 28514442) and BioPlex 3.0 (PMID: 33961781). Only scores from within BioPlex 1.0 (PMID:…	-	BIOGRID	Q9H9G7	B4E1P5	NP_803171|NP_079128	O00203	-	NP_001258698|NP_003655	-	-	-	-	-	-	Homo sapiens	Homo sapiens
1183350	192669	1176	128177	107590	RP4-789D17.2	-	AGO3	AP3S1	EIF2C3	CLAPS3|Sigma3A	Affinity Capture-MS	physical	Huttlin EL (2015)	PUBMED:26186194	9606	9606	High Throughput	0.998442711	-	BioPlex 1.0 HEK 293T cells CompPASS score = 0.998442711, threshold = 0.75. Quantitative scores calculated by CompPASS-Plus (Huttlin et al. Cell, 2015, PMID: 26186194).|See BioPlex Interactome for details (https://bioplex.hms.harvard.edu/index.php).|This data has also been reanalyzed as part of BioPlex 2.0 (PMID: 28514442) and BioPlex 3.0 (PMID: 33961781). Only scores from within BioPlex 1.0 (PMID…	-	BIOGRID	Q9H9G7	B4E1P5	NP_803171|NP_079128	Q92572	-	NP_001351051|NP_001275|NP_001305019|NP_001002924|NP_001305022|NP_001305023|NP_001305020|NP_001351048	-	-	-	-	-	-	Homo sapiens	Homo sapiens
1183351	192669	57037	128177	121333	RP4-789D17.2	-	AGO3	ANKMY2	EIF2C3	ZMYND20	Affinity Capture-MS	physical	Huttlin EL (2015)	PUBMED:26186194	9606	9606	High Throughput	0.999986627	-	BioPlex 1.0 HEK 293T cells CompPASS score = 0.999986627, threshold = 0.75. Quantitative scores calculated by CompPASS-Plus (Huttlin et al. Cell, 2015, PMID: 26186194).|See BioPlex Interactome for details (https://bioplex.hms.harvard.edu/index.php).|This data has also been reanalyzed as part of BioPlex 2.0 (PMID: 28514442) and BioPlex 3.0 (PMID: 33961781). Only scores from within BioPlex 1.0 (PMID…	-	BIOGRID	Q9H9G7	B4E1P5	NP_803171|NP_079128	Q8IV38	A0A024R9Z6	NP_064715	-	-	-	-	-	-	Homo sapiens	Homo sapiens
1183352	192669	79836	128177	122927	RP4-789D17.2	RP13-347D8.4	AGO3	LONRF3	EIF2C3	RNF127	Affinity Capture-MS	physical	Huttlin EL (2015)	PUBMED:26186194	9606	9606	High Throughput	0.999998012	-	BioPlex 1.0 HEK 293T cells CompPASS score = 0.999998012, threshold = 0.75. Quantitative scores calculated by CompPASS-Plus (Huttlin et al. Cell, 2015, PMID: 26186194).|See BioPlex Interactome for details (https://bioplex.hms.harvard.edu/index.php).|This data has also been reanalyzed as part of BioPlex 2.0 (PMID: 28514442) and BioPlex 3.0 (PMID: 33961781). Only scores from within BioPlex 1.0 (PMID…	-	BIOGRID	Q9H9G7	B4E1P5	NP_803171|NP_079128	Q496Y0	B3KUN7|A8K2D3	NP_001276038|NP_001027026|NP_079054	-	-	-	-	-	-	Homo sapiens	Homo sapiens
1183353	192669	29098	128177	118866	RP4-789D17.2	HSPC165	AGO3	RANGRF	EIF2C3	HSPC236|MOG1|RANGNRF	Affinity Capture-MS	physical	Huttlin EL (2015)	PUBMED:26186194	9606	9606	High Throughput	0.998133922	-	BioPlex 1.0 HEK 293T cells CompPASS score = 0.998133922, threshold = 0.75. Quantitative scores calculated by CompPASS-Plus (Huttlin et al. Cell, 2015, PMID: 26186194).|See BioPlex Interactome for details (https://bioplex.hms.harvard.edu/index.php).|This data has also been reanalyzed as part of BioPlex 2.0 (PMID: 28514442) and BioPlex 3.0 (PMID: 33961781). Only scores from within BioPlex 1.0 (PMID…	-	BIOGRID	Q9H9G7	B4E1P5	NP_803171|NP_079128	Q9HD47	-	NP_001171272|NP_001171273|NP_001317056|NP_057576	-	-	-	-	-	-	Homo sapiens	Homo sapiens
1440022	7514	192669	113348	128177	-	RP4-789D17.2	XPO1	AGO3	CRM1|emb|exp1	EIF2C3	Affinity Capture-MS	physical	Kirli K (2015)	PUBMED:26673895	9606	9606	High Throughput	-	-	Cargo B|Intreaction in the presence of RanGTP	-	BIOGRID	O14980	B3KWD0	NP_003391	Q9H9G7	B4E1P5	NP_803171|NP_079128	-	-	-	-	-	-	Homo sapiens	Homo sapiens
1449450	192669	9529	128177	114905	RP4-789D17.2	-	AGO3	BAG5	EIF2C3	BAG-5	Affinity Capture-MS	physical	Hein MY (2015)	PUBMED:26496610	9606	9606	High Throughput	-	-	interaction detected by quantitative BAC-GFP interactomics (QUBIC)	-	BIOGRID	Q9H9G7	B4E1P5	NP_803171|NP_079128	Q9UL15	A0A024R6M6	NP_001015048|NP_001015049|NP_004864	-	-	-	-	-	-	Homo sapiens	Homo sapiens
1449470	192669	9541	128177	114916	RP4-789D17.2	-	AGO3	CIR1	EIF2C3	CIR	Affinity Capture-MS	physical	Hein MY (2015)	PUBMED:26496610	9606	9606	High Throughput	-	-	interaction detected by quantitative BAC-GFP interactomics (QUBIC)	-	BIOGRID	Q9H9G7	B4E1P5	NP_803171|NP_079128	Q86X95	-	NP_004873	-	-	-	-	-	-	Homo sapiens	Homo sapiens
1451850	192669	23112	128177	116735	RP4-789D17.2	RP5-1042K10.7	AGO3	TNRC6B	EIF2C3	-	Affinity Capture-MS	physical	Hein MY (2015)	PUBMED:26496610	9606	9606	High Throughput	-	-	interaction detected by quantitative BAC-GFP interactomics (QUBIC)	-	BIOGRID	Q9H9G7	B4E1P5	NP_803171|NP_079128	Q9UPQ9	A0A024R1N5	NP_055903|NP_001155973|NP_001020014	-	-	-	-	-	-	Homo sapiens	Homo sapiens
1452205	192669	23405	128177	116978	RP4-789D17.2	-	AGO3	DICER1	EIF2C3	DCR1|Dicer|Dicer1e|HERNA|K12H4.8-LIKE|MNG1|RMSE2	Affinity Capture-MS	physical	Hein MY (2015)	PUBMED:26496610	9606	9606	High Throughput	-	-	interaction detected by quantitative BAC-GFP interactomics (QUBIC)	-	BIOGRID	Q9H9G7	B4E1P5	NP_803171|NP_079128	Q9UPY3	-	NP_085124|NP_001182502|NP_001258211|NP_001278557|NP_803187	-	-	-	-	-	-	Homo sapiens	Homo sapiens
1452978	192669	27327	128177	118141	RP4-789D17.2	-	AGO3	TNRC6A	EIF2C3	CAGH26|GW1|GW182|TNRC6	Affinity Capture-MS	physical	Hein MY (2015)	PUBMED:26496610	9606	9606	High Throughput	-	-	interaction detected by quantitative BAC-GFP interactomics (QUBIC)	-	BIOGRID	Q9H9G7	B4E1P5	NP_803171|NP_079128	Q8NDV7	-	NP_055309|NP_001317449|NP_001338779	-	-	-	-	-	-	Homo sapiens	Homo sapiens
2206412	474	192669	106964	128177	-	RP4-789D17.2	ATOH1	AGO3	ATH1|HATH1|MATH-1|bHLHa14	EIF2C3	Affinity Capture-MS	physical	Cheng YF (2016)	PUBMED:27542412	9606	9606	Low Throughput	-	-	-	-	BIOGRID	Q92858	-	NP_005163	Q9H9G7	B4E1P5	NP_803171|NP_079128	-	-	-	-	-	-	Homo sapiens	Homo sapiens
2221153	192669	79836	128177	122927	RP4-789D17.2	RP13-347D8.4	AGO3	LONRF3	EIF2C3	RNF127	Affinity Capture-MS	physical	Huttlin EL (2017)	PUBMED:28514442	9606	9606	High Throughput	0.999997875	-	BioPlex 2.0 HEK 293T cells CompPASS score = 0.999997875, threshold = 0.75. Quantitative scores calculated by CompPASS-Plus (Huttlin et al. Cell, 2015, PMID: 26186194).|See BioPlex Interactome for details (https://bioplex.hms.harvard.edu/index.php).|This data has also been reanalyzed as part of BioPlex 3.0 (PMID: 33961781) and may be re-scored from BioPlex 1.0 (PMID: 26186194). Only scores from wi…	-	BIOGRID	Q9H9G7	B4E1P5	NP_803171|NP_079128	Q496Y0	B3KUN7|A8K2D3	NP_001276038|NP_001027026|NP_079054	-	-	-	-	-	-	Homo sapiens	Homo sapiens
2222478	192669	3327	128177	109559	RP4-789D17.2	-	AGO3	HSP90AB3P	EIF2C3	HSP90BC|HSPCP1	Affinity Capture-MS	physical	Huttlin EL (2017)	PUBMED:28514442	9606	9606	High Throughput	0.999993527	-	BioPlex 2.0 HEK 293T cells CompPASS score = 0.999993527, threshold = 0.75. Quantitative scores calculated by CompPASS-Plus (Huttlin et al. Cell, 2015, PMID: 26186194).|See BioPlex Interactome for details (https://bioplex.hms.harvard.edu/index.php).|This data has also been reanalyzed as part of BioPlex 3.0 (PMID: 33961781) and may be re-scored from BioPlex 1.0 (PMID: 26186194). Only scores from wi…	-	BIOGRID	Q9H9G7	B4E1P5	NP_803171|NP_079128	-	-	-	-	-	-	-	-	-	Homo sapiens	Homo sapiens
2225047	192669	664618	128177	576430	RP4-789D17.2	-	AGO3	HSP90AB4P	EIF2C3	HSP90Bd	Affinity Capture-MS	physical	Huttlin EL (2017)	PUBMED:28514442	9606	9606	High Throughput	0.999960866	-	BioPlex 2.0 HEK 293T cells CompPASS score = 0.999960866, threshold = 0.75. Quantitative scores calculated by CompPASS-Plus (Huttlin et al. Cell, 2015, PMID: 26186194).|See BioPlex Interactome for details (https://bioplex.hms.harvard.edu/index.php).|This data has also been reanalyzed as part of BioPlex 3.0 (PMID: 33961781) and may be re-scored from BioPlex 1.0 (PMID: 26186194). Only scores from wi…	-	BIOGRID	Q9H9G7	B4E1P5	NP_803171|NP_079128	-	-	-	-	-	-	-	-	-	Homo sapiens	Homo sapiens
2226516	192669	730211	128177	610599	RP4-789D17.2	-	AGO3	HSP90AA5P	EIF2C3	HSP90Ae	Affinity Capture-MS	physical	Huttlin EL (2017)	PUBMED:28514442	9606	9606	High Throughput	0.999912341	-	BioPlex 2.0 HEK 293T cells CompPASS score = 0.999912341, threshold = 0.75. Quantitative scores calculated by CompPASS-Plus (Huttlin et al. Cell, 2015, PMID: 26186194).|See BioPlex Interactome for details (https://bioplex.hms.harvard.edu/index.php).|This data has also been reanalyzed as part of BioPlex 3.0 (PMID: 33961781) and may be re-scored from BioPlex 1.0 (PMID: 26186194). Only scores from wi…	-	BIOGRID	Q9H9G7	B4E1P5	NP_803171|NP_079128	-	-	-	-	-	-	-	-	-	Homo sapiens	Homo sapiens
2237721	192669	8546	128177	114116	RP4-789D17.2	-	AGO3	AP3B1	EIF2C3	ADTB3|ADTB3A|HPS|HPS2|PE	Affinity Capture-MS	physical	Huttlin EL (2017)	PUBMED:28514442	9606	9606	High Throughput	0.995313849	-	BioPlex 2.0 HEK 293T cells CompPASS score = 0.995313849, threshold = 0.75. Quantitative scores calculated by CompPASS-Plus (Huttlin et al. Cell, 2015, PMID: 26186194).|See BioPlex Interactome for details (https://bioplex.hms.harvard.edu/index.php).|This data has also been reanalyzed as part of BioPlex 3.0 (PMID: 33961781) and may be re-scored from BioPlex 1.0 (PMID: 26186194). Only scores from wi…	-	BIOGRID	Q9H9G7	B4E1P5	NP_803171|NP_079128	O00203	-	NP_001258698|NP_003655	-	-	-	-	-	-	Homo sapiens	Homo sapiens
2238506	192669	2289	128177	108579	RP4-789D17.2	RP3-340B19.6	AGO3	FKBP5	EIF2C3	AIG6|FKBP51|FKBP54|P54|PPIase|Ptg-10	Affinity Capture-MS	physical	Huttlin EL (2017)	PUBMED:28514442	9606	9606	High Throughput	0.994401235	-	BioPlex 2.0 HEK 293T cells CompPASS score = 0.994401235, threshold = 0.75. Quantitative scores calculated by CompPASS-Plus (Huttlin et al. Cell, 2015, PMID: 26186194).|See BioPlex Interactome for details (https://bioplex.hms.harvard.edu/index.php).|This data has also been reanalyzed as part of BioPlex 3.0 (PMID: 33961781) and may be re-scored from BioPlex 1.0 (PMID: 26186194). Only scores from wi…	-	BIOGRID	Q9H9G7	B4E1P5	NP_803171|NP_079128	Q13451	Q2TA84	NP_001139249|NP_001139248|NP_001139247|NP_004108	-	-	-	-	-	-	Homo sapiens	Homo sapiens
2240581	1176	192669	107590	128177	-	RP4-789D17.2	AP3S1	AGO3	CLAPS3|Sigma3A	EIF2C3	Affinity Capture-MS	physical	Huttlin EL (2017)	PUBMED:28514442	9606	9606	High Throughput	0.991205917	-	BioPlex 2.0 HEK 293T cells CompPASS score = 0.991205917, threshold = 0.75. Quantitative scores calculated by CompPASS-Plus (Huttlin et al. Cell, 2015, PMID: 26186194).|See BioPlex Interactome for details (https://bioplex.hms.harvard.edu/index.php).|This data has also been reanalyzed as part of BioPlex 3.0 (PMID: 33961781) and may be re-scored from BioPlex 1.0 (PMID: 26186194). Only scores from wi…	-	BIOGRID	Q92572	-	NP_001351051|NP_001275|NP_001305019|NP_001002924|NP_001305022|NP_001305023|NP_001305020|NP_001351048	Q9H9G7	B4E1P5	NP_803171|NP_079128	-	-	-	-	-	-	Homo sapiens	Homo sapiens
2247005	192669	3320	128177	109552	RP4-789D17.2	-	AGO3	HSP90AA1	EIF2C3	EL52|HSP86|HSP89A|HSP90A|HSP90N|HSPC1|HSPCA|HSPCAL1|HSPCAL4|HSPN|Hsp89|Hsp90|LAP-2|LAP2	Affinity Capture-MS	physical	Huttlin EL (2017)	PUBMED:28514442	9606	9606	High Throughput	0.972845844	-	BioPlex 2.0 HEK 293T cells CompPASS score = 0.972845844, threshold = 0.75. Quantitative scores calculated by CompPASS-Plus (Huttlin et al. Cell, 2015, PMID: 26186194).|See BioPlex Interactome for details (https://bioplex.hms.harvard.edu/index.php).|This data has also been reanalyzed as part of BioPlex 3.0 (PMID: 33961781) and may be re-scored from BioPlex 1.0 (PMID: 26186194). Only scores from wi…	-	BIOGRID	Q9H9G7	B4E1P5	NP_803171|NP_079128	P07900	Q86SX1|K9JA46	NP_005339|NP_001017963	-	-	-	-	-	-	Homo sapiens	Homo sapiens
2247623	192669	8943	128177	114455	RP4-789D17.2	PRO0039	AGO3	AP3D1	EIF2C3	ADTD|hBLVR	Affinity Capture-MS	physical	Huttlin EL (2017)	PUBMED:28514442	9606	9606	High Throughput	0.970227832	-	BioPlex 2.0 HEK 293T cells CompPASS score = 0.970227832, threshold = 0.75. Quantitative scores calculated by CompPASS-Plus (Huttlin et al. Cell, 2015, PMID: 26186194).|See BioPlex Interactome for details (https://bioplex.hms.harvard.edu/index.php).|This data has also been reanalyzed as part of BioPlex 3.0 (PMID: 33961781) and may be re-scored from BioPlex 1.0 (PMID: 26186194). Only scores from wi…	-	BIOGRID	Q9H9G7	B4E1P5	NP_803171|NP_079128	O14617	-	NP_001248755|NP_003929|NP_001361728	-	-	-	-	-	-	Homo sapiens	Homo sapiens
2258490	192669	57037	128177	121333	RP4-789D17.2	-	AGO3	ANKMY2	EIF2C3	ZMYND20	Affinity Capture-MS	physical	Huttlin EL (2017)	PUBMED:28514442	9606	9606	High Throughput	0.902844577	-	BioPlex 2.0 HEK 293T cells CompPASS score = 0.902844577, threshold = 0.75. Quantitative scores calculated by CompPASS-Plus (Huttlin et al. Cell, 2015, PMID: 26186194).|See BioPlex Interactome for details (https://bioplex.hms.harvard.edu/index.php).|This data has also been reanalyzed as part of BioPlex 3.0 (PMID: 33961781) and may be re-scored from BioPlex 1.0 (PMID: 26186194). Only scores from wi…	-	BIOGRID	Q9H9G7	B4E1P5	NP_803171|NP_079128	Q8IV38	A0A024R9Z6	NP_064715	-	-	-	-	-	-	Homo sapiens	Homo sapiens
2261277	192669	26985	128177	117938	RP4-789D17.2	RP11-178G16.4	AGO3	AP3M1	EIF2C3	-	Affinity Capture-MS	physical	Huttlin EL (2017)	PUBMED:28514442	9606	9606	High Throughput	0.878500385	-	BioPlex 2.0 HEK 293T cells CompPASS score = 0.878500385, threshold = 0.75. Quantitative scores calculated by CompPASS-Plus (Huttlin et al. Cell, 2015, PMID: 26186194).|See BioPlex Interactome for details (https://bioplex.hms.harvard.edu/index.php).|This data has also been reanalyzed as part of BioPlex 3.0 (PMID: 33961781) and may be re-scored from BioPlex 1.0 (PMID: 26186194). Only scores from wi…	-	BIOGRID	Q9H9G7	B4E1P5	NP_803171|NP_079128	Q9Y2T2	A0A024QZR5	NP_996895|NP_001307192|NP_001307193|NP_001307194|NP_036227	-	-	-	-	-	-	Homo sapiens	Homo sapiens
2383926	672	192669	107140	128177	-	RP4-789D17.2	BRCA1	AGO3	BRCAI|BRCC1|BROVCA1|FANCS|IRIS|PNCA4|PPP1R53|PSCP|RNF53	EIF2C3	Affinity Capture-MS	physical	Ertych N (2016)	PUBMED:26831064	9606	9606	High Throughput	-	-	-	-	BIOGRID	P38398	E9PFZ0|A0A024R1V0	NP_009229|NP_009228|NP_009230|NP_009231|NP_009225	Q9H9G7	B4E1P5	NP_803171|NP_079128	-	-	-	-	-	-	Homo sapiens	Homo sapiens
2467557	5536	192669	111528	128177	-	RP4-789D17.2	PPP5C	AGO3	PP5|PPP5|PPT	EIF2C3	Affinity Capture-MS	physical	Yadav L (2017)	PUBMED:28330616	9606	9606	High Throughput	-	-	-	-	BIOGRID	P53041	A0A024R0Q7	NP_006238|NP_001191213	Q9H9G7	B4E1P5	NP_803171|NP_079128	-	-	-	-	-	-	Homo sapiens	Homo sapiens
2468510	5536	192669	111528	128177	-	RP4-789D17.2	PPP5C	AGO3	PP5|PPP5|PPT	EIF2C3	Affinity Capture-Western	physical	Yadav L (2017)	PUBMED:28330616	9606	9606	Low Throughput	-	-	-	-	BIOGRID	P53041	A0A024R0Q7	NP_006238|NP_001191213	Q9H9G7	B4E1P5	NP_803171|NP_079128	-	-	-	-	-	-	Homo sapiens	Homo sapiens
2535648	27327	192669	118141	128177	-	RP4-789D17.2	TNRC6A	AGO3	CAGH26|GW1|GW182|TNRC6	EIF2C3	Affinity Capture-MS	physical	Hicks JA (2017)	PUBMED:28813667	9606	9606	High Throughput	-	-	samples treated with DNase|samples treated with turbonuclease	-	BIOGRID	Q8NDV7	-	NP_055309|NP_001317449|NP_001338779	Q9H9G7	B4E1P5	NP_803171|NP_079128	-	-	-	-	-	-	Homo sapiens	Homo sapiens
2559628	9804	192669	115144	128177	RP4-597N16.2	RP4-789D17.2	TOMM20	AGO3	MAS20|MOM19|TOM20	EIF2C3	Proximity Label-MS	physical	Liu X (2018)	PUBMED:29568061	9606	9606	High Throughput	-	-	-	-	BIOGRID	Q15388	A0A024R3W2	NP_055580	Q9H9G7	B4E1P5	NP_803171|NP_079128	-	-	-	-	-	-	Homo sapiens	Homo sapiens
2564195	25962	192669	117452	128177	MSTP054	RP4-789D17.2	KIAA1429	AGO3	fSAP121	EIF2C3	Affinity Capture-RNA	physical	Yue Y (2018)	PUBMED:29507755	9606	9606	High Throughput	-	-	The RNA of the 'hit' genes was identified in an RIP-seq (RNA immunoprecipitation sequencing) experiment using the 'bait' protein, VIRMA.	-	BIOGRID	Q69YN4	-	NP_056311|NP_892121	Q9H9G7	B4E1P5	NP_803171|NP_079128	-	-	-	-	-	-	Homo sapiens	Homo sapiens
2620886	636	192669	107105	128177	RP11-817I4.1	RP4-789D17.2	BICD1	AGO3	BICD	EIF2C3	Proximity Label-MS	physical	Redwine WB (2017)	PUBMED:28718761	9606	9606	High Throughput	-	-	-	-	BIOGRID	Q96G01	A8MVZ6	NP_001003398|NP_001705	Q9H9G7	B4E1P5	NP_803171|NP_079128	-	-	-	-	-	-	Homo sapiens	Homo sapiens
2621582	22981	192669	116630	128177	RP4-691N24.1	RP4-789D17.2	NINL	AGO3	NLP|dJ691N24.1	EIF2C3	Proximity Label-MS	physical	Redwine WB (2017)	PUBMED:28718761	9606	9606	High Throughput	-	-	-	-	BIOGRID	Q9Y2I6	-	NP_001305155|NP_079452	Q9H9G7	B4E1P5	NP_803171|NP_079128	-	-	-	-	-	-	Homo sapiens	Homo sapiens
2747601	9820	192669	115159	128177	-	RP4-789D17.2	CUL7	AGO3	3M1|KIAA0076|dJ20C7.5	EIF2C3	Affinity Capture-MS	physical	Wang P (2019)	PUBMED:31343991	9606	9606	High Throughput	-	-	-	-	BIOGRID	Q14999	-	NP_001361802|NP_001361803|NP_001161842|NP_001361801|NP_055595	Q9H9G7	B4E1P5	NP_803171|NP_079128	-	-	-	-	-	-	Homo sapiens	Homo sapiens
2751818	3184	192669	109425	128177	-	RP4-789D17.2	HNRNPD	AGO3	AUF1|AUF1A|HNRPD|P37|hnRNPD0	EIF2C3	Affinity Capture-MS	physical	Kumar M (2015)	PUBMED:26318153	9606	9606	High Throughput	-	-	-	-	BIOGRID	Q14103	A0A024RDF4|A0A024RDB4|A0A024RDF3	NP_001003810|NP_112737|NP_002129|NP_112738	Q9H9G7	B4E1P5	NP_803171|NP_079128	-	-	-	-	-	-	Homo sapiens	Homo sapiens
2754812	1489680	192669	4383950	128177	SARS-CoV-1ab-nsp13ab	RP4-789D17.2	nsp13ab	AGO3	nsp13|sars1ab|orf1ab|SARS-CoV nsp13ab|SARS-CoV nsp13|SARS-CoV sars1ab|orf1ab-nsp13|orf1ab-nsp13ab|pp1ab|Helicase|Hel|R1AB_CVHSA|PRO_0000037319	EIF2C3	Affinity Capture-MS	physical	Stukalov A (2021)	PUBMED:33845483	694009	9606	High Throughput	9.754844037	-	Affinity capture-MS was carried out using HA-tagged viral proteins as baits in human A549 lung carcinoma cells. Significant interactions were identified as those where the prey protein was at least 4 times enriched against the background (median log2 score > 2) with a p-value <= 1E-3.	-	BIOGRID	P0C6X7	-	NP_828870	Q9H9G7	B4E1P5	NP_803171|NP_079128	-	-	-	-	-	-	Severe acute respiratory syndrome-related coronavirus	Homo sapiens
2759327	951475	192669	1205534	128177	HCVgp1	RP4-789D17.2	HCVgp1	AGO3	-	EIF2C3	Protein-RNA	physical	Li Y (2019)	PUBMED:30997501	11103	9606	High Throughput	-	-	-	-	BIOGRID	-	-	NP_671491	Q9H9G7	B4E1P5	NP_803171|NP_079128	-	-	-	-	-	-	Hepatitus C Virus	Homo sapiens
2812210	27161	192669	118041	128177	-	RP4-789D17.2	AGO2	AGO3	EIF2C2|Q10	EIF2C3	Proximity Label-MS	physical	Youn JY (2018)	PUBMED:29395067	9606	9606	High Throughput	-	-	BioID|High confidence interactions had a SAINTexpress score or AvgP >= 0.95.	-	BIOGRID	Q9UKV8	A4FVC0	NP_001158095|NP_036286	Q9H9G7	B4E1P5	NP_803171|NP_079128	-	-	-	-	-	-	Homo sapiens	Homo sapiens
2812309	26057	192669	117519	128177	-	RP4-789D17.2	ANKRD17	AGO3	GTAR|NY-BR-16	EIF2C3	Proximity Label-MS	physical	Youn JY (2018)	PUBMED:29395067	9606	9606	High Throughput	-	-	BioID|High confidence interactions had a SAINTexpress score or AvgP >= 0.95.	-	BIOGRID	O75179	-	NP_115593|NP_056389|NP_942592|NP_001273700	Q9H9G7	B4E1P5	NP_803171|NP_079128	-	-	-	-	-	-	Homo sapiens	Homo sapiens
2812359	6311	192669	112218	128177	-	RP4-789D17.2	ATXN2	AGO3	ASL13|ATX2|SCA2|TNRC13	EIF2C3	Proximity Label-MS	physical	Youn JY (2018)	PUBMED:29395067	9606	9606	High Throughput	-	-	BioID|High confidence interactions had a SAINTexpress score or AvgP >= 0.95.	-	BIOGRID	Q99700	-	NP_001297052|NP_001297050|NP_002964|NP_001359503	Q9H9G7	B4E1P5	NP_803171|NP_079128	-	-	-	-	-	-	Homo sapiens	Homo sapiens
2812491	10658	192669	115901	128177	-	RP4-789D17.2	CELF1	AGO3	BRUNOL2|CUG-BP|CUGBP|CUGBP1|EDEN-BP|NAB50|NAPOR|hNab50	EIF2C3	Proximity Label-MS	physical	Youn JY (2018)	PUBMED:29395067	9606	9606	High Throughput	-	-	BioID|High confidence interactions had a SAINTexpress score or AvgP >= 0.95.	-	BIOGRID	Q92879	G5EA30	NP_001363361|NP_001363376|NP_001363363|NP_001363348|NP_001363378|NP_001363364|NP_001363367|NP_001363360|NP_001363369|NP_001363324|NP_001020767|NP_001363326|NP_001363347|NP_001363349|NP_001363344|NP_001363362|NP_001363342|NP_001363365|NP_001363338|NP_001363328|NP_006551|NP_001363339|NP_001363389|NP_001363388|NP_001317201|NP_001363318|NP_001363385|NP_001363384|NP_001363383|NP_001363382|NP_001363381…	Q9H9G7	B4E1P5	NP_803171|NP_079128	-	-	-	-	-	-	Homo sapiens	Homo sapiens
2812649	64793	192669	122301	128177	-	RP4-789D17.2	CEP85	AGO3	CCDC21	EIF2C3	Proximity Label-MS	physical	Youn JY (2018)	PUBMED:29395067	9606	9606	High Throughput	-	-	BioID|High confidence interactions had a SAINTexpress score or AvgP >= 0.95.	-	BIOGRID	Q6P2H3	-	NP_001268446|NP_001268447|NP_001306873|NP_073615	Q9H9G7	B4E1P5	NP_803171|NP_079128	-	-	-	-	-	-	Homo sapiens	Homo sapiens
2812687	4848	192669	110910	128177	HSPC131	RP4-789D17.2	CNOT2	AGO3	CDC36|NOT2|NOT2H	EIF2C3	Proximity Label-MS	physical	Youn JY (2018)	PUBMED:29395067	9606	9606	High Throughput	-	-	BioID|High confidence interactions had a SAINTexpress score or AvgP >= 0.95.	-	BIOGRID	Q9NZN8	B3KTL6|B2RDX7|A0A024RBD8|F8VV52	NP_055330|NP_001186231|NP_001186232	Q9H9G7	B4E1P5	NP_803171|NP_079128	-	-	-	-	-	-	Homo sapiens	Homo sapiens
2812746	246175	192669	128873	128177	-	RP4-789D17.2	CNOT6L	AGO3	CCR4b	EIF2C3	Proximity Label-MS	physical	Youn JY (2018)	PUBMED:29395067	9606	9606	High Throughput	-	-	BioID|High confidence interactions had a SAINTexpress score or AvgP >= 0.95.	-	BIOGRID	Q96LI5	B4E0K8	NP_001273719|NP_653172	Q9H9G7	B4E1P5	NP_803171|NP_079128	-	-	-	-	-	-	Homo sapiens	Homo sapiens
2812787	29883	192669	118938	128177	-	RP4-789D17.2	CNOT7	AGO3	CAF1|Caf1a|hCAF-1	EIF2C3	Proximity Label-MS	physical	Youn JY (2018)	PUBMED:29395067	9606	9606	High Throughput	-	-	BioID|High confidence interactions had a SAINTexpress score or AvgP >= 0.95.	-	BIOGRID	Q9UIV1	-	NP_001309026|NP_473367|NP_001309019|NP_037486|NP_001309027|NP_001309024|NP_001309018|NP_001309022|NP_001309023|NP_001309020|NP_001309021|NP_001309025|NP_001309017|NP_001309016|NP_001309028|NP_001309029	Q9H9G7	B4E1P5	NP_803171|NP_079128	-	-	-	-	-	-	Homo sapiens	Homo sapiens
2812829	9125	192669	114573	128177	-	RP4-789D17.2	RQCD1	AGO3	CNOT9|CT129|RCD-1|RCD1	EIF2C3	Proximity Label-MS	physical	Youn JY (2018)	PUBMED:29395067	9606	9606	High Throughput	-	-	BioID|High confidence interactions had a SAINTexpress score or AvgP >= 0.95.	-	BIOGRID	Q92600	D5MQE1	NP_001258563|NP_001258564|NP_005435	Q9H9G7	B4E1P5	NP_803171|NP_079128	-	-	-	-	-	-	Homo sapiens	Homo sapiens
2812929	80315	192669	123228	128177	-	RP4-789D17.2	CPEB4	AGO3	-	EIF2C3	Proximity Label-MS	physical	Youn JY (2018)	PUBMED:29395067	9606	9606	High Throughput	-	-	BioID|High confidence interactions had a SAINTexpress score or AvgP >= 0.95.	-	BIOGRID	Q17RY0	B7ZLQ8	NP_085130	Q9H9G7	B4E1P5	NP_803171|NP_079128	-	-	-	-	-	-	Homo sapiens	Homo sapiens
2813063	9811	192669	115150	128177	-	RP4-789D17.2	CTIF	AGO3	Gm672|KIAA0427	EIF2C3	Proximity Label-MS	physical	Youn JY (2018)	PUBMED:29395067	9606	9606	High Throughput	-	-	BioID|High confidence interactions had a SAINTexpress score or AvgP >= 0.95.	-	BIOGRID	O43310	A0A024R259	NP_055587|NP_001135869	Q9H9G7	B4E1P5	NP_803171|NP_079128	-	-	-	-	-	-	Homo sapiens	Homo sapiens
2813094	1618	192669	107987	128177	-	RP4-789D17.2	DAZL	AGO3	DAZH|DAZL1|DAZLA|SPGYLA	EIF2C3	Proximity Label-MS	physical	Youn JY (2018)	PUBMED:29395067	9606	9606	High Throughput	-	-	BioID|High confidence interactions had a SAINTexpress score or AvgP >= 0.95.	-	BIOGRID	Q92904	-	NP_001342|NP_001177740	Q9H9G7	B4E1P5	NP_803171|NP_079128	-	-	-	-	-	-	Homo sapiens	Homo sapiens
2813210	55802	192669	120914	128177	-	RP4-789D17.2	DCP1A	AGO3	HSA275986|Nbla00360|SMAD4IP1|SMIF	EIF2C3	Proximity Label-MS	physical	Youn JY (2018)	PUBMED:29395067	9606	9606	High Throughput	-	-	BioID|High confidence interactions had a SAINTexpress score or AvgP >= 0.95.	-	BIOGRID	Q9NPI6	-	NP_001277133|NP_060873|NP_001277136|NP_001277134|NP_001277135	Q9H9G7	B4E1P5	NP_803171|NP_079128	-	-	-	-	-	-	Homo sapiens	Homo sapiens
2813324	1656	192669	108022	128177	-	RP4-789D17.2	DDX6	AGO3	HLR2|P54|RCK	EIF2C3	Proximity Label-MS	physical	Youn JY (2018)	PUBMED:29395067	9606	9606	High Throughput	-	-	BioID|High confidence interactions had a SAINTexpress score or AvgP >= 0.95.	-	BIOGRID	P26196	B2R858	NP_001244120|NP_004388	Q9H9G7	B4E1P5	NP_803171|NP_079128	-	-	-	-	-	-	Homo sapiens	Homo sapiens
2813447	56478	192669	121148	128177	RP11-247I13.2	RP4-789D17.2	EIF4ENIF1	AGO3	4E-T|Clast4	EIF2C3	Proximity Label-MS	physical	Youn JY (2018)	PUBMED:29395067	9606	9606	High Throughput	-	-	BioID|High confidence interactions had a SAINTexpress score or AvgP >= 0.95.	-	BIOGRID	Q9NRA8	A0A024R1K0	NP_001157974|NP_062817|NP_001157973	Q9H9G7	B4E1P5	NP_803171|NP_079128	-	-	-	-	-	-	Homo sapiens	Homo sapiens
2813666	54954	192669	120292	128177	RP11-161N3.2	RP4-789D17.2	FAM120C	AGO3	CXorf17|ORF34	EIF2C3	Proximity Label-MS	physical	Youn JY (2018)	PUBMED:29395067	9606	9606	High Throughput	-	-	BioID|High confidence interactions had a SAINTexpress score or AvgP >= 0.95.	-	BIOGRID	Q9NX05	F8W881	NP_940858|NP_001287717|NP_060318	Q9H9G7	B4E1P5	NP_803171|NP_079128	-	-	-	-	-	-	Homo sapiens	Homo sapiens
2813825	8939	192669	114451	128177	RP11-57C19.3	RP4-789D17.2	FUBP3	AGO3	FBP3	EIF2C3	Proximity Label-MS	physical	Youn JY (2018)	PUBMED:29395067	9606	9606	High Throughput	-	-	BioID|High confidence interactions had a SAINTexpress score or AvgP >= 0.95.	-	BIOGRID	Q96I24	A0A024R8A7	NP_003925	Q9H9G7	B4E1P5	NP_803171|NP_079128	-	-	-	-	-	-	Homo sapiens	Homo sapiens
2813990	9513	192669	114890	128177	-	RP4-789D17.2	FXR2	AGO3	FMR1L2|FXR2P	EIF2C3	Proximity Label-MS	physical	Youn JY (2018)	PUBMED:29395067	9606	9606	High Throughput	-	-	BioID|High confidence interactions had a SAINTexpress score or AvgP >= 0.95.	-	BIOGRID	P51116	-	NP_004851	Q9H9G7	B4E1P5	NP_803171|NP_079128	-	-	-	-	-	-	Homo sapiens	Homo sapiens
2814028	10146	192669	115448	128177	-	RP4-789D17.2	G3BP1	AGO3	G3BP|HDH-VIII	EIF2C3	Proximity Label-MS	physical	Youn JY (2018)	PUBMED:29395067	9606	9606	High Throughput	-	-	BioID|High confidence interactions had a SAINTexpress score or AvgP >= 0.95.	-	BIOGRID	Q13283	Q5U0Q1|Q6ZP53	NP_005745|NP_938405	Q9H9G7	B4E1P5	NP_803171|NP_079128	-	-	-	-	-	-	Homo sapiens	Homo sapiens
2814242	9931	192669	115258	128177	-	RP4-789D17.2	HELZ	AGO3	DHRC|DRHC|HUMORF5	EIF2C3	Proximity Label-MS	physical	Youn JY (2018)	PUBMED:29395067	9606	9606	High Throughput	-	-	BioID|High confidence interactions had a SAINTexpress score or AvgP >= 0.95.	-	BIOGRID	-	A0A024R8K8|J3QS41	NP_055692|NP_001317376	Q9H9G7	B4E1P5	NP_803171|NP_079128	-	-	-	-	-	-	Homo sapiens	Homo sapiens
2814458	9710	192669	115061	128177	-	RP4-789D17.2	KIAA0355	AGO3	-	EIF2C3	Proximity Label-MS	physical	Youn JY (2018)	PUBMED:29395067	9606	9606	High Throughput	-	-	BioID|High confidence interactions had a SAINTexpress score or AvgP >= 0.95.	-	BIOGRID	O15063	-	NP_055501	Q9H9G7	B4E1P5	NP_803171|NP_079128	-	-	-	-	-	-	Homo sapiens	Homo sapiens
2814651	26065	192669	117527	128177	-	RP4-789D17.2	LSM14A	AGO3	C19orf13|FAM61A|RAP55|RAP55A	EIF2C3	Proximity Label-MS	physical	Youn JY (2018)	PUBMED:29395067	9606	9606	High Throughput	-	-	BioID|High confidence interactions had a SAINTexpress score or AvgP >= 0.95.	-	BIOGRID	Q8ND56	-	NP_001371353|NP_001371352|NP_001371351|NP_001371350|NP_001371357|NP_001371356|NP_001371355|NP_001371354|NP_056393|NP_001371349|NP_001371359|NP_001371358|NP_001107565|NP_001371366|NP_001371362|NP_001371363|NP_001371360|NP_001371361	Q9H9G7	B4E1P5	NP_803171|NP_079128	-	-	-	-	-	-	Homo sapiens	Homo sapiens
2814802	84445	192669	124083	128177	RP11-108L7.8	RP4-789D17.2	LZTS2	AGO3	LAPSER1	EIF2C3	Proximity Label-MS	physical	Youn JY (2018)	PUBMED:29395067	9606	9606	High Throughput	-	-	BioID|High confidence interactions had a SAINTexpress score or AvgP >= 0.95.	-	BIOGRID	Q9BRK4	-	NP_001305028|NP_001305029|NP_115805|NP_001305030	Q9H9G7	B4E1P5	NP_803171|NP_079128	-	-	-	-	-	-	Homo sapiens	Homo sapiens
2814919	84206	192669	123945	128177	-	RP4-789D17.2	MEX3B	AGO3	MEX-3B|RKHD3|RNF195	EIF2C3	Proximity Label-MS	physical	Youn JY (2018)	PUBMED:29395067	9606	9606	Low Throughput	-	-	BioID|High confidence interactions had a SAINTexpress score or AvgP >= 0.95.	-	BIOGRID	Q6ZN04	-	NP_115622	Q9H9G7	B4E1P5	NP_803171|NP_079128	-	-	-	-	-	-	Homo sapiens	Homo sapiens
2815116	4343	192669	110484	128177	RP11-426L16.2	RP4-789D17.2	MOV10	AGO3	fSAP113|gb110	EIF2C3	Proximity Label-MS	physical	Youn JY (2018)	PUBMED:29395067	9606	9606	Low Throughput	-	-	BioID|High confidence interactions had a SAINTexpress score or AvgP >= 0.95.	-	BIOGRID	Q9HCE1	Q5JR04	NP_001273001|NP_001308253|NP_066014|NP_001123551|NP_001356436	Q9H9G7	B4E1P5	NP_803171|NP_079128	-	-	-	-	-	-	Homo sapiens	Homo sapiens
2815297	54726	192669	120112	128177	-	RP4-789D17.2	OTUD4	AGO3	DUBA6|HIN1|HSHIN1	EIF2C3	Proximity Label-MS	physical	Youn JY (2018)	PUBMED:29395067	9606	9606	Low Throughput	-	-	BioID|High confidence interactions had a SAINTexpress score or AvgP >= 0.95.	-	BIOGRID	Q01804	-	NP_001096123|NP_059963|NP_001352986	Q9H9G7	B4E1P5	NP_803171|NP_079128	-	-	-	-	-	-	Homo sapiens	Homo sapiens
2815329	26986	192669	117939	128177	-	RP4-789D17.2	PABPC1	AGO3	PAB1|PABP|PABP1|PABPC2|PABPL1	EIF2C3	Proximity Label-MS	physical	Youn JY (2018)	PUBMED:29395067	9606	9606	Low Throughput	-	-	BioID|High confidence interactions had a SAINTexpress score or AvgP >= 0.95.	-	BIOGRID	P11940	A0A024R9C1	NP_002559	Q9H9G7	B4E1P5	NP_803171|NP_079128	-	-	-	-	-	-	Homo sapiens	Homo sapiens
2815441	219988	192669	128613	128177	OK/KNS-cl.5	RP4-789D17.2	PATL1	AGO3	Pat1b|hPat1b	EIF2C3	Proximity Label-MS	physical	Youn JY (2018)	PUBMED:29395067	9606	9606	Low Throughput	-	-	BioID|High confidence interactions had a SAINTexpress score or AvgP >= 0.95.	-	BIOGRID	Q86TB9	-	NP_689929	Q9H9G7	B4E1P5	NP_803171|NP_079128	-	-	-	-	-	-	Homo sapiens	Homo sapiens
2815524	7916	192669	113646	128177	DADB-70P7.5	RP4-789D17.2	PRRC2A	AGO3	BAT2|D6S51|D6S51E|G2	EIF2C3	Proximity Label-MS	physical	Youn JY (2018)	PUBMED:29395067	9606	9606	Low Throughput	-	-	BioID|High confidence interactions had a SAINTexpress score or AvgP >= 0.95.	-	BIOGRID	P48634	-	NP_542417|NP_004629	Q9H9G7	B4E1P5	NP_803171|NP_079128	-	-	-	-	-	-	Homo sapiens	Homo sapiens
2815605	9698	192669	115050	128177	RP1-65J11.4	RP4-789D17.2	PUM1	AGO3	HSPUM|PUMH|PUMH1|PUML1	EIF2C3	Proximity Label-MS	physical	Youn JY (2018)	PUBMED:29395067	9606	9606	Low Throughput	-	-	BioID|High confidence interactions had a SAINTexpress score or AvgP >= 0.95.	-	BIOGRID	Q14671	-	NP_001018494|NP_055491	Q9H9G7	B4E1P5	NP_803171|NP_079128	-	-	-	-	-	-	Homo sapiens	Homo sapiens
2815684	22864	192669	116532	128177	-	RP4-789D17.2	R3HDM2	AGO3	PR01365	EIF2C3	Proximity Label-MS	physical	Youn JY (2018)	PUBMED:29395067	9606	9606	Low Throughput	-	-	BioID|High confidence interactions had a SAINTexpress score or AvgP >= 0.95.	-	BIOGRID	Q9Y2K5	B7ZL65	NP_055740	Q9H9G7	B4E1P5	NP_803171|NP_079128	-	-	-	-	-	-	Homo sapiens	Homo sapiens
2815816	5937	192669	111872	128177	-	RP4-789D17.2	RBMS1	AGO3	C2orf12|HCC-4|MSSP|MSSP-1|MSSP-2|MSSP-3|SCR2|YC1	EIF2C3	Proximity Label-MS	physical	Youn JY (2018)	PUBMED:29395067	9606	9606	Low Throughput	-	-	BioID|High confidence interactions had a SAINTexpress score or AvgP >= 0.95.	-	BIOGRID	P29558	B4DN88	NP_002888|NP_058520	Q9H9G7	B4E1P5	NP_803171|NP_079128	-	-	-	-	-	-	Homo sapiens	Homo sapiens
2815893	149041	192669	127186	128177	RP5-1198E17.5	RP4-789D17.2	RC3H1	AGO3	RNF198|ROQUIN	EIF2C3	Proximity Label-MS	physical	Youn JY (2018)	PUBMED:29395067	9606	9606	Low Throughput	-	-	BioID|High confidence interactions had a SAINTexpress score or AvgP >= 0.95.	-	BIOGRID	Q5TC82	B7ZMB3|B9EGU6	NP_001287779|NP_001287781|NP_742068|NP_001287780	Q9H9G7	B4E1P5	NP_803171|NP_079128	-	-	-	-	-	-	Homo sapiens	Homo sapiens
2816737	27327	192669	118141	128177	-	RP4-789D17.2	TNRC6A	AGO3	CAGH26|GW1|GW182|TNRC6	EIF2C3	Proximity Label-MS	physical	Youn JY (2018)	PUBMED:29395067	9606	9606	Low Throughput	-	-	BioID|High confidence interactions had a SAINTexpress score or AvgP >= 0.95.	-	BIOGRID	Q8NDV7	-	NP_055309|NP_001317449|NP_001338779	Q9H9G7	B4E1P5	NP_803171|NP_079128	-	-	-	-	-	-	Homo sapiens	Homo sapiens
2816809	23112	192669	116735	128177	RP5-1042K10.7	RP4-789D17.2	TNRC6B	AGO3	-	EIF2C3	Proximity Label-MS	physical	Youn JY (2018)	PUBMED:29395067	9606	9606	Low Throughput	-	-	BioID|High confidence interactions had a SAINTexpress score or AvgP >= 0.95.	-	BIOGRID	Q9UPQ9	A0A024R1N5	NP_055903|NP_001155973|NP_001020014	Q9H9G7	B4E1P5	NP_803171|NP_079128	-	-	-	-	-	-	Homo sapiens	Homo sapiens
2816887	57690	192669	121716	128177	-	RP4-789D17.2	TNRC6C	AGO3	-	EIF2C3	Proximity Label-MS	physical	Youn JY (2018)	PUBMED:29395067	9606	9606	Low Throughput	-	-	BioID|High confidence interactions had a SAINTexpress score or AvgP >= 0.95.	-	BIOGRID	Q9HCJ0	-	NP_001136112|NP_061869	Q9H9G7	B4E1P5	NP_803171|NP_079128	-	-	-	-	-	-	Homo sapiens	Homo sapiens
2816972	9898	192669	115227	128177	RP11-205M9.4	RP4-789D17.2	UBAP2L	AGO3	NICE-4	EIF2C3	Proximity Label-MS	physical	Youn JY (2018)	PUBMED:29395067	9606	9606	Low Throughput	-	-	BioID|High confidence interactions had a SAINTexpress score or AvgP >= 0.95.	-	BIOGRID	Q14157	F8W726|B4DYY5	NP_001274744|NP_001274745|NP_001362548|NP_001362549|NP_001362546|NP_001362547|NP_001362544|NP_001362545|NP_001362543|NP_001362541|NP_001362560|NP_001317659|NP_001362559|NP_001362558|NP_001362551|NP_001362550|NP_001362553|NP_001362552|NP_001362555|NP_001362554|NP_001362557|NP_001362556|NP_001120792|NP_055662	Q9H9G7	B4E1P5	NP_803171|NP_079128	-	-	-	-	-	-	Homo sapiens	Homo sapiens
2817229	54915	192669	120257	128177	RP5-963E22.1	RP4-789D17.2	YTHDF1	AGO3	C20orf21	EIF2C3	Proximity Label-MS	physical	Youn JY (2018)	PUBMED:29395067	9606	9606	Low Throughput	-	-	BioID|High confidence interactions had a SAINTexpress score or AvgP >= 0.95.	-	BIOGRID	Q9BYJ9	-	NP_060268	Q9H9G7	B4E1P5	NP_803171|NP_079128	-	-	-	-	-	-	Homo sapiens	Homo sapiens
2817290	51441	192669	119543	128177	-	RP4-789D17.2	YTHDF2	AGO3	CAHL|HGRG8|NY-REN-2	EIF2C3	Proximity Label-MS	physical	Youn JY (2018)	PUBMED:29395067	9606	9606	Low Throughput	-	-	BioID|High confidence interactions had a SAINTexpress score or AvgP >= 0.95.	-	BIOGRID	Q9Y5A9	-	NP_001166299|NP_057342|NP_001166599	Q9H9G7	B4E1P5	NP_803171|NP_079128	-	-	-	-	-	-	Homo sapiens	Homo sapiens
2817375	253943	192669	128997	128177	-	RP4-789D17.2	YTHDF3	AGO3	-	EIF2C3	Proximity Label-MS	physical	Youn JY (2018)	PUBMED:29395067	9606	9606	Low Throughput	-	-	BioID|High confidence interactions had a SAINTexpress score or AvgP >= 0.95.	-	BIOGRID	Q7Z739	A0A024R7W5|B4DPX9|Q8N3V9|Q658Z6|Q8NA80|A0A087WY31	NP_689971|NP_001264743|NP_001264742|NP_001264745|NP_001264744|NP_001264747|NP_001264746	Q9H9G7	B4E1P5	NP_803171|NP_079128	-	-	-	-	-	-	Homo sapiens	Homo sapiens
2817450	29066	192669	118841	128177	HSPC055	RP4-789D17.2	ZC3H7A	AGO3	ZC3H7|ZC3HDC7	EIF2C3	Proximity Label-MS	physical	Youn JY (2018)	PUBMED:29395067	9606	9606	Low Throughput	-	-	BioID|High confidence interactions had a SAINTexpress score or AvgP >= 0.95.	-	BIOGRID	Q8IWR0	-	NP_054872	Q9H9G7	B4E1P5	NP_803171|NP_079128	-	-	-	-	-	-	Homo sapiens	Homo sapiens
2817514	56829	192669	121203	128177	PRO1677	RP4-789D17.2	ZC3HAV1	AGO3	ARTD13|FLB6421|PARP13|ZAP|ZC3H2|ZC3HDC2	EIF2C3	Proximity Label-MS	physical	Youn JY (2018)	PUBMED:29395067	9606	9606	Low Throughput	-	-	BioID|High confidence interactions had a SAINTexpress score or AvgP >= 0.95.	-	BIOGRID	Q7Z2W4	C9J6P4	NP_064504|NP_001350420|NP_078901	Q9H9G7	B4E1P5	NP_803171|NP_079128	-	-	-	-	-	-	Homo sapiens	Homo sapiens
2817618	7538	192669	113370	128177	-	RP4-789D17.2	ZFP36	AGO3	G0S24|GOS24|NUP475|RNF162A|TIS11|TTP|zfp-36	EIF2C3	Proximity Label-MS	physical	Youn JY (2018)	PUBMED:29395067	9606	9606	Low Throughput	-	-	BioID|High confidence interactions had a SAINTexpress score or AvgP >= 0.95.	-	BIOGRID	P26651	M0QY76	NP_003398	Q9H9G7	B4E1P5	NP_803171|NP_079128	-	-	-	-	-	-	Homo sapiens	Homo sapiens
2818133	23609	192669	117142	128177	HSPC070	RP4-789D17.2	MKRN2	AGO3	RNF62	EIF2C3	Proximity Label-MS	physical	Youn JY (2018)	PUBMED:29395067	9606	9606	Low Throughput	-	-	BioID|High confidence interactions had a SAINTexpress score or AvgP >= 0.95.	-	BIOGRID	Q9H000	-	NP_001258636|NP_054879	Q9H9G7	B4E1P5	NP_803171|NP_079128	-	-	-	-	-	-	Homo sapiens	Homo sapiens
2829355	9928	192669	115256	128177	-	RP4-789D17.2	KIF14	AGO3	-	EIF2C3	Affinity Capture-MS	physical	Capalbo L (2019)	PUBMED:31586073	9606	9606	High Throughput	-	-	-	-	BIOGRID	Q15058	-	NP_055690|NP_001292721	Q9H9G7	B4E1P5	NP_803171|NP_079128	-	-	-	-	-	-	Homo sapiens	Homo sapiens
2831138	10112	192669	115418	128177	-	RP4-789D17.2	KIF20A	AGO3	MKLP2|RAB6KIFL	EIF2C3	Affinity Capture-MS	physical	Capalbo L (2019)	PUBMED:31586073	9606	9606	High Throughput	-	-	-	-	BIOGRID	O95235	-	NP_005724	Q9H9G7	B4E1P5	NP_803171|NP_079128	-	-	-	-	-	-	Homo sapiens	Homo sapiens
2832296	9493	192669	114873	128177	-	RP4-789D17.2	KIF23	AGO3	CHO1|KNSL5|MKLP-1|MKLP1	EIF2C3	Affinity Capture-MS	physical	Capalbo L (2019)	PUBMED:31586073	9606	9606	High Throughput	-	-	-	-	BIOGRID	Q02241	-	NP_001354734|NP_612565|NP_001268230|NP_001354733|NP_004847	Q9H9G7	B4E1P5	NP_803171|NP_079128	-	-	-	-	-	-	Homo sapiens	Homo sapiens
2841069	55023	192669	120353	128177	RP11-173D14.2	RP4-789D17.2	PHIP	AGO3	BRWD2|DCAF14|WDR11|ndrp	EIF2C3	Affinity Capture-MS	physical	Kim JJ (2019)	PUBMED:31753913	9606	9606	High Throughput	-	-	-	-	BIOGRID	Q8WWQ0	-	NP_060404	Q9H9G7	B4E1P5	NP_803171|NP_079128	-	-	-	-	-	-	Homo sapiens	Homo sapiens
3043342	26523	192669	117726	128177	RP4-789D17.1	RP4-789D17.2	AGO1	AGO3	EIF2C|EIF2C1|GERP95|Q99	EIF2C3	Affinity Capture-MS	physical	Huttlin EL (2021)	PUBMED:33961781	9606	9606	High Throughput	0.998505684	-	BioPlex 3.0 HEK 293T cells CompPASS score = 0.998505684, threshold = 0.75. Quantitative scores are calculated by CompPASS-Plus (Huttlin et al. Cell 2015, PMID: 26186194). The 0.75 threshold represents the top 2% of scores in HEK293T.|This data may be re-scored from BioPlex 1.0 (PMID: 26186194) and BioPlex 2.0 (PMID: 28514442). Only scores from within the same cell line in BioPlex 3.0 (PMID: 33961…	-	BIOGRID	Q9UL18	-	NP_001304051|NP_001304052|NP_036331	Q9H9G7	B4E1P5	NP_803171|NP_079128	-	-	-	-	-	-	Homo sapiens	Homo sapiens
3048682	192669	29098	128177	118866	RP4-789D17.2	HSPC165	AGO3	RANGRF	EIF2C3	HSPC236|MOG1|RANGNRF	Affinity Capture-MS	physical	Huttlin EL (2021)	PUBMED:33961781	9606	9606	High Throughput	0.890180733	-	BioPlex 3.0 HEK 293T cells CompPASS score = 0.890180733, threshold = 0.75. Quantitative scores are calculated by CompPASS-Plus (Huttlin et al. Cell 2015, PMID: 26186194). The 0.75 threshold represents the top 2% of scores in HEK293T.|This data may be re-scored from BioPlex 1.0 (PMID: 26186194) and BioPlex 2.0 (PMID: 28514442). Only scores from within the same cell line in BioPlex 3.0 (PMID: 33961…	-	BIOGRID	Q9H9G7	B4E1P5	NP_803171|NP_079128	Q9HD47	-	NP_001171272|NP_001171273|NP_001317056|NP_057576	-	-	-	-	-	-	Homo sapiens	Homo sapiens
3053063	192669	730211	128177	610599	RP4-789D17.2	-	AGO3	HSP90AA5P	EIF2C3	HSP90Ae	Affinity Capture-MS	physical	Huttlin EL (2021)	PUBMED:33961781	9606	9606	High Throughput	0.999815983	-	BioPlex 3.0 HEK 293T cells CompPASS score = 0.999815983, threshold = 0.75. Quantitative scores are calculated by CompPASS-Plus (Huttlin et al. Cell 2015, PMID: 26186194). The 0.75 threshold represents the top 2% of scores in HEK293T.|This data may be re-scored from BioPlex 1.0 (PMID: 26186194) and BioPlex 2.0 (PMID: 28514442). Only scores from within the same cell line in BioPlex 3.0 (PMID: 33961…	-	BIOGRID	Q9H9G7	B4E1P5	NP_803171|NP_079128	-	-	-	-	-	-	-	-	-	Homo sapiens	Homo sapiens
3055199	192669	79836	128177	122927	RP4-789D17.2	RP13-347D8.4	AGO3	LONRF3	EIF2C3	RNF127	Affinity Capture-MS	physical	Huttlin EL (2021)	PUBMED:33961781	9606	9606	High Throughput	0.999997203	-	BioPlex 3.0 HEK 293T cells CompPASS score = 0.999997203, threshold = 0.75. Quantitative scores are calculated by CompPASS-Plus (Huttlin et al. Cell 2015, PMID: 26186194). The 0.75 threshold represents the top 2% of scores in HEK293T.|This data may be re-scored from BioPlex 1.0 (PMID: 26186194) and BioPlex 2.0 (PMID: 28514442). Only scores from within the same cell line in BioPlex 3.0 (PMID: 33961…	-	BIOGRID	Q9H9G7	B4E1P5	NP_803171|NP_079128	Q496Y0	B3KUN7|A8K2D3	NP_001276038|NP_001027026|NP_079054	-	-	-	-	-	-	Homo sapiens	Homo sapiens
3059480	192669	57037	128177	121333	RP4-789D17.2	-	AGO3	ANKMY2	EIF2C3	ZMYND20	Affinity Capture-MS	physical	Huttlin EL (2021)	PUBMED:33961781	9606	9606	High Throughput	0.979244004	-	BioPlex 3.0 HEK 293T cells CompPASS score = 0.979244004, threshold = 0.75. Quantitative scores are calculated by CompPASS-Plus (Huttlin et al. Cell 2015, PMID: 26186194). The 0.75 threshold represents the top 2% of scores in HEK293T.|This data may be re-scored from BioPlex 1.0 (PMID: 26186194) and BioPlex 2.0 (PMID: 28514442). Only scores from within the same cell line in BioPlex 3.0 (PMID: 33961…	-	BIOGRID	Q9H9G7	B4E1P5	NP_803171|NP_079128	Q8IV38	A0A024R9Z6	NP_064715	-	-	-	-	-	-	Homo sapiens	Homo sapiens
3061776	192669	2289	128177	108579	RP4-789D17.2	RP3-340B19.6	AGO3	FKBP5	EIF2C3	AIG6|FKBP51|FKBP54|P54|PPIase|Ptg-10	Affinity Capture-MS	physical	Huttlin EL (2021)	PUBMED:33961781	9606	9606	High Throughput	0.989649249	-	BioPlex 3.0 HEK 293T cells CompPASS score = 0.989649249, threshold = 0.75. Quantitative scores are calculated by CompPASS-Plus (Huttlin et al. Cell 2015, PMID: 26186194). The 0.75 threshold represents the top 2% of scores in HEK293T.|This data may be re-scored from BioPlex 1.0 (PMID: 26186194) and BioPlex 2.0 (PMID: 28514442). Only scores from within the same cell line in BioPlex 3.0 (PMID: 33961…	-	BIOGRID	Q9H9G7	B4E1P5	NP_803171|NP_079128	Q13451	Q2TA84	NP_001139249|NP_001139248|NP_001139247|NP_004108	-	-	-	-	-	-	Homo sapiens	Homo sapiens
3066798	192669	8546	128177	114116	RP4-789D17.2	-	AGO3	AP3B1	EIF2C3	ADTB3|ADTB3A|HPS|HPS2|PE	Affinity Capture-MS	physical	Huttlin EL (2021)	PUBMED:33961781	9606	9606	High Throughput	0.996427631	-	BioPlex 3.0 HEK 293T cells CompPASS score = 0.996427631, threshold = 0.75. Quantitative scores are calculated by CompPASS-Plus (Huttlin et al. Cell 2015, PMID: 26186194). The 0.75 threshold represents the top 2% of scores in HEK293T.|BioPlex HCT HCT116 cells CompPASS score = 0.981797689, threshold = 0.75. Quantitative scores are calculated by CompPASS-Plus (Huttlin et al. Cell 2015, PMID: 2618619…	-	BIOGRID	Q9H9G7	B4E1P5	NP_803171|NP_079128	O00203	-	NP_001258698|NP_003655	-	-	-	-	-	-	Homo sapiens	Homo sapiens
3071990	92369	192669	124941	128177	-	RP4-789D17.2	SPSB4	AGO3	SSB-4|SSB4	EIF2C3	Affinity Capture-MS	physical	Huttlin EL (2021)	PUBMED:33961781	9606	9606	High Throughput	0.826336964	-	BioPlex 3.0 HEK 293T cells CompPASS score = 0.826336964, threshold = 0.75. Quantitative scores are calculated by CompPASS-Plus (Huttlin et al. Cell 2015, PMID: 26186194). The 0.75 threshold represents the top 2% of scores in HEK293T.|This data may be re-scored from BioPlex 1.0 (PMID: 26186194) and BioPlex 2.0 (PMID: 28514442). Only scores from within the same cell line in BioPlex 3.0 (PMID: 33961…	-	BIOGRID	Q96A44	-	NP_543138	Q9H9G7	B4E1P5	NP_803171|NP_079128	-	-	-	-	-	-	Homo sapiens	Homo sapiens
3100043	192670	192669	128178	128177	-	RP4-789D17.2	AGO4	AGO3	EIF2C4	EIF2C3	Affinity Capture-MS	physical	Huttlin EL (2021)	PUBMED:33961781	9606	9606	High Throughput	0.813580601	-	BioPlex 3.0 HEK 293T cells CompPASS score = 0.813580601, threshold = 0.75. Quantitative scores are calculated by CompPASS-Plus (Huttlin et al. Cell 2015, PMID: 26186194). The 0.75 threshold represents the top 2% of scores in HEK293T.|This data may be re-scored from BioPlex 1.0 (PMID: 26186194) and BioPlex 2.0 (PMID: 28514442). Only scores from within the same cell line in BioPlex 3.0 (PMID: 33961…	-	BIOGRID	Q9HCK5	-	NP_060099	Q9H9G7	B4E1P5	NP_803171|NP_079128	-	-	-	-	-	-	Homo sapiens	Homo sapiens
3101464	1176	192669	107590	128177	-	RP4-789D17.2	AP3S1	AGO3	CLAPS3|Sigma3A	EIF2C3	Affinity Capture-MS	physical	Huttlin EL (2021)	PUBMED:33961781	9606	9606	High Throughput	0.996196277	-	BioPlex 3.0 HEK 293T cells CompPASS score = 0.996196277, threshold = 0.75. Quantitative scores are calculated by CompPASS-Plus (Huttlin et al. Cell 2015, PMID: 26186194). The 0.75 threshold represents the top 2% of scores in HEK293T.|This data may be re-scored from BioPlex 1.0 (PMID: 26186194) and BioPlex 2.0 (PMID: 28514442). Only scores from within the same cell line in BioPlex 3.0 (PMID: 33961…	-	BIOGRID	Q92572	-	NP_001351051|NP_001275|NP_001305019|NP_001002924|NP_001305022|NP_001305023|NP_001305020|NP_001351048	Q9H9G7	B4E1P5	NP_803171|NP_079128	-	-	-	-	-	-	Homo sapiens	Homo sapiens
3105652	192669	664618	128177	576430	RP4-789D17.2	-	AGO3	HSP90AB4P	EIF2C3	HSP90Bd	Affinity Capture-MS	physical	Huttlin EL (2021)	PUBMED:33961781	9606	9606	High Throughput	0.999906068	-	BioPlex 3.0 HEK 293T cells CompPASS score = 0.999906068, threshold = 0.75. Quantitative scores are calculated by CompPASS-Plus (Huttlin et al. Cell 2015, PMID: 26186194). The 0.75 threshold represents the top 2% of scores in HEK293T.|This data may be re-scored from BioPlex 1.0 (PMID: 26186194) and BioPlex 2.0 (PMID: 28514442). Only scores from within the same cell line in BioPlex 3.0 (PMID: 33961…	-	BIOGRID	Q9H9G7	B4E1P5	NP_803171|NP_079128	-	-	-	-	-	-	-	-	-	Homo sapiens	Homo sapiens
3122303	192669	26985	128177	117938	RP4-789D17.2	RP11-178G16.4	AGO3	AP3M1	EIF2C3	-	Affinity Capture-MS	physical	Huttlin EL (2021)	PUBMED:33961781	9606	9606	High Throughput	0.838049531	-	BioPlex 3.0 HEK 293T cells CompPASS score = 0.838049531, threshold = 0.75. Quantitative scores are calculated by CompPASS-Plus (Huttlin et al. Cell 2015, PMID: 26186194). The 0.75 threshold represents the top 2% of scores in HEK293T.|BioPlex HCT HCT116 cells CompPASS score = 0.999013622, threshold = 0.75. Quantitative scores are calculated by CompPASS-Plus (Huttlin et al. Cell 2015, PMID: 2618619…	-	BIOGRID	Q9H9G7	B4E1P5	NP_803171|NP_079128	Q9Y2T2	A0A024QZR5	NP_996895|NP_001307192|NP_001307193|NP_001307194|NP_036227	-	-	-	-	-	-	Homo sapiens	Homo sapiens
3138901	10728	192669	115952	128177	-	RP4-789D17.2	PTGES3	AGO3	P23|TEBP|cPGES	EIF2C3	Affinity Capture-MS	physical	Huttlin EL (2021)	PUBMED:33961781	9606	9606	High Throughput	0.906589158	-	BioPlex 3.0 HEK 293T cells CompPASS score = 0.906589158, threshold = 0.75. Quantitative scores are calculated by CompPASS-Plus (Huttlin et al. Cell 2015, PMID: 26186194). The 0.75 threshold represents the top 2% of scores in HEK293T.|This data may be re-scored from BioPlex 1.0 (PMID: 26186194) and BioPlex 2.0 (PMID: 28514442). Only scores from within the same cell line in BioPlex 3.0 (PMID: 33961…	-	BIOGRID	Q15185	A0A024RB32|A0A087WYT3	NP_006592|NP_001269534|NP_001269531|NP_001269530|NP_001269533|NP_001269532	Q9H9G7	B4E1P5	NP_803171|NP_079128	-	-	-	-	-	-	Homo sapiens	Homo sapiens
3140628	192669	3320	128177	109552	RP4-789D17.2	-	AGO3	HSP90AA1	EIF2C3	EL52|HSP86|HSP89A|HSP90A|HSP90N|HSPC1|HSPCA|HSPCAL1|HSPCAL4|HSPN|Hsp89|Hsp90|LAP-2|LAP2	Affinity Capture-MS	physical	Huttlin EL (2021)	PUBMED:33961781	9606	9606	High Throughput	0.933593886	-	BioPlex 3.0 HEK 293T cells CompPASS score = 0.933593886, threshold = 0.75. Quantitative scores are calculated by CompPASS-Plus (Huttlin et al. Cell 2015, PMID: 26186194). The 0.75 threshold represents the top 2% of scores in HEK293T.|This data may be re-scored from BioPlex 1.0 (PMID: 26186194) and BioPlex 2.0 (PMID: 28514442). Only scores from within the same cell line in BioPlex 3.0 (PMID: 33961…	-	BIOGRID	Q9H9G7	B4E1P5	NP_803171|NP_079128	P07900	Q86SX1|K9JA46	NP_005339|NP_001017963	-	-	-	-	-	-	Homo sapiens	Homo sapiens
3140629	192669	3327	128177	109559	RP4-789D17.2	-	AGO3	HSP90AB3P	EIF2C3	HSP90BC|HSPCP1	Affinity Capture-MS	physical	Huttlin EL (2021)	PUBMED:33961781	9606	9606	High Throughput	0.999986345	-	BioPlex 3.0 HEK 293T cells CompPASS score = 0.999986345, threshold = 0.75. Quantitative scores are calculated by CompPASS-Plus (Huttlin et al. Cell 2015, PMID: 26186194). The 0.75 threshold represents the top 2% of scores in HEK293T.|This data may be re-scored from BioPlex 1.0 (PMID: 26186194) and BioPlex 2.0 (PMID: 28514442). Only scores from within the same cell line in BioPlex 3.0 (PMID: 33961…	-	BIOGRID	Q9H9G7	B4E1P5	NP_803171|NP_079128	-	-	-	-	-	-	-	-	-	Homo sapiens	Homo sapiens
3144410	192669	8943	128177	114455	RP4-789D17.2	PRO0039	AGO3	AP3D1	EIF2C3	ADTD|hBLVR	Affinity Capture-MS	physical	Huttlin EL (2021)	PUBMED:33961781	9606	9606	High Throughput	0.989576761	-	BioPlex 3.0 HEK 293T cells CompPASS score = 0.989576761, threshold = 0.75. Quantitative scores are calculated by CompPASS-Plus (Huttlin et al. Cell 2015, PMID: 26186194). The 0.75 threshold represents the top 2% of scores in HEK293T.|BioPlex HCT HCT116 cells CompPASS score = 0.761974436, threshold = 0.75. Quantitative scores are calculated by CompPASS-Plus (Huttlin et al. Cell 2015, PMID: 2618619…	-	BIOGRID	Q9H9G7	B4E1P5	NP_803171|NP_079128	O14617	-	NP_001248755|NP_003929|NP_001361728	-	-	-	-	-	-	Homo sapiens	Homo sapiens
3176023	192669	25793	128177	117326	RP4-789D17.2	LL22NC03-28H9.2	AGO3	FBXO7	EIF2C3	FBX|FBX07|FBX7|PARK15|PKPS	Affinity Capture-MS	physical	Huttlin EL (2021)	PUBMED:33961781	9606	9606	High Throughput	0.801174002	-	BioPlex HCT HCT116 cells CompPASS score = 0.801174002, threshold = 0.75. Quantitative scores are calculated by CompPASS-Plus (Huttlin et al. Cell 2015, PMID: 26186194). The 0.75 threshold represents the top 2% of scores in HCT116.|Only scores from within the same cell line in BioPlex HCT (PMID: 33961781) should be compared directly. For comparison of HEK293T and HCT116 interaction networks with r…	-	BIOGRID	Q9H9G7	B4E1P5	NP_803171|NP_079128	Q9Y3I1	-	NP_036311|NP_001028196|NP_001244919	-	-	-	-	-	-	Homo sapiens	Homo sapiens
3194208	192669	7057	128177	112915	RP4-789D17.2	-	AGO3	THBS1	EIF2C3	THBS|THBS-1|TSP|TSP-1|TSP1	Affinity Capture-MS	physical	Huttlin EL (2021)	PUBMED:33961781	9606	9606	High Throughput	0.99653332	-	BioPlex HCT HCT116 cells CompPASS score = 0.99653332, threshold = 0.75. Quantitative scores are calculated by CompPASS-Plus (Huttlin et al. Cell 2015, PMID: 26186194). The 0.75 threshold represents the top 2% of scores in HCT116.|Only scores from within the same cell line in BioPlex HCT (PMID: 33961781) should be compared directly. For comparison of HEK293T and HCT116 interaction networks with re…	-	BIOGRID	Q9H9G7	B4E1P5	NP_803171|NP_079128	P07996	-	NP_003237	-	-	-	-	-	-	Homo sapiens	Homo sapiens
3214332	43740575	192669	4383847	128177	GU280_gp10	RP4-789D17.2	N	AGO3	nuc|nucleocapsid|SARS-CoV2 N|N protein|ncap|SARS-CoV-2 N|Nucleoprotein|NCAP_SARS2|PRO_0000449656	EIF2C3	Proximity Label-MS	physical	Liu X (2021)	PUBMED:34709727	2697049	9606	High Throughput	1.0	-	BioID|High confidence interactions are assigned based on their statistical filtering score (BFDR =< 0.01) and further refined using the CRAPome contaminant repository.|The associated score is the original published SAINT score determined by the authors using Significance Analysis of INTeractome (SAINT) express version 3.6.0.	-	BIOGRID	P0DTC9	-	YP_009724397	Q9H9G7	B4E1P5	NP_803171|NP_079128	-	-	-	-	-	-	Severe acute respiratory syndrome coronavirus 2	Homo sapiens
3214885	43740578	192669	4383862	128177	GU280_gp01_nsp14	RP4-789D17.2	nsp14	AGO3	ORF1ab|ORF1ab-nsp14|SARS-CoV2 nsp14|SARS-CoV-2 nsp14|Guanine-N7 methyltransferase|exonuclease|R1AB_SARS2|PRO_0000449631	EIF2C3	Proximity Label-MS	physical	Liu X (2021)	PUBMED:34709727	2697049	9606	High Throughput	0.99	-	BioID|High confidence interactions are assigned based on their statistical filtering score (BFDR =< 0.01) and further refined using the CRAPome contaminant repository.|The associated score is the original published SAINT score determined by the authors using Significance Analysis of INTeractome (SAINT) express version 3.6.0.	-	BIOGRID	P0DTD1	-	YP_009725309	Q9H9G7	B4E1P5	NP_803171|NP_079128	-	-	-	-	-	-	Severe acute respiratory syndrome coronavirus 2	Homo sapiens
3313392	64506	192669	122202	128177	-	RP4-789D17.2	CPEB1	AGO3	CPE-BP1|CPEB|CPEB-1|hCPEB-1	EIF2C3	Proximity Label-MS	physical		PUBMED:35140242	9606	9606	High Throughput	-	-	BioID	-	BIOGRID	Q9BZB8	A0A087WXG7|B4DWY2	NP_001073001|NP_001275749|NP_085097|NP_001073002|NP_001275748|NP_001073003	Q9H9G7	B4E1P5	NP_803171|NP_079128	-	-	-	-	-	-	Homo sapiens	Homo sapiens
3347644	27161	192669	118041	128177	-	RP4-789D17.2	AGO2	AGO3	EIF2C2|Q10	EIF2C3	Affinity Capture-MS	physical	Cho NH (2022)	PUBMED:35271311	9606	9606	High Throughput	-	-	Bait generated from library of CRISPR-edited human embryonic kidney (HEK) 293T cell lines harboring fluorescent tags on individual proteins	-	BIOGRID	Q9UKV8	A4FVC0	NP_001158095|NP_036286	Q9H9G7	B4E1P5	NP_803171|NP_079128	-	-	-	-	-	-	Homo sapiens	Homo sapiens
3352026	9276	192669	114693	128177	-	RP4-789D17.2	COPB2	AGO3	beta-COP	EIF2C3	Affinity Capture-MS	physical	Cho NH (2022)	PUBMED:35271311	9606	9606	High Throughput	-	-	Bait generated from library of CRISPR-edited human embryonic kidney (HEK) 293T cell lines harboring fluorescent tags on individual proteins	-	BIOGRID	P35606	-	NP_004757	Q9H9G7	B4E1P5	NP_803171|NP_079128	-	-	-	-	-	-	Homo sapiens	Homo sapiens
3352153	11316	192669	116447	128177	-	RP4-789D17.2	COPE	AGO3	epsilon-COP	EIF2C3	Affinity Capture-MS	physical	Cho NH (2022)	PUBMED:35271311	9606	9606	High Throughput	-	-	Bait generated from library of CRISPR-edited human embryonic kidney (HEK) 293T cell lines harboring fluorescent tags on individual proteins	-	BIOGRID	O14579	-	NP_955474|NP_009194|NP_955476|NP_001317398	Q9H9G7	B4E1P5	NP_803171|NP_079128	-	-	-	-	-	-	Homo sapiens	Homo sapiens
3356162	2289	192669	108579	128177	RP3-340B19.6	RP4-789D17.2	FKBP5	AGO3	AIG6|FKBP51|FKBP54|P54|PPIase|Ptg-10	EIF2C3	Affinity Capture-MS	physical	Cho NH (2022)	PUBMED:35271311	9606	9606	High Throughput	-	-	Bait generated from library of CRISPR-edited human embryonic kidney (HEK) 293T cell lines harboring fluorescent tags on individual proteins	-	BIOGRID	Q13451	Q2TA84	NP_001139249|NP_001139248|NP_001139247|NP_004108	Q9H9G7	B4E1P5	NP_803171|NP_079128	-	-	-	-	-	-	Homo sapiens	Homo sapiens
3398386	4613	192669	110698	128177	-	RP4-789D17.2	MYCN	AGO3	MODED|N-myc|NMYC|ODED|bHLHe37	EIF2C3	Affinity Capture-MS	physical	Wang L (2022)	PUBMED:35013218	9606	9606	High Throughput	-	-	Affinity Capture-MS was carried out to identify high confidence protein interactors with a p value<0.05 and a fold change >2 over control.	-	BIOGRID	P04198	Q9H224	NP_001280157|NP_001280160|NP_001280162|NP_005369	Q9H9G7	B4E1P5	NP_803171|NP_079128	-	-	-	-	-	-	Homo sapiens	Homo sapiens
3399702	4609	192669	110694	128177	-	RP4-789D17.2	MYC	AGO3	MRTL|MYCC|bHLHe39|c-Myc	EIF2C3	Affinity Capture-MS	physical	Wang L (2022)	PUBMED:35013218	9606	9606	High Throughput	-	-	Affinity Capture-MS was carried out to identify high confidence protein interactors with a p value<0.05 and a fold change >2 over control.	-	BIOGRID	P01106	-	NP_002458|NP_001341799	Q9H9G7	B4E1P5	NP_803171|NP_079128	-	-	-	-	-	-	Homo sapiens	Homo sapiens
3470504	8805	192669	114333	128177	-	RP4-789D17.2	TRIM24	AGO3	PTC6|RNF82|TF1A|TIF1|TIF1A|TIF1ALPHA|hTIF1	EIF2C3	Affinity Capture-MS	physical	Wei W (2022)	PUBMED:35803934	9606	9606	High Throughput	-	-	-	-	BIOGRID	O15164	A0A024R784	NP_003843|NP_056989	Q9H9G7	B4E1P5	NP_803171|NP_079128	-	-	-	-	-	-	Homo sapiens	Homo sapiens
3476919	7737	192669	113523	128177	-	RP4-789D17.2	RNF113A	AGO3	Cwc24|RNF113|ZNF183	EIF2C3	Affinity Capture-MS	physical	Lukinovic V (2022)	PUBMED:35819319	9606	9606	Low Throughput	-	-	-	-	BIOGRID	O15541	-	NP_008909	Q9H9G7	B4E1P5	NP_803171|NP_079128	-	-	-	-	-	-	Homo sapiens	Homo sapiens
3502509	43740578	192669	4383858	128177	GU280_gp01_nsp9	RP4-789D17.2	nsp9	AGO3	ORF1ab|ORF1ab-nsp9|SARS-CoV2 nsp9|SARS-CoV-2 nsp9|R1AB_SARS2|PRO_0000449627	EIF2C3	PCA	physical	Mohler K (2022)	DOI:10.1101/2022.09.27.509702	2697049	9606	High Throughput	-	-	Hits are phosphorylated and interactions are pSer-specific	-	BIOGRID	P0DTD1	-	YP_009725305	Q9H9G7	B4E1P5	NP_803171|NP_079128	-	-	-	-	-	-	Severe acute respiratory syndrome coronavirus 2	Homo sapiens
3518318	5894	192669	111831	128177	-	RP4-789D17.2	RAF1	AGO3	CMD1NN|CRAF|NS5|Raf-1|c-Raf	EIF2C3	Affinity Capture-MS	physical	Yuan J (2022)	PUBMED:36244648	9606	9606	High Throughput|Low Throughput	-	-	-	-	BIOGRID	P04049	B4E0X2|L7RRS6	NP_001341624|NP_001341620|NP_001341621|NP_001341622|NP_001341623|NP_002871|NP_001341619|NP_001341618	Q9H9G7	B4E1P5	NP_803171|NP_079128	-	-	-	-	-	-	Homo sapiens	Homo sapiens
3524747	440730	192669	136847	128177	-	RP4-789D17.2	TRIM67	AGO3	TNL	EIF2C3	Affinity Capture-MS	physical	Demirdizen E (2022)	PUBMED:36215168	9606	9606	High Throughput	-	-	-	-	BIOGRID	Q6ZTA4	-	NP_001287818|NP_001004342	Q9H9G7	B4E1P5	NP_803171|NP_079128	-	-	-	-	-	-	Homo sapiens	Homo sapiens
3528745	6780	192669	112657	128177	RP3-470L14.2	RP4-789D17.2	STAU1	AGO3	PPP1R150|STAU	EIF2C3	Proximity Label-MS	physical	Gonzalez Quesada Y (2022)	PUBMED:36232890	9606	9606	High Throughput	-	-	Proximity label-MS was carried out to identify high confidence protein interactors with a total spectrum count of greater than or equal to four times over control	-	BIOGRID	O95793	B3KRE0|Q6PJX3	NP_059347|NP_059346|NP_001306063|NP_059348|NP_001309858|NP_001032405|NP_001306064|NP_001309862|NP_001309859|NP_004593|NP_001309857|NP_001309856|NP_001309860|NP_001309861	Q9H9G7	B4E1P5	NP_803171|NP_079128	-	-	-	-	-	-	Homo sapiens	Homo sapiens
3550138	4139	192669	110309	128177	-	RP4-789D17.2	MARK1	AGO3	MARK|Par-1c|Par1c	EIF2C3	Affinity Capture-MS	physical	Golkowski M (2023)	PUBMED:36736316	9606	9606	High Throughput	0.811580611	-	A kinobead competition and correlation analysis (kiCCA) involving a quantitative mass spectrometry-based chemoproteomic method was carried out to identify endogenous kinase interactors.|High confidence interactions had a kiCCA Pearson R Value >=0.6.	-	BIOGRID	Q9P0L2	A0A087X0I6|X5D2M4|B4DIB3	NP_001273058|NP_001273053|NP_001273055|NP_001273057|NP_061120	Q9H9G7	B4E1P5	NP_803171|NP_079128	-	-	-	-	-	-	Homo sapiens	Homo sapiens
3550161	2011	192669	108326	128177	-	RP4-789D17.2	MARK2	AGO3	EMK-1|EMK1|PAR-1|Par-1b|Par1b	EIF2C3	Affinity Capture-MS	physical	Golkowski M (2023)	PUBMED:36736316	9606	9606	High Throughput	0.811580611	-	A kinobead competition and correlation analysis (kiCCA) involving a quantitative mass spectrometry-based chemoproteomic method was carried out to identify endogenous kinase interactors.|High confidence interactions had a kiCCA Pearson R Value >=0.6.	-	BIOGRID	Q7KZI7	A8K2S4|E9PC69	NP_001156768|NP_001034558|NP_004945|NP_001156769|NP_059672	Q9H9G7	B4E1P5	NP_803171|NP_079128	-	-	-	-	-	-	Homo sapiens	Homo sapiens
3550184	4140	192669	110310	128177	-	RP4-789D17.2	MARK3	AGO3	CTAK1|KP78|PAR1A|Par-1a	EIF2C3	Affinity Capture-MS	physical	Golkowski M (2023)	PUBMED:36736316	9606	9606	High Throughput	0.811580611	-	A kinobead competition and correlation analysis (kiCCA) involving a quantitative mass spectrometry-based chemoproteomic method was carried out to identify endogenous kinase interactors.|High confidence interactions had a kiCCA Pearson R Value >=0.6.	-	BIOGRID	P27448	Q86U11	NP_001122391|NP_002367|NP_001122390|NP_001122393|NP_001122392	Q9H9G7	B4E1P5	NP_803171|NP_079128	-	-	-	-	-	-	Homo sapiens	Homo sapiens
3551023	2731	192669	108993	128177	RP11-472F14.1	RP4-789D17.2	GLDC	AGO3	GCE|GCSP|HYGN1	EIF2C3	Affinity Capture-MS	physical	Liu R (2021)	PUBMED:34244482	9606	9606	High Throughput	-	-	-	-	BIOGRID	P23378	-	NP_000161	Q9H9G7	B4E1P5	NP_803171|NP_079128	-	-	-	-	-	-	Homo sapiens	Homo sapiens
