# Supplementary material for: Comparative structural insights and functional analysis for the distinct unbound states of Human AGO proteins
Source: Sci Rep. 2025 Mar 19;15:9432. doi: 10.1038/s41598-025-91849-5 (PMC11923369; doi:10.1038/s41598-025-91849-5)
Supplement: Supplementary file 22 — Supplementary Information 10. [file 41598_2025_91849_MOESM22_ESM.zip › BIOGRID-GENE-128178-4.4.226-AGO4.tab3.tsv]

BioGRID Interaction ID	Entrez Gene Interactor A	Entrez Gene Interactor B	BioGRID ID Interactor A	BioGRID ID Interactor B	Systematic Name Interactor A	Systematic Name Interactor B	Official Symbol Interactor A	Official Symbol Interactor B	Synonyms Interactor A	Synonyms Interactor B	Experimental System	Experimental System Type	Author	Publication Source	Organism ID Interactor A	Organism ID Interactor B	Throughput	Score	Modification	Qualifications	Tags	Source Database	SWISS-PROT Accessions Interactor A	TREMBL Accessions Interactor A	REFSEQ Accessions Interactor A	SWISS-PROT Accessions Interactor B	TREMBL Accessions Interactor B	REFSEQ Accessions Interactor B	Ontology Term IDs	Ontology Term Names	Ontology Term Categories	Ontology Term Qualifier IDs	Ontology Term Qualifier Names	Ontology Term Types	Organism Name Interactor A	Organism Name Interactor B
255757	23405	192670	116978	128178	-	-	DICER1	AGO4	DCR1|Dicer|Dicer1e|HERNA|K12H4.8-LIKE|MNG1|RMSE2	EIF2C4	Affinity Capture-Western	physical	Sasaki T (2003)	PUBMED:12906857	9606	9606	Low Throughput	-	-	-	-	BIOGRID	Q9UPY3	-	NP_085124|NP_001182502|NP_001258211|NP_001278557|NP_803187	Q9HCK5	-	NP_060099	-	-	-	-	-	-	Homo sapiens	Homo sapiens
566896	192670	10419	128178	115688	-	-	AGO4	PRMT5	EIF2C4	HRMT1L5|IBP72|JBP1|SKB1|SKB1Hs	Affinity Capture-MS	physical	Weinmann L (2009)	PUBMED:19167051	9606	9606	Low Throughput	-	-	-	-	BIOGRID	Q9HCK5	-	NP_060099	O14744	B4DV00	NP_001034708|NP_001269883|NP_001269882|NP_001269885|NP_001269884|NP_006100	BTO:0000007	HEK-293 cell	cell line	-	-	-	Homo sapiens	Homo sapiens
566897	192670	23112	128178	116735	-	RP5-1042K10.7	AGO4	TNRC6B	EIF2C4	-	Affinity Capture-MS	physical	Weinmann L (2009)	PUBMED:19167051	9606	9606	Low Throughput	-	-	-	-	BIOGRID	Q9HCK5	-	NP_060099	Q9UPQ9	A0A024R1N5	NP_055903|NP_001155973|NP_001020014	BTO:0000007	HEK-293 cell	cell line	-	-	-	Homo sapiens	Homo sapiens
566898	192670	27327	128178	118141	-	-	AGO4	TNRC6A	EIF2C4	CAGH26|GW1|GW182|TNRC6	Affinity Capture-MS	physical	Weinmann L (2009)	PUBMED:19167051	9606	9606	Low Throughput	-	-	-	-	BIOGRID	Q9HCK5	-	NP_060099	Q8NDV7	-	NP_055309|NP_001317449|NP_001338779	BTO:0000007	HEK-293 cell	cell line	-	-	-	Homo sapiens	Homo sapiens
566899	192670	1975	128178	108291	-	-	AGO4	EIF4B	EIF2C4	EIF-4B|PRO1843	Affinity Capture-MS	physical	Weinmann L (2009)	PUBMED:19167051	9606	9606	Low Throughput	-	-	-	-	BIOGRID	Q9HCK5	-	NP_060099	P23588	E7EX17|B4DRM3|Q7Z5Y0	NP_001287750|NP_001408|NP_001317583	BTO:0000007	HEK-293 cell	cell line	-	-	-	Homo sapiens	Homo sapiens
566900	192670	360227	128178	409828	-	-	AGO4	OTUD4P1	EIF2C4	HIN1L	Affinity Capture-MS	physical	Weinmann L (2009)	PUBMED:19167051	9606	9606	Low Throughput	-	-	-	-	BIOGRID	Q9HCK5	-	NP_060099	-	-	-	BTO:0000007	HEK-293 cell	cell line	-	-	-	Homo sapiens	Homo sapiens
566901	192670	192669	128178	128177	-	RP4-789D17.2	AGO4	AGO3	EIF2C4	EIF2C3	Affinity Capture-MS	physical	Weinmann L (2009)	PUBMED:19167051	9606	9606	Low Throughput	-	-	-	-	BIOGRID	Q9HCK5	-	NP_060099	Q9H9G7	B4E1P5	NP_803171|NP_079128	BTO:0000007	HEK-293 cell	cell line	-	-	-	Homo sapiens	Homo sapiens
566902	192670	3716	128178	109919	-	-	AGO4	JAK1	EIF2C4	JAK1A|JAK1B|JTK3	Affinity Capture-MS	physical	Weinmann L (2009)	PUBMED:19167051	9606	9606	Low Throughput	-	-	-	-	BIOGRID	Q9HCK5	-	NP_060099	P23458	-	NP_001308784|NP_001308785|NP_001308786|NP_001308781|NP_001308782|NP_001308783|NP_001307852|NP_002218	BTO:0000007	HEK-293 cell	cell line	-	-	-	Homo sapiens	Homo sapiens
566903	192670	10526	128178	115781	-	-	AGO4	IPO8	EIF2C4	RANBP8	Affinity Capture-MS	physical	Weinmann L (2009)	PUBMED:19167051	9606	9606	Low Throughput	-	-	-	-	BIOGRID	Q9HCK5	-	NP_060099	O15397	-	NP_006381|NP_001177924	BTO:0000007	HEK-293 cell	cell line	-	-	-	Homo sapiens	Homo sapiens
566904	192670	27161	128178	118041	-	-	AGO4	AGO2	EIF2C4	EIF2C2|Q10	Affinity Capture-MS	physical	Weinmann L (2009)	PUBMED:19167051	9606	9606	Low Throughput	-	-	-	-	BIOGRID	Q9HCK5	-	NP_060099	Q9UKV8	A4FVC0	NP_001158095|NP_036286	BTO:0000007	HEK-293 cell	cell line	-	-	-	Homo sapiens	Homo sapiens
566905	192670	3326	128178	109558	-	RP1-302G2.1	AGO4	HSP90AB1	EIF2C4	D6S182|HSP84|HSP90B|HSPC2|HSPCB	Affinity Capture-MS	physical	Weinmann L (2009)	PUBMED:19167051	9606	9606	Low Throughput	-	-	-	-	BIOGRID	Q9HCK5	-	NP_060099	P08238	A0A024RD80|Q6PK50|B4DGL0	NP_001258900|NP_001258901|NP_031381|NP_001258898|NP_001258899|NP_001358167	BTO:0000007	HEK-293 cell	cell line	-	-	-	Homo sapiens	Homo sapiens
566906	192670	3320	128178	109552	-	-	AGO4	HSP90AA1	EIF2C4	EL52|HSP86|HSP89A|HSP90A|HSP90N|HSPC1|HSPCA|HSPCAL1|HSPCAL4|HSPN|Hsp89|Hsp90|LAP-2|LAP2	Affinity Capture-MS	physical	Weinmann L (2009)	PUBMED:19167051	9606	9606	Low Throughput	-	-	-	-	BIOGRID	Q9HCK5	-	NP_060099	P07900	Q86SX1|K9JA46	NP_005339|NP_001017963	BTO:0000007	HEK-293 cell	cell line	-	-	-	Homo sapiens	Homo sapiens
566907	192670	3312	128178	109544	-	-	AGO4	HSPA8	EIF2C4	HEL-33|HEL-S-72p|HSC54|HSC70|HSC71|HSP71|HSP73|HSPA10|LAP-1|LAP1|NIP71	Affinity Capture-MS	physical	Weinmann L (2009)	PUBMED:19167051	9606	9606	Low Throughput	-	-	-	-	BIOGRID	Q9HCK5	-	NP_060099	P11142	V9HW22|Q53HF2	NP_694881|NP_006588	BTO:0000007	HEK-293 cell	cell line	-	-	-	Homo sapiens	Homo sapiens
566908	192670	8761	128178	114296	-	-	AGO4	PABPC4	EIF2C4	APP-1|APP1|PABP4|iPABP	Affinity Capture-MS	physical	Weinmann L (2009)	PUBMED:19167051	9606	9606	Low Throughput	-	-	-	-	BIOGRID	Q9HCK5	-	NP_060099	Q13310	-	NP_003810|NP_001129126|NP_001129125	BTO:0000007	HEK-293 cell	cell line	-	-	-	Homo sapiens	Homo sapiens
566909	192670	3309	128178	109541	-	-	AGO4	HSPA5	EIF2C4	BIP|GRP78|HEL-S-89n|MIF2	Affinity Capture-MS	physical	Weinmann L (2009)	PUBMED:19167051	9606	9606	Low Throughput	-	-	-	-	BIOGRID	Q9HCK5	-	NP_060099	P11021	V9HWB4	NP_005338	BTO:0000007	HEK-293 cell	cell line	-	-	-	Homo sapiens	Homo sapiens
566910	192670	3303	128178	109535	-	DAQB-147D11.1	AGO4	HSPA1A	EIF2C4	HEL-S-103|HSP70-1|HSP70-1A|HSP70I|HSP72|HSPA1	Affinity Capture-MS	physical	Weinmann L (2009)	PUBMED:19167051	9606	9606	Low Throughput	-	-	-	-	BIOGRID	Q9HCK5	-	NP_060099	P08107	A8K5I0|B3KTT5	NP_005336	BTO:0000007	HEK-293 cell	cell line	-	-	-	Homo sapiens	Homo sapiens
566911	192670	10165	128178	115467	-	-	AGO4	SLC25A13	EIF2C4	ARALAR2|CITRIN|CTLN2	Affinity Capture-MS	physical	Weinmann L (2009)	PUBMED:19167051	9606	9606	Low Throughput	-	-	-	-	BIOGRID	Q9HCK5	-	NP_060099	Q9UJS0	-	NP_001153682|NP_055066	BTO:0000007	HEK-293 cell	cell line	-	-	-	Homo sapiens	Homo sapiens
566912	192670	10642	128178	115886	-	-	AGO4	IGF2BP1	EIF2C4	CRD-BP|CRDBP|IMP-1|IMP1|VICKZ1|ZBP1	Affinity Capture-MS	physical	Weinmann L (2009)	PUBMED:19167051	9606	9606	Low Throughput	-	-	-	-	BIOGRID	Q9HCK5	-	NP_060099	Q9NZI8	-	NP_006537|NP_001153895	BTO:0000007	HEK-293 cell	cell line	-	-	-	Homo sapiens	Homo sapiens
566913	192670	22948	128178	116603	-	-	AGO4	CCT5	EIF2C4	CCT-epsilon|CCTE|HEL-S-69|TCP-1-epsilon	Affinity Capture-MS	physical	Weinmann L (2009)	PUBMED:19167051	9606	9606	Low Throughput	-	-	-	-	BIOGRID	Q9HCK5	-	NP_060099	P48643	V9HW37	NP_001293082|NP_001293083|NP_001293084|NP_001293085|NP_036205	BTO:0000007	HEK-293 cell	cell line	-	-	-	Homo sapiens	Homo sapiens
566914	192670	10383	128178	115656	-	RP13-122B23.2	AGO4	TUBB4B	EIF2C4	Beta2|TUBB2|TUBB2C	Affinity Capture-MS	physical	Weinmann L (2009)	PUBMED:19167051	9606	9606	Low Throughput	-	-	-	-	BIOGRID	Q9HCK5	-	NP_060099	P68371	-	NP_006079	BTO:0000007	HEK-293 cell	cell line	-	-	-	Homo sapiens	Homo sapiens
566915	192670	203068	128178	128444	-	DAAP-285E11.4	AGO4	TUBB	EIF2C4	CDCBM6|M40|OK/SW-cl.56|TUBB1|TUBB5	Affinity Capture-MS	physical	Weinmann L (2009)	PUBMED:19167051	9606	9606	Low Throughput	-	-	-	-	BIOGRID	Q9HCK5	-	NP_060099	P07437	Q5ST81|B4DY90|B4DQN9|B4DMJ5|Q5SU16	NP_001280145|NP_001280144|NP_821133|NP_001280141|NP_001280143|NP_001280142	BTO:0000007	HEK-293 cell	cell line	-	-	-	Homo sapiens	Homo sapiens
566916	192670	4904	128178	110959	-	-	AGO4	YBX1	EIF2C4	BP-8|CSDA2|CSDB|DBPB|MDR-NF1|NSEP-1|NSEP1|YB-1|YB1	Affinity Capture-MS	physical	Weinmann L (2009)	PUBMED:19167051	9606	9606	Low Throughput	-	-	-	-	BIOGRID	Q9HCK5	-	NP_060099	P67809	-	NP_004550	BTO:0000007	HEK-293 cell	cell line	-	-	-	Homo sapiens	Homo sapiens
566917	192670	10294	128178	115582	-	-	AGO4	DNAJA2	EIF2C4	CPR3|DJ3|DJA2|DNAJ|DNJ3|HIRIP4|PRO3015|RDJ2	Affinity Capture-MS	physical	Weinmann L (2009)	PUBMED:19167051	9606	9606	Low Throughput	-	-	-	-	BIOGRID	Q9HCK5	-	NP_060099	O60884	A0A024R6S1	NP_005871	BTO:0000007	HEK-293 cell	cell line	-	-	-	Homo sapiens	Homo sapiens
566918	192670	6737	128178	112615	-	-	AGO4	TRIM21	EIF2C4	RNF81|RO52|Ro/SSA|SSA|SSA1	Affinity Capture-MS	physical	Weinmann L (2009)	PUBMED:19167051	9606	9606	Low Throughput	-	-	-	-	BIOGRID	Q9HCK5	-	NP_060099	P19474	-	NP_003132	BTO:0000007	HEK-293 cell	cell line	-	-	-	Homo sapiens	Homo sapiens
566919	192670	55750	128178	120868	-	-	AGO4	AGK	EIF2C4	CATC5|CTRCT38|MTDPS10|MULK	Affinity Capture-MS	physical	Weinmann L (2009)	PUBMED:19167051	9606	9606	Low Throughput	-	-	-	-	BIOGRID	Q9HCK5	-	NP_060099	Q53H12	A4D1U5	NP_060708	BTO:0000007	HEK-293 cell	cell line	-	-	-	Homo sapiens	Homo sapiens
566920	192670	1629	128178	107997	-	RP11-305E17.3	AGO4	DBT	EIF2C4	BCATE2|BCKAD-E2|BCKADE2|E2|E2B	Affinity Capture-MS	physical	Weinmann L (2009)	PUBMED:19167051	9606	9606	Low Throughput	-	-	-	-	BIOGRID	Q9HCK5	-	NP_060099	P11182	-	NP_001909	BTO:0000007	HEK-293 cell	cell line	-	-	-	Homo sapiens	Homo sapiens
566921	192670	1937	128178	108257	-	PRO1608	AGO4	EEF1G	EIF2C4	EF1G|GIG35	Affinity Capture-MS	physical	Weinmann L (2009)	PUBMED:19167051	9606	9606	Low Throughput	-	-	-	-	BIOGRID	Q9HCK5	-	NP_060099	P26641	Q53YD7	NP_001395	BTO:0000007	HEK-293 cell	cell line	-	-	-	Homo sapiens	Homo sapiens
566922	192670	3301	128178	109534	-	RP11-54K16.1	AGO4	DNAJA1	EIF2C4	DJ-2|DjA1|HDJ2|HSDJ|HSJ2|HSPF4|NEDD7|hDJ-2	Affinity Capture-MS	physical	Weinmann L (2009)	PUBMED:19167051	9606	9606	Low Throughput	-	-	-	-	BIOGRID	Q9HCK5	-	NP_060099	P31689	-	NP_001300968|NP_001530	BTO:0000007	HEK-293 cell	cell line	-	-	-	Homo sapiens	Homo sapiens
566923	192670	60	128178	106575	-	-	AGO4	ACTB	EIF2C4	BRWS1|PS1TP5BP1	Affinity Capture-MS	physical	Weinmann L (2009)	PUBMED:19167051	9606	9606	Low Throughput	-	-	-	-	BIOGRID	Q9HCK5	-	NP_060099	P60709	Q1KLZ0|B3KWQ3	NP_001092	BTO:0000007	HEK-293 cell	cell line	-	-	-	Homo sapiens	Homo sapiens
566924	192670	7284	128178	113135	-	-	AGO4	TUFM	EIF2C4	COXPD4|EF-TuMT|EFTU|P43	Affinity Capture-MS	physical	Weinmann L (2009)	PUBMED:19167051	9606	9606	Low Throughput	-	-	-	-	BIOGRID	Q9HCK5	-	NP_060099	P49411	-	NP_003312|NP_001352289	BTO:0000007	HEK-293 cell	cell line	-	-	-	Homo sapiens	Homo sapiens
566925	192670	79084	128178	122532	-	HKMT1069	AGO4	WDR77	EIF2C4	MEP-50|MEP50|Nbla10071|p44|p44/Mep50	Affinity Capture-MS	physical	Weinmann L (2009)	PUBMED:19167051	9606	9606	Low Throughput	-	-	-	-	BIOGRID	Q9HCK5	-	NP_060099	Q9BQA1	A0A024R0H7	NP_077007|NP_001303991|NP_001303992|NP_001303993	BTO:0000007	HEK-293 cell	cell line	-	-	-	Homo sapiens	Homo sapiens
566926	192670	8803	128178	114331	-	RP11-528D24.2	AGO4	SUCLA2	EIF2C4	A-BETA|MTDPS5|SCS-betaA	Affinity Capture-MS	physical	Weinmann L (2009)	PUBMED:19167051	9606	9606	Low Throughput	-	-	-	-	BIOGRID	Q9HCK5	-	NP_060099	Q9P2R7	Q9Y4T0|E5KS60	NP_003841	BTO:0000007	HEK-293 cell	cell line	-	-	-	Homo sapiens	Homo sapiens
566927	192670	51726	128178	119699	-	PSEC0121	AGO4	DNAJB11	EIF2C4	ABBP-2|ABBP2|DJ9|Dj-9|EDJ|ERdj3|ERj3|ERj3p|PRO1080|UNQ537	Affinity Capture-MS	physical	Weinmann L (2009)	PUBMED:19167051	9606	9606	Low Throughput	-	-	-	-	BIOGRID	Q9HCK5	-	NP_060099	Q9UBS4	-	NP_057390	BTO:0000007	HEK-293 cell	cell line	-	-	-	Homo sapiens	Homo sapiens
566928	192670	2584	128178	108857	-	-	AGO4	GALK1	EIF2C4	GALK|GK1|HEL-S-19	Affinity Capture-MS	physical	Weinmann L (2009)	PUBMED:19167051	9606	9606	Low Throughput	-	-	-	-	BIOGRID	Q9HCK5	-	NP_060099	P51570	V9HWE7	NP_000145	BTO:0000007	HEK-293 cell	cell line	-	-	-	Homo sapiens	Homo sapiens
566929	192670	3183	128178	109424	-	-	AGO4	HNRNPC	EIF2C4	C1|C2|HNRNP|HNRPC|SNRPC	Affinity Capture-MS	physical	Weinmann L (2009)	PUBMED:19167051	9606	9606	Low Throughput	-	-	-	-	BIOGRID	Q9HCK5	-	NP_060099	P07910	-	NP_001070911|NP_001070910|NP_112604|NP_004491	BTO:0000007	HEK-293 cell	cell line	-	-	-	Homo sapiens	Homo sapiens
566930	192670	2010	128178	108325	-	XX-FW88778H2.1	AGO4	EMD	EIF2C4	EDMD|LEMD5|STA	Affinity Capture-MS	physical	Weinmann L (2009)	PUBMED:19167051	9606	9606	Low Throughput	-	-	-	-	BIOGRID	Q9HCK5	-	NP_060099	P50402	-	NP_000108	BTO:0000007	HEK-293 cell	cell line	-	-	-	Homo sapiens	Homo sapiens
566931	192670	5250	128178	111269	-	OK/SW-cl.48	AGO4	SLC25A3	EIF2C4	PHC|PTP	Affinity Capture-MS	physical	Weinmann L (2009)	PUBMED:19167051	9606	9606	Low Throughput	-	-	-	-	BIOGRID	Q9HCK5	-	NP_060099	Q00325	A0A024RBE8|A0A024RBH9|Q6MZF9	NP_002626|NP_998776|NP_005879	BTO:0000007	HEK-293 cell	cell line	-	-	-	Homo sapiens	Homo sapiens
566932	192670	192111	128178	128154	-	-	AGO4	PGAM5	EIF2C4	BXLBV68	Affinity Capture-MS	physical	Weinmann L (2009)	PUBMED:19167051	9606	9606	Low Throughput	-	-	-	-	BIOGRID	Q9HCK5	-	NP_060099	Q96HS1	-	NP_612642|NP_001164014|NP_001164015	BTO:0000007	HEK-293 cell	cell line	-	-	-	Homo sapiens	Homo sapiens
566933	192670	79751	128178	122862	-	-	AGO4	SLC25A22	EIF2C4	EIEE3|GC1|NET44	Affinity Capture-MS	physical	Weinmann L (2009)	PUBMED:19167051	9606	9606	Low Throughput	-	-	-	-	BIOGRID	Q9HCK5	-	NP_060099	Q9H936	-	NP_001177990|NP_078974|NP_001177989	BTO:0000007	HEK-293 cell	cell line	-	-	-	Homo sapiens	Homo sapiens
566934	192670	509	128178	106997	-	RP11-401E9.1	AGO4	ATP5C1	EIF2C4	ATP5C|ATP5CL1	Affinity Capture-MS	physical	Weinmann L (2009)	PUBMED:19167051	9606	9606	Low Throughput	-	-	-	-	BIOGRID	Q9HCK5	-	NP_060099	P36542	Q8TAS0	NP_001307815|NP_005165|NP_001001973	BTO:0000007	HEK-293 cell	cell line	-	-	-	Homo sapiens	Homo sapiens
566935	192670	292	128178	106789	-	-	AGO4	SLC25A5	EIF2C4	2F1|AAC2|ANT2|T2|T3	Affinity Capture-MS	physical	Weinmann L (2009)	PUBMED:19167051	9606	9606	Low Throughput	-	-	-	-	BIOGRID	Q9HCK5	-	NP_060099	P05141	Q6NVC0	NP_001143	BTO:0000007	HEK-293 cell	cell line	-	-	-	Homo sapiens	Homo sapiens
566936	192670	6576	128178	112464	-	-	AGO4	SLC25A1	EIF2C4	CTP|D2L2AD|SEA|SLC20A3	Affinity Capture-MS	physical	Weinmann L (2009)	PUBMED:19167051	9606	9606	Low Throughput	-	-	-	-	BIOGRID	Q9HCK5	-	NP_060099	P53007	D9HTE9|B4DP62	NP_001243463|NP_001274316|NP_005975	BTO:0000007	HEK-293 cell	cell line	-	-	-	Homo sapiens	Homo sapiens
566937	192670	1468	128178	107850	-	-	AGO4	SLC25A10	EIF2C4	DIC	Affinity Capture-MS	physical	Weinmann L (2009)	PUBMED:19167051	9606	9606	Low Throughput	-	-	-	-	BIOGRID	Q9HCK5	-	NP_060099	Q9UBX3	F6RGN5|B4E1E9	NP_036272|NP_001257882|NP_001257817	BTO:0000007	HEK-293 cell	cell line	-	-	-	Homo sapiens	Homo sapiens
566938	192670	10728	128178	115952	-	-	AGO4	PTGES3	EIF2C4	P23|TEBP|cPGES	Affinity Capture-MS	physical	Weinmann L (2009)	PUBMED:19167051	9606	9606	Low Throughput	-	-	-	-	BIOGRID	Q9HCK5	-	NP_060099	Q15185	A0A024RB32|A0A087WYT3	NP_006592|NP_001269534|NP_001269531|NP_001269530|NP_001269533|NP_001269532	BTO:0000007	HEK-293 cell	cell line	-	-	-	Homo sapiens	Homo sapiens
566939	192670	5052	128178	111089	-	RP11-291L19.4	AGO4	PRDX1	EIF2C4	MSP23|NKEF-A|NKEFA|PAG|PAGA|PAGB|PRX1|PRXI|TDPX2	Affinity Capture-MS	physical	Weinmann L (2009)	PUBMED:19167051	9606	9606	Low Throughput	-	-	-	-	BIOGRID	Q9HCK5	-	NP_060099	Q06830	-	NP_002565|NP_859048|NP_001189360|NP_859047	BTO:0000007	HEK-293 cell	cell line	-	-	-	Homo sapiens	Homo sapiens
566940	192670	378	128178	106873	-	-	AGO4	ARF4	EIF2C4	ARF2	Affinity Capture-MS	physical	Weinmann L (2009)	PUBMED:19167051	9606	9606	Low Throughput	-	-	-	-	BIOGRID	Q9HCK5	-	NP_060099	P18085	-	NP_001651	BTO:0000007	HEK-293 cell	cell line	-	-	-	Homo sapiens	Homo sapiens
566941	192670	6203	128178	112117	-	XXbac-BCX105G6.6	AGO4	RPS9	EIF2C4	S9	Affinity Capture-MS	physical	Weinmann L (2009)	PUBMED:19167051	9606	9606	Low Throughput	-	-	-	-	BIOGRID	Q9HCK5	-	NP_060099	P46781	A0A024R4M0	NP_001004|NP_001308634|NP_001308635|NP_001308630|NP_001308631|NP_001308633	BTO:0000007	HEK-293 cell	cell line	-	-	-	Homo sapiens	Homo sapiens
566942	192670	6193	128178	112107	-	-	AGO4	RPS5	EIF2C4	S5	Affinity Capture-MS	physical	Weinmann L (2009)	PUBMED:19167051	9606	9606	Low Throughput	-	-	-	-	BIOGRID	Q9HCK5	-	NP_060099	P46782	A0A024R4Q8	NP_001000	BTO:0000007	HEK-293 cell	cell line	-	-	-	Homo sapiens	Homo sapiens
566943	192670	93144	128178	125006	-	-	AGO4	RPS10P5	EIF2C4	RPS10L|RPS10_13_1677|bA371L19.2	Affinity Capture-MS	physical	Weinmann L (2009)	PUBMED:19167051	9606	9606	Low Throughput	-	-	-	-	BIOGRID	Q9HCK5	-	NP_060099	-	-	-	BTO:0000007	HEK-293 cell	cell line	-	-	-	Homo sapiens	Homo sapiens
566944	192670	6222	128178	112136	-	DADB-159G18.1	AGO4	RPS18	EIF2C4	D6S218E|HKE3|KE-3|KE3|S18	Affinity Capture-MS	physical	Weinmann L (2009)	PUBMED:19167051	9606	9606	Low Throughput	-	-	-	-	BIOGRID	Q9HCK5	-	NP_060099	P62269	-	NP_072045	BTO:0000007	HEK-293 cell	cell line	-	-	-	Homo sapiens	Homo sapiens
566945	192670	6231	128178	112145	-	RP11-151A6.3	AGO4	RPS26	EIF2C4	DBA10|S26	Affinity Capture-MS	physical	Weinmann L (2009)	PUBMED:19167051	9606	9606	Low Throughput	-	-	-	-	BIOGRID	Q9HCK5	-	NP_060099	P62854	A0A024RB14	NP_001020	BTO:0000007	HEK-293 cell	cell line	-	-	-	Homo sapiens	Homo sapiens
566946	192670	390937	128178	133742	-	-	AGO4	LOC390937	EIF2C4	-	Affinity Capture-MS	physical	Weinmann L (2009)	PUBMED:19167051	9606	9606	Low Throughput	-	-	-	-	BIOGRID	Q9HCK5	-	NP_060099	-	-		BTO:0000007	HEK-293 cell	cell line	-	-	-	Homo sapiens	Homo sapiens
566947	192670	729727	128178	610124	-	DAQB-126H3.6	AGO4	RPL12P1	EIF2C4	CICK0721Q.1|RPL12-L|RPL12_5_682|dJ570F3.5	Affinity Capture-MS	physical	Weinmann L (2009)	PUBMED:19167051	9606	9606	Low Throughput	-	-	-	-	BIOGRID	Q9HCK5	-	NP_060099	-	-	-	BTO:0000007	HEK-293 cell	cell line	-	-	-	Homo sapiens	Homo sapiens
566948	192670	6152	128178	112071	-	-	AGO4	RPL24	EIF2C4	HEL-S-310|L24	Affinity Capture-MS	physical	Weinmann L (2009)	PUBMED:19167051	9606	9606	Low Throughput	-	-	-	-	BIOGRID	Q9HCK5	-	NP_060099	P83731	V9HW01	NP_000977	BTO:0000007	HEK-293 cell	cell line	-	-	-	Homo sapiens	Homo sapiens
566949	192670	6135	128178	112055	-	RP11-223J15.3	AGO4	RPL11	EIF2C4	DBA7|GIG34|L11	Affinity Capture-MS	physical	Weinmann L (2009)	PUBMED:19167051	9606	9606	Low Throughput	-	-	-	-	BIOGRID	Q9HCK5	-	NP_060099	P62913	Q5VVD0	NP_001186731|NP_000966	BTO:0000007	HEK-293 cell	cell line	-	-	-	Homo sapiens	Homo sapiens
566950	192670	6157	128178	112076	-	-	AGO4	RPL27A	EIF2C4	L27A	Affinity Capture-MS	physical	Weinmann L (2009)	PUBMED:19167051	9606	9606	Low Throughput	-	-	-	-	BIOGRID	Q9HCK5	-	NP_060099	P46776	-	NP_000981	BTO:0000007	HEK-293 cell	cell line	-	-	-	Homo sapiens	Homo sapiens
566951	192670	6155	128178	112074	-	-	AGO4	RPL27	EIF2C4	L27	Affinity Capture-MS	physical	Weinmann L (2009)	PUBMED:19167051	9606	9606	Low Throughput	-	-	-	-	BIOGRID	Q9HCK5	-	NP_060099	P61353	A0A024R1V4	NP_001336851|NP_001336850|NP_000979	BTO:0000007	HEK-293 cell	cell line	-	-	-	Homo sapiens	Homo sapiens
566952	192670	11224	128178	116392	-	RP11-175D17.6	AGO4	RPL35	EIF2C4	L35	Affinity Capture-MS	physical	Weinmann L (2009)	PUBMED:19167051	9606	9606	Low Throughput	-	-	-	-	BIOGRID	Q9HCK5	-	NP_060099	P42766	-	NP_009140	BTO:0000007	HEK-293 cell	cell line	-	-	-	Homo sapiens	Homo sapiens
566953	192670	9349	128178	114752	-	-	AGO4	RPL23	EIF2C4	L23|rpL17	Affinity Capture-MS	physical	Weinmann L (2009)	PUBMED:19167051	9606	9606	Low Throughput	-	-	-	-	BIOGRID	Q9HCK5	-	NP_060099	P62829	A0A024R1Q8	NP_000969	BTO:0000007	HEK-293 cell	cell line	-	-	-	Homo sapiens	Homo sapiens
566954	192670	6169	128178	112088	-	-	AGO4	RPL38	EIF2C4	L38	Affinity Capture-MS	physical	Weinmann L (2009)	PUBMED:19167051	9606	9606	Low Throughput	-	-	-	-	BIOGRID	Q9HCK5	-	NP_060099	P63173	A0A024R8P8	NP_000990|NP_001030335	BTO:0000007	HEK-293 cell	cell line	-	-	-	Homo sapiens	Homo sapiens
566955	192670	5805	128178	111769	-	-	AGO4	PTS	EIF2C4	PTPS	Affinity Capture-MS	physical	Weinmann L (2009)	PUBMED:19167051	9606	9606	Low Throughput	-	-	-	-	BIOGRID	Q9HCK5	-	NP_060099	Q03393	-	NP_000308	BTO:0000007	HEK-293 cell	cell line	-	-	-	Homo sapiens	Homo sapiens
566956	192670	6742	128178	112620	-	-	AGO4	SSBP1	EIF2C4	Mt-SSB|SOSS-B1|SSBP|mtSSB	Affinity Capture-MS	physical	Weinmann L (2009)	PUBMED:19167051	9606	9606	Low Throughput	-	-	-	-	BIOGRID	Q9HCK5	-	NP_060099	Q04837	A4D1U3|B7Z268	NP_003134|NP_001243439|NP_001243441|NP_001243440|NP_001243442	BTO:0000007	HEK-293 cell	cell line	-	-	-	Homo sapiens	Homo sapiens
566957	192670	119358	128178	125635	-	-	AGO4	SNRPD2P1	EIF2C4	SNRPD2P|bA478K7.1	Affinity Capture-MS	physical	Weinmann L (2009)	PUBMED:19167051	9606	9606	Low Throughput	-	-	-	-	BIOGRID	Q9HCK5	-	NP_060099	-	-	-	BTO:0000007	HEK-293 cell	cell line	-	-	-	Homo sapiens	Homo sapiens
566958	192670	26292	128178	117673	-	-	AGO4	MYCBP	EIF2C4	AMY-1	Affinity Capture-MS	physical	Weinmann L (2009)	PUBMED:19167051	9606	9606	Low Throughput	-	-	-	-	BIOGRID	Q9HCK5	-	NP_060099	Q99417	-	NP_036465	BTO:0000007	HEK-293 cell	cell line	-	-	-	Homo sapiens	Homo sapiens
566959	192670	521	128178	107005	-	-	AGO4	ATP5I	EIF2C4	ATP5K	Affinity Capture-MS	physical	Weinmann L (2009)	PUBMED:19167051	9606	9606	Low Throughput	-	-	-	-	BIOGRID	Q9HCK5	-	NP_060099	P56385	-	NP_009031	BTO:0000007	HEK-293 cell	cell line	-	-	-	Homo sapiens	Homo sapiens
566963	10526	192670	115781	128178	-	-	IPO8	AGO4	RANBP8	EIF2C4	Reconstituted Complex	physical	Weinmann L (2009)	PUBMED:19167051	9606	9606	Low Throughput	-	-	-	-	BIOGRID	O15397	-	NP_006381|NP_001177924	Q9HCK5	-	NP_060099	-	-	-	-	-	-	Homo sapiens	Homo sapiens
566967	10526	192670	115781	128178	-	-	IPO8	AGO4	RANBP8	EIF2C4	Affinity Capture-Western	physical	Weinmann L (2009)	PUBMED:19167051	9606	9606	Low Throughput	-	-	-	-	BIOGRID	O15397	-	NP_006381|NP_001177924	Q9HCK5	-	NP_060099	-	-	-	-	-	-	Homo sapiens	Homo sapiens
566971	192670	10526	128178	115781	-	-	AGO4	IPO8	EIF2C4	RANBP8	Co-localization	physical	Weinmann L (2009)	PUBMED:19167051	9606	9606	Low Throughput	-	-	-	-	BIOGRID	Q9HCK5	-	NP_060099	O15397	-	NP_006381|NP_001177924	-	-	-	-	-	-	Homo sapiens	Homo sapiens
691310	23112	192670	116735	128178	RP5-1042K10.7	-	TNRC6B	AGO4	-	EIF2C4	Co-fractionation	physical	Baillat D (2009)	PUBMED:19470757	9606	9606	Low Throughput	-	-	-	-	BIOGRID	Q9UPQ9	A0A024R1N5	NP_055903|NP_001155973|NP_001020014	Q9HCK5	-	NP_060099	-	-	-	-	-	-	Homo sapiens	Homo sapiens
724076	192670	27327	128178	118141	-	-	AGO4	TNRC6A	EIF2C4	CAGH26|GW1|GW182|TNRC6	Affinity Capture-Western	physical	Lazzaretti D (2009)	PUBMED:19383768	9606	9606	Low Throughput	-	-	-	-	BIOGRID	Q9HCK5	-	NP_060099	Q8NDV7	-	NP_055309|NP_001317449|NP_001338779	-	-	-	-	-	-	Homo sapiens	Homo sapiens
724077	192670	23112	128178	116735	-	RP5-1042K10.7	AGO4	TNRC6B	EIF2C4	-	Affinity Capture-Western	physical	Lazzaretti D (2009)	PUBMED:19383768	9606	9606	Low Throughput	-	-	-	-	BIOGRID	Q9HCK5	-	NP_060099	Q9UPQ9	A0A024R1N5	NP_055903|NP_001155973|NP_001020014	-	-	-	-	-	-	Homo sapiens	Homo sapiens
724078	192670	57690	128178	121716	-	-	AGO4	TNRC6C	EIF2C4	-	Affinity Capture-Western	physical	Lazzaretti D (2009)	PUBMED:19383768	9606	9606	Low Throughput	-	-	-	-	BIOGRID	Q9HCK5	-	NP_060099	Q9HCJ0	-	NP_001136112|NP_061869	-	-	-	-	-	-	Homo sapiens	Homo sapiens
724081	192670	27327	128178	118141	-	-	AGO4	TNRC6A	EIF2C4	CAGH26|GW1|GW182|TNRC6	Reconstituted Complex	physical	Lazzaretti D (2009)	PUBMED:19383768	9606	9606	Low Throughput	-	-	-	-	BIOGRID	Q9HCK5	-	NP_060099	Q8NDV7	-	NP_055309|NP_001317449|NP_001338779	-	-	-	-	-	-	Homo sapiens	Homo sapiens
724082	192670	23112	128178	116735	-	RP5-1042K10.7	AGO4	TNRC6B	EIF2C4	-	Reconstituted Complex	physical	Lazzaretti D (2009)	PUBMED:19383768	9606	9606	Low Throughput	-	-	-	-	BIOGRID	Q9HCK5	-	NP_060099	Q9UPQ9	A0A024R1N5	NP_055903|NP_001155973|NP_001020014	-	-	-	-	-	-	Homo sapiens	Homo sapiens
724083	192670	57690	128178	121716	-	-	AGO4	TNRC6C	EIF2C4	-	Reconstituted Complex	physical	Lazzaretti D (2009)	PUBMED:19383768	9606	9606	Low Throughput	-	-	-	-	BIOGRID	Q9HCK5	-	NP_060099	Q9HCJ0	-	NP_001136112|NP_061869	-	-	-	-	-	-	Homo sapiens	Homo sapiens
738567	192670	351	128178	106848	-	-	AGO4	APP	EIF2C4	AAA|ABETA|ABPP|AD1|APPI|CTFgamma|CVAP|PN-II|PN2	Reconstituted Complex	physical	Olah J (2011)	PUBMED:21832049	9606	9606	High Throughput	-	-	-	-	BIOGRID	Q9HCK5	-	NP_060099	P05067	B4DGD0|E9PG40|B4DJT9	NP_958817|NP_958816|NP_001191230|NP_001191231|NP_001191232|NP_000475|NP_001372182|NP_001129488|NP_001129603|NP_001129601|NP_001129602	-	-	-	-	-	-	Homo sapiens	Homo sapiens
941582	192669	192670	128177	128178	RP4-789D17.2	-	AGO3	AGO4	EIF2C3	EIF2C4	Affinity Capture-MS	physical	Li S (2014)	PUBMED:24778252	9606	9606	High Throughput	-	-	-	-	BIOGRID	Q9H9G7	B4E1P5	NP_803171|NP_079128	Q9HCK5	-	NP_060099	-	-	-	-	-	-	Homo sapiens	Homo sapiens
1278936	351	192670	106848	128178	-	-	APP	AGO4	AAA|ABETA|ABPP|AD1|APPI|CTFgamma|CVAP|PN-II|PN2	EIF2C4	Reconstituted Complex	physical	Virok DP (2011)	PUBMED:21244100	9606	9606	High Throughput	-	-	Oligomeric amyloid-beta queried against the ProtoArray Human Protein Microarray	-	BIOGRID	P05067	B4DGD0|E9PG40|B4DJT9	NP_958817|NP_958816|NP_001191230|NP_001191231|NP_001191232|NP_000475|NP_001372182|NP_001129488|NP_001129603|NP_001129601|NP_001129602	Q9HCK5	-	NP_060099	-	-	-	-	-	-	Homo sapiens	Homo sapiens
2233425	57037	192670	121333	128178	-	-	ANKMY2	AGO4	ZMYND20	EIF2C4	Affinity Capture-MS	physical	Huttlin EL (2017)	PUBMED:28514442	9606	9606	High Throughput	0.998539718	-	BioPlex 2.0 HEK 293T cells CompPASS score = 0.998539718, threshold = 0.75. Quantitative scores calculated by CompPASS-Plus (Huttlin et al. Cell, 2015, PMID: 26186194).|See BioPlex Interactome for details (https://bioplex.hms.harvard.edu/index.php).|This data has also been reanalyzed as part of BioPlex 3.0 (PMID: 33961781) and may be re-scored from BioPlex 1.0 (PMID: 26186194). Only scores from wi…	-	BIOGRID	Q8IV38	A0A024R9Z6	NP_064715	Q9HCK5	-	NP_060099	-	-	-	-	-	-	Homo sapiens	Homo sapiens
2784709	3329	192670	109561	128178	-	-	HSPD1	AGO4	CPN60|GROEL|HLD4|HSP-60|HSP60|HSP65|HuCHA60|SPG13	EIF2C4	Proximity Label-MS	physical	Fasci D (2018)	PUBMED:30021884	9606	9606	High Throughput	-	-	interaction identified using XL-MS (cross-linking mass spectrometry): TX100-soluble fractions from cells were treated with cross-linker and cross-linked proteins were identified by mass-spectrometry; interaction is undirectional; therefore bait and prey/hit have been assigned arbitrarily; interactions with FDRs (false discovery rates) of 1% or less were reported; this interaction was not detected…	-	BIOGRID	P10809	A0A024R3X4	NP_002147|NP_955472	Q9HCK5	-	NP_060099	-	-	-	-	-	-	Homo sapiens	Homo sapiens
2814920	84206	192670	123945	128178	-	-	MEX3B	AGO4	MEX-3B|RKHD3|RNF195	EIF2C4	Proximity Label-MS	physical	Youn JY (2018)	PUBMED:29395067	9606	9606	Low Throughput	-	-	BioID|High confidence interactions had a SAINTexpress score or AvgP >= 0.95.	-	BIOGRID	Q6ZN04	-	NP_115622	Q9HCK5	-	NP_060099	-	-	-	-	-	-	Homo sapiens	Homo sapiens
2816738	27327	192670	118141	128178	-	-	TNRC6A	AGO4	CAGH26|GW1|GW182|TNRC6	EIF2C4	Proximity Label-MS	physical	Youn JY (2018)	PUBMED:29395067	9606	9606	Low Throughput	-	-	BioID|High confidence interactions had a SAINTexpress score or AvgP >= 0.95.	-	BIOGRID	Q8NDV7	-	NP_055309|NP_001317449|NP_001338779	Q9HCK5	-	NP_060099	-	-	-	-	-	-	Homo sapiens	Homo sapiens
2816810	23112	192670	116735	128178	RP5-1042K10.7	-	TNRC6B	AGO4	-	EIF2C4	Proximity Label-MS	physical	Youn JY (2018)	PUBMED:29395067	9606	9606	Low Throughput	-	-	BioID|High confidence interactions had a SAINTexpress score or AvgP >= 0.95.	-	BIOGRID	Q9UPQ9	A0A024R1N5	NP_055903|NP_001155973|NP_001020014	Q9HCK5	-	NP_060099	-	-	-	-	-	-	Homo sapiens	Homo sapiens
2830502	9928	192670	115256	128178	-	-	KIF14	AGO4	-	EIF2C4	Affinity Capture-MS	physical	Capalbo L (2019)	PUBMED:31586073	9606	9606	High Throughput	-	-	-	-	BIOGRID	Q15058	-	NP_055690|NP_001292721	Q9HCK5	-	NP_060099	-	-	-	-	-	-	Homo sapiens	Homo sapiens
2831517	10112	192670	115418	128178	-	-	KIF20A	AGO4	MKLP2|RAB6KIFL	EIF2C4	Affinity Capture-MS	physical	Capalbo L (2019)	PUBMED:31586073	9606	9606	High Throughput	-	-	-	-	BIOGRID	O95235	-	NP_005724	Q9HCK5	-	NP_060099	-	-	-	-	-	-	Homo sapiens	Homo sapiens
3033521	192670	27327	128178	118141	-	-	AGO4	TNRC6A	EIF2C4	CAGH26|GW1|GW182|TNRC6	Affinity Capture-MS	physical	Huttlin EL (2021)	PUBMED:33961781	9606	9606	High Throughput	0.826417676	-	BioPlex 3.0 HEK 293T cells CompPASS score = 0.826417676, threshold = 0.75. Quantitative scores are calculated by CompPASS-Plus (Huttlin et al. Cell 2015, PMID: 26186194). The 0.75 threshold represents the top 2% of scores in HEK293T.|This data may be re-scored from BioPlex 1.0 (PMID: 26186194) and BioPlex 2.0 (PMID: 28514442). Only scores from within the same cell line in BioPlex 3.0 (PMID: 33961…	-	BIOGRID	Q9HCK5	-	NP_060099	Q8NDV7	-	NP_055309|NP_001317449|NP_001338779	-	-	-	-	-	-	Homo sapiens	Homo sapiens
3036901	192670	23053	128178	116690	-	-	AGO4	ZSWIM8	EIF2C4	KIAA0913	Affinity Capture-MS	physical	Huttlin EL (2021)	PUBMED:33961781	9606	9606	High Throughput	0.998271824	-	BioPlex 3.0 HEK 293T cells CompPASS score = 0.998271824, threshold = 0.75. Quantitative scores are calculated by CompPASS-Plus (Huttlin et al. Cell 2015, PMID: 26186194). The 0.75 threshold represents the top 2% of scores in HEK293T.|This data may be re-scored from BioPlex 1.0 (PMID: 26186194) and BioPlex 2.0 (PMID: 28514442). Only scores from within the same cell line in BioPlex 3.0 (PMID: 33961…	-	BIOGRID	Q9HCK5	-	NP_060099	A7E2V4	S4R410	NP_001229416|NP_001229417|NP_001354728|NP_055852	-	-	-	-	-	-	Homo sapiens	Homo sapiens
3037627	192670	9820	128178	115159	-	-	AGO4	CUL7	EIF2C4	3M1|KIAA0076|dJ20C7.5	Affinity Capture-MS	physical	Huttlin EL (2021)	PUBMED:33961781	9606	9606	High Throughput	0.7621139	-	BioPlex 3.0 HEK 293T cells CompPASS score = 0.7621139, threshold = 0.75. Quantitative scores are calculated by CompPASS-Plus (Huttlin et al. Cell 2015, PMID: 26186194). The 0.75 threshold represents the top 2% of scores in HEK293T.|This data may be re-scored from BioPlex 1.0 (PMID: 26186194) and BioPlex 2.0 (PMID: 28514442). Only scores from within the same cell line in BioPlex 3.0 (PMID: 3396178…	-	BIOGRID	Q9HCK5	-	NP_060099	Q14999	-	NP_001361802|NP_001361803|NP_001161842|NP_001361801|NP_055595	-	-	-	-	-	-	Homo sapiens	Homo sapiens
3038448	132625	192670	126327	128178	-	-	ZFP42	AGO4	REX1|ZNF754	EIF2C4	Affinity Capture-MS	physical	Huttlin EL (2021)	PUBMED:33961781	9606	9606	High Throughput	0.99999909	-	BioPlex 3.0 HEK 293T cells CompPASS score = 0.99999909, threshold = 0.75. Quantitative scores are calculated by CompPASS-Plus (Huttlin et al. Cell 2015, PMID: 26186194). The 0.75 threshold represents the top 2% of scores in HEK293T.|This data may be re-scored from BioPlex 1.0 (PMID: 26186194) and BioPlex 2.0 (PMID: 28514442). Only scores from within the same cell line in BioPlex 3.0 (PMID: 339617…	-	BIOGRID	Q96MM3	-	NP_777560|NP_001291287	Q9HCK5	-	NP_060099	-	-	-	-	-	-	Homo sapiens	Homo sapiens
3040584	192670	10992	128178	116188	-	-	AGO4	SF3B2	EIF2C4	Cus1|SAP145|SF3B145|SF3b1|SF3b150	Affinity Capture-MS	physical	Huttlin EL (2021)	PUBMED:33961781	9606	9606	High Throughput	0.755217006	-	BioPlex 3.0 HEK 293T cells CompPASS score = 0.755217006, threshold = 0.75. Quantitative scores are calculated by CompPASS-Plus (Huttlin et al. Cell 2015, PMID: 26186194). The 0.75 threshold represents the top 2% of scores in HEK293T.|This data may be re-scored from BioPlex 1.0 (PMID: 26186194) and BioPlex 2.0 (PMID: 28514442). Only scores from within the same cell line in BioPlex 3.0 (PMID: 33961…	-	BIOGRID	Q9HCK5	-	NP_060099	Q13435	-	NP_006833	-	-	-	-	-	-	Homo sapiens	Homo sapiens
3042812	10728	192670	115952	128178	-	-	PTGES3	AGO4	P23|TEBP|cPGES	EIF2C4	Affinity Capture-MS	physical	Huttlin EL (2021)	PUBMED:33961781	9606	9606	High Throughput	0.999999984	-	BioPlex 3.0 HEK 293T cells CompPASS score = 0.999999984, threshold = 0.75. Quantitative scores are calculated by CompPASS-Plus (Huttlin et al. Cell 2015, PMID: 26186194). The 0.75 threshold represents the top 2% of scores in HEK293T.|BioPlex HCT HCT116 cells CompPASS score = 0.902691923, threshold = 0.75. Quantitative scores are calculated by CompPASS-Plus (Huttlin et al. Cell 2015, PMID: 2618619…	-	BIOGRID	Q15185	A0A024RB32|A0A087WYT3	NP_006592|NP_001269534|NP_001269531|NP_001269530|NP_001269533|NP_001269532	Q9HCK5	-	NP_060099	-	-	-	-	-	-	Homo sapiens	Homo sapiens
3044928	192670	9646	128178	115004	-	-	AGO4	CTR9	EIF2C4	SH2BP1|TSBP|p150|p150TSP	Affinity Capture-MS	physical	Huttlin EL (2021)	PUBMED:33961781	9606	9606	High Throughput	0.998787072	-	BioPlex 3.0 HEK 293T cells CompPASS score = 0.998787072, threshold = 0.75. Quantitative scores are calculated by CompPASS-Plus (Huttlin et al. Cell 2015, PMID: 26186194). The 0.75 threshold represents the top 2% of scores in HEK293T.|This data may be re-scored from BioPlex 1.0 (PMID: 26186194) and BioPlex 2.0 (PMID: 28514442). Only scores from within the same cell line in BioPlex 3.0 (PMID: 33961…	-	BIOGRID	Q9HCK5	-	NP_060099	Q6PD62	-	NP_055448|NP_001333208	-	-	-	-	-	-	Homo sapiens	Homo sapiens
3045187	192670	27336	128178	118149	-	RP1-196E23.2	AGO4	HTATSF1	EIF2C4	TAT-SF1|TATSF1|dJ196E23.2	Affinity Capture-MS	physical	Huttlin EL (2021)	PUBMED:33961781	9606	9606	High Throughput	0.895723709	-	BioPlex 3.0 HEK 293T cells CompPASS score = 0.895723709, threshold = 0.75. Quantitative scores are calculated by CompPASS-Plus (Huttlin et al. Cell 2015, PMID: 26186194). The 0.75 threshold represents the top 2% of scores in HEK293T.|This data may be re-scored from BioPlex 1.0 (PMID: 26186194) and BioPlex 2.0 (PMID: 28514442). Only scores from within the same cell line in BioPlex 3.0 (PMID: 33961…	-	BIOGRID	Q9HCK5	-	NP_060099	O43719	-	NP_001156752|NP_055315	-	-	-	-	-	-	Homo sapiens	Homo sapiens
3048598	192670	730211	128178	610599	-	-	AGO4	HSP90AA5P	EIF2C4	HSP90Ae	Affinity Capture-MS	physical	Huttlin EL (2021)	PUBMED:33961781	9606	9606	High Throughput	0.999796047	-	BioPlex 3.0 HEK 293T cells CompPASS score = 0.999796047, threshold = 0.75. Quantitative scores are calculated by CompPASS-Plus (Huttlin et al. Cell 2015, PMID: 26186194). The 0.75 threshold represents the top 2% of scores in HEK293T.|This data may be re-scored from BioPlex 1.0 (PMID: 26186194) and BioPlex 2.0 (PMID: 28514442). Only scores from within the same cell line in BioPlex 3.0 (PMID: 33961…	-	BIOGRID	Q9HCK5	-	NP_060099	-	-	-	-	-	-	-	-	-	Homo sapiens	Homo sapiens
3048765	27344	192670	118156	128178	-	-	PCSK1N	AGO4	PROSAAS|SAAS	EIF2C4	Affinity Capture-MS	physical	Huttlin EL (2021)	PUBMED:33961781	9606	9606	High Throughput	0.99985198	-	BioPlex 3.0 HEK 293T cells CompPASS score = 0.99985198, threshold = 0.75. Quantitative scores are calculated by CompPASS-Plus (Huttlin et al. Cell 2015, PMID: 26186194). The 0.75 threshold represents the top 2% of scores in HEK293T.|This data may be re-scored from BioPlex 1.0 (PMID: 26186194) and BioPlex 2.0 (PMID: 28514442). Only scores from within the same cell line in BioPlex 3.0 (PMID: 339617…	-	BIOGRID	Q9UHG2	-	NP_037403	Q9HCK5	-	NP_060099	-	-	-	-	-	-	Homo sapiens	Homo sapiens
3051691	192670	123169	128178	125817	-	-	AGO4	LEO1	EIF2C4	RDL	Affinity Capture-MS	physical	Huttlin EL (2021)	PUBMED:33961781	9606	9606	High Throughput	0.999249204	-	BioPlex 3.0 HEK 293T cells CompPASS score = 0.999249204, threshold = 0.75. Quantitative scores are calculated by CompPASS-Plus (Huttlin et al. Cell 2015, PMID: 26186194). The 0.75 threshold represents the top 2% of scores in HEK293T.|This data may be re-scored from BioPlex 1.0 (PMID: 26186194) and BioPlex 2.0 (PMID: 28514442). Only scores from within the same cell line in BioPlex 3.0 (PMID: 33961…	-	BIOGRID	Q9HCK5	-	NP_060099	Q8WVC0	-	NP_001273359|NP_001310833|NP_001310832|NP_620147	-	-	-	-	-	-	Homo sapiens	Homo sapiens
3052806	192670	54623	128178	120081	-	-	AGO4	PAF1	EIF2C4	F23149_1|PD2	Affinity Capture-MS	physical	Huttlin EL (2021)	PUBMED:33961781	9606	9606	High Throughput	0.997705126	-	BioPlex 3.0 HEK 293T cells CompPASS score = 0.997705126, threshold = 0.75. Quantitative scores are calculated by CompPASS-Plus (Huttlin et al. Cell 2015, PMID: 26186194). The 0.75 threshold represents the top 2% of scores in HEK293T.|This data may be re-scored from BioPlex 1.0 (PMID: 26186194) and BioPlex 2.0 (PMID: 28514442). Only scores from within the same cell line in BioPlex 3.0 (PMID: 33961…	-	BIOGRID	Q9HCK5	-	NP_060099	Q8N7H5	A0A024R0H6	NP_061961|NP_001243755	-	-	-	-	-	-	Homo sapiens	Homo sapiens
3057582	192670	613	128178	107083	-	-	AGO4	BCR	EIF2C4	ALL|BCR1|CML|D22S11|D22S662|PHL	Affinity Capture-MS	physical	Huttlin EL (2021)	PUBMED:33961781	9606	9606	High Throughput	0.934436967	-	BioPlex 3.0 HEK 293T cells CompPASS score = 0.934436967, threshold = 0.75. Quantitative scores are calculated by CompPASS-Plus (Huttlin et al. Cell 2015, PMID: 26186194). The 0.75 threshold represents the top 2% of scores in HEK293T.|This data may be re-scored from BioPlex 1.0 (PMID: 26186194) and BioPlex 2.0 (PMID: 28514442). Only scores from within the same cell line in BioPlex 3.0 (PMID: 33961…	-	BIOGRID	Q9HCK5	-	NP_060099	P11274	-	NP_004318|NP_067585	-	-	-	-	-	-	Homo sapiens	Homo sapiens
3061996	10230	192670	115524	128178	-	-	NBR2	AGO4	NCRNA00192	EIF2C4	Affinity Capture-MS	physical	Huttlin EL (2021)	PUBMED:33961781	9606	9606	High Throughput	0.820291463	-	BioPlex 3.0 HEK 293T cells CompPASS score = 0.820291463, threshold = 0.75. Quantitative scores are calculated by CompPASS-Plus (Huttlin et al. Cell 2015, PMID: 26186194). The 0.75 threshold represents the top 2% of scores in HEK293T.|This data may be re-scored from BioPlex 1.0 (PMID: 26186194) and BioPlex 2.0 (PMID: 28514442). Only scores from within the same cell line in BioPlex 3.0 (PMID: 33961…	-	BIOGRID	-	-	-	Q9HCK5	-	NP_060099	-	-	-	-	-	-	Homo sapiens	Homo sapiens
3066662	192670	57690	128178	121716	-	-	AGO4	TNRC6C	EIF2C4	-	Affinity Capture-MS	physical	Huttlin EL (2021)	PUBMED:33961781	9606	9606	High Throughput	0.996894055	-	BioPlex 3.0 HEK 293T cells CompPASS score = 0.996894055, threshold = 0.75. Quantitative scores are calculated by CompPASS-Plus (Huttlin et al. Cell 2015, PMID: 26186194). The 0.75 threshold represents the top 2% of scores in HEK293T.|This data may be re-scored from BioPlex 1.0 (PMID: 26186194) and BioPlex 2.0 (PMID: 28514442). Only scores from within the same cell line in BioPlex 3.0 (PMID: 33961…	-	BIOGRID	Q9HCK5	-	NP_060099	Q9HCJ0	-	NP_001136112|NP_061869	-	-	-	-	-	-	Homo sapiens	Homo sapiens
3069513	192670	90933	128178	124780	-	-	AGO4	TRIM41	EIF2C4	RINCK	Affinity Capture-MS	physical	Huttlin EL (2021)	PUBMED:33961781	9606	9606	High Throughput	0.886222916	-	BioPlex 3.0 HEK 293T cells CompPASS score = 0.886222916, threshold = 0.75. Quantitative scores are calculated by CompPASS-Plus (Huttlin et al. Cell 2015, PMID: 26186194). The 0.75 threshold represents the top 2% of scores in HEK293T.|This data may be re-scored from BioPlex 1.0 (PMID: 26186194) and BioPlex 2.0 (PMID: 28514442). Only scores from within the same cell line in BioPlex 3.0 (PMID: 33961…	-	BIOGRID	Q9HCK5	-	NP_060099	Q8WV44	-	NP_291027|NP_963921	-	-	-	-	-	-	Homo sapiens	Homo sapiens
3071911	192670	23113	128178	116736	-	RP3-330M21.2	AGO4	CUL9	EIF2C4	H7AP1|PARC	Affinity Capture-MS	physical	Huttlin EL (2021)	PUBMED:33961781	9606	9606	High Throughput	0.99998103	-	BioPlex 3.0 HEK 293T cells CompPASS score = 0.99998103, threshold = 0.75. Quantitative scores are calculated by CompPASS-Plus (Huttlin et al. Cell 2015, PMID: 26186194). The 0.75 threshold represents the top 2% of scores in HEK293T.|This data may be re-scored from BioPlex 1.0 (PMID: 26186194) and BioPlex 2.0 (PMID: 28514442). Only scores from within the same cell line in BioPlex 3.0 (PMID: 339617…	-	BIOGRID	Q9HCK5	-	NP_060099	Q8IWT3	-	NP_055904	-	-	-	-	-	-	Homo sapiens	Homo sapiens
3072227	57037	192670	121333	128178	-	-	ANKMY2	AGO4	ZMYND20	EIF2C4	Affinity Capture-MS	physical	Huttlin EL (2021)	PUBMED:33961781	9606	9606	High Throughput	0.999985262	-	BioPlex 3.0 HEK 293T cells CompPASS score = 0.999985262, threshold = 0.75. Quantitative scores are calculated by CompPASS-Plus (Huttlin et al. Cell 2015, PMID: 26186194). The 0.75 threshold represents the top 2% of scores in HEK293T.|This data may be re-scored from BioPlex 1.0 (PMID: 26186194) and BioPlex 2.0 (PMID: 28514442). Only scores from within the same cell line in BioPlex 3.0 (PMID: 33961…	-	BIOGRID	Q8IV38	A0A024R9Z6	NP_064715	Q9HCK5	-	NP_060099	-	-	-	-	-	-	Homo sapiens	Homo sapiens
3079064	192670	9733	128178	115082	-	-	AGO4	SART3	EIF2C4	DSAP1|P100|RP11-13G14|TIP110|p110|p110(nrb)	Affinity Capture-MS	physical	Huttlin EL (2021)	PUBMED:33961781	9606	9606	High Throughput	0.96633498	-	BioPlex 3.0 HEK 293T cells CompPASS score = 0.96633498, threshold = 0.75. Quantitative scores are calculated by CompPASS-Plus (Huttlin et al. Cell 2015, PMID: 26186194). The 0.75 threshold represents the top 2% of scores in HEK293T.|This data may be re-scored from BioPlex 1.0 (PMID: 26186194) and BioPlex 2.0 (PMID: 28514442). Only scores from within the same cell line in BioPlex 3.0 (PMID: 339617…	-	BIOGRID	Q9HCK5	-	NP_060099	Q15020	-	NP_055521	-	-	-	-	-	-	Homo sapiens	Homo sapiens
3089048	3953	192670	110144	128178	-	-	LEPR	AGO4	CD295|LEP-R|LEPRD|OB-R|OBR	EIF2C4	Affinity Capture-MS	physical	Huttlin EL (2021)	PUBMED:33961781	9606	9606	High Throughput	0.999973157	-	BioPlex 3.0 HEK 293T cells CompPASS score = 0.999973157, threshold = 0.75. Quantitative scores are calculated by CompPASS-Plus (Huttlin et al. Cell 2015, PMID: 26186194). The 0.75 threshold represents the top 2% of scores in HEK293T.|This data may be re-scored from BioPlex 1.0 (PMID: 26186194) and BioPlex 2.0 (PMID: 28514442). Only scores from within the same cell line in BioPlex 3.0 (PMID: 33961…	-	BIOGRID	P48357	Q4G138	NP_002294|NP_001185617|NP_001185616|NP_001003679|NP_001003680|NP_001185618	Q9HCK5	-	NP_060099	-	-	-	-	-	-	Homo sapiens	Homo sapiens
3089391	192670	27042	128178	117972	-	RP3-434O14.6	AGO4	DIEXF	EIF2C4	C1orf107|DEF|DJ434O14.5|UTP25	Affinity Capture-MS	physical	Huttlin EL (2021)	PUBMED:33961781	9606	9606	High Throughput	0.980899476	-	BioPlex 3.0 HEK 293T cells CompPASS score = 0.980899476, threshold = 0.75. Quantitative scores are calculated by CompPASS-Plus (Huttlin et al. Cell 2015, PMID: 26186194). The 0.75 threshold represents the top 2% of scores in HEK293T.|This data may be re-scored from BioPlex 1.0 (PMID: 26186194) and BioPlex 2.0 (PMID: 28514442). Only scores from within the same cell line in BioPlex 3.0 (PMID: 33961…	-	BIOGRID	Q9HCK5	-	NP_060099	Q68CQ4	-	NP_055203	-	-	-	-	-	-	Homo sapiens	Homo sapiens
3100043	192670	192669	128178	128177	-	RP4-789D17.2	AGO4	AGO3	EIF2C4	EIF2C3	Affinity Capture-MS	physical	Huttlin EL (2021)	PUBMED:33961781	9606	9606	High Throughput	0.813580601	-	BioPlex 3.0 HEK 293T cells CompPASS score = 0.813580601, threshold = 0.75. Quantitative scores are calculated by CompPASS-Plus (Huttlin et al. Cell 2015, PMID: 26186194). The 0.75 threshold represents the top 2% of scores in HEK293T.|This data may be re-scored from BioPlex 1.0 (PMID: 26186194) and BioPlex 2.0 (PMID: 28514442). Only scores from within the same cell line in BioPlex 3.0 (PMID: 33961…	-	BIOGRID	Q9HCK5	-	NP_060099	Q9H9G7	B4E1P5	NP_803171|NP_079128	-	-	-	-	-	-	Homo sapiens	Homo sapiens
3101030	192670	23411	128178	116983	-	RP11-57G10.3	AGO4	SIRT1	EIF2C4	SIR2L1	Affinity Capture-MS	physical	Huttlin EL (2021)	PUBMED:33961781	9606	9606	High Throughput	0.987052947	-	BioPlex 3.0 HEK 293T cells CompPASS score = 0.987052947, threshold = 0.75. Quantitative scores are calculated by CompPASS-Plus (Huttlin et al. Cell 2015, PMID: 26186194). The 0.75 threshold represents the top 2% of scores in HEK293T.|This data may be re-scored from BioPlex 1.0 (PMID: 26186194) and BioPlex 2.0 (PMID: 28514442). Only scores from within the same cell line in BioPlex 3.0 (PMID: 33961…	-	BIOGRID	Q9HCK5	-	NP_060099	Q96EB6	B0QZ35|E9PC49|A8K128|A0A024QZQ1	NP_036370|NP_001300978|NP_001135970	-	-	-	-	-	-	Homo sapiens	Homo sapiens
3102748	192670	664618	128178	576430	-	-	AGO4	HSP90AB4P	EIF2C4	HSP90Bd	Affinity Capture-MS	physical	Huttlin EL (2021)	PUBMED:33961781	9606	9606	High Throughput	0.997765859	-	BioPlex 3.0 HEK 293T cells CompPASS score = 0.997765859, threshold = 0.75. Quantitative scores are calculated by CompPASS-Plus (Huttlin et al. Cell 2015, PMID: 26186194). The 0.75 threshold represents the top 2% of scores in HEK293T.|This data may be re-scored from BioPlex 1.0 (PMID: 26186194) and BioPlex 2.0 (PMID: 28514442). Only scores from within the same cell line in BioPlex 3.0 (PMID: 33961…	-	BIOGRID	Q9HCK5	-	NP_060099	-	-	-	-	-	-	-	-	-	Homo sapiens	Homo sapiens
3107125	10531	192670	115786	128178	RP11-298E9.1	-	PITRM1	AGO4	MP1|PreP	EIF2C4	Affinity Capture-MS	physical	Huttlin EL (2021)	PUBMED:33961781	9606	9606	High Throughput	0.996644492	-	BioPlex 3.0 HEK 293T cells CompPASS score = 0.996644492, threshold = 0.75. Quantitative scores are calculated by CompPASS-Plus (Huttlin et al. Cell 2015, PMID: 26186194). The 0.75 threshold represents the top 2% of scores in HEK293T.|This data may be re-scored from BioPlex 1.0 (PMID: 26186194) and BioPlex 2.0 (PMID: 28514442). Only scores from within the same cell line in BioPlex 3.0 (PMID: 33961…	-	BIOGRID	Q5JRX3	-	NP_055704|NP_001229238|NP_001229236	Q9HCK5	-	NP_060099	-	-	-	-	-	-	Homo sapiens	Homo sapiens
3121862	192670	9736	128178	115085	-	-	AGO4	USP34	EIF2C4	-	Affinity Capture-MS	physical	Huttlin EL (2021)	PUBMED:33961781	9606	9606	High Throughput	0.988755564	-	BioPlex 3.0 HEK 293T cells CompPASS score = 0.988755564, threshold = 0.75. Quantitative scores are calculated by CompPASS-Plus (Huttlin et al. Cell 2015, PMID: 26186194). The 0.75 threshold represents the top 2% of scores in HEK293T.|This data may be re-scored from BioPlex 1.0 (PMID: 26186194) and BioPlex 2.0 (PMID: 28514442). Only scores from within the same cell line in BioPlex 3.0 (PMID: 33961…	-	BIOGRID	Q9HCK5	-	NP_060099	Q70CQ2	-	NP_055524	-	-	-	-	-	-	Homo sapiens	Homo sapiens
3122200	192670	64852	128178	122325	-	-	AGO4	TUT1	EIF2C4	PAPD2|RBM21|STARPAP|TUTase	Affinity Capture-MS	physical	Huttlin EL (2021)	PUBMED:33961781	9606	9606	High Throughput	0.880138078	-	BioPlex 3.0 HEK 293T cells CompPASS score = 0.880138078, threshold = 0.75. Quantitative scores are calculated by CompPASS-Plus (Huttlin et al. Cell 2015, PMID: 26186194). The 0.75 threshold represents the top 2% of scores in HEK293T.|This data may be re-scored from BioPlex 1.0 (PMID: 26186194) and BioPlex 2.0 (PMID: 28514442). Only scores from within the same cell line in BioPlex 3.0 (PMID: 33961…	-	BIOGRID	Q9HCK5	-	NP_060099	Q9H6E5	F5H0R1	NP_073741	-	-	-	-	-	-	Homo sapiens	Homo sapiens
3123441	192670	2289	128178	108579	-	RP3-340B19.6	AGO4	FKBP5	EIF2C4	AIG6|FKBP51|FKBP54|P54|PPIase|Ptg-10	Affinity Capture-MS	physical	Huttlin EL (2021)	PUBMED:33961781	9606	9606	High Throughput	0.999879623	-	BioPlex 3.0 HEK 293T cells CompPASS score = 0.999879623, threshold = 0.75. Quantitative scores are calculated by CompPASS-Plus (Huttlin et al. Cell 2015, PMID: 26186194). The 0.75 threshold represents the top 2% of scores in HEK293T.|This data may be re-scored from BioPlex 1.0 (PMID: 26186194) and BioPlex 2.0 (PMID: 28514442). Only scores from within the same cell line in BioPlex 3.0 (PMID: 33961…	-	BIOGRID	Q9HCK5	-	NP_060099	Q13451	Q2TA84	NP_001139249|NP_001139248|NP_001139247|NP_004108	-	-	-	-	-	-	Homo sapiens	Homo sapiens
3127942	192670	23405	128178	116978	-	-	AGO4	DICER1	EIF2C4	DCR1|Dicer|Dicer1e|HERNA|K12H4.8-LIKE|MNG1|RMSE2	Affinity Capture-MS	physical	Huttlin EL (2021)	PUBMED:33961781	9606	9606	High Throughput	0.999506983	-	BioPlex 3.0 HEK 293T cells CompPASS score = 0.999506983, threshold = 0.75. Quantitative scores are calculated by CompPASS-Plus (Huttlin et al. Cell 2015, PMID: 26186194). The 0.75 threshold represents the top 2% of scores in HEK293T.|This data may be re-scored from BioPlex 1.0 (PMID: 26186194) and BioPlex 2.0 (PMID: 28514442). Only scores from within the same cell line in BioPlex 3.0 (PMID: 33961…	-	BIOGRID	Q9HCK5	-	NP_060099	Q9UPY3	-	NP_085124|NP_001182502|NP_001258211|NP_001278557|NP_803187	-	-	-	-	-	-	Homo sapiens	Homo sapiens
3132587	192670	84541	128178	124128	-	-	AGO4	KBTBD8	EIF2C4	TA-KRP	Affinity Capture-MS	physical	Huttlin EL (2021)	PUBMED:33961781	9606	9606	High Throughput	0.999999983	-	BioPlex 3.0 HEK 293T cells CompPASS score = 0.999999983, threshold = 0.75. Quantitative scores are calculated by CompPASS-Plus (Huttlin et al. Cell 2015, PMID: 26186194). The 0.75 threshold represents the top 2% of scores in HEK293T.|This data may be re-scored from BioPlex 1.0 (PMID: 26186194) and BioPlex 2.0 (PMID: 28514442). Only scores from within the same cell line in BioPlex 3.0 (PMID: 33961…	-	BIOGRID	Q9HCK5	-	NP_060099	Q8NFY9	-	NP_115894	-	-	-	-	-	-	Homo sapiens	Homo sapiens
3136126	192670	6895	128178	112758	-	-	AGO4	TARBP2	EIF2C4	LOQS|TRBP|TRBP1|TRBP2	Affinity Capture-MS	physical	Huttlin EL (2021)	PUBMED:33961781	9606	9606	High Throughput	0.997738418	-	BioPlex 3.0 HEK 293T cells CompPASS score = 0.997738418, threshold = 0.75. Quantitative scores are calculated by CompPASS-Plus (Huttlin et al. Cell 2015, PMID: 26186194). The 0.75 threshold represents the top 2% of scores in HEK293T.|This data may be re-scored from BioPlex 1.0 (PMID: 26186194) and BioPlex 2.0 (PMID: 28514442). Only scores from within the same cell line in BioPlex 3.0 (PMID: 33961…	-	BIOGRID	Q9HCK5	-	NP_060099	Q15633	A0A024RB49	NP_599151|NP_599150|NP_004169	-	-	-	-	-	-	Homo sapiens	Homo sapiens
3153128	29119	192670	118885	128178	RP11-433J16.1	-	CTNNA3	AGO4	ARVD13|VR22	EIF2C4	Affinity Capture-MS	physical	Huttlin EL (2021)	PUBMED:33961781	9606	9606	High Throughput	0.76698067	-	BioPlex HCT HCT116 cells CompPASS score = 0.76698067, threshold = 0.75. Quantitative scores are calculated by CompPASS-Plus (Huttlin et al. Cell 2015, PMID: 26186194). The 0.75 threshold represents the top 2% of scores in HCT116.|Only scores from within the same cell line in BioPlex HCT (PMID: 33961781) should be compared directly. For comparison of HEK293T and HCT116 interaction networks with re…	-	BIOGRID	Q9UI47	A8K141|Q8WW10	NP_037398|NP_001278062|NP_001120856	Q9HCK5	-	NP_060099	-	-	-	-	-	-	Homo sapiens	Homo sapiens
3159078	51400	192670	119524	128178	PP2593	-	PPME1	AGO4	PME-1	EIF2C4	Affinity Capture-MS	physical	Huttlin EL (2021)	PUBMED:33961781	9606	9606	High Throughput	0.935382215	-	BioPlex HCT HCT116 cells CompPASS score = 0.935382215, threshold = 0.75. Quantitative scores are calculated by CompPASS-Plus (Huttlin et al. Cell 2015, PMID: 26186194). The 0.75 threshold represents the top 2% of scores in HCT116.|Only scores from within the same cell line in BioPlex HCT (PMID: 33961781) should be compared directly. For comparison of HEK293T and HCT116 interaction networks with r…	-	BIOGRID	Q9Y570	-	NP_001258522|NP_057231	Q9HCK5	-	NP_060099	-	-	-	-	-	-	Homo sapiens	Homo sapiens
3159386	10617	192670	115863	128178	-	-	STAMBP	AGO4	AMSH|MICCAP	EIF2C4	Affinity Capture-MS	physical	Huttlin EL (2021)	PUBMED:33961781	9606	9606	High Throughput	0.814605961	-	BioPlex HCT HCT116 cells CompPASS score = 0.814605961, threshold = 0.75. Quantitative scores are calculated by CompPASS-Plus (Huttlin et al. Cell 2015, PMID: 26186194). The 0.75 threshold represents the top 2% of scores in HCT116.|Only scores from within the same cell line in BioPlex HCT (PMID: 33961781) should be compared directly. For comparison of HEK293T and HCT116 interaction networks with r…	-	BIOGRID	O95630	-	NP_998787|NP_006454|NP_001340904|NP_001340905|NP_001340902|NP_001340903|NP_001340900|NP_001340901|NP_001340898|NP_001340899|NP_001340896|NP_001340897|NP_964010	Q9HCK5	-	NP_060099	-	-	-	-	-	-	Homo sapiens	Homo sapiens
3162607	127253	192670	126045	128178	-	-	TYW3	AGO4	C1orf171	EIF2C4	Affinity Capture-MS	physical	Huttlin EL (2021)	PUBMED:33961781	9606	9606	High Throughput	0.858484372	-	BioPlex HCT HCT116 cells CompPASS score = 0.858484372, threshold = 0.75. Quantitative scores are calculated by CompPASS-Plus (Huttlin et al. Cell 2015, PMID: 26186194). The 0.75 threshold represents the top 2% of scores in HCT116.|Only scores from within the same cell line in BioPlex HCT (PMID: 33961781) should be compared directly. For comparison of HEK293T and HCT116 interaction networks with r…	-	BIOGRID	Q6IPR3	Q96GE7	NP_001156388|NP_612476	Q9HCK5	-	NP_060099	-	-	-	-	-	-	Homo sapiens	Homo sapiens
3162656	11228	192670	116395	128178	-	-	RASSF8	AGO4	C12orf2|HOJ1	EIF2C4	Affinity Capture-MS	physical	Huttlin EL (2021)	PUBMED:33961781	9606	9606	High Throughput	0.764015986	-	BioPlex HCT HCT116 cells CompPASS score = 0.764015986, threshold = 0.75. Quantitative scores are calculated by CompPASS-Plus (Huttlin et al. Cell 2015, PMID: 26186194). The 0.75 threshold represents the top 2% of scores in HCT116.|Only scores from within the same cell line in BioPlex HCT (PMID: 33961781) should be compared directly. For comparison of HEK293T and HCT116 interaction networks with r…	-	BIOGRID	Q8NHQ8	A0A024RB12|A8K8G8	NP_009142|NP_001158218|NP_001158219|NP_001158220	Q9HCK5	-	NP_060099	-	-	-	-	-	-	Homo sapiens	Homo sapiens
3178377	51171	192670	119350	128178	UNQ502/PRO474	-	HSD17B14	AGO4	DHRS10|SDR47C1|retSDR3	EIF2C4	Affinity Capture-MS	physical	Huttlin EL (2021)	PUBMED:33961781	9606	9606	High Throughput	0.885711012	-	BioPlex HCT HCT116 cells CompPASS score = 0.885711012, threshold = 0.75. Quantitative scores are calculated by CompPASS-Plus (Huttlin et al. Cell 2015, PMID: 26186194). The 0.75 threshold represents the top 2% of scores in HCT116.|Only scores from within the same cell line in BioPlex HCT (PMID: 33961781) should be compared directly. For comparison of HEK293T and HCT116 interaction networks with r…	-	BIOGRID	Q9BPX1	-	NP_057330	Q9HCK5	-	NP_060099	-	-	-	-	-	-	Homo sapiens	Homo sapiens
3184482	11319	192670	116450	128178	-	-	ECD	AGO4	GCR2|HSGT1	EIF2C4	Affinity Capture-MS	physical	Huttlin EL (2021)	PUBMED:33961781	9606	9606	High Throughput	0.796244552	-	BioPlex HCT HCT116 cells CompPASS score = 0.796244552, threshold = 0.75. Quantitative scores are calculated by CompPASS-Plus (Huttlin et al. Cell 2015, PMID: 26186194). The 0.75 threshold represents the top 2% of scores in HCT116.|Only scores from within the same cell line in BioPlex HCT (PMID: 33961781) should be compared directly. For comparison of HEK293T and HCT116 interaction networks with r…	-	BIOGRID	O95905	-	NP_001129224|NP_001129225|NP_009196	Q9HCK5	-	NP_060099	-	-	-	-	-	-	Homo sapiens	Homo sapiens
3188635	3489	192670	109710	128178	-	-	IGFBP6	AGO4	IBP6	EIF2C4	Affinity Capture-MS	physical	Huttlin EL (2021)	PUBMED:33961781	9606	9606	High Throughput	0.836990664	-	BioPlex HCT HCT116 cells CompPASS score = 0.836990664, threshold = 0.75. Quantitative scores are calculated by CompPASS-Plus (Huttlin et al. Cell 2015, PMID: 26186194). The 0.75 threshold represents the top 2% of scores in HCT116.|Only scores from within the same cell line in BioPlex HCT (PMID: 33961781) should be compared directly. For comparison of HEK293T and HCT116 interaction networks with r…	-	BIOGRID	P24592	-	NP_002169	Q9HCK5	-	NP_060099	-	-	-	-	-	-	Homo sapiens	Homo sapiens
3189071	25766	192670	117305	128178	-	-	PRPF40B	AGO4	HYPC	EIF2C4	Affinity Capture-MS	physical	Huttlin EL (2021)	PUBMED:33961781	9606	9606	High Throughput	0.783274611	-	BioPlex HCT HCT116 cells CompPASS score = 0.783274611, threshold = 0.75. Quantitative scores are calculated by CompPASS-Plus (Huttlin et al. Cell 2015, PMID: 26186194). The 0.75 threshold represents the top 2% of scores in HCT116.|Only scores from within the same cell line in BioPlex HCT (PMID: 33961781) should be compared directly. For comparison of HEK293T and HCT116 interaction networks with r…	-	BIOGRID	Q6NWY9	F8VU11	NP_001365961|NP_001365960|NP_001365963|NP_001365962|NP_001365965|NP_001365964|NP_001365966|NP_036404|NP_001026868|NP_001350536|NP_001365959	Q9HCK5	-	NP_060099	-	-	-	-	-	-	Homo sapiens	Homo sapiens
3194239	57057	192670	121349	128178	-	-	TBX20	AGO4	ASD4	EIF2C4	Affinity Capture-MS	physical	Huttlin EL (2021)	PUBMED:33961781	9606	9606	High Throughput	0.876365367	-	BioPlex HCT HCT116 cells CompPASS score = 0.876365367, threshold = 0.75. Quantitative scores are calculated by CompPASS-Plus (Huttlin et al. Cell 2015, PMID: 26186194). The 0.75 threshold represents the top 2% of scores in HCT116.|Only scores from within the same cell line in BioPlex HCT (PMID: 33961781) should be compared directly. For comparison of HEK293T and HCT116 interaction networks with r…	-	BIOGRID	Q9UMR3	-	NP_001159692|NP_001071121	Q9HCK5	-	NP_060099	-	-	-	-	-	-	Homo sapiens	Homo sapiens
3195608	1656	192670	108022	128178	-	-	DDX6	AGO4	HLR2|P54|RCK	EIF2C4	Affinity Capture-MS	physical	Huttlin EL (2021)	PUBMED:33961781	9606	9606	High Throughput	0.893240273	-	BioPlex HCT HCT116 cells CompPASS score = 0.893240273, threshold = 0.75. Quantitative scores are calculated by CompPASS-Plus (Huttlin et al. Cell 2015, PMID: 26186194). The 0.75 threshold represents the top 2% of scores in HCT116.|Only scores from within the same cell line in BioPlex HCT (PMID: 33961781) should be compared directly. For comparison of HEK293T and HCT116 interaction networks with r…	-	BIOGRID	P26196	B2R858	NP_001244120|NP_004388	Q9HCK5	-	NP_060099	-	-	-	-	-	-	Homo sapiens	Homo sapiens
3410800	4771	192670	110844	128178	-	-	NF2	AGO4	ACN|BANF|SCH	EIF2C4	Negative Genetic	genetic	Feng X (2022)	PUBMED:35559673	9606	9606	High Throughput	-	-	CRISPR GI screen|Cell Line:HEK-293A|Experimental Setup: Timecourse|GIST: A-phenotypic negative genetic interaction|Library: TKO v3 (ADDGENE:90294)|Significance Threshold: BAGEL (QBF_X_TSG KO&gt;5, QBF_X_WT_Average&lt;3, and QBF_X_TSG KO - QBF_X_WT_Max&gt;5, where X is any gene from TKOv3 library) and DrugZ (P&lt;0.01)|Significance Threshold: BAGEL (QBF_X_TSG KO>5, QBF_X_WT_Average<3, and QBF_X_TS…	-	BIOGRID	P35240	A0A024R1J9|A0A024R1D9|A0A024R1J8|A0A024R1F6|A0A024R1I0	NP_000259|NP_861971|NP_861970|NP_861546|NP_861966|NP_861967|NP_057502|NP_861968|NP_861969	Q9HCK5	-	NP_060099	HP:0001507	Growth abnormality	phenotype	PATO:0000169	viability	-	Homo sapiens	Homo sapiens
3470505	8805	192670	114333	128178	-	-	TRIM24	AGO4	PTC6|RNF82|TF1A|TIF1|TIF1A|TIF1ALPHA|hTIF1	EIF2C4	Affinity Capture-MS	physical	Wei W (2022)	PUBMED:35803934	9606	9606	High Throughput	-	-	-	-	BIOGRID	O15164	A0A024R784	NP_003843|NP_056989	Q9HCK5	-	NP_060099	-	-	-	-	-	-	Homo sapiens	Homo sapiens
3550139	4139	192670	110309	128178	-	-	MARK1	AGO4	MARK|Par-1c|Par1c	EIF2C4	Affinity Capture-MS	physical	Golkowski M (2023)	PUBMED:36736316	9606	9606	High Throughput	0.811580611	-	A kinobead competition and correlation analysis (kiCCA) involving a quantitative mass spectrometry-based chemoproteomic method was carried out to identify endogenous kinase interactors.|High confidence interactions had a kiCCA Pearson R Value >=0.6.	-	BIOGRID	Q9P0L2	A0A087X0I6|X5D2M4|B4DIB3	NP_001273058|NP_001273053|NP_001273055|NP_001273057|NP_061120	Q9HCK5	-	NP_060099	-	-	-	-	-	-	Homo sapiens	Homo sapiens
3550162	2011	192670	108326	128178	-	-	MARK2	AGO4	EMK-1|EMK1|PAR-1|Par-1b|Par1b	EIF2C4	Affinity Capture-MS	physical	Golkowski M (2023)	PUBMED:36736316	9606	9606	High Throughput	0.811580611	-	A kinobead competition and correlation analysis (kiCCA) involving a quantitative mass spectrometry-based chemoproteomic method was carried out to identify endogenous kinase interactors.|High confidence interactions had a kiCCA Pearson R Value >=0.6.	-	BIOGRID	Q7KZI7	A8K2S4|E9PC69	NP_001156768|NP_001034558|NP_004945|NP_001156769|NP_059672	Q9HCK5	-	NP_060099	-	-	-	-	-	-	Homo sapiens	Homo sapiens
3550185	4140	192670	110310	128178	-	-	MARK3	AGO4	CTAK1|KP78|PAR1A|Par-1a	EIF2C4	Affinity Capture-MS	physical	Golkowski M (2023)	PUBMED:36736316	9606	9606	High Throughput	0.811580611	-	A kinobead competition and correlation analysis (kiCCA) involving a quantitative mass spectrometry-based chemoproteomic method was carried out to identify endogenous kinase interactors.|High confidence interactions had a kiCCA Pearson R Value >=0.6.	-	BIOGRID	P27448	Q86U11	NP_001122391|NP_002367|NP_001122390|NP_001122393|NP_001122392	Q9HCK5	-	NP_060099	-	-	-	-	-	-	Homo sapiens	Homo sapiens
3556298	6737	192670	112615	128178	-	-	TRIM21	AGO4	RNF81|RO52|Ro/SSA|SSA|SSA1	EIF2C4	Affinity Capture-Western	physical	Wang L (2023)	PUBMED:36371565	9606	9606	Low Throughput	-	-	-	-	BIOGRID	P19474	-	NP_003132	Q9HCK5	-	NP_060099	-	-	-	-	-	-	Homo sapiens	Homo sapiens
3556300	3309	192670	109541	128178	-	-	HSPA5	AGO4	BIP|GRP78|HEL-S-89n|MIF2	EIF2C4	Reconstituted Complex	physical	Wang L (2023)	PUBMED:36371565	9606	9606	Low Throughput	-	-	-	-	BIOGRID	P11021	V9HWB4	NP_005338	Q9HCK5	-	NP_060099	-	-	-	-	-	-	Homo sapiens	Homo sapiens
3556301	6737	192670	112615	128178	-	-	TRIM21	AGO4	RNF81|RO52|Ro/SSA|SSA|SSA1	EIF2C4	Reconstituted Complex	physical	Wang L (2023)	PUBMED:36371565	9606	9606	Low Throughput	-	-	-	-	BIOGRID	P19474	-	NP_003132	Q9HCK5	-	NP_060099	-	-	-	-	-	-	Homo sapiens	Homo sapiens
