# Supplementary material for: Comparative structural insights and functional analysis for the distinct unbound states of Human AGO proteins
Source: Sci Rep. 2025 Mar 19;15:9432. doi: 10.1038/s41598-025-91849-5 (PMC11923369; doi:10.1038/s41598-025-91849-5)
Supplement: Supplementary file 22 — Supplementary Information 10. [file 41598_2025_91849_MOESM22_ESM.zip › common_interactions.csv]

Official Symbol Interactor B	BioGRID Interaction ID
CNOT6L	2812744,1238870,2812745,2812746
DCP1A	2813208,2812220,2813209,2813210
EIF4ENIF1	2813445,2812225,2813446,2813447
ELAVL1	3217738,663645,950391,2644918
FUBP3	2813823,2812229,2813824,2813825
GPRASP2	941545,941728,941561,941729
HCVgp1	2759206,2759204,2759521,2759327
HELZ	2814240,2814241,2817709,2814242
HNRNPD	2751816,2751817,3450550,2751818
HSP90AB1	3137829,3435987,566869,566905
KIF14	2829427,2829843,2829355,2830502
KIF20A	2831201,2830967,2831138,2831517
LSM14A	2814649,2814650,2817711,2814651
MARK1	3550136,3550137,3550138,3550139
MARK2	3550159,3550160,3550161,3550162
MARK3	3550182,3550183,3550184,3550185
MYC	3398850,2542097,3399472,3399702
OTUD4	2812233,2815296,566862,2815297
PPP5C	2467541,2468513,2467557,2468510
PTGES3	3104725,3138901,566938,3042812
RBMS1	2815814,3112638,2815815,2815816
RC3H1	2815891,2812236,2815892,2815893
RNF219	941572,941962,942093,2815962
RNF31	3331110,3331111,3331112,3331121
RQCD1	2812827,2812219,2812828,2812829
TRIM21	566884,566918,3556298,3556301
UBAP2L	2816970,2812246,2816971,2816972
UBC	561164,561163,2296878,561174
YTHDF1	2817227,941579,2817228,2817229
YTHDF2	2817288,2812248,2817289,2817290
ZC3HAV1	2817512,2526747,2817513,2817514
