# Supplementary material for: Comparative structural insights and functional analysis for the distinct unbound states of Human AGO proteins
Source: Sci Rep. 2025 Mar 19;15:9432. doi: 10.1038/s41598-025-91849-5 (PMC11923369; doi:10.1038/s41598-025-91849-5)
Supplement: Supplementary file 22 — Supplementary Information 10. [file 41598_2025_91849_MOESM22_ESM.zip › unique_interactions.csv]

Official Symbol Interactor B	Official Symbol Interactor A	BioGRID Interaction ID
PPP6R1	AGO1	941547,942089
RELA	AGO1	892073
TRMT13	AGO1	3089480
C2orf44	AGO1	941541
OTUD7B	AGO1	1508350
OBSL1	AGO1	2747368
NXF1	AGO1	1052919
CCDC8	AGO1	2747109
HNRNPH2	AGO1	3217728
HNRNPUL1	AGO1	3217727
DDX50	AGO1	3217720
DDX47	AGO1	3217725
KHDRBS1	AGO1	892074
TCF25	AGO1	941549
DDX18	AGO1	3217723
HSP90AA4P	AGO1	3137832
NOP56	AGO1	3217740
TAX1BP1	AGO1	1508349
DCAF10	AGO1	941554
NLRP7	AGO1	3205911
Sec61beta	AGO1	3401316
CYLD	AGO1	1508348
UBE2O	AGO1	3537014
RBMS2	AGO1	3168661
HEXIM1	AGO1	2522398
LTN1	AGO1	3401317
H2AFX	AGO1	3183914
EIF2B2	AGO1	3217742
PRNP	AGO1	696774
EIF4A3	AGO1	3217722
MEPCE	AGO1	2523154
ZNF326	AGO1	3217746
MCM2	AGO1	1511557
AIP	AGO1	941540,942087,3091768
PAG1	AGO2	2970139
PFKP	AGO2	892968
PHB	AGO2	2593079
PLEKHA4	AGO2	2750123
NPC1	AGO2	2889292
PMEPA1	AGO2	2692347
POTEF	AGO2	3075159
NELFA	AGO2	3347648
NDUFS2	AGO2	941568
PJA2	AGO2	2970142
PFKM	AGO2	2526738
NRPD1B	AGO2	269163
PELI1	AGO2	2970141
PEBP4	AGO2	2692351
NSRP1	AGO2	3454017
NTRK1	AGO2	1257842
PDLIM7	AGO2	2692353
PDCD4	AGO2	2970140
PCTP	AGO2	2692336
ORF10	AGO2	2385141
PCBP1	AGO2	2692355
PARK2	AGO2	3402020,3464385
NCOA6	AGO2	3450797
P4HB	AGO2	941569
PABPN1	AGO2	3452461
NR4A1	AGO2	2977154
NCBP2	AGO2	3445452
A2M	AGO2	2526742
NAA35	AGO2	3452002
MIR30C1	AGO2	2908351
MIR302A	AGO2	3201975
MIR29C	AGO2	2692308
MIR29A	AGO2	2598397
MIR299	AGO2	2906168
MIR27B	AGO2	3026106
MIR221	AGO2	611978
MIR22	AGO2	2692301
MIR217	AGO2	2542581
MIR3118-1	AGO2	2933695
MIR216A	AGO2	2933688
MIR204	AGO2	2908861
MIR19A	AGO2	2207780
MIR188	AGO2	2754004
MIR183	AGO2	2692317
MIR182	AGO2	2692307
MIR16-2	AGO2	2692311
MIR16-1	AGO2	2692312
MIR15A	AGO2	2692309
MIR144	AGO2	2692302
MIR21	AGO2	2474288
MIR340	AGO2	2692318
MIR363	AGO2	2692314
MIR375	AGO2	2908354
MYLPF	AGO2	2692344
MYLK2	AGO2	2692323
MYL4	AGO2	2526727
PPARG	AGO2	3470589
MYH1	AGO2	2692331
MYBPC2	AGO2	2692348
MTIF2	AGO2	3064375
MSI1	AGO2	941567,942091
MLLT11	AGO2	941566
MKRN1	AGO2	2907559
MIRLET7I	AGO2	932050
MIRLET7B	AGO2	932049
MIR93	AGO2	2692305
MIR769	AGO2	2890083
MIR652	AGO2	2692313
MIR612	AGO2	2909517
MIR579	AGO2	611979
MIR4732	AGO2	2692303
MIR4688	AGO2	2909518
MIR451A	AGO2	2526720,2692306
MIR378A	AGO2	3201960
NANOS1	AGO2	2692330
MYH10	AGO2	2526723
RAD51	AGO2	2600009,2609116
PRKACG	AGO2	3159444
TUBB8	AGO2	3191221
TTBK2	AGO2	2542580
TSG101	AGO2	2526734
TRPM7	AGO2	2970146
TRMT1	AGO2	941577,942071
TRIP4	AGO2	2473664
TRIM71	AGO2	935237,2933627
TRIM66	AGO2	2841613
TRIM63	AGO2	2842528
TRIM55	AGO2	2842288
TRIM31	AGO2	3381268
TRIM25	AGO2	2377353
TRIM11	AGO2	3380656
TOP3B	AGO2	2812245
TNF	AGO2	611922,2494653
TMEM64	AGO2	906043
TMEFF2	AGO2	906040
TFG	AGO2	2526737
TBKBP1	AGO2	594203,594567
UBR4	AGO2	2526740
TBK1	AGO2	594259,594579
UBR5	AGO2	2469187
USP14	AGO2	3567224
nsp2	AGO2	3530598
nsp16	AGO2	2799259
nsp12	AGO2	2798849
gag	AGO2	503958
ZNF644	AGO2	3325074
ZNF415	AGO2	3567230
ZNF263	AGO2	2882480
ZCCHC3	AGO2	2817715
ZCCHC11	AGO2	2817714
ZBTB10	AGO2	2614510
YY1	AGO2	2382163,2890085
YWHAZ	AGO2	2526721
XRCC6	AGO2	3217703
XIST	AGO2	2933832,3201974
WHSC1	AGO2	2609108,2609113,2609115
WDR47	AGO2	2692322
VPS37C	AGO2	2526735
USP48	AGO2	2906170
USP47	AGO2	2754005,2973261
UFL1	AGO2	2974640
TBC1D1	AGO2	2692334
TARDBP	AGO2	913332
TAB2	AGO2	3026107
RNF214	AGO2	2815927
RIOK1	AGO2	2498138
RC3H2	AGO2	2571410,2812237
RBM47	AGO2	2819167
RBM4	AGO2	611923,3217699
RBM25	AGO2	2970143
RBM10	AGO2	3217702
RBCK1	AGO2	3331109,3331113,3331114
RBBP6	AGO2	3567228
RBBP5	AGO2	2535708
RB1CC1	AGO2	3320478
RAPGEF5	AGO2	2935590
MIR142	AGO2	2692304
PURA	AGO2	2526730
PTBP3	AGO2	3394729,3394730
PSMC3	AGO2	3567226,3567227
PSMA6	AGO2	3446436
PRRC2B	AGO2	2812235,2815587
PRKRA	AGO2	3433381
RNF219	AGO2	941572,941962,942093,2815962
RNF31	AGO2	3331110,3331111,3331112,3331121
RNMT	AGO2	3431417
RPS11	AGO2	906041
SYNE3	AGO2	3008768
SRPR	AGO2	2692319
SRA1	AGO2	3454161
SPAG5-AS1	AGO2	2890084
SOCS5	AGO2	2933696
SNX9	AGO2	2526728
SNX27	AGO2	3379700
SMG7	AGO2	2812239,2816204
SLC22A3	AGO2	2692345
PPT1	AGO2	2525998
SLC1A4	AGO2	2692329
SKI	AGO2	2970144
SHPRH	AGO2	2909515
SHARPIN	AGO2	3331115,3331116
SH3BGR	AGO2	2692341
SCYL1	AGO2	2526726
S100A11	AGO2	906039
Rnf183	AGO2	2880879
RRM1	AGO2	3440360
RPS20	AGO2	906042
SKP2	AGO2	2474286
MIR140	AGO2	2901201
MIR324	AGO2	2908353
MIR127	AGO2	2909516
EEF2K	AGO2	2692328
EDC4	AGO2	2812224
EDC3	AGO2	2812223
MIR139	AGO2	2908352
DUSP3	AGO2	2692324
DSCAM	AGO2	2973259
DNM2	AGO2	2526724
EIF4E	AGO2	3435319
DNAJA4	AGO2	2526743
DFFA	AGO2	3567229
DEPTOR	AGO2	3551291
DDX3X	AGO2	2813270
DDX20	AGO2	252281,304873,304877,304879,304881,3217679
DCAF7	AGO2	941578,942072
DANCR	AGO2	2901200,2933687
CYFIP2	AGO2	3475082
DHX58	AGO2	594060,594523
CUL2	AGO2	688073
EIF4E2	AGO2	3432620
EIF4G1	AGO2	3448702
GAPDHP1	AGO2	2692343
GAPDH	AGO2	2692340,3434885
G3BP2	AGO2	2812230
FUBP1	AGO2	2970136
FOS	AGO2	2933689
FOLR1	AGO2	906035
FKBP4	AGO2	2812227
EIF4EBP1	AGO2	722650
FHOD1	AGO2	2692320
FBL	AGO2	3217692
FAM166B	AGO2	2692333
FAM120A	AGO2	2812226,2817929
EYA2	AGO2	2214919
ESYT2	AGO2	2970134
EPRS	AGO2	3435686
ENO3	AGO2	2692349
FCHO2	AGO2	2970135
GAPDHP65	AGO2	2692342
CUL1	AGO2	689145
CRBN	AGO2	1521591,1521594,1521595
C18orf8	AGO2	2889163
BYSL	AGO2	2812212
BTRC	AGO2	680651,3526029
BIRC6	AGO2	2513411,3182409
ATP2A1	AGO2	2692339
ASB2	AGO2	2692321
AP2S1	AGO2	2526744
C6orf48	AGO2	906036
AP2B1	AGO2	2526736
ANKRD52	AGO2	2812211
ANKRD40	AGO2	3114060
ALDOA	AGO2	2692338
AGR2	AGO2	2528801
ADSL	AGO2	3441879
ACTN4	AGO2	3432020
ACTN3	AGO2	2692325
AP2A1	AGO2	2526733
CTCF	AGO2	2600006
CALR	AGO2	3441282
CBWD2	AGO2	941557,942068
CPS1	AGO2	941559,3193924
COPS6	AGO2	3347641
CNOT8	AGO2	1238871
CNOT6	AGO2	1238869
CNOT3	AGO2	2812217
CNOT10	AGO2	2812215
CNOT1	AGO2	1238867,2535716,2812214
CASC2	AGO2	3026105
CNDP2	AGO2	3347647
CEP250	AGO2	954432
CEP170	AGO2	941558
CEP135	AGO2	2983064
CDKN1B	AGO2	2474287
CDC34	AGO2	2543929
CCSER2	AGO2	2812213
CCNF	AGO2	3513299
CFAP46	AGO2	2692346
GAPVD1	AGO2	2526741
vpr	AGO2	3324507
GIGYF1	AGO2	2812231
HS6ST2	AGO2	2692352
LARP1	AGO2	3452209
HSF1	AGO2	3448267
ITCH	AGO2	2953896
MIF	AGO2	3360805
MIB1	AGO2	2752153
KLHL29	AGO2	941564,942090
MFAP3L	AGO2	2692326
HTT	AGO2	479156,479158,479159
LSM14B	AGO2	2817712
KIAA1161	AGO2	2692335
MCL1	AGO2	906037
MCCC1	AGO2	3157743
IFI16	AGO2	1415621
LINC00467	AGO2	2906167,2906169
KIAA0430	AGO2	2814895,2817713
KDM4D	AGO2	2948648
GDNF	AGO2	2692327
KAT5	AGO2	2609109,2609111,2609114
IGBP1	AGO2	941562,942069
MALAT1	AGO2	906034
MAP2K3	AGO2	2526745
MAP2K4	AGO2	2768056
INPP5D	AGO2	2526748
INS	AGO2	2877136
IQSEC1	AGO2	941563,942070
MAPKAPK2	AGO2	1528174
IRF2BPL	AGO2	2692337
MBNL1	AGO2	2970138
MIR101-2	AGO2	2973260
HOTAIR	AGO2	932052
KRIT1	AGO2	2970137
MIR103A1	AGO2	2692315
HAND2	AGO2	2933694
HBA2	AGO2	2692332
MIR1180	AGO2	3025810
LIFR-AS1	AGO2	2598396
HNRNPR	AGO2	3431716
GPD1	AGO2	2692350
LIG4	AGO2	941565
MIR107	AGO2	2692310
HDLBP	AGO2	3516336
GMPS	AGO2	1448898
LINC00668	AGO2	2754003
GLE1	AGO2	2819097
HNF1A-AS1	AGO2	2543928
MIR125B1	AGO2	2644919
LIMD1	AGO2	3454360
GIGYF2	AGO2	452647
MIR125B2	AGO2	611980
MIR103A2	AGO2	2692316
LDLR	AGO2	2865973
HNRNPA1	AGO2	3436372
LARP4B	AGO2	2819120
HNRNPA2B1	AGO2	3440044
LARP4	AGO2	3452267
HNRNPAB	AGO2	3453778
GREM2	AGO2	2692354
H19	AGO2	906033
TUBA1A	AGO3	566878
SPTAN1	AGO3	566861
nsp9	AGO3	3502509
SPIN1	AGO3	566894
SPSB4	AGO3	3071990
CIR1	AGO3	1449470
SPTBN1	AGO3	566860
KIF23	AGO3	2832296
LONRF3	AGO3	1183352,2221153,3055199
STK38	AGO3	566879
SUN2	AGO3	566871
COPE	AGO3	3352153
CLNS1A	AGO3	566892
TAB1	AGO3	566876
THBS1	AGO3	3194208
TUBB2A	AGO3	566882
CCT3	AGO3	566873
SLC22A2	AGO3	891815
QPCTL	AGO3	566891
RANGRF	AGO3	1183353,3048682
FBXO7	AGO3	3176023
HSP90AB3P	AGO3	1183344,2222478,3140629
EIF3L	AGO3	566874
EEF1A1	AGO3	566885
HSPA9	AGO3	566870
AP3B1	AGO3	1183349,2237721,3066798
TUBB4A	AGO3	566880
AP3D1	AGO3	1183347,2247623,3144410
AP3M1	AGO3	1183346,2261277,3122303
XPO1	AGO3	1440022
AP3S1	AGO3	1183350,2240581,3101464
PRPF31	AGO3	566877
ATAD3B	AGO3	566875
ATP4B	AGO3	891747
FLNA	AGO3	566857
ATP6V0D2	AGO3	892787
BAG5	AGO3	1449450
nsp13ab	AGO3	2754812
nsp14	AGO3	3214885
PHB2	AGO3	566893
SF3B6	AGO3	566859
DDOST	AGO3	566890
BDNF	AGO3	892786
ZNF346	AGO3	941589
PSPC1	AGO3	566872
AGK	AGO4	566919
TRIM41	AGO4	3069513
LOC390937	AGO4	566946
ARF4	AGO4	566940
USP34	AGO4	3121862
ATP5C1	AGO4	566934
BCR	AGO4	3057582
TYW3	AGO4	3162607
TUT1	AGO4	3122200
TUFM	AGO4	566924
ZFP42	AGO4	3038448
ATP5I	AGO4	566959
CTNNA3	AGO4	3153128
LEPR	AGO4	3089048
RPL27	AGO4	566951
RPL24	AGO4	566948
RPL23	AGO4	566953
RPL12P1	AGO4	566947
RPL11	AGO4	566949
HTATSF1	AGO4	3045187
HSPD1	AGO4	2784709
NF2	AGO4	3410800
EEF1G	AGO4	566921
HSPA5	AGO4	566909,3556300
RPL35	AGO4	566952
HSD17B14	AGO4	3178377
RASSF8	AGO4	3162656
PTS	AGO4	566955
OTUD4P1	AGO4	566900
PRPF40B	AGO4	3189071
PRDX1	AGO4	566939
PPME1	AGO4	3159078
PCSK1N	AGO4	3048765
GALK1	AGO4	566928
PITRM1	AGO4	3107125
PGAM5	AGO4	566932
EMD	AGO4	566930
CCT5	AGO4	566913
RPL38	AGO4	566954
NBR2	AGO4	3061996
LEO1	AGO4	3051691
TBX20	AGO4	3194239
SUCLA2	AGO4	566926
STAMBP	AGO4	3159386
SSBP1	AGO4	566956
SNRPD2P1	AGO4	566957
JAK1	AGO4	566902
SLC25A5	AGO4	566935
SLC25A3	AGO4	566931
SLC25A22	AGO4	566933
RPS10P5	AGO4	566943
SLC25A13	AGO4	566911
SLC25A1	AGO4	566936
MYCBP	AGO4	566958
SF3B2	AGO4	3040584
IGFBP6	AGO4	3188635
DIEXF	AGO4	3089391
DNAJA2	AGO4	566917
RPS9	AGO4	566941
RPS5	AGO4	566942
RPS26	AGO4	566945
RPS18	AGO4	566944
SLC25A10	AGO4	566937
ECD	AGO4	3184482
