# Supplementary material for: Comparative structural insights and functional analysis for the distinct unbound states of Human AGO proteins
Source: Sci Rep. 2025 Mar 19;15:9432. doi: 10.1038/s41598-025-91849-5 (PMC11923369; doi:10.1038/s41598-025-91849-5)
Supplement: Supplementary file 23 — Supplementary Information 11. [file 41598_2025_91849_MOESM23_ESM.zip]

Archive with 2 entries (2 files):
- DATA_HL2REF_domain.csv
- DATA_HL2REF_whole.csv
