# Supplementary material for: Comparative structural insights and functional analysis for the distinct unbound states of Human AGO proteins
Source: Sci Rep. 2025 Mar 19;15:9432. doi: 10.1038/s41598-025-91849-5 (PMC11923369; doi:10.1038/s41598-025-91849-5)
Supplement: Supplementary file 23 — Supplementary Information 11. [file 41598_2025_91849_MOESM23_ESM.zip › DATA_HL2REF_domain.csv]

structureId	chainId	domain
10GS	A	GST-C-terminal
10GS	A	GST-N-terminal
10GS	B	GST-C-terminal
10GS	B	GST-N-terminal
11GS	A	GST-C-terminal
11GS	A	GST-N-terminal
11GS	B	GST-C-terminal
11GS	B	GST-N-terminal
12CA	A	Alpha-carbonic-anhydrase
12GS	A	GST-C-terminal
12GS	A	GST-N-terminal
12GS	B	GST-C-terminal
12GS	B	GST-N-terminal
133L	A	C-type-lysozyme
134L	A	C-type-lysozyme
13GS	A	GST-C-terminal
13GS	A	GST-N-terminal
13GS	B	GST-C-terminal
13GS	B	GST-N-terminal
14GS	A	GST-C-terminal
14GS	A	GST-N-terminal
14GS	B	GST-C-terminal
14GS	B	GST-N-terminal
16GS	A	GST-C-terminal
16GS	A	GST-N-terminal
16GS	B	GST-C-terminal
16GS	B	GST-N-terminal
17GS	A	GST-C-terminal
17GS	A	GST-N-terminal
17GS	B	GST-C-terminal
17GS	B	GST-N-terminal
18GS	A	GST-C-terminal
18GS	A	GST-N-terminal
18GS	B	GST-C-terminal
18GS	B	GST-N-terminal
19GS	A	GST-C-terminal
19GS	A	GST-N-terminal
19GS	B	GST-C-terminal
19GS	B	GST-N-terminal
1A07	A	SH3
1A08	A	SH3
1A09	A	SH3
1A0L	A	Peptidase-S1
1A0L	B	Peptidase-S1
1A0L	C	Peptidase-S1
1A0L	D	Peptidase-S1
1A0N	A	SH3
1A1A	A	SH3
1A1B	A	SH3
1A1C	A	SH3
1A1C	B	SH3
1A1E	A	SH3
1A1E	B	SH3
1A1W	A	DED
1A1Z	A	DED
1A2C	H	Gla
1A2C	H	Kringle-1
1A2C	H	Kringle-2
1A3B	H	Gla
1A3B	H	Kringle-1
1A3B	H	Kringle-2
1A3E	H	Gla
1A3E	H	Kringle-1
1A3E	H	Kringle-2
1A3K	A	Galectin
1A3Q	A	RHD
1A3Q	B	RHD
1A3S	A	UBC-core
1A42	A	Alpha-carbonic-anhydrase
1A46	H	Gla
1A46	H	Kringle-1
1A46	H	Kringle-2
1A4V	A	C-type-lysozyme
1A4W	H	Gla
1A4W	H	Kringle-1
1A4W	H	Kringle-2
1A5G	H	Gla
1A5G	H	Kringle-1
1A5G	H	Kringle-2
1A5H	A	EGF-like
1A5H	A	Fibronectin-type-I
1A5H	A	Kringle-1
1A5H	A	Kringle-2
1A5H	B	EGF-like
1A5H	B	Fibronectin-type-I
1A5H	B	Kringle-1
1A5H	B	Kringle-2
1A5R	A	Ubiquitin-like
1A5Y	A	Tyrosine-protein-phosphatase
1A61	H	Gla
1A61	H	Kringle-1
1A61	H	Kringle-2
1A6A	A	Ig-like-C1-type
1A6A	B	Ig-like-C1-type
1A6Q	A	PPM-type-phosphatase
1A6Z	A	Ig-like-C1-type
1A6Z	C	Ig-like-C1-type
1A7S	A	Peptidase-S1
1A7X	A	PPIase-FKBP-type
1A7X	B	PPIase-FKBP-type
1A81	A	SH2-1
1A81	A	SH2-2
1A81	C	SH2-1
1A81	C	SH2-2
1A81	E	SH2-1
1A81	E	SH2-2
1A81	G	SH2-1
1A81	G	SH2-2
1A81	I	SH2-1
1A81	I	SH2-2
1A81	K	SH2-1
1A81	K	SH2-2
1A8E	A	Transferrin-like-1
1A8F	A	Transferrin-like-1
1A9B	A	Ig-like-C1-type
1A9B	D	Ig-like-C1-type
1A9N	A	LRRCT
1A9N	B	RRM-1
1A9N	C	LRRCT
1A9N	D	RRM-1
1A9U	A	Protein-kinase
1AA2	A	Calponin-homology-CH-1
1AAP	A	E1
1AAP	B	E1
1AAX	A	Tyrosine-protein-phosphatase
1AB2	A	SH3
1ABI	H	Gla
1ABI	H	Kringle-1
1ABI	H	Kringle-2
1ABJ	H	Gla
1ABJ	H	Kringle-1
1ABJ	H	Kringle-2
1AD5	A	Protein-kinase
1AD5	A	SH2
1AD5	A	SH3
1AD5	B	Protein-kinase
1AD5	B	SH2
1AD5	B	SH3
1AD8	H	Gla
1AD8	H	Kringle-1
1AD8	H	Kringle-2
1ADQ	A	Ig-like-1
1ADQ	A	Ig-like-2
1ADQ	H	Ig-like-1
1ADQ	H	Ig-like-2
1ADQ	L	Ig-like-1
1ADQ	L	Ig-like-2
1ADX	A	C-type-lectin
1ADZ	A	BPTI-Kunitz-inhibitor-1
1AE5	A	Peptidase-S1
1AE8	H	Gla
1AE8	H	Kringle-1
1AE8	H	Kringle-2
1AFE	H	Gla
1AFE	H	Kringle-1
1AFE	H	Kringle-2
1AGE	A	Ig-like-C1-type
1AGF	A	Ig-like-C1-type
1AGW	A	Ig-like-C2-type-1
1AGW	A	Ig-like-C2-type-2
1AGW	A	Ig-like-C2-type-3
1AGW	B	Ig-like-C2-type-1
1AGW	B	Ig-like-C2-type-2
1AGW	B	Ig-like-C2-type-3
1AH1	A	Ig-like-V-type
1AHT	H	Gla
1AHT	H	Kringle-1
1AHT	H	Kringle-2
1AHW	A	Ig-like
1AHW	B	Ig-like
1AHW	C	Ig-like
1AHW	D	Ig-like
1AHW	E	Ig-like
1AHW	F	Ig-like
1AI8	H	Gla
1AI8	H	Kringle-1
1AI8	H	Kringle-2
1AIU	A	Thioredoxin
1AIX	H	Gla
1AIX	H	Kringle-1
1AIX	H	Kringle-2
1AJ7	H	Ig-like-1
1AJ7	H	Ig-like-2
1AJJ	A	LDL-receptor-class-A-1
1AK4	A	PPIase-cyclophilin-type
1AK4	B	PPIase-cyclophilin-type
1AK4	C	PPIase-cyclophilin-type
1AK4	D	PPIase-cyclophilin-type
1AK6	A	ADF-H
1AM4	A	CRAL-TRIO
1AM4	B	CRAL-TRIO
1AM4	C	CRAL-TRIO
1AM4	D	CRAL-TRIO
1AM4	E	CRAL-TRIO
1AM4	F	CRAL-TRIO
1AM6	A	Alpha-carbonic-anhydrase
1AML	A	E1
1AN2	A	bHLH
1AO3	A	VWFD-1
1AO3	B	VWFD-1
1AO6	A	Albumin-1
1AO6	A	Albumin-2
1AO6	A	Albumin-3
1AO6	B	Albumin-1
1AO6	B	Albumin-2
1AO6	B	Albumin-3
1AOA	A	Calponin-homology-CH-1
1AOA	A	EF-hand-1
1AOA	A	EF-hand-2
1AOT	F	SH3
1AOU	F	SH3
1AOX	A	VWFA
1AOX	B	VWFA
1AP4	A	EF-hand-1
1AP4	A	EF-hand-2
1APQ	A	CUB-1
1AQ1	A	Protein-kinase
1AQD	A	Ig-like-C1-type
1AQD	B	Ig-like-C1-type
1AQD	D	Ig-like-C1-type
1AQD	E	Ig-like-C1-type
1AQD	G	Ig-like-C1-type
1AQD	H	Ig-like-C1-type
1AQD	J	Ig-like-C1-type
1AQD	K	Ig-like-C1-type
1AQV	A	GST-C-terminal
1AQV	A	GST-N-terminal
1AQV	B	GST-C-terminal
1AQV	B	GST-N-terminal
1AQW	A	GST-C-terminal
1AQW	A	GST-N-terminal
1AQW	B	GST-C-terminal
1AQW	B	GST-N-terminal
1AQW	C	GST-C-terminal
1AQW	C	GST-N-terminal
1AQW	D	GST-C-terminal
1AQW	D	GST-N-terminal
1AQX	A	GST-C-terminal
1AQX	A	GST-N-terminal
1AQX	B	GST-C-terminal
1AQX	B	GST-N-terminal
1AQX	C	GST-C-terminal
1AQX	C	GST-N-terminal
1AQX	D	GST-C-terminal
1AQX	D	GST-N-terminal
1ATZ	A	VWFD-1
1ATZ	B	VWFD-1
1AU8	A	Peptidase-S1
1AUC	A	Thioredoxin
1AUD	A	RRM-1
1AUQ	A	VWFD-1
1AUT	C	EGF-like-1
1AUT	C	EGF-like-2
1AUT	C	Gla
1AUT	C	Peptidase-S1
1AUT	L	Gla
1AV5	A	HIT
1AV5	B	HIT
1AVF	A	Peptidase-A1
1AVF	J	Peptidase-A1
1AVN	A	Alpha-carbonic-anhydrase
1AW0	A	HMA-1
1AWF	H	Gla
1AWF	H	Kringle-1
1AWF	H	Kringle-2
1AWH	B	Gla
1AWH	B	Kringle-1
1AWH	B	Kringle-2
1AWH	D	Gla
1AWH	D	Kringle-1
1AWH	D	Kringle-2
1AWQ	A	PPIase-cyclophilin-type
1AWR	A	PPIase-cyclophilin-type
1AWR	B	PPIase-cyclophilin-type
1AWR	C	PPIase-cyclophilin-type
1AWR	D	PPIase-cyclophilin-type
1AWR	E	PPIase-cyclophilin-type
1AWR	F	PPIase-cyclophilin-type
1AWS	A	PPIase-cyclophilin-type
1AWT	A	PPIase-cyclophilin-type
1AWT	B	PPIase-cyclophilin-type
1AWT	C	PPIase-cyclophilin-type
1AWT	D	PPIase-cyclophilin-type
1AWT	E	PPIase-cyclophilin-type
1AWT	F	PPIase-cyclophilin-type
1AWU	A	PPIase-cyclophilin-type
1AWV	A	PPIase-cyclophilin-type
1AWV	B	PPIase-cyclophilin-type
1AWV	C	PPIase-cyclophilin-type
1AWV	D	PPIase-cyclophilin-type
1AWV	E	PPIase-cyclophilin-type
1AWV	F	PPIase-cyclophilin-type
1AWW	A	PH
1AWX	A	PH
1AXS	A	Ig-like-1
1AXS	A	Ig-like-2
1AXS	B	Ig-like-1
1AXS	B	Ig-like-2
1AXS	H	Ig-like-1
1AXS	H	Ig-like-2
1AY6	H	Gla
1AY6	H	Kringle-1
1AY6	H	Kringle-2
1AZG	A	SH3
1AZG	B	SH3
1AZM	A	Alpha-carbonic-anhydrase
1B08	A	Collagen-like
1B08	B	Collagen-like
1B08	C	Collagen-like
1B09	A	Pentraxin-PTX
1B09	B	Pentraxin-PTX
1B09	C	Pentraxin-PTX
1B09	D	Pentraxin-PTX
1B09	E	Pentraxin-PTX
1B0F	A	Peptidase-S1
1B0L	A	Transferrin-like-1
1B0L	A	Transferrin-like-2
1B1C	A	Flavodoxin-like
1B22	A	HhH
1B2I	A	PAN
1B34	A	Sm
1B34	B	Sm
1B38	A	Protein-kinase
1B39	A	Protein-kinase
1B3E	A	Transferrin-like-1
1B3J	A	Ig-like-C1-type
1B3O	A	CBS-1
1B3O	A	CBS-2
1B3O	B	CBS-1
1B3O	B	CBS-2
1B47	A	Cbl-PTB
1B47	B	Cbl-PTB
1B47	C	Cbl-PTB
1B4F	A	Eph-LBD
1B4F	B	Eph-LBD
1B4F	C	Eph-LBD
1B4F	D	Eph-LBD
1B4F	E	Eph-LBD
1B4F	F	Eph-LBD
1B4F	G	Eph-LBD
1B4F	H	Eph-LBD
1B4Q	A	Glutaredoxin
1B4R	A	LRRNT
1B55	A	PH
1B55	B	PH
1B5G	H	Gla
1B5G	H	Kringle-1
1B5G	H	Kringle-2
1B5U	A	C-type-lysozyme
1B5V	A	C-type-lysozyme
1B5W	A	C-type-lysozyme
1B5X	A	C-type-lysozyme
1B5Y	A	C-type-lysozyme
1B5Z	A	C-type-lysozyme
1B5Z	B	C-type-lysozyme
1B64	A	GST-C-terminal
1B6C	A	PPIase-FKBP-type
1B6C	B	PPIase-FKBP-type
1B6C	C	PPIase-FKBP-type
1B6C	D	PPIase-FKBP-type
1B6C	E	PPIase-FKBP-type
1B6C	F	PPIase-FKBP-type
1B6C	G	PPIase-FKBP-type
1B6C	H	PPIase-FKBP-type
1B6E	A	C-type-lectin
1B6U	A	Ig-like-C2-type-1
1B6U	A	Ig-like-C2-type-2
1B7L	A	C-type-lysozyme
1B7M	A	C-type-lysozyme
1B7N	A	C-type-lysozyme
1B7O	A	C-type-lysozyme
1B7P	A	C-type-lysozyme
1B7Q	A	C-type-lysozyme
1B7R	A	C-type-lysozyme
1B7S	A	C-type-lysozyme
1B7X	B	Gla
1B7X	B	Kringle-1
1B7X	B	Kringle-2
1B9O	A	C-type-lysozyme
1BA4	A	E1
1BA6	A	E1
1BA8	B	Gla
1BA8	B	Kringle-1
1BA8	B	Kringle-2
1BAK	A	RGS
1BB0	B	Gla
1BB0	B	Kringle-1
1BB0	B	Kringle-2
1BB3	A	C-type-lysozyme
1BB3	B	C-type-lysozyme
1BB4	A	C-type-lysozyme
1BB4	B	C-type-lysozyme
1BB5	A	C-type-lysozyme
1BB5	B	C-type-lysozyme
1BBJ	A	Ig-like-1
1BBJ	A	Ig-like-2
1BBJ	B	Ig-like-1
1BBJ	B	Ig-like-2
1BBJ	H	Ig-like-1
1BBJ	H	Ig-like-2
1BBR	E	Gla
1BBR	H	Gla
1BBR	H	Kringle-1
1BBR	K	Gla
1BBR	K	Kringle-1
1BBR	K	Kringle-2
1BBR	N	Gla
1BBR	N	Kringle-1
1BBR	N	Kringle-2
1BBS	A	Peptidase-A1
1BBS	B	Peptidase-A1
1BC9	A	SEC7
1BCD	A	Alpha-carbonic-anhydrase
1BCI	A	C2
1BCK	A	PPIase-cyclophilin-type
1BCU	H	Gla
1BCU	H	Kringle-1
1BCU	H	Kringle-2
1BDA	A	EGF-like
1BDA	A	Fibronectin-type-I
1BDA	A	Kringle-1
1BDA	A	Kringle-2
1BDA	B	EGF-like
1BDA	B	Fibronectin-type-I
1BDA	B	Kringle-1
1BDA	B	Kringle-2
1BEY	H	Ig-like
1BEY	L	Ig-like
1BG2	A	Kinesin-motor
1BH5	A	VOC
1BH5	B	VOC
1BH5	C	VOC
1BH5	D	VOC
1BH8	A	Histone-fold
1BH8	B	Histone-fold
1BH9	A	Histone-fold
1BH9	B	Histone-fold
1BHD	A	Calponin-homology-CH-1
1BHD	B	Calponin-homology-CH-1
1BHF	A	SH3
1BHH	A	SH3
1BHH	B	SH3
1BHO	1	VWFA
1BHO	2	VWFA
1BHQ	1	VWFA
1BHQ	2	VWFA
1BHT	A	Kringle-1
1BHT	A	PAN
1BHT	B	Kringle-1
1BHT	B	PAN
1BHX	B	Gla
1BHX	B	Kringle-1
1BHX	F	Gla
1BI7	A	Protein-kinase
1BI7	B	Protein-kinase
1BI8	A	Protein-kinase
1BI8	B	Protein-kinase
1BI8	C	Protein-kinase
1BI8	D	Protein-kinase
1BIC	A	Alpha-carbonic-anhydrase
1BIL	A	Peptidase-A1
1BIL	B	Peptidase-A1
1BIM	A	Peptidase-A1
1BIM	B	Peptidase-A1
1BIO	A	Peptidase-S1
1BJ5	A	Albumin-1
1BJ5	A	Albumin-2
1BJ5	A	Albumin-3
1BJ8	A	Ig-like-C2-type
1BJX	A	Thioredoxin-1
1BKA	A	Transferrin-like-1
1BKA	A	Transferrin-like-2
1BKC	A	Peptidase-M12B
1BKC	C	Peptidase-M12B
1BKC	E	Peptidase-M12B
1BKC	I	Peptidase-M12B
1BKE	A	Albumin-1
1BKE	A	Albumin-2
1BKE	A	Albumin-3
1BKF	A	PPIase-FKBP-type
1BKR	A	Calponin-homology-CH-1
1BKZ	A	Galectin
1BKZ	B	Galectin
1BL4	A	PPIase-FKBP-type
1BL4	B	PPIase-FKBP-type
1BL6	A	Protein-kinase
1BL7	A	Protein-kinase
1BLX	A	Protein-kinase
1BLX	B	Protein-kinase
1BM0	A	Albumin-1
1BM0	A	Albumin-2
1BM0	A	Albumin-3
1BM0	B	Albumin-1
1BM0	B	Albumin-2
1BM0	B	Albumin-3
1BMB	A	SH2
1BMB	A	SH3-1
1BMB	I	SH3-1
1BMK	A	Protein-kinase
1BML	A	Kringle-1
1BML	A	Kringle-2
1BML	A	PAN
1BML	B	Kringle-1
1BML	B	Kringle-2
1BML	B	PAN
1BML	C	Kringle-1
1BML	C	Kringle-2
1BML	C	Kringle-3
1BML	C	PAN
1BML	D	Kringle-1
1BML	D	Kringle-2
1BML	D	Kringle-3
1BML	D	PAN
1BMM	H	Gla
1BMM	H	Kringle-1
1BMM	H	Kringle-2
1BMN	H	Gla
1BMN	H	Kringle-1
1BMN	H	Kringle-2
1BMO	A	Follistatin-like
1BMO	A	Kazal-like
1BMO	B	Follistatin-like
1BMO	B	Kazal-like
1BMQ	A	CARD
1BMQ	B	CARD
1BN1	A	Alpha-carbonic-anhydrase
1BN3	A	Alpha-carbonic-anhydrase
1BN4	A	Alpha-carbonic-anhydrase
1BNM	A	Alpha-carbonic-anhydrase
1BNN	A	Alpha-carbonic-anhydrase
1BNQ	A	Alpha-carbonic-anhydrase
1BNT	A	Alpha-carbonic-anhydrase
1BNU	A	Alpha-carbonic-anhydrase
1BNV	A	Alpha-carbonic-anhydrase
1BNW	A	Alpha-carbonic-anhydrase
1BO1	A	PIPK
1BO1	B	PIPK
1BOE	A	IGFBP-N-terminal
1BOZ	A	DHFR
1BP5	A	Transferrin-like-1
1BP5	B	Transferrin-like-1
1BP5	C	Transferrin-like-1
1BP5	D	Transferrin-like-1
1BQS	A	Ig-like-1
1BQS	A	Ig-like-2
1BQU	A	Fibronectin-type-III-1
1BQU	A	Ig-like-C2-type
1BQU	B	Fibronectin-type-III-1
1BQU	B	Ig-like-C2-type
1BR9	A	NTR
1BRC	E	Peptidase-S1
1BRC	I	Peptidase-S1
1BSX	A	NR-LBD
1BSX	B	NR-LBD
1BTJ	A	Transferrin-like-1
1BTJ	B	Transferrin-like-1
1BTK	A	PH
1BTK	B	PH
1BUH	A	Protein-kinase
1BUH	B	Protein-kinase
1BUI	A	Kringle-1
1BUI	A	Kringle-2
1BUI	A	PAN
1BUI	B	Kringle-1
1BUI	B	Kringle-2
1BUI	B	PAN
1BUI	C	Kringle-1
1BUI	C	PAN
1BUO	A	BTB
1BV3	A	Alpha-carbonic-anhydrase
1BVK	C	C-type-lysozyme
1BVK	D	C-type-lysozyme
1BVK	E	C-type-lysozyme
1BVK	F	C-type-lysozyme
1BW6	A	HTH-psq-type
1BWN	A	PH
1BWN	B	PH
1BX2	A	Ig-like-C1-type
1BX2	B	Ig-like-C1-type
1BX2	D	Ig-like-C1-type
1BX2	E	Ig-like-C1-type
1BY1	A	Calponin-homology-CH
1BY1	A	SH3
1BY2	A	SRCR
1BYG	A	Protein-kinase
1BYG	A	SH2
1BYG	A	SH3
1BYW	A	PAC
1BYW	A	PAS
1BZC	A	Tyrosine-protein-phosphatase
1BZH	A	Tyrosine-protein-phosphatase
1BZJ	A	Tyrosine-protein-phosphatase
1BZM	A	Alpha-carbonic-anhydrase
1C07	A	EH-1
1C15	A	CARD
1C16	A	Ig-like
1C16	C	Ig-like
1C16	E	Ig-like
1C16	G	Ig-like
1C1U	H	Gla
1C1U	H	Kringle-1
1C1U	H	Kringle-2
1C1V	H	Gla
1C1V	H	Kringle-1
1C1V	H	Kringle-2
1C1W	H	Gla
1C1W	H	Kringle-1
1C1W	H	Kringle-2
1C1Z	A	Sushi-1
1C1Z	A	Sushi-2
1C1Z	A	Sushi-3
1C1Z	A	Sushi-4
1C43	A	C-type-lysozyme
1C45	A	C-type-lysozyme
1C46	A	C-type-lysozyme
1C4U	2	Gla
1C4U	2	Kringle-1
1C4U	2	Kringle-2
1C4V	2	Gla
1C4V	2	Kringle-1
1C4V	2	Kringle-2
1C4Y	2	Gla
1C4Y	2	Kringle-1
1C4Y	2	Kringle-2
1C5L	H	Gla
1C5L	H	Kringle-1
1C5L	H	Kringle-2
1C5M	D	EGF-like-1-calcium-binding
1C5M	D	EGF-like-2
1C5M	D	Gla
1C5M	D	Peptidase-S1
1C5M	F	Gla
1C5N	H	Gla
1C5N	H	Kringle-1
1C5N	H	Kringle-2
1C5O	H	Gla
1C5O	H	Kringle-1
1C5O	H	Kringle-2
1C5W	B	EGF-like
1C5W	B	Kringle
1C5W	B	Peptidase-S1
1C5X	B	EGF-like
1C5X	B	Kringle
1C5X	B	Peptidase-S1
1C5Y	B	EGF-like
1C5Y	B	Kringle
1C5Y	B	Peptidase-S1
1C5Z	B	EGF-like
1C5Z	B	Kringle
1C5Z	B	Peptidase-S1
1C7P	A	C-type-lysozyme
1C7U	A	MADS-box
1C7U	B	MADS-box
1C83	A	Tyrosine-protein-phosphatase
1C84	A	Tyrosine-protein-phosphatase
1C85	A	Tyrosine-protein-phosphatase
1C86	A	Tyrosine-protein-phosphatase
1C87	A	Tyrosine-protein-phosphatase
1C88	A	Tyrosine-protein-phosphatase
1C9H	A	PPIase-FKBP-type
1CA0	B	Peptidase-S1
1CA0	C	Peptidase-S1
1CA0	D	Peptidase-S1
1CA0	G	Peptidase-S1
1CA0	H	Peptidase-S1
1CA0	I	Peptidase-S1
1CA2	A	Alpha-carbonic-anhydrase
1CA3	A	Alpha-carbonic-anhydrase
1CA8	B	Gla
1CA8	B	Kringle-1
1CA8	B	Kringle-2
1CAH	A	Alpha-carbonic-anhydrase
1CAI	A	Alpha-carbonic-anhydrase
1CAJ	A	Alpha-carbonic-anhydrase
1CAK	A	Alpha-carbonic-anhydrase
1CAL	A	Alpha-carbonic-anhydrase
1CAM	A	Alpha-carbonic-anhydrase
1CAN	A	Alpha-carbonic-anhydrase
1CAO	A	Alpha-carbonic-anhydrase
1CAY	A	Alpha-carbonic-anhydrase
1CAZ	A	Alpha-carbonic-anhydrase
1CB6	A	Transferrin-like-1
1CB6	A	Transferrin-like-2
1CCS	A	Alpha-carbonic-anhydrase
1CCT	A	Alpha-carbonic-anhydrase
1CCU	A	Alpha-carbonic-anhydrase
1CCZ	A	Ig-like
1CDB	A	Ig-like-V-type
1CDH	A	Ig-like-C2-type-1
1CDH	A	Ig-like-V-type
1CDI	A	Ig-like-C2-type-1
1CDI	A	Ig-like-V-type
1CDJ	A	Ig-like-C2-type-1
1CDJ	A	Ig-like-V-type
1CDK	A	AGC-kinase-C-terminal
1CDK	A	Protein-kinase
1CDK	B	AGC-kinase-C-terminal
1CDK	B	Protein-kinase
1CDQ	A	UPAR-Ly6
1CDR	A	UPAR-Ly6
1CDS	A	UPAR-Ly6
1CDU	A	Ig-like-C2-type-1
1CDU	A	Ig-like-V-type
1CDY	A	Ig-like-C2-type-1
1CDY	A	Ig-like-V-type
1CE1	H	Ig-like
1CE6	A	Ig-like-C1-type
1CEA	A	PAN
1CEA	B	PAN
1CEB	A	PAN
1CEB	B	PAN
1CGH	A	Peptidase-S1
1CGI	E	Peptidase-S1
1CGI	I	Peptidase-S1
1CGJ	E	Peptidase-S1
1CGJ	I	Peptidase-S1
1CI4	A	HhH
1CI4	B	HhH
1CI5	A	Ig-like
1CIL	A	Alpha-carbonic-anhydrase
1CIM	A	Alpha-carbonic-anhydrase
1CIN	A	Alpha-carbonic-anhydrase
1CJ1	A	SH2
1CJ1	A	SH3-1
1CJ1	B	SH2
1CJ1	B	SH3-1
1CJ1	C	SH2
1CJ1	C	SH3-1
1CJ1	D	SH2
1CJ1	D	SH3-1
1CJ1	E	SH2
1CJ1	E	SH3-1
1CJ1	F	SH2
1CJ1	F	SH3-1
1CJ1	G	SH2
1CJ1	G	SH3-1
1CJ1	H	SH2
1CJ1	H	SH3-1
1CJ1	I	SH2
1CJ1	I	SH3-1
1CJ1	J	SH2
1CJ1	J	SH3-1
1CJ1	K	SH2
1CJ1	K	SH3-1
1CJ1	L	SH2
1CJ1	L	SH3-1
1CJ6	A	C-type-lysozyme
1CJ7	A	C-type-lysozyme
1CJ8	A	C-type-lysozyme
1CJ9	A	C-type-lysozyme
1CJY	A	C2
1CJY	A	PLA2c
1CJY	B	C2
1CJY	B	PLA2c
1CK7	A	Fibronectin-type-II-1
1CK7	A	Fibronectin-type-II-2
1CK7	A	Fibronectin-type-II-3
1CKB	A	SH2
1CKC	A	C-type-lysozyme
1CKD	A	C-type-lysozyme
1CKF	A	C-type-lysozyme
1CKG	A	C-type-lysozyme
1CKG	B	C-type-lysozyme
1CKH	A	C-type-lysozyme
1CKL	A	Sushi-1
1CKL	A	Sushi-2
1CKL	B	Sushi-1
1CKL	B	Sushi-2
1CKL	C	Sushi-1
1CKL	C	Sushi-2
1CKL	D	Sushi-1
1CKL	D	Sushi-2
1CKL	E	Sushi-1
1CKL	E	Sushi-2
1CKL	F	Sushi-1
1CKL	F	Sushi-2
1CKP	A	Protein-kinase
1CLY	H	Ig-like
1CLY	L	Ig-like
1CM8	A	Protein-kinase
1CM8	B	Protein-kinase
1CMK	E	AGC-kinase-C-terminal
1CMK	E	Protein-kinase
1CMO	A	Runt
1CMZ	A	RGS
1CN4	A	Fibronectin-type-III
1CN4	B	Fibronectin-type-III
1CNB	A	Alpha-carbonic-anhydrase
1CNC	A	Alpha-carbonic-anhydrase
1CNG	A	Alpha-carbonic-anhydrase
1CNH	A	Alpha-carbonic-anhydrase
1CNI	A	Alpha-carbonic-anhydrase
1CNJ	A	Alpha-carbonic-anhydrase
1CNK	A	Alpha-carbonic-anhydrase
1CNW	A	Alpha-carbonic-anhydrase
1CNX	A	Alpha-carbonic-anhydrase
1CNY	A	Alpha-carbonic-anhydrase
1CO1	A	Runt
1CQG	A	Thioredoxin
1CQG	B	Thioredoxin
1CQH	A	Thioredoxin
1CQH	B	Thioredoxin
1CQP	A	VWFA
1CQP	B	VWFA
1CR8	A	LDL-receptor-class-A-1
1CRA	A	Alpha-carbonic-anhydrase
1CRM	A	Alpha-carbonic-anhydrase
1CS3	A	BTB
1CSK	A	SH3
1CSK	B	SH3
1CSK	C	SH3
1CSK	D	SH3
1CSY	A	SH2-1
1CSZ	A	SH2-1
1CTP	E	AGC-kinase-C-terminal
1CTP	E	Protein-kinase
1CVA	A	Alpha-carbonic-anhydrase
1CVB	A	Alpha-carbonic-anhydrase
1CVC	A	Alpha-carbonic-anhydrase
1CVD	A	Alpha-carbonic-anhydrase
1CVE	A	Alpha-carbonic-anhydrase
1CVF	A	Alpha-carbonic-anhydrase
1CVH	A	Alpha-carbonic-anhydrase
1CVJ	A	RRM-1
1CVJ	A	RRM-2
1CVJ	B	RRM-1
1CVJ	B	RRM-2
1CVJ	C	RRM-1
1CVJ	C	RRM-2
1CVJ	D	RRM-1
1CVJ	D	RRM-2
1CVJ	E	RRM-1
1CVJ	E	RRM-2
1CVJ	F	RRM-1
1CVJ	F	RRM-2
1CVJ	G	RRM-1
1CVJ	G	RRM-2
1CVJ	H	RRM-1
1CVJ	H	RRM-2
1CVW	H	EGF-like-1-calcium-binding
1CVW	H	EGF-like-2
1CVW	H	Gla
1CVW	H	Peptidase-S1
1CWD	L	SH3
1CWE	A	SH3
1CWE	C	SH3
1CWF	A	PPIase-cyclophilin-type
1CWH	A	PPIase-cyclophilin-type
1CWI	A	PPIase-cyclophilin-type
1CWM	A	PPIase-cyclophilin-type
1CWO	A	PPIase-cyclophilin-type
1CWW	A	CARD
1CX8	A	PA
1CX8	B	PA
1CX8	C	PA
1CX8	D	PA
1CX8	E	PA
1CX8	F	PA
1CX8	G	PA
1CX8	H	PA
1CY5	A	CARD
1CYN	A	PPIase-cyclophilin-type
1CZA	N	Hexokinase-1
1CZA	N	Hexokinase-2
1CZM	A	Alpha-carbonic-anhydrase
1CZS	A	F5-8-type-A-1
1CZS	A	Plastocyanin-like-1
1CZT	A	F5-8-type-A-1
1CZT	A	Plastocyanin-like-1
1CZV	A	F5-8-type-A-1
1CZV	A	Plastocyanin-like-1
1CZV	B	F5-8-type-A-1
1CZV	B	Plastocyanin-like-1
1D1Z	A	SH2
1D1Z	B	SH2
1D1Z	C	SH2
1D1Z	D	SH2
1D2B	A	NTR
1D2J	A	LDL-receptor-class-A-1
1D2L	A	LDL-receptor-class-A-1
1D2S	A	Laminin-G-like-1
1D3B	A	Sm
1D3B	B	Sm
1D3B	C	Sm
1D3B	D	Sm
1D3B	E	Sm
1D3B	F	Sm
1D3B	G	Sm
1D3B	H	Sm
1D3B	I	Sm
1D3B	J	Sm
1D3B	K	Sm
1D3B	L	Sm
1D3D	B	Gla
1D3D	B	Kringle-1
1D3D	B	Kringle-2
1D3K	A	Transferrin-like-1
1D3P	B	Gla
1D3P	B	Kringle-1
1D3P	B	Kringle-2
1D3Q	B	Gla
1D3Q	B	Kringle-1
1D3Q	B	Kringle-2
1D3T	B	Gla
1D3T	B	Kringle-1
1D3T	B	Kringle-2
1D4B	A	CIDE-N
1D4N	A	Transferrin-like-1
1D4P	B	Gla
1D4P	B	Kringle-1
1D4P	B	Kringle-2
1D4T	A	SH2
1D4T	B	SH2
1D4W	A	SH2
1D4W	B	SH2
1D4W	C	SH2
1D5B	A	Ig-like
1D5B	B	Ig-like
1D5B	H	Ig-like
1D5B	L	Ig-like
1D5G	A	KIND
1D5G	B	KIND
1D5I	H	Ig-like
1D5I	L	Ig-like
1D5M	A	Ig-like-C1-type
1D5M	B	Ig-like-C1-type
1D5M	C	Ig-like-C1-type
1D5R	A	C2-tensin-type
1D5R	A	Phosphatase-tensin-type
1D5X	A	Ig-like-C1-type
1D5X	B	Ig-like-C1-type
1D5X	C	Ig-like-C1-type
1D5Z	A	Ig-like-C1-type
1D5Z	B	Ig-like-C1-type
1D5Z	C	Ig-like-C1-type
1D6E	A	Ig-like-C1-type
1D6E	B	Ig-like-C1-type
1D6E	C	Ig-like-C1-type
1D6O	A	PPIase-FKBP-type
1D6O	B	PPIase-FKBP-type
1D6V	H	Ig-like
1D6V	L	Ig-like
1D6W	A	Gla
1D6W	A	Kringle-1
1D6W	A	Kringle-2
1D7H	A	PPIase-FKBP-type
1D7H	B	PPIase-FKBP-type
1D7I	A	PPIase-FKBP-type
1D7I	B	PPIase-FKBP-type
1D7J	A	PPIase-FKBP-type
1D7J	B	PPIase-FKBP-type
1D7P	M	F5-8-type-A-1
1D7P	M	Plastocyanin-like-1
1D7Q	A	S1-like
1D9I	A	Gla
1D9I	A	Kringle-1
1D9I	A	Kringle-2
1D9N	A	MBD
1DAN	H	EGF-like-1-calcium-binding
1DAN	H	EGF-like-2
1DAN	H	Gla
1DAN	H	Peptidase-S1
1DAN	L	EGF-like-1-calcium-binding
1DAN	L	Gla
1DAN	T	Gla
1DAN	U	EGF-like-1-calcium-binding
1DAN	U	Gla
1DB1	A	NR-LBD
1DBH	A	DH
1DCA	A	Alpha-carbonic-anhydrase
1DCB	A	Alpha-carbonic-anhydrase
1DD1	A	MH1
1DD1	B	MH1
1DD1	C	MH1
1DDJ	A	Kringle-1
1DDJ	A	Kringle-2
1DDJ	A	PAN
1DDJ	B	Kringle-1
1DDJ	B	Kringle-2
1DDJ	B	PAN
1DDJ	C	Kringle-1
1DDJ	C	Kringle-2
1DDJ	C	PAN
1DDJ	D	Kringle-1
1DDJ	D	Kringle-2
1DDJ	D	PAN
1DE4	A	Ig-like-C1-type
1DE4	C	Ig-like-C1-type
1DE4	D	Ig-like-C1-type
1DE4	F	PA
1DE4	G	PA
1DE4	I	PA
1DE7	H	Gla
1DE7	H	Kringle-1
1DE7	H	Kringle-2
1DE7	K	Gla
1DE7	K	Kringle-1
1DE7	K	Kringle-2
1DEV	A	MH1
1DEV	B	MH1
1DEV	C	MH1
1DEV	D	MH1
1DFB	H	Ig-like
1DFB	L	Ig-like
1DFP	A	Peptidase-S1
1DFP	B	Peptidase-S1
1DG3	A	GB1-RHD3-type-G
1DGK	N	Hexokinase-1
1DGK	N	Hexokinase-2
1DGN	A	CARD
1DGQ	A	VWFA
1DHF	A	DHFR
1DHF	B	DHFR
1DI3	A	C-type-lysozyme
1DI4	A	C-type-lysozyme
1DI5	A	C-type-lysozyme
1DI8	A	Protein-kinase
1DI9	A	Protein-kinase
1DIC	A	Peptidase-S1
1DIT	H	Gla
1DIT	H	Kringle-1
1DIT	H	Kringle-2
1DJS	A	Ig-like-C2-type-1
1DJS	A	Ig-like-C2-type-2
1DJS	B	Ig-like-C2-type-1
1DK8	A	RGS
1DKF	B	NR-LBD
1DLE	A	Sushi-1
1DLE	A	Sushi-2
1DLE	A	Sushi-3
1DLE	A	VWFA
1DLE	B	Sushi-1
1DLE	B	Sushi-2
1DLE	B	Sushi-3
1DLE	B	VWFA
1DLH	A	Ig-like-C1-type
1DLH	B	Ig-like-C1-type
1DLH	D	Ig-like-C1-type
1DLH	E	Ig-like-C1-type
1DLR	A	DHFR
1DLS	A	DHFR
1DM2	A	Protein-kinase
1DM4	B	Gla
1DM4	B	Kringle-1
1DM4	B	Kringle-2
1DMT	A	Peptidase-M13
1DMW	A	ACT
1DN0	A	Ig-like
1DN0	B	Ig-like
1DN0	C	Ig-like
1DN0	D	Ig-like
1DN2	A	Ig-like-1
1DN2	A	Ig-like-2
1DN2	B	Ig-like-1
1DN2	B	Ig-like-2
1DN2	E	Ig-like-1
1DN2	F	Ig-like-1
1DO5	A	HMA
1DO5	B	HMA
1DO5	C	HMA
1DO5	D	HMA
1DOJ	A	Gla
1DOJ	A	Kringle-1
1DOJ	A	Kringle-2
1DQ8	A	SSD
1DQ8	B	SSD
1DQ8	C	SSD
1DQ8	D	SSD
1DQ9	A	SSD
1DQ9	B	SSD
1DQ9	C	SSD
1DQ9	D	SSD
1DQA	A	SSD
1DQA	B	SSD
1DQA	C	SSD
1DQA	D	SSD
1DQB	A	C-type-lectin
1DR9	A	Ig-like-C2-type
1DR9	A	Ig-like-V-type
1DRF	A	DHFR
1DRZ	A	RRM-1
1DS5	A	Protein-kinase
1DS5	B	Protein-kinase
1DS5	C	Protein-kinase
1DS5	D	Protein-kinase
1DSN	A	Transferrin-like-1
1DST	A	Peptidase-S1
1DSU	A	Peptidase-S1
1DSU	B	Peptidase-S1
1DT4	A	KH-1
1DT7	A	EF-hand-1
1DT7	A	EF-hand-2
1DT7	B	EF-hand-1
1DT7	B	EF-hand-2
1DT7	X	EF-hand-1
1DT7	Y	EF-hand-1
1DTG	A	Transferrin-like-1
1DTJ	A	KH-1
1DTJ	B	KH-1
1DTJ	C	KH-1
1DTJ	D	KH-1
1DUG	A	Fibrinogen-C-terminal
1DUG	B	Fibrinogen-C-terminal
1DUJ	A	HORMA
1DUZ	D	Ig-like-C1-type
1DV0	A	Ubiquitin-like
1DVA	H	EGF-like-1-calcium-binding
1DVA	H	EGF-like-2
1DVA	H	Gla
1DVA	H	Peptidase-S1
1DVA	I	EGF-like-1-calcium-binding
1DVA	I	EGF-like-2
1DVA	I	Gla
1DVA	I	Peptidase-S1
1DVA	L	Gla
1DVA	M	Gla
1DWB	H	Gla
1DWB	H	Kringle-1
1DWB	H	Kringle-2
1DWC	H	Gla
1DWC	H	Kringle-1
1DWC	H	Kringle-2
1DWD	H	Gla
1DWD	H	Kringle-1
1DWD	H	Kringle-2
1DWE	H	Gla
1DWE	H	Kringle-1
1DWE	H	Kringle-2
1DX5	I	Gla
1DX5	I	Kringle-1
1DX5	J	Gla
1DX5	J	Kringle-1
1DX5	K	Gla
1DX5	K	Kringle-1
1DX5	L	Gla
1DX5	L	Kringle-1
1DX5	M	Gla
1DX5	M	Kringle-1
1DX5	M	Kringle-2
1DX5	N	Gla
1DX5	N	Kringle-1
1DX5	N	Kringle-2
1DX5	O	Gla
1DX5	O	Kringle-1
1DX5	O	Kringle-2
1DX5	P	Gla
1DX5	P	Kringle-1
1DX5	P	Kringle-2
1DXX	A	Calponin-homology-CH-1
1DXX	A	Calponin-homology-CH-2
1DXX	B	Calponin-homology-CH-1
1DXX	B	Calponin-homology-CH-2
1DXX	C	Calponin-homology-CH-1
1DXX	C	Calponin-homology-CH-2
1DXX	D	Calponin-homology-CH-1
1DXX	D	Calponin-homology-CH-2
1DYN	A	Dynamin-type-G
1DYN	B	Dynamin-type-G
1DZ5	A	RRM-1
1DZ5	B	RRM-1
1E0F	D	Gla
1E0F	D	Kringle-1
1E0F	D	Kringle-2
1E0F	E	Gla
1E0F	E	Kringle-1
1E0F	E	Kringle-2
1E0F	F	Gla
1E0F	F	Kringle-1
1E0F	F	Kringle-2
1E0F	I	Gla
1E0F	J	Gla
1E0F	K	Gla
1E1V	A	Protein-kinase
1E1X	A	Protein-kinase
1E3Y	A	Death
1E3Y	A	DED
1E41	A	Death
1E41	A	DED
1E4J	A	Ig-like-C2-type-1
1E4J	A	Ig-like-C2-type-2
1E4K	A	Ig-like-1
1E4K	A	Ig-like-2
1E4K	B	Ig-like-1
1E4K	B	Ig-like-2
1E4K	C	Ig-like-1
1E4K	C	Ig-like-2
1E50	A	Runt
1E50	B	Runt
1E50	C	Runt
1E50	D	Runt
1E50	E	Runt
1E50	F	Runt
1E50	G	Runt
1E50	H	Runt
1E50	Q	Runt
1E50	R	Runt
1E5W	A	FERM
1E78	A	Albumin-1
1E78	A	Albumin-2
1E78	A	Albumin-3
1E78	B	Albumin-1
1E78	B	Albumin-2
1E78	B	Albumin-3
1E7A	A	Albumin-1
1E7A	A	Albumin-2
1E7A	A	Albumin-3
1E7A	B	Albumin-1
1E7A	B	Albumin-2
1E7A	B	Albumin-3
1E7B	A	Albumin-1
1E7B	A	Albumin-2
1E7B	A	Albumin-3
1E7B	B	Albumin-1
1E7B	B	Albumin-2
1E7B	B	Albumin-3
1E7C	A	Albumin-1
1E7C	A	Albumin-2
1E7C	A	Albumin-3
1E7E	A	Albumin-1
1E7E	A	Albumin-2
1E7E	A	Albumin-3
1E7F	A	Albumin-1
1E7F	A	Albumin-2
1E7F	A	Albumin-3
1E7G	A	Albumin-1
1E7G	A	Albumin-2
1E7G	A	Albumin-3
1E7H	A	Albumin-1
1E7H	A	Albumin-2
1E7H	A	Albumin-3
1E7I	A	Albumin-1
1E7I	A	Albumin-2
1E7I	A	Albumin-3
1E7Z	A	tRNA-binding
1E87	A	C-type-lectin
1E88	A	Fibronectin-type-I-1
1E88	A	Fibronectin-type-I-2
1E88	A	Fibronectin-type-I-3
1E8A	A	EF-hand-1
1E8A	A	EF-hand-2
1E8A	B	EF-hand-1
1E8A	B	EF-hand-2
1E8B	A	Fibronectin-type-I-1
1E8B	A	Fibronectin-type-I-2
1E8B	A	Fibronectin-type-I-3
1E8I	A	C-type-lectin
1E8I	B	C-type-lectin
1E8Y	A	C2-PI3K-type
1E8Y	A	PI3K-ABD
1E8Y	A	PI3K-PI4K
1E8Y	A	PI3K-RBD
1E8Y	A	PIK-helical
1E8Z	A	C2-PI3K-type
1E8Z	A	PI3K-ABD
1E8Z	A	PI3K-PI4K
1E8Z	A	PI3K-RBD
1E8Z	A	PIK-helical
1E91	A	PAH-1
1E9H	A	Protein-kinase
1E9H	B	Protein-kinase
1E9H	C	Protein-kinase
1E9H	D	Protein-kinase
1E9T	A	P-type
1EAJ	A	Ig-like-C2-type-1
1EAJ	B	Ig-like-C2-type-1
1EAK	A	Fibronectin-type-II-1
1EAK	A	Fibronectin-type-II-2
1EAK	A	Fibronectin-type-II-3
1EAK	B	Fibronectin-type-II-1
1EAK	B	Fibronectin-type-II-2
1EAK	B	Fibronectin-type-II-3
1EAK	C	Fibronectin-type-II-1
1EAK	C	Fibronectin-type-II-2
1EAK	C	Fibronectin-type-II-3
1EAK	D	Fibronectin-type-II-1
1EAK	D	Fibronectin-type-II-2
1EAK	D	Fibronectin-type-II-3
1EAW	A	CUB-1
1EAW	A	SEA
1EAW	C	CUB-1
1EAW	C	SEA
1EAX	A	CUB-1
1EAX	A	SEA
1EAZ	A	PH-1
1EB1	H	Gla
1EB1	H	Kringle-1
1EB1	H	Kringle-2
1EBA	A	Fibronectin-type-III
1EBA	B	Fibronectin-type-III
1EBP	A	Fibronectin-type-III
1EBP	B	Fibronectin-type-III
1EC6	A	KH-1
1EC6	B	KH-1
1ECV	A	Tyrosine-protein-phosphatase
1EE4	A	IBB
1EE4	B	IBB
1EE4	C	IBB
1EE4	D	IBB
1EE4	E	IBB
1EEM	A	GST-C-terminal
1EEM	A	GST-N-terminal
1EEN	A	Tyrosine-protein-phosphatase
1EEO	A	Tyrosine-protein-phosphatase
1EF1	A	FERM
1EF1	B	FERM
1EF1	C	FERM
1EF1	D	FERM
1EFN	B	SH3
1EFN	D	SH3
1EFX	A	Ig-like-C1-type
1EG3	A	Calponin-homology-CH-1
1EG3	A	Calponin-homology-CH-2
1EGG	A	Ricin-B-type-lectin
1EGG	B	Ricin-B-type-lectin
1EGI	A	Ricin-B-type-lectin
1EGI	B	Ricin-B-type-lectin
1EGJ	H	Fibronectin-type-III-1
1EGJ	L	Fibronectin-type-III-1
1EGW	A	MADS-box
1EGW	B	MADS-box
1EGW	C	MADS-box
1EGW	D	MADS-box
1EGX	A	WH1
1EH2	A	EH-1
1EH3	A	Transferrin-like-1
1EI0	A	CHCH
1EJ5	A	WH1
1EJF	A	CS
1EJF	B	CS
1EJN	A	EGF-like
1EJN	A	Kringle
1EJN	A	Peptidase-S1
1ELK	A	VHS
1ELK	B	VHS
1ELV	A	CUB-1
1ELV	A	CUB-2
1ELV	A	EGF-like-calcium-binding
1ELV	A	Sushi-1
1EM2	A	MENTAL
1EMU	A	RGS
1EOG	A	GST-C-terminal
1EOG	A	GST-N-terminal
1EOG	B	GST-C-terminal
1EOG	B	GST-N-terminal
1EOH	A	GST-C-terminal
1EOH	A	GST-N-terminal
1EOH	B	GST-C-terminal
1EOH	B	GST-N-terminal
1EOH	C	GST-C-terminal
1EOH	C	GST-N-terminal
1EOH	D	GST-C-terminal
1EOH	D	GST-N-terminal
1EOH	E	GST-C-terminal
1EOH	E	GST-N-terminal
1EOH	F	GST-C-terminal
1EOH	F	GST-N-terminal
1EOH	G	GST-C-terminal
1EOH	G	GST-N-terminal
1EOH	H	GST-C-terminal
1EOH	H	GST-N-terminal
1EOJ	A	Gla
1EOJ	A	Kringle-1
1EOJ	A	Kringle-2
1EOL	A	Gla
1EOL	A	Kringle-1
1EOL	A	Kringle-2
1EOU	A	Alpha-carbonic-anhydrase
1EQ3	A	PpiC
1EQ4	A	C-type-lysozyme
1EQ5	A	C-type-lysozyme
1EQE	A	C-type-lysozyme
1EQF	A	Protein-kinase-1
1ERG	A	UPAR-Ly6
1ERN	A	Fibronectin-type-III
1ERN	B	Fibronectin-type-III
1ERT	A	Thioredoxin
1ERU	A	Thioredoxin
1ERV	A	Thioredoxin
1ERW	A	Thioredoxin
1ES0	A	Ig-like-C1-type
1ESL	A	C-type-lectin
1ESL	A	EGF-like
1EUJ	A	tRNA-binding
1EUJ	B	tRNA-binding
1EV2	E	Ig-like-C2-type-1
1EV2	E	Ig-like-C2-type-2
1EV2	F	Ig-like-C2-type-1
1EV2	F	Ig-like-C2-type-2
1EV2	G	Ig-like-C2-type-1
1EV2	G	Ig-like-C2-type-2
1EV2	H	Ig-like-C2-type-1
1EV2	H	Ig-like-C2-type-2
1EXU	A	Ig-like-C1-type
1EYM	A	PPIase-FKBP-type
1EYM	B	PPIase-FKBP-type
1EZQ	A	EGF-like-1-calcium-binding
1EZQ	A	EGF-like-2
1EZQ	A	Gla
1EZQ	B	Gla
1F0J	A	PDEase
1F0J	B	PDEase
1F0M	A	Eph-LBD
1F0R	A	EGF-like-1-calcium-binding
1F0R	A	EGF-like-2
1F0R	A	Gla
1F0R	B	Gla
1F0S	A	EGF-like-1-calcium-binding
1F0S	A	EGF-like-2
1F0S	A	Gla
1F0S	B	Gla
1F2Q	A	Ig-like-1
1F2Q	A	Ig-like-2
1F2W	A	Alpha-carbonic-anhydrase
1F3M	C	CRIB
1F3M	C	Protein-kinase
1F3M	D	CRIB
1F3M	D	Protein-kinase
1F40	A	PPIase-FKBP-type
1F42	A	Fibronectin-type-III
1F42	A	Ig-like-C2-type
1F45	A	Fibronectin-type-III
1F45	A	Ig-like-C2-type
1F45	B	Ig-like-C2-type
1F4I	A	Ubiquitin-like
1F4O	A	EF-hand-1
1F4O	A	EF-hand-2
1F4O	A	EF-hand-3
1F4O	A	EF-hand-4
1F4O	B	EF-hand-1
1F4O	B	EF-hand-2
1F4O	B	EF-hand-3
1F4O	B	EF-hand-4
1F4Q	A	EF-hand-1
1F4Q	A	EF-hand-2
1F4Q	A	EF-hand-3
1F4Q	A	EF-hand-4
1F4Q	B	EF-hand-1
1F4Q	B	EF-hand-2
1F4Q	B	EF-hand-3
1F4Q	B	EF-hand-4
1F59	A	Importin-N-terminal
1F59	B	Importin-N-terminal
1F5F	A	Laminin-G-like-1
1F5K	U	EGF-like
1F5K	U	Kringle
1F5K	U	Peptidase-S1
1F5L	A	EGF-like
1F5L	A	Kringle
1F5L	A	Peptidase-S1
1F5N	A	GB1-RHD3-type-G
1F5Q	A	Protein-kinase
1F5Q	B	Protein-kinase
1F5Q	C	Protein-kinase
1F5Q	D	Protein-kinase
1F5W	A	Ig-like-C2-type-1
1F5W	B	Ig-like-C2-type-1
1F5Y	A	LDL-receptor-class-A-1
1F5Y	A	LDL-receptor-class-A-2
1F62	A	WAC
1F6A	A	Ig-like-1
1F6A	A	Ig-like-2
1F6A	B	Ig-like-1
1F6A	B	Ig-like-2
1F6A	D	Ig-like-1
1F6A	D	Ig-like-2
1F8A	B	PpiC
1F8A	B	WW
1F8H	A	EH-1
1F8Z	A	LDL-receptor-class-A-1
1F92	A	EGF-like
1F92	A	Kringle
1F92	A	Peptidase-S1
1F9E	A	DED-1
1F9E	A	DED-2
1F9E	B	DED-1
1F9J	A	Ubiquitin-like-1
1F9J	B	Ubiquitin-like-1
1FAK	H	EGF-like-1-calcium-binding
1FAK	H	EGF-like-2
1FAK	H	Gla
1FAK	H	Peptidase-S1
1FAK	L	Gla
1FAK	T	EGF-like-1-calcium-binding
1FAK	T	EGF-like-2
1FAK	T	Gla
1FAO	A	SH2
1FAP	A	PPIase-FKBP-type
1FAP	B	PPIase-FKBP-type
1FAX	A	EGF-like-1-calcium-binding
1FAX	A	EGF-like-2
1FAX	A	Gla
1FAX	L	Gla
1FB8	A	SH2
1FBR	A	Fibronectin-type-I-1
1FBV	A	Cbl-PTB
1FBV	C	Cbl-PTB
1FBY	A	NR-LBD
1FBZ	A	SH3
1FBZ	B	SH3
1FC1	A	Ig-like-1
1FC1	A	Ig-like-2
1FC1	B	Ig-like-1
1FC1	B	Ig-like-2
1FCC	A	Ig-like-1
1FCC	A	Ig-like-2
1FCC	B	Ig-like-1
1FCC	B	Ig-like-2
1FCC	C	Ig-like-1
1FCC	D	Ig-like-1
1FCG	A	Ig-like-C2-type-1
1FCG	A	Ig-like-C2-type-2
1FCK	A	Transferrin-like-1
1FCK	A	Transferrin-like-2
1FCX	A	NR-LBD
1FCY	A	NR-LBD
1FCZ	A	NR-LBD
1FD0	A	NR-LBD
1FDP	A	Peptidase-S1
1FDP	B	Peptidase-S1
1FDP	C	Peptidase-S1
1FDP	D	Peptidase-S1
1FE0	A	HMA
1FE0	B	HMA
1FE4	A	HMA
1FE4	B	HMA
1FE8	A	VWFD-1
1FE8	B	VWFD-1
1FE8	C	VWFD-1
1FE8	H	VWFD-1
1FE8	I	VWFD-1
1FE8	J	VWFD-1
1FE8	L	VWFD-1
1FE8	M	VWFD-1
1FE8	N	VWFD-1
1FEE	A	HMA
1FEE	B	HMA
1FF1	A	EH-1
1FGI	A	Ig-like-C2-type-1
1FGI	A	Ig-like-C2-type-2
1FGI	A	Ig-like-C2-type-3
1FGI	B	Ig-like-C2-type-1
1FGI	B	Ig-like-C2-type-2
1FGI	B	Ig-like-C2-type-3
1FGK	A	Ig-like-C2-type-1
1FGK	A	Ig-like-C2-type-2
1FGK	A	Ig-like-C2-type-3
1FGK	B	Ig-like-C2-type-1
1FGK	B	Ig-like-C2-type-2
1FGK	B	Ig-like-C2-type-3
1FGL	A	PPIase-cyclophilin-type
1FHA	A	Ferritin-like-diiron
1FHI	A	HIT
1FHS	A	SH2
1FHS	A	SH3-1
1FHT	A	RRM-1
1FIB	A	Fibrinogen-C-terminal
1FIC	A	Fibrinogen-C-terminal
1FIC	B	Fibrinogen-C-terminal
1FID	A	Fibrinogen-C-terminal
1FIN	A	Protein-kinase
1FIN	B	Protein-kinase
1FIN	C	Protein-kinase
1FIN	D	Protein-kinase
1FIT	A	HIT
1FJD	A	PpiC
1FJS	A	EGF-like-1-calcium-binding
1FJS	A	EGF-like-2
1FJS	A	Gla
1FJS	L	Gla
1FKB	A	PPIase-FKBP-type
1FKD	A	PPIase-FKBP-type
1FKF	A	PPIase-FKBP-type
1FKG	A	PPIase-FKBP-type
1FKH	A	PPIase-FKBP-type
1FKI	A	PPIase-FKBP-type
1FKI	B	PPIase-FKBP-type
1FKJ	A	PPIase-FKBP-type
1FKN	A	Peptidase-A1
1FKN	B	Peptidase-A1
1FKR	A	PPIase-FKBP-type
1FKS	A	PPIase-FKBP-type
1FKT	A	PPIase-FKBP-type
1FL0	A	tRNA-binding
1FLE	E	Peptidase-S1
1FLE	I	Peptidase-S1
1FM5	A	C-type-lectin
1FM6	D	NR-LBD
1FM6	U	NR-LBD
1FM6	X	NR-LBD
1FM9	D	NR-LBD
1FMK	A	Protein-kinase
1FMK	A	SH2
1FMK	A	SH3
1FNA	A	Fibronectin-type-I-1
1FNF	A	Fibronectin-type-I-1
1FNF	A	Fibronectin-type-I-2
1FNF	A	Fibronectin-type-I-3
1FNF	A	Fibronectin-type-I-4
1FNF	A	Fibronectin-type-I-5
1FNF	A	Fibronectin-type-I-6
1FNF	A	Fibronectin-type-II-1
1FNH	A	Fibronectin-type-I-1
1FNH	A	Fibronectin-type-I-2
1FNH	A	Fibronectin-type-I-3
1FNH	A	Fibronectin-type-I-4
1FNH	A	Fibronectin-type-I-5
1FNL	A	Ig-like-C2-type-1
1FNL	A	Ig-like-C2-type-2
1FNS	L	Ig-like
1FO1	A	RRM
1FO1	B	RRM
1FP5	A	Ig-like-1
1FP5	A	Ig-like-2
1FPC	H	Gla
1FPC	H	Kringle-1
1FPC	H	Kringle-2
1FPH	H	Gla
1FPH	H	Kringle-1
1FPH	H	Kringle-2
1FPR	A	SH2-1
1FPR	A	SH2-2
1FPR	A	Tyrosine-protein-phosphatase
1FPR	B	SH2-1
1FPZ	A	Tyrosine-protein-phosphatase
1FPZ	B	Tyrosine-protein-phosphatase
1FPZ	C	Tyrosine-protein-phosphatase
1FPZ	D	Tyrosine-protein-phosphatase
1FPZ	E	Tyrosine-protein-phosphatase
1FPZ	F	Tyrosine-protein-phosphatase
1FQ1	A	Tyrosine-protein-phosphatase
1FQ1	B	Tyrosine-protein-phosphatase
1FQ3	A	Peptidase-S1
1FQ3	B	Peptidase-S1
1FQE	A	Transferrin-like-1
1FQF	A	Transferrin-like-1
1FQL	A	Alpha-carbonic-anhydrase
1FQM	A	Alpha-carbonic-anhydrase
1FQN	A	Alpha-carbonic-anhydrase
1FQR	A	Alpha-carbonic-anhydrase
1FQV	A	F-box
1FQV	B	F-box
1FQV	C	F-box
1FQV	D	F-box
1FQV	E	F-box
1FQV	F	F-box
1FQV	G	F-box
1FQV	H	F-box
1FQV	I	F-box
1FQV	J	F-box
1FQV	K	F-box
1FQV	L	F-box
1FQV	M	F-box
1FQV	N	F-box
1FQV	O	F-box
1FQV	P	F-box
1FR4	A	Alpha-carbonic-anhydrase
1FR7	A	Alpha-carbonic-anhydrase
1FR7	B	Alpha-carbonic-anhydrase
1FRO	A	VOC
1FRO	B	VOC
1FRO	C	VOC
1FRO	D	VOC
1FS1	B	F-box
1FS1	D	F-box
1FS2	A	F-box
1FS2	B	F-box
1FS2	C	F-box
1FS2	D	F-box
1FSN	A	Alpha-carbonic-anhydrase
1FSN	B	Alpha-carbonic-anhydrase
1FSQ	A	Alpha-carbonic-anhydrase
1FSQ	B	Alpha-carbonic-anhydrase
1FSR	A	Alpha-carbonic-anhydrase
1FSR	B	Alpha-carbonic-anhydrase
1FT8	A	RRM
1FT8	B	RRM
1FT8	C	RRM
1FT8	D	RRM
1FUJ	A	Peptidase-S1
1FUJ	B	Peptidase-S1
1FUJ	C	Peptidase-S1
1FUJ	D	Peptidase-S1
1FV1	A	Ig-like-C1-type
1FV1	B	Ig-like-C1-type
1FV1	D	Ig-like-C1-type
1FV1	E	Ig-like-C1-type
1FV9	A	EGF-like
1FV9	A	Kringle
1FV9	A	Peptidase-S1
1FVR	A	EGF-like-1
1FVR	A	EGF-like-2
1FVR	A	EGF-like-3
1FVR	A	Ig-like-C2-type-1
1FVR	B	EGF-like-1
1FVR	B	EGF-like-2
1FVR	B	EGF-like-3
1FVR	B	Ig-like-C2-type-1
1FVT	A	Protein-kinase
1FVV	A	Protein-kinase
1FVV	B	Protein-kinase
1FVV	C	Protein-kinase
1FVV	D	Protein-kinase
1FW1	A	GST-C-terminal
1FW1	A	GST-N-terminal
1FWQ	A	MSS4
1FXL	A	RRM-1
1FXL	A	RRM-2
1FXY	A	Peptidase-S1
1FY1	A	Peptidase-S1
1FY3	A	Peptidase-S1
1FYC	A	Lipoyl-binding-1
1FYR	B	SH2
1FYR	B	SH3-1
1FYR	C	SH2
1FYR	C	SH3-1
1FYR	D	SH2
1FYR	D	SH3-1
1FYT	A	Ig-like-C1-type
1FYT	B	Ig-like-C1-type
1FYT	D	Ig-like-C1-type
1FYT	E	Ig-like-C1-type
1G0E	A	Alpha-carbonic-anhydrase
1G0F	A	Alpha-carbonic-anhydrase
1G0X	A	Ig-like-C2-type-1
1G0X	A	Ig-like-C2-type-2
1G0Y	R	Ig-like-C2-type-1
1G0Y	R	Ig-like-C2-type-2
1G0Y	R	Ig-like-C2-type-3
1G1D	A	Alpha-carbonic-anhydrase
1G1E	B	bHLH
1G1F	A	Tyrosine-protein-phosphatase
1G1G	A	Tyrosine-protein-phosphatase
1G1H	A	Tyrosine-protein-phosphatase
1G1Q	A	C-type-lectin
1G1Q	B	C-type-lectin
1G1Q	C	C-type-lectin
1G1Q	D	C-type-lectin
1G1R	A	C-type-lectin
1G1R	B	C-type-lectin
1G1R	C	C-type-lectin
1G1R	D	C-type-lectin
1G1S	A	C-type-lectin
1G1S	B	C-type-lectin
1G1T	A	C-type-lectin
1G1T	A	EGF-like
1G2E	A	RRM-1
1G2E	A	RRM-2
1G2L	A	EGF-like-1-calcium-binding
1G2L	A	EGF-like-2
1G2L	A	Gla
1G2L	B	Gla
1G2M	A	EGF-like-1-calcium-binding
1G2M	A	EGF-like-2
1G2M	A	Gla
1G2M	B	Gla
1G30	B	Gla
1G30	B	Kringle-1
1G30	B	Kringle-2
1G32	B	Gla
1G32	B	Kringle-1
1G32	B	Kringle-2
1G37	A	Gla
1G37	A	Kringle-1
1G37	A	Kringle-2
1G3N	A	Protein-kinase
1G3N	B	Protein-kinase
1G3N	C	Protein-kinase
1G3N	E	Protein-kinase
1G3Z	A	Alpha-carbonic-anhydrase
1G45	A	Alpha-carbonic-anhydrase
1G46	A	Alpha-carbonic-anhydrase
1G47	A	LIM-zinc-binding-1
1G48	A	Alpha-carbonic-anhydrase
1G4F	A	Sushi-1
1G4F	A	Sushi-2
1G4G	A	Sushi-1
1G4J	A	Alpha-carbonic-anhydrase
1G4O	A	Alpha-carbonic-anhydrase
1G4U	S	Tyrosine-protein-phosphatase
1G52	A	Alpha-carbonic-anhydrase
1G53	A	Alpha-carbonic-anhydrase
1G54	A	Alpha-carbonic-anhydrase
1G55	A	SAM-dependent-MTase-C5-type
1G5S	A	Protein-kinase
1G7F	A	Tyrosine-protein-phosphatase
1G7G	A	Tyrosine-protein-phosphatase
1G83	A	SH2
1G83	A	SH3
1G83	B	SH2
1G83	B	SH3
1G86	A	Galectin
1G88	A	MH1
1G88	B	MH1
1G88	C	MH1
1G8I	A	EF-hand-1
1G8I	A	EF-hand-2
1G8I	A	EF-hand-3
1G8I	A	EF-hand-4
1G8I	B	EF-hand-1
1G8I	B	EF-hand-2
1G8I	B	EF-hand-3
1G8I	B	EF-hand-4
1G9L	A	RRM-1
1G9L	A	RRM-2
1G9O	A	PDZ-1
1GAF	H	Ig-like
1GAF	L	Ig-like
1GAY	A	C-type-lysozyme
1GAZ	A	C-type-lysozyme
1GB0	A	C-type-lysozyme
1GB2	A	C-type-lysozyme
1GB3	A	C-type-lysozyme
1GB5	A	C-type-lysozyme
1GB6	A	C-type-lysozyme
1GB7	A	C-type-lysozyme
1GB8	A	C-type-lysozyme
1GB9	A	C-type-lysozyme
1GBO	A	C-type-lysozyme
1GBW	A	C-type-lysozyme
1GBX	A	C-type-lysozyme
1GBY	A	C-type-lysozyme
1GBZ	A	C-type-lysozyme
1GCQ	A	SH3-1
1GCQ	B	SH3-1
1GCQ	C	SH2
1GCQ	C	SH3-1
1GD5	A	PX
1GDW	A	C-type-lysozyme
1GDX	A	C-type-lysozyme
1GE0	A	C-type-lysozyme
1GE1	A	C-type-lysozyme
1GE2	A	C-type-lysozyme
1GE3	A	C-type-lysozyme
1GE4	A	C-type-lysozyme
1GEV	A	C-type-lysozyme
1GEZ	A	C-type-lysozyme
1GF0	A	C-type-lysozyme
1GF3	A	C-type-lysozyme
1GF4	A	C-type-lysozyme
1GF5	A	C-type-lysozyme
1GF6	A	C-type-lysozyme
1GF7	A	C-type-lysozyme
1GF8	A	C-type-lysozyme
1GF9	A	C-type-lysozyme
1GFA	A	C-type-lysozyme
1GFC	A	SH3-1
1GFD	A	SH3-1
1GFE	A	C-type-lysozyme
1GFG	A	C-type-lysozyme
1GFH	A	C-type-lysozyme
1GFJ	A	C-type-lysozyme
1GFK	A	C-type-lysozyme
1GFR	A	C-type-lysozyme
1GFT	A	C-type-lysozyme
1GFU	A	C-type-lysozyme
1GFV	A	C-type-lysozyme
1GFY	A	Tyrosine-protein-phosphatase
1GG3	A	FERM
1GG3	B	FERM
1GG3	C	FERM
1GGZ	A	EF-hand-1
1GGZ	A	EF-hand-2
1GGZ	A	EF-hand-3
1GGZ	A	EF-hand-4
1GH2	A	Thioredoxin
1GH6	A	J
1GH6	B	J
1GH7	A	Fibronectin-type-III-1
1GH7	A	Fibronectin-type-III-2
1GH7	B	Fibronectin-type-III-1
1GH7	B	Fibronectin-type-III-2
1GHU	A	SH2
1GHU	A	SH3-1
1GHV	H	Gla
1GHV	H	Kringle-1
1GHV	H	Kringle-2
1GHW	H	Gla
1GHW	H	Kringle-1
1GHW	H	Kringle-2
1GHX	H	Gla
1GHX	H	Kringle-1
1GHX	H	Kringle-2
1GHY	H	Gla
1GHY	H	Kringle-1
1GHY	H	Kringle-2
1GI7	B	EGF-like
1GI7	B	Kringle
1GI7	B	Peptidase-S1
1GI8	B	EGF-like
1GI8	B	Kringle
1GI8	B	Peptidase-S1
1GI9	B	EGF-like
1GI9	B	Kringle
1GI9	B	Peptidase-S1
1GIH	A	Protein-kinase
1GII	A	Protein-kinase
1GIJ	A	Protein-kinase
1GJ4	H	Gla
1GJ4	H	Kringle-1
1GJ4	H	Kringle-2
1GJ5	H	Gla
1GJ5	H	Kringle-1
1GJ5	H	Kringle-2
1GJ7	B	EGF-like
1GJ7	B	Kringle
1GJ7	B	Peptidase-S1
1GJ8	B	EGF-like
1GJ8	B	Kringle
1GJ8	B	Peptidase-S1
1GJ9	B	EGF-like
1GJ9	B	Kringle
1GJ9	B	Peptidase-S1
1GJA	B	EGF-like
1GJA	B	Kringle
1GJA	B	Peptidase-S1
1GJB	B	EGF-like
1GJB	B	Kringle
1GJB	B	Peptidase-S1
1GJC	B	EGF-like
1GJC	B	Kringle
1GJC	B	Peptidase-S1
1GJD	B	EGF-like
1GJD	B	Kringle
1GJD	B	Peptidase-S1
1GJJ	A	LEM-like
1GJJ	A	LEM
1GJO	A	Ig-like-C2-type-1
1GJO	A	Ig-like-C2-type-2
1GJO	A	Ig-like-C2-type-3
1GKG	A	Sushi-1
1GKG	A	Sushi-2
1GKN	A	Sushi-1
1GKN	A	Sushi-2
1GMN	A	Kringle-1
1GMN	A	PAN
1GMN	B	PAN
1GMO	A	Kringle-1
1GMO	A	PAN
1GMO	B	Kringle-1
1GMO	B	PAN
1GMO	C	Kringle-1
1GMO	C	PAN
1GMO	D	Kringle-1
1GMO	D	PAN
1GMO	E	Kringle-1
1GMO	E	PAN
1GMO	F	Kringle-1
1GMO	F	PAN
1GMO	G	Kringle-1
1GMO	G	PAN
1GMO	H	Kringle-1
1GMO	H	PAN
1GNG	A	Protein-kinase
1GNG	B	Protein-kinase
1GNH	A	Pentraxin-PTX
1GNH	B	Pentraxin-PTX
1GNH	C	Pentraxin-PTX
1GNH	D	Pentraxin-PTX
1GNH	E	Pentraxin-PTX
1GNH	F	Pentraxin-PTX
1GNH	G	Pentraxin-PTX
1GNH	H	Pentraxin-PTX
1GNH	I	Pentraxin-PTX
1GNH	J	Pentraxin-PTX
1GNI	A	Albumin-1
1GNI	A	Albumin-2
1GNI	A	Albumin-3
1GNJ	A	Albumin-1
1GNJ	A	Albumin-2
1GNJ	A	Albumin-3
1GO4	A	HORMA
1GO4	B	HORMA
1GO4	C	HORMA
1GO4	D	HORMA
1GO4	E	HORMA
1GO4	F	HORMA
1GO4	G	HORMA
1GO4	H	HORMA
1GP9	A	Kringle-1
1GP9	A	PAN
1GP9	B	Kringle-1
1GP9	B	PAN
1GP9	C	Kringle-1
1GP9	C	PAN
1GP9	D	Kringle-1
1GP9	D	PAN
1GPZ	A	CUB-1
1GPZ	A	CUB-2
1GPZ	A	EGF-like-calcium-binding
1GPZ	A	Sushi-1
1GPZ	A	Sushi-2
1GPZ	B	CUB-1
1GPZ	B	CUB-2
1GPZ	B	EGF-like-calcium-binding
1GPZ	B	Sushi-1
1GPZ	B	Sushi-2
1GQ4	A	PDZ-1
1GQ5	A	PDZ-1
1GQM	A	EF-hand-1
[truncated: 92,432 more rows]
