# Supplementary material for: Comparative structural insights and functional analysis for the distinct unbound states of Human AGO proteins
Source: Sci Rep. 2025 Mar 19;15:9432. doi: 10.1038/s41598-025-91849-5 (PMC11923369; doi:10.1038/s41598-025-91849-5)
Supplement: Supplementary file 23 — Supplementary Information 11. [file 41598_2025_91849_MOESM23_ESM.zip › DATA_HL2REF_whole.csv]

structureId	chainId
10GS	A
10GS	B
11GS	A
11GS	B
121P	A
12CA	A
12GS	A
12GS	B
133L	A
134L	A
13GS	A
13GS	B
14GS	A
14GS	B
16GS	A
16GS	B
17GS	A
17GS	B
18GS	A
18GS	B
19GS	A
19GS	B
1A00	A
1A00	B
1A00	C
1A00	D
1A01	A
1A01	B
1A01	C
1A01	D
1A02	F
1A02	J
1A02	N
1A07	A
1A07	B
1A08	A
1A08	B
1A09	A
1A09	B
1A0L	A
1A0L	B
1A0L	C
1A0L	D
1A0N	A
1A0N	B
1A0U	A
1A0U	B
1A0U	C
1A0U	D
1A0Z	A
1A0Z	B
1A0Z	C
1A0Z	D
1A12	A
1A12	B
1A12	C
1A15	A
1A15	B
1A17	A
1A1A	A
1A1A	B
1A1B	A
1A1B	B
1A1C	A
1A1C	B
1A1E	A
1A1E	B
1A1M	A
1A1M	B
1A1M	C
1A1N	A
1A1N	B
1A1O	A
1A1O	B
1A1O	C
1A1U	A
1A1U	C
1A1W	A
1A1X	A
1A1Z	A
1A22	A
1A22	B
1A27	A
1A28	A
1A28	B
1A2B	A
1A2C	H
1A2C	I
1A2C	L
1A31	A
1A35	A
1A36	A
1A3B	H
1A3B	I
1A3B	L
1A3E	H
1A3E	I
1A3E	L
1A3K	A
1A3N	A
1A3N	B
1A3N	C
1A3N	D
1A3O	A
1A3O	B
1A3O	C
1A3O	D
1A3Q	A
1A3Q	B
1A3S	A
1A42	A
1A46	H
1A46	I
1A46	L
1A4I	A
1A4I	B
1A4P	A
1A4P	B
1A4R	A
1A4R	B
1A4V	A
1A4W	H
1A4W	I
1A4W	L
1A4Y	A
1A4Y	B
1A4Y	D
1A4Y	E
1A52	A
1A52	B
1A5E	A
1A5G	H
1A5G	I
1A5G	L
1A5H	A
1A5H	B
1A5H	C
1A5H	D
1A5R	A
1A5Y	A
1A61	H
1A61	I
1A61	L
1A66	A
1A6A	A
1A6A	B
1A6A	C
1A6Q	A
1A6Y	A
1A6Y	B
1A6Z	A
1A6Z	B
1A6Z	C
1A6Z	D
1A7A	A
1A7A	B
1A7C	A
1A7F	A
1A7F	B
1A7S	A
1A7X	A
1A7X	B
1A81	A
1A81	B
1A81	C
1A81	D
1A81	E
1A81	F
1A81	G
1A81	H
1A81	I
1A81	J
1A81	K
1A81	L
1A85	A
1A86	A
1A8E	A
1A8F	A
1A8J	H
1A8J	L
1A8M	A
1A8M	B
1A8M	C
1A93	A
1A93	B
1A9B	A
1A9B	B
1A9B	C
1A9B	D
1A9B	E
1A9B	F
1A9E	A
1A9E	B
1A9E	C
1A9N	A
1A9N	B
1A9N	C
1A9N	D
1A9U	A
1A9W	A
1A9W	C
1A9W	E
1A9W	F
1AA2	A
1AA9	A
1AAP	A
1AAP	B
1AAX	A
1AB2	A
1ABI	H
1ABI	I
1ABI	L
1ABJ	H
1ABJ	L
1ABW	A
1ABW	B
1ABW	D
1ABY	A
1ABY	B
1ABY	D
1AD0	A
1AD0	B
1AD0	C
1AD0	D
1AD5	A
1AD5	B
1AD6	A
1AD8	H
1AD8	I
1AD8	L
1AD9	A
1AD9	B
1AD9	H
1AD9	L
1ADQ	A
1ADQ	H
1ADQ	L
1ADS	A
1ADX	A
1ADZ	A
1AE5	A
1AE8	H
1AE8	I
1AE8	L
1AFE	H
1AFE	I
1AFE	L
1AFO	A
1AFO	B
1AGB	A
1AGB	B
1AGB	C
1AGC	A
1AGC	B
1AGC	C
1AGD	A
1AGD	B
1AGD	C
1AGE	A
1AGE	B
1AGE	C
1AGF	A
1AGF	B
1AGF	C
1AGN	A
1AGN	B
1AGN	C
1AGN	D
1AGP	A
1AGW	A
1AGW	B
1AH1	A
1AHT	H
1AHT	I
1AHT	L
1AHW	A
1AHW	B
1AHW	C
1AHW	D
1AHW	E
1AHW	F
1AI0	A
1AI0	B
1AI0	C
1AI0	D
1AI0	E
1AI0	F
1AI0	G
1AI0	H
1AI0	I
1AI0	J
1AI0	K
1AI0	L
1AI8	H
1AI8	I
1AI8	L
1AIE	A
1AII	A
1AIU	A
1AIX	H
1AIX	I
1AIX	L
1AIY	A
1AIY	B
1AIY	C
1AIY	D
1AIY	E
1AIY	F
1AIY	G
1AIY	H
1AIY	I
1AIY	J
1AIY	K
1AIY	L
1AJ7	H
1AJ7	L
1AJ9	A
1AJ9	B
1AJE	A
1AJJ	A
1AK4	A
1AK4	B
1AK4	C
1AK4	D
1AK6	A
1AKJ	A
1AKJ	B
1AKJ	C
1AKJ	D
1AKJ	E
1AKZ	A
1ALD	A
1ALE	A
1ALF	A
1ALU	A
1ALY	A
1AM4	A
1AM4	B
1AM4	C
1AM4	D
1AM4	E
1AM4	F
1AM6	A
1AM9	A
1AM9	B
1AM9	C
1AM9	D
1AMB	A
1AMC	A
1AML	A
1AN0	A
1AN0	B
1AN2	A
1AN4	A
1AN4	B
1ANG	A
1ANT	I
1ANT	L
1ANW	A
1ANW	B
1ANX	A
1ANX	B
1ANX	C
1AO3	A
1AO3	B
1AO6	A
1AO6	B
1AO7	A
1AO7	B
1AO7	C
1AO7	D
1AO7	E
1AOA	A
1AOS	A
1AOS	B
1AOT	F
1AOT	P
1AOU	F
1AOU	P
1AOX	A
1AOX	B
1AP4	A
1AP5	A
1AP5	B
1AP6	A
1AP6	B
1APJ	A
1APQ	A
1APY	A
1APY	B
1APY	C
1APY	D
1APZ	A
1APZ	B
1APZ	C
1APZ	D
1AQ1	A
1AQC	A
1AQC	B
1AQC	C
1AQC	D
1AQD	A
1AQD	B
1AQD	C
1AQD	D
1AQD	E
1AQD	F
1AQD	G
1AQD	H
1AQD	I
1AQD	J
1AQD	K
1AQD	L
1AQK	H
1AQK	L
1AQV	A
1AQV	B
1AQW	A
1AQW	B
1AQW	C
1AQW	D
1AQX	A
1AQX	B
1AQX	C
1AQX	D
1AR2	A
1ARK	A
1AS4	A
1AS4	B
1ATH	A
1ATH	B
1ATK	A
1ATU	A
1ATZ	A
1ATZ	B
1AU0	A
1AU1	A
1AU1	B
1AU2	A
1AU3	A
1AU4	A
1AU8	A
1AUC	A
1AUD	A
1AUE	A
1AUE	B
1AUI	A
1AUI	B
1AUK	A
1AUQ	A
1AUT	C
1AUT	L
1AV1	A
1AV1	B
1AV1	C
1AV1	D
1AV5	A
1AV5	B
1AVF	A
1AVF	J
1AVF	P
1AVF	Q
1AVH	A
1AVH	B
1AVN	A
1AVO	A
1AVO	B
1AVO	C
1AVO	D
1AVO	E
1AVO	F
1AVO	G
1AVO	H
1AVO	I
1AVO	J
1AVO	K
1AVO	L
1AVO	M
1AVO	N
1AVR	A
1AVZ	A
1AVZ	B
1AVZ	C
1AW0	A
1AWB	A
1AWB	B
1AWE	A
1AWF	H
1AWF	I
1AWF	L
1AWH	A
1AWH	B
1AWH	C
1AWH	D
1AWI	A
1AWI	B
1AWI	P
1AWO	A
1AWQ	A
1AWR	A
1AWR	B
1AWR	C
1AWR	D
1AWR	E
1AWR	F
1AWR	K
1AWS	A
1AWT	A
1AWT	B
1AWT	C
1AWT	D
1AWT	E
1AWT	F
1AWU	A
1AWV	A
1AWV	B
1AWV	C
1AWV	D
1AWV	E
1AWV	F
1AWV	G
1AWV	J
1AWV	K
1AWW	A
1AWX	A
1AWZ	A
1AX8	A
1AXC	A
1AXC	B
1AXC	C
1AXC	D
1AXC	E
1AXC	F
1AXI	A
1AXI	B
1AXM	A
1AXM	B
1AXM	C
1AXM	D
1AXM	E
1AXM	F
1AXN	A
1AXS	A
1AXS	B
1AXS	H
1AXS	L
1AY6	H
1AY6	I
1AY6	L
1AYE	A
1AYK	A
1AYP	A
1AYP	B
1AYP	C
1AYP	D
1AYP	E
1AYP	F
1AYU	A
1AYV	A
1AYW	A
1AZ1	A
1AZ2	A
1AZE	B
1AZG	A
1AZG	B
1AZM	A
1AZV	A
1AZV	B
1AZX	I
1AZX	L
1B08	A
1B08	B
1B08	C
1B09	A
1B09	B
1B09	C
1B09	D
1B09	E
1B0F	A
1B0G	A
1B0G	B
1B0G	C
1B0G	D
1B0G	E
1B0G	F
1B0L	A
1B0R	A
1B0R	B
1B0R	C
1B0W	A
1B0W	B
1B0W	C
1B1C	A
1B1E	A
1B1I	A
1B1J	A
1B22	A
1B2I	A
1B2T	A
1B2W	H
1B2W	L
1B2Y	A
1B34	A
1B34	B
1B38	A
1B39	A
1B3A	A
1B3A	B
1B3D	A
1B3D	B
1B3E	A
1B3J	A
1B3K	A
1B3K	B
1B3K	C
1B3K	D
1B3O	A
1B3O	B
1B3U	A
1B3U	B
1B41	A
1B41	B
1B47	A
1B47	B
1B47	C
1B4F	A
1B4F	B
1B4F	C
1B4F	D
1B4F	E
1B4F	F
1B4F	G
1B4F	H
1B4G	A
1B4I	A
1B4J	H
1B4J	L
1B4Q	A
1B4R	A
1B50	A
1B50	B
1B53	A
1B53	B
1B55	A
1B55	B
1B56	A
1B59	A
1B5G	H
1B5G	I
1B5G	L
1B5U	A
1B5V	A
1B5W	A
1B5X	A
1B5Y	A
1B5Z	A
1B5Z	B
1B64	A
1B68	A
1B6A	A
1B6C	A
1B6C	B
1B6C	C
1B6C	D
1B6C	E
1B6C	F
1B6C	G
1B6C	H
1B6D	A
1B6D	B
1B6E	A
1B6U	A
1B72	A
1B72	B
1B7L	A
1B7M	A
1B7N	A
1B7O	A
1B7P	A
1B7Q	A
1B7R	A
1B7S	A
1B7X	A
1B7X	B
1B86	A
1B86	B
1B86	C
1B86	D
1B8K	A
1B8M	A
1B8M	B
1B8Y	A
1B98	A
1B98	M
1B9E	A
1B9E	B
1B9E	C
1B9E	D
1B9G	A
1B9O	A
1BA4	A
1BA5	A
1BA6	A
1BA8	A
1BA8	B
1BA8	C
1BA9	A
1BAB	A
1BAB	B
1BAB	C
1BAB	D
1BAK	A
1BAS	A
1BB0	A
1BB0	B
1BB0	C
1BB3	A
1BB3	B
1BB4	A
1BB4	B
1BB5	A
1BB5	B
1BBB	A
1BBB	B
1BBB	C
1BBB	D
1BBC	A
1BBJ	A
1BBJ	B
1BBJ	H
1BBJ	L
1BBN	A
1BBO	A
1BBR	E
1BBR	F
1BBR	G
1BBR	H
1BBR	I
1BBR	J
1BBR	K
1BBR	L
1BBR	M
1BBR	N
1BBS	A
1BBS	B
1BBY	A
1BBZ	A
1BBZ	B
1BBZ	C
1BBZ	D
1BBZ	E
1BBZ	F
1BBZ	G
1BBZ	H
1BC7	C
1BC8	C
1BC9	A
1BCD	A
1BCI	A
1BCK	A
1BCN	A
1BCU	H
1BCU	I
1BCU	L
1BD2	A
1BD2	B
1BD2	C
1BD2	D
1BD2	E
1BD8	A
1BD9	A
1BD9	B
1BDA	A
1BDA	B
1BEH	A
1BEH	B
1BEN	A
1BEN	B
1BEN	C
1BEN	D
1BEY	H
1BEY	L
1BF5	A
1BF9	A
1BFB	A
1BFC	A
1BFF	A
1BFG	A
1BG2	A
1BGO	A
1BH0	A
1BH5	A
1BH5	B
1BH5	C
1BH5	D
1BH7	A
1BH8	A
1BH8	B
1BH9	A
1BH9	B
1BHD	A
1BHD	B
1BHF	A
1BHG	A
1BHG	B
1BHH	A
1BHH	B
1BHI	A
1BHO	1
1BHO	2
1BHQ	1
1BHQ	2
1BHS	A
1BHT	A
1BHT	B
1BHX	A
1BHX	B
1BHX	E
1BHX	F
1BI7	A
1BI7	B
1BI8	A
1BI8	B
1BI8	C
1BI8	D
1BIC	A
1BIJ	A
1BIJ	B
1BIJ	C
1BIJ	D
1BIK	A
1BIL	A
1BIL	B
1BIM	A
1BIM	B
1BIO	A
1BIW	A
1BIW	B
1BIX	A
1BJ1	H
1BJ1	J
1BJ1	K
1BJ1	L
1BJ1	V
1BJ1	W
1BJ4	A
1BJ5	A
1BJ8	A
1BJB	A
1BJC	A
1BJM	A
1BJM	B
1BJX	A
1BKA	A
1BKC	A
1BKC	C
1BKC	E
1BKC	I
1BKD	R
1BKD	S
1BKE	A
1BKF	A
1BKR	A
1BKZ	A
1BKZ	B
1BL1	A
1BL4	A
1BL4	B
1BL6	A
1BL7	A
1BLA	A
1BLD	A
1BLR	A
1BLX	A
1BLX	B
1BM0	A
1BM0	B
1BM2	A
1BM5	A
1BM6	A
1BM7	A
1BM7	B
1BMB	A
1BMB	I
1BMK	A
1BML	A
1BML	B
1BML	C
1BML	D
1BMM	H
1BMM	I
1BMM	L
1BMN	H
1BMN	I
1BMN	L
1BMO	A
1BMO	B
1BMP	A
1BMQ	A
1BMQ	B
1BMZ	A
1BMZ	B
1BN1	A
1BN3	A
1BN4	A
1BN5	A
1BND	A
1BND	B
1BNK	A
1BNL	A
1BNL	B
1BNL	C
1BNL	D
1BNM	A
1BNN	A
1BNQ	A
1BNT	A
1BNU	A
1BNV	A
1BNW	A
1BNX	A
1BO0	A
1BO1	A
1BO1	B
1BO9	A
1BOA	A
1BOE	A
1BOR	A
1BOY	A
1BOZ	A
1BP1	A
1BP3	A
1BP3	B
1BP5	A
1BP5	B
1BP5	C
1BP5	D
1BPV	A
1BPX	A
1BPY	A
1BPZ	A
1BQO	A
1BQO	B
1BQQ	M
1BQQ	T
1BQS	A
1BQT	A
1BQU	A
1BQU	B
1BR8	I
1BR8	L
1BR8	P
1BR9	A
1BRC	E
1BRC	I
1BRE	A
1BRE	B
1BRE	C
1BRE	D
1BRE	E
1BRE	F
1BRP	A
1BRQ	A
1BSI	A
1BSX	A
1BSX	B
1BSX	X
1BSX	Y
1BT6	A
1BT6	B
1BT6	C
1BT6	D
1BTJ	A
1BTJ	B
1BTK	A
1BTK	B
1BTQ	A
1BTR	A
1BTS	A
1BTT	A
1BU1	A
1BU1	B
1BU1	C
1BU1	D
1BU1	E
1BU1	F
1BU9	A
1BUH	A
1BUH	B
1BUI	A
1BUI	B
1BUI	C
1BUO	A
1BUV	M
1BUV	T
1BUW	A
1BUW	B
1BUW	C
1BUW	D
1BUY	A
1BV3	A
1BVK	A
1BVK	B
1BVK	C
1BVK	D
1BVK	E
1BVK	F
1BVL	A
1BVL	B
1BVL	C
1BVL	D
1BW6	A
1BWC	A
1BWN	A
1BWN	B
1BWW	A
1BWW	B
1BWX	A
1BX2	A
1BX2	B
1BX2	C
1BX2	D
1BX2	E
1BX2	F
1BX4	A
1BXL	A
1BXL	B
1BY1	A
1BY2	A
1BY4	A
1BY4	B
1BY4	C
1BY4	D
1BY6	A
1BY7	A
1BY8	A
1BYG	A
1BYQ	A
1BYW	A
1BZ0	A
1BZ0	B
1BZ0	C
1BZ0	D
1BZ1	A
1BZ1	B
1BZ1	C
1BZ1	D
1BZ4	A
1BZ8	A
1BZ8	B
1BZC	A
1BZD	A
1BZD	B
1BZE	A
1BZE	B
1BZG	A
1BZH	A
1BZJ	A
1BZK	A
1BZM	A
1BZS	A
1BZY	A
1BZY	B
1BZY	C
1BZY	D
1BZZ	A
1BZZ	B
1BZZ	C
1BZZ	D
1C07	A
1C0F	A
1C0F	S
1C0G	A
1C0G	S
1C15	A
1C16	A
1C16	B
1C16	C
1C16	D
1C16	E
1C16	F
1C16	G
1C16	H
1C1U	H
1C1U	I
1C1U	L
1C1V	H
1C1V	I
1C1V	L
1C1W	H
1C1W	I
1C1W	L
1C1Y	A
1C1Y	B
1C1Z	A
1C25	A
1C26	A
1C3D	A
1C3I	A
1C3I	B
1C3T	A
1C43	A
1C45	A
1C46	A
1C4U	1
1C4U	2
1C4U	3
1C4V	1
1C4V	2
1C4V	3
1C4Y	1
1C4Y	2
1C4Y	3
1C4Z	A
1C4Z	B
1C4Z	C
1C4Z	D
1C5B	H
1C5B	L
1C5C	H
1C5C	L
1C5G	A
1C5L	H
1C5L	I
1C5L	L
1C5M	D
1C5M	F
1C5N	H
1C5N	I
1C5N	L
1C5O	H
1C5O	I
1C5O	L
1C5W	A
1C5W	B
1C5X	A
1C5X	B
1C5Y	A
1C5Y	B
1C5Z	A
1C5Z	B
1C7B	A
1C7B	B
1C7B	C
1C7B	D
1C7C	A
1C7C	B
1C7C	D
1C7D	A
1C7D	B
1C7D	D
1C7P	A
1C7U	A
1C7U	B
1C83	A
1C84	A
1C85	A
1C86	A
1C87	A
1C88	A
1C8P	A
1C8Q	A
1C8T	A
1C8T	B
1C98	A
1C9A	A
1C9B	A
1C9B	B
1C9B	E
1C9B	F
1C9B	I
1C9B	J
1C9B	M
1C9B	N
1C9B	Q
1C9B	R
1C9H	A
1C9Q	A
1C9Y	A
1CA0	A
1CA0	B
1CA0	C
1CA0	D
1CA0	F
1CA0	G
1CA0	H
1CA0	I
1CA2	A
1CA3	A
1CA4	A
1CA4	B
1CA4	C
1CA4	D
1CA4	E
1CA4	F
1CA7	A
1CA7	B
1CA7	C
1CA8	A
1CA8	B
1CA8	C
1CA9	A
1CA9	B
1CA9	C
1CA9	D
1CA9	E
1CA9	F
1CA9	G
1CA9	H
1CAH	A
1CAI	A
1CAJ	A
1CAK	A
1CAL	A
1CAM	A
1CAN	A
1CAO	A
1CAQ	A
1CAY	A
1CAZ	A
1CB0	A
1CB3	A
1CB5	A
1CB5	B
1CB5	C
1CB6	A
1CBL	A
1CBL	B
1CBL	C
1CBL	D
1CBM	A
1CBM	B
1CBM	C
1CBM	D
1CBQ	A
1CBS	A
1CC0	A
1CC0	C
1CC0	E
1CC0	F
1CCS	A
1CCT	A
1CCU	A
1CCZ	A
1CD0	A
1CD0	B
1CD9	A
1CD9	B
1CD9	C
1CD9	D
1CDB	A
1CDH	A
1CDI	A
1CDJ	A
1CDK	A
1CDK	B
1CDK	I
1CDK	J
1CDL	A
1CDL	B
1CDL	C
1CDL	D
1CDL	E
1CDL	F
1CDL	G
1CDL	H
1CDQ	A
1CDR	A
1CDS	A
1CDU	A
1CDW	A
1CDY	A
1CDZ	A
1CE1	H
1CE1	L
1CE6	A
1CE6	B
1CE6	C
1CEA	A
1CEA	B
1CEB	A
1CEB	B
1CEE	A
1CEE	B
1CF0	A
1CF0	B
1CF0	C
1CF4	A
1CF4	B
1CF7	A
1CF7	B
1CFA	A
1CFF	A
1CFF	B
1CFG	A
1CFH	A
1CFI	A
1CG6	A
1CG9	A
1CG9	B
1CG9	C
1CGE	A
1CGF	A
1CGF	B
1CGH	A
1CGI	E
1CGI	I
1CGJ	E
1CGJ	I
1CGL	A
1CGL	B
1CGQ	A
1CGQ	B
1CGQ	C
1CH4	A
1CH4	B
1CH4	C
1CH4	D
1CI4	A
1CI4	B
1CI5	A
1CI6	A
1CI6	B
1CIL	A
1CIM	A
1CIN	A
1CIZ	A
1CJ1	A
1CJ1	B
1CJ1	C
1CJ1	D
1CJ1	E
1CJ1	F
1CJ1	G
1CJ1	H
1CJ1	I
1CJ1	J
1CJ1	K
1CJ1	L
1CJ6	A
1CJ7	A
1CJ8	A
1CJ9	A
1CJF	A
1CJF	B
1CJF	C
1CJF	D
1CJL	A
1CJM	A
1CJY	A
1CJY	B
1CK7	A
1CKB	A
1CKB	B
1CKC	A
1CKD	A
1CKF	A
1CKG	A
1CKG	B
1CKH	A
1CKL	A
1CKL	B
1CKL	C
1CKL	D
1CKL	E
1CKL	F
1CKP	A
1CKS	A
1CKS	B
1CKS	C
1CL3	A
1CLL	A
1CLS	A
1CLS	B
1CLS	C
1CLS	D
1CLU	A
1CLY	H
1CLY	L
1CM0	A
1CM0	B
1CM8	A
1CM8	B
1CMI	A
1CMI	B
1CMI	C
1CMI	D
1CMK	E
1CMK	I
1CMO	A
1CMX	A
1CMX	B
1CMX	C
1CMX	D
1CMY	A
1CMY	B
1CMY	C
1CMY	D
1CMZ	A
1CN4	A
1CN4	B
1CN4	C
1CNB	A
1CNC	A
1CNG	A
1CNH	A
1CNI	A
1CNJ	A
1CNK	A
1CNT	1
1CNT	2
1CNT	3
1CNT	4
1CNW	A
1CNX	A
1CNY	A
1CO1	A
1COH	A
1COH	B
1COH	C
1COH	D
1COK	A
1CP3	A
1CP3	B
1CPU	A
1CQ0	A
1CQG	A
1CQG	B
1CQH	A
1CQH	B
1CQP	A
1CQP	B
1CQR	A
1CQR	B
1CQT	A
1CQT	B
1CQT	I
1CQT	J
1CR8	A
1CRA	A
1CRM	A
1CRP	A
1CRQ	A
1CRR	A
1CS3	A
1CS8	A
1CS9	A
1CSB	A
1CSB	B
1CSB	D
1CSB	E
1CSG	A
1CSG	B
1CSK	A
1CSK	B
1CSK	C
1CSK	D
1CSY	A
1CSZ	A
1CT6	A
1CTP	E
1CTP	I
1CTQ	A
1CTR	A
1CV9	A
1CVA	A
1CVB	A
1CVC	A
1CVD	A
1CVE	A
1CVF	A
1CVH	A
1CVI	A
1CVI	B
1CVI	C
1CVI	D
1CVJ	A
1CVJ	B
1CVJ	C
1CVJ	D
1CVJ	E
1CVJ	F
1CVJ	G
1CVJ	H
1CVS	A
1CVS	B
1CVS	C
1CVS	D
1CVW	H
1CVW	L
1CW3	A
1CW3	B
1CW3	C
1CW3	D
1CW3	E
1CW3	F
1CW3	G
1CW3	H
1CWA	A
1CWB	A
1CWC	A
1CWD	L
1CWD	P
1CWE	A
1CWE	B
1CWE	C
1CWF	A
1CWH	A
1CWI	A
1CWJ	A
1CWK	A
1CWL	A
1CWM	A
1CWO	A
1CWR	A
1CWS	A
1CWT	A
1CWW	A
1CX8	A
1CX8	B
1CX8	C
1CX8	D
1CX8	E
1CX8	F
1CX8	G
1CX8	H
1CXP	A
1CXP	B
1CXP	C
1CXP	D
1CXW	A
1CXZ	A
1CXZ	B
1CY5	A
1CYL	A
1CYN	A
1CYU	A
1CYV	A
1CZ8	H
1CZ8	L
1CZ8	V
1CZ8	W
1CZ8	X
1CZ8	Y
1CZA	N
1CZM	A
1CZS	A
1CZT	A
1CZV	A
1CZV	B
1CZY	A
1CZY	B
1CZY	C
1CZZ	A
1CZZ	B
1CZZ	C
1CZZ	D
1CZZ	E
1D00	A
1D00	B
1D00	C
1D00	D
1D00	E
1D00	F
1D00	G
1D00	H
1D01	A
1D01	B
1D01	C
1D01	D
1D01	E
1D01	F
1D01	G
1D01	H
1D01	I
1D0A	A
1D0A	B
1D0A	C
1D0A	D
1D0A	E
1D0A	F
1D0G	A
1D0G	B
1D0G	D
1D0G	R
1D0G	S
1D0G	T
1D0J	A
1D0J	B
1D0J	C
1D0J	D
1D0J	E
1D0J	F
1D0R	A
1D1J	A
1D1J	B
1D1J	C
1D1J	D
1D1S	A
1D1S	B
1D1S	C
1D1S	D
1D1T	A
1D1T	B
1D1T	C
1D1T	D
1D1Z	A
1D1Z	B
1D1Z	C
1D1Z	D
1D2B	A
1D2J	A
1D2L	A
1D2Q	A
1D2Q	B
1D2S	A
1D2V	A
1D2V	B
1D2V	C
1D2V	D
1D3B	A
1D3B	B
1D3B	C
1D3B	D
1D3B	E
1D3B	F
1D3B	G
1D3B	H
1D3B	I
1D3B	J
1D3B	K
1D3B	L
1D3D	A
1D3D	B
1D3D	H
1D3G	A
1D3H	A
1D3K	A
1D3P	A
1D3P	B
1D3P	H
1D3Q	A
1D3Q	B
1D3Q	H
1D3T	A
1D3T	B
1D3T	H
1D3Z	A
1D4A	A
1D4A	B
1D4A	C
1D4A	D
1D4B	A
1D4N	A
1D4P	A
1D4P	B
1D4P	H
1D4T	A
1D4T	B
1D4U	A
1D4V	A
1D4V	B
1D4W	A
1D4W	B
1D4W	C
1D4W	D
1D4X	A
1D4X	G
1D5B	A
1D5B	B
1D5B	H
1D5B	L
1D5F	A
1D5F	B
1D5F	C
1D5G	A
1D5G	B
1D5I	H
1D5I	L
1D5J	A
1D5J	B
1D5L	A
1D5L	B
1D5L	C
1D5L	D
1D5M	A
1D5M	B
1D5M	C
1D5R	A
1D5S	A
1D5S	B
1D5V	A
1D5X	A
1D5X	B
1D5X	C
1D5Z	A
1D5Z	B
1D5Z	C
1D6E	A
1D6E	B
1D6E	C
1D6G	B
1D6N	A
1D6N	B
1D6O	A
1D6O	B
1D6P	A
1D6Q	A
1D6V	H
1D6V	L
1D6W	A
1D6W	I
1D7H	A
1D7H	B
1D7I	A
1D7I	B
1D7J	A
1D7J	B
1D7K	A
1D7K	B
1D7P	M
1D7Q	A
1D7Q	B
1D7W	A
1D7W	B
1D7W	C
1D7W	D
1D7X	A
1D7X	B
1D8D	A
1D8D	B
1D8D	P
1D8E	A
1D8E	B
1D8E	P
1D8F	A
1D8F	B
1D8J	A
1D8K	A
1D8M	A
1D8M	B
1D9I	A
1D9I	I
1D9N	A
1DAN	H
1DAN	L
1DAN	T
1DAN	U
1DB1	A
1DB2	A
1DB2	B
1DB4	A
1DB5	A
1DBH	A
1DC2	A
1DCA	A
1DCB	A
1DCL	A
1DCL	B
1DCY	A
1DD1	A
1DD1	B
1DD1	C
1DDF	A
1DDJ	A
1DDJ	B
1DDJ	C
1DDJ	D
1DE4	A
1DE4	B
1DE4	C
1DE4	D
1DE4	E
1DE4	F
1DE4	G
1DE4	H
1DE4	I
1DE7	A
1DE7	H
1DE7	J
1DE7	K
1DE7	L
1DE8	A
1DE8	B
1DE9	A
1DE9	B
1DEB	A
1DEB	B
1DEE	A
1DEE	B
1DEE	C
1DEE	D
1DEE	E
1DEE	F
1DEE	G
1DEE	H
1DEH	A
1DEH	B
1DEJ	A
1DEJ	S
1DEU	A
1DEU	B
1DEV	A
1DEV	B
1DEV	C
1DEV	D
1DEW	A
1DEW	B
1DFB	H
1DFB	L
1DFC	A
1DFC	B
1DFN	A
1DFN	B
1DFP	A
1DFP	B
1DFV	A
1DFV	B
1DFW	A
1DG3	A
1DG6	A
1DGB	A
1DGB	B
1DGB	C
1DGB	D
1DGF	A
1DGF	B
1DGF	C
1DGF	D
1DGG	A
1DGG	B
1DGG	C
1DGG	D
1DGH	A
1DGH	B
1DGH	C
1DGH	D
1DGK	N
1DGN	A
1DGQ	A
1DHF	A
1DHF	B
1DHS	A
1DHT	A
1DI3	A
1DI4	A
1DI5	A
1DI8	A
1DI9	A
1DIA	A
1DIA	B
1DIB	A
1DIB	B
1DIC	A
1DIG	A
1DIG	B
1DIT	H
1DIT	L
1DIT	P
1DJL	A
1DJL	B
1DJS	A
1DJS	B
1DK8	A
1DKE	A
1DKE	B
1DKE	C
1DKE	D
1DKF	A
1DKF	B
1DKS	A
1DKS	B
1DKT	A
1DKT	B
1DL6	A
1DLE	A
1DLE	B
1DLH	A
1DLH	B
1DLH	C
1DLH	D
1DLH	E
1DLH	F
1DLR	A
1DLS	A
1DM2	A
1DM4	A
1DM4	B
1DM4	C
1DMT	A
1DMW	A
1DN0	A
1DN0	B
1DN0	C
1DN0	D
1DN2	A
1DN2	B
1DN2	E
1DN2	F
1DN3	A
1DNC	A
1DNG	A
1DNU	A
1DNU	B
1DNU	C
1DNU	D
1DNW	A
1DNW	B
1DNW	C
1DNW	D
1DO5	A
1DO5	B
1DO5	C
1DO5	D
1DO8	A
1DO8	B
1DO8	C
1DO8	D
1DOA	A
1DOA	B
1DOJ	A
1DOJ	B
1DOK	A
1DOK	B
1DOL	A
1DOM	A
1DOM	B
1DON	A
1DON	B
1DP7	P
1DPF	A
1DPK	A
1DPQ	A
1DPT	A
1DPT	B
1DPT	C
1DPU	A
1DPU	B
1DQ8	A
1DQ8	B
1DQ8	C
1DQ8	D
1DQ9	A
1DQ9	B
1DQ9	C
1DQ9	D
1DQA	A
1DQA	B
1DQA	C
1DQA	D
1DQB	A
1DQL	H
1DQL	L
1DR9	A
1DRF	A
1DRZ	A
1DS5	A
1DS5	B
1DS5	C
1DS5	D
1DS5	E
1DS5	F
1DS5	G
1DS5	H
1DS6	A
1DS6	B
1DSN	A
1DST	A
1DSU	A
1DSU	B
1DSW	A
1DSZ	A
1DSZ	B
1DT4	A
1DT7	A
1DT7	B
1DT7	X
1DT7	Y
1DT9	A
1DTD	A
1DTD	B
1DTG	A
1DTJ	A
1DTJ	B
1DTJ	C
1DTJ	D
1DTW	A
1DTW	B
1DU3	A
1DU3	C
1DU3	D
1DU3	E
1DU3	F
1DU3	G
1DU3	H
1DU3	I
1DU3	J
1DU3	K
1DU3	L
[truncated: 180,686 more rows]
