# Supplementary material for: Comparative structural insights and functional analysis for the distinct unbound states of Human AGO proteins
Source: Sci Rep. 2025 Mar 19;15:9432. doi: 10.1038/s41598-025-91849-5 (PMC11923369; doi:10.1038/s41598-025-91849-5)
Supplement: Supplementary file 24 — Supplementary Information 12. [file 41598_2025_91849_MOESM24_ESM.zip]

Archive with 535 entries (490 files):
- 4KREp_A_mdwhole_AF4REF/
- 4KREp_A_mdwhole_AF4REF/candidates/
- 4KREp_A_mdwhole_AF4REF/candidates/4KREp_A-data.csv
- 4KREp_A_mdwhole_AF4REF/candidates/4KREp_A-merged-cluster.csv
- 4KREp_A_mdwhole_AF4REF/candidates/4KREp_A-merged-enriched.csv
- 4KREp_A_mdwhole_AF4REF/candidates/4KREp_A-merged-enriched_eval.csv
- 4KREp_A_mdwhole_AF4REF/candidates/4KREp_A-merged-enriched_eval_full.csv
- 4KREp_A_mdwhole_AF4REF/candidates/4KREp_A-merged-enriched_eval_report.html
- 4KREp_A_mdwhole_AF4REF/candidates/4KREp_A-merged-enriched_full.csv
- 4KREp_A_mdwhole_AF4REF/candidates/4KREp_A-merged-filtered.csv
- 4KREp_A_mdwhole_AF4REF/candidates/4KREp_A-merged-h-enriched.csv
- 4KREp_A_mdwhole_AF4REF/candidates/4KREp_A-merged-h-enriched_report.html
- 4KREp_A_mdwhole_AF4REF/candidates/4KREp_A-merged-notenriched.csv
- 4KREp_A_mdwhole_AF4REF/candidates/4KREp_A-merged-notenriched_report.html
- 4KREp_A_mdwhole_AF4REF/go/
- 4KREp_A_mdwhole_AF4REF/go/4KREp_A-alignments.dict
- 4KREp_A_mdwhole_AF4REF/go/4KREp_A-go-aggregate.dict
- 4KREp_A_mdwhole_AF4REF/go/4KREp_A_biologicalProcess-go-aggregate.csv
- 4KREp_A_mdwhole_AF4REF/go/4KREp_A_cellularComponent-go-aggregate.csv
- 4KREp_A_mdwhole_AF4REF/go/4KREp_A_mitot_mitosis_7bedd80c00a949cdb7afa7a9f8f82984-pres.csv
- 4KREp_A_mdwhole_AF4REF/go/4KREp_A_mitot_mitosis_7bedd80c00a949cdb7afa7a9f8f82984-pres_full.csv
- 4KREp_A_mdwhole_AF4REF/go/4KREp_A_mitot_mitosis_7bedd80c00a949cdb7afa7a9f8f82984-pres_report.html
- 4KREp_A_mdwhole_AF4REF/go/4KREp_A_mitot_mitosis_7bedd80c00a949cdb7afa7a9f8f82984.log
- 4KREp_A_mdwhole_AF4REF/go/4KREp_A_mitot_mitosis_7bedd80c00a949cdb7afa7a9f8f82984.png
- 4KREp_A_mdwhole_AF4REF/go/4KREp_A_mitot_mitosis_7bedd80c00a949cdb7afa7a9f8f82984_common_interactions.tsv
- 4KREp_A_mdwhole_AF4REF/go/4KREp_A_mitot_mitosis_7bedd80c00a949cdb7afa7a9f8f82984_interactor_count.tsv
- 4KREp_A_mdwhole_AF4REF/go/4KREp_A_molecularFunction-go-aggregate.csv
- 4KREp_A_mdwhole_AF4REF/metrics/
- 4KREp_A_mdwhole_AF4REF/metrics/4KREp_A_b-phipsi.csv
- 4KREp_A_mdwhole_AF4REF/metrics/4KREp_A_t-alpha.csv
- 4KREp_A_mdwhole_AF4REF/metrics/4KREp_A_w-rdist.csv
- 4KREp_A_mdwhole_AF4REF/plots/
- 4KREp_A_mdwhole_AF4REF/plots/4KREp_A-2Dfold_coverage.png
- 4KREp_A_mdwhole_AF4REF/plots/4KREp_A-Eukaryota-tree.png
- 4KREp_A_mdwhole_AF4REF/plots/4KREp_A-UMAP.npy
- 4KREp_A_mdwhole_AF4REF/plots/4KREp_A-UMAP.png
- 4KREp_A_mdwhole_AF4REF/plots/4KREp_A-wordcloud.png
- 4KREp_A_mdwhole_AF4REF/plots/4KREp_A_1D-identity.pdf
- 4KREp_A_mdwhole_AF4REF/plots/4KREp_A_1D-identity.png
- 4KREp_A_mdwhole_AF4REF/plots/4KREp_A_2D-identity.pdf
- 4KREp_A_mdwhole_AF4REF/plots/4KREp_A_2D-identity.png
- 4KREp_A_mdwhole_AF4REF/plots/4KREp_A_3D-score.pdf
- 4KREp_A_mdwhole_AF4REF/plots/4KREp_A_3D-score.png
- 4KREp_A_mdwhole_AF4REF/plots/4KREp_A_3UTR-identity.pdf
- 4KREp_A_mdwhole_AF4REF/plots/4KREp_A_3UTR-identity.png
- 4KREp_A_mdwhole_AF4REF/plots/4KREp_A_5UTR-identity.pdf
- 4KREp_A_mdwhole_AF4REF/plots/4KREp_A_5UTR-identity.png
- 4KREp_A_mdwhole_AF4REF/plots/4KREp_A_biologicalProcessSim.pdf
- 4KREp_A_mdwhole_AF4REF/plots/4KREp_A_biologicalProcessSim.png
- 4KREp_A_mdwhole_AF4REF/plots/4KREp_A_CDS-identity.pdf
- 4KREp_A_mdwhole_AF4REF/plots/4KREp_A_CDS-identity.png
- 4KREp_A_mdwhole_AF4REF/plots/4KREp_A_cellularComponentSim.pdf
- 4KREp_A_mdwhole_AF4REF/plots/4KREp_A_cellularComponentSim.png
- 4KREp_A_mdwhole_AF4REF/plots/4KREp_A_chemSim.pdf
- 4KREp_A_mdwhole_AF4REF/plots/4KREp_A_chemSim.png
- 4KREp_A_mdwhole_AF4REF/plots/4KREp_A_molecularFunctionSim.pdf
- 4KREp_A_mdwhole_AF4REF/plots/4KREp_A_molecularFunctionSim.png
- 4KREp_A_mdwhole_HL2REF/
- 4KREp_A_mdwhole_HL2REF/candidates/
- 4KREp_A_mdwhole_HL2REF/candidates/4KREp_A-data.csv
- 4KREp_A_mdwhole_HL2REF/candidates/4KREp_A-merged-allclusters.csv
- 4KREp_A_mdwhole_HL2REF/candidates/4KREp_A-merged-cluster.csv
- 4KREp_A_mdwhole_HL2REF/candidates/4KREp_A-merged-enriched.csv
- 4KREp_A_mdwhole_HL2REF/candidates/4KREp_A-merged-enriched_eval.csv
- 4KREp_A_mdwhole_HL2REF/candidates/4KREp_A-merged-enriched_eval_full.csv
- 4KREp_A_mdwhole_HL2REF/candidates/4KREp_A-merged-enriched_eval_report.html
- 4KREp_A_mdwhole_HL2REF/candidates/4KREp_A-merged-enriched_full.csv
- 4KREp_A_mdwhole_HL2REF/candidates/4KREp_A-merged-filtered.csv
- 4KREp_A_mdwhole_HL2REF/candidates/4KREp_A-merged-h-enriched.csv
- 4KREp_A_mdwhole_HL2REF/candidates/4KREp_A-merged-h-enriched_report.html
- 4KREp_A_mdwhole_HL2REF/candidates/4KREp_A-merged-notenriched.csv
- 4KREp_A_mdwhole_HL2REF/candidates/4KREp_A-merged-notenriched_report.html
- 4KREp_A_mdwhole_HL2REF/go/
- 4KREp_A_mdwhole_HL2REF/go/4KREp_A-alignments.dict
- 4KREp_A_mdwhole_HL2REF/go/4KREp_A-go-aggregate.dict
- 4KREp_A_mdwhole_HL2REF/go/4KREp_A_biologicalProcess-go-aggregate.csv
- 4KREp_A_mdwhole_HL2REF/go/4KREp_A_cellularComponent-go-aggregate.csv
- 4KREp_A_mdwhole_HL2REF/go/4KREp_A_mitot_mitosis_de7538da1f7844b2a2310efe4413d0e5-pres.csv
- 4KREp_A_mdwhole_HL2REF/go/4KREp_A_mitot_mitosis_de7538da1f7844b2a2310efe4413d0e5-pres_full.csv
- 4KREp_A_mdwhole_HL2REF/go/4KREp_A_mitot_mitosis_de7538da1f7844b2a2310efe4413d0e5-pres_report.html
- 4KREp_A_mdwhole_HL2REF/go/4KREp_A_mitot_mitosis_de7538da1f7844b2a2310efe4413d0e5.log
- 4KREp_A_mdwhole_HL2REF/go/4KREp_A_mitot_mitosis_de7538da1f7844b2a2310efe4413d0e5.png
- 4KREp_A_mdwhole_HL2REF/go/4KREp_A_mitot_mitosis_de7538da1f7844b2a2310efe4413d0e5_common_interactions.tsv
- 4KREp_A_mdwhole_HL2REF/go/4KREp_A_mitot_mitosis_de7538da1f7844b2a2310efe4413d0e5_interactor_count.tsv
- 4KREp_A_mdwhole_HL2REF/go/4KREp_A_molecularFunction-go-aggregate.csv
- 4KREp_A_mdwhole_HL2REF/metrics/
- 4KREp_A_mdwhole_HL2REF/metrics/4KREp_A_b-phipsi.csv
- 4KREp_A_mdwhole_HL2REF/metrics/4KREp_A_t-alpha.csv
- 4KREp_A_mdwhole_HL2REF/metrics/4KREp_A_w-rdist.csv
- 4KREp_A_mdwhole_HL2REF/plots/
- 4KREp_A_mdwhole_HL2REF/plots/4KREp_A-2Dfold_coverage.png
- 4KREp_A_mdwhole_HL2REF/plots/4KREp_A-Bacteria-tree.png
- 4KREp_A_mdwhole_HL2REF/plots/4KREp_A-clusters-initial.png
- 4KREp_A_mdwhole_HL2REF/plots/4KREp_A-clusters.png
- 4KREp_A_mdwhole_HL2REF/plots/4KREp_A-Eukaryota-tree.png
- 4KREp_A_mdwhole_HL2REF/plots/4KREp_A-UMAP.npy
- 4KREp_A_mdwhole_HL2REF/plots/4KREp_A-UMAP.png
- 4KREp_A_mdwhole_HL2REF/plots/4KREp_A-wordcloud.png
- 4KREp_A_mdwhole_HL2REF/plots/4KREp_A_1D-identity.pdf
- 4KREp_A_mdwhole_HL2REF/plots/4KREp_A_1D-identity.png
- 4KREp_A_mdwhole_HL2REF/plots/4KREp_A_2D-identity.pdf
- 4KREp_A_mdwhole_HL2REF/plots/4KREp_A_2D-identity.png
- 4KREp_A_mdwhole_HL2REF/plots/4KREp_A_3D-score.pdf
- 4KREp_A_mdwhole_HL2REF/plots/4KREp_A_3D-score.png
- 4KREp_A_mdwhole_HL2REF/plots/4KREp_A_3UTR-identity.pdf
- 4KREp_A_mdwhole_HL2REF/plots/4KREp_A_3UTR-identity.png
- 4KREp_A_mdwhole_HL2REF/plots/4KREp_A_5UTR-identity.pdf
- 4KREp_A_mdwhole_HL2REF/plots/4KREp_A_5UTR-identity.png
- 4KREp_A_mdwhole_HL2REF/plots/4KREp_A_biologicalProcessSim.pdf
- 4KREp_A_mdwhole_HL2REF/plots/4KREp_A_biologicalProcessSim.png
- 4KREp_A_mdwhole_HL2REF/plots/4KREp_A_CDS-identity.pdf
- 4KREp_A_mdwhole_HL2REF/plots/4KREp_A_CDS-identity.png
- 4KREp_A_mdwhole_HL2REF/plots/4KREp_A_cellularComponentSim.pdf
- 4KREp_A_mdwhole_HL2REF/plots/4KREp_A_cellularComponentSim.png
- 4KREp_A_mdwhole_HL2REF/plots/4KREp_A_chemSim.pdf
- 4KREp_A_mdwhole_HL2REF/plots/4KREp_A_chemSim.png
- 4KREp_A_mdwhole_HL2REF/plots/4KREp_A_molecularFunctionSim.pdf
- 4KREp_A_mdwhole_HL2REF/plots/4KREp_A_molecularFunctionSim.png
- 4Z4Dp_A_mddomain_HL2REF/
- 4Z4Dp_A_mddomain_HL2REF/candidates/
- 4Z4Dp_A_mddomain_HL2REF/candidates/4Z4Dp_A_Piwi-data.csv
- 4Z4Dp_A_mddomain_HL2REF/candidates/4Z4Dp_A_Piwi-merged-allclusters.csv
- 4Z4Dp_A_mddomain_HL2REF/candidates/4Z4Dp_A_Piwi-merged-cluster.csv
- 4Z4Dp_A_mddomain_HL2REF/candidates/4Z4Dp_A_Piwi-merged-enriched.csv
- 4Z4Dp_A_mddomain_HL2REF/candidates/4Z4Dp_A_Piwi-merged-enriched_eval.csv
- 4Z4Dp_A_mddomain_HL2REF/candidates/4Z4Dp_A_Piwi-merged-enriched_eval_full.csv
- 4Z4Dp_A_mddomain_HL2REF/candidates/4Z4Dp_A_Piwi-merged-enriched_eval_report.html
- 4Z4Dp_A_mddomain_HL2REF/candidates/4Z4Dp_A_Piwi-merged-enriched_full.csv
- 4Z4Dp_A_mddomain_HL2REF/candidates/4Z4Dp_A_Piwi-merged-filtered.csv
- 4Z4Dp_A_mddomain_HL2REF/candidates/4Z4Dp_A_Piwi-merged-h-enriched.csv
- 4Z4Dp_A_mddomain_HL2REF/candidates/4Z4Dp_A_Piwi-merged-notenriched.csv
- 4Z4Dp_A_mddomain_HL2REF/candidates/4Z4Dp_A_Piwi-merged-notenriched_report.html
- 4Z4Dp_A_mddomain_HL2REF/go/
- 4Z4Dp_A_mddomain_HL2REF/go/4Z4Dp_A_Piwi-alignments.dict
- 4Z4Dp_A_mddomain_HL2REF/go/4Z4Dp_A_Piwi-go-aggregate.dict
- 4Z4Dp_A_mddomain_HL2REF/go/4Z4Dp_A_Piwi_biologicalProcess-go-aggregate.csv
- 4Z4Dp_A_mddomain_HL2REF/go/4Z4Dp_A_Piwi_cellularComponent-go-aggregate.csv
- 4Z4Dp_A_mddomain_HL2REF/go/4Z4Dp_A_Piwi_mitot_mitosis_e8649561789a4b21afe18d44787a2120-pres.csv
- 4Z4Dp_A_mddomain_HL2REF/go/4Z4Dp_A_Piwi_mitot_mitosis_e8649561789a4b21afe18d44787a2120-pres_full.csv
- 4Z4Dp_A_mddomain_HL2REF/go/4Z4Dp_A_Piwi_mitot_mitosis_e8649561789a4b21afe18d44787a2120-pres_report.html
- 4Z4Dp_A_mddomain_HL2REF/go/4Z4Dp_A_Piwi_mitot_mitosis_e8649561789a4b21afe18d44787a2120.log
- 4Z4Dp_A_mddomain_HL2REF/go/4Z4Dp_A_Piwi_mitot_mitosis_e8649561789a4b21afe18d44787a2120.png
- 4Z4Dp_A_mddomain_HL2REF/go/4Z4Dp_A_Piwi_mitot_mitosis_e8649561789a4b21afe18d44787a2120_common_interactions.tsv
- 4Z4Dp_A_mddomain_HL2REF/go/4Z4Dp_A_Piwi_mitot_mitosis_e8649561789a4b21afe18d44787a2120_interactor_count.tsv
- 4Z4Dp_A_mddomain_HL2REF/go/4Z4Dp_A_Piwi_molecularFunction-go-aggregate.csv
- 4Z4Dp_A_mddomain_HL2REF/metrics/
- 4Z4Dp_A_mddomain_HL2REF/metrics/4Z4Dp_A_Piwi_b-phipsi.csv
- 4Z4Dp_A_mddomain_HL2REF/metrics/4Z4Dp_A_Piwi_t-alpha.csv
- 4Z4Dp_A_mddomain_HL2REF/metrics/4Z4Dp_A_Piwi_w-rdist.csv
- 4Z4Dp_A_mddomain_HL2REF/plots/
- 4Z4Dp_A_mddomain_HL2REF/plots/4Z4Dp_A_Piwi-2Dfold_coverage.png
- 4Z4Dp_A_mddomain_HL2REF/plots/4Z4Dp_A_Piwi-clusters-initial.png
- 4Z4Dp_A_mddomain_HL2REF/plots/4Z4Dp_A_Piwi-clusters.png
- 4Z4Dp_A_mddomain_HL2REF/plots/4Z4Dp_A_Piwi-Eukaryota-tree.png
- 4Z4Dp_A_mddomain_HL2REF/plots/4Z4Dp_A_Piwi-UMAP.npy
- 4Z4Dp_A_mddomain_HL2REF/plots/4Z4Dp_A_Piwi-UMAP.png
- 4Z4Dp_A_mddomain_HL2REF/plots/4Z4Dp_A_Piwi-wordcloud.png
- 4Z4Dp_A_mddomain_HL2REF/plots/4Z4Dp_A_Piwi_1D-identity.pdf
- 4Z4Dp_A_mddomain_HL2REF/plots/4Z4Dp_A_Piwi_1D-identity.png
- 4Z4Dp_A_mddomain_HL2REF/plots/4Z4Dp_A_Piwi_2D-identity.pdf
- 4Z4Dp_A_mddomain_HL2REF/plots/4Z4Dp_A_Piwi_2D-identity.png
- 4Z4Dp_A_mddomain_HL2REF/plots/4Z4Dp_A_Piwi_3D-score.pdf
- 4Z4Dp_A_mddomain_HL2REF/plots/4Z4Dp_A_Piwi_3D-score.png
- 4Z4Dp_A_mddomain_HL2REF/plots/4Z4Dp_A_Piwi_3UTR-identity.pdf
- 4Z4Dp_A_mddomain_HL2REF/plots/4Z4Dp_A_Piwi_3UTR-identity.png
- 4Z4Dp_A_mddomain_HL2REF/plots/4Z4Dp_A_Piwi_5UTR-identity.pdf
- 4Z4Dp_A_mddomain_HL2REF/plots/4Z4Dp_A_Piwi_5UTR-identity.png
- 4Z4Dp_A_mddomain_HL2REF/plots/4Z4Dp_A_Piwi_biologicalProcessSim.pdf
- 4Z4Dp_A_mddomain_HL2REF/plots/4Z4Dp_A_Piwi_biologicalProcessSim.png
- 4Z4Dp_A_mddomain_HL2REF/plots/4Z4Dp_A_Piwi_CDS-identity.pdf
- 4Z4Dp_A_mddomain_HL2REF/plots/4Z4Dp_A_Piwi_CDS-identity.png
- 4Z4Dp_A_mddomain_HL2REF/plots/4Z4Dp_A_Piwi_cellularComponentSim.pdf
- 4Z4Dp_A_mddomain_HL2REF/plots/4Z4Dp_A_Piwi_cellularComponentSim.png
- 4Z4Dp_A_mddomain_HL2REF/plots/4Z4Dp_A_Piwi_chemSim.pdf
- 4Z4Dp_A_mddomain_HL2REF/plots/4Z4Dp_A_Piwi_chemSim.png
- 4Z4Dp_A_mddomain_HL2REF/plots/4Z4Dp_A_Piwi_molecularFunctionSim.pdf
- 4Z4Dp_A_mddomain_HL2REF/plots/4Z4Dp_A_Piwi_molecularFunctionSim.png
- 4Z4Dp_A_mdwhole_AF4REF/
- 4Z4Dp_A_mdwhole_AF4REF/candidates/
- 4Z4Dp_A_mdwhole_AF4REF/candidates/4Z4Dp_A-data.csv
- 4Z4Dp_A_mdwhole_AF4REF/candidates/4Z4Dp_A-merged-allclusters.csv
- 4Z4Dp_A_mdwhole_AF4REF/candidates/4Z4Dp_A-merged-cluster.csv
- 4Z4Dp_A_mdwhole_AF4REF/candidates/4Z4Dp_A-merged-enriched.csv
- 4Z4Dp_A_mdwhole_AF4REF/candidates/4Z4Dp_A-merged-enriched_eval.csv
- 4Z4Dp_A_mdwhole_AF4REF/candidates/4Z4Dp_A-merged-enriched_eval_full.csv
- 4Z4Dp_A_mdwhole_AF4REF/candidates/4Z4Dp_A-merged-enriched_eval_report.html
- 4Z4Dp_A_mdwhole_AF4REF/candidates/4Z4Dp_A-merged-enriched_full.csv
- 4Z4Dp_A_mdwhole_AF4REF/candidates/4Z4Dp_A-merged-filtered.csv
- 4Z4Dp_A_mdwhole_AF4REF/candidates/4Z4Dp_A-merged-h-enriched.csv
- 4Z4Dp_A_mdwhole_AF4REF/candidates/4Z4Dp_A-merged-h-enriched_report.html
- 4Z4Dp_A_mdwhole_AF4REF/candidates/4Z4Dp_A-merged-notenriched.csv
- 4Z4Dp_A_mdwhole_AF4REF/candidates/4Z4Dp_A-merged-notenriched_report.html
- 4Z4Dp_A_mdwhole_AF4REF/go/
- 4Z4Dp_A_mdwhole_AF4REF/go/4Z4Dp_A-alignments.dict
- 4Z4Dp_A_mdwhole_AF4REF/go/4Z4Dp_A-go-aggregate.dict
- 4Z4Dp_A_mdwhole_AF4REF/go/4Z4Dp_A_biologicalProcess-go-aggregate.csv
- 4Z4Dp_A_mdwhole_AF4REF/go/4Z4Dp_A_cellularComponent-go-aggregate.csv
- 4Z4Dp_A_mdwhole_AF4REF/go/4Z4Dp_A_mitot_mitosis_48b968e8b0064751aea82538ef7ddf99-pres.csv
- 4Z4Dp_A_mdwhole_AF4REF/go/4Z4Dp_A_mitot_mitosis_48b968e8b0064751aea82538ef7ddf99-pres_full.csv
- 4Z4Dp_A_mdwhole_AF4REF/go/4Z4Dp_A_mitot_mitosis_48b968e8b0064751aea82538ef7ddf99-pres_report.html
- 4Z4Dp_A_mdwhole_AF4REF/go/4Z4Dp_A_mitot_mitosis_48b968e8b0064751aea82538ef7ddf99.log
- 4Z4Dp_A_mdwhole_AF4REF/go/4Z4Dp_A_mitot_mitosis_48b968e8b0064751aea82538ef7ddf99.png
- 4Z4Dp_A_mdwhole_AF4REF/go/4Z4Dp_A_mitot_mitosis_48b968e8b0064751aea82538ef7ddf99_common_interactions.tsv
- 4Z4Dp_A_mdwhole_AF4REF/go/4Z4Dp_A_mitot_mitosis_48b968e8b0064751aea82538ef7ddf99_interactor_count.tsv
- 4Z4Dp_A_mdwhole_AF4REF/go/4Z4Dp_A_molecularFunction-go-aggregate.csv
- 4Z4Dp_A_mdwhole_AF4REF/metrics/
- 4Z4Dp_A_mdwhole_AF4REF/metrics/4Z4Dp_A_b-phipsi.csv
- 4Z4Dp_A_mdwhole_AF4REF/metrics/4Z4Dp_A_t-alpha.csv
- 4Z4Dp_A_mdwhole_AF4REF/metrics/4Z4Dp_A_w-rdist.csv
- 4Z4Dp_A_mdwhole_AF4REF/plots/
- 4Z4Dp_A_mdwhole_AF4REF/plots/4Z4Dp_A-2Dfold_coverage.png
- 4Z4Dp_A_mdwhole_AF4REF/plots/4Z4Dp_A-clusters-initial.png
- 4Z4Dp_A_mdwhole_AF4REF/plots/4Z4Dp_A-Eukaryota-tree.png
- 4Z4Dp_A_mdwhole_AF4REF/plots/4Z4Dp_A-UMAP.npy
- 4Z4Dp_A_mdwhole_AF4REF/plots/4Z4Dp_A-UMAP.png
- 4Z4Dp_A_mdwhole_AF4REF/plots/4Z4Dp_A-wordcloud.png
- 4Z4Dp_A_mdwhole_AF4REF/plots/4Z4Dp_A_1D-identity.pdf
- 4Z4Dp_A_mdwhole_AF4REF/plots/4Z4Dp_A_1D-identity.png
- 4Z4Dp_A_mdwhole_AF4REF/plots/4Z4Dp_A_2D-identity.pdf
- 4Z4Dp_A_mdwhole_AF4REF/plots/4Z4Dp_A_2D-identity.png
- 4Z4Dp_A_mdwhole_AF4REF/plots/4Z4Dp_A_3D-score.pdf
- 4Z4Dp_A_mdwhole_AF4REF/plots/4Z4Dp_A_3D-score.png
- 4Z4Dp_A_mdwhole_AF4REF/plots/4Z4Dp_A_3UTR-identity.pdf
- 4Z4Dp_A_mdwhole_AF4REF/plots/4Z4Dp_A_3UTR-identity.png
- 4Z4Dp_A_mdwhole_AF4REF/plots/4Z4Dp_A_5UTR-identity.pdf
- 4Z4Dp_A_mdwhole_AF4REF/plots/4Z4Dp_A_5UTR-identity.png
- 4Z4Dp_A_mdwhole_AF4REF/plots/4Z4Dp_A_biologicalProcessSim.pdf
- 4Z4Dp_A_mdwhole_AF4REF/plots/4Z4Dp_A_biologicalProcessSim.png
- 4Z4Dp_A_mdwhole_AF4REF/plots/4Z4Dp_A_CDS-identity.pdf
- 4Z4Dp_A_mdwhole_AF4REF/plots/4Z4Dp_A_CDS-identity.png
- 4Z4Dp_A_mdwhole_AF4REF/plots/4Z4Dp_A_cellularComponentSim.pdf
- 4Z4Dp_A_mdwhole_AF4REF/plots/4Z4Dp_A_cellularComponentSim.png
- 4Z4Dp_A_mdwhole_AF4REF/plots/4Z4Dp_A_chemSim.pdf
- 4Z4Dp_A_mdwhole_AF4REF/plots/4Z4Dp_A_chemSim.png
- 4Z4Dp_A_mdwhole_AF4REF/plots/4Z4Dp_A_molecularFunctionSim.pdf
- 4Z4Dp_A_mdwhole_AF4REF/plots/4Z4Dp_A_molecularFunctionSim.png
- 4Z4Dp_A_mdwhole_HL2REF/
- 4Z4Dp_A_mdwhole_HL2REF/candidates/
- 4Z4Dp_A_mdwhole_HL2REF/candidates/4Z4Dp_A-data.csv
- 4Z4Dp_A_mdwhole_HL2REF/candidates/4Z4Dp_A-merged-allclusters.csv
- 4Z4Dp_A_mdwhole_HL2REF/candidates/4Z4Dp_A-merged-cluster.csv
- 4Z4Dp_A_mdwhole_HL2REF/candidates/4Z4Dp_A-merged-enriched.csv
- 4Z4Dp_A_mdwhole_HL2REF/candidates/4Z4Dp_A-merged-enriched_eval.csv
- 4Z4Dp_A_mdwhole_HL2REF/candidates/4Z4Dp_A-merged-enriched_eval_full.csv
- 4Z4Dp_A_mdwhole_HL2REF/candidates/4Z4Dp_A-merged-enriched_eval_report.html
- 4Z4Dp_A_mdwhole_HL2REF/candidates/4Z4Dp_A-merged-enriched_full.csv
- 4Z4Dp_A_mdwhole_HL2REF/candidates/4Z4Dp_A-merged-filtered.csv
- 4Z4Dp_A_mdwhole_HL2REF/candidates/4Z4Dp_A-merged-h-enriched.csv
- 4Z4Dp_A_mdwhole_HL2REF/candidates/4Z4Dp_A-merged-h-enriched_report.html
- 4Z4Dp_A_mdwhole_HL2REF/candidates/4Z4Dp_A-merged-notenriched.csv
- 4Z4Dp_A_mdwhole_HL2REF/candidates/4Z4Dp_A-merged-notenriched_report.html
- 4Z4Dp_A_mdwhole_HL2REF/go/
- 4Z4Dp_A_mdwhole_HL2REF/go/4Z4Dp_A-alignments.dict
- 4Z4Dp_A_mdwhole_HL2REF/go/4Z4Dp_A-go-aggregate.dict
- 4Z4Dp_A_mdwhole_HL2REF/go/4Z4Dp_A_biologicalProcess-go-aggregate.csv
- 4Z4Dp_A_mdwhole_HL2REF/go/4Z4Dp_A_cellularComponent-go-aggregate.csv
- 4Z4Dp_A_mdwhole_HL2REF/go/4Z4Dp_A_mitot_mitosis_2d910ed575d348428ee718290ab4f637-pres.csv
- 4Z4Dp_A_mdwhole_HL2REF/go/4Z4Dp_A_mitot_mitosis_2d910ed575d348428ee718290ab4f637-pres_full.csv
- 4Z4Dp_A_mdwhole_HL2REF/go/4Z4Dp_A_mitot_mitosis_2d910ed575d348428ee718290ab4f637-pres_report.html
- 4Z4Dp_A_mdwhole_HL2REF/go/4Z4Dp_A_mitot_mitosis_2d910ed575d348428ee718290ab4f637.log
- 4Z4Dp_A_mdwhole_HL2REF/go/4Z4Dp_A_mitot_mitosis_2d910ed575d348428ee718290ab4f637.png
- 4Z4Dp_A_mdwhole_HL2REF/go/4Z4Dp_A_mitot_mitosis_2d910ed575d348428ee718290ab4f637_common_interactions.tsv
- 4Z4Dp_A_mdwhole_HL2REF/go/4Z4Dp_A_mitot_mitosis_2d910ed575d348428ee718290ab4f637_interactor_count.tsv
- 4Z4Dp_A_mdwhole_HL2REF/go/4Z4Dp_A_molecularFunction-go-aggregate.csv
- 4Z4Dp_A_mdwhole_HL2REF/metrics/
- 4Z4Dp_A_mdwhole_HL2REF/metrics/4Z4Dp_A_b-phipsi.csv
- 4Z4Dp_A_mdwhole_HL2REF/metrics/4Z4Dp_A_t-alpha.csv
- 4Z4Dp_A_mdwhole_HL2REF/metrics/4Z4Dp_A_w-rdist.csv
- 4Z4Dp_A_mdwhole_HL2REF/plots/
- 4Z4Dp_A_mdwhole_HL2REF/plots/4Z4Dp_A-2Dfold_coverage.png
- 4Z4Dp_A_mdwhole_HL2REF/plots/4Z4Dp_A-Bacteria-tree.png
- 4Z4Dp_A_mdwhole_HL2REF/plots/4Z4Dp_A-clusters-initial.png
- 4Z4Dp_A_mdwhole_HL2REF/plots/4Z4Dp_A-clusters.png
- 4Z4Dp_A_mdwhole_HL2REF/plots/4Z4Dp_A-Eukaryota-tree.png
- 4Z4Dp_A_mdwhole_HL2REF/plots/4Z4Dp_A-UMAP.npy
- 4Z4Dp_A_mdwhole_HL2REF/plots/4Z4Dp_A-UMAP.png
- 4Z4Dp_A_mdwhole_HL2REF/plots/4Z4Dp_A-wordcloud.png
- 4Z4Dp_A_mdwhole_HL2REF/plots/4Z4Dp_A_1D-identity.pdf
- 4Z4Dp_A_mdwhole_HL2REF/plots/4Z4Dp_A_1D-identity.png
- 4Z4Dp_A_mdwhole_HL2REF/plots/4Z4Dp_A_2D-identity.pdf
- 4Z4Dp_A_mdwhole_HL2REF/plots/4Z4Dp_A_2D-identity.png
- 4Z4Dp_A_mdwhole_HL2REF/plots/4Z4Dp_A_3D-score.pdf
- 4Z4Dp_A_mdwhole_HL2REF/plots/4Z4Dp_A_3D-score.png
- 4Z4Dp_A_mdwhole_HL2REF/plots/4Z4Dp_A_3UTR-identity.pdf
- 4Z4Dp_A_mdwhole_HL2REF/plots/4Z4Dp_A_3UTR-identity.png
- 4Z4Dp_A_mdwhole_HL2REF/plots/4Z4Dp_A_5UTR-identity.pdf
- 4Z4Dp_A_mdwhole_HL2REF/plots/4Z4Dp_A_5UTR-identity.png
- 4Z4Dp_A_mdwhole_HL2REF/plots/4Z4Dp_A_biologicalProcessSim.pdf
- 4Z4Dp_A_mdwhole_HL2REF/plots/4Z4Dp_A_biologicalProcessSim.png
- 4Z4Dp_A_mdwhole_HL2REF/plots/4Z4Dp_A_CDS-identity.pdf
- 4Z4Dp_A_mdwhole_HL2REF/plots/4Z4Dp_A_CDS-identity.png
- 4Z4Dp_A_mdwhole_HL2REF/plots/4Z4Dp_A_cellularComponentSim.pdf
- 4Z4Dp_A_mdwhole_HL2REF/plots/4Z4Dp_A_cellularComponentSim.png
- 4Z4Dp_A_mdwhole_HL2REF/plots/4Z4Dp_A_chemSim.pdf
- 4Z4Dp_A_mdwhole_HL2REF/plots/4Z4Dp_A_chemSim.png
- 4Z4Dp_A_mdwhole_HL2REF/plots/4Z4Dp_A_molecularFunctionSim.pdf
- 4Z4Dp_A_mdwhole_HL2REF/plots/4Z4Dp_A_molecularFunctionSim.png
- 5VM9p_A_mdwhole_AF4REF/
- 5VM9p_A_mdwhole_AF4REF/candidates/
- 5VM9p_A_mdwhole_AF4REF/candidates/5VM9p_A-data.csv
[truncated: 235 more entries]
