# Supplementary material for: Comparative structural insights and functional analysis for the distinct unbound states of Human AGO proteins
Source: Sci Rep. 2025 Mar 19;15:9432. doi: 10.1038/s41598-025-91849-5 (PMC11923369; doi:10.1038/s41598-025-91849-5)
Supplement: Supplementary file 24 — Supplementary Information 12. [file 41598_2025_91849_MOESM24_ESM.zip › 4KREp_A_mdwhole_AF4REF/candidates/4KREp_A-data.csv]

pdbId	chainId	1D	2D	1DPDB	CDS	5UTR	3UTR	geneLength	refSeqId	2DContent
4KREp	A	MEAGPSGAAAGAYLPPLQQVFQAPRRPGIGTVGKPIKLLANYFEVDIPKIDVYHYEVDIKPDKCPRRVNREVVEYMVQHFKPQIFGDRKPVYDGKKNIYTVTALPIGNERVDFEVTIPGEGKDRIFKVSIKWLAIVSWRMLHEALVSGQIPVPLESVQALDVAMRHLASMRYTPVGRSFFSPPEGYYHPLGGGREVWFGFHQSVRPAMWKMMLNIDVSATAFYKAQPVIEFMCEVLDIRNIDEQPKPLTDSQRVRFTKEIKGLKVEVTHCGQMKRKYRVCNVTRRPASHQTFPLQLESGQTVECTVAQYFKQKYNLQLKYPHLPCLQVGQEQKHTYLPLEVCNIVAGQRCIKKLTDNQTSTMIKATARSAPDRQEEISRLMKNASYNLDPYIQEFGIKV…	................EEEEEEE.EEEEE....EEEEEEEEEETTTT.HHHHHHHHHHHHHHHIIIIITTT..EETTTTEEEETTTTTTTTEEEEEEE...TTTTT.EEEEEEEEEEEEEHHHHHHHHHH......HHHHHHHHHHHHHHHHHH.EEETTEEE..TTTT..B.TTTEEEEEEEEEEEEEETTEEEEEEEEEEEEEE..EEHHHHHHHHH.TTTTTTTT....HHHHHHHHHHHTTEEEEETTTTTTT.EEEEEEEEEEETTTTEEEEETTTT.EEEEEHHHHHHHHH...TTTTTTEEEEE..GGG..EEEGGGEEETTTEE......HHHHHHHHHHH...HHHHHHHHHHHHHHH.GGG.HHHHHH..EE....EEEEEEE.....E…	QQVFQAPRRPGIGTVGKPIKLLANYFEVDIPKIDVYHYEVDIKPDKCPRRVNREVVEYMVQHFKPQIFGDRKPVYDGKKNIYTVTALPIGNERVDFEVTIPGEGKDRIFKVSIKWLAIVSWRMLHEALVSGQIPVPLESVQALDVAMRHLASMRYTPVGRSFFSPPEGYYHPLGGGREVWFGFHQSVRPAMWKMMLNIDVSATAFYKAQPVIEFMCEVLDIRNIDEQPKPLTDSQRVRFTKEIKGLKVEVTHCGQMKRKYRVCNVTRRPASHQTFPLQLESGQTVECTVAQYFKQKYNLQLKYPHLPCLQVGQEQKHTYLPLEVCNIVAGQRCIKKLTDNQTSTMIKATARSAPDRQEEISRLMKNASYNLDPYIQEFGIKVKDDMTEVTGRVLPAPIL…	ATGGAAGCGGGACCCTCGGGAGCAGCTGCGGGCGCTTACCTGCCCCCCCTGCAGCAGGTGTTCCAGGCACCTCGCCGGCCTGGCATTGGCACTGTGGGGAAACCAATCAAGCTCCTGGCCAATTACTTTGAGGTGGACATCCCTAAGATCGACGTGTACCACTACGAGGTGGACATCAAGCCGGATAAGTGTCCCCGTAGAGTCAACCGGGAAGTGGTGGAATACATGGTCCAGCATTTCAAGCCTCAGATCTTTGGTGATCGCAAGCCTGTGTATGATGGAAAGAAGAACATTTACACTGTCACAGCACTGCCCATTGGCAACGAACGGGTCGACTTTGAGGTGACAATCCCTGGGGAAGGGAAGGATCGAATCTTTAAGGTCTCCATCAAGTGGCTA…	ACTGGCAGCTGGCCGGGCGCTCGCAGTGGGAGCTGCTGCAGGCTCCGCGGCGGCGGCAACGGAGGCTGCGGGGGCGGCGGCGCGAGCGGCCGGGCTTGGTAGGGGAGCCGAGCCCGGCCCGGGATCCCGAGCAGCGAGAGTGTGGGGTACCTAGGCCCCTCACGCTGGACTTCACAGTCTCCGGGCCGCCTGACCTCCGCACGGGTATATGGG	GGAGGAGTGTAGGATGCCTTGTTTCCTTCTATAGAGGTGGTGTAAGAGTGGGGAACAGGGCCAGCAAGACAGACCACCAGCCAGAAATCTCTGATATCAACCTCATGTCCCCCACCCCTCACCCCATCTTGTCACATCTGGCCCTGACCCCACTGGACCAAAAGGGGCAGCACTGGTGCCCACCATACACACAGGTGTCTCATGTGACTCACAGTGCTAAAGACTCATGCTTGACAGCTTGGTAAGGTCAACTCTGTAGCCCTGCAGACAAAAGCTGGTTAGGTTTGGGTTTGATACTTTAGATGGGAAAGTGAGGGGCTTGAGAAAGTGGGTGGGAGGAGGGAAGGATTTTTTAGGAGCCTTAATCAGAAAAGGACTAGATTTGTTTAAGAAGAAAAA…	13712	NM_001317122	{'.': 21.19047619047619, 'E': 25.952380952380956, 'T': 19.28571428571429, 'H': 28.57142857142857, 'I': 0.5952380952380952, 'B': 1.3095238095238095, 'G': 2.976190476190476, 'b': 0.11904761904761905}
