# Supplementary material for: Comparative structural insights and functional analysis for the distinct unbound states of Human AGO proteins
Source: Sci Rep. 2025 Mar 19;15:9432. doi: 10.1038/s41598-025-91849-5 (PMC11923369; doi:10.1038/s41598-025-91849-5)
Supplement: Supplementary file 24 — Supplementary Information 12. [file 41598_2025_91849_MOESM24_ESM.zip › 4KREp_A_mdwhole_AF4REF/candidates/4KREp_A-merged-cluster.csv]

structureId	b-phipsi	w-rdist	t-alpha
medoid23-a1-s1_A	0.0005754264928911	0.2409056181734062	0.0066130905937114
AF-Q9UL18-F1-model-v4_A	0.0003939709503112	0.0502730094573728	0.0316268163453545
AF-Q9HCK5-F1-model-v4_A	0.0004163230240476	0.1730393605103452	0.0423354827531265
medoid2-a1-s3_A	0.0010605671872583	0.1178102235250339	0.0072992307962134
AF-Q9UKV8-F1-model-v4_A	0.0009358773473456	0.0871451573874778	0.0133138831004895
medoid5-a1-s2_A	0.0006327176921485	0.2544788843824742	0.0299266744605297
medoid33-a1-s1_A	0.0004911074770211	0.3664586456013154	0.0066130905937114
medoid10-a1-s1_A	0.0004231342824872	0.3310592331179414	0.0155670635003994
medoid25-a1-s1_A	0.000821136568201	0.4162732546873508	0.002194902533056
medoid3-a1-s2_A	0.0006179756091877	0.314041301013239	0.0285284596970611
medoid1-a1-s2_A	0.0007090192050734	0.2889683068917124	0.0308503701641407
medoid28-a1-s1_A	0.0008473147131944	0.486700050961216	0.0029196362453518
medoid21-a1-s1_A	0.0011945591696523	0.3743946803973847	0.0036496798094789
AF-Q9UBK8-F1-model-v4_A	0.0046231956219998	0.3501388103377091	0.0007298270463003
AF-Q9H9G7-F1-model-v4_A	0.0010968103034356	0.0473955288326407	0.0410335958026029
AF-Q9NZ08-F1-model-v4_A	0.0060381124708424	0.3497212898670014	0.0007298270463003
AF-Q68DD2-F1-model-v4_A	0.0008731647376385	0.2190491441134769	0.0620435921263067
medoid6-a1-s2_A	0.0007289633652597	0.2737286927591358	0.0636648718565564
AF-Q9BQA5-F1-model-v4_A	0.0057449617486512	0.1988157270694643	0.0051094444648316
medoid1-a1-s1_A	0.0005912197725075	0.2875606392544439	0.0745098508994681
medoid36-a1-s1_A	0.0007578021990296	0.3861369232524044	0.0103244826675092
medoid0-a1-s2_A	0.0007904518175389	0.3426289643810546	0.0370931750792566
medoid0-a1-s1_A	0.0010039510907028	0.1930381904429056	0.0628394789167019
AF-Q9BQ95-F1-model-v4_A	0.0060276394201072	0.276995318519683	0.0036630800678474
AF-Q6ZN11-F1-model-v4_A	0.0151145785568739	0.2391606493014683	0.0014597092068022
medoid13-a1-s1_A	0.0006864591803753	0.381243619750209	0.0239164285917981
medoid6-a1-s1_A	0.0003349220565231	0.5062521601780504	0.0080944703406706
AF-Q9Y2X0-F1-model-v4_A	0.0003830591833502	0.3665082565098729	0.0482019055190958
medoid17-a1-s1_A	0.0008049287063267	0.3560018450159708	0.0324038473531247
medoid26-a1-s1_A	0.0008838682495289	0.2059462445093152	0.0855787620207846
medoid14-a1-s1_A	0.00062464186789	0.2929708252652838	0.0873018129196776
AF-Q969S9-F1-model-v4_A	0.0062800128192865	0.3657045227832043	0.0007307814170889
medoid2-a1-s1_A	0.0009507887882011	0.3406169246253652	0.0300754907253892
medoid22-a1-s1_A	0.000418971135161	0.3958237307118346	0.0300754907253892
medoid2-a1-s2_A	0.0005222473446698	0.2907674946182451	0.1174551848221758
AF-Q7Z3Z4-F1-model-v4_A	0.0023840053768281	0.2033971750884409	0.0216257249425573
medoid19-a1-s1_A	0.0009442604766095	0.3868078321287571	0.0116786539344329
AF-Q96PZ0-F1-model-v4_A	0.0010033442773642	0.3020394134398053	0.052554868726995
AF-Q6ZTN6-F1-model-v4_A	0.0016721359662489	0.6428840344993882	0.0
medoid1-a1-s3_A	0.0035278283090949	0.0893036890306033	0.0197076730907748
medoid8-a1-s1_A	0.0008720901182031	0.3504338425456797	0.0450039368925776
medoid4-a1-s1_A	0.0004731178809601	0.517540096167818	0.0185875182467154
medoid3-a1-s1_A	0.0011247151134697	0.2943933491454833	0.0466007016362619
medoid24-a1-s1_A	0.0006890809149013	0.4347679941965704	0.0178305927380209
medoid9-a1-s1_A	0.0008968668936026	0.4045761569781677	0.0087590123987277
medoid15-a1-s1_A	0.0006742106765635	0.4480673823870827	0.0216257249425573
medoid4-a1-s2_A	0.0010219750803618	0.316786705748762	0.0530362982785894
medoid32-a1-s1_A	0.0017523880448943	0.2626248019378641	0.0269866903238209
medoid31-a1-s1_A	0.0013854006360177	0.4525435621461751	0.0043792969344855
AF-P61565-F1-model-v4_A	0.0002162086799721	1.0660705997724096	0.002194902533056
AF-Q96RQ3-F1-model-v4_A	0.0076364565306422	0.368435967667157	0.0021896458253802
AF-Q86XP0-F1-model-v4_A	0.0014517199230324	0.330555074781289	0.0175180821197378
medoid18-a1-s1_A	0.0012503150594056	0.2080947236590388	0.0881654014248551
medoid4-a1-s3_A	0.0026661479879058	0.1614248767992712	0.0423354827531265
AF-Q9UL63-F1-model-v4_A	0.0014548175009959	0.2438400992419745	0.0570987886882312
AF-Q9UJT9-F1-model-v4_A	0.0060021531061447	0.5499131088762762	0.0
AF-Q8TAP6-F1-model-v4_A	0.0003802029505623	0.5306996793983226	0.0423354827531265
AF-Q5T447-F1-model-v4_A	0.0035850422787007	0.2912012832162159	0.0153283513243391
medoid27-a1-s1_A	0.0010037141486273	0.4310737216960891	0.0118171139231386
AF-P19525-F1-model-v4_A	0.0057156461662916	0.5124837582891691	0.0007307814170889
medoid34-a1-s1_A	0.0010546782075829	0.3904862261590193	0.0233575447719152
medoid35-a1-s1_A	0.0020321458124831	0.3391922115289695	0.0145985211566161
AF-Q8NHY0-F1-model-v4_A	0.0005105635558549	0.6508121807869264	0.0277371931127072
AF-O14841-F1-model-v4_A	0.0036879324202503	0.3182327983044591	0.0094889742856814
AF-Q16706-F1-model-v4_A	0.0006309441763766	0.4076872403167024	0.0489048903395892
AF-Q01518-F1-model-v4_A	0.0031989877376582	0.3299608570530466	0.0125647391185939
AF-Q9NRJ5-F1-model-v4_A	0.0004368254237582	0.3447848318380939	0.1832110413152596
medoid0-a1-s3_A	0.0022328474397226	0.2548184466123105	0.0459850450846748
medoid37-a1-s1_A	0.0014215636659456	0.3799597276641716	0.009579955775703
AF-Q06124-F1-model-v4_A	0.0030221805021547	0.645112602530479	0.0014620968756575
AF-Q9HA65-F1-model-v4_A	0.0093718540687799	0.4948129624364749	0.0
AF-Q9UL01-F1-model-v4_A	0.008452537584962	0.3914053683398837	0.002194902533056
AF-Q9HAU4-F1-model-v4_A	0.0041691031668369	0.207324367540024	0.0452556070301213
AF-Q14CN2-F1-model-v4_A	0.0062485253884154	0.2206886694166967	0.0270072581572047
AF-A8K7I4-F1-model-v4_A	0.0086765831626286	0.2897602142222059	0.0072992307962134
AF-Q460N3-F1-model-v4_A	0.0058915365842895	0.2537221629549929	0.0284671564505767
AF-O43143-F1-model-v4_A	0.01040186415315	0.3639878383702604	0.0036630800678474
medoid7-a1-s1_A	0.0010302097990515	0.4008454757803413	0.0339626237972179
AF-Q9NZI8-F1-model-v4_A	0.0060436461940543	0.2649840249585621	0.0218975903112057
AF-Q15349-F1-model-v4_A	0.0052068760765145	0.4745042871949803	0.0029196362453518
AF-Q9BXC9-F1-model-v4_A	0.0038355435986638	0.3011449305724684	0.0285284596970611
AF-P40123-F1-model-v4_A	0.0072813836489104	0.4396786495045962	0.0014620968756575
AF-Q96IC2-F1-model-v4_A	0.0040484238161746	0.2773457452506451	0.0378787774827127
AF-Q8NI99-F1-model-v4_A	0.009029364859538	0.6114701476785901	0.0
AF-Q8NC60-F1-model-v4_A	0.0032089611184012	0.2991980228367118	0.0386857767018733
AF-Q8TBY0-F1-model-v4_A	0.0057588111913705	0.3025836055810361	0.0170751996684577
medoid3-a1-s3_A	0.0027481847140552	0.3312553514193225	0.0313867882895628
AF-P49641-F1-model-v4_A	0.0006140024653658	0.4873417687739382	0.0642335893644507
AF-Q96K75-F1-model-v4_A	0.01845161902866	0.2405599774302477	0.0058391635426686
AF-Q96J94-F1-model-v4_A	0.0067187863218571	0.1416800876176836	0.0410335958026029
AF-Q9BZQ2-F1-model-v4_A	0.0009668923948145	0.6657086003023913	0.0138687321491499
medoid30-a1-s1_A	0.0014471819857849	0.3915386759867899	0.0140635813350504
AF-P0C869-F1-model-v4_A	0.0016297898363481	0.3907235331496774	0.0073530278154354
AF-Q7Z7A4-F1-model-v4_A	0.0041515316676992	0.5814085546726753	0.0036496798094789
medoid5-a1-s1_A	0.0016654630168731	0.3567002092241467	0.0306567185378972
AF-Q9BYG8-F1-model-v4_A	0.005063272525478	0.7378221925696524	0.0007307814170889
AF-Q9Y2E5-F1-model-v4_A	0.0015051408209955	0.325157028788994	0.0595513803978347
AF-Q9BXB7-F1-model-v4_A	0.0124934575060942	0.517758599439876	0.0007298270463003
AF-O75366-F1-model-v4_A	0.0034115477489951	0.6718105361387106	0.0036496798094789
AF-O15067-F1-model-v4_A	0.0040655576948775	0.27473532668292	0.052554868726995
AF-Q8NAM6-F1-model-v4_A	0.0188653465124877	0.2968762241630902	0.0043989330665894
AF-Q96Q07-F1-model-v4_A	0.0056305911953787	0.653134471783065	0.0021896458253802
AF-P15144-F1-model-v4_A	0.0125970429555477	0.2670998360922035	0.0094889742856814
AF-P34931-F1-model-v4_A	0.0060930730128734	0.6125030624528522	0.0021896458253802
AF-O43374-F1-model-v4_A	0.0027915641782217	0.2146612660510597	0.0968778049427547
AF-P26639-F1-model-v4_A	0.005185499719163	0.7328111946259366	0.0014597092068022
AF-P98170-F1-model-v4_A	0.0135172099033531	0.2723512647395505	0.0073530278154354
AF-Q86TM3-F1-model-v4_A	0.0043852919187933	0.2882143210655885	0.0474004981600588
AF-Q5SY16-F1-model-v4_A	0.0032166172400522	0.3161725360025341	0.0474449492167272
AF-O00425-F1-model-v4_A	0.0084696030865584	0.3039984052850126	0.0153283513243391
AF-P48443-F1-model-v4_A	0.0095425969354183	0.5309265060726726	0.0014620968756575
AF-C9J798-F1-model-v4_A	0.0028063897379396	0.2563218896810988	0.0873018129196776
AF-Q96JY0-F1-model-v4_A	0.0128457360574514	0.465017920017768	0.0014597092068022
medoid29-a1-s1_A	0.00137134381139	0.4654206249263048	0.0178305927380209
AF-Q9Y6W3-F1-model-v4_A	0.0005048859904156	0.5911917257779645	0.0830039517924496
AF-Q9H8H0-F1-model-v4_A	0.0009128196228252	1.1971688571116028	0.0021896458253802
medoid11-a1-s1_A	0.001757165415034	0.3977203625959434	0.0148148020346907
AF-Q3MJ16-F1-model-v4_A	0.0009904599626414	0.5542429226529162	0.0418251637726221
AF-Q7Z4K8-F1-model-v4_A	0.000689617697657	1.4631598619348734	0.0014620968756575
medoid12-a1-s1_A	0.0028132883630723	0.3589443497076529	0.0378787774827127
AF-Q8WZA1-F1-model-v4_A	0.0022144587124245	0.2754095151532624	0.0978097207620083
AF-A0A087X1G2-F1-model-v4_A	0.01178112804553	0.535088239998369	0.0014620968756575
AF-P37173-F1-model-v4_A	0.0008112932526835	0.5574047038821384	0.0694769169631865
AF-Q15937-F1-model-v4_A	0.0086371763038098	0.7038794893596165	0.0014597092068022
AF-Q9UJX5-F1-model-v4_A	0.0024622330964529	0.7288173038690174	0.0043989330665894
AF-Q96PZ2-F1-model-v4_A	0.0027689110563137	0.2934730534489749	0.0855787620207846
AF-O75676-F1-model-v4_A	0.0107411671139756	0.3363534534139124	0.0087590123987277
AF-Q3V5L5-F1-model-v4_A	0.0099353025505298	0.2999776908736934	0.0240873273423209
AF-O15091-F1-model-v4_A	0.0127513225713664	0.2185832214993818	0.035036511315305
AF-Q9UK32-F1-model-v4_A	0.0054129914979712	0.4392301987473027	0.0058736968826307
AF-O95294-F1-model-v4_A	0.0048315872897498	0.2222251016637016	0.095999985496791
AF-P29350-F1-model-v4_A	0.0066097262661145	0.5247360846405141	0.0043989330665894
AF-Q8IUH3-F1-model-v4_A	0.0057755552726935	0.2536061625319976	0.0781018927757748
AF-Q6ZQR2-F1-model-v4_A	0.0090873961598402	0.788263719916835	0.0007298270463003
AF-Q9BZH6-F1-model-v4_A	0.000862654019149	0.9405145489442928	0.0073530278154354
AF-P0C7X1-F1-model-v4_A	0.0142750230994999	0.5171796613716435	0.0014620968756575
AF-P06241-F1-model-v4_A	0.0140782875123862	0.7138997317981913	0.0
AF-Q6P179-F1-model-v4_A	0.0071212017070825	0.2513296699926155	0.0664230173941995
AF-Q8TF42-F1-model-v4_A	0.0016364681796517	0.3726353342627674	0.0510948593011042
AF-O43300-F1-model-v4_A	0.0072294833039345	0.7804690452784253	0.0014597092068022
AF-P47989-F1-model-v4_A	0.0043386129893487	0.2976306536322454	0.0729927817404325
AF-Q8N806-F1-model-v4_A	0.0060929720281122	0.4214160442754247	0.0058736968826307
AF-O75529-F1-model-v4_A	0.003495308232727	0.3820647507330804	0.0328465096023253
AF-Q9UBT2-F1-model-v4_A	0.0061713822711717	0.266040269763397	0.0722624044746096
AF-Q13131-F1-model-v4_A	0.0037675527381664	0.3763462645458072	0.0370931750792566
AF-Q902F9-F1-model-v4_A	0.00016127501054	1.046297717401112	0.0248176303394369
AF-Q6ZV50-F1-model-v4_A	0.0186488875034474	0.2567905733979096	0.0148148020346907
AF-Q8IY47-F1-model-v4_A	0.003414926939008	0.3618226071198236	0.0522276825687215
AF-Q8NC26-F1-model-v4_A	0.0024777770149246	0.1780760079161555	0.2394163921955769
AF-Q13724-F1-model-v4_A	0.0080151072731036	0.5111840822334743	0.0051094444648316
medoid16-a1-s1_A	0.0012257963187961	0.4033650680820743	0.0770439234728341
AF-Q3KNW1-F1-model-v4_A	0.011548366899415	0.4735216804175859	0.0043792969344855
AF-Q09013-F1-model-v4_A	0.009149877013126	0.2887467173676233	0.0481749154992192
AF-Q96HM7-F1-model-v4_A	0.003052203821162	0.7054121670141322	0.0058736968826307
AF-Q9UK97-F1-model-v4_A	0.0007969085334394	0.8167937041605775	0.0442074641360952
AF-Q9NVM4-F1-model-v4_A	0.0011842635574245	0.6910231182341523	0.036308661472808
AF-Q96NY9-F1-model-v4_A	0.0119185186682905	0.1792841611342331	0.0628394789167019
AF-Q07075-F1-model-v4_A	0.0115477641339231	0.2240128746168212	0.0620435921263067
AF-Q9UIF7-F1-model-v4_A	0.0130886559836935	0.3430510412898052	0.01094855486171
AF-Q15437-F1-model-v4_A	0.0010888888443386	0.6284596715388369	0.0506138163692111
AF-P35626-F1-model-v4_A	0.0141792046230993	0.387473015345541	0.0051358048547096
AF-Q96JB8-F1-model-v4_A	0.006821390367795	0.9332820600755708	0.0007298270463003
AF-Q9BW92-F1-model-v4_A	0.0053417868345026	0.5520569156472555	0.0065694124035411
AF-P10075-F1-model-v4_A	0.012165169184827	0.5321337794586072	0.0036630800678474
AF-Q9Y6U3-F1-model-v4_A	0.0118362498821613	0.3640854727287324	0.0118171139231386
AF-P10253-F1-model-v4_A	0.0139550072023652	0.3174673025868696	0.0254491879579255
AF-Q5T2T1-F1-model-v4_A	0.0028929152572814	0.7992068569604205	0.0051358048547096
AF-Q9NVM9-F1-model-v4_A	0.0048362090320187	1.0158966120617745	0.0007307814170889
AF-Q96EX3-F1-model-v4_A	0.0168031112857227	0.7033824175891171	0.0007307814170889
AF-Q53T94-F1-model-v4_A	0.0137996523392708	0.605002227000302	0.0029282444105804
AF-Q8N653-F1-model-v4_A	0.0040587349487597	0.912844767020438	0.0036496798094789
AF-D6RBQ6-F1-model-v4_A	0.0173679213448151	0.7126436931625577	0.0007307814170889
AF-Q9NSD9-F1-model-v4_A	0.0006922482798253	0.7254171332591921	0.1057306140816347
AF-Q86UR1-F1-model-v4_A	0.0113467292545109	0.7175907050453332	0.0029282444105804
AF-Q658Y4-F1-model-v4_A	0.010919481818504	0.2477484733189863	0.0810216958060698
AF-P13639-F1-model-v4_A	0.0042799070510158	0.385607383454371	0.0458015158382385
AF-O15259-F1-model-v4_A	0.0045076810769	0.2538642494960827	0.1919703346256052
AF-Q96ME1-F1-model-v4_A	0.0048299271900046	0.4041877420292917	0.0285284596970611
AF-Q16819-F1-model-v4_A	0.0120387296883108	0.2696260416736785	0.0636648718565564
AF-Q86VW2-F1-model-v4_A	0.0141545784004771	0.4577158406212103	0.0051094444648316
AF-Q9BQ52-F1-model-v4_A	0.0025254595854174	0.3406073050744325	0.1372265998230157
AF-Q5JTZ5-F1-model-v4_A	0.012396678202016	0.5931363250132718	0.0043792969344855
AF-O00754-F1-model-v4_A	0.0045109754780275	0.3920275849282998	0.0394537506304994
AF-Q9Y2F9-F1-model-v4_A	0.0023522500501069	0.3813033299701223	0.0787400536666942
AF-Q6DHY5-F1-model-v4_A	0.0180818346413241	0.5343769409980232	0.0029282444105804
AF-A6NFN9-F1-model-v4_A	0.0070566584954032	0.6663246027859808	0.0058391635426686
AF-P55055-F1-model-v4_A	0.0254920885182795	0.5210555736104907	0.0007307814170889
AF-A5YM72-F1-model-v4_A	0.0099641586824145	0.3854461148541861	0.0178305927380209
AF-P84022-F1-model-v4_A	0.000392464716379	0.7162792752538398	0.2038662972579192
AF-Q16394-F1-model-v4_A	0.004372895163623	0.3973749147973184	0.0418251637726221
AF-P19447-F1-model-v4_A	0.0037284041797411	0.4040017023533689	0.043412095966399
AF-Q96BZ4-F1-model-v4_A	0.0002724587826976	0.7634177142133385	0.165957360961179
AF-Q14181-F1-model-v4_A	0.0011475185954166	0.8306084666095694	0.0347433877716041
AF-P09327-F1-model-v4_A	0.003508355211593	0.3891386420688577	0.0611931441077286
AF-P50747-F1-model-v4_A	0.0090818022154561	0.3379841603704875	0.058394017848627
AF-Q8NA19-F1-model-v4_A	0.0084981299621598	0.3981273371697795	0.0182480702564928
AF-Q8N6K7-F1-model-v4_A	0.0279964746758983	0.2670729164674553	0.0133138831004895
AF-Q05655-F1-model-v4_A	0.0047012484709664	0.3685146464429891	0.0708026304911424
AF-P0CF97-F1-model-v4_A	0.0363558497108146	0.2356953160936439	0.0087590123987277
AF-Q02156-F1-model-v4_A	0.0131871472986864	0.3153211679003083	0.0481749154992192
AF-P52849-F1-model-v4_A	0.0062379857955726	0.7556600137992061	0.0051358048547096
AF-Q9NXP7-F1-model-v4_A	0.002783551026683	0.8021191034302485	0.0072992307962134
AF-A0A1W2PPF3-F1-model-v4_A	0.0201839634180857	0.7423864922338561	0.0007298270463003
AF-O95567-F1-model-v4_A	0.0159754614017066	0.8267954951192358	0.0007307814170889
AF-P07237-F1-model-v4_A	0.0020980452693278	0.3063984073576239	0.2851782279610129
AF-Q8NFF5-F1-model-v4_A	0.0041614536550193	0.2967410329151446	0.2080295884426151
AF-Q15916-F1-model-v4_A	0.0166090124071387	0.3188859352666925	0.036308661472808
AF-Q9H4B4-F1-model-v4_A	0.0092527234296466	0.3720826827106717	0.0416056097301684
AF-Q9H6W3-F1-model-v4_A	0.0032185606202064	0.38611628623751	0.080292034788115
AF-Q9N2K0-F1-model-v4_A	0.001524871255154	0.7683728689805234	0.020104517651075
AF-P00747-F1-model-v4_A	0.0187190222576501	0.2749592200646505	0.0426178307838962
AF-O00303-F1-model-v4_A	0.0010705758418368	0.6385343621759336	0.1012863867690643
AF-Q9HB09-F1-model-v4_A	0.0133894231878926	0.2330884963568429	0.0970802370411048
AF-O94923-F1-model-v4_A	0.0159423011983397	0.3043662968102666	0.0445251834570807
AF-Q13490-F1-model-v4_A	0.0160528631112668	0.3655036686518185	0.0189780962148271
AF-Q9P2G3-F1-model-v4_A	0.0046800510855655	0.3840582393573234	0.0694769169631865
AF-P14735-F1-model-v4_A	0.0063884105743595	0.3660400518596678	0.0664230173941995
AF-Q9UBI4-F1-model-v4_A	0.0008276452030966	0.6926737505462183	0.1629883663299385
AF-P26599-F1-model-v4_A	0.035405354601956	0.5617520813598751	0.0007298270463003
AF-Q6R6M4-F1-model-v4_A	0.0182659152019967	0.6738662943961058	0.0029282444105804
AF-Q3SY69-F1-model-v4_A	0.007396883446821	0.8960936138083863	0.0036496798094789
AF-Q8TC57-F1-model-v4_A	0.0010636754570585	0.6062352378255398	0.1312966452446498
AF-O43776-F1-model-v4_A	0.0012429927087299	0.7304843107739436	0.0628394789167019
AF-Q9BRP7-F1-model-v4_A	0.0011570992680728	0.4766578073978536	0.1512608079233615
AF-Q8N323-F1-model-v4_A	0.0008380652431836	0.8326122518221927	0.0942490624608394
AF-Q14147-F1-model-v4_A	0.0129281174609234	1.012413736311707	0.0
AF-Q8IVL6-F1-model-v4_A	0.0186952119674824	0.3504742488163603	0.0204377723355742
AF-P0DPD6-F1-model-v4_A	0.0282907570871512	0.5892229258755317	0.0014597092068022
AF-P35858-F1-model-v4_A	0.0179343722085405	0.6816751544493855	0.0036496798094789
AF-P07992-F1-model-v4_A	0.0005522051460263	0.7022417416068981	0.2948961267842704
AF-O15033-F1-model-v4_A	0.0013731382547711	0.7160174487978579	0.0546574059878011
AF-P58335-F1-model-v4_A	0.00154062355089	1.38041115793177	0.0014597092068022
AF-Q6PJQ5-F1-model-v4_A	0.0049058349832261	0.3630694102874132	0.1066236145665033
AF-P55786-F1-model-v4_A	0.0066653607901174	0.4103320257598898	0.0324038473531247
AF-Q969P6-F1-model-v4_A	0.013756600397571	0.2859612526944377	0.0847192952571229
AF-Q9BQS7-F1-model-v4_A	0.0078730054819364	0.3729380455060541	0.0605840753082309
AF-Q9H9S5-F1-model-v4_A	0.0006494987056368	0.6610691570349373	0.3097514409214357
AF-Q8WTU0-F1-model-v4_A	0.0047689515026682	0.8541888038082031	0.0058736968826307
AF-Q15796-F1-model-v4_A	0.0009787326748882	0.6204675520445143	0.1729450994583095
AF-P49759-F1-model-v4_A	0.0243577502365445	0.6972400852221597	0.0014597092068022
AF-Q96HU1-F1-model-v4_A	0.0433068993872395	0.3529076559256336	0.0051358048547096
AF-Q08380-F1-model-v4_A	0.0030281985893962	0.3823260511899835	0.1183672531842279
AF-P31321-F1-model-v4_A	0.0020655598066982	0.3924833833431698	0.1147276925961973
AF-Q8NCR0-F1-model-v4_A	0.0010052987907019	0.5253806321796726	0.2386979447608388
AF-Q8IZ07-F1-model-v4_A	0.0041589503227142	0.4066417752765599	0.0693428042269768
AF-Q86V97-F1-model-v4_A	0.0012854873772286	0.8810787986690161	0.0386659655318466
AF-Q06278-F1-model-v4_A	0.0053110211746227	0.3392516307311249	0.1503652472933854
AF-P0CB48-F1-model-v4_A	0.0295728187943925	0.2888224626536086	0.0246822773765587
AF-Q06187-F1-model-v4_A	0.0041560753638295	0.4069805141038957	0.0703125681220877
AF-P58317-F1-model-v4_A	0.0309328761137844	0.357008255337099	0.0066130905937114
AF-Q9Y6F1-F1-model-v4_A	0.00062010393978	0.7613602054866302	0.2465881593411327
AF-Q9BSQ5-F1-model-v4_A	0.0189337593920729	0.7560990643603023	0.0021896458253802
AF-Q9GZT8-F1-model-v4_A	0.0007659669805724	0.7155107192118026	0.2557286090305555
AF-Q9UKJ1-F1-model-v4_A	0.0192106137655452	0.8468856597847987	0.0007307814170889
AF-Q99717-F1-model-v4_A	0.0012075184030442	0.5853428573248199	0.1445283142236533
AF-Q2TBF2-F1-model-v4_A	0.0118806807389373	0.3799188147242717	0.0430653698396612
AF-Q92935-F1-model-v4_A	0.0044966148698388	0.4013889422564591	0.0736678509011601
AF-Q9UL40-F1-model-v4_A	0.0116691156424553	0.271887777930523	0.1454848740897429
AF-O43781-F1-model-v4_A	0.0247050012428382	0.693574852836698	0.0014620968756575
AF-P11150-F1-model-v4_A	0.0005666494315591	0.7433742464910483	0.2900187997113126
AF-Q8N3Y3-F1-model-v4_A	0.0098372421074526	0.3649341297131953	0.0694769169631865
AF-Q07869-F1-model-v4_A	0.0227796564157454	0.6314413059041731	0.0029282444105804
AF-Q8IUF8-F1-model-v4_A	0.0006149378904551	0.7746891299923061	0.2661737836891764
AF-A8K5M9-F1-model-v4_A	0.0043386042434567	0.302644932396351	0.3022814889156082
AF-Q68CQ4-F1-model-v4_A	0.0069632518079613	0.3458870047399824	0.1167877305104161
AF-P0C860-F1-model-v4_A	0.0098060396594932	0.906028354725078	0.0036630800678474
AF-Q9Y6M1-F1-model-v4_A	0.0184854668916564	0.3013676619548999	0.0627735967823235
AF-Q13505-F1-model-v4_A	0.0149229077133933	0.848705314460637	0.0029282444105804
AF-Q9UQF0-F1-model-v4_A	0.0032671037263292	1.1107098582292103	0.0043792969344855
AF-Q9Y4C4-F1-model-v4_A	0.0093181182274901	0.8528614449912669	0.0051094444648316
AF-Q9Y6Y0-F1-model-v4_A	0.0154409167621084	0.2806193272508653	0.1072992501854066
AF-Q9H0J9-F1-model-v4_A	0.001453696546952	0.4016809211134656	0.1986000504091436
AF-P17028-F1-model-v4_A	0.0200307785797984	0.3698785044098523	0.0208645945567758
AF-Q96JF0-F1-model-v4_A	0.0192670751405345	0.6687421381819227	0.0043792969344855
AF-P06396-F1-model-v4_A	0.0058384681367537	0.3756774388792642	0.1138212479791738
AF-O43462-F1-model-v4_A	0.0203118396370677	0.5783341826575932	0.0051094444648316
AF-P16885-F1-model-v4_A	0.0005764916827369	0.9201357759496492	0.1562043815098039
AF-Q9NXZ2-F1-model-v4_A	0.0068749269389316	0.3454653298914256	0.1437950563327696
AF-P38435-F1-model-v4_A	0.0234415219137858	0.3445129052940983	0.0277572859037011
AF-Q16671-F1-model-v4_A	0.0069810154274683	0.3874396181007234	0.0745098508994681
AF-Q7L190-F1-model-v4_A	0.0215362411844736	0.7981960810536881	0.0014620968756575
AF-O15499-F1-model-v4_A	0.0078975138284695	0.285805507681502	0.2779849214617771
AF-Q8WTU2-F1-model-v4_A	0.0476054763979362	0.4979827922682326	0.002194902533056
AF-P23743-F1-model-v4_A	0.012270251524278	0.3757050994484794	0.0603716916996117
AF-Q8NFJ9-F1-model-v4_A	0.0090715659640463	0.9358340127407864	0.0043989330665894
AF-Q9H7Z6-F1-model-v4_A	0.000491930881352	0.8531769475422638	0.2803741353843718
AF-Q9Y6K8-F1-model-v4_A	0.0306702186698679	0.2625864225196804	0.0481749154992192
AF-Q00973-F1-model-v4_A	0.0014608656967928	0.549250497181849	0.130363252467047
AF-P49619-F1-model-v4_A	0.0159610738511085	0.2723905271309142	0.1255468052397776
AF-P0CH99-F1-model-v4_A	0.0176487420901163	0.2617255625212317	0.1201962945629606
AF-Q8NFW8-F1-model-v4_A	0.000984663450954	0.7154886237745318	0.228699704072582
AF-Q3SY52-F1-model-v4_A	0.0153538895981525	0.7914530535462142	0.0043989330665894
AF-Q9UK28-F1-model-v4_A	0.0154469212247329	1.03748475348097	0.0007307814170889
AF-Q9Y6W6-F1-model-v4_A	0.0102189676893938	0.3813399413182545	0.0711493829927376
AF-P54646-F1-model-v4_A	0.0055536383637247	0.4101791672244688	0.0770439234728341
AF-Q8NBF2-F1-model-v4_A	0.0186607793718634	0.3698822581182221	0.0378787774827127
AF-O43847-F1-model-v4_A	0.0107016569893816	0.3225435203604602	0.1489048727530237
AF-P31751-F1-model-v4_A	0.0008326141792367	0.8478724922054327	0.1810346730489735
AF-P12956-F1-model-v4_A	0.0076624631291829	0.7837192769640933	0.0073530278154354
AF-P58215-F1-model-v4_A	0.0288339118539701	0.3418555879857743	0.0269866903238209
AF-Q7LFX5-F1-model-v4_A	0.019991283709114	0.4998661195182102	0.0066130905937114
AF-P49005-F1-model-v4_A	0.000487405236194	0.954115791874736	0.223214581067924
AF-Q96RU8-F1-model-v4_A	0.0006887650166153	0.9543452996219198	0.156118378599569
AF-P23378-F1-model-v4_A	0.0149135383081754	0.3847685063788151	0.052554868726995
AF-O43791-F1-model-v4_A	0.0014466300245695	0.4633799280230284	0.2431944905478436
AF-O95786-F1-model-v4_A	0.0227482627558627	0.3402059618599238	0.0467149921820611
AF-Q9NXT0-F1-model-v4_A	0.0248632114357934	0.7238090863278706	0.0036496798094789
AF-Q9H1B5-F1-model-v4_A	0.007347620372048	0.3541986630002807	0.1948908108919698
AF-Q99988-F1-model-v4_A	0.000872637276915	0.7421312456563683	0.3185757809955751
AF-Q9H489-F1-model-v4_A	0.0256069596593166	0.8093703355081205	0.0021896458253802
AF-Q9HCG7-F1-model-v4_A	0.0126099460992776	0.3811626988409722	0.0781018927757748
AF-Q96LQ0-F1-model-v4_A	0.0466167760170973	0.6955350350181362	0.0021896458253802
AF-Q9Y243-F1-model-v4_A	0.0010284113147602	0.8710581063639715	0.1416666910534196
AF-P51795-F1-model-v4_A	0.0315856887934118	0.615742586401641	0.0043792969344855
AF-Q8IYR2-F1-model-v4_A	0.0317468871874511	0.0779845456728259	0.1012863867690643
AF-Q01432-F1-model-v4_A	0.0212709500832342	0.6139691501263835	0.0065694124035411
AF-Q9NRM6-F1-model-v4_A	0.0012521864698328	0.8590968062631053	0.1012863867690643
AF-Q6ZN28-F1-model-v4_A	0.0007933934922803	0.9602023866553976	0.17445227210315
AF-Q8TA94-F1-model-v4_A	0.0184985116171569	0.7677687493495906	0.0051358048547096
AF-Q96K49-F1-model-v4_A	0.0217796251293592	0.896329874820208	0.0021896458253802
AF-P29597-F1-model-v4_A	0.0014625206698525	0.6851511778983178	0.1423353966321134
AF-Q5JRX3-F1-model-v4_A	0.00968095888824	0.3885364569412384	0.0970802370411048
AF-Q6IPX1-F1-model-v4_A	0.0210229685286514	0.5706295212547947	0.0072992307962134
AF-O60476-F1-model-v4_A	0.0216356192327804	0.5899610968518371	0.0066130905937114
AF-Q14697-F1-model-v4_A	0.0118369675978816	0.3896810805276541	0.0812944145256238
AF-P34903-F1-model-v4_A	0.0059872197658675	1.2168860556842804	0.0036630800678474
AF-O95460-F1-model-v4_A	0.0060242992414484	1.3462844424931355	0.002194902533056
AF-Q9BWW7-F1-model-v4_A	0.0322301004625035	0.3536761022243244	0.0324038473531247
AF-Q13087-F1-model-v4_A	0.0009416308569623	0.8803674473368317	0.2199467857211037
AF-O43155-F1-model-v4_A	0.0102894800970482	0.9270821471776116	0.0065694124035411
AF-O60304-F1-model-v4_A	0.022337997121235	0.8928970422255762	0.002194902533056
AF-Q15036-F1-model-v4_A	0.0009525378318475	1.0144448249539424	0.112013220624304
AF-Q06203-F1-model-v4_A	0.0007847011730247	1.0171423118081655	0.1580726629625284
AF-P59910-F1-model-v4_A	0.0004274977207783	0.8893051103666805	0.4652406860676175
AF-Q9BSL1-F1-model-v4_A	0.0360087015046594	0.2903506388698395	0.0603716916996117
AF-Q3MJ62-F1-model-v4_A	0.0180949386551525	0.3309669328452208	0.1156354068678819
AF-P28288-F1-model-v4_A	0.0512606676837093	0.8229740311248577	0.0007307814170889
AF-A8MPY1-F1-model-v4_A	0.0051580593314727	1.3361823966358162	0.0036496798094789
AF-P08697-F1-model-v4_A	0.0013460798226337	0.7752991904263518	0.1445283142236533
AF-P27694-F1-model-v4_A	0.016067864864492	0.733363844194262	0.0072992307962134
AF-Q8N1L9-F1-model-v4_A	0.0183724253604754	1.1804769383149671	0.0
AF-Q6J4K2-F1-model-v4_A	0.0829648135482008	0.7328183411293563	0.0014597092068022
AF-O00330-F1-model-v4_A	0.0226472627043293	0.930599696920914	0.002194902533056
AF-Q5RL73-F1-model-v4_A	0.0219385068357779	0.9546690237559236	0.0021896458253802
AF-P57764-F1-model-v4_A	0.0008424222004779	0.8932303534577426	0.2998104879513312
AF-Q8NHX9-F1-model-v4_A	0.0852881637003503	0.7464610816926456	0.0014597092068022
AF-Q16581-F1-model-v4_A	0.0251508530766474	0.8826214079064394	0.0029196362453518
AF-P63252-F1-model-v4_A	0.0011139312272574	0.9612357902425984	0.1156354068678819
AF-Q9NYK6-F1-model-v4_A	0.0341348560910103	0.3558371531239613	0.0410335958026029
AF-Q96GY3-F1-model-v4_A	0.0174942591869776	0.367483089749684	0.0942490624608394
AF-Q9NPH2-F1-model-v4_A	0.0014003501233505	0.8120559963170818	0.1312966452446498
AF-Q9UBS4-F1-model-v4_A	0.0012841769643514	0.7653016039112672	0.2342341413527844
AF-Q53FZ2-F1-model-v4_A	0.0010035877006849	0.8887341442286787	0.2420674935610343
AF-A8MX76-F1-model-v4_A	0.0014757189454351	0.7196796300821401	0.1590527016415781
AF-Q96HY7-F1-model-v4_A	0.0126003266010438	0.3946896918971635	0.0951239129512884
AF-Q9HB96-F1-model-v4_A	0.0304750293859107	0.3250925283867982	0.0729927817404325
AF-Q969Y0-F1-model-v4_A	0.0009308357572448	0.8603323480767775	0.3160424853180514
AF-P31267-F1-model-v4_A	0.0187291558380915	0.8244299586234227	0.0058736968826307
AF-Q8N987-F1-model-v4_A	0.0241358677114349	0.3274286563719515	0.0951239129512884
AF-Q8TBX8-F1-model-v4_A	0.0007952925657028	0.9326757704708584	0.357779958722014
AF-Q99675-F1-model-v4_A	0.0012229434132146	0.7257734952874587	0.3457760617909846
AF-P06681-F1-model-v4_A	0.006120274151455	0.3941766075744552	0.2243075415760307
AF-Q7Z7J5-F1-model-v4_A	0.0185722947993272	0.3580998070162137	0.1093117061739596
AF-P49910-F1-model-v4_A	0.0227232109903158	0.7378615695871076	0.0058736968826307
AF-A8MXV6-F1-model-v4_A	0.0197159453566785	1.071056056603817	0.0014620968756575
AF-Q9HAH1-F1-model-v4_A	0.011420427913326	1.2388921349778528	0.0029282444105804
AF-Q86X67-F1-model-v4_A	0.0006789538826463	0.9373171207132832	0.4421053954695855
AF-Q96MR7-F1-model-v4_A	0.0182590358566962	0.2581076814133577	0.3326849711230111
AF-O94886-F1-model-v4_A	0.0795079836900414	0.5829662903846462	0.0043989330665894
AF-Q9Y625-F1-model-v4_A	0.0405461409581694	0.9826411085264514	0.0007298270463003
AF-P24046-F1-model-v4_A	0.0006404169946904	1.2628539536668333	0.1138212479791738
AF-P54578-F1-model-v4_A	0.0012978029408596	0.9415187688291294	0.1285009290470284
AF-P53794-F1-model-v4_A	0.0819512943177124	0.6872462518639324	0.0036630800678474
AF-P0DMS9-F1-model-v4_A	0.0003281199168346	1.0326674572999048	0.4605544556575509
AF-O95561-F1-model-v4_A	0.0155769003990643	0.3695751151100139	0.1445283142236533
AF-P19113-F1-model-v4_A	0.0132905499084616	0.3705295960191161	0.1861315485044292
AF-Q9UIW0-F1-model-v4_A	0.022362468684445	1.0613030328455764	0.0014620968756575
AF-Q9H5J8-F1-model-v4_A	0.0108177747377821	1.2260621365426374	0.0036630800678474
AF-Q96KJ4-F1-model-v4_A	0.0253751774080733	0.6285063787993775	0.0073530278154354
AF-P49748-F1-model-v4_A	0.0367476032336942	0.785278305985352	0.0036630800678474
AF-Q13426-F1-model-v4_A	0.0103174649374013	1.2409011740345717	0.0036630800678474
AF-Q3LFD5-F1-model-v4_A	0.0007967853120587	1.0829384952862824	0.2113174449262456
AF-Q96MM7-F1-model-v4_A	0.0138719433935444	0.9561956242111788	0.0066130905937114
AF-Q03154-F1-model-v4_A	0.0006906474495006	0.9967737282406588	0.3951122956901294
AF-Q6GPH6-F1-model-v4_A	0.0272288430551305	0.377245227020476	0.0546574059878011
AF-A2RU67-F1-model-v4_A	0.0269411893202222	0.7061188878324997	0.0066130905937114
AF-O95872-F1-model-v4_A	0.031101459104022	0.906266651892493	0.0029282444105804
AF-P20592-F1-model-v4_A	0.0189560718074949	1.2696293391165423	0.0007298270463003
AF-P59826-F1-model-v4_A	0.0011642100342371	0.8511072594849817	0.2936735267766412
AF-Q96JB6-F1-model-v4_A	0.0244913798308874	0.3377710655321315	0.1247951360850041
AF-P10266-F1-model-v4_A	0.0008528240564299	1.2499514752457828	0.1102187159977201
AF-Q96LR2-F1-model-v4_A	0.0161931033335135	0.3711390783399676	0.1512608079233615
AF-Q86U38-F1-model-v4_A	0.0755427462751532	0.3863256916102761	0.0211679073923163
AF-O95170-F1-model-v4_A	0.0058684281981004	1.157090421555619	0.0073530278154354
AF-Q99689-F1-model-v4_A	0.0211809037836501	1.1990773683644131	0.0014597092068022
AF-O60832-F1-model-v4_A	0.02368360856488	0.7260075895216669	0.0073530278154354
AF-Q6UXV4-F1-model-v4_A	0.01900282061168	0.953034723077823	0.0058391635426686
AF-Q6EMK4-F1-model-v4_A	0.0155510124901954	1.043899021546149	0.0058391635426686
AF-P13056-F1-model-v4_A	0.0177979106897993	1.1117062086741352	0.0036630800678474
AF-Q14449-F1-model-v4_A	0.0167689932934661	0.4086833097282039	0.0912409767262552
AF-Q8IV36-F1-model-v4_A	0.0410654725200037	0.3901425926040065	0.0386659655318466
AF-Q13946-F1-model-v4_A	0.053261811806965	0.7037843458604723	0.0058391635426686
AF-Q92670-F1-model-v4_A	0.0342914164155845	0.3419566863707111	0.0890514862251048
AF-Q9NY47-F1-model-v4_A	0.0010510921484529	1.0566122640248623	0.1897806913930422
AF-Q9Y6H8-F1-model-v4_A	0.0220062372736921	1.2053394858432325	0.0014597092068022
AF-P63132-F1-model-v4_A	0.0005606752834258	1.254472740564606	0.2379563014178145
AF-P10600-F1-model-v4_A	0.0011546058739765	0.7916726628276238	0.4891305195462965
AF-Q6XYB7-F1-model-v4_A	0.0086851754229028	0.3924223467944904	0.2998104879513312
AF-P08833-F1-model-v4_A	0.0013357035341135	0.7753794840265875	0.4080167576763944
AF-Q96C57-F1-model-v4_A	0.0536915970833052	1.0565220072186012	0.0007298270463003
AF-Q9Y334-F1-model-v4_A	0.0154338579632833	0.3876362933939741	0.1583940949914124
AF-Q7Z3H0-F1-model-v4_A	0.0214515365556999	0.3544132378797587	0.1510950327523956
AF-O94832-F1-model-v4_A	0.0157725084144793	1.592469833931204	0.0014597092068022
AF-Q96KB5-F1-model-v4_A	0.0004378276571426	1.0769874401825807	0.4907510766758922
AF-Q9NRN7-F1-model-v4_A	0.0001730300067484	1.1436401538887124	0.4747040097207244
AF-P78508-F1-model-v4_A	0.0013382254414382	0.7951628889122362	0.3838383478012463
AF-Q04741-F1-model-v4_A	0.0491095775988594	1.0186054100471025	0.0014597092068022
AF-Q9NR12-F1-model-v4_A	0.023466608344105	0.8442695111043015	0.0066130905937114
AF-Q15822-F1-model-v4_A	0.0010057600688447	1.3165331151098851	0.0847192952571229
AF-A0A494C086-F1-model-v4_A	0.0154248432215461	1.139579230456161	0.0051094444648316
AF-Q7Z4H8-F1-model-v4_A	0.0011290811263402	0.8924952691995536	0.3880447721603595
AF-Q96Q05-F1-model-v4_A	0.0008520581929965	1.579879979798692	0.09197074326617
AF-P78395-F1-model-v4_A	0.0148698164346806	0.4097643755595774	0.1331679050161578
AF-Q7RTS3-F1-model-v4_A	0.0424447059822659	1.046067403675642	0.0014597092068022
AF-Q9HD26-F1-model-v4_A	0.0277878785631042	0.844659000286451	0.0058736968826307
AF-Q96QD9-F1-model-v4_A	0.0085198392452784	1.208846254368564	0.0066130905937114
AF-Q99797-F1-model-v4_A	0.0443753918672703	0.8364350868667004	0.0043989330665894
AF-Q96B86-F1-model-v4_A	0.001333059792576	0.7929666223880931	0.4451480112011774
AF-Q6P161-F1-model-v4_A	0.0035971672152395	0.4062518543362287	0.6789217302123349
AF-Q7Z304-F1-model-v4_A	0.0332976784631121	0.3515506701074896	0.1066236145665033
AF-O95704-F1-model-v4_A	0.023180538718734	0.3671144220379232	0.1369294736439956
AF-Q9H4T2-F1-model-v4_A	0.0168466664899261	0.4006260291034419	0.1388198251143049
AF-Q96RQ1-F1-model-v4_A	0.0007334585843306	1.0764950604078949	0.4390760476964592
AF-O95800-F1-model-v4_A	0.0186751179265799	1.0597806800961986	0.0051358048547096
AF-E9PJI5-F1-model-v4_A	0.0162270033820203	1.1584363989918172	0.0051094444648316
AF-Q9UHR4-F1-model-v4_A	0.0119238820020425	1.17699144572629	0.0065694124035411
AF-P01127-F1-model-v4_A	0.0148205640073589	0.3846910657157286	0.2888051065657671
AF-Q9NQ86-F1-model-v4_A	0.0012799909727992	1.4515491136048964	0.0569339726158755
AF-P51798-F1-model-v4_A	0.0245541806751007	0.4091403859235052	0.0693428042269768
AF-Q9NUJ1-F1-model-v4_A	0.0008617865038944	1.0289134679671688	0.4715360139374722
AF-P38117-F1-model-v4_A	0.000188336014809	1.1585730546703303	0.5657145845131406
AF-Q8TAM6-F1-model-v4_A	0.0630391552910133	1.1273435098851918	0.0
AF-Q9Y5X1-F1-model-v4_A	0.0169441176326886	0.4072777788663917	0.1357666572455418
AF-P31314-F1-model-v4_A	0.0222569712156524	1.0375274055812185	0.0051094444648316
AF-Q5H8A4-F1-model-v4_A	0.0611315587644494	0.6706693864457518	0.0072992307962134
AF-Q9NQZ5-F1-model-v4_A	0.0013321336554975	0.8358476249619022	0.4528103751143975
AF-Q96GL9-F1-model-v4_A	0.0199055306368286	0.3216700685349713	0.3922765965372021
AF-Q8N8U2-F1-model-v4_A	0.0350636565876635	0.8812021427968033	0.0051358048547096
AF-Q86XR7-F1-model-v4_A	0.0012658919456728	0.8260961776832952	0.5256128268560598
AF-Q9H2W6-F1-model-v4_A	0.0014776029225136	0.7715031700127067	0.3979591031927509
AF-P11926-F1-model-v4_A	0.001492111656586	0.7876606617360756	0.3686314544145967
AF-Q5SWX8-F1-model-v4_A	0.0013288910952676	0.999591195393848	0.2454545226020776
AF-Q9Y6R7-F6-model-v4_A	0.0257388376524974	1.2411339862800046	0.0014597092068022
AF-P0CG43-F1-model-v4_A	0.0246016025388639	0.9451560138283044	0.0058736968826307
AF-Q9NP66-F1-model-v4_A	0.0253532895304735	1.124643345911846	0.0029282444105804
AF-Q8WUH2-F1-model-v4_A	0.0094908653494493	1.4806103583464436	0.0051358048547096
AF-Q9UMW8-F1-model-v4_A	0.0010482315084857	1.0654689603876706	0.2900187997113126
AF-Q63ZY6-F1-model-v4_A	0.0012037045483174	0.983119979302768	0.3262346865359695
AF-P46060-F1-model-v4_A	0.0309430858083615	0.3913426648318981	0.0736678509011601
AF-Q9UQG0-F1-model-v4_A	0.0013568373771373	1.2497023896182415	0.0737226325244466
AF-Q9NSG2-F1-model-v4_A	0.2067187829838229	1.078518402788331	0.0
AF-Q08AH1-F1-model-v4_A	0.0012658981426802	0.9540494543675522	0.3300972957653796
AF-Q7Z392-F1-model-v4_A	0.0015374608818407	1.5430287031111047	0.0321168830372178
AF-O60486-F1-model-v4_A	0.0008577405218243	1.2493775291509304	0.2350365667031186
AF-O14772-F1-model-v4_A	0.0015300064961811	0.8838460656159548	0.2500000328268428
AF-P50454-F1-model-v4_A	0.0009504595605916	0.9875061608089336	0.5273131409781351
AF-Q07866-F1-model-v4_A	0.0996590132474186	1.0428476747274944	0.0014597092068022
AF-Q9BXS4-F1-model-v4_A	0.0226597690346129	1.1035543815531326	0.0043792969344855
AF-Q86YL5-F1-model-v4_A	0.0149685191098624	0.4067497680933945	0.223214581067924
AF-Q86XR2-F1-model-v4_A	0.0285857072196733	0.3917537939084772	0.0839416535012711
AF-Q6UW63-F1-model-v4_A	0.001312891591106	0.8837453108263762	0.4482032613745739
AF-Q969E3-F1-model-v4_A	0.0249960270062341	0.3263240991651878	0.2912348672325333
AF-O94776-F1-model-v4_A	0.0008473838219313	1.0997776581604517	0.4328464777471188
AF-O60909-F1-model-v4_A	0.0015312042287712	0.8282304008131776	0.3391985559617581
AF-P34949-F1-model-v4_A	0.0009784568737996	1.051214350010904	0.4270834012940876
AF-O60928-F1-model-v4_A	0.0014752024273591	0.8460716891942545	0.3564358916585775
AF-Q7Z3S7-F1-model-v4_A	0.0012822611877868	1.0592971469624717	0.2328465826983856
AF-O95780-F1-model-v4_A	0.0117301973182341	1.2854574004698331	0.0058736968826307
AF-Q14654-F1-model-v4_A	0.0014623451875807	1.011516037726314	0.1800174790223048
AF-O14832-F1-model-v4_A	0.0009113159300678	1.0553998081339502	0.4715360139374722
AF-Q96AY2-F1-model-v4_A	0.0010680310270853	1.1733477080657124	0.2094889858268971
AF-P62995-F1-model-v4_A	0.1077912414594943	1.1547509767178106	0.0
AF-Q9H2S6-F1-model-v4_A	0.0010708046757995	0.995473085221342	0.4558984859647033
AF-Q9Y485-F4-model-v4_A	0.0008372473135519	1.220164376869705	0.3116789334965493
AF-P22735-F1-model-v4_A	0.0205319423738937	0.4104403421747116	0.1226277150743757
AF-P0C6A0-F1-model-v4_A	0.0760201961973618	0.3176761007244826	0.1474036756193304
AF-Q96SW2-F1-model-v4_A	0.001380460904456	1.014898427979992	0.2720522999082921
AF-Q9Y4L5-F1-model-v4_A	0.0257244023188765	0.3802127096152264	0.1502939397071412
AF-Q9HBX9-F1-model-v4_A	0.0214488542133218	1.0350735681171943	0.0066130905937114
AF-Q8TF45-F1-model-v4_A	0.0186957198840706	1.3149701618227354	0.0036630800678474
AF-Q8WZ19-F1-model-v4_A	0.0011749901846619	1.0188927547964584	0.3936927280547244
AF-Q8IV08-F1-model-v4_A	0.001336706919413	0.967511974326505	0.3672655620337721
AF-Q08462-F1-model-v4_A	0.0533060338801221	1.2457808686633003	0.0007298270463003
AF-Q9NXX6-F1-model-v4_A	0.0348581602635304	1.2863634198073883	0.0007307814170889
AF-Q92979-F1-model-v4_A	0.0002930319334151	1.2088418802657477	0.7631919903212132
AF-Q96QS6-F1-model-v4_A	0.0012608222848102	1.0637350849997556	0.2900187997113126
AF-Q9NZM6-F1-model-v4_A	0.0603305973554477	0.8752585617276968	0.0058391635426686
AF-Q68CJ6-F1-model-v4_A	0.0560517512593622	0.3454524085700901	0.1378737142433073
AF-Q9BQ24-F1-model-v4_A	0.0007000143840476	1.1367846140232272	0.6446578484271672
AF-Q9NYA1-F1-model-v4_A	0.0008745790030053	1.1621072688102745	0.4330548794062239
AF-Q8IYN6-F1-model-v4_A	0.0215683168803896	0.311965079006429	0.539325770392604
AF-P0C7M4-F1-model-v4_A	0.0326487256935472	0.9459011057247302	0.0065694124035411
AF-Q96MI6-F1-model-v4_A	0.0009586375548377	1.0728214784367087	0.4826842704060508
AF-Q9NVU7-F1-model-v4_A	0.0650199332950605	1.0126002749314376	0.0036630800678474
AF-Q8TDJ6-F4-model-v4_A	0.0010446944524036	1.2264418038359854	0.2664231605904708
AF-Q53FT3-F1-model-v4_A	0.0007812566718388	1.094004940269636	0.8315509056837473
AF-A6NCN8-F1-model-v4_A	0.0355515093734045	0.3433162017625927	0.2465881593411327
AF-P48553-F1-model-v4_A	0.0004680904010248	1.4311696785889938	0.4781015300832141
AF-Q9UHY8-F1-model-v4_A	0.0231246817592113	1.1195394590058474	0.0058391635426686
AF-P38936-F1-model-v4_A	0.0155937028872343	0.3790289353490427	0.5324386148895914
AF-Q7RTR0-F1-model-v4_A	0.0360410437167707	0.9873161148086358	0.0058736968826307
AF-O15524-F1-model-v4_A	0.0013498169390949	0.9079988827528545	0.6348451025682076
AF-Q15389-F1-model-v4_A	0.0122303839352893	1.625079052520712	0.0058736968826307
AF-Q8IZF2-F1-model-v4_A	0.0008643590380774	1.544024266699262	0.2671528548954336
AF-Q75V66-F1-model-v4_A	0.0653212814834325	0.8361593192660695	0.0072992307962134
AF-P18509-F1-model-v4_A	0.0543906258556187	0.3021097764668872	0.3010444712249329
AF-A1A4G5-F1-model-v4_A	0.0338193914450068	0.3524172069141676	0.2875943972208628
AF-O14508-F1-model-v4_A	0.000765224735057	1.192257004459484	0.6768671188423523
AF-Q9Y2L5-F1-model-v4_A	0.0008514781601402	1.5638776670849777	0.289050950076283
AF-O95279-F1-model-v4_A	0.0342487358340067	1.0020373834824936	0.0065694124035411
AF-Q92934-F1-model-v4_A	0.0341788589854688	0.3338775673064176	0.3470992886363773
AF-Q96PP4-F1-model-v4_A	0.0261806291764397	1.1275033755470962	0.0051358048547096
AF-Q5VY09-F1-model-v4_A	0.0468674093613885	1.0451530454195737	0.0051094444648316
AF-P49802-F1-model-v4_A	0.0510164516625926	0.8532635452239243	0.0073530278154354
AF-Q9BQQ7-F1-model-v4_A	0.001023387303433	1.0706756359993743	0.640718660769992
AF-P0C866-F1-model-v4_A	0.0014142259699094	0.9816213401363764	0.4482032613745739
AF-Q99445-F1-model-v4_A	0.0010975097935928	0.9763826499310644	1.333901503498478
AF-Q8WZ82-F1-model-v4_A	0.0005114835842966	1.2718039397820102	0.7385790836341046
AF-P78509-F6-model-v4_A	0.0425725849317096	1.6095516913125234	0.0007298270463003
AF-P48547-F1-model-v4_A	0.0443074188458633	0.925993262628612	0.0072992307962134
AF-Q96HA8-F1-model-v4_A	0.0004493401999592	1.2647604141227002	0.9855073275777456
AF-Q8WXI8-F1-model-v4_A	0.0009589964859336	1.07621105594558	0.7211055442874423
AF-P0C2L3-F1-model-v4_A	0.0161584691173974	0.4025517067727521	0.416753081395566
AF-P07911-F1-model-v4_A	0.0416638811530469	1.40485119042117	0.0014597092068022
AF-P55160-F1-model-v4_A	0.1661546813933934	1.2842343616809735	0.0007298270463003
AF-Q99435-F1-model-v4_A	0.0335491508099735	1.4038403302891562	0.0021896458253802
AF-Q04760-F1-model-v4_A	0.0008086845617578	1.1843089496031682	0.7363752907291139
AF-Q96DA2-F1-model-v4_A	0.0007963224338163	1.1716015213382756	0.9001384756579907
AF-O94812-F1-model-v4_A	0.0191884427003941	1.5580022900764685	0.0043989330665894
AF-Q8IUI8-F1-model-v4_A	0.0010264496818411	1.2800192869292206	0.3035203043148384
AF-Q8NCU7-F1-model-v4_A	0.0309362394421733	1.094927247753427	0.0058391635426686
AF-P17024-F1-model-v4_A	0.027338156711645	1.1970393476712722	0.0051094444648316
AF-Q8IX05-F1-model-v4_A	0.0006983882085702	1.2231191447918834	0.8896554308523608
AF-Q86U90-F1-model-v4_A	0.0009094710156832	1.180544991657536	0.6155659141754322
AF-Q5VYX0-F1-model-v4_A	0.0012329586846491	1.1611781270787136	0.3782697589468184
AF-Q32M78-F1-model-v4_A	0.019369517519409	1.1887546786355232	0.0072992307962134
AF-Q9BZM4-F1-model-v4_A	0.0014440143493159	0.9423632291828716	0.5801616637669966
AF-Q86U42-F1-model-v4_A	0.0751663924554316	1.1123203338990555	0.0036630800678474
AF-Q8TAQ5-F1-model-v4_A	0.0294969590509477	1.5592621470673975	0.0029196362453518
AF-Q6NSJ5-F1-model-v4_A	0.0200004815066175	1.4012725513226965	0.0051358048547096
AF-Q8TC36-F1-model-v4_A	0.0013961032848704	1.3333204281880375	0.1454848740897429
AF-Q8N4Q0-F1-model-v4_A	0.0013915895656654	1.0875970435028464	0.3497541520557985
AF-Q9NVS9-F1-model-v4_A	0.0013772833392121	1.032082732354041	0.4842907346914542
AF-Q9H7B2-F1-model-v4_A	0.0014435632476328	1.0151721004790473	0.4731184577804364
AF-P51164-F1-model-v4_A	0.0015056374662024	0.9392812327684136	0.5324386148895914
AF-Q9UI47-F1-model-v4_A	0.195679176933112	0.9276463950909998	0.0065694124035411
AF-Q15413-F3-model-v4_A	0.0014560023320545	1.0856039760903686	0.314598058647044
AF-A0A5S8K742-F1-model-v4_A	0.0012254354574154	1.3408007804596858	0.2615105072902588
AF-P18621-F1-model-v4_A	0.0012345677272174	1.0221129729221077	0.8291054087747902
AF-Q8TDW0-F1-model-v4_A	0.014906026473373	1.4209115947006443	0.0073530278154354
AF-P43308-F1-model-v4_A	0.001341905084948	0.9653617224736184	0.8922657948626411
AF-O95873-F1-model-v4_A	0.0367334563860883	1.370185729939226	0.0029282444105804
AF-Q00059-F1-model-v4_A	0.0475856419058346	0.3852717534267236	0.1975523096759199
AF-Q14764-F1-model-v4_A	0.0013983450099325	1.662406546871745	0.1167877305104161
AF-Q2WGJ8-F1-model-v4_A	0.0013732753799578	1.010833682473086	0.6955449091007295
AF-Q8N8N7-F1-model-v4_A	0.0012974949095973	1.1639465189601066	0.4300629549057742
AF-P45381-F1-model-v4_A	0.0011341120975565	1.1782994690485182	0.5205326591048633
AF-Q16613-F1-model-v4_A	0.0011467014986553	1.1155067585702056	0.6768671188423523
AF-Q8IV77-F1-model-v4_A	0.0379460473112844	1.2513780156623526	0.0043792969344855
AF-O15031-F1-model-v4_A	0.0008849796901954	1.533474391023203	0.4562046720418089
AF-P06340-F1-model-v4_A	0.001462123761564	0.9563933630933475	0.7496809556115014
AF-P00403-F1-model-v4_A	0.0013921806385948	1.059665555445502	0.5307267554534134
AF-Q5W186-F1-model-v4_A	0.0015326924758166	0.8998822371195174	0.9655670390081146
AF-P0C024-F1-model-v4_A	0.0009135699049495	1.270908922005559	0.6686968613398787
AF-A3KMH1-F1-model-v4_A	0.001117505954201	1.3749301654634116	0.3686131813352493
AF-Q9NQT4-F1-model-v4_A	0.0010274046944511	1.2372467867933	0.6023393159731623
AF-Q712K3-F1-model-v4_A	0.0015567493410368	0.9849467404707192	0.5324386148895914
AF-P59095-F1-model-v4_A	0.000951561403877	1.2476864292056613	0.7061026812932953
AF-Q13137-F1-model-v4_A	0.0214146862314397	1.932339608075729	0.0051094444648316
AF-Q7Z2X4-F1-model-v4_A	0.0013550566390504	1.058598529364127	0.6768671188423523
AF-Q5VZT2-F1-model-v4_A	0.0210743087038146	0.409765979798027	0.4065713159111985
AF-P41219-F1-model-v4_A	0.1069779579815183	1.6750455939357631	0.0007307814170889
AF-Q9Y5E1-F1-model-v4_A	0.0231766802496738	1.8094397828315	0.0043989330665894
AF-P0CAP1-F1-model-v4_A	0.0825486613429408	1.996009207656729	0.0007307814170889
AF-Q96A22-F1-model-v4_A	0.0530579218010631	0.3268185812242783	0.522222230344618
AF-Q12765-F1-model-v4_A	0.001336263746421	1.1461606473264956	0.492374820627441
AF-P19235-F1-model-v4_A	0.0297093499908687	1.398316179318836	0.0051094444648316
AF-Q6ZTR6-F1-model-v4_A	0.0275227433815812	0.4067554949205871	0.3035203043148384
AF-P20340-F1-model-v4_A	0.0012580999562195	1.1103526593070776	0.7723158525733587
AF-O75223-F1-model-v4_A	0.0009093336011913	1.3097675214563511	0.8315509056837473
AF-Q96DT5-F16-model-v4_A	0.0907701105684875	1.5945067986206896	0.0014620968756575
AF-Q9NQR4-F1-model-v4_A	0.0011596660468095	1.256378746541025	0.5188471359099591
AF-Q08257-F1-model-v4_A	0.0013479457279006	1.1749651548855884	0.5138125961351625
AF-P51160-F1-model-v4_A	0.0410873518572108	1.3595375914014527	0.0043989330665894
AF-Q9HAV7-F1-model-v4_A	0.0015357043301032	1.0313304782765498	0.6525937755490394
AF-Q8N8Q3-F1-model-v4_A	0.0014112421894802	1.09580529751686	0.5893270990924859
AF-P00492-F1-model-v4_A	0.0010950552529717	1.2576170910507856	0.674816619069684
AF-O43264-F1-model-v4_A	0.1227071311900831	1.4306315665101037	0.0029196362453518
AF-Q63HN8-F21-model-v4_A	0.0570626273863737	1.0710256008996246	0.0072992307962134
AF-Q6IPT4-F1-model-v4_A	0.0015398010132168	1.0722807015009612	0.4907510766758922
AF-Q14532-F1-model-v4_A	0.076158857507557	1.6618043147628048	0.0029196362453518
AF-Q9UMY4-F1-model-v4_A	0.0013273210163995	1.1257469707155736	1.0948010003099893
AF-Q5JT25-F1-model-v4_A	0.0014245005288508	1.1773165997067463	0.5324386148895914
AF-Q9P225-F11-model-v4_A	0.0542379780409458	1.593372994105649	0.0036630800678474
AF-Q8IVF4-F14-model-v4_A	0.0827539080433874	1.584153083167651	0.0036496798094789
AF-Q6ZRQ5-F1-model-v4_A	0.162369564594442	1.5016446202762457	0.0036496798094789
AF-Q8N4B5-F1-model-v4_A	0.0330089804933218	1.2308239551393985	0.0073530278154354
AF-Q8IWA4-F1-model-v4_A	0.076166894043789	1.626872943066728	0.0036496798094789
AF-Q9NW61-F1-model-v4_A	0.0012066173635511	1.2648034947219398	0.8073879938481423
AF-Q9GZZ8-F1-model-v4_A	0.0341622111622615	0.37673743786349	0.727616851097366
AF-P55290-F1-model-v4_A	0.0275416570129047	1.6082785613743134	0.0065694124035411
AF-Q9HBG7-F1-model-v4_A	0.0260332298738343	1.5133828268748348	0.0072992307962134
AF-Q9Y4D7-F1-model-v4_A	0.0015062708440062	1.512066924031232	0.3854011313169918
AF-Q0VFZ6-F1-model-v4_A	0.2437940068361034	1.6736750943008327	0.0036630800678474
AF-Q7RTV5-F1-model-v4_A	0.0014039630289328	1.2669138692422837	0.6934489596953388
AF-Q9H9E3-F1-model-v4_A	0.1928851024273684	1.4531204613772892	0.0051094444648316
AF-Q9NRW3-F1-model-v4_A	0.0013564371999976	1.295100759895428	0.7586652983627977
AF-Q6P4E1-F1-model-v4_A	0.0415121087641483	1.6721167684699323	0.0058736968826307
AF-Q03001-F21-model-v4_A	0.3974765604287153	1.974532868166104	0.0036630800678474
AF-Q9NYC9-F15-model-v4_A	0.0776877856449073	1.6027925085492043	0.0051358048547096
AF-Q14CZ8-F1-model-v4_A	0.0514740248314526	1.3773973363454586	0.0072992307962134
AF-Q9Y6W8-F1-model-v4_A	0.0015193254196593	1.1848177413952392	1.1306382143892066
AF-P60983-F1-model-v4_A	0.0014863315511452	1.3332035919319238	0.9912795991649817
AF-Q8NCM8-F12-model-v4_A	0.0657671793028384	1.590502783591381	0.0072992307962134
AF-Q5VST9-F16-model-v4_A	0.0516644166749528	1.9083577013101296	0.0072992307962134
AF-Q16352-F1-model-v4_A	0.1395705244533484	1.6770174955333583	0.0072992307962134
AF-Q8NCM8-F14-model-v4_A	0.0911797763323	1.6101569688812838	0.0073530278154354
AF-Q96CV9-F1-model-v4_A	0.1397057727022799	1.783691439276858	0.0072992307962134
AF-Q9Y2D4-F1-model-v4_A	0.1636434933441171	1.7240345548992717	0.0072992307962134
