# Supplementary material for: Comparative structural insights and functional analysis for the distinct unbound states of Human AGO proteins
Source: Sci Rep. 2025 Mar 19;15:9432. doi: 10.1038/s41598-025-91849-5 (PMC11923369; doi:10.1038/s41598-025-91849-5)
Supplement: Supplementary file 24 — Supplementary Information 12. [file 41598_2025_91849_MOESM24_ESM.zip › 4KREp_A_mdwhole_AF4REF/candidates/4KREp_A-merged-enriched_eval_full.csv]

pdbId	chainId	chainLength	resolution	geneId	taxonomy	molecularFunction	cellularComponent	biologicalProcess	uniprotId	b-phipsi	w-rdist	t-alpha	1D-score	1D-identity	1D-identity-ng	1D-identity-gaps	1D-content	1DPDB-score	1DPDB-identity	1DPDB-identity-ng	1DPDB-identity-gaps	1DPDB-content	2D-score	2D-identity	2D-identity-ng	2D-identity-gaps	2D-content	5UTR-score	5UTR-identity	5UTR-identity-ng	5UTR-identity-gaps	5UTR-content	CDS-score	CDS-identity	CDS-identity-ng	CDS-identity-gaps	CDS-content	3UTR-score	3UTR-identity	3UTR-identity-ng	3UTR-identity-gaps	3UTR-content	3D-score	3D-score-cand	length	chemSim	molecularFunctionSim	cellularComponentSim	biologicalProcessSim
4KREp	A	799.0	1.75	26523	9606	0001046#0003725#0035198#0003723#0000993#0003727	0005737#0036464#0005829#0005654#0005634#0000932#0005844#1990904#0016442#0070578	0035196#0035278#0016525#0000956#0045944#0031054#0070922#0010501	Q9UL18	0.0	0.0	0.0
AF-Q9HCK5-F1-model-v4	A	861.0	-1.0	419629	9031	0035198#0004521#0003727	0000932#0016442	0035278#0006402	Q9HCK5	0.0004163230240476	0.1730393605103452	0.0423354827531265	3822.0	0.8264367816091954	0.847877358490566	22.0	{'M': 2.36, 'E': 4.59, 'A': 5.98, 'G': 7.09, 'P': 7.09, 'F': 4.17, 'Q': 6.68, 'R': 6.4, 'T': 5.84, 'V': 8.48, 'K': 6.12, 'I': 5.29, 'L': 7.23, 'N': 2.5, 'D': 4.59, 'Y': 4.45, 'H': 3.2, 'S': 4.45, 'W': 0.83, 'C': 2.64}	3009.0	0.8240740740740741	0.8506571087216248	27.0	{'F': 4.21, 'Q': 6.74, 'P': 6.74, 'R': 6.46, 'G': 7.02, 'T': 5.9, 'V': 8.57, 'K': 6.18, 'I': 5.34, 'L': 7.3, 'A': 5.9, 'N': 2.53, 'D': 4.63, 'Y': 4.49, 'H': 3.23, 'E': 4.49, 'M': 2.25, 'S': 4.49, 'W': 0.84, 'C': 2.67}	3754.0	0.9205983889528192	0.9615384615384616	37.0	{'.': 20.5, 'E': 27.25, 'T': 18.62, 'H': 29.75, 'I': 0.62, 'G': 1.88, 'b': 0.12, 'B': 1.25}	139.0	0.3474178403755869	0.7872340425531915	238.0	{'C': 40.54, 'T': 7.43, 'G': 46.62, 'A': 5.41}	6896.0	0.7022045536682328	0.7787575150300601	272.0	{'A': 26.35, 'T': 22.23, 'G': 26.35, 'C': 25.06}	3040.0	0.2511664759221762	0.7610029341157643	7610.0	{'A': 27.83, 'G': 21.77, 'C': 15.84, 'T': 34.56}	0.9755	0.9519	861.0	0.9962092494313874	0.3333333333333333	0.2	0.125
AF-Q9UKV8-F1-model-v4	A	859.0	-1.0	404130	9913	0070551#0046872#0035198#0000340#0004521#0003727#0035197	0005845#0005634#0000932#0005844#1990904#0016442#0070578	0035278#0035279#0045947#0031054#0006355	Q9UKV8	0.0009358773473456	0.0871451573874778	0.0133138831004895	3816.0	0.8267441860465117	0.830607476635514	4.0	{'M': 2.39, 'G': 7.03, 'A': 6.19, 'P': 6.47, 'Q': 6.61, 'F': 4.36, 'R': 6.33, 'T': 6.05, 'I': 5.91, 'K': 6.33, 'L': 7.17, 'N': 2.67, 'E': 4.92, 'D': 4.78, 'Y': 3.66, 'H': 3.23, 'C': 2.81, 'V': 8.02, 'S': 4.22, 'W': 0.84}	2934.0	0.8159722222222222	0.844311377245509	29.0	{'F': 4.4, 'P': 6.24, 'R': 6.38, 'G': 6.95, 'T': 6.1, 'I': 6.1, 'K': 6.38, 'L': 7.38, 'A': 5.82, 'N': 2.7, 'E': 4.96, 'D': 4.82, 'Y': 3.69, 'H': 3.26, 'C': 2.84, 'V': 8.09, 'M': 2.27, 'Q': 6.52, 'S': 4.26, 'W': 0.85}	3705.0	0.914351851851852	0.9461077844311376	29.0	{'.': 20.0, 'E': 27.09, 'T': 18.86, 'H': 30.13, 'I': 0.63, 'G': 1.9, 'b': 0.13, 'B': 1.27}	170.0	0.3893805309734513	0.7719298245614035	112.0	{'C': 44.32, 'T': 3.41, 'G': 50.0, 'A': 2.27}	7225.0	0.7238970588235294	0.7764195583596214	184.0	{'A': 24.94, 'T': 19.3, 'G': 27.78, 'C': 27.98}	6832.0	0.4415009486332654	0.7409198113207547	5751.0	{'C': 19.16, 'T': 33.93, 'G': 22.0, 'A': 24.91}	0.9707	0.9495	859.0	1.0	0.3333333333333333	0.6	0.25
AF-Q9UBK8-F1-model-v4	A	698.0	-1.0	507991	9913	0030586#0050660#0010181#0016723	0005829	0006306#0046655#0050667#0009086	Q9UBK8	0.0046231956219998	0.3501388103377091	0.0007298270463003	-78.0	0.1248789932236205	0.2471264367816092	511.0	{'L': 10.85, 'Q': 8.53, 'G': 10.08, 'E': 4.65, 'C': 1.55, 'V': 7.75, 'I': 0.78, 'D': 6.98, 'T': 5.43, 'P': 10.85, 'N': 1.55, 'R': 6.2, 'W': 1.55, 'K': 5.43, 'F': 3.88, 'A': 5.43, 'Y': 2.33, 'S': 2.33, 'H': 3.88}	-648.0	0.0321257689678742	0.6266666666666667	1388.0	{'L': 17.02, 'A': 6.38, 'T': 6.38, 'Q': 8.51, 'K': 12.77, 'V': 12.77, 'I': 6.38, 'G': 8.51, 'H': 4.26, 'R': 2.13, 'S': 6.38, 'F': 4.26, 'P': 4.26}	975.0	0.3679417122040073	0.9181818181818182	658.0	{'E': 25.99, 'T': 19.06, 'H': 41.09, '.': 13.37, 'B': 0.5}	45.0	0.2206572769953051	0.7014925373134329	146.0	{'A': 14.89, 'G': 44.68, 'T': 21.28, 'C': 19.15}	1426.0	0.443	0.7495769881556683	1227.0	{'G': 25.21, 'A': 26.79, 'C': 24.98, 'T': 23.02}	880.0	0.061514626811264	0.7458563535911602	10068.0	{'A': 30.96, 'C': 15.11, 'T': 39.56, 'G': 14.37}	0.2021	0.231	698.0	0.9954716981132076	0.0	0.1	0.0
AF-Q9H9G7-F1-model-v4	A	860.0	-1.0	192669	9606	0003725#0090624#0046872#0035198#0003723#0004521#0003727	0000794#0005737#0036464#0005829#0016020#0005654#0000932#0016442#0070578	0035196#0035278#0006402#0010628#1901224#0031054#0072091#0070922#0010501	Q9H9G7	0.0010968103034356	0.0473955288326407	0.0410335958026029	3893.0	0.8406466512702079	0.8554641598119859	15.0	{'M': 2.34, 'E': 4.67, 'G': 7.01, 'A': 6.18, 'Q': 6.32, 'P': 6.73, 'R': 6.59, 'T': 5.91, 'K': 6.04, 'I': 5.49, 'L': 7.55, 'N': 2.34, 'F': 4.12, 'V': 8.52, 'D': 5.08, 'Y': 4.26, 'C': 2.61, 'H': 3.16, 'S': 4.26, 'W': 0.82}	3091.0	0.8314087759815243	0.8633093525179856	32.0	{'P': 6.81, 'R': 6.67, 'G': 6.67, 'T': 5.97, 'K': 6.11, 'I': 5.56, 'L': 7.64, 'A': 5.97, 'N': 2.36, 'F': 4.17, 'V': 8.61, 'D': 5.14, 'Y': 4.31, 'E': 4.58, 'C': 2.64, 'M': 2.22, 'Q': 6.25, 'H': 3.19, 'S': 4.31, 'W': 0.83}	3646.0	0.9054209919261822	0.942376950780312	34.0	{'.': 20.38, 'E': 27.77, 'T': 18.22, 'H': 30.06, 'I': 0.64, 'G': 1.53, 'b': 0.13, 'B': 1.27}	0.0	-1.0	-1.0	-1.0	'-'	0.0	-1.0	-1.0	-1.0	'-'	0.0	-1.0	-1.0	-1.0	'-'	0.9747	0.9522	860.0	1.0	0.6666666666666666	0.7	0.625
AF-Q9NZ08-F1-model-v4	A	941.0	-1.0	51752	9606	0004177#0004175#0005151#0005138#0070006#0008235#0042277#0008270	0005737#0005829#0005783#0005788#0005789#0070062#0005576#0005615#0016020	0002250#0001525#0019885#0002474#0045444#0006509#0043171#0045766#0006508#0008217#0045088#0009617	Q9NZ08	0.0060381124708424	0.3497212898670014	0.0007298270463003	-114.0	0.1621621621621621	0.2204724409448819	274.0	{'V': 8.93, 'F': 4.17, 'P': 8.93, 'T': 11.31, 'L': 11.31, 'D': 4.17, 'N': 4.76, 'E': 4.76, 'Y': 5.95, 'H': 2.38, 'I': 5.36, 'G': 8.93, 'S': 4.76, 'A': 4.17, 'Q': 3.57, 'K': 2.98, 'C': 1.19, 'R': 1.19, 'W': 0.6, 'M': 0.6}	-876.0	0.0310850439882697	0.6973684210526315	1629.0	{'M': 1.89, 'V': 5.66, 'L': 13.21, 'I': 11.32, 'F': 5.66, 'Y': 7.55, 'K': 5.66, 'S': 1.89, 'T': 7.55, 'P': 5.66, 'D': 5.66, 'G': 3.77, 'E': 5.66, 'H': 1.89, 'R': 7.55, 'A': 1.89, 'C': 1.89, 'Q': 3.77, 'N': 1.89}	1001.0	0.3952730236348818	0.8754512635379061	673.0	{'.': 17.94, 'E': 31.34, 'T': 16.49, 'G': 2.27, 'H': 31.96}	0.0	-1.0	-1.0	-1.0	'-'	0.0	-1.0	-1.0	-1.0	'-'	0.0	-1.0	-1.0	-1.0	'-'	0.2619	0.2402	941.0	0.9662509170946442	0.0	0.2	0.0
AF-Q68DD2-F1-model-v4	A	849.0	-1.0	255189	9606	0005509#0047498#0005544#0004622#0008970	0005829#0005739#0032587#0031982	0050482#0071236#0071407#0046475#0036148#0001516	Q68DD2	0.0008731647376385	0.2190491441134769	0.0620435921263067	-107.0	0.1554054054054054	0.2402985074626865	366.0	{'A': 4.97, 'P': 12.42, 'L': 14.29, 'R': 8.07, 'G': 12.42, 'K': 2.48, 'N': 1.24, 'D': 4.35, 'Y': 4.35, 'V': 6.21, 'E': 4.35, 'F': 3.73, 'Q': 8.07, 'I': 2.48, 'T': 3.11, 'S': 3.73, 'H': 1.24, 'C': 2.48}	-787.0	0.0187537810042347	0.8611111111111112	1617.0	{'W': 3.23, 'L': 16.13, 'A': 16.13, 'I': 3.23, 'V': 12.9, 'S': 9.68, 'R': 6.45, 'H': 6.45, 'E': 6.45, 'G': 3.23, 'Q': 6.45, 'P': 6.45, 'D': 3.23}	1199.0	0.4391534391534391	0.8972972972972973	579.0	{'.': 17.07, 'E': 32.73, 'T': 22.49, 'H': 27.11, 'G': 0.6}	87.0	0.2393162393162393	0.8484848484848485	168.0	{'A': 10.71, 'G': 44.64, 'T': 7.14, 'C': 37.5}	1859.0	0.4768129474011827	0.7610531544957775	1200.0	{'A': 21.02, 'G': 29.18, 'C': 31.79, 'T': 18.02}	1965.0	0.1555924211996856	0.7681034482758621	9133.0	{'C': 24.8, 'A': 21.21, 'G': 27.95, 'T': 26.04}	0.2237	0.2219	849.0	0.9962092494313874	0.0	0.1	0.0
AF-Q9BQA5-F1-model-v4	A	517.0	-1.0	511965	9913	0000981#0046872#0000978	0005634	0048856#0006357	Q9BQA5	0.0057449617486512	0.1988157270694643	0.0051094444648316	-68.0	0.0886454183266932	0.2405405405405405	634.0	{'P': 13.48, 'K': 5.62, 'R': 6.74, 'N': 3.37, 'E': 6.74, 'Q': 7.87, 'H': 6.74, 'G': 10.11, 'D': 3.37, 'W': 1.12, 'A': 3.37, 'S': 7.87, 'L': 5.62, 'I': 3.37, 'Y': 3.37, 'V': 2.25, 'F': 2.25, 'C': 4.49, 'T': 2.25}	-490.0	0.0157894736842105	0.7777777777777778	1303.0	{'P': 9.52, 'F': 14.29, 'E': 4.76, 'D': 4.76, 'Y': 14.29, 'L': 9.52, 'C': 4.76, 'S': 14.29, 'H': 4.76, 'G': 9.52, 'T': 4.76, 'V': 4.76}	685.0	0.3829787234042553	0.8633093525179856	523.0	{'.': 31.67, 'E': 13.89, 'H': 38.89, 'T': 14.72, 'G': 0.83}	0.0	-1.0	-1.0	-1.0	'-'	0.0	-1.0	-1.0	-1.0	'-'	0.0	-1.0	-1.0	-1.0	'-'	0.1875	0.2687	517.0	0.9570596797671034	0.0	0.1	0.0
AF-Q9Y2X0-F1-model-v4	A	877.0	-1.0	10025	9606	0046966#0042809#0003713	0070847#0016592#0016020#0005654#0005634	0045893#0032968#0060261#0006357#0051123#0006366	Q9Y2X0	0.0003830591833502	0.3665082565098729	0.0482019055190958	-134.0	0.1355275895450145	0.1997146932952924	332.0	{'R': 5.71, 'P': 13.57, 'G': 9.29, 'V': 5.71, 'F': 3.57, 'D': 7.14, 'I': 2.86, 'W': 1.43, 'L': 13.57, 'S': 5.0, 'H': 2.86, 'A': 3.57, 'T': 7.86, 'Y': 2.14, 'C': 5.0, 'N': 0.71, 'K': 4.29, 'Q': 3.57, 'E': 2.14}	-825.0	0.0184633710541989	0.8157894736842105	1641.0	{'R': 6.45, 'P': 12.9, 'A': 9.68, 'M': 6.45, 'N': 3.23, 'I': 12.9, 'V': 6.45, 'T': 3.23, 'F': 6.45, 'Y': 3.23, 'K': 6.45, 'Q': 6.45, 'E': 6.45, 'L': 3.23, 'D': 6.45}	1056.0	0.4090136054421768	0.88909426987061	635.0	{'.': 17.46, 'E': 25.57, 'T': 21.83, 'H': 34.51, 'G': 0.62}	124.0	0.3660714285714285	0.7522935779816514	115.0	{'G': 50.0, 'C': 31.71, 'T': 10.98, 'A': 7.32}	1898.0	0.472844430806996	0.7513408093612872	1208.0	{'A': 21.16, 'T': 16.87, 'G': 29.33, 'C': 32.64}	121.0	0.0067175853501426	0.776595744680851	10773.0	{'C': 35.62, 'G': 26.03, 'T': 23.29, 'A': 15.07}	0.2364	0.229	877.0	0.9648609077598828	0.0	0.2	0.0
AF-Q9BQ95-F1-model-v4	A	431.0	-1.0	507245	9913	0060090	0005737#0005829#0005739#0005654#0005634	0045087#0051341#0061635#0034142	Q9BQ95	0.0060276394201072	0.276995318519683	0.0036630800678474	-46.0	0.0830039525691699	0.3043478260869565	736.0	{'M': 2.38, 'G': 5.95, 'A': 9.52, 'L': 7.14, 'P': 16.67, 'F': 5.95, 'Q': 7.14, 'R': 8.33, 'I': 5.95, 'Y': 5.95, 'E': 5.95, 'D': 3.57, 'V': 4.76, 'H': 4.76, 'K': 2.38, 'S': 1.19, 'W': 1.19, 'T': 1.19}	-395.0	0.0136	0.8095238095238095	1229.0	{'S': 17.65, 'W': 5.88, 'R': 5.88, 'L': 17.65, 'H': 5.88, 'A': 5.88, 'V': 11.76, 'G': 5.88, 'Q': 5.88, 'I': 5.88, 'P': 11.76}	643.0	0.2699696663296259	0.946808510638298	707.0	{'.': 20.97, 'G': 3.37, 'T': 24.34, 'H': 40.82, 'E': 10.49}	91.0	0.2711111111111111	0.7261904761904762	141.0	{'C': 27.87, 'T': 11.48, 'G': 49.18, 'A': 11.48}	993.0	0.2736233854520734	0.7815533980582524	1912.0	{'A': 22.24, 'T': 17.52, 'G': 30.43, 'C': 29.81}	228.0	0.0150929504877599	0.7735849056603774	10654.0	{'T': 25.61, 'C': 26.83, 'G': 31.71, 'A': 15.85}	0.1704	0.2826	431.0	0.9916981132075472	0.0	0.4	0.0
AF-Q969S9-F1-model-v4	A	779.0	-1.0	527467	9913	0005525#0003924	0005739	0032543#0032790	Q969S9	0.0062800128192865	0.3657045227832043	0.0007307814170889	-66.0	0.147605083088954	0.2463295269168026	410.0	{'M': 1.99, 'L': 14.57, 'S': 5.3, 'V': 5.96, 'A': 5.3, 'P': 8.61, 'G': 11.26, 'R': 4.64, 'H': 1.32, 'K': 6.62, 'I': 4.64, 'D': 5.3, 'T': 5.96, 'Y': 1.99, 'F': 3.31, 'Q': 3.31, 'E': 5.3, 'C': 1.32, 'N': 3.31}	-724.0	0.0341715022566086	0.7794117647058824	1483.0	{'L': 13.21, 'P': 5.66, 'I': 9.43, 'G': 7.55, 'N': 1.89, 'E': 7.55, 'R': 7.55, 'V': 9.43, 'D': 5.66, 'F': 1.89, 'K': 3.77, 'A': 9.43, 'S': 5.66, 'H': 1.89, 'Q': 3.77, 'M': 1.89, 'Y': 1.89, 'T': 1.89}	1191.0	0.4368131868131868	0.905123339658444	565.0	{'.': 14.47, 'E': 35.22, 'T': 17.4, 'H': 31.66, 'G': 1.26}	0.0	-1.0	-1.0	-1.0	'-'	0.0	-1.0	-1.0	-1.0	'-'	0.0	-1.0	-1.0	-1.0	'-'	0.2032	0.2148	779.0	0.9857464366091524	0.0	0.0	0.0
AF-Q6ZN11-F1-model-v4	A	406.0	-1.0	390927	9606	0000981#0046872#0000978	0005634	0006357	Q6ZN11	0.0151145785568739	0.2391606493014683	0.0014597092068022	-35.0	0.0789473684210526	0.2051282051282051	561.0	{'P': 13.89, 'Q': 4.17, 'R': 13.89, 'T': 5.56, 'Y': 1.39, 'S': 4.17, 'L': 5.56, 'V': 5.56, 'G': 6.94, 'A': 5.56, 'C': 6.94, 'I': 2.78, 'D': 2.78, 'E': 6.94, 'K': 4.17, 'H': 5.56, 'F': 2.78, 'N': 1.39}	-382.0	0.0131040131040131	0.64	1196.0	{'I': 12.5, 'E': 6.25, 'L': 18.75, 'S': 12.5, 'R': 6.25, 'F': 6.25, 'Y': 6.25, 'K': 12.5, 'T': 12.5, 'P': 6.25}	615.0	0.3029978586723769	0.907051282051282	622.0	{'.': 26.15, 'H': 59.01, 'T': 8.48, 'E': 6.36}	0.0	-1.0	-1.0	-1.0	'-'	0.0	-1.0	-1.0	-1.0	'-'	0.0	-1.0	-1.0	-1.0	'-'	0.1478	0.2554	406.0	0.9612005856515372	0.0	0.1	0.0
AF-Q6ZTN6-F1-model-v4	A	518.0	-1.0	338692	9606	0140036	0005737#0005770#0048471#0005886	0002091	Q6ZTN6	0.0016721359662489	0.6428840344993882	0.0	-63.0	0.1118143459915611	0.2062256809338521	434.0	{'P': 14.15, 'G': 9.43, 'L': 16.98, 'R': 10.38, 'V': 6.6, 'W': 1.89, 'H': 2.83, 'A': 2.83, 'I': 2.83, 'E': 6.6, 'T': 7.55, 'Q': 4.72, 'K': 3.77, 'C': 0.94, 'S': 2.83, 'N': 1.89, 'F': 1.89, 'Y': 0.94, 'D': 0.94}	-483.0	0.0243716679360243	0.7111111111111111	1268.0	{'M': 3.12, 'V': 15.62, 'Q': 6.25, 'F': 6.25, 'K': 9.38, 'G': 12.5, 'D': 6.25, 'R': 6.25, 'Y': 3.12, 'N': 6.25, 'I': 3.12, 'T': 6.25, 'L': 3.12, 'P': 6.25, 'E': 6.25}	1013.0	0.4064171122994652	0.8983451536643026	512.0	{'H': 42.37, '.': 16.58, 'E': 25.26, 'T': 15.53, 'B': 0.26}	257.0	0.4388185654008439	0.7761194029850746	103.0	{'G': 50.0, 'C': 36.54, 'T': 6.73, 'A': 6.73}	1370.0	0.4177823549605218	0.7697659709044908	1332.0	{'T': 17.01, 'G': 29.33, 'C': 31.88, 'A': 21.77}	190.0	0.0085722186376624	0.7380952380952381	10723.0	{'G': 33.33, 'C': 19.35, 'T': 22.58, 'A': 24.73}	0.1551	0.2209	518.0	0.9784706755753526	0.0	0.1	0.0
AF-Q96PZ0-F1-model-v4	A	661.0	-1.0	615644	9913	0009982#0003723	0005634	0006397#1990481#0017148#0001522#1902036#2000380#0008380#0031119	Q96PZ0	0.0010033442773642	0.3020394134398053	0.052554868726995	-68.0	0.1284686536485097	0.2293577981651376	428.0	{'A': 4.0, 'L': 11.2, 'V': 11.2, 'P': 11.2, 'E': 4.0, 'G': 8.0, 'S': 1.6, 'M': 1.6, 'D': 5.6, 'T': 4.8, 'F': 1.6, 'R': 4.8, 'Q': 4.0, 'K': 9.6, 'Y': 4.8, 'I': 4.8, 'N': 6.4, 'C': 0.8}	-607.0	0.0291869353717859	0.6774193548387096	1377.0	{'E': 9.52, 'V': 16.67, 'Y': 4.76, 'H': 2.38, 'F': 4.76, 'K': 14.29, 'P': 7.14, 'I': 11.9, 'G': 7.14, 'N': 4.76, 'A': 2.38, 'L': 4.76, 'R': 4.76, 'S': 2.38, 'W': 2.38}	880.0	0.3980861244019139	0.912280701754386	589.0	{'.': 17.55, 'T': 20.91, 'H': 42.07, 'E': 19.47}	0.0	-1.0	-1.0	-1.0	'-'	0.0	-1.0	-1.0	-1.0	'-'	0.0	-1.0	-1.0	-1.0	'-'	0.2007	0.2399	661.0	0.9924471299093656	0.1666666666666666	0.1	0.0
AF-Q7Z3Z4-F1-model-v4	A	852.0	-1.0	143689	9606	0034584#0004521	0005737#0005739#0005654#0005634#0043186#0071547	0010669#0071514#0051321#0006417#0141005#0031047#0140965#0007283	Q7Z3Z4	0.0023840053768281	0.2033971750884409	0.0216257249425573	427.0	0.2240837696335078	0.2838196286472148	201.0	{'M': 0.93, 'A': 4.67, 'G': 8.88, 'P': 8.41, 'V': 8.88, 'Q': 4.67, 'R': 7.94, 'I': 3.74, 'K': 6.54, 'L': 9.81, 'N': 2.8, 'F': 4.67, 'D': 5.61, 'Y': 6.07, 'H': 1.87, 'T': 5.14, 'E': 3.27, 'S': 3.27, 'W': 1.4, 'C': 1.4}	-754.0	0.0478036175710594	0.5138888888888888	1404.0	{'I': 6.76, 'D': 8.11, 'L': 12.16, 'S': 5.41, 'Y': 9.46, 'R': 6.76, 'Q': 5.41, 'K': 2.7, 'T': 6.76, 'P': 8.11, 'G': 5.41, 'V': 9.46, 'F': 2.7, 'E': 1.35, 'N': 2.7, 'C': 1.35, 'H': 1.35, 'A': 4.05}	2444.0	0.6752577319587629	0.907202216066482	248.0	{'.': 15.88, 'E': 31.3, 'T': 17.71, 'H': 32.82, 'G': 1.37, 'B': 0.92}	109.0	0.3591836734693877	0.7394957983193278	126.0	{'G': 32.95, 'C': 37.5, 'A': 13.64, 'T': 15.91}	1848.0	0.461178671655753	0.7292899408284024	1179.0	{'A': 25.22, 'T': 23.33, 'G': 25.56, 'C': 25.9}	377.0	0.0241085342377853	0.7667638483965015	10566.0	{'T': 35.74, 'G': 19.39, 'C': 10.65, 'A': 34.22}	0.7571	0.7472	852.0	0.9939713639788996	0.0	0.3	0.0
AF-Q96RQ3-F1-model-v4	A	725.0	-1.0	56922	9606	0005524#0009374#0004075#0046872#0004485	0002169#0005829#1905202#0005759#0005739	0006768#0009083#0006552	Q96RQ3	0.0076364565306422	0.368435967667157	0.0021896458253802	-74.0	0.1262729124236252	0.2066666666666666	382.0	{'V': 8.87, 'H': 4.84, 'P': 6.45, 'R': 7.26, 'Y': 4.03, 'T': 4.03, 'G': 12.1, 'E': 8.87, 'K': 7.26, 'A': 4.84, 'S': 3.23, 'M': 3.23, 'Q': 5.65, 'L': 4.03, 'F': 3.23, 'D': 5.65, 'C': 0.81, 'I': 3.23, 'W': 0.81, 'N': 1.61}	-686.0	0.0244385733157199	0.7254901960784313	1463.0	{'R': 8.11, 'K': 13.51, 'L': 8.11, 'Q': 5.41, 'T': 8.11, 'S': 8.11, 'M': 2.7, 'I': 8.11, 'A': 5.41, 'P': 2.7, 'E': 10.81, 'N': 5.41, 'Y': 5.41, 'G': 2.7, 'V': 2.7, 'D': 2.7}	1109.0	0.4266666666666667	0.8699029126213592	535.0	{'.': 22.1, 'E': 25.45, 'H': 33.26, 'T': 18.75, 'B': 0.45}	90.0	0.1659192825112107	0.8043478260869565	177.0	{'G': 51.35, 'T': 10.81, 'A': 8.11, 'C': 29.73}	1512.0	0.4048672566371681	0.7579881656804733	1474.0	{'A': 28.57, 'T': 21.39, 'G': 26.7, 'C': 23.34}	241.0	0.0127792589868529	0.8373493975903614	10711.0	{'A': 30.22, 'C': 18.71, 'T': 34.53, 'G': 16.55}	0.22	0.2458	725.0	0.990203466465712	0.0	0.1	0.0
AF-Q86XP0-F1-model-v4	A	818.0	-1.0	283748	9606	0005509#0047498#0005544#0008970	0005829#0016020	0006631#0046475#0036148#0036149	Q86XP0	0.0014517199230324	0.330555074781289	0.0175180821197378	-87.0	0.1820040899795501	0.2553802008608321	281.0	{'P': 8.99, 'G': 9.55, 'Y': 3.37, 'T': 4.49, 'V': 6.18, 'L': 14.61, 'N': 0.56, 'R': 5.06, 'D': 7.3, 'K': 5.62, 'S': 5.62, 'W': 1.12, 'Q': 6.18, 'E': 6.18, 'F': 4.49, 'A': 5.62, 'C': 1.12, 'M': 1.12, 'I': 2.25, 'H': 0.56}	-762.0	0.0217256362507759	0.7446808510638298	1564.0	{'M': 2.86, 'A': 2.86, 'C': 5.71, 'Q': 11.43, 'V': 8.57, 'K': 8.57, 'N': 11.43, 'T': 2.86, 'S': 8.57, 'P': 5.71, 'L': 14.29, 'G': 5.71, 'I': 2.86, 'H': 2.86, 'R': 2.86, 'F': 2.86}	1353.0	0.4719411223551057	0.8984238178633975	516.0	{'.': 16.96, 'E': 31.77, 'T': 19.49, 'H': 30.41, 'G': 1.36}	95.0	0.2677824267782426	0.8311688311688312	162.0	{'A': 14.06, 'G': 45.31, 'C': 29.69, 'T': 10.94}	1874.0	0.4682389937106918	0.7624167946748592	1227.0	{'A': 22.23, 'T': 18.27, 'G': 28.95, 'C': 30.56}	1726.0	0.1097572065108666	0.7878590078328982	9465.0	{'G': 19.72, 'T': 37.12, 'C': 21.62, 'A': 21.54}	0.2388	0.2436	818.0	0.965592972181552	0.0	0.1	0.0
AF-Q9UJT9-F1-model-v4	A	491.0	-1.0	569430	7955	#	0005737#0005815#0019005	0016567#0031146	Q9UJT9	0.0060021531061447	0.5499131088762762	0.0	-43.0	0.0983606557377049	0.2580645161290322	604.0	{'G': 9.38, 'D': 4.17, 'V': 10.42, 'S': 3.12, 'K': 4.17, 'A': 5.21, 'Q': 4.17, 'L': 15.62, 'R': 7.29, 'P': 8.33, 'I': 3.12, 'H': 2.08, 'C': 6.25, 'Y': 5.21, 'N': 3.12, 'E': 3.12, 'T': 4.17, 'F': 1.04}	-455.0	0.0208655332302936	0.7297297297297297	1257.0	{'G': 11.11, 'E': 7.41, 'K': 11.11, 'D': 3.7, 'R': 7.41, 'V': 14.81, 'S': 14.81, 'I': 3.7, 'L': 18.52, 'A': 7.41}	520.0	0.2570320077594568	0.8833333333333333	731.0	{'.': 17.74, 'T': 27.17, 'G': 1.13, 'H': 46.79, 'E': 7.17}	0.0	-1.0	-1.0	-1.0	'-'	0.0	-1.0	-1.0	-1.0	'-'	0.0	-1.0	-1.0	-1.0	'-'	0.175	0.2596	491.0	0.9850411368735976	0.0	0.1	0.0
AF-P19525-F1-model-v4	A	551.0	-1.0	5610	9606	0005524#0003725#0004694#0042802#0016301#0004715#0004672#0019888#0106310#0004674#0003723	0005737#0005829#0016020#0005634#0048471#0005840	0140374#0034198#0051607#0030968#0043066#0008285#0033689#0017148#0045071#0032722#0001819#0043410#0051092#1901224#0032874#0046777#0006468#1901532#1902036#1902033#1900225#0035455#0009615#0006412	P19525	0.0057156461662916	0.5124837582891691	0.0007307814170889	-66.0	0.0972515856236786	0.1991341991341991	484.0	{'M': 1.09, 'F': 7.61, 'Y': 6.52, 'K': 13.04, 'P': 6.52, 'R': 5.43, 'V': 5.43, 'I': 4.35, 'G': 6.52, 'E': 6.52, 'A': 5.43, 'L': 8.7, 'S': 7.61, 'C': 2.17, 'T': 5.43, 'Q': 3.26, 'N': 1.09, 'D': 3.26}	-521.0	0.0176860722181282	0.7058823529411765	1323.0	{'M': 4.17, 'F': 4.17, 'N': 4.17, 'T': 12.5, 'Y': 4.17, 'S': 4.17, 'G': 12.5, 'Q': 4.17, 'I': 12.5, 'L': 12.5, 'K': 8.33, 'V': 8.33, 'R': 4.17, 'D': 4.17}	851.0	0.3813905930470347	0.9031476997578692	565.0	{'.': 16.09, 'T': 18.5, 'H': 39.41, 'E': 25.2, 'G': 0.8}	0.0	-1.0	-1.0	-1.0	'-'	0.0	-1.0	-1.0	-1.0	'-'	0.0	-1.0	-1.0	-1.0	'-'	0.1817	0.2505	551.0	0.9894419306184012	0.3333333333333333	0.3	0.0
AF-Q9UL63-F1-model-v4	A	735.0	-1.0	4289	9606	0042802#0042803	0005938#0005737#0005829#0005654#0098794#0001726#0000151	0031532#0007160#0008360#0002090#0007165	Q9UL63	0.0014548175009959	0.2438400992419745	0.0570987886882312	-78.0	0.1625668449197861	0.2313546423135464	278.0	{'M': 0.66, 'A': 8.55, 'G': 10.53, 'P': 7.89, 'L': 7.89, 'V': 7.24, 'D': 5.92, 'E': 2.63, 'R': 3.95, 'K': 6.58, 'N': 3.95, 'T': 5.92, 'F': 2.63, 'I': 5.92, 'S': 5.92, 'W': 0.66, 'H': 1.97, 'Y': 3.29, 'Q': 3.95, 'C': 3.95}	-691.0	0.0209150326797385	0.7111111111111111	1485.0	{'M': 6.25, 'L': 15.62, 'H': 3.12, 'E': 3.12, 'S': 12.5, 'G': 9.38, 'I': 3.12, 'V': 9.38, 'P': 9.38, 'Q': 3.12, 'A': 3.12, 'D': 3.12, 'R': 6.25, 'Y': 3.12, 'T': 3.12, 'F': 6.25}	983.0	0.4205607476635514	0.8910891089108911	565.0	{'.': 23.56, 'E': 32.44, 'T': 19.11, 'H': 21.56, 'B': 0.44, 'G': 2.89}	50.0	0.0841121495327102	0.782608695652174	191.0	{'G': 55.56, 'C': 33.33, 'A': 5.56, 'T': 5.56}	1438.0	0.414208690136378	0.7544771808203351	1422.0	{'A': 30.47, 'T': 22.89, 'G': 24.89, 'C': 21.75}	6003.0	0.4390637610976594	0.7414474580891373	5053.0	{'C': 16.16, 'G': 18.86, 'A': 29.56, 'T': 35.42}	0.228	0.2516	735.0	0.9939713639788996	0.0	0.3	0.0
AF-Q8TAP6-F1-model-v4	A	659.0	-1.0	79959	9606	#	0005814#0005813#0005829#0032991	0046599	Q8TAP6	0.0003802029505623	0.5306996793983226	0.0423354827531265	-102.0	0.1140684410646387	0.2586206896551724	588.0	{'M': 0.83, 'P': 14.17, 'A': 5.0, 'L': 8.33, 'Q': 6.67, 'R': 10.0, 'G': 5.0, 'I': 5.0, 'V': 8.33, 'K': 4.17, 'E': 6.67, 'Y': 5.0, 'F': 5.0, 'D': 1.67, 'T': 3.33, 'C': 5.0, 'N': 2.5, 'S': 2.5, 'H': 0.83}	-615.0	0.0219328307059629	0.8	1419.0	{'M': 3.12, 'L': 6.25, 'N': 6.25, 'I': 6.25, 'D': 3.12, 'V': 9.38, 'S': 6.25, 'T': 9.38, 'A': 6.25, 'F': 9.38, 'Q': 6.25, 'P': 9.38, 'C': 3.12, 'R': 9.38, 'E': 3.12, 'K': 3.12}	913.0	0.4193867457962413	0.8688524590163934	523.0	{'.': 21.23, 'H': 35.38, 'T': 19.34, 'E': 23.35, 'G': 0.71}	169.0	0.4426229508196721	0.75	100.0	{'A': 11.11, 'T': 6.48, 'C': 32.41, 'G': 50.0}	1288.0	0.4185814185814185	0.7604355716878403	1350.0	{'A': 28.0, 'T': 24.5, 'G': 24.26, 'C': 23.23}	628.0	0.0428937259923175	0.7456279809220986	10305.0	{'G': 16.42, 'C': 10.02, 'A': 34.33, 'T': 39.23}	0.2032	0.2447	659.0	0.990203466465712	0.0	0.1	0.0
AF-Q5T447-F1-model-v4	A	861.0	-1.0	79654	9606	0019905#0004842	0048471	0043161#0016567	Q5T447	0.0035850422787007	0.2912012832162159	0.0153283513243391	-106.0	0.1473586654309545	0.2488262910798122	440.0	{'A': 3.14, 'G': 10.69, 'P': 15.72, 'L': 7.55, 'E': 5.66, 'C': 2.52, 'R': 4.4, 'V': 9.43, 'K': 5.03, 'Q': 5.66, 'D': 9.43, 'F': 3.77, 'W': 1.26, 'H': 1.89, 'S': 3.14, 'Y': 3.14, 'T': 3.77, 'I': 1.89, 'N': 1.89}	-803.0	0.0353378797272163	0.6477272727272727	1525.0	{'M': 1.75, 'A': 3.51, 'P': 7.02, 'S': 5.26, 'R': 15.79, 'V': 10.53, 'Q': 3.51, 'E': 8.77, 'D': 7.02, 'L': 8.77, 'Y': 5.26, 'I': 5.26, 'K': 7.02, 'F': 3.51, 'T': 3.51, 'H': 1.75, 'G': 1.75}	1081.0	0.4200171086398631	0.9229323308270676	637.0	{'.': 18.94, 'E': 24.44, 'H': 37.27, 'T': 17.31, 'G': 1.83, 'B': 0.2}	69.0	0.1822222222222222	0.7454545454545455	170.0	{'G': 34.15, 'C': 39.02, 'T': 17.07, 'A': 9.76}	1753.0	0.4617737003058104	0.7580321285140562	1278.0	{'A': 21.79, 'T': 18.28, 'G': 31.19, 'C': 28.74}	708.0	0.0562865497076023	0.7484811664641555	10121.0	{'G': 18.99, 'C': 31.17, 'T': 28.9, 'A': 20.94}	0.2591	0.2544	861.0	0.9939713639788996	0.0	0.0	0.0
AF-Q16706-F1-model-v4	A	1144.0	-1.0	4124	9606	0004559#0030246#0016799#0004572#0046872#0042803	0005801#0070062#0005797#0000139#0016020	0001701#0001889#0048286#0006013#0007005#0006491#0050769#0006517#0006486#0007585#0060042#0007033#0019082	Q16706	0.0006309441763766	0.4076872403167024	0.0489048903395892	-241.0	0.1552999178307313	0.2410714285714285	433.0	{'M': 3.17, 'G': 6.88, 'Y': 3.7, 'L': 9.52, 'P': 7.41, 'R': 4.76, 'I': 6.88, 'A': 3.17, 'E': 4.23, 'H': 3.7, 'F': 5.82, 'V': 7.94, 'T': 4.23, 'S': 5.29, 'K': 8.99, 'W': 1.59, 'D': 4.76, 'C': 1.06, 'N': 4.23, 'Q': 2.65}	-1071.0	0.0375860243515087	0.7473684210526316	1794.0	{'E': 7.04, 'G': 7.04, 'P': 2.82, 'Q': 8.45, 'I': 11.27, 'H': 4.23, 'L': 11.27, 'A': 5.63, 'R': 4.23, 'D': 7.04, 'T': 9.86, 'Y': 2.82, 'V': 4.23, 'F': 5.63, 'K': 2.82, 'N': 2.82, 'S': 2.82}	943.0	0.3697657913413769	0.9060869565217392	834.0	{'.': 21.31, 'T': 25.14, 'H': 32.82, 'E': 17.66, 'G': 2.88, 'B': 0.19}	123.0	0.334	0.8186274509803921	296.0	{'C': 32.34, 'T': 12.57, 'G': 46.11, 'A': 8.98}	1655.0	0.4357976653696498	0.7446808510638298	1599.0	{'A': 27.86, 'T': 23.69, 'G': 24.52, 'C': 23.93}	1963.0	0.1599748495463936	0.7686663789382823	8816.0	{'A': 29.76, 'T': 37.79, 'G': 17.63, 'C': 14.82}	0.2679	0.2125	1144.0	0.971997052321297	0.0	0.0	0.0
AF-Q06124-F1-model-v4	A	593.0	-1.0	395815	9031	0050839#0004726#0004725#0030971	0005737#0005634	0071364#0071310#0032331#0070374#0045778#0006470	Q06124	0.0030221805021547	0.645112602530479	0.0014620968756575	-26.0	0.1310782241014799	0.246031746031746	442.0	{'F': 3.23, 'I': 3.23, 'V': 7.26, 'D': 5.65, 'P': 7.26, 'K': 10.48, 'H': 3.23, 'Q': 4.84, 'G': 11.29, 'Y': 5.65, 'A': 2.42, 'E': 6.45, 'S': 3.23, 'R': 8.06, 'L': 8.06, 'M': 0.81, 'T': 3.23, 'C': 3.23, 'N': 2.42}	-550.0	0.0231046931407942	0.6666666666666666	1337.0	{'P': 6.25, 'I': 9.38, 'T': 6.25, 'V': 12.5, 'G': 3.12, 'S': 9.38, 'A': 6.25, 'R': 15.62, 'Q': 9.38, 'E': 6.25, 'D': 3.12, 'M': 3.12, 'L': 6.25, 'K': 3.12}	926.0	0.3888324873096446	0.8549107142857143	537.0	{'.': 16.97, 'H': 35.77, 'T': 21.15, 'E': 24.54, 'G': 1.57}	0.0	-1.0	-1.0	-1.0	'-'	0.0	-1.0	-1.0	-1.0	'-'	0.0	-1.0	-1.0	-1.0	'-'	0.2129	0.279	593.0	0.9924471299093656	0.0	0.2	0.0
AF-P61565-F1-model-v4	A	698.0	-1.0	#	9606	0005198	0005886	#	P61565	0.0002162086799721	1.0660705997724096	0.002194902533056	-82.0	0.1570841889117043	0.2633390705679862	393.0	{'E': 3.92, 'K': 6.54, 'P': 9.15, 'R': 4.58, 'N': 5.23, 'M': 1.96, 'V': 12.42, 'T': 5.88, 'L': 9.8, 'I': 7.84, 'S': 5.88, 'A': 3.27, 'Y': 1.96, 'W': 0.65, 'H': 0.65, 'C': 4.58, 'G': 5.23, 'Q': 5.88, 'F': 2.61, 'D': 1.96}	-653.0	0.015282392026578	0.696969696969697	1472.0	{'H': 4.35, 'P': 17.39, 'A': 13.04, 'G': 13.04, 'K': 8.7, 'V': 17.39, 'S': 8.7, 'M': 4.35, 'D': 4.35, 'R': 4.35, 'T': 4.35}	951.0	0.4054307116104869	0.9212765957446808	598.0	{'.': 20.55, 'H': 40.65, 'T': 19.4, 'E': 17.78, 'B': 0.23, 'G': 1.39}	0.0	-1.0	-1.0	-1.0	'-'	0.0	-1.0	-1.0	-1.0	'-'	0.0	-1.0	-1.0	-1.0	'-'	0.1751	0.2008	698.0	0.9684055841293168	0.0	0.0	0.0
AF-Q9HA65-F1-model-v4	A	648.0	-1.0	79735	9606	0005096	0005776#0005829#0055037	0090630#0006914#0015031#0042147	Q9HA65	0.0093718540687799	0.4948129624364749	0.0	-85.0	0.1422594142259414	0.2477231329690346	407.0	{'V': 10.29, 'K': 5.15, 'Y': 2.21, 'D': 7.35, 'R': 5.88, 'E': 3.68, 'H': 2.94, 'P': 11.76, 'G': 8.82, 'F': 3.68, 'W': 0.74, 'I': 1.47, 'A': 5.15, 'L': 10.29, 'S': 7.35, 'Q': 2.94, 'T': 6.62, 'C': 2.21, 'N': 1.47}	-614.0	0.0228690228690228	0.7333333333333333	1398.0	{'M': 3.03, 'V': 6.06, 'E': 9.09, 'L': 18.18, 'I': 6.06, 'F': 6.06, 'K': 6.06, 'S': 3.03, 'T': 6.06, 'R': 6.06, 'P': 6.06, 'G': 3.03, 'Q': 3.03, 'H': 3.03, 'Y': 3.03, 'A': 6.06, 'D': 3.03, 'C': 3.03}	808.0	0.3638077285579641	0.9039812646370023	634.0	{'.': 17.1, 'T': 22.28, 'E': 14.51, 'H': 43.78, 'G': 2.33}	47.0	0.0798122065727699	0.7727272727272727	191.0	{'A': 5.88, 'G': 47.06, 'T': 17.65, 'C': 29.41}	1444.0	0.4349593495934959	0.7684021543985637	1281.0	{'A': 19.78, 'T': 18.38, 'G': 28.12, 'C': 33.72}	130.0	0.0073759911488106	0.7766990291262136	10743.0	{'C': 36.25, 'G': 26.25, 'A': 20.0, 'T': 17.5}	0.1982	0.2406	648.0	0.9954716981132076	0.0	0.1	0.0
AF-Q8NHY0-F1-model-v4	A	566.0	-1.0	124872	9606	0008376	0000139#0016020	0030259#0022408#0009312#0018279#0019276#0006047	Q8NHY0	0.0005105635558549	0.6508121807869264	0.0277371931127072	-53.0	0.1262135922330097	0.2358870967741935	431.0	{'G': 9.4, 'V': 6.84, 'A': 5.98, 'R': 8.55, 'T': 5.98, 'P': 9.4, 'S': 4.27, 'L': 11.97, 'W': 1.71, 'F': 4.27, 'H': 2.56, 'M': 0.85, 'K': 5.98, 'Q': 6.84, 'E': 2.56, 'C': 2.56, 'D': 2.56, 'Y': 3.42, 'I': 3.42, 'N': 0.85}	-524.0	0.0204081632653061	0.8235294117647058	1338.0	{'L': 17.86, 'C': 3.57, 'K': 7.14, 'I': 3.57, 'V': 14.29, 'G': 10.71, 'N': 7.14, 'P': 7.14, 'H': 3.57, 'Q': 7.14, 'R': 3.57, 'S': 3.57, 'F': 7.14, 'A': 3.57}	837.0	0.3920570264765784	0.9080188679245284	558.0	{'.': 20.26, 'T': 14.81, 'H': 37.66, 'E': 27.27}	0.0	-1.0	-1.0	-1.0	'-'	0.0	-1.0	-1.0	-1.0	'-'	0.0	-1.0	-1.0	-1.0	'-'	0.1921	0.2583	566.0	0.9748520710059172	0.0	0.0	0.0
AF-O14841-F1-model-v4	A	1288.0	-1.0	26873	9606	0017168#0005524#0042802	0005829	0006749	O14841	0.0036879324202503	0.3182327983044591	0.0094889742856814	-290.0	0.1582568807339449	0.2473118279569892	471.0	{'G': 14.01, 'V': 7.25, 'F': 4.35, 'P': 10.63, 'K': 2.42, 'L': 11.59, 'A': 8.21, 'N': 1.45, 'Y': 3.38, 'D': 5.8, 'H': 2.9, 'R': 6.28, 'T': 4.83, 'E': 3.86, 'I': 4.35, 'W': 0.97, 'S': 2.9, 'M': 0.48, 'Q': 3.86, 'C': 0.48}	-1191.0	0.0278048780487804	0.7307692307692307	1972.0	{'G': 8.77, 'I': 8.77, 'L': 7.02, 'V': 14.04, 'P': 8.77, 'Q': 3.51, 'R': 8.77, 'S': 8.77, 'A': 7.02, 'F': 1.75, 'D': 3.51, 'H': 3.51, 'K': 1.75, 'T': 1.75, 'M': 1.75, 'Y': 3.51, 'C': 1.75, 'E': 5.26}	1444.0	0.421595598349381	0.9094955489614244	780.0	{'.': 15.82, 'E': 28.71, 'T': 20.55, 'H': 33.61, 'G': 0.98, 'B': 0.33}	143.0	0.2857142857142857	0.7804878048780488	142.0	{'G': 42.19, 'C': 39.06, 'A': 14.06, 'T': 4.69}	1846.0	0.427515498330949	0.7633035334184759	1845.0	{'A': 19.63, 'T': 17.46, 'G': 30.45, 'C': 32.46}	72.0	0.0039693529031662	0.86	10783.0	{'G': 37.21, 'A': 27.91, 'C': 23.26, 'T': 11.63}	0.2828	0.2042	1288.0	0.9924755455229496	0.0	0.1	0.0
AF-Q01518-F1-model-v4	A	475.0	-1.0	10487	9606	0003779#0008179	0035578#0030864#0005737#0070062#0005576#0005925#0005886	0007015#0007190#0001667#0019933#0000902#0007163#0006898#0007165	Q01518	0.0031989877376582	0.3299608570530466	0.0125647391185939	-18.0	0.0904311251314406	0.2257217847769028	570.0	{'A': 5.81, 'R': 2.33, 'E': 3.49, 'S': 3.49, 'D': 8.14, 'P': 10.47, 'Y': 3.49, 'Q': 5.81, 'F': 4.65, 'L': 10.47, 'I': 12.79, 'G': 9.3, 'C': 2.33, 'H': 2.33, 'V': 3.49, 'K': 8.14, 'T': 2.33, 'W': 1.16}	-436.0	0.0211433046202036	0.7105263157894737	1239.0	{'G': 11.11, 'D': 3.7, 'L': 14.81, 'A': 3.7, 'Q': 11.11, 'C': 3.7, 'V': 7.41, 'K': 14.81, 'N': 11.11, 'T': 7.41, 'P': 3.7, 'S': 3.7, 'I': 3.7}	538.0	0.3100616016427104	0.8856304985337243	633.0	{'H': 52.65, 'T': 16.56, '.': 13.25, 'G': 0.99, 'E': 16.56}	0.0	-1.0	-1.0	-1.0	'-'	0.0	-1.0	-1.0	-1.0	'-'	0.0	-1.0	-1.0	-1.0	'-'	0.1816	0.2809	475.0	0.9962092494313874	0.0	0.1	0.0
AF-Q9NRJ5-F1-model-v4	A	636.0	-1.0	56903	9606	0005524#0046872#1990817#0003723	0005737#0005634	0006378#0043631	Q9NRJ5	0.0004368254237582	0.3447848318380939	0.1832110413152596	-59.0	0.135593220338983	0.2327272727272727	394.0	{'P': 10.94, 'Q': 3.91, 'G': 6.25, 'V': 10.16, 'I': 3.91, 'L': 11.72, 'E': 7.03, 'K': 7.81, 'F': 4.69, 'R': 5.47, 'D': 4.69, 'T': 3.12, 'W': 1.56, 'H': 3.12, 'M': 0.78, 'A': 3.12, 'N': 4.69, 'Y': 3.12, 'S': 3.91}	-591.0	0.0194850382741823	0.717948717948718	1398.0	{'L': 10.71, 'E': 7.14, 'N': 3.57, 'I': 10.71, 'A': 10.71, 'R': 7.14, 'C': 3.57, 'K': 7.14, 'T': 14.29, 'D': 7.14, 'S': 7.14, 'M': 3.57, 'P': 3.57, 'Q': 3.57}	876.0	0.3914728682170542	0.90990990990991	588.0	{'.': 18.32, 'T': 22.03, 'H': 42.82, 'B': 0.5, 'E': 13.86, 'G': 2.48}	195.0	0.4202898550724637	0.7388535031847133	119.0	{'A': 9.48, 'G': 52.59, 'C': 29.31, 'T': 8.62}	1281.0	0.4019541778975741	0.7355117139334155	1346.0	{'A': 28.33, 'G': 24.81, 'C': 24.31, 'T': 22.55}	1675.0	0.1277188567319791	0.765625	9270.0	{'T': 34.69, 'G': 17.17, 'A': 30.33, 'C': 17.8}	0.1813	0.2229	636.0	0.990203466465712	0.1666666666666666	0.2	0.0
AF-Q9HAU4-F1-model-v4	A	748.0	-1.0	64750	9606	0042802#0046332#0061630#0004842	0005737#0005829#0045121#0016607#0005654#0005634#0005886#0000151	0030514#0045892#0000122#0030512#0090263#1901165#0043161#0016567#0017015#0006511#0030579#0060071	Q9HAU4	0.0041691031668369	0.207324367540024	0.0452556070301213	-115.0	0.1398390342052314	0.2274959083469721	383.0	{'P': 10.79, 'G': 11.51, 'K': 4.32, 'L': 14.39, 'D': 3.6, 'V': 6.47, 'Q': 6.47, 'H': 0.72, 'Y': 4.32, 'T': 2.88, 'R': 7.91, 'I': 6.47, 'S': 2.16, 'F': 5.76, 'W': 0.72, 'A': 2.16, 'E': 4.32, 'N': 4.32, 'C': 0.72}	-705.0	0.0221642764015645	0.6296296296296297	1480.0	{'S': 8.82, 'N': 8.82, 'L': 11.76, 'C': 2.94, 'K': 8.82, 'V': 11.76, 'G': 8.82, 'I': 5.88, 'Q': 8.82, 'R': 2.94, 'A': 8.82, 'D': 2.94, 'T': 5.88, 'P': 2.94}	1096.0	0.4320754716981132	0.8674242424242424	532.0	{'.': 20.52, 'E': 21.83, 'T': 17.47, 'H': 37.12, 'G': 2.84, 'B': 0.22}	200.0	0.3741496598639456	0.8291457286432161	242.0	{'A': 9.09, 'G': 46.06, 'C': 37.58, 'T': 7.27}	1513.0	0.4479268690825987	0.7376344086021506	1203.0	{'T': 23.76, 'G': 24.85, 'C': 22.45, 'A': 28.94}	2645.0	0.2005982755586838	0.7542176645716177	8343.0	{'C': 15.48, 'A': 29.3, 'G': 18.86, 'T': 36.36}	0.232	0.2528	748.0	0.990203466465712	0.0	0.4	0.0
AF-Q15349-F1-model-v4	A	733.0	-1.0	6196	9606	0005524#0000287#0106310#0004674#0004712#0004711	0005737#0005829#0072687#0005654#0005634#0045202	0002035#0010659#0071322#0007268#0060047#0007507#0035556#0045786#0008285#0045835#0001556#0018105#0043065#0010628#0070613#0007165	Q15349	0.0052068760765145	0.4745042871949803	0.0029196362453518	-89.0	0.1437308868501529	0.2315270935960591	372.0	{'M': 2.13, 'A': 4.26, 'F': 5.67, 'R': 9.93, 'L': 8.51, 'E': 7.8, 'I': 3.55, 'D': 4.26, 'H': 1.42, 'P': 10.64, 'Q': 5.67, 'K': 7.8, 'Y': 2.84, 'V': 7.09, 'T': 4.96, 'G': 5.67, 'S': 4.26, 'W': 0.71, 'C': 1.42, 'N': 1.42}	-666.0	0.0369375419744795	0.6547619047619048	1405.0	{'M': 1.82, 'D': 9.09, 'A': 7.27, 'P': 7.27, 'S': 5.45, 'T': 3.64, 'V': 9.09, 'R': 9.09, 'Q': 5.45, 'E': 5.45, 'I': 9.09, 'Y': 7.27, 'L': 10.91, 'K': 5.45, 'G': 1.82, 'H': 1.82}	1028.0	0.3941605839416058	0.9056603773584906	619.0	{'.': 18.06, 'H': 43.06, 'T': 16.2, 'E': 19.21, 'G': 2.78, 'B': 0.69}	232.0	0.4849624060150376	0.7206703910614525	87.0	{'C': 37.21, 'T': 7.75, 'G': 48.84, 'A': 6.2}	1645.0	0.405202130993419	0.7664493183165383	1504.0	{'A': 24.9, 'G': 28.38, 'C': 27.69, 'T': 19.03}	2219.0	0.1814286963364518	0.7453304597701149	8653.0	{'C': 24.24, 'G': 24.24, 'T': 30.27, 'A': 21.25}	0.2373	0.2638	733.0	0.990203466465712	0.0	0.4	0.0
AF-Q96IC2-F1-model-v4	A	774.0	-1.0	532864	9913	0004527#0003723	0005730#0005634	#	Q96IC2	0.0040484238161746	0.2773457452506451	0.0378787774827127	-53.0	0.1703853955375253	0.2604651162790697	341.0	{'P': 8.33, 'G': 10.71, 'R': 4.76, 'V': 6.55, 'K': 7.74, 'A': 4.76, 'D': 4.76, 'E': 5.95, 'L': 13.69, 'H': 4.17, 'Y': 2.98, 'S': 3.57, 'W': 0.6, 'F': 4.17, 'Q': 4.76, 'C': 4.17, 'N': 1.19, 'T': 4.76, 'I': 2.38}	-723.0	0.0277419354838709	0.671875	1486.0	{'G': 9.3, 'A': 6.98, 'V': 11.63, 'T': 9.3, 'H': 4.65, 'P': 11.63, 'D': 6.98, 'S': 9.3, 'I': 2.33, 'R': 6.98, 'C': 2.33, 'Q': 4.65, 'E': 4.65, 'L': 4.65, 'F': 2.33, 'K': 2.33}	1223.0	0.4477335800185014	0.9080675422138836	548.0	{'.': 22.11, 'E': 20.45, 'T': 16.32, 'H': 41.12}	0.0	-1.0	-1.0	-1.0	'-'	0.0	-1.0	-1.0	-1.0	'-'	0.0	-1.0	-1.0	-1.0	'-'	0.2501	0.2656	774.0	0.9954716981132076	0.1666666666666666	0.1	0.0
AF-Q9UL01-F1-model-v4	A	958.0	-1.0	29940	9606	0047757#0046872	0030659#0005783#0005789#0005794#0000139	0030206#0030204#0030208#0030205#0015012	Q9UL01	0.008452537584962	0.3914053683398837	0.002194902533056	-163.0	0.1508011310084825	0.2122015915119363	307.0	{'T': 4.38, 'G': 10.0, 'P': 11.88, 'I': 4.38, 'L': 11.88, 'Y': 1.88, 'E': 3.75, 'V': 5.0, 'H': 2.5, 'K': 5.0, 'D': 5.62, 'S': 3.75, 'W': 0.62, 'A': 6.88, 'M': 1.25, 'Q': 5.62, 'N': 5.0, 'R': 5.62, 'F': 4.38, 'C': 0.62}	-907.0	0.0357352079671939	0.6703296703296703	1616.0	{'M': 3.28, 'D': 4.92, 'H': 3.28, 'P': 6.56, 'S': 3.28, 'R': 8.2, 'A': 4.92, 'V': 4.92, 'E': 6.56, 'I': 11.48, 'Y': 8.2, 'L': 9.84, 'Q': 6.56, 'K': 4.92, 'T': 6.56, 'F': 4.92, 'C': 1.64}	749.0	0.3353566009104704	0.9208333333333332	838.0	{'.': 16.29, 'H': 45.7, 'T': 23.08, 'G': 1.36, 'E': 13.57}	0.0	-1.0	-1.0	-1.0	'-'	0.0	-1.0	-1.0	-1.0	'-'	0.0	-1.0	-1.0	-1.0	'-'	0.233	0.2111	958.0	0.9633431085043987	0.0	0.0	0.0
AF-Q8NC60-F1-model-v4	A	698.0	-1.0	539773	9913	0005525	0005743	0006915#0061668#0007005#0043457	Q8NC60	0.0032089611184012	0.2991980228367118	0.0386857767018733	-79.0	0.1402985074626865	0.2563636363636363	455.0	{'P': 10.64, 'R': 5.67, 'A': 4.26, 'L': 10.64, 'E': 7.8, 'H': 2.13, 'S': 2.13, 'Y': 4.96, 'V': 8.51, 'F': 4.96, 'G': 9.22, 'K': 6.38, 'Q': 7.8, 'C': 2.84, 'D': 3.55, 'N': 2.84, 'I': 3.55, 'W': 0.71, 'T': 0.71, 'M': 0.71}	-652.0	0.0242914979757085	0.6428571428571429	1426.0	{'L': 16.67, 'P': 5.56, 'I': 13.89, 'E': 5.56, 'A': 8.33, 'R': 5.56, 'D': 8.33, 'K': 11.11, 'Y': 2.78, 'G': 5.56, 'T': 5.56, 'V': 5.56, 'H': 2.78, 'S': 2.78}	802.0	0.3743119266055046	0.9107142857142856	642.0	{'.': 25.74, 'T': 18.14, 'H': 34.8, 'B': 0.25, 'E': 19.36, 'G': 1.72}	39.0	0.0704225352112676	0.7142857142857143	192.0	{'C': 46.67, 'T': 26.67, 'G': 20.0, 'A': 6.67}	1378.0	0.4249347258485639	0.7618490345231129	1355.0	{'A': 23.04, 'G': 29.42, 'C': 29.95, 'T': 17.59}	137.0	0.0063700147710487	0.7582417582417582	10741.0	{'A': 44.93, 'C': 15.94, 'G': 4.35, 'T': 34.78}	0.2143	0.2476	698.0	0.9887133182844244	0.0	0.0	0.0
AF-Q9BXC9-F1-model-v4	A	721.0	-1.0	259187	7955	#	0034464#0036064#0060170#0005737#0016020#0031514#0043005	0060271#0007368#0007369#0046907#0070121#0032402#1905515#0045494#0051877#0042478	Q9BXC9	0.0038355435986638	0.3011449305724684	0.0285284596970611	-85.0	0.1451776649746192	0.2411467116357504	392.0	{'V': 8.39, 'H': 2.8, 'P': 5.59, 'Y': 2.1, 'D': 7.69, 'G': 11.89, 'N': 3.5, 'T': 4.9, 'A': 9.09, 'S': 2.8, 'L': 10.49, 'R': 8.39, 'F': 4.2, 'W': 0.7, 'E': 4.2, 'I': 3.5, 'K': 4.9, 'C': 1.4, 'Q': 2.8, 'M': 0.7}	-651.0	0.0330411328388401	0.6282051282051282	1405.0	{'I': 8.16, 'P': 8.16, 'H': 2.04, 'R': 6.12, 'S': 10.2, 'V': 8.16, 'F': 2.04, 'Q': 8.16, 'L': 8.16, 'A': 8.16, 'G': 6.12, 'D': 4.08, 'K': 6.12, 'M': 4.08, 'E': 6.12, 'Y': 4.08}	1021.0	0.4079925650557621	0.9051546391752576	591.0	{'.': 14.35, 'E': 30.98, 'T': 18.0, 'H': 36.45, 'B': 0.23}	165.0	0.4780701754385965	0.7414965986394558	81.0	{'G': 39.45, 'C': 42.2, 'A': 5.5, 'T': 12.84}	1425.0	0.4476474486414844	0.7406798245614035	1194.0	{'T': 24.2, 'G': 25.91, 'C': 24.28, 'A': 25.61}	376.0	0.0212902633752408	0.7682119205298014	10595.0	{'T': 41.81, 'G': 18.1, 'A': 31.47, 'C': 8.62}	0.2215	0.2484	721.0	0.9954716981132076	0.0	0.1	0.0
AF-Q8NI99-F1-model-v4	A	470.0	-1.0	83854	9606	0005102	0062023#0070062#0005615#0030141	0001525#0030154	Q8NI99	0.009029364859538	0.6114701476785901	0.0	-62.0	0.0841889117043121	0.2322946175637393	621.0	{'G': 13.41, 'K': 1.22, 'W': 1.22, 'A': 8.54, 'C': 3.66, 'R': 7.32, 'L': 18.29, 'V': 6.1, 'Q': 4.88, 'P': 9.76, 'S': 2.44, 'D': 8.54, 'M': 1.22, 'H': 3.66, 'F': 2.44, 'T': 2.44, 'E': 2.44, 'Y': 2.44}	-440.0	0.0156128024980484	0.6896551724137931	1252.0	{'M': 5.0, 'R': 15.0, 'L': 10.0, 'A': 5.0, 'S': 15.0, 'T': 5.0, 'P': 15.0, 'V': 5.0, 'G': 10.0, 'E': 5.0, 'Y': 5.0, 'H': 5.0}	602.0	0.2828685258964143	0.9281045751633988	698.0	{'.': 11.97, 'H': 50.7, 'T': 20.07, 'E': 15.85, 'G': 1.06, 'B': 0.35}	0.0	-1.0	-1.0	-1.0	'-'	0.0	-1.0	-1.0	-1.0	'-'	0.0	-1.0	-1.0	-1.0	'-'	0.1868	0.2908	470.0	0.9698529411764706	0.0	0.0	0.0
AF-Q14CN2-F1-model-v4	A	919.0	-1.0	#	10090	0005254#0005229#0015276#0046872#0008237	0016324#0005576#0005886	0006821#0006508	Q14CN2	0.0062485253884154	0.2206886694166967	0.0270072581572047	-146.0	0.1851126346718903	0.2503311258278146	266.0	{'G': 9.52, 'L': 7.94, 'Q': 2.65, 'I': 5.82, 'K': 6.35, 'N': 4.23, 'F': 5.29, 'E': 6.35, 'D': 3.7, 'Y': 2.12, 'R': 4.23, 'V': 6.88, 'P': 10.58, 'A': 7.41, 'T': 5.82, 'W': 1.59, 'S': 4.76, 'M': 1.06, 'C': 1.59, 'H': 2.12}	-853.0	0.036144578313253	0.6060606060606061	1561.0	{'L': 8.33, 'C': 1.67, 'K': 3.33, 'I': 13.33, 'N': 1.67, 'V': 11.67, 'P': 11.67, 'H': 1.67, 'R': 6.67, 'F': 3.33, 'Q': 3.33, 'D': 5.0, 'T': 5.0, 'A': 5.0, 'G': 5.0, 'S': 6.67, 'Y': 3.33, 'E': 3.33}	1065.0	0.3981937602627258	0.8964879852125693	677.0	{'.': 20.0, 'E': 28.04, 'T': 22.89, 'H': 27.42, 'G': 1.24, 'B': 0.41}	16.0	0.0982142857142857	0.7096774193548387	193.0	{'G': 36.36, 'A': 27.27, 'C': 31.82, 'T': 4.55}	1518.0	0.4530600118835413	0.7367149758454107	1296.0	{'T': 23.67, 'G': 22.89, 'A': 30.03, 'C': 23.41}	374.0	0.0258676240449231	0.7615176151761518	10494.0	{'A': 43.77, 'T': 34.88, 'G': 13.88, 'C': 7.47}	0.2295	0.2148	919.0	0.9633431085043987	0.0	0.0	0.0
AF-P40123-F1-model-v4	A	477.0	-1.0	10486	9606	0003779#0008179#0042802	0005737#0005886#0014069	0007015#0007190#0019933#0000902#0007163#0099140#0007165	P40123	0.0072813836489104	0.4396786495045962	0.0014620968756575	-35.0	0.0931216931216931	0.2262210796915167	556.0	{'A': 6.82, 'S': 9.09, 'P': 13.64, 'E': 5.68, 'F': 3.41, 'K': 9.09, 'D': 7.95, 'M': 2.27, 'R': 2.27, 'G': 6.82, 'Q': 6.82, 'I': 10.23, 'H': 1.14, 'L': 4.55, 'V': 5.68, 'Y': 1.14, 'C': 1.14, 'N': 1.14, 'W': 1.14}	-438.0	0.0235109717868338	0.7317073170731707	1235.0	{'A': 16.67, 'R': 13.33, 'L': 10.0, 'V': 6.67, 'F': 3.33, 'H': 10.0, 'D': 3.33, 'K': 6.67, 'E': 3.33, 'S': 6.67, 'G': 10.0, 'I': 3.33, 'Q': 3.33, 'P': 3.33}	568.0	0.3004032258064516	0.916923076923077	667.0	{'H': 55.37, '.': 13.09, 'G': 2.35, 'T': 13.42, 'E': 15.77}	159.0	0.3386454183266932	0.7391304347826086	136.0	{'G': 54.12, 'C': 27.06, 'T': 5.88, 'A': 12.94}	1048.0	0.3146492434662998	0.7612312811980033	1706.0	{'A': 27.32, 'T': 22.08, 'G': 25.57, 'C': 25.03}	1082.0	0.0794689943626113	0.7515047291487532	9835.0	{'C': 16.59, 'T': 36.61, 'G': 15.1, 'A': 31.69}	0.167	0.2554	477.0	0.9946929492039424	0.0	0.1	0.0
AF-P49641-F1-model-v4	A	1150.0	-1.0	4122	9606	0004559#0030246#0016799#0004572#0046872	0000139	0006013#0006491#0006517#0006486	P49641	0.0006140024653658	0.4873417687739382	0.0642335893644507	-251.0	0.1521739130434782	0.2244143033292231	385.0	{'M': 1.65, 'G': 11.54, 'A': 4.4, 'Y': 4.95, 'L': 11.54, 'V': 6.04, 'P': 9.34, 'R': 8.24, 'I': 1.1, 'N': 3.85, 'E': 4.4, 'K': 3.85, 'F': 3.3, 'D': 7.14, 'T': 3.3, 'S': 4.4, 'W': 1.1, 'Q': 4.4, 'H': 3.85, 'C': 1.65}	-1080.0	0.0232798758406621	0.7894736842105263	1876.0	{'T': 4.44, 'V': 8.89, 'R': 8.89, 'Q': 6.67, 'P': 6.67, 'E': 6.67, 'I': 11.11, 'D': 4.44, 'L': 15.56, 'S': 4.44, 'M': 2.22, 'F': 6.67, 'Y': 4.44, 'K': 2.22, 'G': 4.44, 'H': 2.22}	968.0	0.3562978427279054	0.9258589511754068	884.0	{'.': 19.73, 'H': 33.98, 'E': 19.73, 'T': 23.63, 'G': 2.93}	0.0	-1.0	-1.0	-1.0	'-'	0.0	-1.0	-1.0	-1.0	'-'	0.0	-1.0	-1.0	-1.0	'-'	0.2691	0.2128	1150.0	0.9733727810650888	0.0	0.0	0.0
AF-Q460N3-F1-model-v4	A	678.0	-1.0	165631	9606	0003950#0070403#1990404#0016779#0003714	0005737#0005634	0010629#0000122#0070212	Q460N3	0.0058915365842895	0.2537221629549929	0.0284671564505767	-66.0	0.1326021934197407	0.25	471.0	{'P': 8.27, 'L': 9.02, 'S': 4.51, 'E': 4.51, 'G': 8.27, 'V': 12.78, 'N': 3.01, 'R': 5.26, 'A': 6.02, 'C': 3.01, 'K': 4.51, 'M': 0.75, 'D': 3.76, 'Y': 4.51, 'Q': 4.51, 'T': 6.02, 'I': 3.01, 'F': 6.02, 'H': 2.26}	-633.0	0.0431705590941259	0.580952380952381	1308.0	{'M': 1.64, 'A': 4.92, 'C': 1.64, 'N': 6.56, 'V': 14.75, 'S': 8.2, 'Q': 4.92, 'T': 4.92, 'L': 9.84, 'K': 3.28, 'G': 8.2, 'I': 6.56, 'F': 4.92, 'D': 3.28, 'H': 1.64, 'P': 6.56, 'E': 4.92, 'Y': 1.64, 'R': 1.64}	1062.0	0.4172313649564375	0.8886597938144329	548.0	{'.': 15.08, 'E': 27.15, 'T': 20.19, 'H': 36.89, 'G': 0.7}	15.0	0.1991525423728813	0.6527777777777778	164.0	{'T': 21.28, 'A': 25.53, 'G': 27.66, 'C': 25.53}	925.0	0.2838487972508591	0.7502270663033606	1809.0	{'A': 29.66, 'T': 22.64, 'G': 23.61, 'C': 24.09}	2197.0	0.1621097195272534	0.7557565789473685	8906.0	{'A': 25.46, 'T': 37.0, 'C': 18.5, 'G': 19.04}	0.2355	0.2756	678.0	0.9633699633699634	0.0	0.2	0.0
AF-Q9NZI8-F1-model-v4	A	577.0	-1.0	395953	9031	0003730#0003729#1990247	0070937#0005737#0010494#0005829#0030175#0030426#0030027#0005634#0000932#0048471	0070934#0051028#0017148#0007399#0010976#0010468	Q9NZI8	0.0060436461940543	0.2649840249585621	0.0218975903112057	4.0	0.1430131004366812	0.2528957528957529	398.0	{'G': 9.16, 'S': 4.58, 'V': 6.87, 'P': 7.63, 'A': 6.11, 'K': 12.21, 'Y': 2.29, 'Q': 6.11, 'D': 4.58, 'T': 3.05, 'E': 7.63, 'H': 3.82, 'R': 6.11, 'L': 5.34, 'C': 2.29, 'N': 3.82, 'I': 6.87, 'F': 1.53}	-532.0	0.029520295202952	0.6451612903225806	1293.0	{'M': 2.5, 'L': 7.5, 'N': 5.0, 'V': 7.5, 'S': 5.0, 'A': 5.0, 'F': 5.0, 'K': 12.5, 'I': 7.5, 'E': 12.5, 'D': 5.0, 'R': 7.5, 'P': 2.5, 'T': 5.0, 'Q': 5.0, 'G': 2.5, 'H': 2.5}	965.0	0.4004065040650406	0.9099307159353348	551.0	{'.': 13.2, 'E': 25.63, 'T': 13.71, 'H': 45.43, 'G': 2.03}	121.0	0.3776595744680851	0.7171717171717171	178.0	{'C': 39.44, 'G': 43.66, 'A': 6.34, 'T': 10.56}	1301.0	0.3596904441453566	0.7433936022253129	1534.0	{'A': 26.38, 'T': 17.31, 'G': 27.69, 'C': 28.62}	4291.0	0.3420046542553192	0.7492716678805535	6540.0	{'C': 20.02, 'A': 25.27, 'T': 32.03, 'G': 22.67}	0.1925	0.2554	577.0	0.9939668174962292	0.0	0.4	0.0
AF-O43143-F1-model-v4	A	795.0	-1.0	1665	9606	0005524#0016887#0008186#0003725#0004386#0003723#0003724	0016607#0005730#0005654#0005634#0005681#0005689	0140374#0042742#0051607#0006397#0000398#0043123#0043279#0009636#0008380	O43143	0.01040186415315	0.3639878383702604	0.0036630800678474
AF-Q7Z7A4-F1-model-v4	A	578.0	-1.0	54899	9606	0003779#0035091	0034451#0005737#0005829#0005769#0031313#0005770#0005634#0005886#0032991	0045022#0008333#0006954#0050804#0032780#0043271#0006622	Q7Z7A4	0.0041515316676992	0.5814085546726753	0.0036496798094789	-38.0	0.0989795918367346	0.2131868131868131	525.0	{'F': 5.15, 'P': 10.31, 'K': 10.31, 'L': 12.37, 'V': 5.15, 'T': 5.15, 'A': 6.19, 'Q': 6.19, 'E': 2.06, 'N': 4.12, 'D': 3.09, 'I': 5.15, 'G': 6.19, 'M': 2.06, 'R': 6.19, 'C': 4.12, 'Y': 3.09, 'S': 3.09}	-542.0	0.0210144927536231	0.7631578947368421	1342.0	{'A': 3.45, 'T': 10.34, 'V': 6.9, 'R': 13.79, 'Q': 6.9, 'I': 17.24, 'L': 10.34, 'S': 6.9, 'M': 3.45, 'E': 3.45, 'F': 6.9, 'K': 6.9, 'P': 3.45}	890.0	0.398989898989899	0.9228971962616822	562.0	{'.': 16.2, 'E': 17.47, 'T': 12.91, 'H': 53.42}	0.0	-1.0	-1.0	-1.0	'-'	0.0	-1.0	-1.0	-1.0	'-'	0.0	-1.0	-1.0	-1.0	'-'	0.2113	0.2814	578.0	0.973997028231798	0.0	0.3	0.0
AF-A8K7I4-F1-model-v4	A	914.0	-1.0	1179	9606	0005254#0005229#0046872#0004222	0005615#0005902#0005886#0042589	0006816#0071456#0034220#0006508	A8K7I4	0.0086765831626286	0.2897602142222059	0.0072992307962134	-127.0	0.1487455197132616	0.2534351145038168	461.0	{'F': 4.22, 'K': 9.04, 'G': 8.43, 'N': 3.61, 'Y': 4.22, 'I': 8.43, 'V': 6.63, 'T': 7.83, 'D': 4.22, 'S': 2.41, 'L': 12.05, 'R': 4.82, 'E': 4.22, 'H': 1.81, 'P': 4.82, 'Q': 6.02, 'C': 2.41, 'W': 1.2, 'A': 3.61}	-860.0	0.0278601066982809	0.7014925373134329	1620.0	{'G': 8.51, 'A': 6.38, 'D': 4.26, 'V': 12.77, 'P': 6.38, 'M': 2.13, 'F': 2.13, 'H': 2.13, 'K': 6.38, 'N': 2.13, 'T': 10.64, 'S': 4.26, 'L': 12.77, 'Q': 6.38, 'I': 8.51, 'Y': 2.13, 'R': 2.13}	1092.0	0.4107883817427386	0.9016393442622952	656.0	{'.': 22.02, 'E': 25.25, 'T': 25.86, 'H': 26.26, 'G': 0.61}	0.0	-1.0	-1.0	-1.0	'-'	0.0	-1.0	-1.0	-1.0	'-'	0.0	-1.0	-1.0	-1.0	'-'	0.2342	0.2201	914.0	0.9434907010014306	0.0	0.0	0.0
AF-Q96J94-F1-model-v4	A	861.0	-1.0	9271	9606	0046872#0003729#0140262#0034584#1905538#0019901#0004521#0003727	0033391#0005737#0097433#0005634#0043186	0051321#0141006#0140990#0006417#0031047#0035092#0007286#0007283	Q96J94	0.0067187863218571	0.1416800876176836	0.0410335958026029	405.0	0.2196891191709844	0.2815405046480744	212.0	{'M': 2.83, 'A': 2.83, 'G': 12.74, 'Y': 6.6, 'P': 8.96, 'F': 3.77, 'R': 8.96, 'L': 9.91, 'N': 3.77, 'D': 6.13, 'Q': 5.66, 'H': 1.89, 'T': 5.19, 'V': 6.6, 'I': 2.36, 'W': 1.42, 'S': 2.83, 'K': 2.83, 'E': 3.3, 'C': 1.42}	-735.0	0.0499359795134443	0.5611510791366906	1423.0	{'M': 1.28, 'V': 7.69, 'R': 7.69, 'E': 1.28, 'L': 6.41, 'I': 5.13, 'Q': 5.13, 'F': 6.41, 'Y': 10.26, 'K': 3.85, 'S': 3.85, 'T': 7.69, 'P': 8.97, 'D': 7.69, 'G': 6.41, 'N': 1.28, 'A': 5.13, 'H': 2.56, 'C': 1.28}	2350.0	0.6561866125760649	0.9048951048951048	271.0	{'.': 18.14, 'E': 31.78, 'T': 15.5, 'H': 32.56, 'G': 1.4, 'B': 0.62}	0.0	-1.0	-1.0	-1.0	'-'	0.0	-1.0	-1.0	-1.0	'-'	0.0	-1.0	-1.0	-1.0	'-'	0.7553	0.7382	861.0	0.9939713639788996	0.1666666666666666	0.2	0.0
AF-Q8TBY0-F1-model-v4	A	533.0	-1.0	166863	9606	0003729	0005737#0005634	0051728#0007143#0007140#0048255#0048477#0048515#0007283#0001829	Q8TBY0	0.0057588111913705	0.3025836055810361	0.0170751996684577	-39.0	0.1020629750271444	0.2004264392324093	452.0	{'E': 8.51, 'G': 12.77, 'A': 6.38, 'L': 10.64, 'M': 2.13, 'R': 5.32, 'F': 3.19, 'P': 12.77, 'V': 5.32, 'Y': 3.19, 'K': 6.38, 'I': 5.32, 'C': 4.26, 'T': 3.19, 'Q': 4.26, 'W': 1.06, 'N': 3.19, 'S': 1.06, 'H': 1.06}	-500.0	0.0179238237490664	0.7058823529411765	1305.0	{'G': 8.33, 'T': 4.17, 'V': 12.5, 'K': 16.67, 'I': 12.5, 'L': 4.17, 'N': 4.17, 'Y': 8.33, 'F': 4.17, 'P': 8.33, 'D': 12.5, 'E': 4.17}	780.0	0.349238578680203	0.8865979381443299	597.0	{'.': 25.29, 'H': 35.47, 'E': 25.29, 'T': 13.95}	0.0	-1.0	-1.0	-1.0	'-'	0.0	-1.0	-1.0	-1.0	'-'	0.0	-1.0	-1.0	-1.0	'-'	0.1945	0.2764	533.0	0.9827973074046372	0.0	0.2	0.0
AF-Q9BZQ2-F1-model-v4	A	653.0	-1.0	81626	9606	#	0005737#0072687	0030154#0007112#2001252#0007283	Q9BZQ2	0.0009668923948145	0.6657086003023913	0.0138687321491499	-75.0	0.1123481781376518	0.2126436781609195	466.0	{'S': 4.5, 'G': 8.11, 'T': 5.41, 'L': 8.11, 'V': 11.71, 'A': 9.91, 'R': 3.6, 'K': 5.41, 'P': 8.11, 'E': 3.6, 'D': 7.21, 'Q': 3.6, 'N': 2.7, 'I': 6.31, 'C': 3.6, 'F': 3.6, 'Y': 1.8, 'H': 2.7}	-601.0	0.0220841959972394	0.7272727272727273	1405.0	{'A': 9.38, 'P': 9.38, 'D': 3.12, 'R': 6.25, 'K': 9.38, 'S': 3.12, 'N': 3.12, 'L': 9.38, 'I': 9.38, 'Q': 6.25, 'E': 6.25, 'F': 3.12, 'G': 6.25, 'V': 6.25, 'M': 3.12, 'T': 6.25}	847.0	0.3860819828408007	0.9121621621621622	605.0	{'.': 16.79, 'T': 24.2, 'H': 36.3, 'B': 0.25, 'E': 20.0, 'G': 2.47}	53.0	0.1173708920187793	0.7575757575757576	180.0	{'A': 4.0, 'C': 40.0, 'G': 44.0, 'T': 12.0}	1177.0	0.3847163004263693	0.7382001258653241	1460.0	{'A': 28.9, 'T': 22.76, 'G': 28.05, 'C': 20.29}	163.0	0.0084049136418213	0.7982456140350878	10713.0	{'A': 32.97, 'G': 10.99, 'C': 13.19, 'T': 42.86}	0.2069	0.2492	653.0	0.9598832968636032	0.0	0.1	0.0
AF-Q9BYG8-F1-model-v4	A	508.0	-1.0	56169	9606	0005546#0070273#0001786	0005737#0005829#0005886	0042742#0070269	Q9BYG8	0.005063272525478	0.7378221925696524	0.0007307814170889	-40.0	0.1058700209643605	0.2457420924574209	543.0	{'S': 5.94, 'N': 2.97, 'L': 13.86, 'E': 5.94, 'G': 6.93, 'K': 3.96, 'D': 9.9, 'T': 3.96, 'V': 9.9, 'A': 2.97, 'R': 4.95, 'W': 1.98, 'Y': 4.95, 'I': 5.94, 'P': 7.92, 'F': 1.98, 'H': 0.99, 'Q': 2.97, 'C': 1.98}	-474.0	0.0198624904507257	0.6666666666666666	1270.0	{'P': 7.69, 'E': 11.54, 'R': 11.54, 'V': 7.69, 'D': 3.85, 'T': 3.85, 'I': 11.54, 'G': 7.69, 'F': 3.85, 'K': 7.69, 'L': 7.69, 'A': 7.69, 'S': 3.85, 'M': 3.85}	807.0	0.340793489318413	0.9178082191780822	618.0	{'.': 14.33, 'H': 51.04, 'T': 13.43, 'E': 21.19}	-95.0	0.2571884984025559	0.7853658536585366	421.0	{'A': 11.8, 'C': 31.06, 'T': 14.29, 'G': 42.86}	1104.0	0.3360853113175094	0.753858024691358	1611.0	{'A': 27.84, 'G': 24.77, 'C': 24.46, 'T': 22.93}	284.0	0.0177308222324299	0.7942386831275721	10642.0	{'G': 27.98, 'C': 11.92, 'T': 29.02, 'A': 31.09}	0.2003	0.2934	508.0	0.9954510993176648	0.0	0.2	0.0
AF-Q9Y2E5-F1-model-v4	A	1009.0	-1.0	23324	9606	0004559#0030246#0046872	0070062#0043202#0005764	0006013#0009313	Q9Y2E5	0.0015051408209955	0.325157028788994	0.0595513803978347	-118.0	0.1615023474178403	0.2147315855181023	264.0	{'L': 10.47, 'P': 11.05, 'R': 6.4, 'G': 15.7, 'I': 3.49, 'F': 2.91, 'V': 10.47, 'D': 6.4, 'Y': 4.07, 'E': 2.91, 'W': 0.58, 'A': 5.23, 'S': 2.33, 'T': 5.81, 'N': 2.33, 'H': 5.23, 'Q': 4.07, 'K': 0.58}	-952.0	0.0311085972850678	0.6790123456790124	1687.0	{'R': 9.09, 'P': 5.45, 'S': 9.09, 'H': 7.27, 'V': 7.27, 'W': 1.82, 'F': 3.64, 'A': 12.73, 'E': 3.64, 'Q': 7.27, 'I': 5.45, 'L': 9.09, 'T': 3.64, 'Y': 3.64, 'C': 1.82, 'D': 1.82, 'G': 5.45, 'N': 1.82}	1021.0	0.3826687116564417	0.9155963302752294	759.0	{'.': 22.29, 'E': 19.08, 'T': 23.29, 'H': 34.74, 'G': 0.6}	47.0	0.0892018779342723	0.8636363636363636	191.0	{'A': 10.53, 'C': 47.37, 'T': 10.53, 'G': 31.58}	1931.0	0.4682113591410002	0.7646515920627596	1372.0	{'A': 21.97, 'T': 17.62, 'G': 28.0, 'C': 32.41}	1817.0	0.1192825112107623	0.76	9400.0	{'G': 23.83, 'C': 22.93, 'T': 24.89, 'A': 28.35}	0.2581	0.2249	1009.0	0.9683124539425204	0.0	0.0	0.0
AF-Q9BXB7-F1-model-v4	A	569.0	-1.0	83893	9606	#	0001669#0005794	0007286#0007283	Q9BXB7	0.0124934575060942	0.517758599439876	0.0007298270463003	-50.0	0.1074626865671641	0.2565320665083135	584.0	{'M': 2.78, 'A': 7.41, 'G': 9.26, 'S': 6.48, 'P': 6.48, 'I': 2.78, 'T': 5.56, 'K': 10.19, 'L': 6.48, 'N': 3.7, 'E': 6.48, 'F': 6.48, 'D': 4.63, 'R': 8.33, 'W': 2.78, 'Q': 3.7, 'H': 1.85, 'Y': 3.7, 'V': 0.93}	-516.0	0.0319465081723625	0.6825396825396826	1283.0	{'I': 9.3, 'K': 11.63, 'L': 9.3, 'D': 4.65, 'N': 4.65, 'Q': 6.98, 'T': 9.3, 'M': 2.33, 'A': 6.98, 'R': 11.63, 'S': 4.65, 'E': 6.98, 'Y': 4.65, 'V': 2.33, 'P': 2.33, 'G': 2.33}	704.0	0.3411078717201166	0.9236842105263158	649.0	{'.': 19.66, 'T': 15.1, 'H': 58.97, 'E': 5.41, 'G': 0.85}	146.0	0.3617886178861789	0.7542372881355932	128.0	{'G': 53.93, 'C': 25.84, 'A': 11.24, 'T': 8.99}	1100.0	0.3521505376344086	0.7432624113475177	1566.0	{'A': 33.11, 'T': 19.75, 'G': 24.24, 'C': 22.9}	200.0	0.0140260219617975	0.7638190954773869	10638.0	{'T': 27.63, 'C': 21.05, 'A': 38.82, 'G': 12.5}	0.1828	0.244	569.0	0.9924471299093656	0.0	0.0	0.0
AF-O15067-F1-model-v4	A	1338.0	-1.0	5198	9606	0005524#0046872#0004642	0005737#0005829#0070062	0044208#0006189#0097294#0097065#0006541#0006177#0006164#0009168#0009410	O15067	0.0040655576948775	0.27473532668292	0.052554868726995	-327.0	0.1632068718682892	0.2857142857142857	599.0	{'V': 10.09, 'H': 2.19, 'P': 12.28, 'R': 5.7, 'E': 6.14, 'Q': 4.82, 'K': 3.51, 'G': 10.09, 'D': 6.14, 'S': 3.51, 'A': 8.77, 'F': 3.95, 'L': 9.65, 'W': 0.88, 'N': 2.63, 'I': 2.19, 'T': 4.39, 'C': 1.32, 'Y': 0.88, 'M': 0.88}	-1266.0	0.0231897775674396	0.7538461538461538	2048.0	{'M': 2.04, 'L': 12.24, 'H': 4.08, 'E': 8.16, 'A': 8.16, 'S': 10.2, 'G': 14.29, 'Q': 4.08, 'I': 2.04, 'P': 10.2, 'V': 8.16, 'R': 8.16, 'Y': 2.04, 'T': 2.04, 'W': 2.04, 'F': 2.04}	1457.0	0.4203093476798924	0.9044862518089724	796.0	{'.': 16.16, 'E': 28.16, 'H': 34.88, 'T': 19.36, 'G': 1.44}	56.0	0.2421875	0.7126436781609196	169.0	{'A': 16.13, 'C': 37.1, 'G': 30.65, 'T': 16.13}	1725.0	0.4237918215613382	0.7634993721222268	1915.0	{'A': 20.83, 'T': 18.64, 'G': 30.76, 'C': 29.77}	1570.0	0.0770917062477164	0.7693710118505014	9851.0	{'C': 26.07, 'T': 31.4, 'G': 21.21, 'A': 21.33}	0.3162	0.2205	1338.0	0.9947209653092006	0.0	0.2	0.0
AF-O75366-F1-model-v4	A	819.0	-1.0	10677	9606	0003779#0051015#0071933#0005546	0015629#0005884#0030424#0042995#0005737#0005925#0030027#0043005	0007015#0051014#0008154#0051016#0060271#0007399#0010592#0010976#1900480	O75366	0.0034115477489951	0.6718105361387106	0.0036496798094789	-78.0	0.1466789667896679	0.2685810810810811	492.0	{'P': 8.81, 'L': 8.81, 'F': 5.03, 'A': 8.18, 'G': 9.43, 'I': 4.4, 'K': 9.43, 'N': 2.52, 'E': 6.92, 'D': 5.66, 'H': 2.52, 'C': 1.26, 'Y': 3.14, 'V': 5.66, 'Q': 4.4, 'T': 6.29, 'R': 3.77, 'W': 0.63, 'S': 1.89, 'M': 1.26}	-759.0	0.0256570713391739	0.6721311475409836	1537.0	{'P': 4.88, 'L': 7.32, 'E': 7.32, 'V': 2.44, 'N': 7.32, 'I': 9.76, 'A': 12.2, 'G': 4.88, 'R': 4.88, 'K': 7.32, 'T': 4.88, 'Q': 7.32, 'S': 9.76, 'M': 4.88, 'D': 2.44, 'F': 2.44}	1190.0	0.4518181818181818	0.889087656529517	541.0	{'.': 15.9, 'E': 28.57, 'T': 22.94, 'H': 31.19, 'B': 0.2, 'G': 1.21}	0.0	-1.0	-1.0	-1.0	'-'	0.0	-1.0	-1.0	-1.0	'-'	0.0	-1.0	-1.0	-1.0	'-'	0.2497	0.2545	819.0	0.9827973074046372	0.0	0.1	0.0
AF-P0C869-F1-model-v4	A	781.0	-1.0	100137049; 8681	9606	0005509#0047498#0005544#0004622#0102545#0008970#0004623	0005829#0031901#0005576#0005743	0019369#0019722#0046475#0006954#0007567#0036151#0036152#0036148	P0C869	0.0016297898363481	0.3907235331496774	0.0073530278154354	-86.0	0.1719745222929936	0.2327586206896551	246.0	{'V': 8.64, 'L': 11.11, 'P': 10.49, 'D': 4.32, 'Y': 4.32, 'C': 3.7, 'R': 5.56, 'Q': 6.17, 'F': 5.56, 'I': 1.85, 'K': 4.94, 'G': 8.64, 'E': 3.7, 'S': 6.79, 'H': 3.7, 'A': 4.94, 'W': 1.23, 'T': 3.09, 'N': 1.23}	-712.0	0.0268714011516314	0.7241379310344828	1505.0	{'A': 2.38, 'S': 4.76, 'H': 4.76, 'Q': 16.67, 'T': 4.76, 'F': 4.76, 'L': 19.05, 'G': 4.76, 'V': 9.52, 'E': 4.76, 'K': 9.52, 'Y': 4.76, 'N': 4.76, 'P': 2.38, 'C': 2.38}	1327.0	0.4686035613870665	0.9025270758122744	513.0	{'.': 17.8, 'E': 30.6, 'T': 22.6, 'H': 28.2, 'G': 0.8}	59.0	0.1187214611872146	0.9629629629629628	192.0	{'A': 15.38, 'G': 53.85, 'C': 30.77}	2030.0	0.4640226628895184	0.7496567505720824	1345.0	{'A': 21.37, 'T': 18.32, 'G': 28.88, 'C': 31.44}	254.0	0.0167494938339775	0.7583333333333333	10626.0	{'T': 24.73, 'G': 25.82, 'C': 30.77, 'A': 18.68}	0.2517	0.2656	781.0	0.9792130660727544	0.0	0.1	0.0
AF-O43374-F1-model-v4	A	803.0	-1.0	10156	9606	0005096#0046872#0005543	0005829#0005886	0071277#0035556#0034260#0046580	O43374	0.0027915641782217	0.2146612660510597	0.0968778049427547	-61.0	0.1733746130030959	0.2431259044862518	278.0	{'R': 10.12, 'K': 4.76, 'I': 4.17, 'G': 8.93, 'P': 9.52, 'D': 3.57, 'T': 4.17, 'E': 8.93, 'V': 5.95, 'S': 6.55, 'W': 1.79, 'L': 11.9, 'A': 4.17, 'C': 2.98, 'Q': 5.95, 'H': 1.79, 'N': 2.38, 'Y': 1.79, 'F': 0.6}	-753.0	0.0226557583385777	0.6666666666666666	1535.0	{'E': 5.56, 'P': 8.33, 'R': 2.78, 'H': 2.78, 'L': 16.67, 'T': 13.89, 'S': 5.56, 'G': 5.56, 'Q': 8.33, 'I': 5.56, 'V': 13.89, 'K': 8.33, 'A': 2.78}	1233.0	0.4468864468864469	0.8856624319419237	541.0	{'.': 18.44, 'E': 29.71, 'T': 19.26, 'H': 30.74, 'G': 1.84}	89.0	0.2304147465437788	0.7936507936507936	154.0	{'A': 6.0, 'G': 34.0, 'C': 50.0, 'T': 10.0}	1733.0	0.4578045685279188	0.7453512396694215	1216.0	{'T': 16.29, 'G': 32.02, 'C': 30.84, 'A': 20.86}	2190.0	0.1753310228383542	0.7320964749536178	8558.0	{'G': 25.85, 'C': 23.57, 'A': 23.21, 'T': 27.37}	0.226	0.2338	803.0	0.989497374343586	0.0	0.1	0.0
AF-Q96Q07-F1-model-v4	A	612.0	-1.0	505504	9913	#	0005737	0008344#0048512#0050804	Q96Q07	0.0056305911953787	0.653134471783065	0.0021896458253802	-21.0	0.1317175974710221	0.2403846153846154	429.0	{'S': 5.6, 'R': 6.4, 'F': 3.2, 'T': 7.2, 'E': 4.0, 'I': 8.0, 'H': 3.2, 'G': 8.0, 'V': 7.2, 'P': 8.8, 'Q': 5.6, 'Y': 4.8, 'L': 7.2, 'A': 4.8, 'K': 4.0, 'D': 4.0, 'N': 4.8, 'C': 2.4, 'W': 0.8}	-561.0	0.0264285714285714	0.7115384615384616	1348.0	{'M': 5.41, 'L': 8.11, 'N': 2.7, 'I': 8.11, 'D': 8.11, 'V': 13.51, 'A': 5.41, 'T': 5.41, 'Y': 2.7, 'Q': 8.11, 'E': 10.81, 'R': 5.41, 'S': 2.7, 'F': 2.7, 'K': 2.7, 'G': 2.7, 'H': 2.7, 'C': 2.7}	640.0	0.3348924228250701	0.9347258485639688	686.0	{'.': 19.55, 'T': 17.88, 'H': 41.62, 'E': 17.88, 'G': 2.51, 'B': 0.56}	0.0	-1.0	-1.0	-1.0	'-'	0.0	-1.0	-1.0	-1.0	'-'	0.0	-1.0	-1.0	-1.0	'-'	0.2031	0.2564	612.0	0.994712990936556	0.0	0.1	0.0
AF-Q5SY16-F1-model-v4	A	702.0	-1.0	523474	9913	0005524#0046404#0051731#0003723	0005730#0005634	0000448#0000460#0016310#0006396	Q5SY16	0.0032166172400522	0.3161725360025341	0.0474449492167272	-84.0	0.1338912133891213	0.2122719734660033	353.0	{'D': 3.12, 'K': 7.81, 'T': 5.47, 'L': 12.5, 'R': 8.59, 'S': 7.03, 'W': 1.56, 'A': 3.91, 'G': 7.03, 'Q': 6.25, 'P': 10.16, 'F': 2.34, 'V': 4.69, 'I': 4.69, 'E': 3.91, 'H': 1.56, 'N': 3.91, 'Y': 3.91, 'C': 1.56}	-657.0	0.0255892255892255	0.6666666666666666	1428.0	{'G': 10.53, 'V': 7.89, 'P': 5.26, 'E': 10.53, 'Q': 7.89, 'L': 7.89, 'H': 5.26, 'Y': 7.89, 'A': 2.63, 'R': 5.26, 'I': 10.53, 'K': 5.26, 'D': 5.26, 'T': 2.63, 'C': 2.63, 'N': 2.63}	985.0	0.3975791433891992	0.9123931623931624	606.0	{'.': 24.59, 'H': 30.68, 'T': 18.03, 'E': 24.59, 'G': 2.11}	0.0	-1.0	-1.0	-1.0	'-'	0.0	-1.0	-1.0	-1.0	'-'	0.0	-1.0	-1.0	-1.0	'-'	0.219	0.2519	702.0	0.9939668174962292	0.1666666666666666	0.1	0.0
AF-Q86TM3-F1-model-v4	A	631.0	-1.0	168400	9606	0005524#0016887#0003723#0003724	0005829#0043231#0005730#0005654	#	Q86TM3	0.0043852919187933	0.2882143210655885	0.0474004981600588	-16.0	0.1308900523560209	0.2345215759849906	422.0	{'E': 1.6, 'K': 8.0, 'G': 9.6, 'R': 4.8, 'P': 8.0, 'H': 3.2, 'Q': 6.4, 'S': 5.6, 'C': 3.2, 'F': 4.8, 'N': 4.0, 'T': 3.2, 'A': 4.0, 'Y': 2.4, 'D': 8.8, 'I': 8.0, 'W': 1.6, 'L': 8.8, 'V': 4.0}	-578.0	0.0232394366197183	0.6470588235294118	1369.0	{'M': 3.03, 'K': 6.06, 'S': 3.03, 'Y': 6.06, 'N': 9.09, 'L': 6.06, 'P': 12.12, 'F': 3.03, 'I': 9.09, 'D': 6.06, 'V': 9.09, 'G': 9.09, 'Q': 6.06, 'R': 6.06, 'A': 3.03, 'T': 3.03}	1058.0	0.435793731041456	0.8941908713692946	507.0	{'.': 22.74, 'E': 17.63, 'H': 46.87, 'T': 12.76}	83.0	0.2489270386266094	0.7435897435897436	155.0	{'A': 18.97, 'T': 18.97, 'C': 34.48, 'G': 27.59}	1177.0	0.3688013136288998	0.7354289456450557	1518.0	{'A': 31.79, 'G': 26.27, 'T': 21.1, 'C': 20.84}	1253.0	0.0946665463405829	0.7612481857764877	9703.0	{'A': 29.74, 'T': 38.8, 'C': 13.92, 'G': 17.54}	0.2284	0.2843	631.0	0.9916981132075472	0.1666666666666666	0.2	0.0
AF-P34931-F1-model-v4	A	641.0	-1.0	540190	9913	0005524#0016887#0140662#0031072#0044183#0031625#0051082	0044297#0008180#0005737#0005829#0005634#0002199	0007339#0051085#1903955#0042026	P34931	0.0060930730128734	0.6125030624528522	0.0021896458253802	-38.0	0.1292442497261774	0.2017094017094017	328.0	{'A': 5.08, 'Y': 5.08, 'V': 7.63, 'G': 13.56, 'E': 8.47, 'F': 4.24, 'K': 9.32, 'T': 4.24, 'P': 5.93, 'I': 5.93, 'L': 9.32, 'N': 1.69, 'Q': 4.24, 'H': 0.85, 'R': 4.24, 'D': 6.78, 'C': 1.69, 'M': 0.85, 'S': 0.85}	-594.0	0.0280701754385964	0.7142857142857143	1369.0	{'A': 12.5, 'T': 7.5, 'D': 7.5, 'Q': 5.0, 'E': 10.0, 'I': 7.5, 'S': 2.5, 'L': 10.0, 'K': 5.0, 'N': 2.5, 'Y': 2.5, 'F': 2.5, 'G': 10.0, 'V': 7.5, 'M': 2.5, 'R': 2.5, 'P': 2.5}	1143.0	0.4532520325203252	0.89738430583501	487.0	{'.': 15.02, 'E': 27.8, 'T': 13.45, 'H': 41.93, 'G': 1.79}	0.0	-1.0	-1.0	-1.0	'-'	0.0	-1.0	-1.0	-1.0	'-'	0.0	-1.0	-1.0	-1.0	'-'	0.1837	0.2237	641.0	0.98796992481203	0.0	0.3	0.0
AF-P26639-F1-model-v4	A	723.0	-1.0	8626539	44689	0005524#0004829	0005737#0045335	0006435	P26639	0.005185499719163	0.7328111946259366	0.0014597092068022	-66.0	0.1433021806853582	0.2236628849270664	346.0	{'S': 2.9, 'P': 7.25, 'G': 12.32, 'E': 7.25, 'K': 7.97, 'L': 6.52, 'N': 3.62, 'I': 5.07, 'V': 5.07, 'Q': 4.35, 'Y': 5.8, 'C': 3.62, 'A': 5.8, 'T': 4.35, 'H': 5.07, 'F': 4.35, 'D': 4.35, 'R': 4.35}	-672.0	0.0320855614973262	0.7164179104477612	1429.0	{'F': 4.17, 'G': 10.42, 'K': 10.42, 'P': 6.25, 'N': 2.08, 'I': 10.42, 'Y': 2.08, 'T': 4.17, 'V': 10.42, 'L': 10.42, 'E': 8.33, 'R': 4.17, 'D': 2.08, 'S': 6.25, 'W': 2.08, 'Q': 4.17, 'A': 2.08}	1090.0	0.4419942473633749	0.8865384615384615	523.0	{'.': 12.61, 'E': 30.65, 'T': 15.0, 'H': 41.09, 'G': 0.65}	76.0	0.2838983050847458	0.6767676767676768	137.0	{'G': 28.36, 'T': 22.39, 'A': 10.45, 'C': 38.81}	1425.0	0.4312195121951219	0.7478849407783418	1302.0	{'A': 29.49, 'T': 22.4, 'G': 26.55, 'C': 21.57}	354.0	0.0229990800367985	0.7552870090634441	10539.0	{'G': 20.4, 'A': 35.2, 'T': 33.6, 'C': 10.8}	0.2582	0.2898	723.0	0.9865370231862378	0.0	0.1	0.0
AF-C9J798-F1-model-v4	A	803.0	-1.0	#	9606	0005096#0046872#0005543	0005829#0005886	0071277#0035556#0046580#0043087	C9J798	0.0028063897379396	0.2563218896810988	0.0873018129196776	-62.0	0.1695966907962771	0.2366522366522366	274.0	{'R': 10.37, 'K': 4.88, 'I': 3.66, 'G': 8.54, 'P': 9.15, 'D': 3.66, 'T': 4.27, 'E': 9.15, 'V': 5.49, 'S': 6.71, 'W': 1.83, 'L': 12.2, 'A': 4.27, 'C': 3.05, 'Q': 6.1, 'H': 1.83, 'N': 2.44, 'Y': 1.83, 'F': 0.61}	-753.0	0.0226557583385777	0.6666666666666666	1535.0	{'E': 5.56, 'P': 8.33, 'R': 2.78, 'H': 2.78, 'L': 16.67, 'T': 13.89, 'S': 5.56, 'G': 5.56, 'Q': 8.33, 'I': 5.56, 'V': 13.89, 'K': 8.33, 'A': 2.78}	1249.0	0.4540441176470588	0.8900900900900901	533.0	{'.': 18.02, 'E': 29.35, 'T': 18.83, 'H': 31.98, 'G': 1.82}	0.0	-1.0	-1.0	-1.0	'-'	0.0	-1.0	-1.0	-1.0	'-'	0.0	-1.0	-1.0	-1.0	'-'	0.228	0.2359	803.0	0.989497374343586	0.0	0.1	0.0
AF-Q3MJ16-F1-model-v4	A	868.0	-1.0	123745	9606	0005509#0047498#0005544#0016410#0005547#0043325#0080025#0032266#0005546#0070273#0010314#0008970	0005829#0031901#0005765#0005886	0046475#0070292#0036149#2001137	Q3MJ16	0.0009904599626414	0.5542429226529162	0.0418251637726221	-117.0	0.1666666666666666	0.2376933895921237	303.0	{'Q': 5.33, 'A': 2.37, 'P': 8.88, 'G': 6.51, 'T': 4.14, 'N': 2.37, 'F': 5.92, 'D': 2.96, 'R': 8.88, 'E': 4.14, 'V': 8.28, 'S': 6.51, 'W': 1.18, 'L': 10.65, 'I': 4.14, 'H': 2.37, 'Y': 4.73, 'C': 4.14, 'K': 6.51}	-815.0	0.0198079231692677	0.7857142857142857	1624.0	{'E': 12.12, 'S': 6.06, 'R': 6.06, 'M': 3.03, 'K': 6.06, 'N': 6.06, 'A': 6.06, 'Y': 3.03, 'L': 9.09, 'P': 6.06, 'I': 9.09, 'Q': 6.06, 'G': 6.06, 'V': 9.09, 'D': 6.06}	1326.0	0.4575971731448763	0.8993055555555556	556.0	{'.': 17.76, 'E': 31.27, 'T': 24.13, 'H': 25.48, 'G': 1.35}	0.0	-1.0	-1.0	-1.0	'-'	0.0	-1.0	-1.0	-1.0	'-'	0.0	-1.0	-1.0	-1.0	'-'	0.2301	0.2246	868.0	0.9954716981132076	0.0	0.1	0.0
AF-P48443-F1-model-v4	A	463.0	-1.0	#	7955	0003700#0004879#0003707#0044323#0008270	0090575	0048856#0030154#0045893#0045944#0032526#0048384	P48443	0.0095425969354183	0.5309265060726726	0.0014620968756575	-57.0	0.0733549083063646	0.1730279898218829	534.0	{'G': 16.18, 'H': 1.47, 'S': 4.41, 'P': 10.29, 'R': 4.41, 'A': 11.76, 'I': 4.41, 'N': 1.47, 'D': 5.88, 'T': 4.41, 'C': 5.88, 'F': 2.94, 'K': 2.94, 'L': 10.29, 'Y': 4.41, 'Q': 2.94, 'E': 1.47, 'V': 2.94, 'M': 1.47}	-416.0	0.0279776179056754	0.6730769230769231	1199.0	{'P': 8.57, 'A': 5.71, 'G': 8.57, 'T': 8.57, 'S': 8.57, 'M': 2.86, 'D': 5.71, 'H': 2.86, 'Y': 2.86, 'C': 2.86, 'R': 5.71, 'V': 2.86, 'Q': 8.57, 'E': 8.57, 'I': 5.71, 'L': 8.57, 'K': 2.86}	501.0	0.2742574257425743	0.9453924914675768	717.0	{'.': 14.44, 'E': 4.33, 'H': 67.51, 'T': 13.72}	161.0	0.4760147601476014	0.7371428571428571	96.0	{'A': 16.28, 'C': 28.68, 'G': 43.41, 'T': 11.63}	1071.0	0.3146028442594519	0.7654008438818566	1698.0	{'A': 25.47, 'G': 25.8, 'T': 19.63, 'C': 29.11}	293.0	0.0201360794409709	0.7604166666666666	10588.0	{'C': 26.03, 'A': 26.94, 'G': 17.35, 'T': 29.68}	0.1612	0.2533	463.0	0.9857464366091524	0.0	0.0	0.125
AF-Q96K75-F1-model-v4	A	400.0	-1.0	84874	9606	0000981#0046872#0000978	0005634	0006357	Q96K75	0.01845161902866	0.2405599774302477	0.0058391635426686	-28.0	0.0944881889763779	0.2282608695652173	521.0	{'D': 2.38, 'E': 4.76, 'S': 4.76, 'L': 7.14, 'P': 8.33, 'M': 2.38, 'G': 16.67, 'R': 5.95, 'I': 4.76, 'T': 5.95, 'W': 2.38, 'K': 10.71, 'Q': 3.57, 'A': 2.38, 'H': 7.14, 'V': 2.38, 'C': 2.38, 'N': 1.19, 'F': 2.38, 'Y': 2.38}	-379.0	0.0297872340425531	0.5384615384615384	1110.0	{'R': 8.57, 'E': 2.86, 'L': 17.14, 'N': 2.86, 'F': 2.86, 'Q': 8.57, 'I': 8.57, 'S': 5.71, 'A': 5.71, 'M': 5.71, 'P': 2.86, 'K': 8.57, 'G': 5.71, 'D': 2.86, 'H': 2.86, 'T': 5.71, 'V': 2.86}	628.0	0.2878464818763326	0.8940397350993378	636.0	{'.': 27.78, 'G': 1.11, 'H': 53.7, 'T': 12.96, 'E': 4.44}	0.0	-1.0	-1.0	-1.0	'-'	0.0	-1.0	-1.0	-1.0	'-'	0.0	-1.0	-1.0	-1.0	'-'	0.1537	0.272	400.0	0.9849284099472494	0.0	0.1	0.0
AF-Q96JY0-F1-model-v4	A	434.0	-1.0	84944	9606	0043565	0030849#0000785#0033391#0005737#0001673#0005634#0043186#0048471#0071547#0001741	0000902#0035234#0071514#0009566#0007129#0008630#0007140#0043066#0051093#0045892#2000242#0000122#0034587#0060964#0046620#0031047#0007283	Q96JY0	0.0128457360574514	0.465017920017768	0.0014597092068022	-17.0	0.0926339285714285	0.210126582278481	501.0	{'P': 14.46, 'R': 7.23, 'V': 8.43, 'Q': 4.82, 'A': 6.02, 'D': 1.2, 'E': 4.82, 'K': 7.23, 'W': 1.2, 'G': 8.43, 'S': 4.82, 'L': 9.64, 'H': 1.2, 'F': 3.61, 'C': 3.61, 'I': 4.82, 'N': 3.61, 'T': 3.61, 'Y': 1.2}	-398.0	0.0202922077922077	0.5952380952380952	1190.0	{'M': 8.0, 'L': 12.0, 'A': 16.0, 'V': 16.0, 'I': 4.0, 'P': 12.0, 'Q': 4.0, 'D': 4.0, 'S': 12.0, 'T': 4.0, 'G': 4.0, 'F': 4.0}	599.0	0.3047120418848167	0.9122257053291536	636.0	{'T': 16.49, '.': 28.18, 'H': 46.39, 'G': 1.03, 'E': 7.56, 'B': 0.34}	95.0	0.2272727272727272	0.7575757575757576	154.0	{'A': 8.0, 'C': 32.0, 'G': 54.0, 'T': 6.0}	952.0	0.294773519163763	0.7614761476147615	1759.0	{'A': 28.84, 'T': 23.17, 'G': 23.52, 'C': 24.47}	341.0	0.0217790847270722	0.79	10582.0	{'G': 17.3, 'T': 38.82, 'C': 10.13, 'A': 33.76}	0.1558	0.2576	434.0	0.9916981132075472	0.0	0.2	0.0
AF-Q9Y6W3-F1-model-v4	A	813.0	-1.0	23473	9606	0004198#0004197#0004175#0090541	0005813#0005829#0070062#0005634	0010634#0006508#0097264	Q9Y6W3	0.0005048859904156	0.5911917257779645	0.0830039517924496	-81.0	0.1599597585513078	0.2352071005917159	318.0	{'M': 1.89, 'A': 6.29, 'G': 8.18, 'Y': 4.4, 'Q': 5.03, 'H': 1.89, 'V': 8.18, 'K': 10.06, 'P': 10.69, 'E': 5.03, 'F': 5.66, 'D': 6.29, 'N': 2.52, 'L': 5.66, 'S': 1.89, 'I': 3.77, 'T': 6.29, 'R': 4.4, 'C': 1.26, 'W': 0.63}	-747.0	0.0336721728081321	0.6708860759493671	1495.0	{'M': 1.89, 'A': 5.66, 'T': 11.32, 'V': 20.75, 'Q': 5.66, 'K': 11.32, 'N': 5.66, 'S': 5.66, 'L': 7.55, 'C': 1.89, 'G': 5.66, 'I': 5.66, 'P': 3.77, 'F': 1.89, 'D': 1.89, 'Y': 1.89, 'R': 1.89}	766.0	0.3391521197007481	0.9066666666666666	753.0	{'.': 21.08, 'H': 32.84, 'T': 20.34, 'E': 24.26, 'G': 1.47}	218.0	0.4561403508771929	0.7303370786516854	107.0	{'G': 47.69, 'A': 9.23, 'C': 35.38, 'T': 7.69}	1512.0	0.4563167818981772	0.75	1246.0	{'A': 30.1, 'T': 23.42, 'G': 23.69, 'C': 22.8}	1343.0	0.0999818379949146	0.7505112474437627	9545.0	{'T': 36.42, 'G': 17.08, 'A': 33.15, 'C': 13.35}	0.2245	0.2301	813.0	0.9962235649546828	0.0	0.2	0.0
AF-P37173-F1-model-v4	A	567.0	-1.0	7048	9606	0048185#0017002#0005524#0005539#0019209#0046872#0060090#0046332#0050431#0005024#0005026#0004675#0034713#0034714	0005901#0005829#0009897#0005576#0005615#0016020#0045121#0005886#0043235#0070021	0032147#0035909#0003180#0006915#0048844#0003181#0001568#0007420#0001569#0060434#0003214#0071363#0048701#0035162#0003274#0007369#0003430#0007507#0001947#0001701#1905317#0061520#0002088#1990086#0060463#0060443#0003149#1990428#0043011#0007219#0003151#0003148#0060389#0018105#0018107#0045766#0002663#2000563#0008284#0010634#0010718#1905007#0002053#0051138#0010862#2000379#0060391#0002666#0002651#0006468…	P37173	0.0008112932526835	0.5574047038821384	0.0694769169631865	-51.0	0.1186440677966101	0.2333333333333333	464.0	{'G': 8.04, 'R': 9.82, 'W': 0.89, 'H': 2.68, 'S': 3.57, 'P': 8.04, 'N': 2.68, 'D': 7.14, 'T': 7.14, 'F': 5.36, 'C': 6.25, 'Q': 4.46, 'V': 6.25, 'K': 3.57, 'Y': 1.79, 'E': 4.46, 'L': 12.5, 'I': 2.68, 'A': 2.68}	-531.0	0.0212922173274596	0.6444444444444445	1317.0	{'D': 10.34, 'N': 6.9, 'Q': 6.9, 'S': 13.79, 'M': 3.45, 'I': 6.9, 'A': 3.45, 'P': 6.9, 'R': 3.45, 'E': 6.9, 'L': 6.9, 'K': 10.34, 'Y': 3.45, 'F': 3.45, 'G': 3.45, 'V': 3.45}	892.0	0.4168399168399168	0.901123595505618	517.0	{'.': 23.94, 'E': 20.45, 'T': 22.44, 'H': 32.17, 'G': 0.75, 'B': 0.25}	204.0	0.4482758620689655	0.807909604519774	142.0	{'A': 6.29, 'C': 37.76, 'T': 9.79, 'G': 46.15}	1314.0	0.3581285762369572	0.7551454932576295	1562.0	{'A': 26.22, 'T': 19.27, 'G': 26.32, 'C': 28.2}	1946.0	0.1365000882924245	0.7578431372549019	9286.0	{'C': 18.82, 'T': 33.51, 'G': 18.5, 'A': 29.17}	0.2275	0.3024	567.0	0.9668874172185432	0.0	0.1	0.0
AF-Q8WZA1-F1-model-v4	A	660.0	-1.0	#	9913	0008375#0047223#0030145	0000139#0016020	0016266#0006493	Q8WZA1	0.0022144587124245	0.2754095151532624	0.0978097207620083	-62.0	0.1332665330661322	0.25626204238921	479.0	{'D': 6.02, 'I': 3.01, 'K': 5.26, 'P': 12.03, 'N': 3.01, 'Q': 6.02, 'G': 8.27, 'R': 6.77, 'V': 6.02, 'A': 6.77, 'L': 9.77, 'E': 5.26, 'H': 3.01, 'Y': 3.76, 'W': 3.01, 'F': 3.01, 'S': 3.76, 'C': 1.5, 'T': 3.76}	-620.0	0.0233676975945017	0.7555555555555555	1410.0	{'D': 8.82, 'P': 11.76, 'I': 5.88, 'F': 2.94, 'G': 17.65, 'K': 2.94, 'V': 11.76, 'T': 2.94, 'R': 8.82, 'L': 5.88, 'A': 2.94, 'Y': 2.94, 'N': 5.88, 'Q': 2.94, 'W': 2.94, 'M': 2.94}	1022.0	0.4383697813121272	0.8927125506072875	512.0	{'.': 19.95, 'H': 35.83, 'T': 21.77, 'E': 21.09, 'G': 1.36}	0.0	-1.0	-1.0	-1.0	'-'	0.0	-1.0	-1.0	-1.0	'-'	0.0	-1.0	-1.0	-1.0	'-'	0.1972	0.2364	660.0	0.9619326500732064	0.0	0.0	0.0
AF-O00425-F1-model-v4	A	579.0	-1.0	10643	9606	0003730#0048027#1990247#0003723#0045182	0005737#0010494#0005829#0005634#0000932	0009653#0070934#0051028#0017148#0007399#0001817#0010468#0006412	O00425	0.0084696030865584	0.3039984052850126	0.0153283513243391	-48.0	0.133764832793959	0.243614931237721	418.0	{'N': 4.03, 'P': 12.9, 'I': 10.48, 'F': 4.03, 'D': 4.03, 'K': 8.06, 'G': 8.87, 'Y': 1.61, 'E': 4.84, 'R': 5.65, 'W': 0.81, 'L': 8.06, 'V': 7.26, 'Q': 5.65, 'A': 8.06, 'T': 2.42, 'S': 2.42, 'H': 0.81}	-534.0	0.0218340611353711	0.6666666666666666	1329.0	{'M': 3.33, 'E': 10.0, 'V': 10.0, 'L': 3.33, 'I': 10.0, 'R': 6.67, 'N': 3.33, 'D': 3.33, 'Q': 10.0, 'P': 6.67, 'K': 13.33, 'T': 6.67, 'S': 3.33, 'F': 3.33, 'G': 6.67}	1028.0	0.40973630831643	0.9330254041570438	553.0	{'E': 25.81, 'T': 13.4, '.': 15.14, 'H': 44.67, 'G': 0.74, 'B': 0.25}	-9.0	0.2729357798165137	0.7531645569620253	278.0	{'A': 13.45, 'C': 32.77, 'G': 40.34, 'T': 13.45}	1276.0	0.3624454148471616	0.7498262682418346	1538.0	{'T': 20.39, 'G': 24.93, 'C': 25.49, 'A': 29.19}	1620.0	0.1222182340272792	0.7434497816593887	9312.0	{'A': 29.66, 'G': 17.84, 'C': 16.3, 'T': 36.2}	0.2053	0.2719	579.0	0.9939668174962292	0.1666666666666666	0.4	0.0
AF-Q8NAM6-F1-model-v4	A	433.0	-1.0	#	9646	0003677#0046872	0000781#0005634	0010833	Q8NAM6	0.0188653465124877	0.2968762241630902	0.0043989330665894	-41.0	0.0780911062906724	0.1956521739130435	554.0	{'A': 1.39, 'G': 8.33, 'E': 6.94, 'P': 12.5, 'Q': 8.33, 'R': 6.94, 'F': 4.17, 'D': 2.78, 'Y': 6.94, 'H': 4.17, 'K': 5.56, 'L': 5.56, 'V': 5.56, 'N': 2.78, 'S': 5.56, 'T': 6.94, 'I': 1.39, 'C': 4.17}	-403.0	0.0270491803278688	0.6226415094339622	1167.0	{'Q': 12.12, 'C': 3.03, 'R': 3.03, 'E': 9.09, 'V': 3.03, 'L': 3.03, 'F': 6.06, 'D': 6.06, 'K': 9.09, 'S': 9.09, 'G': 6.06, 'P': 9.09, 'A': 6.06, 'M': 3.03, 'H': 3.03, 'N': 3.03, 'T': 3.03, 'Y': 3.03}	554.0	0.3493449781659388	0.896358543417367	559.0	{'.': 33.12, 'T': 17.81, 'H': 45.31, 'E': 3.75}	0.0	-1.0	-1.0	-1.0	'-'	0.0	-1.0	-1.0	-1.0	'-'	0.0	-1.0	-1.0	-1.0	'-'	0.1638	0.2701	433.0	0.9909433962264153	0.0	0.1	0.0
AF-Q96PZ2-F1-model-v4	A	611.0	-1.0	63901	9606	0008233#0003697	0000785#0005737#0001650#0005654#0005634	0006974#0006260#0045071#0016540#0106300#0006508#0031297	Q96PZ2	0.0027689110563137	0.2934730534489749	0.0855787620207846	-32.0	0.1221294363256784	0.2294117647058823	448.0	{'K': 11.11, 'V': 9.4, 'M': 0.85, 'T': 5.13, 'E': 8.55, 'S': 5.98, 'G': 10.26, 'Q': 6.84, 'P': 5.13, 'Y': 5.13, 'L': 4.27, 'N': 2.56, 'A': 2.56, 'R': 5.13, 'F': 4.27, 'I': 5.13, 'C': 2.56, 'D': 5.13}	-566.0	0.0154820548909218	0.7333333333333333	1391.0	{'S': 9.09, 'Q': 18.18, 'T': 4.55, 'P': 4.55, 'L': 13.64, 'E': 9.09, 'V': 9.09, 'A': 4.55, 'Y': 9.09, 'F': 4.55, 'K': 9.09, 'N': 4.55}	784.0	0.3762183235867446	0.908235294117647	601.0	{'.': 16.58, 'E': 26.94, 'T': 22.54, 'H': 32.9, 'G': 0.78, 'B': 0.26}	62.0	0.25	0.6987951807228916	149.0	{'G': 36.21, 'C': 34.48, 'A': 10.34, 'T': 18.97}	1150.0	0.365021530308049	0.7381111855324849	1526.0	{'T': 22.05, 'G': 24.68, 'C': 20.78, 'A': 32.49}	1626.0	0.0896264809622863	0.7617217524980784	9756.0	{'G': 18.67, 'A': 27.95, 'T': 34.21, 'C': 19.17}	0.2136	0.272	611.0	0.9894498869630746	0.0	0.3	0.0
AF-P15144-F1-model-v4	A	967.0	-1.0	404191	9913	0070006#0042277#0001618#0008270	0005737#0005886	0001525#0030154#0043171#0006508	P15144	0.0125970429555477	0.2670998360922035	0.0094889742856814	-180.0	0.1604477611940298	0.2287234042553191	320.0	{'F': 4.07, 'G': 6.98, 'I': 4.07, 'V': 9.3, 'Y': 5.81, 'E': 2.91, 'P': 9.88, 'A': 6.98, 'K': 2.91, 'R': 6.98, 'L': 10.47, 'D': 5.81, 'H': 1.16, 'T': 8.14, 'S': 3.49, 'N': 5.23, 'Q': 3.49, 'C': 1.16, 'W': 1.16}	-910.0	0.0216031836270608	0.7916666666666666	1711.0	{'M': 5.26, 'K': 5.26, 'N': 7.89, 'A': 7.89, 'S': 2.63, 'Y': 5.26, 'L': 7.89, 'P': 7.89, 'Q': 7.89, 'F': 2.63, 'G': 10.53, 'V': 7.89, 'D': 5.26, 'I': 5.26, 'R': 5.26, 'T': 2.63, 'W': 2.63}	987.0	0.3959839357429718	0.8772241992882562	683.0	{'.': 16.63, 'E': 29.61, 'T': 19.68, 'G': 1.83, 'H': 32.25}	0.0	-1.0	-1.0	-1.0	'-'	0.0	-1.0	-1.0	-1.0	'-'	0.0	-1.0	-1.0	-1.0	'-'	0.2626	0.2365	967.0	0.9668874172185432	0.0	0.1	0.0
AF-A0A087X1G2-F1-model-v4	A	549.0	-1.0	101060351	9606	0005096	0005886	0090630	A0A087X1G2	0.01178112804553	0.535088239998369	0.0014620968756575	-50.0	0.1118143459915611	0.2314410480349345	490.0	{'M': 1.89, 'G': 12.26, 'R': 11.32, 'K': 6.6, 'P': 15.09, 'N': 3.77, 'E': 4.72, 'V': 5.66, 'D': 7.55, 'I': 3.77, 'F': 4.72, 'L': 8.49, 'A': 2.83, 'S': 2.83, 'C': 4.72, 'T': 2.83, 'W': 0.94}	-510.0	0.0214497041420118	0.7837837837837838	1315.0	{'D': 3.45, 'V': 10.34, 'E': 6.9, 'P': 10.34, 'F': 3.45, 'R': 6.9, 'L': 13.79, 'K': 6.9, 'N': 3.45, 'T': 6.9, 'G': 10.34, 'Q': 3.45, 'I': 10.34, 'A': 3.45}	592.0	0.3267909715407262	0.9	649.0	{'H': 57.36, 'T': 18.92, '.': 20.42, 'G': 0.9, 'E': 2.4}	0.0	-1.0	-1.0	-1.0	'-'	0.0	-1.0	-1.0	-1.0	'-'	0.0	-1.0	-1.0	-1.0	'-'	0.1696	0.2339	549.0	0.9857890800299176	0.0	0.0	0.0
AF-P98170-F1-model-v4	A	497.0	-1.0	331	9606	0004869#0043027#0061135#0042802#0046872#0120283#0061630#0004842	0005737#0005829#0005654#0005634	0055070#0006974#0097340#1990001#0043066#0043154#0010804#0051402#0070431#0090263#0043123#0046330#1902530#0031398#0032481#0070534#0060785#0042981#0030510#0051726#0042127#0050727#0045088#0070424#0016055	P98170	0.0135172099033531	0.2723512647395505	0.0073530278154354	-67.0	0.0919661733615222	0.213235294117647	538.0	{'M': 1.15, 'P': 11.49, 'L': 8.05, 'G': 11.49, 'F': 5.75, 'H': 3.45, 'V': 6.9, 'W': 2.3, 'D': 3.45, 'K': 5.75, 'C': 5.75, 'T': 4.6, 'S': 4.6, 'R': 4.6, 'A': 4.6, 'E': 4.6, 'I': 4.6, 'N': 2.3, 'Y': 2.3, 'Q': 2.3}	-472.0	0.0289514866979655	0.6271186440677966	1219.0	{'M': 2.7, 'T': 2.7, 'V': 10.81, 'P': 5.41, 'A': 10.81, 'I': 8.11, 'Q': 5.41, 'Y': 5.41, 'G': 10.81, 'R': 5.41, 'N': 5.41, 'D': 2.7, 'K': 10.81, 'F': 5.41, 'E': 5.41, 'C': 2.7}	769.0	0.3879957127545552	0.8960396039603961	529.0	{'.': 23.76, 'T': 25.97, 'H': 42.82, 'E': 6.35, 'G': 0.83, 'B': 0.28}	0.0	-1.0	-1.0	-1.0	'-'	0.0	-1.0	-1.0	-1.0	'-'	0.0	-1.0	-1.0	-1.0	'-'	0.1885	0.2822	497.0	0.9947169811320756	0.0	0.4	0.0
AF-Q15937-F1-model-v4	A	498.0	-1.0	7633	9606	0001227#0046872#0000977	0005634	0000122	Q15937	0.0086371763038098	0.7038794893596165	0.0014597092068022	-32.0	0.0969116080937167	0.21875	523.0	{'M': 1.1, 'E': 5.49, 'P': 12.09, 'L': 3.3, 'G': 15.38, 'A': 4.4, 'R': 7.69, 'F': 4.4, 'W': 1.1, 'I': 3.3, 'V': 3.3, 'T': 6.59, 'K': 6.59, 'N': 2.2, 'H': 8.79, 'Q': 2.2, 'S': 4.4, 'D': 1.1, 'Y': 4.4, 'C': 2.2}	-478.0	0.0121396054628224	0.8	1298.0	{'M': 6.25, 'L': 18.75, 'E': 12.5, 'V': 18.75, 'S': 6.25, 'G': 6.25, 'I': 6.25, 'P': 12.5, 'Q': 6.25, 'A': 6.25}	578.0	0.3336734693877551	0.9134078212290504	622.0	{'.': 29.36, 'T': 18.65, 'H': 43.43, 'E': 8.56}	141.0	0.3729216152019002	0.7929292929292929	223.0	{'A': 12.1, 'C': 29.94, 'T': 10.83, 'G': 47.13}	1138.0	0.3301237964236588	0.758893280632411	1643.0	{'A': 27.6, 'G': 27.4, 'C': 27.4, 'T': 17.6}	178.0	0.011809207491466	0.8050314465408805	10680.0	{'C': 18.75, 'A': 35.16, 'G': 23.44, 'T': 22.66}	0.1454	0.2145	498.0	0.9625	0.0	0.1	0.0
AF-Q9UJX5-F1-model-v4	A	808.0	-1.0	29945	9606	0019903#0004842	0005680#0005829#0034399#0005654#0005634	0031145#0007049#0051301#0070979#0051445#0007346#0030071	Q9UJX5	0.0024622330964529	0.7288173038690174	0.0043989330665894	-88.0	0.1493123772102161	0.2349304482225656	371.0	{'S': 7.24, 'R': 4.61, 'E': 3.29, 'I': 4.61, 'P': 7.24, 'A': 5.26, 'L': 11.84, 'V': 7.89, 'G': 6.58, 'W': 2.63, 'F': 6.58, 'M': 1.32, 'T': 4.61, 'Y': 6.58, 'N': 3.95, 'K': 4.61, 'H': 1.97, 'C': 2.63, 'D': 1.97, 'Q': 4.61}	-760.0	0.0302839116719242	0.7619047619047619	1522.0	{'R': 4.17, 'V': 4.17, 'Q': 8.33, 'P': 4.17, 'E': 12.5, 'I': 12.5, 'D': 6.25, 'L': 14.58, 'S': 4.17, 'F': 6.25, 'K': 8.33, 'T': 4.17, 'Y': 4.17, 'G': 4.17, 'A': 2.08}	1018.0	0.3935708079930495	0.9114688128772636	654.0	{'.': 18.1, 'E': 31.35, 'T': 22.96, 'H': 26.27, 'G': 1.32}	131.0	0.2914798206278027	0.7926829268292683	141.0	{'C': 29.23, 'T': 7.69, 'G': 53.85, 'A': 9.23}	1472.0	0.456322926521602	0.7489648033126294	1239.0	{'A': 28.68, 'T': 25.43, 'G': 25.98, 'C': 19.9}	152.0	0.0080384366626628	0.75	10707.0	{'T': 36.78, 'A': 36.78, 'G': 19.54, 'C': 6.9}	0.1787	0.1842	808.0	0.9916981132075472	0.0	0.3	0.0
AF-O95294-F1-model-v4	A	804.0	-1.0	8437	9606	0005096#0046872#0005543	0005829	0030154#0071277#0035556#0046580#1903861#0043087#0007165	O95294	0.0048315872897498	0.2222251016637016	0.095999985496791	-99.0	0.1534701857282502	0.2460815047021943	385.0	{'A': 8.28, 'V': 8.28, 'D': 5.73, 'C': 1.91, 'E': 3.82, 'P': 12.74, 'G': 10.83, 'Y': 3.18, 'T': 5.1, 'L': 9.55, 'F': 1.27, 'I': 2.55, 'K': 6.37, 'S': 4.46, 'W': 0.64, 'R': 8.92, 'Q': 4.46, 'H': 1.91}	-744.0	0.0225705329153605	0.7346938775510204	1546.0	{'A': 11.11, 'R': 8.33, 'V': 11.11, 'Y': 2.78, 'L': 8.33, 'D': 11.11, 'E': 5.56, 'H': 2.78, 'S': 11.11, 'I': 2.78, 'G': 5.56, 'N': 2.78, 'P': 2.78, 'Q': 8.33, 'K': 2.78, 'T': 2.78}	1097.0	0.423728813559322	0.9082217973231358	598.0	{'.': 16.63, 'E': 28.84, 'T': 18.32, 'H': 34.32, 'G': 1.89}	0.0	-1.0	-1.0	-1.0	'-'	0.0	-1.0	-1.0	-1.0	'-'	0.0	-1.0	-1.0	-1.0	'-'	0.2288	0.2365	804.0	0.9887556221889056	0.0	0.1	0.0
AF-Q9H8H0-F1-model-v4	A	719.0	-1.0	517743	9913	#	0005730#0034455	0030490#1901838	Q9H8H0	0.0009128196228252	1.1971688571116028	0.0021896458253802	-76.0	0.1307385229540918	0.2282229965156794	428.0	{'A': 3.82, 'V': 9.92, 'P': 6.11, 'L': 13.74, 'D': 4.58, 'T': 5.34, 'G': 6.11, 'R': 6.87, 'W': 2.29, 'F': 0.76, 'I': 6.87, 'N': 2.29, 'K': 9.16, 'E': 6.11, 'Y': 1.53, 'Q': 5.34, 'S': 4.58, 'C': 3.82, 'H': 0.76}	-665.0	0.0224570673712021	0.7555555555555555	1469.0	{'P': 8.82, 'E': 8.82, 'G': 2.94, 'L': 14.71, 'Q': 8.82, 'I': 14.71, 'Y': 2.94, 'R': 5.88, 'A': 2.94, 'K': 8.82, 'D': 2.94, 'T': 5.88, 'V': 5.88, 'H': 2.94, 'F': 2.94}	970.0	0.4054054054054054	0.8950617283950617	587.0	{'.': 15.86, 'E': 23.22, 'T': 20.69, 'H': 38.16, 'G': 2.07}	15.0	0.0324074074074074	0.7777777777777778	207.0	{'G': 42.86, 'T': 42.86, 'A': 14.29}	1335.0	0.4378484749098065	0.7470621152770005	1262.0	{'T': 23.75, 'G': 23.9, 'C': 21.87, 'A': 30.49}	581.0	0.040945314646881	0.773356401384083	10339.0	{'A': 25.06, 'T': 34.68, 'C': 19.46, 'G': 20.81}	0.1947	0.2198	719.0	0.9865370231862378	0.0	0.0	0.0
AF-Q8TF42-F1-model-v4	A	649.0	-1.0	84959	9606	0042802#0051219#0004725#0031625	0005737#0005634	0038063#0045779#0045671#0090331#0006469#0009968#0035335#0070527#0045670#0043393#0051279	Q8TF42	0.0016364681796517	0.3726353342627674	0.0510948593011042	-73.0	0.1347099311701081	0.280163599182004	528.0	{'M': 1.46, 'Q': 6.57, 'P': 10.95, 'G': 11.68, 'Y': 2.92, 'N': 3.65, 'D': 1.46, 'A': 5.11, 'L': 8.03, 'S': 6.57, 'V': 7.3, 'F': 5.84, 'K': 7.3, 'I': 2.19, 'C': 3.65, 'E': 4.38, 'T': 4.38, 'H': 2.92, 'R': 2.92, 'W': 0.73}	-594.0	0.0220994475138121	0.7804878048780488	1407.0	{'A': 3.12, 'Q': 9.38, 'P': 9.38, 'I': 9.38, 'F': 3.12, 'M': 3.12, 'C': 3.12, 'E': 12.5, 'V': 6.25, 'L': 9.38, 'D': 6.25, 'R': 6.25, 'N': 3.12, 'S': 3.12, 'T': 3.12, 'K': 6.25, 'G': 3.12}	912.0	0.3965351299326275	0.9155555555555556	589.0	{'.': 26.46, 'H': 31.55, 'T': 19.66, 'E': 19.9, 'G': 2.18, 'B': 0.24}	196.0	0.4335260115606936	0.7692307692307693	151.0	{'T': 12.0, 'G': 44.67, 'C': 35.33, 'A': 8.0}	1365.0	0.3989379356123465	0.745195288282703	1400.0	{'A': 24.71, 'T': 20.72, 'G': 26.46, 'C': 28.12}	3316.0	0.2635719905586152	0.7592545958196928	7468.0	{'A': 31.51, 'C': 15.02, 'G': 19.5, 'T': 33.96}	0.2399	0.2898	649.0	0.990203466465712	0.0	0.2	0.0
AF-P29350-F1-model-v4	A	595.0	-1.0	5777	9606	0050839#0004726#0140031#0001784#0019901#0004725#0042169#0017124#0005001	0042105#0005911#0005737#0005829#0070062#0005576#0016020#0005730#0005654#0005634#0032991#0035580#1904724	0050853#0030154#0019221#1905867#0007186#0002244#0035556#0000165#0035855#0000278#0042267#0008285#0002924#0106015#0032715#0043407#0033007#0050732#0042130#0050860#0032720#0035335#0018108#0070527#0030220#0033630#0008284#0014068#0006470#0042981#0045577#0070372#2000045#0051279#0060338#0031295#0042098#0050852	P29350	0.0066097262661145	0.5247360846405141	0.0043989330665894	-12.0	0.1501632208922742	0.2589118198874296	386.0	{'F': 3.62, 'D': 6.52, 'E': 5.8, 'K': 7.97, 'P': 6.52, 'R': 7.25, 'N': 2.17, 'V': 5.07, 'H': 2.17, 'Q': 7.97, 'G': 12.32, 'Y': 4.35, 'T': 6.52, 'S': 3.62, 'L': 7.97, 'A': 2.9, 'I': 4.35, 'C': 0.72, 'W': 0.72, 'M': 1.45}	-549.0	0.0304789550072568	0.7368421052631579	1321.0	{'M': 4.76, 'R': 4.76, 'H': 2.38, 'L': 19.05, 'K': 9.52, 'Y': 4.76, 'S': 7.14, 'G': 7.14, 'Q': 9.52, 'P': 7.14, 'T': 2.38, 'A': 4.76, 'E': 2.38, 'V': 9.52, 'C': 2.38, 'N': 2.38}	964.0	0.4233954451345755	0.8720682302771855	497.0	{'T': 22.74, '.': 13.45, 'H': 33.99, 'E': 27.63, 'G': 2.2}	0.0	-1.0	-1.0	-1.0	'-'	0.0	-1.0	-1.0	-1.0	'-'	0.0	-1.0	-1.0	-1.0	'-'	0.2214	0.2877	595.0	0.990950226244344	0.0	0.4	0.0
AF-Q8IUH3-F1-model-v4	A	476.0	-1.0	129831	9606	0042802#0003723	0005737#0005654#0005634#1990904	0030154#0007399	Q8IUH3	0.0057755552726935	0.2536061625319976	0.0781018927757748	30.0	0.1146288209606987	0.2517985611510791	499.0	{'M': 1.9, 'S': 2.86, 'A': 4.76, 'G': 9.52, 'P': 12.38, 'K': 9.52, 'L': 5.71, 'F': 3.81, 'D': 4.76, 'I': 4.76, 'V': 8.57, 'R': 9.52, 'E': 4.76, 'Q': 3.81, 'T': 2.86, 'Y': 3.81, 'H': 0.95, 'C': 0.95, 'N': 4.76}	-434.0	0.016266460108443	0.84	1266.0	{'R': 9.52, 'F': 9.52, 'P': 14.29, 'T': 4.76, 'I': 14.29, 'Y': 9.52, 'G': 9.52, 'V': 4.76, 'Q': 9.52, 'L': 9.52, 'H': 4.76}	798.0	0.3908794788273615	0.9113924050632912	526.0	{'.': 29.53, 'E': 23.12, 'T': 18.38, 'H': 28.13, 'G': 0.84}	0.0	-1.0	-1.0	-1.0	'-'	0.0	-1.0	-1.0	-1.0	'-'	0.0	-1.0	-1.0	-1.0	'-'	0.1804	0.2725	476.0	0.9640762463343108	0.1666666666666666	0.4	0.0
AF-P47989-F1-model-v4	A	1333.0	-1.0	280960	9913	0051537#0071949#0050660#0005506#0030151#0043546#0042803#0004854#0004855	0005615#0005777#0002197	0009115	P47989	0.0043386129893487	0.2976306536322454	0.0729927817404325	-307.0	0.1518054532056006	0.2472989195678271	524.0	{'M': 0.49, 'A': 7.77, 'G': 13.11, 'S': 4.85, 'L': 5.83, 'P': 10.19, 'I': 4.37, 'N': 3.4, 'E': 3.4, 'Y': 3.4, 'C': 2.43, 'V': 6.8, 'F': 6.8, 'K': 8.25, 'W': 0.49, 'T': 8.25, 'R': 3.88, 'Q': 1.94, 'H': 2.43, 'D': 1.94}	-1246.0	0.0232007575757575	0.8032786885245902	2051.0	{'T': 12.24, 'Y': 2.04, 'L': 14.29, 'Q': 6.12, 'I': 6.12, 'V': 18.37, 'G': 6.12, 'K': 8.16, 'A': 4.08, 'E': 2.04, 'R': 2.04, 'M': 2.04, 'C': 4.08, 'N': 6.12, 'S': 4.08, 'P': 2.04}	1411.0	0.4204851752021563	0.9056603773584906	795.0	{'.': 15.06, 'E': 29.65, 'T': 19.87, 'H': 34.46, 'G': 0.48, 'B': 0.48}	69.0	0.1826086956521739	0.711864406779661	171.0	{'C': 30.95, 'G': 33.33, 'A': 19.05, 'T': 16.67}	1914.0	0.4274773729403573	0.7775432672013508	1940.0	{'A': 24.0, 'T': 19.65, 'G': 28.28, 'C': 28.07}	1244.0	0.0971066907775768	0.7671428571428571	9660.0	{'A': 29.98, 'G': 21.14, 'T': 31.28, 'C': 17.6}	0.2907	0.2042	1333.0	0.9924755455229496	0.0	0.0	0.0
AF-Q3V5L5-F1-model-v4	A	792.0	-1.0	146664	9606	0030144#0030145	0005794#0000139	0006487#0018242	Q3V5L5	0.0099353025505298	0.2999776908736934	0.0240873273423209	-92.0	0.1401515151515151	0.2495784148397976	463.0	{'P': 12.84, 'D': 2.7, 'C': 2.03, 'R': 8.11, 'F': 4.73, 'G': 14.19, 'A': 6.76, 'L': 11.49, 'M': 1.35, 'H': 3.38, 'E': 5.41, 'Q': 4.73, 'W': 1.35, 'N': 3.38, 'K': 6.76, 'V': 2.7, 'T': 2.7, 'Y': 2.03, 'I': 2.03, 'S': 1.35}	-748.0	0.0195337114051669	0.6888888888888889	1542.0	{'M': 3.23, 'L': 12.9, 'H': 3.23, 'A': 12.9, 'V': 6.45, 'S': 12.9, 'Q': 6.45, 'I': 3.23, 'P': 16.13, 'D': 3.23, 'R': 6.45, 'G': 6.45, 'F': 3.23, 'E': 3.23}	1003.0	0.3950834064969271	0.9127789046653144	646.0	{'.': 22.22, 'H': 49.78, 'T': 16.22, 'G': 2.67, 'B': 0.22, 'E': 8.89}	82.0	0.2576419213973799	0.6781609195402298	142.0	{'G': 25.42, 'C': 38.98, 'T': 22.03, 'A': 13.56}	1731.0	0.4635383639822448	0.758298755186722	1226.0	{'A': 19.9, 'T': 17.24, 'G': 29.34, 'C': 33.52}	1103.0	0.081769436997319	0.7676174496644296	9998.0	{'A': 16.83, 'T': 25.25, 'C': 31.48, 'G': 26.45}	0.2372	0.2484	792.0	0.9698529411764706	0.0	0.0	0.0
AF-O15091-F1-model-v4	A	583.0	-1.0	9692	9606	0046872#0004526	0005759#0042645#0030678#0005739#0005654	0097745#0001682	O15091	0.0127513225713664	0.2185832214993818	0.035036511315305	-50.0	0.108080808080808	0.2377777777777777	540.0	{'T': 6.54, 'K': 8.41, 'P': 9.35, 'L': 12.15, 'G': 7.48, 'H': 1.87, 'Y': 4.67, 'C': 4.67, 'I': 6.54, 'Q': 4.67, 'R': 5.61, 'N': 1.87, 'A': 4.67, 'S': 3.74, 'E': 4.67, 'D': 5.61, 'V': 2.8, 'M': 0.93, 'F': 3.74}	-548.0	0.0254360465116279	0.7446808510638298	1329.0	{'L': 22.86, 'K': 14.29, 'N': 8.57, 'T': 5.71, 'Y': 2.86, 'S': 2.86, 'I': 8.57, 'V': 8.57, 'P': 8.57, 'G': 2.86, 'E': 2.86, 'R': 2.86, 'D': 2.86, 'Q': 2.86, 'C': 2.86}	821.0	0.3659491193737769	0.9326683291770572	621.0	{'.': 19.25, 'T': 16.58, 'H': 58.02, 'E': 4.81, 'G': 0.8, 'B': 0.53}	0.0	-1.0	-1.0	-1.0	'-'	0.0	-1.0	-1.0	-1.0	'-'	0.0	-1.0	-1.0	-1.0	'-'	0.208	0.2753	583.0	0.9857464366091524	0.0	0.1	0.0
AF-O75529-F1-model-v4	A	589.0	-1.0	60926380	226186	0005524#0046872#0004829#0000049	0005737	0006435	O75529	0.003495308232727	0.3820647507330804	0.0328465096023253	-54.0	0.110880829015544	0.2224532224532224	484.0	{'V': 5.61, 'Y': 6.54, 'K': 5.61, 'P': 6.54, 'L': 12.15, 'Q': 6.54, 'N': 5.61, 'I': 5.61, 'C': 4.67, 'D': 8.41, 'S': 4.67, 'T': 4.67, 'G': 2.8, 'A': 5.61, 'F': 3.74, 'R': 6.54, 'H': 2.8, 'W': 0.93, 'E': 0.93}	-544.0	0.0292397660818713	0.6557377049180327	1307.0	{'K': 5.0, 'Q': 17.5, 'Y': 7.5, 'L': 12.5, 'P': 10.0, 'H': 5.0, 'V': 2.5, 'E': 5.0, 'T': 10.0, 'I': 5.0, 'A': 5.0, 'G': 2.5, 'R': 2.5, 'D': 2.5, 'N': 2.5, 'S': 5.0}	617.0	0.286624203821656	0.9545454545454546	769.0	{'H': 38.73, 'T': 18.41, '.': 20.32, 'E': 22.54}	0.0	-1.0	-1.0	-1.0	'-'	0.0	-1.0	-1.0	-1.0	'-'	0.0	-1.0	-1.0	-1.0	'-'	0.2094	0.2708	589.0	0.9732739420935412	0.0	0.1	0.0
AF-Q9UK32-F1-model-v4	A	745.0	-1.0	27330	9606	0005524#0000287#0004672#0106310#0004711	0005737#0005829#0001650#0005739#0005730#0005654	0007417#0006978#0045992#0070373#2000381#0018105#0007165	Q9UK32	0.0054129914979712	0.4392301987473027	0.0058736968826307	-82.0	0.1463917525773196	0.2246835443037974	338.0	{'L': 11.27, 'P': 7.75, 'Q': 7.04, 'R': 3.52, 'G': 8.45, 'N': 4.23, 'V': 6.34, 'D': 7.04, 'H': 2.82, 'E': 4.93, 'K': 9.86, 'F': 4.93, 'Y': 2.82, 'A': 4.23, 'T': 5.63, 'I': 5.63, 'S': 2.11, 'C': 0.7, 'M': 0.7}	-695.0	0.0401875418620227	0.6521739130434783	1401.0	{'E': 11.67, 'V': 15.0, 'P': 8.33, 'I': 10.0, 'H': 3.33, 'Y': 5.0, 'D': 3.33, 'K': 8.33, 'N': 1.67, 'R': 5.0, 'Q': 5.0, 'F': 3.33, 'G': 5.0, 'T': 1.67, 'L': 8.33, 'S': 1.67, 'M': 1.67, 'A': 1.67}	1053.0	0.4227567067530065	0.9067460317460316	577.0	{'.': 22.76, 'T': 17.94, 'E': 17.07, 'H': 40.26, 'G': 1.97}	0.0	-1.0	-1.0	-1.0	'-'	0.0	-1.0	-1.0	-1.0	'-'	0.0	-1.0	-1.0	-1.0	'-'	0.2473	0.2709	745.0	0.990203466465712	0.0	0.3	0.0
AF-Q13131-F1-model-v4	A	559.0	-1.0	5562	9606	0050405#0047322#0004679#0005524#0004691#0003682#0140823#0046872#0004672#0106310#0004674#0048156#0050321	0016324#0030424#0000785#0005737#0005829#0030425#0043025#0016607#0005654#0031588#0005634	0006914#0015721#0038183#0061762#0071277#0071361#0042149#0071333#0070301#0071456#0031669#0071417#0034599#0071380#0071466#0006695#0009631#0097009#0006633#0055089#0019395#0042593#0006006#0035556#0008610#1905691#0061744#0043066#0010629#0046318#1903944#0046627#0050995#0032007#1904428#0070050#1904179#0010508#0008284#0045542#0045893#0010628#0045821#1903109#2000758#1903829#1903955#0048643#1990044#0006468…	Q13131	0.0037675527381664	0.3763462645458072	0.0370931750792566	-45.0	0.1160520607375271	0.2165991902834008	428.0	{'R': 9.35, 'K': 5.61, 'T': 1.87, 'V': 9.35, 'I': 4.67, 'G': 8.41, 'Q': 3.74, 'N': 3.74, 'L': 11.21, 'P': 12.15, 'H': 2.8, 'E': 2.8, 'C': 2.8, 'D': 7.48, 'S': 3.74, 'F': 1.87, 'M': 1.87, 'Y': 2.8, 'W': 0.93, 'A': 2.8}	-505.0	0.028443113772455	0.6031746031746031	1273.0	{'M': 5.26, 'R': 10.53, 'L': 7.89, 'S': 10.53, 'T': 2.63, 'P': 7.89, 'G': 5.26, 'E': 5.26, 'V': 7.89, 'W': 5.26, 'F': 2.63, 'H': 2.63, 'Q': 5.26, 'A': 10.53, 'K': 5.26, 'I': 2.63, 'D': 2.63}	923.0	0.3991894630192502	0.9563106796116504	575.0	{'.': 22.08, 'E': 19.04, 'T': 12.44, 'H': 44.16, 'G': 2.28}	212.0	0.4571428571428571	0.7320261437908496	92.0	{'A': 6.25, 'C': 42.86, 'T': 7.14, 'G': 43.75}	1143.0	0.3620168067226891	0.7552594670406733	1549.0	{'A': 31.1, 'T': 23.68, 'G': 23.96, 'C': 21.26}	2532.0	0.1896309314586994	0.7620056497175142	8548.0	{'A': 29.33, 'C': 14.64, 'T': 39.94, 'G': 16.08}	0.2059	0.2762	559.0	0.9924471299093656	0.0	0.4	0.0
AF-Q8IY47-F1-model-v4	A	623.0	-1.0	25948	9606	#	#	0010467#0006006#0006629#0014065#0016567#0032868	Q8IY47	0.003414926939008	0.3618226071198236	0.0522276825687215	-61.0	0.1329896907216494	0.2529411764705882	460.0	{'Q': 5.43, 'E': 3.88, 'L': 9.3, 'T': 7.75, 'D': 8.53, 'K': 6.2, 'C': 3.1, 'R': 6.2, 'H': 3.1, 'N': 6.2, 'V': 7.75, 'I': 5.43, 'A': 4.65, 'S': 3.88, 'Y': 5.43, 'G': 4.65, 'P': 3.88, 'F': 3.1, 'M': 0.78, 'W': 0.78}	-580.0	0.0293486041517537	0.6212121212121212	1331.0	{'T': 4.88, 'D': 7.32, 'E': 7.32, 'Q': 4.88, 'I': 7.32, 'L': 7.32, 'C': 2.44, 'H': 7.32, 'V': 4.88, 'S': 12.2, 'A': 7.32, 'Y': 4.88, 'F': 2.44, 'K': 2.44, 'G': 9.76, 'N': 2.44, 'R': 2.44, 'P': 2.44}	714.0	0.3339517625231911	0.935064935064935	693.0	{'.': 20.83, 'H': 37.78, 'T': 20.0, 'E': 18.61, 'G': 2.5, 'B': 0.28}	0.0	-1.0	-1.0	-1.0	'-'	0.0	-1.0	-1.0	-1.0	'-'	0.0	-1.0	-1.0	-1.0	'-'	0.2176	0.2715	623.0	0.9887133182844244	0.0	0.0	0.0
AF-Q6ZQR2-F1-model-v4	A	320.0	-1.0	389799	9606	#	0005879	#	Q6ZQR2	0.0090873961598402	0.788263719916835	0.0007298270463003	3.0	0.0860335195530726	0.2730496453900709	613.0	{'E': 3.9, 'G': 6.49, 'L': 9.09, 'Q': 7.79, 'V': 6.49, 'T': 6.49, 'S': 6.49, 'C': 1.3, 'N': 1.3, 'R': 9.09, 'F': 2.6, 'P': 9.09, 'I': 2.6, 'A': 5.19, 'H': 7.79, 'Y': 6.49, 'K': 3.9, 'D': 2.6, 'W': 1.3}	-292.0	0.0278526504941599	0.6595744680851063	1066.0	{'E': 6.45, 'A': 9.68, 'S': 6.45, 'G': 6.45, 'Q': 6.45, 'P': 16.13, 'V': 9.68, 'L': 9.68, 'D': 3.23, 'M': 3.23, 'R': 9.68, 'T': 3.23, 'F': 3.23, 'Y': 3.23, 'H': 3.23}	352.0	0.2463605823068309	0.8239700374531835	626.0	{'H': 40.45, '.': 37.73, 'T': 18.18, 'E': 1.36, 'G': 2.27}	77.0	0.1900452488687782	0.7924528301886793	168.0	{'C': 42.86, 'G': 35.71, 'A': 14.29, 'T': 7.14}	810.0	0.2235959025079477	0.7834158415841584	2023.0	{'A': 23.7, 'T': 16.9, 'G': 28.91, 'C': 30.49}	634.0	0.0455582945311786	0.7349042709867453	10274.0	{'C': 28.86, 'T': 32.26, 'G': 17.23, 'A': 21.64}	0.105	0.2219	320.0	0.9880059970014992	0.0	0.0	0.0
AF-P0C7X1-F1-model-v4	A	549.0	-1.0	729877	9606	0005096	0005886	0090630	P0C7X1	0.0142750230994999	0.5171796613716435	0.0014620968756575	-53.0	0.1072555205047318	0.2241758241758241	496.0	{'A': 8.82, 'R': 10.78, 'I': 4.9, 'K': 5.88, 'S': 5.88, 'Y': 2.94, 'N': 0.98, 'G': 10.78, 'T': 5.88, 'V': 5.88, 'D': 4.9, 'M': 0.98, 'W': 1.96, 'Q': 3.92, 'E': 0.98, 'F': 0.98, 'P': 10.78, 'L': 8.82, 'C': 2.94, 'H': 0.98}	-510.0	0.0214497041420118	0.7837837837837838	1315.0	{'D': 3.45, 'V': 10.34, 'E': 6.9, 'P': 10.34, 'F': 3.45, 'R': 6.9, 'L': 13.79, 'K': 6.9, 'N': 3.45, 'T': 6.9, 'G': 10.34, 'Q': 3.45, 'I': 10.34, 'A': 3.45}	591.0	0.3396603396603396	0.8762886597938144	613.0	{'.': 18.53, 'H': 54.12, 'T': 25.0, 'E': 2.35}	0.0	-1.0	-1.0	-1.0	'-'	0.0	-1.0	-1.0	-1.0	'-'	0.0	-1.0	-1.0	-1.0	'-'	0.1678	0.2314	549.0	0.9857890800299176	0.0	0.0	0.0
AF-Q6P179-F1-model-v4	A	960.0	-1.0	64167	9606	0004177#0004175#0070006#0008237#0042277#0008270	0005737#0005788#0005789	0002250#0019885#0002474#0043171#0006508#0008217	Q6P179	0.0071212017070825	0.2513296699926155	0.0664230173941995	-112.0	0.146384479717813	0.2430453879941435	451.0	{'M': 1.2, 'H': 3.61, 'P': 9.04, 'L': 12.05, 'S': 4.22, 'F': 6.02, 'G': 7.23, 'R': 7.23, 'W': 1.81, 'V': 4.22, 'K': 10.24, 'T': 6.02, 'Y': 3.01, 'Q': 4.82, 'C': 2.41, 'A': 4.22, 'D': 3.01, 'I': 3.61, 'N': 3.01, 'E': 3.01}	-891.0	0.0258620689655172	0.75	1680.0	{'L': 13.33, 'P': 6.67, 'Q': 4.44, 'I': 11.11, 'H': 6.67, 'Y': 4.44, 'A': 6.67, 'R': 6.67, 'K': 6.67, 'E': 2.22, 'D': 4.44, 'G': 6.67, 'T': 11.11, 'V': 4.44, 'S': 2.22, 'N': 2.22}	992.0	0.3813291139240506	0.8992537313432836	728.0	{'.': 16.39, 'E': 29.46, 'T': 15.98, 'B': 0.21, 'H': 36.1, 'G': 1.87}	15.0	0.2322097378277153	0.6458333333333334	171.0	{'A': 17.74, 'G': 35.48, 'C': 29.03, 'T': 17.74}	1660.0	0.4557291666666667	0.7489300998573466	1353.0	{'T': 22.54, 'G': 23.87, 'C': 25.71, 'A': 27.87}	1506.0	0.1193161475116362	0.7621497998856489	9423.0	{'A': 32.11, 'T': 32.33, 'G': 19.28, 'C': 16.28}	0.2712	0.2446	960.0	0.9612005856515372	0.0	0.1	0.0
AF-Q7Z4K8-F1-model-v4	A	759.0	-1.0	80128	9606	0008270	1904115#0043194#0005856#0044304#1990769	0048490#0007409#0001578#0030517#0001764#1901953#0099612#0032880	Q7Z4K8	0.000689617697657	1.4631598619348734	0.0014620968756575	-117.0	0.1469387755102041	0.2264150943396226	344.0	{'G': 11.81, 'E': 4.86, 'C': 4.17, 'V': 7.64, 'Q': 4.86, 'P': 11.11, 'T': 7.64, 'D': 5.56, 'R': 8.33, 'K': 4.17, 'L': 11.11, 'H': 3.47, 'A': 3.47, 'Y': 4.17, 'F': 0.69, 'S': 4.17, 'I': 1.39, 'W': 0.69, 'N': 0.69}	-706.0	0.0286271958360442	0.7096774193548387	1475.0	{'M': 2.27, 'E': 9.09, 'V': 13.64, 'L': 11.36, 'R': 9.09, 'N': 2.27, 'I': 2.27, 'Q': 4.55, 'P': 9.09, 'T': 11.36, 'S': 6.82, 'K': 4.55, 'G': 2.27, 'H': 2.27, 'C': 6.82, 'A': 2.27}	775.0	0.3373390557939914	0.9055299539170508	731.0	{'T': 25.7, 'H': 40.97, '.': 13.23, 'E': 19.34, 'G': 0.76}	127.0	0.273469387755102	0.7790697674418605	159.0	{'G': 47.76, 'C': 35.82, 'A': 5.97, 'T': 10.45}	1737.0	0.444693094629156	0.7609409190371991	1300.0	{'T': 17.97, 'G': 30.41, 'C': 31.63, 'A': 19.99}	621.0	0.0504818724185406	0.7768361581920904	10187.0	{'G': 22.55, 'T': 29.82, 'C': 35.45, 'A': 12.18}	0.1625	0.1752	759.0	0.9917293233082708	0.0	0.0	0.0
AF-P06241-F1-model-v4	A	537.0	-1.0	2534	9606	0043014#0005524#0097718#0019899#0046875#0070851#0042802#0046872#0004715#0016004#0043274#0004713#0097110#0005102#0048156#0050321#0044325#0031802	0005884#0044297#0005829#0030425#0005768#0031234#0097386#0045121#0005739#0005634#0043204#0097038#0048471#0005886#0014069#0098685	0050798#0002250#0007411#0006816#0030154#1904646#1905430#0070301#1905232#0036120#0071560#0048813#0097062#0050966#0048013#0038096#0007631#0030900#0003015#0007249#0045087#0035556#0007612#0050900#0050804#1902951#0010629#0010730#0002862#1902176#0042177#0031397#0001764#0018108#2001056#0043123#1901216#0010976#1905477#1900182#0090314#0042531#0046777#0030163#0006468#0016567#1905664#0008360#1900449#0050730…	P06241	0.0140782875123862	0.7138997317981913	0.0	-38.0	0.1072555205047318	0.2302483069977426	508.0	{'G': 10.78, 'V': 5.88, 'K': 10.78, 'L': 8.82, 'Y': 2.94, 'D': 3.92, 'P': 10.78, 'H': 0.98, 'T': 4.9, 'E': 1.96, 'F': 2.94, 'S': 3.92, 'W': 0.98, 'I': 9.8, 'Q': 4.9, 'A': 5.88, 'R': 5.88, 'N': 1.96, 'M': 0.98, 'C': 0.98}	-495.0	0.0178173719376391	0.8	1317.0	{'A': 8.33, 'G': 8.33, 'Q': 12.5, 'T': 8.33, 'R': 8.33, 'P': 4.17, 'S': 4.17, 'Y': 12.5, 'L': 8.33, 'W': 4.17, 'D': 8.33, 'N': 4.17, 'F': 4.17, 'E': 4.17}	737.0	0.3208292201382033	0.8928571428571429	649.0	{'.': 13.54, 'E': 27.69, 'T': 21.85, 'H': 34.15, 'G': 2.77}	0.0	-1.0	-1.0	-1.0	'-'	0.0	-1.0	-1.0	-1.0	'-'	0.0	-1.0	-1.0	-1.0	'-'	0.1845	0.255	537.0	0.9924642049736248	0.0	0.2	0.0
AF-O75676-F1-model-v4	A	772.0	-1.0	8986	9606	0005524#0035175#0044022#0000287#0106310#0004674#0004711	0005737#0005829#0005654#0005634#0045202	0006954#0070498#0035556#0001818#0018105#0032793#0051092#0045944#0043687#0006468#0006355	O75676	0.0107411671139756	0.3363534534139124	0.0087590123987277	-86.0	0.1396917148362235	0.2453468697123519	447.0	{'M': 1.38, 'L': 11.72, 'F': 4.83, 'G': 10.34, 'K': 6.21, 'D': 2.76, 'Y': 4.14, 'V': 7.59, 'R': 8.28, 'E': 5.52, 'Q': 6.9, 'H': 2.07, 'N': 2.07, 'T': 1.38, 'I': 1.38, 'A': 5.52, 'W': 2.07, 'P': 10.34, 'S': 4.14, 'C': 1.38}	-727.0	0.0132995566814439	0.6363636363636364	1546.0	{'Q': 23.81, 'Y': 14.29, 'F': 4.76, 'K': 4.76, 'L': 23.81, 'P': 4.76, 'G': 4.76, 'E': 9.52, 'H': 4.76, 'T': 4.76}	1065.0	0.4230769230769231	0.8884615384615384	572.0	{'.': 22.08, 'E': 15.15, 'T': 18.18, 'H': 41.77, 'G': 2.6, 'B': 0.22}	111.0	0.2535211267605634	0.7297297297297297	139.0	{'G': 42.59, 'C': 46.3, 'A': 9.26, 'T': 1.85}	1615.0	0.4391870435058749	0.7491874322860238	1303.0	{'A': 19.31, 'T': 16.2, 'G': 31.38, 'C': 33.12}	526.0	0.0427436295552105	0.7684729064039408	10340.0	{'C': 29.49, 'A': 16.03, 'T': 29.06, 'G': 25.43}	0.2409	0.2567	772.0	0.9916981132075472	0.0	0.4	0.125
AF-O43300-F1-model-v4	A	516.0	-1.0	26045	9606	0042043	0060076#0005615#0098982#0098978#0098686#0098839#0099634#0098685	0060291#0002091#0051965#0099151#0050808	O43300	0.0072294833039345	0.7804690452784253	0.0014597092068022	-59.0	0.1294642857142857	0.2431865828092243	419.0	{'G': 6.9, 'L': 13.79, 'Y': 2.59, 'V': 4.31, 'P': 6.9, 'A': 6.03, 'Q': 5.17, 'F': 4.31, 'K': 5.17, 'H': 3.45, 'N': 4.31, 'S': 6.03, 'T': 5.17, 'E': 5.17, 'D': 6.03, 'R': 8.62, 'W': 0.86, 'I': 4.31, 'C': 0.86}	-483.0	0.0166037735849056	0.7096774193548387	1294.0	{'G': 4.55, 'R': 9.09, 'C': 4.55, 'K': 9.09, 'L': 4.55, 'T': 13.64, 'D': 9.09, 'N': 4.55, 'Q': 9.09, 'S': 4.55, 'I': 4.55, 'A': 13.64, 'P': 4.55, 'E': 4.55}	493.0	0.3388090349075975	0.8638743455497382	592.0	{'.': 29.39, 'T': 28.18, 'H': 27.27, 'E': 13.03, 'G': 1.82, 'B': 0.3}	42.0	0.3507972665148063	0.7777777777777778	241.0	{'A': 15.58, 'C': 34.42, 'T': 14.29, 'G': 35.71}	1063.0	0.3214407067618077	0.7367601246105919	1659.0	{'T': 23.36, 'G': 22.2, 'C': 25.16, 'A': 29.28}	2777.0	0.2295254833040421	0.739524348810872	7848.0	{'T': 33.77, 'A': 33.12, 'C': 16.19, 'G': 16.92}	0.1595	0.2327	516.0	0.9691403379867743	0.0	0.0	0.0
AF-Q15437-F1-model-v4	A	767.0	-1.0	10483	9606	0005096#0008270	0030127#0005829#0012505#0005783#0070971#0005789#0048471	0090110#0006886	Q15437	0.0010888888443386	0.6284596715388369	0.0506138163692111	-106.0	0.1342685370741483	0.2140575079872204	372.0	{'F': 2.99, 'Q': 5.22, 'V': 7.46, 'R': 6.72, 'W': 0.75, 'A': 5.97, 'T': 7.46, 'C': 2.99, 'P': 11.19, 'S': 1.49, 'K': 6.72, 'N': 3.73, 'L': 10.45, 'E': 2.99, 'I': 3.73, 'G': 11.19, 'M': 1.49, 'Y': 2.24, 'D': 4.48, 'H': 0.75}	-716.0	0.0231213872832369	0.72	1507.0	{'M': 2.78, 'A': 8.33, 'T': 2.78, 'C': 2.78, 'V': 13.89, 'N': 11.11, 'K': 8.33, 'S': 5.56, 'Q': 5.56, 'L': 16.67, 'I': 11.11, 'G': 8.33, 'F': 2.78}	1063.0	0.3978397839783978	0.8911290322580645	615.0	{'.': 16.74, 'H': 40.5, 'E': 23.3, 'T': 18.1, 'B': 0.68, 'G': 0.68}	0.0	-1.0	-1.0	-1.0	'-'	0.0	-1.0	-1.0	-1.0	'-'	0.0	-1.0	-1.0	-1.0	'-'	0.221	0.2366	767.0	0.990950226244344	0.0	0.1	0.0
AF-Q9UBT2-F1-model-v4	A	640.0	-1.0	10054	9606	0005524#0000287#0046982#0044388#0019948#0032183#0016740#0044390	0005737#0005654#0031510	0033235#0016925	Q9UBT2	0.0061713822711717	0.266040269763397	0.0722624044746096	-48.0	0.1283422459893048	0.2135231316725978	373.0	{'A': 10.83, 'L': 6.67, 'G': 10.0, 'R': 5.0, 'E': 2.5, 'V': 8.33, 'D': 12.5, 'S': 2.5, 'P': 9.17, 'H': 0.83, 'M': 0.83, 'C': 4.17, 'K': 9.17, 'T': 2.5, 'F': 4.17, 'Y': 1.67, 'Q': 3.33, 'I': 5.0, 'N': 0.83}	-592.0	0.0245269796776454	0.660377358490566	1374.0	{'L': 8.57, 'P': 5.71, 'E': 8.57, 'N': 5.71, 'I': 8.57, 'V': 2.86, 'A': 11.43, 'G': 2.86, 'Q': 5.71, 'K': 11.43, 'T': 8.57, 'D': 8.57, 'S': 8.57, 'R': 2.86}	1043.0	0.3921380632790028	0.9359267734553776	606.0	{'.': 18.34, 'T': 22.0, 'H': 42.05, 'E': 13.69, 'G': 3.67, 'B': 0.24}	59.0	0.1728971962616822	0.7254901960784313	163.0	{'G': 37.84, 'C': 48.65, 'T': 13.51}	1297.0	0.4340337581811919	0.7429245283018868	1207.0	{'A': 29.84, 'T': 22.38, 'G': 26.67, 'C': 21.11}	2006.0	0.1193371160947491	0.7571428571428571	9353.0	{'A': 25.06, 'G': 20.45, 'T': 34.19, 'C': 20.3}	0.2125	0.2613	640.0	0.98796992481203	0.0	0.2	0.0
AF-Q9NVM4-F1-model-v4	A	692.0	-1.0	514202	9913	0044020#0035241#0035243	0005829#0005634	0030154#0018216#0006349#0000387	Q9NVM4	0.0011842635574245	0.6910231182341523	0.036308661472808	-72.0	0.1436058700209643	0.2302521008403361	359.0	{'F': 2.19, 'P': 13.14, 'G': 8.03, 'V': 12.41, 'E': 6.57, 'D': 8.03, 'Y': 2.92, 'H': 2.92, 'K': 4.38, 'T': 5.11, 'A': 3.65, 'I': 5.11, 'R': 6.57, 'L': 6.57, 'W': 1.46, 'C': 2.92, 'Q': 2.92, 'N': 2.19, 'S': 2.19, 'M': 0.73}	-644.0	0.0187793427230046	0.6829268292682927	1450.0	{'K': 7.14, 'I': 10.71, 'N': 7.14, 'V': 10.71, 'G': 10.71, 'L': 7.14, 'P': 10.71, 'H': 7.14, 'Q': 10.71, 'S': 3.57, 'A': 7.14, 'F': 3.57, 'D': 3.57}	972.0	0.4011461318051575	0.865979381443299	562.0	{'.': 15.71, 'E': 33.33, 'H': 26.67, 'T': 22.38, 'G': 1.67, 'B': 0.24}	0.0	-1.0	-1.0	-1.0	'-'	0.0	-1.0	-1.0	-1.0	'-'	0.0	-1.0	-1.0	-1.0	'-'	0.2519	0.2916	692.0	0.9917293233082708	0.0	0.2	0.0
AF-Q8N806-F1-model-v4	A	425.0	-1.0	#	9606	0061630#0008270	#	0016567	Q8N806	0.0060929720281122	0.4214160442754247	0.0058736968826307	-29.0	0.0760295670538542	0.2149253731343283	612.0	{'M': 1.39, 'A': 4.17, 'P': 6.94, 'V': 2.78, 'D': 12.5, 'E': 5.56, 'S': 4.17, 'G': 1.39, 'K': 15.28, 'R': 4.17, 'Y': 2.78, 'T': 4.17, 'H': 2.78, 'F': 1.39, 'L': 8.33, 'C': 6.94, 'N': 5.56, 'Q': 6.94, 'W': 1.39, 'I': 1.39}	-395.0	0.0120481927710843	0.75	1225.0	{'M': 6.67, 'C': 6.67, 'V': 6.67, 'L': 13.33, 'R': 6.67, 'N': 6.67, 'I': 6.67, 'D': 13.33, 'E': 6.67, 'Q': 6.67, 'K': 6.67, 'T': 6.67, 'S': 6.67}	553.0	0.2767295597484276	0.8488745980707395	643.0	{'.': 26.14, 'H': 46.97, 'T': 14.02, 'E': 10.61, 'G': 2.27}	59.0	0.1036036036036036	0.8518518518518519	195.0	{'G': 52.17, 'C': 26.09, 'A': 13.04, 'T': 8.7}	920.0	0.290197461212976	0.7361359570661896	1718.0	{'T': 22.72, 'G': 27.95, 'C': 20.05, 'A': 29.28}	1583.0	0.1295210607017227	0.7494780793319415	9171.0	{'A': 22.42, 'G': 22.35, 'T': 32.73, 'C': 22.49}	0.1491	0.2502	425.0	0.9916981132075472	0.0	0.0	0.0
AF-Q13724-F1-model-v4	A	837.0	-1.0	5142394	654912	0003677#0003887#0000166	#	0006260#0039693	Q13724	0.0080151072731036	0.5111840822334743	0.0051094444648316	-158.0	0.1598401598401598	0.2308802308802308	308.0	{'M': 1.25, 'G': 15.0, 'A': 8.75, 'P': 15.0, 'V': 7.5, 'R': 5.62, 'L': 13.12, 'F': 3.75, 'Y': 3.75, 'K': 3.12, 'T': 5.0, 'W': 3.12, 'H': 3.12, 'Q': 2.5, 'D': 3.12, 'S': 1.88, 'E': 1.88, 'N': 1.88, 'I': 0.62}	-789.0	0.0310173697270471	0.7692307692307693	1547.0	{'A': 8.0, 'T': 2.0, 'R': 14.0, 'S': 4.0, 'P': 6.0, 'D': 6.0, 'Q': 6.0, 'I': 6.0, 'L': 8.0, 'K': 4.0, 'Y': 4.0, 'N': 6.0, 'E': 4.0, 'F': 2.0, 'G': 8.0, 'V': 8.0, 'M': 2.0, 'W': 2.0}	1192.0	0.4474153297682709	0.9045045045045044	567.0	{'.': 18.33, 'H': 35.46, 'T': 20.52, 'E': 22.51, 'G': 2.39, 'B': 0.8}	171.0	0.4279279279279279	0.753968253968254	96.0	{'G': 50.53, 'C': 31.58, 'A': 11.58, 'T': 6.32}	1693.0	0.4378063725490196	0.7419522326064382	1338.0	{'A': 19.87, 'G': 30.44, 'C': 31.28, 'T': 18.4}	218.0	0.0121412803532008	0.7810650887573964	10703.0	{'A': 19.7, 'G': 23.48, 'C': 23.48, 'T': 33.33}	0.2219	0.2225	837.0	0.9827973074046372	0.0	0.0	0.0
AF-Q8NC26-F1-model-v4	A	417.0	-1.0	163071	9606	0000981#0042802#0046872#0000978	0070062#0005634	0006355	Q8NC26	0.0024777770149246	0.1780760079161555	0.2394163921955769	-40.0	0.0815899581589958	0.2452830188679245	638.0	{'D': 6.41, 'S': 5.13, 'V': 6.41, 'F': 5.13, 'P': 8.97, 'Y': 2.56, 'A': 6.41, 'T': 8.97, 'C': 7.69, 'K': 7.69, 'L': 6.41, 'R': 8.97, 'H': 8.97, 'G': 5.13, 'E': 1.28, 'N': 1.28, 'Q': 1.28, 'I': 1.28}	-387.0	0.015472312703583	0.6551724137931034	1199.0	{'S': 5.26, 'V': 15.79, 'D': 5.26, 'A': 10.53, 'R': 15.79, 'L': 5.26, 'M': 5.26, 'Y': 5.26, 'P': 10.53, 'G': 5.26, 'F': 10.53, 'E': 5.26}	399.0	0.2300796812749004	0.9130434782608696	751.0	{'.': 31.6, 'G': 1.3, 'H': 52.81, 'T': 9.96, 'E': 4.33}	76.0	0.3169811320754717	0.8484848484848485	332.0	{'A': 13.1, 'C': 32.14, 'T': 11.31, 'G': 43.45}	883.0	0.2901191310441485	0.7695167286245354	1778.0	{'T': 19.69, 'C': 23.31, 'A': 32.25, 'G': 24.76}	562.0	0.0385456533624931	0.7305699481865285	10395.0	{'A': 35.93, 'G': 24.11, 'T': 24.35, 'C': 15.6}	0.1347	0.231	417.0	0.9698529411764706	0.0	0.1	0.0
[truncated: 5 more columns]
