# Supplementary material for: Comparative structural insights and functional analysis for the distinct unbound states of Human AGO proteins
Source: Sci Rep. 2025 Mar 19;15:9432. doi: 10.1038/s41598-025-91849-5 (PMC11923369; doi:10.1038/s41598-025-91849-5)
Supplement: Supplementary file 24 — Supplementary Information 12. [file 41598_2025_91849_MOESM24_ESM.zip › 4KREp_A_mdwhole_AF4REF/candidates/4KREp_A-merged-enriched_full.csv]

pdbId	chainId	chainLength	resolution	geneId	taxonomy	molecularFunction	cellularComponent	biologicalProcess	uniprotId	b-phipsi	w-rdist	t-alpha
4KRE	A	799.0	1.75	26523	9606	0001046#0003725#0035198#0003723#0000993#0003727	0005737#0036464#0005829#0005654#0005634#0000932#0005844#1990904#0016442#0070578	0035196#0035278#0016525#0000956#0045944#0031054#0070922#0010501	Q9UL18	0.0	0.0	0.0
AF-Q9UL18-F1-model-v4	A	857.0	-1.0	26523	9606	0001046#0003725#0035198#0003723#0000993#0003727	0005737#0036464#0005829#0005654#0005634#0000932#0005844#1990904#0016442#0070578	0035196#0035278#0016525#0000956#0045944#0031054#0070922#0010501	Q9UL18	0.0003939709503112	0.0502730094573728	0.0316268163453545
AF-Q9HCK5-F1-model-v4	A	861.0	-1.0	419629	9031	0035198#0004521#0003727	0000932#0016442	0035278#0006402	Q9HCK5	0.0004163230240476	0.1730393605103452	0.0423354827531265
AF-Q9UKV8-F1-model-v4	A	859.0	-1.0	404130	9913	0070551#0046872#0035198#0000340#0004521#0003727#0035197	0005845#0005634#0000932#0005844#1990904#0016442#0070578	0035278#0035279#0045947#0031054#0006355	Q9UKV8	0.0009358773473456	0.0871451573874778	0.0133138831004895
AF-Q9UBK8-F1-model-v4	A	698.0	-1.0	507991	9913	0030586#0050660#0010181#0016723	0005829	0006306#0046655#0050667#0009086	Q9UBK8	0.0046231956219998	0.3501388103377091	0.0007298270463003
AF-Q9H9G7-F1-model-v4	A	860.0	-1.0	192669	9606	0003725#0090624#0046872#0035198#0003723#0004521#0003727	0000794#0005737#0036464#0005829#0016020#0005654#0000932#0016442#0070578	0035196#0035278#0006402#0010628#1901224#0031054#0072091#0070922#0010501	Q9H9G7	0.0010968103034356	0.0473955288326407	0.0410335958026029
AF-Q9NZ08-F1-model-v4	A	941.0	-1.0	51752	9606	0004177#0004175#0005151#0005138#0070006#0008235#0042277#0008270	0005737#0005829#0005783#0005788#0005789#0070062#0005576#0005615#0016020	0002250#0001525#0019885#0002474#0045444#0006509#0043171#0045766#0006508#0008217#0045088#0009617	Q9NZ08	0.0060381124708424	0.3497212898670014	0.0007298270463003
AF-Q68DD2-F1-model-v4	A	849.0	-1.0	255189	9606	0005509#0047498#0005544#0004622#0008970	0005829#0005739#0032587#0031982	0050482#0071236#0071407#0046475#0036148#0001516	Q68DD2	0.0008731647376385	0.2190491441134769	0.0620435921263067
AF-Q9BQA5-F1-model-v4	A	517.0	-1.0	511965	9913	0000981#0046872#0000978	0005634	0048856#0006357	Q9BQA5	0.0057449617486512	0.1988157270694643	0.0051094444648316
AF-Q9BQ95-F1-model-v4	A	431.0	-1.0	507245	9913	0060090	0005737#0005829#0005739#0005654#0005634	0045087#0051341#0061635#0034142	Q9BQ95	0.0060276394201072	0.276995318519683	0.0036630800678474
AF-Q9Y2X0-F1-model-v4	A	877.0	-1.0	10025	9606	0046966#0042809#0003713	0070847#0016592#0016020#0005654#0005634	0045893#0032968#0060261#0006357#0051123#0006366	Q9Y2X0	0.0003830591833502	0.3665082565098729	0.0482019055190958
AF-Q969S9-F1-model-v4	A	779.0	-1.0	527467	9913	0005525#0003924	0005739	0032543#0032790	Q969S9	0.0062800128192865	0.3657045227832043	0.0007307814170889
AF-Q6ZN11-F1-model-v4	A	406.0	-1.0	390927	9606	0000981#0046872#0000978	0005634	0006357	Q6ZN11	0.0151145785568739	0.2391606493014683	0.0014597092068022
AF-Q6ZTN6-F1-model-v4	A	518.0	-1.0	338692	9606	0140036	0005737#0005770#0048471#0005886	0002091	Q6ZTN6	0.0016721359662489	0.6428840344993882	0.0
AF-Q96PZ0-F1-model-v4	A	661.0	-1.0	615644	9913	0009982#0003723	0005634	0006397#1990481#0017148#0001522#1902036#2000380#0008380#0031119	Q96PZ0	0.0010033442773642	0.3020394134398053	0.052554868726995
AF-Q7Z3Z4-F1-model-v4	A	852.0	-1.0	143689	9606	0034584#0004521	0005737#0005739#0005654#0005634#0043186#0071547	0010669#0071514#0051321#0006417#0141005#0031047#0140965#0007283	Q7Z3Z4	0.0023840053768281	0.2033971750884409	0.0216257249425573
AF-Q96RQ3-F1-model-v4	A	725.0	-1.0	56922	9606	0005524#0009374#0004075#0046872#0004485	0002169#0005829#1905202#0005759#0005739	0006768#0009083#0006552	Q96RQ3	0.0076364565306422	0.368435967667157	0.0021896458253802
AF-Q86XP0-F1-model-v4	A	818.0	-1.0	283748	9606	0005509#0047498#0005544#0008970	0005829#0016020	0006631#0046475#0036148#0036149	Q86XP0	0.0014517199230324	0.330555074781289	0.0175180821197378
AF-Q9UJT9-F1-model-v4	A	491.0	-1.0	569430	7955	#	0005737#0005815#0019005	0016567#0031146	Q9UJT9	0.0060021531061447	0.5499131088762762	0.0
AF-P19525-F1-model-v4	A	551.0	-1.0	5610	9606	0005524#0003725#0004694#0042802#0016301#0004715#0004672#0019888#0106310#0004674#0003723	0005737#0005829#0016020#0005634#0048471#0005840	0140374#0034198#0051607#0030968#0043066#0008285#0033689#0017148#0045071#0032722#0001819#0043410#0051092#1901224#0032874#0046777#0006468#1901532#1902036#1902033#1900225#0035455#0009615#0006412	P19525	0.0057156461662916	0.5124837582891691	0.0007307814170889
AF-Q9UL63-F1-model-v4	A	735.0	-1.0	4289	9606	0042802#0042803	0005938#0005737#0005829#0005654#0098794#0001726#0000151	0031532#0007160#0008360#0002090#0007165	Q9UL63	0.0014548175009959	0.2438400992419745	0.0570987886882312
AF-Q8TAP6-F1-model-v4	A	659.0	-1.0	79959	9606	#	0005814#0005813#0005829#0032991	0046599	Q8TAP6	0.0003802029505623	0.5306996793983226	0.0423354827531265
AF-Q5T447-F1-model-v4	A	861.0	-1.0	79654	9606	0019905#0004842	0048471	0043161#0016567	Q5T447	0.0035850422787007	0.2912012832162159	0.0153283513243391
AF-Q16706-F1-model-v4	A	1144.0	-1.0	4124	9606	0004559#0030246#0016799#0004572#0046872#0042803	0005801#0070062#0005797#0000139#0016020	0001701#0001889#0048286#0006013#0007005#0006491#0050769#0006517#0006486#0007585#0060042#0007033#0019082	Q16706	0.0006309441763766	0.4076872403167024	0.0489048903395892
AF-P61565-F1-model-v4	A	698.0	-1.0	#	9606	0005198	0005886	#	P61565	0.0002162086799721	1.0660705997724096	0.002194902533056
AF-Q06124-F1-model-v4	A	593.0	-1.0	395815	9031	0050839#0004726#0004725#0030971	0005737#0005634	0071364#0071310#0032331#0070374#0045778#0006470	Q06124	0.0030221805021547	0.645112602530479	0.0014620968756575
AF-Q9HA65-F1-model-v4	A	648.0	-1.0	79735	9606	0005096	0005776#0005829#0055037	0090630#0006914#0015031#0042147	Q9HA65	0.0093718540687799	0.4948129624364749	0.0
AF-Q8NHY0-F1-model-v4	A	566.0	-1.0	124872	9606	0008376	0000139#0016020	0030259#0022408#0009312#0018279#0019276#0006047	Q8NHY0	0.0005105635558549	0.6508121807869264	0.0277371931127072
AF-O14841-F1-model-v4	A	1288.0	-1.0	26873	9606	0017168#0005524#0042802	0005829	0006749	O14841	0.0036879324202503	0.3182327983044591	0.0094889742856814
AF-Q01518-F1-model-v4	A	475.0	-1.0	10487	9606	0003779#0008179	0035578#0030864#0005737#0070062#0005576#0005925#0005886	0007015#0007190#0001667#0019933#0000902#0007163#0006898#0007165	Q01518	0.0031989877376582	0.3299608570530466	0.0125647391185939
AF-Q9NRJ5-F1-model-v4	A	636.0	-1.0	56903	9606	0005524#0046872#1990817#0003723	0005737#0005634	0006378#0043631	Q9NRJ5	0.0004368254237582	0.3447848318380939	0.1832110413152596
AF-Q9HAU4-F1-model-v4	A	748.0	-1.0	64750	9606	0042802#0046332#0061630#0004842	0005737#0005829#0045121#0016607#0005654#0005634#0005886#0000151	0030514#0045892#0000122#0030512#0090263#1901165#0043161#0016567#0017015#0006511#0030579#0060071	Q9HAU4	0.0041691031668369	0.207324367540024	0.0452556070301213
AF-Q15349-F1-model-v4	A	733.0	-1.0	6196	9606	0005524#0000287#0106310#0004674#0004712#0004711	0005737#0005829#0072687#0005654#0005634#0045202	0002035#0010659#0071322#0007268#0060047#0007507#0035556#0045786#0008285#0045835#0001556#0018105#0043065#0010628#0070613#0007165	Q15349	0.0052068760765145	0.4745042871949803	0.0029196362453518
AF-Q9UL01-F1-model-v4	A	958.0	-1.0	29940	9606	0047757#0046872	0030659#0005783#0005789#0005794#0000139	0030206#0030204#0030208#0030205#0015012	Q9UL01	0.008452537584962	0.3914053683398837	0.002194902533056
AF-Q96IC2-F1-model-v4	A	774.0	-1.0	532864	9913	0004527#0003723	0005730#0005634	#	Q96IC2	0.0040484238161746	0.2773457452506451	0.0378787774827127
AF-Q8NI99-F1-model-v4	A	470.0	-1.0	83854	9606	0005102	0062023#0070062#0005615#0030141	0001525#0030154	Q8NI99	0.009029364859538	0.6114701476785901	0.0
AF-Q9BXC9-F1-model-v4	A	721.0	-1.0	259187	7955	#	0034464#0036064#0060170#0005737#0016020#0031514#0043005	0060271#0007368#0007369#0046907#0070121#0032402#1905515#0045494#0051877#0042478	Q9BXC9	0.0038355435986638	0.3011449305724684	0.0285284596970611
AF-P40123-F1-model-v4	A	477.0	-1.0	10486	9606	0003779#0008179#0042802	0005737#0005886#0014069	0007015#0007190#0019933#0000902#0007163#0099140#0007165	P40123	0.0072813836489104	0.4396786495045962	0.0014620968756575
AF-Q8NC60-F1-model-v4	A	698.0	-1.0	539773	9913	0005525	0005743	0006915#0061668#0007005#0043457	Q8NC60	0.0032089611184012	0.2991980228367118	0.0386857767018733
AF-Q14CN2-F1-model-v4	A	919.0	-1.0	#	10090	0005254#0005229#0015276#0046872#0008237	0016324#0005576#0005886	0006821#0006508	Q14CN2	0.0062485253884154	0.2206886694166967	0.0270072581572047
AF-Q460N3-F1-model-v4	A	678.0	-1.0	165631	9606	0003950#0070403#1990404#0016779#0003714	0005737#0005634	0010629#0000122#0070212	Q460N3	0.0058915365842895	0.2537221629549929	0.0284671564505767
AF-P49641-F1-model-v4	A	1150.0	-1.0	4122	9606	0004559#0030246#0016799#0004572#0046872	0000139	0006013#0006491#0006517#0006486	P49641	0.0006140024653658	0.4873417687739382	0.0642335893644507
AF-Q9NZI8-F1-model-v4	A	577.0	-1.0	395953	9031	0003730#0003729#1990247	0070937#0005737#0010494#0005829#0030175#0030426#0030027#0005634#0000932#0048471	0070934#0051028#0017148#0007399#0010976#0010468	Q9NZI8	0.0060436461940543	0.2649840249585621	0.0218975903112057
AF-O43143-F1-model-v4	A	795.0	-1.0	1665	9606	0005524#0016887#0008186#0003725#0004386#0003723#0003724	0016607#0005730#0005654#0005634#0005681#0005689	0140374#0042742#0051607#0006397#0000398#0043123#0043279#0009636#0008380	O43143	0.01040186415315	0.3639878383702604	0.0036630800678474
AF-Q7Z7A4-F1-model-v4	A	578.0	-1.0	54899	9606	0003779#0035091	0034451#0005737#0005829#0005769#0031313#0005770#0005634#0005886#0032991	0045022#0008333#0006954#0050804#0032780#0043271#0006622	Q7Z7A4	0.0041515316676992	0.5814085546726753	0.0036496798094789
AF-A8K7I4-F1-model-v4	A	914.0	-1.0	1179	9606	0005254#0005229#0046872#0004222	0005615#0005902#0005886#0042589	0006816#0071456#0034220#0006508	A8K7I4	0.0086765831626286	0.2897602142222059	0.0072992307962134
AF-Q8TBY0-F1-model-v4	A	533.0	-1.0	166863	9606	0003729	0005737#0005634	0051728#0007143#0007140#0048255#0048477#0048515#0007283#0001829	Q8TBY0	0.0057588111913705	0.3025836055810361	0.0170751996684577
AF-Q96J94-F1-model-v4	A	861.0	-1.0	9271	9606	0046872#0003729#0140262#0034584#1905538#0019901#0004521#0003727	0033391#0005737#0097433#0005634#0043186	0051321#0141006#0140990#0006417#0031047#0035092#0007286#0007283	Q96J94	0.0067187863218571	0.1416800876176836	0.0410335958026029
AF-Q9BZQ2-F1-model-v4	A	653.0	-1.0	81626	9606	#	0005737#0072687	0030154#0007112#2001252#0007283	Q9BZQ2	0.0009668923948145	0.6657086003023913	0.0138687321491499
AF-Q9BYG8-F1-model-v4	A	508.0	-1.0	56169	9606	0005546#0070273#0001786	0005737#0005829#0005886	0042742#0070269	Q9BYG8	0.005063272525478	0.7378221925696524	0.0007307814170889
AF-Q9Y2E5-F1-model-v4	A	1009.0	-1.0	23324	9606	0004559#0030246#0046872	0070062#0043202#0005764	0006013#0009313	Q9Y2E5	0.0015051408209955	0.325157028788994	0.0595513803978347
AF-Q9BXB7-F1-model-v4	A	569.0	-1.0	83893	9606	#	0001669#0005794	0007286#0007283	Q9BXB7	0.0124934575060942	0.517758599439876	0.0007298270463003
AF-O75366-F1-model-v4	A	819.0	-1.0	10677	9606	0003779#0051015#0071933#0005546	0015629#0005884#0030424#0042995#0005737#0005925#0030027#0043005	0007015#0051014#0008154#0051016#0060271#0007399#0010592#0010976#1900480	O75366	0.0034115477489951	0.6718105361387106	0.0036496798094789
AF-O15067-F1-model-v4	A	1338.0	-1.0	5198	9606	0005524#0046872#0004642	0005737#0005829#0070062	0044208#0006189#0097294#0097065#0006541#0006177#0006164#0009168#0009410	O15067	0.0040655576948775	0.27473532668292	0.052554868726995
AF-P0C869-F1-model-v4	A	781.0	-1.0	100137049; 8681	9606	0005509#0047498#0005544#0004622#0102545#0008970#0004623	0005829#0031901#0005576#0005743	0019369#0019722#0046475#0006954#0007567#0036151#0036152#0036148	P0C869	0.0016297898363481	0.3907235331496774	0.0073530278154354
AF-Q96Q07-F1-model-v4	A	612.0	-1.0	505504	9913	#	0005737	0008344#0048512#0050804	Q96Q07	0.0056305911953787	0.653134471783065	0.0021896458253802
AF-O43374-F1-model-v4	A	803.0	-1.0	10156	9606	0005096#0046872#0005543	0005829#0005886	0071277#0035556#0034260#0046580	O43374	0.0027915641782217	0.2146612660510597	0.0968778049427547
AF-Q5SY16-F1-model-v4	A	702.0	-1.0	523474	9913	0005524#0046404#0051731#0003723	0005730#0005634	0000448#0000460#0016310#0006396	Q5SY16	0.0032166172400522	0.3161725360025341	0.0474449492167272
AF-Q86TM3-F1-model-v4	A	631.0	-1.0	168400	9606	0005524#0016887#0003723#0003724	0005829#0043231#0005730#0005654	#	Q86TM3	0.0043852919187933	0.2882143210655885	0.0474004981600588
AF-P34931-F1-model-v4	A	641.0	-1.0	540190	9913	0005524#0016887#0140662#0031072#0044183#0031625#0051082	0044297#0008180#0005737#0005829#0005634#0002199	0007339#0051085#1903955#0042026	P34931	0.0060930730128734	0.6125030624528522	0.0021896458253802
AF-P26639-F1-model-v4	A	723.0	-1.0	8626539	44689	0005524#0004829	0005737#0045335	0006435	P26639	0.005185499719163	0.7328111946259366	0.0014597092068022
AF-C9J798-F1-model-v4	A	803.0	-1.0	#	9606	0005096#0046872#0005543	0005829#0005886	0071277#0035556#0046580#0043087	C9J798	0.0028063897379396	0.2563218896810988	0.0873018129196776
AF-Q3MJ16-F1-model-v4	A	868.0	-1.0	123745	9606	0005509#0047498#0005544#0016410#0005547#0043325#0080025#0032266#0005546#0070273#0010314#0008970	0005829#0031901#0005765#0005886	0046475#0070292#0036149#2001137	Q3MJ16	0.0009904599626414	0.5542429226529162	0.0418251637726221
AF-P48443-F1-model-v4	A	463.0	-1.0	#	7955	0003700#0004879#0003707#0044323#0008270	0090575	0048856#0030154#0045893#0045944#0032526#0048384	P48443	0.0095425969354183	0.5309265060726726	0.0014620968756575
AF-Q96K75-F1-model-v4	A	400.0	-1.0	84874	9606	0000981#0046872#0000978	0005634	0006357	Q96K75	0.01845161902866	0.2405599774302477	0.0058391635426686
AF-Q96JY0-F1-model-v4	A	434.0	-1.0	84944	9606	0043565	0030849#0000785#0033391#0005737#0001673#0005634#0043186#0048471#0071547#0001741	0000902#0035234#0071514#0009566#0007129#0008630#0007140#0043066#0051093#0045892#2000242#0000122#0034587#0060964#0046620#0031047#0007283	Q96JY0	0.0128457360574514	0.465017920017768	0.0014597092068022
AF-Q9Y6W3-F1-model-v4	A	813.0	-1.0	23473	9606	0004198#0004197#0004175#0090541	0005813#0005829#0070062#0005634	0010634#0006508#0097264	Q9Y6W3	0.0005048859904156	0.5911917257779645	0.0830039517924496
AF-P37173-F1-model-v4	A	567.0	-1.0	7048	9606	0048185#0017002#0005524#0005539#0019209#0046872#0060090#0046332#0050431#0005024#0005026#0004675#0034713#0034714	0005901#0005829#0009897#0005576#0005615#0016020#0045121#0005886#0043235#0070021	0032147#0035909#0003180#0006915#0048844#0003181#0001568#0007420#0001569#0060434#0003214#0071363#0048701#0035162#0003274#0007369#0003430#0007507#0001947#0001701#1905317#0061520#0002088#1990086#0060463#0060443#0003149#1990428#0043011#0007219#0003151#0003148#0060389#0018105#0018107#0045766#0002663#2000563#0008284#0010634#0010718#1905007#0002053#0051138#0010862#2000379#0060391#0002666#0002651#0006468…	P37173	0.0008112932526835	0.5574047038821384	0.0694769169631865
AF-O00425-F1-model-v4	A	579.0	-1.0	10643	9606	0003730#0048027#1990247#0003723#0045182	0005737#0010494#0005829#0005634#0000932	0009653#0070934#0051028#0017148#0007399#0001817#0010468#0006412	O00425	0.0084696030865584	0.3039984052850126	0.0153283513243391
AF-Q8WZA1-F1-model-v4	A	660.0	-1.0	#	9913	0008375#0047223#0030145	0000139#0016020	0016266#0006493	Q8WZA1	0.0022144587124245	0.2754095151532624	0.0978097207620083
AF-Q8NAM6-F1-model-v4	A	433.0	-1.0	#	9646	0003677#0046872	0000781#0005634	0010833	Q8NAM6	0.0188653465124877	0.2968762241630902	0.0043989330665894
AF-Q96PZ2-F1-model-v4	A	611.0	-1.0	63901	9606	0008233#0003697	0000785#0005737#0001650#0005654#0005634	0006974#0006260#0045071#0016540#0106300#0006508#0031297	Q96PZ2	0.0027689110563137	0.2934730534489749	0.0855787620207846
AF-P15144-F1-model-v4	A	967.0	-1.0	404191	9913	0070006#0042277#0001618#0008270	0005737#0005886	0001525#0030154#0043171#0006508	P15144	0.0125970429555477	0.2670998360922035	0.0094889742856814
AF-A0A087X1G2-F1-model-v4	A	549.0	-1.0	101060351	9606	0005096	0005886	0090630	A0A087X1G2	0.01178112804553	0.535088239998369	0.0014620968756575
AF-Q15937-F1-model-v4	A	498.0	-1.0	7633	9606	0001227#0046872#0000977	0005634	0000122	Q15937	0.0086371763038098	0.7038794893596165	0.0014597092068022
AF-P98170-F1-model-v4	A	497.0	-1.0	331	9606	0004869#0043027#0061135#0042802#0046872#0120283#0061630#0004842	0005737#0005829#0005654#0005634	0055070#0006974#0097340#1990001#0043066#0043154#0010804#0051402#0070431#0090263#0043123#0046330#1902530#0031398#0032481#0070534#0060785#0042981#0030510#0051726#0042127#0050727#0045088#0070424#0016055	P98170	0.0135172099033531	0.2723512647395505	0.0073530278154354
AF-Q9UJX5-F1-model-v4	A	808.0	-1.0	29945	9606	0019903#0004842	0005680#0005829#0034399#0005654#0005634	0031145#0007049#0051301#0070979#0051445#0007346#0030071	Q9UJX5	0.0024622330964529	0.7288173038690174	0.0043989330665894
AF-O95294-F1-model-v4	A	804.0	-1.0	8437	9606	0005096#0046872#0005543	0005829	0030154#0071277#0035556#0046580#1903861#0043087#0007165	O95294	0.0048315872897498	0.2222251016637016	0.095999985496791
AF-Q9H8H0-F1-model-v4	A	719.0	-1.0	517743	9913	#	0005730#0034455	0030490#1901838	Q9H8H0	0.0009128196228252	1.1971688571116028	0.0021896458253802
AF-P29350-F1-model-v4	A	595.0	-1.0	5777	9606	0050839#0004726#0140031#0001784#0019901#0004725#0042169#0017124#0005001	0042105#0005911#0005737#0005829#0070062#0005576#0016020#0005730#0005654#0005634#0032991#0035580#1904724	0050853#0030154#0019221#1905867#0007186#0002244#0035556#0000165#0035855#0000278#0042267#0008285#0002924#0106015#0032715#0043407#0033007#0050732#0042130#0050860#0032720#0035335#0018108#0070527#0030220#0033630#0008284#0014068#0006470#0042981#0045577#0070372#2000045#0051279#0060338#0031295#0042098#0050852	P29350	0.0066097262661145	0.5247360846405141	0.0043989330665894
AF-Q8TF42-F1-model-v4	A	649.0	-1.0	84959	9606	0042802#0051219#0004725#0031625	0005737#0005634	0038063#0045779#0045671#0090331#0006469#0009968#0035335#0070527#0045670#0043393#0051279	Q8TF42	0.0016364681796517	0.3726353342627674	0.0510948593011042
AF-Q3V5L5-F1-model-v4	A	792.0	-1.0	146664	9606	0030144#0030145	0005794#0000139	0006487#0018242	Q3V5L5	0.0099353025505298	0.2999776908736934	0.0240873273423209
AF-Q9UK32-F1-model-v4	A	745.0	-1.0	27330	9606	0005524#0000287#0004672#0106310#0004711	0005737#0005829#0001650#0005739#0005730#0005654	0007417#0006978#0045992#0070373#2000381#0018105#0007165	Q9UK32	0.0054129914979712	0.4392301987473027	0.0058736968826307
AF-Q8IUH3-F1-model-v4	A	476.0	-1.0	129831	9606	0042802#0003723	0005737#0005654#0005634#1990904	0030154#0007399	Q8IUH3	0.0057755552726935	0.2536061625319976	0.0781018927757748
AF-P47989-F1-model-v4	A	1333.0	-1.0	280960	9913	0051537#0071949#0050660#0005506#0030151#0043546#0042803#0004854#0004855	0005615#0005777#0002197	0009115	P47989	0.0043386129893487	0.2976306536322454	0.0729927817404325
AF-O15091-F1-model-v4	A	583.0	-1.0	9692	9606	0046872#0004526	0005759#0042645#0030678#0005739#0005654	0097745#0001682	O15091	0.0127513225713664	0.2185832214993818	0.035036511315305
AF-O75529-F1-model-v4	A	589.0	-1.0	60926380	226186	0005524#0046872#0004829#0000049	0005737	0006435	O75529	0.003495308232727	0.3820647507330804	0.0328465096023253
AF-Q6ZQR2-F1-model-v4	A	320.0	-1.0	389799	9606	#	0005879	#	Q6ZQR2	0.0090873961598402	0.788263719916835	0.0007298270463003
AF-Q13131-F1-model-v4	A	559.0	-1.0	5562	9606	0050405#0047322#0004679#0005524#0004691#0003682#0140823#0046872#0004672#0106310#0004674#0048156#0050321	0016324#0030424#0000785#0005737#0005829#0030425#0043025#0016607#0005654#0031588#0005634	0006914#0015721#0038183#0061762#0071277#0071361#0042149#0071333#0070301#0071456#0031669#0071417#0034599#0071380#0071466#0006695#0009631#0097009#0006633#0055089#0019395#0042593#0006006#0035556#0008610#1905691#0061744#0043066#0010629#0046318#1903944#0046627#0050995#0032007#1904428#0070050#1904179#0010508#0008284#0045542#0045893#0010628#0045821#1903109#2000758#1903829#1903955#0048643#1990044#0006468…	Q13131	0.0037675527381664	0.3763462645458072	0.0370931750792566
AF-P0C7X1-F1-model-v4	A	549.0	-1.0	729877	9606	0005096	0005886	0090630	P0C7X1	0.0142750230994999	0.5171796613716435	0.0014620968756575
AF-Q8IY47-F1-model-v4	A	623.0	-1.0	25948	9606	#	#	0010467#0006006#0006629#0014065#0016567#0032868	Q8IY47	0.003414926939008	0.3618226071198236	0.0522276825687215
AF-Q6P179-F1-model-v4	A	960.0	-1.0	64167	9606	0004177#0004175#0070006#0008237#0042277#0008270	0005737#0005788#0005789	0002250#0019885#0002474#0043171#0006508#0008217	Q6P179	0.0071212017070825	0.2513296699926155	0.0664230173941995
AF-Q7Z4K8-F1-model-v4	A	759.0	-1.0	80128	9606	0008270	1904115#0043194#0005856#0044304#1990769	0048490#0007409#0001578#0030517#0001764#1901953#0099612#0032880	Q7Z4K8	0.000689617697657	1.4631598619348734	0.0014620968756575
AF-P06241-F1-model-v4	A	537.0	-1.0	2534	9606	0043014#0005524#0097718#0019899#0046875#0070851#0042802#0046872#0004715#0016004#0043274#0004713#0097110#0005102#0048156#0050321#0044325#0031802	0005884#0044297#0005829#0030425#0005768#0031234#0097386#0045121#0005739#0005634#0043204#0097038#0048471#0005886#0014069#0098685	0050798#0002250#0007411#0006816#0030154#1904646#1905430#0070301#1905232#0036120#0071560#0048813#0097062#0050966#0048013#0038096#0007631#0030900#0003015#0007249#0045087#0035556#0007612#0050900#0050804#1902951#0010629#0010730#0002862#1902176#0042177#0031397#0001764#0018108#2001056#0043123#1901216#0010976#1905477#1900182#0090314#0042531#0046777#0030163#0006468#0016567#1905664#0008360#1900449#0050730…	P06241	0.0140782875123862	0.7138997317981913	0.0
AF-O43300-F1-model-v4	A	516.0	-1.0	26045	9606	0042043	0060076#0005615#0098982#0098978#0098686#0098839#0099634#0098685	0060291#0002091#0051965#0099151#0050808	O43300	0.0072294833039345	0.7804690452784253	0.0014597092068022
AF-O75676-F1-model-v4	A	772.0	-1.0	8986	9606	0005524#0035175#0044022#0000287#0106310#0004674#0004711	0005737#0005829#0005654#0005634#0045202	0006954#0070498#0035556#0001818#0018105#0032793#0051092#0045944#0043687#0006468#0006355	O75676	0.0107411671139756	0.3363534534139124	0.0087590123987277
AF-Q15437-F1-model-v4	A	767.0	-1.0	10483	9606	0005096#0008270	0030127#0005829#0012505#0005783#0070971#0005789#0048471	0090110#0006886	Q15437	0.0010888888443386	0.6284596715388369	0.0506138163692111
AF-Q9UBT2-F1-model-v4	A	640.0	-1.0	10054	9606	0005524#0000287#0046982#0044388#0019948#0032183#0016740#0044390	0005737#0005654#0031510	0033235#0016925	Q9UBT2	0.0061713822711717	0.266040269763397	0.0722624044746096
AF-Q9NVM4-F1-model-v4	A	692.0	-1.0	514202	9913	0044020#0035241#0035243	0005829#0005634	0030154#0018216#0006349#0000387	Q9NVM4	0.0011842635574245	0.6910231182341523	0.036308661472808
AF-Q8N806-F1-model-v4	A	425.0	-1.0	#	9606	0061630#0008270	#	0016567	Q8N806	0.0060929720281122	0.4214160442754247	0.0058736968826307
AF-Q13724-F1-model-v4	A	837.0	-1.0	5142394	654912	0003677#0003887#0000166	#	0006260#0039693	Q13724	0.0080151072731036	0.5111840822334743	0.0051094444648316
AF-Q8NC26-F1-model-v4	A	417.0	-1.0	163071	9606	0000981#0042802#0046872#0000978	0070062#0005634	0006355	Q8NC26	0.0024777770149246	0.1780760079161555	0.2394163921955769
AF-Q9BZH6-F1-model-v4	A	1224.0	-1.0	55717	9606	#	0005930#0036064#0005737#0031410#0005829#0005765#0016020#0015630#0005634#0005802	0060271#0060322#0007507#0006886#0035264#0008589#0099041	Q9BZH6	0.000862654019149	0.9405145489442928	0.0073530278154354
AF-Q9UK97-F1-model-v4	A	447.0	-1.0	26268	9606	1990756#0004842	0005737#0005829#0019005#0000151	0045444#0045087#0043161#0070936#0016567#0032006#0031146	Q9UK97	0.0007969085334394	0.8167937041605775	0.0442074641360952
AF-Q09013-F1-model-v4	A	629.0	-1.0	1760	9606	0005524#0046872#0017020#0106310#0004674	0005829#0005789#0005741#0031965#0005640#0005886#0033017	0006874#0010657#0006998#0018105#0006468#0014853#0008016#0010830#0014722#0002028#0051823	Q09013	0.009149877013126	0.2887467173676233	0.0481749154992192
AF-Q96HM7-F1-model-v4	A	432.0	-1.0	540367	9913	#	#	#	Q96HM7	0.003052203821162	0.7054121670141322	0.0058736968826307
AF-Q3KNW1-F1-model-v4	A	292.0	-1.0	333929	9606	0005507#0000981#0001227#0000978#1990837	0005634#0005667	0006355	Q3KNW1	0.011548366899415	0.4735216804175859	0.0043792969344855
AF-Q07075-F1-model-v4	A	957.0	-1.0	504350	9913	0004177#0070006#0042277#0008270	0005737#0005886	0016477#0008283#0043171#0006508#0008217#0003081	Q07075	0.0115477641339231	0.2240128746168212	0.0620435921263067
AF-Q9BW92-F1-model-v4	A	718.0	-1.0	80222	9606	0002161#0005524#0042803#0004829	0005759	0070159#0006435	Q9BW92	0.0053417868345026	0.5520569156472555	0.0065694124035411
AF-Q96NY9-F1-model-v4	A	551.0	-1.0	80198	9606	0048257#0008821#0003677#0004519#0046872	1905347#0048476#0043596#0005730#0005654#0005634#0005657	0006308#0006281#0006302#0000727#0031573#0033687#0031297#0000712#0072429	Q96NY9	0.0119185186682905	0.1792841611342331	0.0628394789167019
AF-Q96JB8-F1-model-v4	A	637.0	-1.0	58538	9606	#	0015629#0005912#0005829#0005886#0032991	0035418	Q96JB8	0.006821390367795	0.9332820600755708	0.0007298270463003
AF-P10075-F1-model-v4	A	376.0	-1.0	2738	9606	0000981#0046872#0000978	0005634	0006355	P10075	0.012165169184827	0.5321337794586072	0.0036630800678474
AF-Q6ZV50-F1-model-v4	A	586.0	-1.0	731220	9606	0000981#0000978	0000785#0005634	0021914#0006357	Q6ZV50	0.0186488875034474	0.2567905733979096	0.0148148020346907
AF-Q902F9-F1-model-v4	A	699.0	-1.0	#	9606	0005198	0005886	#	Q902F9	0.00016127501054	1.046297717401112	0.0248176303394369
AF-Q9UIF7-F1-model-v4	A	546.0	-1.0	4595	9606	0051539#0034039#0035485#0019104#0046872#0032407#0032357#0000701	0005739#0005654#0005634	0006284#0045007#0006281#0006298#0060546	Q9UIF7	0.0130886559836935	0.3430510412898052	0.01094855486171
AF-P35626-F1-model-v4	A	688.0	-1.0	157	9606	0005524#0047696#0001664#0004703#0004672	0042995#0005829#0005886#0098794#0098793	0002029#0007186#0006468#0031623#0007165	P35626	0.0141792046230993	0.387473015345541	0.0051358048547096
AF-Q5T2T1-F1-model-v4	A	576.0	-1.0	143098	9606	0045296#0060090#0019904#0035591	0005912#0005923#0005938#0030054#0005911#0016328#0097025#0005654#0005886	0070830#0030010#0031334#0071896	Q5T2T1	0.0028929152572814	0.7992068569604205	0.0051358048547096
AF-P13639-F1-model-v4	A	858.0	-1.0	281138	9913	0005525#0003924#0043022#0003746	0005737#0005829#0005634#1990904	0006414	P13639	0.0042799070510158	0.385607383454371	0.0458015158382385
AF-Q9NSD9-F1-model-v4	A	589.0	-1.0	#	6239	0005524#0000287#0004826#0003723	0009328	0006432	Q9NSD9	0.0006922482798253	0.7254171332591921	0.1057306140816347
AF-Q9NVM9-F1-model-v4	A	706.0	-1.0	55726	9606	#	0005737#0032039#0043231#0016604#0005654#0005634	0051301#0051642#0030317#0007052#0090435#0080154#0007346#0034243#0016180	Q9NVM9	0.0048362090320187	1.0158966120617745	0.0007307814170889
AF-Q53T94-F1-model-v4	A	588.0	-1.0	511236	9913	0046872#0001164	0005654#0070860#0005668	0042790#0001188	Q53T94	0.0137996523392708	0.605002227000302	0.0029282444105804
AF-Q9Y6U3-F1-model-v4	A	715.0	-1.0	281478	9913	0003779#0051015#0005509#0005546#0001786	0015629#0070161#0005938#0042995#0005737#0002102	0051014#0045010#0008154#0051016#0017156#0030031#0007417#0008285#0043065#0045654#0051047#0032330	Q9Y6U3	0.0118362498821613	0.3640854727287324	0.0118171139231386
AF-O00754-F1-model-v4	A	1011.0	-1.0	282272	9913	0004559#0030246#0008270	0005615#0005764#0005654	0006013#0036211	O00754	0.0045109754780275	0.3920275849282998	0.0394537506304994
AF-Q96EX3-F1-model-v4	A	536.0	-1.0	89891	9606	0045504#0045503	0005930#0005814#0005813#0036064#0097014#0097542#0005929#0005737#0005868#0005829#0030175	0060271#0035721#0042073	Q96EX3	0.0168031112857227	0.7033824175891171	0.0007307814170889
AF-Q96ME1-F1-model-v4	A	805.0	-1.0	80028	9606	#	0005829#0019005	0031146	Q96ME1	0.0048299271900046	0.4041877420292917	0.0285284596970611
AF-P10253-F1-model-v4	A	952.0	-1.0	2548	9606	0004558#0090599#0030246#0032450	0120282#0035577#0070062#0101003#0043231#0043202#0005765#0005764#0016020#0005886#0070821	0035904#0060048#0002086#0006006#0005980#0061723#0003007#0007626#0007040#0000023#0046716#0050885#0050884#0002026#0005985#0009888#0043181	P10253	0.0139550072023652	0.3174673025868696	0.0254491879579255
AF-Q9Y2F9-F1-model-v4	A	522.0	-1.0	100385566	9483	#	0005829#0005634	0021987#0048813	Q9Y2F9	0.0023522500501069	0.3813033299701223	0.0787400536666942
AF-Q9BQ52-F1-model-v4	A	826.0	-1.0	101145069	9595	0042781#0046872	0042645#0005739#0005634	1990180	Q9BQ52	0.0025254595854174	0.3406073050744325	0.1372265998230157
AF-P19447-F1-model-v4	A	782.0	-1.0	#	9031	0043138#0005524#0016887#0003677	0005654#0000112#0005675#0097550	0006289#0006366#0006367	P19447	0.0037284041797411	0.4040017023533689	0.043412095966399
AF-Q8N653-F1-model-v4	A	840.0	-1.0	8216	9606	0031267	0031463#0012505#0005794#0055038	0046580#0016567	Q8N653	0.0040587349487597	0.912844767020438	0.0036496798094789
AF-Q16394-F1-model-v4	A	746.0	-1.0	2131	9606	0008375#0050508#0015020#0016757#0042328#0046872#0050509#0046982#0042803	0005783#0005789#0005794#0000139#0016020#0045202	0019882#0007411#0071711#0001974#0030509#0045453#0060070#0060351#0033627#0045165#0098586#0003415#0035988#0030204#0030199#1904888#0070593#0036336#0060560#0072498#0003416#0001958#0007492#0060441#0042596#0008543#0042044#0007369#0010467#0002067#0032836#0006024#0031069#0060047#0003128#0060218#0061484#0097241#0015012#0015014#0030210#0002524#0050901#0036022#0036339#0097021#1901706#0007498#0061744#0035264…	Q16394	0.004372895163623	0.3973749147973184	0.0418251637726221
AF-O15259-F1-model-v4	A	732.0	-1.0	4867	9606	0005198	0005912#0005923#0005911#0005929#0005737#0005856#0005829#0016020#0031514#0032391	0030036#0030030#0098609#1903348#0090251#0060041#0007165#0048515#0007632	O15259	0.0045076810769	0.2538642494960827	0.1919703346256052
AF-D6RBQ6-F1-model-v4	A	530.0	-1.0	100287327	9606	0004843#0004197	0005829#0005783#0005634	0016579#0042981#0006511	D6RBQ6	0.0173679213448151	0.7126436931625577	0.0007307814170889
AF-Q658Y4-F1-model-v4	A	838.0	-1.0	157769	9606	#	0031410#0005802	0006886#0099041	Q658Y4	0.010919481818504	0.2477484733189863	0.0810216958060698
AF-P09327-F1-model-v4	A	827.0	-1.0	#	9913	0051015#0005509#0043027#0035727#0005546#0042803	0015629#0032432#0005737#0030175#0032433#0030027#0005902#0001726	0051693#0030042#0030041#0051014#0008154#0006915#0051016#0071364#0035729#0060327#0007173#0032233#0030335#0010634#0051125#0008360#2000392#0061041#0009617	P09327	0.003508355211593	0.3891386420688577	0.0611931441077286
AF-Q86UR1-F1-model-v4	A	476.0	-1.0	10811	9606	0019899#0042802#0017124#0031267#0016176	0005829#0043020	0010310#0060263#0042554#0006801	Q86UR1	0.0113467292545109	0.7175907050453332	0.0029282444105804
AF-Q16819-F1-model-v4	A	746.0	-1.0	4224	9606	0070573#0004222#0008237#0008270	0070062#0005615#0017090#0005886	0038004#0140448	Q16819	0.0120387296883108	0.2696260416736785	0.0636648718565564
AF-Q14181-F1-model-v4	A	598.0	-1.0	23649	9606	0003677	0005658#0005829#0005654	0006260#0006270#0006269#0006606	Q14181	0.0011475185954166	0.8306084666095694	0.0347433877716041
AF-Q05655-F1-model-v4	A	676.0	-1.0	817581	3702	0016788	0005576	0016042	Q05655	0.0047012484709664	0.3685146464429891	0.0708026304911424
AF-Q5JTZ5-F1-model-v4	A	239.0	-1.0	401546	9606	#	#	#	Q5JTZ5	0.012396678202016	0.5931363250132718	0.0043792969344855
AF-Q86VW2-F1-model-v4	A	580.0	-1.0	115557	9606	0005085	0005737#0005829#0019898#0030016#0005886#0030017	0007411#0051056	Q86VW2	0.0141545784004771	0.4577158406212103	0.0051094444648316
AF-A6NFN9-F1-model-v4	A	502.0	-1.0	389161	9606	#	#	#	A6NFN9	0.0070566584954032	0.6663246027859808	0.0058391635426686
AF-P50747-F1-model-v4	A	726.0	-1.0	3141	9606	0005524#0009374#0004077#0004078#0004079#0004080#0018271#0019899#0042802	0000785#0005737#0005829#0005739#0005652#0016363	0006768#0043687#0070781	P50747	0.0090818022154561	0.3379841603704875	0.058394017848627
AF-Q6DHY5-F1-model-v4	A	549.0	-1.0	101060389	9606	0005096	0005886	0090630	Q6DHY5	0.0180818346413241	0.5343769409980232	0.0029282444105804
AF-O00303-F1-model-v4	A	357.0	-1.0	8665	9606	0004843#0042802#0140492#0003743#0031369	0005829#0016282#0033290#0005852#0071541#0016020#0045202	0001732#0075522#0016579#0006413	O00303	0.0010705758418368	0.6385343621759336	0.1012863867690643
AF-P55055-F1-model-v4	A	460.0	-1.0	7376	9606	0034191#0051117#0031490#0003677#0001228#0000981#0004879#0046965#0000978#0008270	0000785#0005737#0005829#0005654#0005634#0090575	0030154#0042632#0009755#0042789#0010887#0120163#0045892#0032369#0010745#0048550#0045861#1903573#0000122#0060336#0036151#0010875#0032376#0045893#0045723#0090108#0010884#0051006#1902895#0090187#0051247#0090340#0045944#0010867	P55055	0.0254920885182795	0.5210555736104907	0.0007307814170889
AF-P84022-F1-model-v4	A	425.0	-1.0	4088	9606	0008013#0043425#0031490#0000987#0070410#0005518#0017151#0003677#0001228#0003700#0000981#0140297#0001217#0070411#0042802#0035259#0031962#0016922#0019902#1990841#0042803#0019901#0070412#0000978#0061629#0043565#0032810#0000976#0001223#0005160#0043130#0031625#0008270	0000785#0005737#0005829#0071144#0005637#0005654#0005634#0005886#0043235#0071141#0005667	0006919#0097296#0032924#0030325#0009653#0030154#0045216#0071560#0098586#0048589#0048701#0048617#0009880#0007492#0097191#0001947#0006955#0002520#0001701#0007254#0070306#0001889#0001707#0043066#1903243#0030308#0008285#0051481#0045599#0010629#0050728#0061767#1902894#0045668#0033689#0042177#0000122#0061045#0038092#0002076#0048340#0060039#0010694#0030501#0090263#0030335#0032332#0051091#0045893#0010718…	P84022	0.000392464716379	0.7162792752538398	0.2038662972579192
AF-A5YM72-F1-model-v4	A	827.0	-1.0	57571	9606	0005524#0016887#0047730#0102102#0046872	0005829	0035499#0006548	A5YM72	0.0099641586824145	0.3854461148541861	0.0178305927380209
AF-Q9H6W3-F1-model-v4	A	641.0	-1.0	79697	9606	0016706#0051864#0140680#0032453#0034647#0005506#0036139#0140457	0005730#0005654#0005634	0045892#0045668#0006482	Q9H6W3	0.0032185606202064	0.38611628623751	0.080292034788115
AF-Q8NA19-F1-model-v4	A	623.0	-1.0	91133	9606	0003682#0042393#0008270	0005634	0006325#0045892	Q8NA19	0.0084981299621598	0.3981273371697795	0.0182480702564928
AF-Q96BZ4-F1-model-v4	A	506.0	-1.0	122618	9606	0045145	0005769#0005783#0005789#0005634#0045335#0032588	0051649#0002244#0006954#0045087#0006909#1900015	Q96BZ4	0.0002724587826976	0.7634177142133385	0.165957360961179
AF-Q8NFF5-F1-model-v4	A	587.0	-1.0	80308	9606	0005524#0003919#0042802	0005829#0005759#0005886	0006747#0006771	Q8NFF5	0.0041614536550193	0.2967410329151446	0.2080295884426151
AF-Q02156-F1-model-v4	A	737.0	-1.0	5581	9606	0071889#0003785#0005524#0004698#0004699#0008047#0019899#0035276#0046872#0004672#0004697#0106310#0004674#0030546	0071944#0005737#0005829#0005783#0005794#0045111#0043231#0005739#0005634#0048471#0005886#0045202	0006915#0007049#0051301#0031589#0071361#0071456#0071380#0051649#0038096#0030073#0035556#0031663#0035641#0002281#0000165#0070254#0031397#2000650#0018105#0030838#0010811#2001031#0032467#0010634#0010763#0043123#0032024#0050996#0043410#0070257#1903078#0032230#0090303#0006468#0061178#0050730#0051279#0043278#0007165#0051932#0035669	Q02156	0.0131871472986864	0.3153211679003083	0.0481749154992192
AF-Q9P2G3-F1-model-v4	A	628.0	-1.0	421100	9031	#	0005737#0005829#0005783#0005789#0043005#0043025	#	Q9P2G3	0.0046800510855655	0.3840582393573234	0.0694769169631865
AF-Q8TC57-F1-model-v4	A	530.0	-1.0	130951	9606	0042802	0005737#0016020	0030154#0006325#0007292#0051308#0007127#0006396#0007283	Q8TC57	0.0010636754570585	0.6062352378255398	0.1312966452446498
AF-Q9H4B4-F1-model-v4	A	646.0	-1.0	1263	9606	0005524#0002039#0106310#0004674	0005813#0005737#0030425#0005795#0000776#0043025#0005730#0005654#0005634#0000922	0006915#0031122#0006974#0006977#0007113#0000082#0000086#0090166#0044819#0007052#0043066#0000122#1904716#0090316#2000777#0043491#0006468#0051302#0032465#1901796#0006970#0009314#0000302	Q9H4B4	0.0092527234296466	0.3720826827106717	0.0416056097301684
AF-Q9BRP7-F1-model-v4	A	624.0	-1.0	91893	9606	0070042	0005737	0070475	Q9BRP7	0.0011570992680728	0.4766578073978536	0.1512608079233615
AF-P07237-F1-model-v4	A	508.0	-1.0	5034	9606	0003779#0019899#0005178#0004656#0003756#0046982#0015035#0003723#0016972	0005856#0005829#0005783#0034663#0005788#0005793#0009897#0070062#0005576#0005925#0030027#0042470#0016222#0032991	0071456#0098761#0006888#0030070#0035722#0038155#0018401#0045785#1900026#0046598#0006457#0034975#1902175#0034976	P07237	0.0020980452693278	0.3063984073576239	0.2851782279610129
AF-P14735-F1-model-v4	A	1019.0	-1.0	523752	9913	0005524#0004175#0043559#0004222#0042803#0140036#0008270	0016323#0005829#0009897#0005615#0005739#0005634#0005782	0150094#0050435#0019885#0010815#0042447#1901143#0043171#0032092#0030163#0051603#1903715#0010992	P14735	0.0063884105743595	0.3660400518596678	0.0664230173941995
AF-O43776-F1-model-v4	A	548.0	-1.0	4677	9606	0004816#0005524#0031728#0003676#0046983	0005737#0005829#0070062	0006421#0016477#0021987#0006418	O43776	0.0012429927087299	0.7304843107739436	0.0628394789167019
AF-Q9NXP7-F1-model-v4	A	522.0	-1.0	504972	9913	0003676	#	0015074	Q9NXP7	0.002783551026683	0.8021191034302485	0.0072992307962134
AF-P52849-F1-model-v4	A	883.0	-1.0	8509	9606	0015016#0019213#0102140#0050119	0005794#0000139#0016020	0015015#0015014#0030210#0002448#0002002	P52849	0.0062379857955726	0.7556600137992061	0.0051358048547096
AF-Q9UBI4-F1-model-v4	A	398.0	-1.0	9399	9606	#	0031902#0045121#0005886	0006869	Q9UBI4	0.0008276452030966	0.6926737505462183	0.1629883663299385
AF-Q9N2K0-F1-model-v4	A	584.0	-1.0	#	9606	#	0005886	0000768	Q9N2K0	0.001524871255154	0.7683728689805234	0.020104517651075
AF-O15033-F1-model-v4	A	823.0	-1.0	9870	9606	0061630#0004842	0005737#0005829	0006915#0043066#0070979#1990390#0000209#0016567#0050727#0006511	O15033	0.0013731382547711	0.7160174487978579	0.0546574059878011
AF-Q15916-F1-model-v4	A	424.0	-1.0	540218	9913	0001227#0046872#0000978	0005654	0000122#0001817#0002682	Q15916	0.0166090124071387	0.3188859352666925	0.036308661472808
AF-A0A1W2PPF3-F1-model-v4	A	345.0	-1.0	#	9606	0000981#0000977	0005634	0006357	A0A1W2PPF3	0.0201839634180857	0.7423864922338561	0.0007298270463003
AF-O95567-F1-model-v4	A	290.0	-1.0	25770	9606	#	#	#	O95567	0.0159754614017066	0.8267954951192358	0.0007307814170889
AF-Q6PJQ5-F1-model-v4	A	311.0	-1.0	139628	9606	0000981#1990837	0000785#0005654#0005634	#	Q6PJQ5	0.0049058349832261	0.3630694102874132	0.1066236145665033
AF-Q8N323-F1-model-v4	A	547.0	-1.0	120400	9606	#	0005576	#	Q8N323	0.0008380652431836	0.8326122518221927	0.0942490624608394
AF-Q9HB09-F1-model-v4	A	334.0	-1.0	83596	9606	#	0016020#0005634	0006915#1990001#0045944#2001236	Q9HB09	0.0133894231878926	0.2330884963568429	0.0970802370411048
AF-P55786-F1-model-v4	A	919.0	-1.0	#	272568	0051539#0046872#0035596	0005737	0006400	P55786	0.0066653607901174	0.4103320257598898	0.0324038473531247
AF-O94923-F1-model-v4	A	617.0	-1.0	26035	9606	0005509#0047464#0042803#0016857	0005794#0000139	0015012#0030210	O94923	0.0159423011983397	0.3043662968102666	0.0445251834570807
AF-Q8IZ07-F1-model-v4	A	590.0	-1.0	88455	9606	0140036	0005737#0005770#0048471#0005886	1905667#0002091	Q8IZ07	0.0041589503227142	0.4066417752765599	0.0693428042269768
AF-Q08380-F1-model-v4	A	585.0	-1.0	3959	9606	0005044	0072562#0062023#0070062#0005576#0005615#0016020#0031089	0007155#0006968#0007165	Q08380	0.0030281985893962	0.3823260511899835	0.1183672531842279
AF-P00747-F1-model-v4	A	810.0	-1.0	#	9615	0004175#0004252#0005102	0005615	0007596#0042730#0006508#0048771	P00747	0.0187190222576501	0.2749592200646505	0.0426178307838962
AF-Q15796-F1-model-v4	A	467.0	-1.0	4087	9606	0003682#0000987#0070410#0097718#0001228#0003700#0000981#0140297#0003690#0070411#0042802#0046872#0019902#0070412#0000978#0061629#0046332#0048156#0005160#0034713#0031625	0032444#0000785#0005737#0005829#0071144#0071142#0005654#0005634#0032991#0071141#0005667	0032924#0030325#0009653#0009952#0003180#0030154#0045165#0007182#0006351#0048701#0048617#0003203#0001706#0007369#0001701#0030073#0035556#0030324#0001707#0008285#0045892#0038092#0035265#0031016#0048340#0060039#0030513#0045893#0010718#0010628#1900224#0045944#0009791#0031053#0003184#0051098#0017015#0070723#0009749#0062009#0023019#0007183#0060395#0007179#0001657#0007352	Q15796	0.0009787326748882	0.6204675520445143	0.1729450994583095
AF-P31321-F1-model-v4	A	381.0	-1.0	5575	9606	0030552#0004862#0008603#0140678#0034236	0005952#0097546#0005829#0098978#0098686#0005771#0005886#0098794#0098685	0007611#2000480#2000463#1903367#1900273#0006468#0098693	P31321	0.0020655598066982	0.3924833833431698	0.1147276925961973
AF-Q8NCR0-F1-model-v4	A	500.0	-1.0	148789	9606	0008376#0008194	0005783#0005789#0000139#0016020	0006486#0006493	Q8NCR0	0.0010052987907019	0.5253806321796726	0.2386979447608388
AF-Q9BQS7-F1-model-v4	A	1158.0	-1.0	9843	9606	0005507#0008198#0004322#0016491	0016323#0048471#0005886	0006825#0034755#0006826	Q9BQS7	0.0078730054819364	0.3729380455060541	0.0605840753082309
AF-Q06187-F1-model-v4	A	659.0	-1.0	695	9606	0005524#0042802#0046872#0004715#0005547#0016004#0043274#0004713	0005737#0031410#0005829#0045121#0005634#0048471#0005886	0002250#0097190#0042113#0002344#0050853#0019722#0048469#0098761#0071226#0034614#1990959#0038095#0002553#0007249#0045087#0035556#0007498#0061516#0002755#0030889#0032693#0001780#0038083#0018108#0045579#0030890#0002639#0150153#0032755#0051092#1900227#0050766#1901647#0032760#0001812#0001805#0006468#0030167#0002902#0002721#0032496#0050852	Q06187	0.0041560753638295	0.4069805141038957	0.0703125681220877
AF-Q13490-F1-model-v4	A	618.0	-1.0	329	9606	0043027#0098770#0042802#0044877#0051087#0003713#0016740#0043130#0061630#0004842#0008270	0035631#0005737#0009898#0005829#0005634#0001741	0006915#0007166#0007249#0070266#0043066#0060546#1902443#0038061#0001890#0043123#1902524#1902523#1902527#0031398#0043161#0000209#0042981#0051726#0045595#0042127#2000116#0050727#0045088#0060544#1901222#0070424#2000377#0039535#0034121#0051591#0045471#0001666#0033209	Q13490	0.0160528631112668	0.3655036686518185	0.0189780962148271
AF-Q99717-F1-model-v4	A	465.0	-1.0	4090	9606	0017151#0000981#0001227#0070411#0046872#0000978#1990837#0031625	0000785#0005737#0005829#0071144#0005654#0005634#0032991#0071141	0009653#0030509#0060348#0003161#0060048#0051216#0030154#0071407#0009880#0030218#0007281#0001880#0043066#1902045#0010629#0001649#0002051#0045893#0045669#1901522#0006468#0006357#0007165#0060395#0007179#0001657	Q99717	0.0012075184030442	0.5853428573248199	0.1445283142236533
AF-Q3SY69-F1-model-v4	A	923.0	-1.0	160428	9606	0004029#0016155#0016742	0070062#0005759#0005739#0005654	0009258#0009058#0006635#0046655#0006740#0006730	Q3SY69	0.007396883446821	0.8960936138083863	0.0036496798094789
AF-Q6R6M4-F1-model-v4	A	530.0	-1.0	401447	9606	0004843#0004197	0005829#0005783#0005634	0006915#0016579#0042981#0006511	Q6R6M4	0.0182659152019967	0.6738662943961058	0.0029282444105804
AF-P26599-F1-model-v4	A	531.0	-1.0	5725	9606	0003677#0003729#0008187#0036002#0003723	0070062#0016020#0005730#0005654#0005634	0075522#0006397#0048025#0051148#0045665#0033119#0022008#0070886#0035307#0045944#0000381#0045595#0043484#0008380	P26599	0.035405354601956	0.5617520813598751	0.0007298270463003
AF-Q8N6K7-F1-model-v4	A	520.0	-1.0	154075	9606	#	#	#	Q8N6K7	0.0279964746758983	0.2670729164674553	0.0133138831004895
AF-Q86V97-F1-model-v4	A	674.0	-1.0	89890	9606	#	0031463#0005737#0005829#0005634	0009968#0043161#0070936#0035020#0006986	Q86V97	0.0012854873772286	0.8810787986690161	0.0386659655318466
AF-Q92935-F1-model-v4	A	676.0	-1.0	2134	9606	0008375#0050508#0015020	0005789#0005794	0015012#0006486#0001501	Q92935	0.0044966148698388	0.4013889422564591	0.0736678509011601
AF-P07992-F1-model-v4	A	297.0	-1.0	2067	9606	0003684#1990841#0003697#0001094	0000781#0005737#0070522#0005654#0000109#0000110	0008283#0008340#0006281#0006303#0048568#0048009#0036297#0045190#0008584#0006312#0035264#1905765#0032205#0006289#0048477#1904431#0060261#0035166#0000720#0090399#0046686#0035902#0007584#0006979#0009744#0010165#0007283#0006949#0090656#0061819#0009650#0070914	P07992	0.0005522051460263	0.7022417416068981	0.2948961267842704
AF-Q06278-F1-model-v4	A	1338.0	-1.0	100720210	10141	0051537#0004031#0071949#0050660#0005506#0043546#0051287#0042803	0005829	0006629#0006805	Q06278	0.0053110211746227	0.3392516307311249	0.1503652472933854
AF-Q9H9S5-F1-model-v4	A	495.0	-1.0	79147	9606	0002162#0042802#0046872#0016780	0005829#0005615#0005794#0000139#0005654#0005791#0042383	0007420#0051674#0035269#0016485#0051262#0043403	Q9H9S5	0.0006494987056368	0.6610691570349373	0.3097514409214357
AF-Q969P6-F1-model-v4	A	601.0	-1.0	116447	9606	0003677#0003917	0005694#0042645#0005739#0005654	0006260#0006265	Q969P6	0.013756600397571	0.2859612526944377	0.0847192952571229
AF-P35858-F1-model-v4	A	605.0	-1.0	3483	9606	0005520	0070062#0031012#0005576#0005615#0042567	0007155#0007165	P35858	0.0179343722085405	0.6816751544493855	0.0036496798094789
AF-Q14147-F1-model-v4	A	1143.0	-1.0	9704	9606	0005524#0016887#0004386#0044877#0003723#0003724	0016020	2000623#0000956#0000184#0042327	Q14147	0.0129281174609234	1.012413736311707	0.0
AF-P0DPD6-F1-model-v4	A	811.0	-1.0	281134	9913	0046872#0004222	0030659#0000139#0005886#0030658	0007420#0010002#0007507#0016486#0016485	P0DPD6	0.0282907570871512	0.5892229258755317	0.0014597092068022
AF-P0CF97-F1-model-v4	A	657.0	-1.0	285550	9606	#	#	#	P0CF97	0.0363558497108146	0.2356953160936439	0.0087590123987277
AF-Q8IVL6-F1-model-v4	A	736.0	-1.0	10536	9606	0005506#0031418#0019797	1902494#0005783	0032964#0032963#0008285#0017185	Q8IVL6	0.0186952119674824	0.3504742488163603	0.0204377723355742
AF-Q8WTU0-F1-model-v4	A	396.0	-1.0	539082	9913	0004190	#	0072711#0010498#0097752#0031647	Q8WTU0	0.0047689515026682	0.8541888038082031	0.0058736968826307
AF-Q8N3Y3-F1-model-v4	A	721.0	-1.0	120071	9606	0015020#0030145#0035252#0042285	0005794#0000139	0046716#0006493#0035269	Q8N3Y3	0.0098372421074526	0.3649341297131953	0.0694769169631865
AF-Q9GZT8-F1-model-v4	A	377.0	-1.0	60491	9606	0042802#0061629	0005737#0005739#0005634	0000122#0030182#0045893	Q9GZT8	0.0007659669805724	0.7155107192118026	0.2557286090305555
AF-Q2TBF2-F1-model-v4	A	565.0	-1.0	9671	9606	0008146	0000139	#	Q2TBF2	0.0118806807389373	0.3799188147242717	0.0430653698396612
AF-Q68CQ4-F1-model-v4	A	756.0	-1.0	27042	9606	0003723#0019843#0034511	0005730#0005654#0032040	0048568#0000462#0040019#0030163#0031648#1902570	Q68CQ4	0.0069632518079613	0.3458870047399824	0.1167877305104161
AF-P49759-F1-model-v4	A	484.0	-1.0	#	451804	0008422#0102483	0005576	0030245	P49759	0.0243577502365445	0.6972400852221597	0.0014597092068022
AF-P58335-F1-model-v4	A	489.0	-1.0	118429	9606	0046872#0004888	0009986#0005789#0010008#0005576#0005886	1901998	P58335	0.00154062355089	1.38041115793177	0.0014597092068022
AF-Q9Y6F1-F1-model-v4	A	533.0	-1.0	10039	9606	0003824#0140294#0003950#0140806#0140804#1990404#0140807#0016779	0005814#0005737#0045171#0016604#0005730#0005654#0035861	0030592#0006302#0045829#1905662#0051106#2001034#0070213#1990166#0060236#0000723	Q9Y6F1	0.00062010393978	0.7613602054866302	0.2465881593411327
AF-A8K5M9-F1-model-v4	A	175.0	-1.0	#	9606	0031267	0005737#0005856#0005739#0005886	0030838#0031274#0008360#0007266	A8K5M9	0.0043386042434567	0.302644932396351	0.3022814889156082
AF-Q9H0J9-F1-model-v4	A	701.0	-1.0	64761	9606	0046872#0003950#0140803#1990404#0016779#0003723	0005634	0070213	Q9H0J9	0.001453696546952	0.4016809211134656	0.1986000504091436
AF-Q9UL40-F1-model-v4	A	294.0	-1.0	23567	9606	0003725#0019899#0035198#0003723#0008270	0005737#0005730#0005654#0005634	#	Q9UL40	0.0116691156424553	0.271887777930523	0.1454848740897429
AF-P06396-F1-model-v4	A	782.0	-1.0	535077	9913	0051015#0046872#0005546	0015629#0005737#0005615	0051014#0008154#0051016#0030031#0007417#0060271	P06396	0.0058384681367537	0.3756774388792642	0.1138212479791738
AF-Q00973-F1-model-v4	A	533.0	-1.0	2583	9606	0003947#0008376	0005794#0000139#0016020	0005975#0008340#0001574#0006687#0060173#0030259#0019915#0061744#0021675#0007283#0007033	Q00973	0.0014608656967928	0.549250497181849	0.130363252467047
AF-P11150-F1-model-v4	A	499.0	-1.0	3990	9606	0052740#0034185#0008201#0004465#0030169#0004622#0102545#0052739#0008970#0004620#0004806	0005788#0005576#0005615#0034364	0042632#0008203#0034382#0006633#0034375#0034373#0034374#0034638#0043691#0019433#0070328#0034372	P11150	0.0005666494315591	0.7433742464910483	0.2900187997113126
AF-Q8IUF8-F1-model-v4	A	465.0	-1.0	540466	9913	0051864#0032453#0046872	0005730	0042254	Q8IUF8	0.0006149378904551	0.7746891299923061	0.2661737836891764
AF-Q9BSQ5-F1-model-v4	A	444.0	-1.0	83605	9606	#	0005737#0005739#0032991	0060837#0045216#0001885#0061154#0003158#0007507#0001701#0048839#0007229#0035264#0060039#0045765#0051403#0001570#0048845	Q9BSQ5	0.0189337593920729	0.7560990643603023	0.0021896458253802
AF-Q9UKJ1-F1-model-v4	A	303.0	-1.0	29992	9606	0042288	0070062#0005886	0007165	Q9UKJ1	0.0192106137655452	0.8468856597847987	0.0007307814170889
AF-Q16671-F1-model-v4	A	573.0	-1.0	269	9606	1990272#0005524#0042562#0046872#0042803#0005024#0005026	0005886#0043235	1990262#0001568#0030509#0071363#0008585#0008584#0001880#0060389#0006468#0007548#0007179	Q16671	0.0069810154274683	0.3874396181007234	0.0745098508994681
AF-Q9NXZ2-F1-model-v4	A	648.0	-1.0	55510	9606	0005524#0016887#0003723#0003724	#	#	Q9NXZ2	0.0068749269389316	0.3454653298914256	0.1437950563327696
AF-O43781-F1-model-v4	A	588.0	-1.0	427864	9031	0005524#0000287#0030145#0106310#0004674#0004712#0004713	0005737#0005856#0005634	0042771#0018105#0018107#0045725#0006468	O43781	0.0247050012428382	0.693574852836698	0.0014620968756575
AF-Q9Y6M1-F1-model-v4	A	599.0	-1.0	10644	9606	0003730#0048027#1990247#0003723#0045182#0090079	0005737#0010494#0005856#0005829#0005634#0000932	0009653#0106106#0070934#0097009#0051028#0017148#0007399#0001817#0010468	Q9Y6M1	0.0184854668916564	0.3013676619548999	0.0627735967823235
AF-Q07869-F1-model-v4	A	468.0	-1.0	5465	9606	0003677#0001216#0001228#0003700#0000981#0140297#0001227#0008289#0097371#0031435#0051525#0004879#0003707#0019902#0019904#0044877#0000978#0061629#0043565#0001223#0031624#0008270	0000785#0005654#0005634	0035095#0030154#0009267#0032922#0070166#0008544#0006631#0006094#0007507#0009755#0042157#0032099#0045776#0061052#0010887#1900016#0045820#1903944#0050728#1903038#0010745#1902894#1901215#0032091#0051898#1903427#0010891#2000272#0000122#0030512#2001171#0045893#0032000#0045923#0046321#0045722#0046889#0045944#1904189#0010565#0042752#0019217#2000191#0045471#0001666#0032868#0042060	Q07869	0.0227796564157454	0.6314413059041731	0.0029282444105804
AF-P0CB48-F1-model-v4	A	400.0	-1.0	#	9606	0001164#0001181	0005634	0045943#0006360	P0CB48	0.0295728187943925	0.2888224626536086	0.0246822773765587
AF-P0C860-F1-model-v4	A	447.0	-1.0	#	9606	#	0072487#0035267#0005634	0006325#0043968#0043984#0006355	P0C860	0.0098060396594932	0.906028354725078	0.0036630800678474
AF-Q96HU1-F1-model-v4	A	749.0	-1.0	27352	9606	0005096#0031267	0005829#0005921	0090630#0007049#0048227#0043547#0045732#0032486#0051726#0032483	Q96HU1	0.0433068993872395	0.3529076559256336	0.0051358048547096
AF-P54646-F1-model-v4	A	552.0	-1.0	5563	9606	0050405#0047322#0004679#0005524#0003682#0140823#0046872#0004672#0106310#0004674#0004712	0030424#0010494#0005829#0030425#0005794#0043025#0016607#0005654#0031588#0005634	0006914#0071277#0042149#0071333#0031669#0034599#0071380#0071466#0006695#0097009#0006633#0055089#0042593#0035556#0008610#1905691#0043066#0010629#1903944#0032007#1904428#0010508#0045821#0016239#2000758#1903829#1990044#0006468#0042752#0016241#0070507#0062028#0014850#0048511#0007165#0016055	P54646	0.0055536383637247	0.4101791672244688	0.0770439234728341
AF-Q9Y6Y0-F1-model-v4	A	642.0	-1.0	387591	7955	#	0005737#0005856#0005634	#	Q9Y6Y0	0.0154409167621084	0.2806193272508653	0.1072992501854066
AF-P23743-F1-model-v4	A	735.0	-1.0	1606	9606	0005524#0004143#0005509#0016301#0008289#0005543	0005829#0016020#0005886	0046339#0046486#0035556#0046834#0006654#0030168#0007205	P23743	0.012270251524278	0.3757050994484794	0.0603716916996117
AF-Q8NFW8-F1-model-v4	A	434.0	-1.0	55907	9606	0008781	0016020#0005654#0005634	0006054	Q8NFW8	0.000984663450954	0.7154886237745318	0.228699704072582
AF-Q9Y4C4-F1-model-v4	A	1052.0	-1.0	9258	9606	0005525#0051721#0031625	0005737	0030218#0006954#0045087#0050728#0035308#1900181#0034136#0034144#0070374#0046330#1900745#0051897#0034137#0043030#0034121#0007165	Q9Y4C4	0.0093181182274901	0.8528614449912669	0.0051094444648316
AF-Q9UQF0-F1-model-v4	A	538.0	-1.0	105221760	9595	#	0005886	0006949	Q9UQF0	0.0032671037263292	1.1107098582292103	0.0043792969344855
AF-Q13505-F1-model-v4	A	466.0	-1.0	4580	9606	#	0005737#0016020#0140275#0005741#0001401	0007007#0007595#0007005#0045040	Q13505	0.0149229077133933	0.848705314460637	0.0029282444105804
AF-P58317-F1-model-v4	A	390.0	-1.0	7675	9606	0000981#0046872#0000978	0005634	0006357	P58317	0.0309328761137844	0.357008255337099	0.0066130905937114
AF-Q9Y6W6-F1-model-v4	A	482.0	-1.0	541175	9913	0008432#0033549#0033550#0017017#0048273#0017018#0008330	0005737#0005829#0005654	0010633#0050680#1905042#0070373#0043508#1903753#0044387#0060266#0048709#0035970#1990264#0045591#0002819#0090335#0032496#0051403	Q9Y6W6	0.0102189676893938	0.3813399413182545	0.0711493829927376
AF-P16885-F1-model-v4	A	1265.0	-1.0	5336	9606	0004435#0004629#0140031#0001784#0019901#1990782#0097110	0005737#0005829#0070062#0097708#0045121#0048471#0005886#0032587	0032237#0061760#0030183#0050853#0019722#0001775#0071277#1990858#0071396#0038095#0002316#0032959#0035556#0031663#0002281#0043069#0006661#0048015#0009395#0030168#0050850#1902808#0002732#0051091#0010634#0010628#1903721#0032733#0032735#0032743#0032747#0032755#0060907#0043410#0150078#0051092#1900227#0050731#0060100#1903428#0002092#0032760#0032481#0012501#0070884#0043122#0019216#0051209#0048678#0001878…	P16885	0.0005764916827369	0.9201357759496492	0.1562043815098039
AF-Q96JF0-F1-model-v4	A	529.0	-1.0	84620	9606	0003835	0005794#0032580#0000139	0009311#0006486#0097503	Q96JF0	0.0192670751405345	0.6687421381819227	0.0043792969344855
AF-O15499-F1-model-v4	A	205.0	-1.0	2928	9606	0003677#0003700#0000981#0000978#0043565#1990837	0000785#0005634	0009653#0006357	O15499	0.0078975138284695	0.285805507681502	0.2779849214617771
AF-O43462-F1-model-v4	A	519.0	-1.0	533134	9913	0046872#0004222	0005737#0016020	0070977#0008203#0031293#0051091#1990440#1905897	O43462	0.0203118396370677	0.5783341826575932	0.0051094444648316
AF-P17028-F1-model-v4	A	368.0	-1.0	1024736; 72533945	623	0004519#0019843	#	#	P17028	0.0200307785797984	0.3698785044098523	0.0208645945567758
AF-P31751-F1-model-v4	A	481.0	-1.0	208	9606	0005524#0046872#0140677#0106310#0004674	0005938#0005829#0005769#0043231#0005654#0005634#0005886#0032991#0032587	0090630#0008643#0071486#0032869#0045444#0006006#0005978#0008286#0065002#0035556#0060644#0043066#0010748#0018105#0032287#0030335#2000147#0008284#0032000#0046326#0010907#0045725#0010918#0001934#0090314#0031340#0072659#0036211#0051726#0030334#0006417#0097473#0007165	P31751	0.0008326141792367	0.8478724922054327	0.1810346730489735
AF-O43847-F1-model-v4	A	1151.0	-1.0	4898	9606	0048408#0046872#0004222	0009986#0005829#0030425#0005739	0120163#0050772#0051044#0031643#0006508#0052548	O43847	0.0107016569893816	0.3225435203604602	0.1489048727530237
AF-P49619-F1-model-v4	A	791.0	-1.0	1608	9606	0005524#0004143#0005509#0008289	0005856#0005829#0016020#0005886	0046339#0046486#0035556#0046834#0090038#0048666#0006654#0030168#0007205#0050773	P49619	0.0159610738511085	0.2723905271309142	0.1255468052397776
AF-Q8NFJ9-F1-model-v4	A	593.0	-1.0	582	9606	0005113#0051219#0061629#0005119	0005930#0034464#0034451#0005813#0060170#0005829#0031514	0030534#0048854#0051216#0044255#0021987#0060271#0016358#0045444#0009566#0043001#0021766#0042445#0000226#0061351#0001764#1905515#0042048#0045494#0008594#0061512#0060296#0007608#0021756#0021591#0007601	Q8NFJ9	0.0090715659640463	0.9358340127407864	0.0043989330665894
AF-P0CH99-F1-model-v4	A	300.0	-1.0	728957	9606	0001227#0046872#0000977	0005634	0000122	P0CH99	0.0176487420901163	0.2617255625212317	0.1201962945629606
AF-O43791-F1-model-v4	A	374.0	-1.0	779391	8355	#	0031463#0016607#0005634	0043161#0016567	O43791	0.0014466300245695	0.4633799280230284	0.2431944905478436
AF-P38435-F1-model-v4	A	758.0	-1.0	2677	9606	0008488#0019842	0005789#0016020	0007596#0017187#0036211#0042373	P38435	0.0234415219137858	0.3445129052940983	0.0277572859037011
AF-Q8NBF2-F1-model-v4	A	726.0	-1.0	534327	9913	#	0005829	#	Q8NBF2	0.0186607793718634	0.3698822581182221	0.0378787774827127
AF-Q7L190-F1-model-v4	A	304.0	-1.0	55211	9606	0003682	0005654#0005634	0060484#0048731	Q7L190	0.0215362411844736	0.7981960810536881	0.0014620968756575
AF-Q9H7Z6-F1-model-v4	A	458.0	-1.0	84148	9606	0019899#0046972#0046872#0061629#0003713#0003712	0000123#0000776#0071339#0072487#0044545#0016363#0005654#0005634	0043984#0043981#0043982#0030099#0045892#0022008#0045893#0051571#0045944#0010506#1900095	Q9H7Z6	0.000491930881352	0.8531769475422638	0.2803741353843718
AF-Q8WTU2-F1-model-v4	A	575.0	-1.0	136853	9606	0005044	0005576#0016020	#	Q8WTU2	0.0476054763979362	0.4979827922682326	0.002194902533056
AF-Q3SY52-F1-model-v4	A	487.0	-1.0	284307	9606	0000981#0046872#0000978	0005634	0006357	Q3SY52	0.0153538895981525	0.7914530535462142	0.0043989330665894
AF-Q9Y6K8-F1-model-v4	A	562.0	-1.0	26289	9606	0004017#0005524#0004550	0034451#0005737#0005829	0006172#0046034#0006173#0009142#0016310#0009220	Q9Y6K8	0.0306702186698679	0.2625864225196804	0.0481749154992192
AF-P12956-F1-model-v4	A	609.0	-1.0	#	10244	0005524#0046872#0004797	#	0071897#0016310	P12956	0.0076624631291829	0.7837192769640933	0.0073530278154354
AF-Q9UK28-F1-model-v4	A	342.0	-1.0	507157	9913	#	0000139	0001658	Q9UK28	0.0154469212247329	1.03748475348097	0.0007307814170889
AF-P23378-F1-model-v4	A	1020.0	-1.0	880606	208964	0016594#0004375#0030170	0005829#0005960	0019464	P23378	0.0149135383081754	0.3847685063788151	0.052554868726995
AF-Q96RU8-F1-model-v4	A	372.0	-1.0	10221	9606	0031434#0004860#0061629#0031625#0055106	0005737#0005829#0005634	0007254#0043433#0031665#0045659#0006469#0014912#0048662#0045645#0045651#0032436#0043405#0032496	Q96RU8	0.0006887650166153	0.9543452996219198	0.156118378599569
AF-Q7LFX5-F1-model-v4	A	561.0	-1.0	51363	9606	0050656#0050659	0000139#0016020	0030206#0019319	Q7LFX5	0.019991283709114	0.4998661195182102	0.0066130905937114
AF-Q9H1B5-F1-model-v4	A	865.0	-1.0	493990	9615	0000287#0030145#0030158	0005615#0000139	0030206#0050650#0015012#0030210	Q9H1B5	0.007347620372048	0.3541986630002807	0.1948908108919698
AF-P29597-F1-model-v4	A	1187.0	-1.0	#	6238	0005524#0106310#0004674	0005737#0016020#0005634	0009792#0018105#0006468#0050684#0000245	P29597	0.0014625206698525	0.6851511778983178	0.1423353966321134
AF-Q9NRM6-F1-model-v4	A	502.0	-1.0	55540	9606	0004896#0030368	0005576#0043231#0016020#0005886	0006952#0001558	Q9NRM6	0.0012521864698328	0.8590968062631053	0.1012863867690643
AF-P49005-F1-model-v4	A	469.0	-1.0	281991	9913	0003677	0043625	0071897#0006281#0006271	P49005	0.000487405236194	0.954115791874736	0.223214581067924
AF-Q99988-F1-model-v4	A	308.0	-1.0	9518	9606	0005125#0008083#0042803	0005737#0070062#0005576#0005615#0005794#0005634	0007267#0035860#0060400#0040015#0043410#1901741#0010862#0051897#0002023#0007165#0060395#0007179	Q99988	0.000872637276915	0.7421312456563683	0.3185757809955751
AF-Q9Y243-F1-model-v4	A	479.0	-1.0	10000	9606	0005524#0004672#0106310#0004674	0005737#0016020#0005634	0048854#0048873#0035556#0000002#2000773#0018105#0045766#1905653#0043536#0090050#0045793#0001938#0032008#1905564#0006468#0007165	Q9Y243	0.0010284113147602	0.8710581063639715	0.1416666910534196
AF-P58215-F1-model-v4	A	753.0	-1.0	84695	9606	0005507#0001968#0004720#0005044	0062023#0005737#0005576#0005615#0016020#0005634	0030199#0001837#1905590#0006954#0030324#0045892#2000329#0018057#2001046#0060021#0061053#0021510	P58215	0.0288339118539701	0.3418555879857743	0.0269866903238209
AF-Q9HCG7-F1-model-v4	A	927.0	-1.0	57704	9606	0008422#0004336#0004348#0046527#0050295	0005829#0005789#0000139#0016020#0005886#0005790	0008206#0005975#0007417#0021954#0008203#0006680#0016139#0006687#0030259#0030833#0097035#0031113	Q9HCG7	0.0126099460992776	0.3811626988409722	0.0781018927757748
AF-O95786-F1-model-v4	A	925.0	-1.0	23586	9606	0005524#0016887#0003690#0003725#0005525#0042802#0038187#0003724#0003727#0031625#0008270	0015629#0005923#0005737#0005829#1990904#0032587	0140374#0071360#0002753#0051607#0009597#0010467#0045087#0002230#0051091#0010628#0032725#0032727#0032728#0032755#0032757#0002735#0060760#0045944#0032760#0030334#0034344#0043330#0009615#0039529	O95786	0.0227482627558627	0.3402059618599238	0.0467149921820611
AF-Q5JRX3-F1-model-v4	A	1037.0	-1.0	10531	9606	0008047#0004222#0008237#0008270	0005759#0005739	0016485#0006626#0006508	Q5JRX3	0.00968095888824	0.3885364569412384	0.0970802370411048
AF-Q9NXT0-F1-model-v4	A	402.0	-1.0	54807	9606	0000981#0046872#0000978	0005634	0006357	Q9NXT0	0.0248632114357934	0.7238090863278706	0.0036496798094789
AF-Q14697-F1-model-v4	A	944.0	-1.0	23193	9606	0090599#0030246#0033919#0003723	0005788#0070062#0017177#0005794#0043231#0042470#0016020	0005975#0006491	Q14697	0.0118369675978816	0.3896810805276541	0.0812944145256238
AF-Q6ZN28-F1-model-v4	A	852.0	-1.0	346389	9606	0008083	0005737#0005739#0005634	0051781#0045944	Q6ZN28	0.0007933934922803	0.9602023866553976	0.17445227210315
AF-P08697-F1-model-v4	A	491.0	-1.0	282522	9913	0002020#0042803#0004867	0009986#0005615#0005577	0006953#0048514#0030199#0002034#0010951#0051918#0010757#0045597#0032967#0070374#0046330#0048661#0051496#0045944#0071636	P08697	0.0013460798226337	0.7752991904263518	0.1445283142236533
AF-Q13087-F1-model-v4	A	525.0	-1.0	64714	9606	0015036#0003756#0015035#0005496	0005783#0005788	0070527#0006457#0034975#0006621#0034976	Q13087	0.0009416308569623	0.8803674473368317	0.2199467857211037
AF-Q15036-F1-model-v4	A	470.0	-1.0	89958	9606	#	0045179#0043296#0016324#0005923#0005829#0005730#0005654	0000132#1904777#0008284#0090175#0098725	Q15036	0.0009525378318475	1.0144448249539424	0.112013220624304
AF-Q9H489-F1-model-v4	A	355.0	-1.0	#	9606	0003682#0042393	0000785#0005634	0006334	Q9H489	0.0256069596593166	0.8093703355081205	0.0021896458253802
AF-P51795-F1-model-v4	A	816.0	-1.0	1184	9606	0015297#0005524#0042802#0005247	0045177#0005829#0005769#0010008#0005794#0000139#0005765#0016020#0005886#0008021	0006821#0006897#0034220#0003014	P51795	0.0315856887934118	0.615742586401641	0.0043792969344855
AF-Q01432-F1-model-v4	A	767.0	-1.0	272	9606	0003876#0046872	0005829#0005576#1904813#0034774	0006196#0046033#0006188#0032264	Q01432	0.0212709500832342	0.6139691501263835	0.0065694124035411
AF-Q96LQ0-F1-model-v4	A	422.0	-1.0	145376	9606	0019902#0004864	#	0010923	Q96LQ0	0.0466167760170973	0.6955350350181362	0.0021896458253802
AF-Q8TA94-F1-model-v4	A	476.0	-1.0	147837	9606	0000981#0046872#0000977	0005634	0006357	Q8TA94	0.0184985116171569	0.7677687493495906	0.0051358048547096
AF-Q06203-F1-model-v4	A	517.0	-1.0	5471	9606	0051539#0004044#0046872	0005829	0044208#0006189#0097294#0006541#0006177#0009113#0006164	Q06203	0.0007847011730247	1.0171423118081655	0.1580726629625284
AF-Q6IPX1-F1-model-v4	A	549.0	-1.0	101060321; 414060; 729873	9606	0005096	0005886	0090630	Q6IPX1	0.0210229685286514	0.5706295212547947	0.0072992307962134
AF-Q8IYR2-F1-model-v4	A	804.0	-1.0	114826	9606	0042826#0046872#0008168	0005737#0005634	0007507#0032259	Q8IYR2	0.0317468871874511	0.0779845456728259	0.1012863867690643
AF-Q3MJ62-F1-model-v4	A	389.0	-1.0	222696	9606	0000981#0046872#0000978#1990837	0005634	0006357	Q3MJ62	0.0180949386551525	0.3309669328452208	0.1156354068678819
AF-Q9NPH2-F1-model-v4	A	558.0	-1.0	51477	9606	0004512	0005737#0005829	0006021#0008654	Q9NPH2	0.0014003501233505	0.8120559963170818	0.1312966452446498
AF-O60476-F1-model-v4	A	641.0	-1.0	10905	9606	0005509#0004571	0005783#0070062#0005794#0000139#0016020	0005975#1904381#0048286#1904382#0006491#0006486#0007585	O60476	0.0216356192327804	0.5899610968518371	0.0066130905937114
AF-Q96K49-F1-model-v4	A	555.0	-1.0	84910	9606	#	0005829#0005794#0000139#0016020	0042147	Q96K49	0.0217796251293592	0.896329874820208	0.0021896458253802
AF-P63252-F1-model-v4	A	427.0	-1.0	538479	9913	0005242	0016020#0005886	1990573#0006813#0051289#0034765	P63252	0.0011139312272574	0.9612357902425984	0.1156354068678819
AF-Q9UBS4-F1-model-v4	A	358.0	-1.0	506316	9913	0051787#0005102#0051082	0005783#0005788#0005615#0005634#0101031	0016556#0050768#0032781#0006457#0051604	Q9UBS4	0.0012841769643514	0.7653016039112672	0.2342341413527844
AF-Q9BWW7-F1-model-v4	A	348.0	-1.0	83482	9606	0003700#0000981#0001227#0046872#0000978#0000977#0043565#1990837	0016604	0000122#0006355#2001222	Q9BWW7	0.0322301004625035	0.3536761022243244	0.0324038473531247
AF-A8MX76-F1-model-v4	A	684.0	-1.0	440854	9606	0005509#0004198	0005737	0006508	A8MX76	0.0014757189454351	0.7196796300821401	0.1590527016415781
AF-P34903-F1-model-v4	A	492.0	-1.0	282237	9913	0004890#0022851#0005237	0034707#0032590#1902711#0043005#0098794#0045211#0045202	1902476#0007214#0060078#0051932	P34903	0.0059872197658675	1.2168860556842804	0.0036630800678474
AF-O43155-F1-model-v4	A	660.0	-1.0	23768	9606	0045499#0005104#0030674	0005911#0005789#0070062#0031012#0005615#0005925#0043005#0005886#0045202	0007411#0071711#0061343#0008543#0003007#0051965#2001222	O43155	0.0102894800970482	0.9270821471776116	0.0065694124035411
AF-O95460-F1-model-v4	A	622.0	-1.0	8785	9606	0005509	0062023#0005576#0120216	0030198	O95460	0.0060242992414484	1.3462844424931355	0.002194902533056
AF-Q96GY3-F1-model-v4	A	246.0	-1.0	55957	9606	#	0031523#0005654#0017053	0000122	Q96GY3	0.0174942591869776	0.367483089749684	0.0942490624608394
AF-Q9BSL1-F1-model-v4	A	405.0	-1.0	10422	9606	0031593#0070628	0005829#0070062#0005794#0005886#0000151	0051604#0016567	Q9BSL1	0.0360087015046594	0.2903506388698395	0.0603716916996117
AF-O60304-F1-model-v4	A	480.0	-1.0	26048	9606	0000981#0046872#0000978	0005634	0006357	O60304	0.022337997121235	0.8928970422255762	0.002194902533056
AF-Q96HY7-F1-model-v4	A	919.0	-1.0	494076	7955	0004591#0030976	0005739	0006096#0006099	Q96HY7	0.0126003266010438	0.3946896918971635	0.0951239129512884
AF-P57764-F1-model-v4	A	484.0	-1.0	79792	9606	1901612#0070300#0005546#0070273#0001786#0022829	0005829#0005576#0005615#1904813#0016020#0031966#0072559#0005654#0005886#0035580#1904724	0031668#0042742#0050829#0050830#0006954#0045087#0046931#0050729#0032731#0032732#0032741#0051260#0009306#0070269	P57764	0.0008424222004779	0.8932303534577426	0.2998104879513312
AF-P59910-F1-model-v4	A	316.0	-1.0	374407	9606	0051087#0051082	0005930#0005829#0031514#0097224#0036126	1904158#0051085	P59910	0.0004274977207783	0.8893051103666805	0.4652406860676175
AF-P27694-F1-model-v4	A	616.0	-1.0	417563	9031	0003684#0046872#0003697#0043047	0005662#0005654#0005634#0016605	0006260#0000724#0051321#0006289#0034502#0007004	P27694	0.016067864864492	0.733363844194262	0.0072992307962134
AF-A8MPY1-F1-model-v4	A	467.0	-1.0	200959	9606	0005254#0005230#0004890#0030594	0034707#1902711#0043005#0005886#0045211#0045202	0007268#1902476#0007214	A8MPY1	0.0051580593314727	1.3361823966358162	0.0036496798094789
AF-Q53FZ2-F1-model-v4	A	586.0	-1.0	6296	9606	0005524#0047760#0015645#0004321#0046872#0043759#0018729#0050218	0005759#0005739	0006637#0042632#0006633#0008217	Q53FZ2	0.0010035877006849	0.8887341442286787	0.2420674935610343
AF-P28288-F1-model-v4	A	659.0	-1.0	5825	9606	0140359#0047617#0005524#0016887#0042626#0005324#0042803#0043621	0005829#0043231#0016020#0005739#0005782#0005778#0005777	0015721#0006699#0006635#0006633#0015910#0007031#1903512#0014070#0009410#0042760#0000038	P28288	0.0512606676837093	0.8229740311248577	0.0007307814170889
AF-P06681-F1-model-v4	A	752.0	-1.0	#	9595	0046872#0004252	0005601	0006956#0006958#0045087#0006508#0009617	P06681	0.006120274151455	0.3941766075744552	0.2243075415760307
AF-Q99675-F1-model-v4	A	332.0	-1.0	10668	9606	0046872	0005783#0043231#0005654	0007049#0030308#0008285#0051726	Q99675	0.0012229434132146	0.7257734952874587	0.3457760617909846
AF-Q8N1L9-F1-model-v4	A	274.0	-1.0	116071	9606	0000981#0000978	0000785#0005634#0090575	0042832#0140467#0043011#0006357	Q8N1L9	0.0183724253604754	1.1804769383149671	0.0
AF-Q6J4K2-F1-model-v4	A	584.0	-1.0	80024	9606	0015368#0005432#0086038#0042803	0016020#0030061#0005743#0031966#0005886#0042383	0099093#0042593#0006874#0051560#0006851#0006811#0086036#0051480#0050796#1901623#2001256#0050896	Q6J4K2	0.0829648135482008	0.7328183411293563	0.0014597092068022
AF-Q969Y0-F1-model-v4	A	559.0	-1.0	532838	9913	#	0005576	#	Q969Y0	0.0009308357572448	0.8603323480767775	0.3160424853180514
AF-O00330-F1-model-v4	A	501.0	-1.0	8050	9606	0016746	0005759#0005967#0005739#0045254	0006086	O00330	0.0226472627043293	0.930599696920914	0.002194902533056
AF-Q9NYK6-F1-model-v4	A	297.0	-1.0	54149	9606	#	#	0021895#0060999	Q9NYK6	0.0341348560910103	0.3558371531239613	0.0410335958026029
AF-Q7Z7J5-F1-model-v4	A	298.0	-1.0	151871	9606	0003682	0005654#0005634	0048731	Q7Z7J5	0.0185722947993272	0.3580998070162137	0.1093117061739596
AF-Q5RL73-F1-model-v4	A	367.0	-1.0	505408	9913	0003723	0005654#0005681	0006397#0008380	Q5RL73	0.0219385068357779	0.9546690237559236	0.0021896458253802
AF-P54578-F1-model-v4	A	494.0	-1.0	505106	9913	0004843#0070628	0005737#0005886#0000502	0045087#0043161#0016579#0061136	P54578	0.0012978029408596	0.9415187688291294	0.1285009290470284
AF-Q16581-F1-model-v4	A	482.0	-1.0	100379246	10141	0004876#0004930	0005886	0006935#0045766#0051482#0010759#0090023#0010575	Q16581	0.0251508530766474	0.8826214079064394	0.0029196362453518
AF-Q8NHX9-F1-model-v4	A	752.0	-1.0	219931	9606	0005262#0042802#0097682#0015280#0072345#0080025#0019901#0005245	0005829#0036020#0010008#0031902#0005765#0005764#0033162	0019722#0075509#0090117#0006874#0051452#0007040#0034220#0048086#0019065#0010506#0017157#0034765#0033280#0006939#0035725	Q8NHX9	0.0852881637003503	0.7464610816926456	0.0014597092068022
AF-Q8TBX8-F1-model-v4	A	421.0	-1.0	540005	9913	0016308#0016309#0005524#0042802	0005776#0005829#0005783#0005654#0005886	1902635#0090217#0046627#0046854#0016310#2000786	Q8TBX8	0.0007952925657028	0.9326757704708584	0.357779958722014
AF-Q8N987-F1-model-v4	A	351.0	-1.0	64168	9606	0005509#0042802	0005737#0005829#0005654	0001835#0042984	Q8N987	0.0241358677114349	0.3274286563719515	0.0951239129512884
AF-Q9HB96-F1-model-v4	A	536.0	-1.0	2178	9606	#	0005813#0000785#0005694#0043240#0005654#0005634	0036297#0006513	Q9HB96	0.0304750293859107	0.3250925283867982	0.0729927817404325
AF-O95561-F1-model-v4	A	183.0	-1.0	92346	9606	#	#	#	O95561	0.0155769003990643	0.3695751151100139	0.1445283142236533
AF-Q86X67-F1-model-v4	A	352.0	-1.0	25961	9606	0046872#0000210#0035529#0016462	0005759#0005739	0006734#0006742#0015949	Q86X67	0.0006789538826463	0.9373171207132832	0.4421053954695855
AF-P19113-F1-model-v4	A	662.0	-1.0	515950	9913	0004398#0030170	0005737	0042423#0001694#0006548	P19113	0.0132905499084616	0.3705295960191161	0.1861315485044292
AF-P31267-F1-model-v4	A	233.0	-1.0	3203	9606	0000981#0000978#1990837	0000785#0016607#0005654#0005634	0009952#0048706#0006357	P31267	0.0187291558380915	0.8244299586234227	0.0058736968826307
AF-Q96MR7-F1-model-v4	A	158.0	-1.0	#	9606	#	#	#	Q96MR7	0.0182590358566962	0.2581076814133577	0.3326849711230111
AF-P49910-F1-model-v4	A	485.0	-1.0	7718	9606	0000981#0046872#0000978	0005634	0006357	P49910	0.0227232109903158	0.7378615695871076	0.0058736968826307
AF-P24046-F1-model-v4	A	479.0	-1.0	8572296	6238	#	0005576	0007218	P24046	0.0006404169946904	1.2628539536668333	0.1138212479791738
AF-P59826-F1-model-v4	A	476.0	-1.0	359710	9606	0008289	0005737#0005576	0045087	P59826	0.0011642100342371	0.8511072594849817	0.2936735267766412
AF-Q9HAH1-F1-model-v4	A	456.0	-1.0	#	9606	0001227#0046872#0000977	0005634	0000122	Q9HAH1	0.011420427913326	1.2388921349778528	0.0029282444105804
AF-O94886-F1-model-v4	A	807.0	-1.0	9725	9606	0005227#0008381#0003676#1990760	0034451#0070062#0043231#0005765#0005886#0035579#0070821	#	O94886	0.0795079836900414	0.5829662903846462	0.0043989330665894
AF-A8MXV6-F1-model-v4	A	281.0	-1.0	256223	9606	#	0016020	#	A8MXV6	0.0197159453566785	1.071056056603817	0.0014620968756575
AF-Q6GPH6-F1-model-v4	A	555.0	-1.0	150771	9606	#	0016020	#	Q6GPH6	0.0272288430551305	0.377245227020476	0.0546574059878011
AF-Q3LFD5-F1-model-v4	A	358.0	-1.0	#	#	#	#	#	Q3LFD5	0.0007967853120587	1.0829384952862824	0.2113174449262456
AF-Q9Y625-F1-model-v4	A	555.0	-1.0	10082	9606	1904929	0009986#0062023#0005615#0098978#0005796#0043202#0005634#0005886#0098552#0045202	0016477#0098696#0009966	Q9Y625	0.0405461409581694	0.9826411085264514	0.0007298270463003
AF-Q03154-F1-model-v4	A	408.0	-1.0	95	9606	0004046#0042802#0046872	0005829#0070062	0006520	Q03154	0.0006906474495006	0.9967737282406588	0.3951122956901294
AF-P53794-F1-model-v4	A	718.0	-1.0	4348647	39947	0010308#0010309#0005506#0016151	0005737#0005634	0019509#0006555	P53794	0.0819512943177124	0.6872462518639324	0.0036630800678474
AF-Q96LR2-F1-model-v4	A	239.0	-1.0	541468	9606	#	0005737#0005829#0043231	0001819#0043123	Q96LR2	0.0161931033335135	0.3711390783399676	0.1512608079233615
AF-Q96KJ4-F1-model-v4	A	702.0	-1.0	#	9606	#	0009986#0016020	0007160	Q96KJ4	0.0253751774080733	0.6285063787993775	0.0073530278154354
AF-Q14449-F1-model-v4	A	540.0	-1.0	2888	9606	0060090#0030674#0030971	0005737#0005829#0010008#0043231#0005886	0008286#0046627#0007165	Q14449	0.0167689932934661	0.4086833097282039	0.0912409767262552
AF-Q96JB6-F1-model-v4	A	756.0	-1.0	281904	9913	0005507#0004720#0005044	0062023#0005615#0016020	0030199#0018057	Q96JB6	0.0244913798308874	0.3377710655321315	0.1247951360850041
AF-P0DMS9-F1-model-v4	A	266.0	-1.0	57413	9606	0004888	0016020#0005886	0007190#0006954#0030336#0008285#0032088#0008016#0009611#0007165	P0DMS9	0.0003281199168346	1.0326674572999048	0.4605544556575509
AF-Q9H5J8-F1-model-v4	A	278.0	-1.0	505533	9913	0003677#0042802	0034451#0005829#0072686#0005654#0005668	0006355	Q9H5J8	0.0108177747377821	1.2260621365426374	0.0036630800678474
AF-P49748-F1-model-v4	A	655.0	-1.0	37	9606	0003995#0000062#0050660#0042802#0004466#0017099	0005743#0005759#0031966#0042645#0005739#0005730#0005654	0015980#0030855#0033539#0045717#0046322#0090181#0009409#0001659	P49748	0.0367476032336942	0.785278305985352	0.0036630800678474
AF-Q13426-F1-model-v4	A	336.0	-1.0	4848	9606	0003712#0001222	0030014#0030015#0005737#0005829#0016020#0005654#0005634#0000932#0005886	0033147#0000122#0000289#0010606#2000036#0006357#0090503#0031047#0001829	Q13426	0.0103174649374013	1.2409011740345717	0.0036630800678474
AF-P10266-F1-model-v4	A	1014.0	-1.0	#	9606	0003677#0035613#0003964#0004523#0008270	#	0015074#0006310#0006281	P10266	0.0008528240564299	1.2499514752457828	0.1102187159977201
AF-Q96MM7-F1-model-v4	A	605.0	-1.0	90161	9606	0017095	0000139	0015015	Q96MM7	0.0138719433935444	0.9561956242111788	0.0066130905937114
AF-Q9UIW0-F1-model-v4	A	290.0	-1.0	25806	9606	0031490#0003700#0000981#0001227#0000978#0001162#1990837	0000785#0005737#0005634	0007409#0007420#0007417#0009950#0007398#0048048#0030900#0030182#0006357#0060041#0007601#0016055	Q9UIW0	0.022362468684445	1.0613030328455764	0.0014620968756575
AF-A2RU67-F1-model-v4	A	622.0	-1.0	57613	9606	#	0005856#0005794#0016020	#	A2RU67	0.0269411893202222	0.7061188878324997	0.0066130905937114
AF-Q6XYB7-F1-model-v4	A	198.0	-1.0	85474	9606	0000981#1990837	0000785#0005634	0042692#1904105#2000052#0006357	Q6XYB7	0.0086851754229028	0.3924223467944904	0.2998104879513312
AF-O95872-F1-model-v4	A	356.0	-1.0	7918	9606	0003676	#	#	O95872	0.031101459104022	0.906266651892493	0.0029282444105804
AF-P08833-F1-model-v4	A	259.0	-1.0	3484	9606	0005520#0031994#0031995#0005102	0005788#0005576#0005615#0005794	0008286#0090090#0030307#0043567#0014070#0007165#0042246	P08833	0.0013357035341135	0.7753794840265875	0.4080167576763944
AF-P10600-F1-model-v4	A	412.0	-1.0	396438	9031	0005125#0008083#0042802#0050431#0034713#0005114#0034714	0031012#0005615	0030509#0060317#0001775#0045216#0070483#0048566#0003198#0060325#0090131#0008285#0010936#0007399#0051781#0030335#0008284#0032967#0045893#0010718#0010862#0042127#0001666#0032570#0007435#0060395#0048536#0007179	P10600	0.0011546058739765	0.7916726628276238	0.4891305195462965
AF-Q9NY47-F1-model-v4	A	1150.0	-1.0	9254	9606	0046872#0005245	0005886#0005891	0034765	Q9NY47	0.0010510921484529	1.0566122640248623	0.1897806913930422
AF-P78395-F1-model-v4	A	509.0	-1.0	23532	9606	0042974#1990756	0000785#0031462#0005737#0005794#0005654#0005634#0005886	0006915#0030154#0043066#0045596#0045892#0048387#0008284#0043161#0000209	P78395	0.0148698164346806	0.4097643755595774	0.1331679050161578
AF-P20592-F1-model-v4	A	715.0	-1.0	#	9720	0005525#0003924	0005737#0005789#0048471	0051607#0045087	P20592	0.0189560718074949	1.2696293391165423	0.0007298270463003
AF-P78508-F1-model-v4	A	379.0	-1.0	3766	9606	0005524#0015272#0005242	0097449#0016323#0044297#0097546#0005886#0098793	0007628#0035865#0022010#0051935#1905515#0055075#1990573#0006813#0048169#0034765#0060075#0007601	P78508	0.0013382254414382	0.7951628889122362	0.3838383478012463
AF-Q9Y334-F1-model-v4	A	891.0	-1.0	505555	9913	#	0005576	#	Q9Y334	0.0154338579632833	0.3876362933939741	0.1583940949914124
AF-O95170-F1-model-v4	A	752.0	-1.0	374286	9606	#	#	#	O95170	0.0058684281981004	1.157090421555619	0.0073530278154354
AF-Q7Z4H8-F1-model-v4	A	507.0	-1.0	143888	9606	0140561#0140562#0046527#0035251#0035252	0012505#0005788	0018242	Q7Z4H8	0.0011290811263402	0.8924952691995536	0.3880447721603595
AF-Q86U38-F1-model-v4	A	636.0	-1.0	161424	9606	0003723	0030686#0005730#0030688	0000480#0000447#0000472#0000056	Q86U38	0.0755427462751532	0.3863256916102761	0.0211679073923163
AF-Q92670-F1-model-v4	A	426.0	-1.0	#	9606	0000981#0046872#0000978	0005634	0006357	Q92670	0.0342914164155845	0.3419566863707111	0.0890514862251048
AF-Q8IV36-F1-model-v4	A	788.0	-1.0	283987	9606	#	0005737#0005881#0098548#0005829#0070062#0005794#0005797#0000138#0016020	#	Q8IV36	0.0410654725200037	0.3901425926040065	0.0386659655318466
AF-Q6P161-F1-model-v4	A	138.0	-1.0	511926	9913	0003735	0005743#0005762	#	Q6P161	0.0035971672152395	0.4062518543362287	0.6789217302123349
AF-Q7Z3H0-F1-model-v4	A	452.0	-1.0	341405	9606	#	0005829#0005634	0035914	Q7Z3H0	0.0214515365556999	0.3544132378797587	0.1510950327523956
AF-Q96B86-F1-model-v4	A	450.0	-1.0	#	9031	0015026	0005886#0098552	0030509	Q96B86	0.001333059792576	0.7929666223880931	0.4451480112011774
AF-O60832-F1-model-v4	A	514.0	-1.0	37873	7227	0009982#0003723	0031429#0005730	0000495#0007281#1990481#0001522#0042254#0006364#0031118#0031120#0035220	O60832	0.02368360856488	0.7260075895216669	0.0073530278154354
AF-Q15822-F1-model-v4	A	529.0	-1.0	1135	9606	0015464#0022848#1901363#0050997	0005892#0045171#0016020#0043005#0120111#0005654#0005886#0045211#0045202	0071316#0051899#0098828#0006811#1905144#0035094#0007165#0007271	Q15822	0.0010057600688447	1.3165331151098851	0.0847192952571229
AF-Q6UXV4-F1-model-v4	A	268.0	-1.0	139322	9606	#	0005576#0140275#0061617#0044284#0005739#0031093#0001401	0042407#0007007	Q6UXV4	0.01900282061168	0.953034723077823	0.0058391635426686
AF-Q9H4T2-F1-model-v4	A	348.0	-1.0	80345	9606	0000981#0046872#0000978#1990837	0005634	0006357	Q9H4T2	0.0168466664899261	0.4006260291034419	0.1388198251143049
AF-Q6EMK4-F1-model-v4	A	673.0	-1.0	114990	9606	0045296#0050431	0009986#0070062#0031012#0005615#0005765#0005739#0005886	0071456#0071461#0010719#0030512	Q6EMK4	0.0155510124901954	1.043899021546149	0.0058391635426686
AF-P13056-F1-model-v4	A	603.0	-1.0	68693157	478009	0008833#0003677#0008270	#	0006281	P13056	0.0177979106897993	1.1117062086741352	0.0036630800678474
AF-Q99689-F1-model-v4	A	392.0	-1.0	9638	9606	0043015#0005080	0030424#0005813#0005737#0030425#0005794#0030426#0005874#0043025#0005886	0007411#0007155#0071363#0030010#0051654#0021766#0070584#1902902#0007399#0061881#0010976	Q99689	0.0211809037836501	1.1990773683644131	0.0014597092068022
AF-Q96Q05-F1-model-v4	A	1148.0	-1.0	83696	9606	#	0005737#0005829#0005783#0005802#0030008#1990071	0021987#0006888#0030182#0051092#0006901#0099022	Q96Q05	0.0008520581929965	1.579879979798692	0.09197074326617
AF-Q13946-F1-model-v4	A	482.0	-1.0	5150	9606	0004115#0046872	0005829	0006198#0019933	Q13946	0.053261811806965	0.7037843458604723	0.0058391635426686
AF-O95704-F1-model-v4	A	486.0	-1.0	10307	9606	0001540#0050750	0015629#0005737#0005829#0016020#0005634	0050714#0006355	O95704	0.023180538718734	0.3671144220379232	0.1369294736439956
AF-Q9Y5X1-F1-model-v4	A	595.0	-1.0	51429	9606	0005545#0071933#0045296#0042802#0035091#0042803#0031625	0005905#0030136#0032437#0005737#0031410#0030659#0005829#0070062#0005886#0098793#0001726#0005802	0036089#0006897#0016197#0006886#0060988#0000281#0097320#0030838#0043547#0051044#0045860#0065003#0006898#1900242	Q9Y5X1	0.0169441176326886	0.4072777788663917	0.1357666572455418
AF-P63132-F1-model-v4	A	956.0	-1.0	#	9606	0003677#0003964#0004523#0008270	#	0015074#0006310#0006281	P63132	0.0005606752834258	1.254472740564606	0.2379563014178145
AF-Q7Z304-F1-model-v4	A	686.0	-1.0	#	9606	#	0005783#0005576#0016020	0007399	Q7Z304	0.0332976784631121	0.3515506701074896	0.1066236145665033
AF-P51798-F1-model-v4	A	805.0	-1.0	513545	9913	0015297#0005524#0015108#0005247	0034707#0043231#0005765	0030321	P51798	0.0245541806751007	0.4091403859235052	0.0693428042269768
AF-Q9H2W6-F1-model-v4	A	279.0	-1.0	26589	9606	0003735	0030054#0005743#0005762#0005739#0005654	0032543	Q9H2W6	0.0014776029225136	0.7715031700127067	0.3979591031927509
AF-Q9NQZ5-F1-model-v4	A	370.0	-1.0	56910	9606	0008289	0005741	#	Q9NQZ5	0.0013321336554975	0.8358476249619022	0.4528103751143975
AF-P01127-F1-model-v4	A	241.0	-1.0	442986	9615	0008083#0005161#0042803#0016176	0016323#0009986#0005737#0005615	0060326#0071506#0001892#0007507#0072255#0002548#0010629#0010512#0010544#0038001#0018108#0048008#0043536#0090280#0051781#0030335#0008284#0050921#2000573#0045893#0001938#0070374#0048146#0003104#0072126#1900127#0043406#0043410#2000591#0035793#0045840#0014068#0031954#0051897#2000379#0014911#0048661#1904707#0006468#0072593#0009611	P01127	0.0148205640073589	0.3846910657157286	0.2888051065657671
AF-Q9Y6H8-F1-model-v4	A	435.0	-1.0	2700	9606	0005243#0055077	0005922#0005886	0007267#1990349#0007601	Q9Y6H8	0.0220062372736921	1.2053394858432325	0.0014597092068022
AF-P11926-F1-model-v4	A	461.0	-1.0	#	10029	0004586#0042803	0005737	0033387#0042176	P11926	0.001492111656586	0.7876606617360756	0.3686314544145967
AF-Q9NQ86-F1-model-v4	A	728.0	-1.0	55521	9606	0043014#0004842#0008270	0001669#0005737#0005856#0005829#0005886	0007340#0000281#0051726#0070507#0007051	Q9NQ86	0.0012799909727992	1.4515491136048964	0.0569339726158755
AF-Q96C57-F1-model-v4	A	262.0	-1.0	#	9606	#	0005635	0030178#0060061#0016055	Q96C57	0.0536915970833052	1.0565220072186012	0.0007298270463003
AF-Q86XR7-F1-model-v4	A	235.0	-1.0	539350	9913	0005543#0019901	0042995#0005769#0005783#0005794#0005770#0001891#0005886	0071222#0051607#0006954#0045087#0031663#0006909#0071651#1900017#0043123#2000494#0032755#0002735#0032816#0051092#0034145#0032729#0043330#0070671#0035669#0035666	Q86XR7	0.0012658919456728	0.8260961776832952	0.5256128268560598
AF-Q96KB5-F1-model-v4	A	322.0	-1.0	55872	9606	0005524#0004708#0106310#0004674#0004713	0005634	0034644#0000278#0050728#0032435#0001933#0032873#0018105#0043161#0051403	Q96KB5	0.0004378276571426	1.0769874401825807	0.4907510766758922
AF-Q9NR12-F1-model-v4	A	457.0	-1.0	9260	9606	0003779#0046872#0051371	0015629#0005912#0005829#0031941#0005925#0005654#0001726#0001725#0030018	0030036#0030154#0007507#0061061#0001503#0006898	Q9NR12	0.023466608344105	0.8442695111043015	0.0066130905937114
AF-Q5SWX8-F1-model-v4	A	454.0	-1.0	424455	9031	#	0016020	0008104	Q5SWX8	0.0013288910952676	0.999591195393848	0.2454545226020776
AF-A0A494C086-F1-model-v4	A	402.0	-1.0	#	9606	0019901	#	0045737	A0A494C086	0.0154248432215461	1.139579230456161	0.0051094444648316
AF-O94832-F1-model-v4	A	1006.0	-1.0	4642	9606	0051015#0005524#0048306#0005516#0000146#0019904	0015629#0097440#0030673#0030424#0016323#0005903#0005938#0005737#0031410#0005829#0005769#0005768#0070062#0005902#0043209#0016459#0043005#0043025#0043204#0005886#0005790#0031982	0007015#0051641#0061502#0015031#0030050	O94832	0.0157725084144793	1.592469833931204	0.0014597092068022
AF-Q9NRN7-F1-model-v4	A	309.0	-1.0	60496	9606	0008897#0000287	0005829#0070062	0009258#0019878#0015939#0051604	Q9NRN7	0.0001730300067484	1.1436401538887124	0.4747040097207244
AF-O14772-F1-model-v4	A	607.0	-1.0	8790	9606	0003824#0047341#0005525	0005737#0005829	0006004	O14772	0.0015300064961811	0.8838460656159548	0.2500000328268428
AF-Q04741-F1-model-v4	A	290.0	-1.0	2016	9606	0000981#0000978#1990837	0000785#0005694#0005737#0005730#0005634	0007420#0048854#0007417#0021895#0021796#0048872#0001701#0060563#0030182#1990138#0009791#0060019#0070445#0006357#0009410	Q04741	0.0491095775988594	1.0186054100471025	0.0014597092068022
AF-Q96RQ1-F1-model-v4	A	377.0	-1.0	51290	9606	#	0030134#0005737#0005783#0005789#0033116#0005794#0043231#0016020#0005730#0005634#0061852#1990351	0006888#0006890	Q96RQ1	0.0007334585843306	1.0764950604078949	0.4390760476964592
AF-Q96QD9-F1-model-v4	A	318.0	-1.0	424921	9031	0003729	0016607#0005654	0006406	Q96QD9	0.0085198392452784	1.208846254368564	0.0066130905937114
AF-Q63ZY6-F1-model-v4	A	315.0	-1.0	#	9606	0008168#0003723	0005730	0070475	Q63ZY6	0.0012037045483174	0.983119979302768	0.3262346865359695
AF-Q08AH1-F1-model-v4	A	577.0	-1.0	282576	9913	0005524#0018858#0047760#0102391#0015645#0004321#0005525#0004467#0046872	0005759#0005739	0006637#0006633	Q08AH1	0.0012658981426802	0.9540494543675522	0.3300972957653796
AF-Q9HD26-F1-model-v4	A	462.0	-1.0	57120	9606	0042802#0140313#0044325	0005737#0030425#0005794#0000139#0030660#0005765#0016020#0005886#0014069#0032991#0030140	0045176#0006888#0006893#0010360#2000009#0015031	Q9HD26	0.0277878785631042	0.844659000286451	0.0058736968826307
AF-Q86YL5-F1-model-v4	A	185.0	-1.0	157695	9606	#	0005737#0005829#0043231#0005634	0007283	Q86YL5	0.0149685191098624	0.4067497680933945	0.223214581067924
AF-Q7RTS3-F1-model-v4	A	328.0	-1.0	256297	9606	0003682#0003677#0001228#0000981#0070888#0046983#0000977#1990837	0000785#0005737#0005634#0005667	0035881#0021549#0032502#0031017#0048663#0031016#0006355#0061074#0006357#0010842#0048384#0009888#0006366	Q7RTS3	0.0424447059822659	1.046067403675642	0.0014597092068022
AF-Q99797-F1-model-v4	A	713.0	-1.0	4285	9606	0046872#0004222	0005759#0005739	0006518#0006627	Q99797	0.0443753918672703	0.8364350868667004	0.0043989330665894
AF-Q9NUJ1-F1-model-v4	A	306.0	-1.0	55347	9606	0004553#0102390#0008474	0005829#0005759#0005739	0052695#0019391#0002084	Q9NUJ1	0.0008617865038944	1.0289134679671688	0.4715360139374722
AF-Q9UMW8-F1-model-v4	A	372.0	-1.0	11274	9606	0004843#0004197#0019785#0060090	0005737#0005829#0043231#0005634	0140374#0060339#0016579#0050727#0009617#0035634#0006511	Q9UMW8	0.0010482315084857	1.0654689603876706	0.2900187997113126
AF-Q9UQG0-F1-model-v4	A	969.0	-1.0	#	9606	0003677#0035613#0003964#0004523#0008270	#	0015074#0006310#0006281	Q9UQG0	0.0013568373771373	1.2497023896182415	0.0737226325244466
AF-O60909-F1-model-v4	A	372.0	-1.0	8704	9606	0003831#0008378#0004461#0046872#0003945	0005794#0032580#0000139#0043231#0005654	0005975#0021680#0070085#0007626#0007613#0006486#0008542	O60909	0.0015312042287712	0.8282304008131776	0.3391985559617581
AF-O60928-F1-model-v4	A	360.0	-1.0	100379277	10141	0005242	0016020	0034765	O60928	0.0014752024273591	0.8460716891942545	0.3564358916585775
AF-Q6UW63-F1-model-v4	A	502.0	-1.0	79070	9606	0140561#0140562#0046527#0035251#0035252	0005829#0012505#0005788#0005654	0018242	Q6UW63	0.001312891591106	0.8837453108263762	0.4482032613745739
AF-P46060-F1-model-v4	A	587.0	-1.0	8761778	439386	0046537#0046872	#	0006096	P46060	0.0309430858083615	0.3913426648318981	0.0736678509011601
AF-Q14654-F1-model-v4	A	390.0	-1.0	100135564	10141	0030506#0005524#0015272#0044325#0099508	0008282#0030315	0001508#0006915#0061762#0008340#0006006#0046676#0050877#1990573#0034765#0033198#0001666#0002931#1904638#0009410#0003229	Q14654	0.0014623451875807	1.011516037726314	0.1800174790223048
AF-Q96GL9-F1-model-v4	A	167.0	-1.0	148753	9606	#	0016020	#	Q96GL9	0.0199055306368286	0.3216700685349713	0.3922765965372021
AF-Q7Z3S7-F1-model-v4	A	1137.0	-1.0	93589	9606	0046872#0005245	0005891	0070588#0050908#0034765	Q7Z3S7	0.0012822611877868	1.0592971469624717	0.2328465826983856
AF-O95800-F1-model-v4	A	540.0	-1.0	10936	9606	0016493#0004930	0005886	0070098#0007186	O95800	0.0186751179265799	1.0597806800961986	0.0051358048547096
AF-Q86XR2-F1-model-v4	A	697.0	-1.0	199786	9606	#	#	#	Q86XR2	0.0285857072196733	0.3917537939084772	0.0839416535012711
AF-Q7Z392-F1-model-v4	A	1133.0	-1.0	537211	9913	#	0005794	0016192	Q7Z392	0.0015374608818407	1.5430287031111047	0.0321168830372178
AF-P50454-F1-model-v4	A	418.0	-1.0	871	9606	0005518#0003723#0004867#0051082	0062023#0005783#0005788#0005793#0005615#0045121	0003433#0032964#0030199#0010951#0051604#0006986	P50454	0.0009504595605916	0.9875061608089336	0.5273131409781351
AF-E9PJI5-F1-model-v4	A	369.0	-1.0	101059938; 101059953	9606	#	#	#	E9PJI5	0.0162270033820203	1.1584363989918172	0.0051094444648316
AF-Q9UHR4-F1-model-v4	A	511.0	-1.0	55971	9606	0003779#0098641#0070064	0005912#0005856#0005829#0070062#0005654#0005886	0051764#0051017#0007009#2000251#0030838#0032956	Q9UHR4	0.0119238820020425	1.17699144572629	0.0065694124035411
AF-O60486-F1-model-v4	A	1568.0	-1.0	10154	9606	0017154#0005102	0150053#0016020#0005886#0002116	0007155#0007162#0050772#0030334#0008360#0043087#1905806#1902287	O60486	0.0008577405218243	1.2493775291509304	0.2350365667031186
AF-Q96AY2-F1-model-v4	A	570.0	-1.0	146956	9606	0003677#0004519#0046872	1905347#0000792#0048476#0043596#0005730#0005654	0006302#0031573#0031297#0000712#0072429	Q96AY2	0.0010680310270853	1.1733477080657124	0.2094889858268971
AF-Q5H8A4-F1-model-v4	A	983.0	-1.0	54872	9606	0051267#0016780#0016740	0005783#0005789#0016020	0006506#0016254	Q5H8A4	0.0611315587644494	0.6706693864457518	0.0072992307962134
AF-P31314-F1-model-v4	A	330.0	-1.0	3195	9606	0001228#0000981#0000978	0000785#0005634	0048513#0006357	P31314	0.0222569712156524	1.0375274055812185	0.0051094444648316
AF-P34949-F1-model-v4	A	423.0	-1.0	513586	9913	0004476#0008270	0005829	0009298#0061611	P34949	0.0009784568737996	1.051214350010904	0.4270834012940876
AF-Q9H2S6-F1-model-v4	A	317.0	-1.0	64102	9606	#	0005737#0016020#0005635	0001886#0016525#0001937	Q9H2S6	0.0010708046757995	0.995473085221342	0.4558984859647033
AF-P22735-F1-model-v4	A	817.0	-1.0	403630	9615	0046872#0003810	0016020	0031424#0018149#0045787#0010838	P22735	0.0205319423738937	0.4104403421747116	0.1226277150743757
AF-O94776-F1-model-v4	A	668.0	-1.0	9219	9606	0003682#0004407#0042826#0046872#0061629#0043565#0003713#0003714	0000785#0000781#0000118#0016020#0005654#0005634#0016581#0032991#0005667	0006325#0006338#0006306#0016575#0045892#0000122#0045893#0045944#0042659#0010762#2000736	O94776	0.0008473838219313	1.0997776581604517	0.4328464777471188
AF-P38117-F1-model-v4	A	255.0	-1.0	2109	9606	0009055	0045251#0005759#0005739	0009063#0033539#0022904	P38117	0.000188336014809	1.1585730546703303	0.5657145845131406
AF-O14832-F1-model-v4	A	338.0	-1.0	5264	9606	0031406#0008198#0031418#0048244	0097731#0005829#0005782#0005777	0019606#0006103#0001561#0006720#0097089	O14832	0.0009113159300678	1.0553998081339502	0.4715360139374722
AF-Q8TAM6-F1-model-v4	A	284.0	-1.0	617274	9913	0051015	0005938#0005856#0030175#0097386#0033269#0043209#0043025#0033270	0007015#0001763#0031344#0008360	Q8TAM6	0.0630391552910133	1.1273435098851918	0.0
AF-Q969E3-F1-model-v4	A	161.0	-1.0	751573	9913	0051431#0051429#0005179	0005615	0007189#0031669#0007586#0009755	Q969E3	0.0249960270062341	0.3263240991651878	0.2912348672325333
AF-Q8N8U2-F1-model-v4	A	506.0	-1.0	124359	9606	0003824#0035064#0003714	0005634	#	Q8N8U2	0.0350636565876635	0.8812021427968033	0.0051358048547096
AF-Q96SW2-F1-model-v4	A	442.0	-1.0	511585	9913	0046872	0031464#0005737#0016020#0005634	0035641#1902607#0030177#0043161#0016567	Q96SW2	0.001380460904456	1.014898427979992	0.2720522999082921
AF-P0CG43-F1-model-v4	A	387.0	-1.0	#	9606	#	#	#	P0CG43	0.0246016025388639	0.9451560138283044	0.0058736968826307
AF-Q8WUH2-F1-model-v4	A	860.0	-1.0	9392	9606	0046332#0005160	0033263#0005737#0005769#0043231#0016020	0006914#0034058#0008333#0006886#0006355#0035542#0007165#0007179	Q8WUH2	0.0094908653494493	1.4806103583464436	0.0051358048547096
AF-Q9NP66-F1-model-v4	A	347.0	-1.0	10363	9606	0003677#0042802	0005634	0006325#0045665#0033234#0000122#0006355#0010468	Q9NP66	0.0253532895304735	1.124643345911846	0.0029282444105804
AF-Q9Y6R7-F6-model-v4	A	1400.0	-1.0	8857	9606	#	0070062#0031012#0005615	#	Q9Y6R7	0.0257388376524974	1.2411339862800046	0.0014597092068022
AF-Q8IV08-F1-model-v4	A	490.0	-1.0	613932	9913	0045145	0031901#0005789#0000139#0031902#0043202#0005765	0002376#0006954#0014902#1900015	Q8IV08	0.001336706919413	0.967511974326505	0.3672655620337721
AF-Q9Y485-F4-model-v4	A	1400.0	-1.0	1657	9606	#	0043291	0007035	Q9Y485	0.0008372473135519	1.220164376869705	0.3116789334965493
AF-Q8WZ19-F1-model-v4	A	329.0	-1.0	507911	9913	0031267	0031463#0005634	0016477#0035024#0050806#0043161#0051260#0016567#0043149	Q8WZ19	0.0011749901846619	1.0188927547964584	0.3936927280547244
AF-Q9Y4L5-F1-model-v4	A	304.0	-1.0	27246	9606	0046872#0061630#0004842	0005737#0005829	0042059#0051865#0070936#0070534#0016567#0043162	Q9Y4L5	0.0257244023188765	0.3802127096152264	0.1502939397071412
AF-Q96QS6-F1-model-v4	A	385.0	-1.0	85481	9606	0005524#0106310#0004674	#	0006468	Q96QS6	0.0012608222848102	1.0637350849997556	0.2900187997113126
AF-Q9NSG2-F1-model-v4	A	853.0	-1.0	55732	9606	0019901	0000775#0005737#0000776#0030496#0005634#0051233	0007059#0000278#0045859	Q9NSG2	0.2067187829838229	1.078518402788331	0.0
AF-Q9BXS4-F1-model-v4	A	323.0	-1.0	9528	9606	0004175	0070062#0000137#0005797#0000139#0000138#0005770#0031902#0005765#0005764#0005886	0006914#1903077#0010508#0006486	Q9BXS4	0.0226597690346129	1.1035543815531326	0.0043792969344855
AF-Q07866-F1-model-v4	A	573.0	-1.0	3831	9606	0003774#0019894	0005737#0031410#0005829#0030426#0005871#0016020#0005874	0007155#0007018#0035617	Q07866	0.0996590132474186	1.0428476747274944	0.0014597092068022
AF-O95780-F1-model-v4	A	498.0	-1.0	91120	9606	0000981#0046872#0000978	0005634	0006355	O95780	0.0117301973182341	1.2854574004698331	0.0058736968826307
AF-P0C6A0-F1-model-v4	A	271.0	-1.0	100125288	9606	0000981#0043565#0008270	0005654#0005634	0000122#0048599#0045944#0006357#0007283	P0C6A0	0.0760201961973618	0.3176761007244826	0.1474036756193304
AF-P62995-F1-model-v4	A	288.0	-1.0	615156	9913	0042802#0003729#0036002#0019904#0003723	0005637#0005654#0005634#0005681	0071333#0021796#1990403#0000398#0048026#0000381#0043484	P62995	0.1077912414594943	1.1547509767178106	0.0
AF-Q68CJ6-F1-model-v4	A	796.0	-1.0	389643	9606	0005525#0003924	0016607	0071222#0043066#0033262	Q68CJ6	0.0560517512593622	0.3454524085700901	0.1378737142433073
AF-Q96MI6-F1-model-v4	A	270.0	-1.0	132160	9606	0004741#0030145#0017018	0005739#0005634	1904184#0006470	Q96MI6	0.0009586375548377	1.0728214784367087	0.4826842704060508
AF-Q9NYA1-F1-model-v4	A	384.0	-1.0	8877	9606	0016407#0005524#0005516#0017050#0003677#0008289#0000287#0051721#0008481#0038036	0005905#0005737#0005829#0031901#0030139#0043231#0016020#0005634#0005886#0098793	0001568#0007420#0019722#0008283#0071363#0070301#0035924#0071897#0006954#0035556#0046834#0043066#1900060#0016310#0045766#0030307#0030335#0048146#0032740#0045931#0045840#0051092#1901224#1900745#0010800#0031398#0045987#0006473#0030100#1905364#0032651#1903978#0150077#0050764#0010803#0034612#0046521#0030148#0046512#0006670	Q9NYA1	0.0008745790030053	1.1621072688102745	0.4330548794062239
AF-Q8TDJ6-F4-model-v4	A	1400.0	-1.0	23312	9606	0031267	0005615#0098992#0043291#0008021#0030672	0007035	Q8TDJ6	0.0010446944524036	1.2264418038359854	0.2664231605904708
AF-Q9BQ24-F1-model-v4	A	234.0	-1.0	79038	9606	0046872	0005768#0005925	#	Q9BQ24	0.0007000143840476	1.1367846140232272	0.6446578484271672
AF-Q9HBX9-F1-model-v4	A	757.0	-1.0	59350	9606	0008528#0004930#0042562#0046872	0005886	0007190#0007189#0030198#0009755#0060427#0036446#0060658#0007567	Q9HBX9	0.0214488542133218	1.0350735681171943	0.0066130905937114
AF-Q8IYN6-F1-model-v4	A	164.0	-1.0	283991	9606	#	#	#	Q8IYN6	0.0215683168803896	0.311965079006429	0.539325770392604
AF-Q8TF45-F1-model-v4	A	676.0	-1.0	147686	9606	0000981#0046872#0000978	0005634	0006357	Q8TF45	0.0186957198840706	1.3149701618227354	0.0036630800678474
AF-O15524-F1-model-v4	A	211.0	-1.0	7957	9606	0030246#0019203#0004373#2001069#0017018#0016791#0046983#0042803#0004722#0004725#0008138#2001070	0005737#0098556#0005829#0030425#0005654#0005634#0043204#0005886	0000045#0006816#0046835#0016311#0014009#0005978#0005977#0046959#0015813#0007005#0045786#0035305#0010629#0033137#0010923#0035335#0016239#0043161#0006470#0001558#2000465#0061136#0042306#0045859#1903076#0031396#1904666#0016055	O15524	0.0013498169390949	0.9079988827528545	0.6348451025682076
AF-Q9NZM6-F1-model-v4	A	624.0	-1.0	27039	9606	0005262#0005509	0016020	0050982	Q9NZM6	0.0603305973554477	0.8752585617276968	0.0058391635426686
AF-Q08462-F1-model-v4	A	1091.0	-1.0	108	9606	0004016#0008179#0005524#0000287#0030145	0005737#0030425#0016020#0045121#0005886	0007189#0007193#0007188#0006171#0019933#1904322	Q08462	0.0533060338801221	1.2457808686633003	0.0007298270463003
AF-A6NCN8-F1-model-v4	A	305.0	-1.0	#	9606	#	#	#	A6NCN8	0.0355515093734045	0.3433162017625927	0.2465881593411327
AF-Q9NXX6-F1-model-v4	A	385.0	-1.0	527312	9913	#	0000781#0016604#0005634#0030915	0006974#0006310#0006281	Q9NXX6	0.0348581602635304	1.2863634198073883	0.0007307814170889
AF-Q53FT3-F1-model-v4	A	197.0	-1.0	504867	9913	0030544#0060090#0061608	0005829#0016607#0005634	0034605#0007030#0030324#0006606#0015031	Q53FT3	0.0007812566718388	1.094004940269636	0.8315509056837473
AF-P38936-F1-model-v4	A	164.0	-1.0	#	6238	0008289#0046872	0030659#0098793	1990504#0006887#0015031#0016079	P38936	0.0155937028872343	0.3790289353490427	0.5324386148895914
AF-Q92979-F1-model-v4	A	244.0	-1.0	10436	9606	0042802#0003723#0070037#0019843	0005694#0005737#0005730#0005654#0005634#0032040	0001824#0017126#0042274#0070475#0006364	Q92979	0.0002930319334151	1.2088418802657477	0.7631919903212132
AF-P0C7M4-F1-model-v4	A	288.0	-1.0	727940	9606	0000981#0000977	0000785#0005634	0010628#0006357	P0C7M4	0.0326487256935472	0.9459011057247302	0.0065694124035411
AF-P0C866-F1-model-v4	A	280.0	-1.0	#	9606	#	#	#	P0C866	0.0014142259699094	0.9816213401363764	0.4482032613745739
AF-Q9NVU7-F1-model-v4	A	687.0	-1.0	55153	9606	#	0005730#0005654	0015031#0042273#0000055	Q9NVU7	0.0650199332950605	1.0126002749314376	0.0036630800678474
AF-P0C2L3-F1-model-v4	A	166.0	-1.0	642968	9606	#	0016020	#	P0C2L3	0.0161584691173974	0.4025517067727521	0.416753081395566
AF-Q8IZF2-F1-model-v4	A	1346.0	-1.0	221395	9606	0004930	0045177#0009986#0031410#0016020#0005886	0007189#0007166#0006112#0048821#0045444#0007186#0003094#0042593#0042116#0043031#0061626#0008654#0071073#0019216#0043129	Q8IZF2	0.0008643590380774	1.544024266699262	0.2671528548954336
AF-A1A4G5-F1-model-v4	A	178.0	-1.0	348801	9606	#	#	#	A1A4G5	0.0338193914450068	0.3524172069141676	0.2875943972208628
AF-Q99445-F1-model-v4	A	158.0	-1.0	2765	9606	#	0019898#0005886#0098552	0006915#0006977#0008285	Q99445	0.0010975097935928	0.9763826499310644	1.333901503498478
AF-Q9BQQ7-F1-model-v4	A	232.0	-1.0	83597	9606	0046872#0031849	0005737#0016020	0001580#0051205#0006612	Q9BQQ7	0.001023387303433	1.0706756359993743	0.640718660769992
AF-Q9Y2L5-F1-model-v4	A	1435.0	-1.0	22878	9606	#	0005737#0005829#0030008#1990072	0048208#0006888#0007030#0099022	Q9Y2L5	0.0008514781601402	1.5638776670849777	0.289050950076283
AF-O14508-F1-model-v4	A	198.0	-1.0	338437	9913	0046935	0005942	0035556#0009968#0046854#0016567	O14508	0.000765224735057	1.192257004459484	0.6768671188423523
AF-Q92934-F1-model-v4	A	168.0	-1.0	572	9606	0008656#0008289#0005543#0019901#0019903	0097138#0005829#0005741#0005739	0097202#0006919#0046031#0006915#0046034#0071456#0071396#0071260#0071316#0019221#0097191#0097192#0008625#0006007#0042593#0097193#0008630#0046931#0043065#0010508#0045579#0043280#0050679#0033133#0032024#0035774#1902220#0010918#0045862#0090200#0045582#2000078#0046902#0001836#0044342	Q92934	0.0341788589854688	0.3338775673064176	0.3470992886363773
AF-P18509-F1-model-v4	A	176.0	-1.0	1027112; 75173363	623	0008760	0005737	0007049#0051301#0071555#0009252#0008360#0019277	P18509	0.0543906258556187	0.3021097764668872	0.3010444712249329
AF-Q9UHY8-F1-model-v4	A	353.0	-1.0	9637	9606	#	0030424#0005737	0007411#1902902#0007399#0007165	Q9UHY8	0.0231246817592113	1.1195394590058474	0.0058391635426686
AF-P48553-F1-model-v4	A	1259.0	-1.0	4541	9606	0008137	0005743#0005747#0005739	0009060#0006120#0032981#0042776#0042220#0042542#0035094	P48553	0.0004680904010248	1.4311696785889938	0.4781015300832141
AF-Q8WXI8-F1-model-v4	A	215.0	-1.0	338339	9606	0030246#0034987#0005537#0046872#0038187	0009897#0101003#0005886#0035579#0070821	0002250#0061760#0042742#0038094#0043123#0030887#0002292	Q8WXI8	0.0009589964859336	1.07621105594558	0.7211055442874423
AF-Q9BZM4-F1-model-v4	A	244.0	-1.0	79465	9606	0046703	0009897#0005615#0005886	0002486#0002476#0006955#0030101#0042267#0001916	Q9BZM4	0.0014440143493159	0.9423632291828716	0.5801616637669966
AF-Q8IUI8-F1-model-v4	A	442.0	-1.0	#	7955	0003677	0005737#0005634	#	Q8IUI8	0.0010264496818411	1.2800192869292206	0.3035203043148384
AF-Q75V66-F1-model-v4	A	913.0	-1.0	203859	9606	0005254#0005229#0046983	0005789#0005886#0031982	1902476#0006821#0034220	Q75V66	0.0653212814834325	0.8361593192660695	0.0072992307962134
AF-Q7RTR0-F1-model-v4	A	991.0	-1.0	520716	9913	0005524	0061702#0005737	0006954#0045087#0050727	Q7RTR0	0.0360410437167707	0.9873161148086358	0.0058736968826307
AF-Q5VYX0-F1-model-v4	A	342.0	-1.0	55328	9606	0051379#0097621#0070404#0016651	0005576#0005615	0045776#0010459#0071871#0002931#1902074	Q5VYX0	0.0012329586846491	1.1611781270787136	0.3782697589468184
AF-Q15389-F1-model-v4	A	498.0	-1.0	282140	9913	0042802#0030971	0062023#0005615#0045121#0005902#0005886	0007171#0001525#0030154#0030210#0007162#2000352#0043116#0050918#0043536#1905605#0070374#0010628#0050731#0051897#0031398#0002092#0034394#0014842#0002040#0048014	Q15389	0.0122303839352893	1.625079052520712	0.0058736968826307
AF-Q8TC36-F1-model-v4	A	379.0	-1.0	140732	9606	0043495	0005794#0034993#0005635#0005637#0097224	0007286#0007283	Q8TC36	0.0013961032848704	1.3333204281880375	0.1454848740897429
AF-Q8N4Q0-F1-model-v4	A	377.0	-1.0	284273	9606	0036132#0047522#0008270	0005777	0045599	Q8N4Q0	0.0013915895656654	1.0875970435028464	0.3497541520557985
AF-Q9H7B2-F1-model-v4	A	306.0	-1.0	511294	9913	0008097#0019843	0005730	0000463#1902570#1901796#0000027#0042273	Q9H7B2	0.0014435632476328	1.0151721004790473	0.4731184577804364
AF-P51164-F1-model-v4	A	291.0	-1.0	#	9615	0001671	0016324#0005890	0007155#0030007#0006883#1990573#1902600#0036376	P51164	0.0015056374662024	0.9392812327684136	0.5324386148895914
AF-Q04760-F1-model-v4	A	184.0	-1.0	2739	9606	0004462#0008270	0005737#0005829#0070062#0005654#0005886	0005975#0006749#0009438#0043066#0030316#0006357	Q04760	0.0008086845617578	1.1843089496031682	0.7363752907291139
AF-Q9NVS9-F1-model-v4	A	261.0	-1.0	55163	9606	0010181#0042803#0030170#0004733	0005829	0042823#0008615	Q9NVS9	0.0013772833392121	1.032082732354041	0.4842907346914542
AF-Q96DA2-F1-model-v4	A	213.0	-1.0	116442	9606	0005525#0003924#0031489	0030659#0005794#0043005#0005886#0031982	0006914#0015031#0032482#0010506#0050808#0016192	Q96DA2	0.0007963224338163	1.1716015213382756	0.9001384756579907
AF-O95279-F1-model-v4	A	499.0	-1.0	8645	9606	0015271#0005267#0022841	0005886	0097623#1990573#0071805#0006813#0034765#0060075#0030322	O95279	0.0342487358340067	1.0020373834824936	0.0065694124035411
AF-P49802-F1-model-v4	A	495.0	-1.0	281452	9913	0031681#0005096	0005737#0005829#0043005#0005886	0007186#0035556#0009968#0043547#0008277	P49802	0.0510164516625926	0.8532635452239243	0.0073530278154354
AF-Q86U90-F1-model-v4	A	279.0	-1.0	512062	9913	0003725#0061710#0016779#0000049	0005737#0005739#0005886	0006450#0002949	Q86U90	0.0009094710156832	1.180544991657536	0.6155659141754322
AF-Q15413-F3-model-v4	A	1400.0	-1.0	6263	9606	0005509#0048763#0015278#0005516#0005219	0034704#0016020#0042383#0016529#0033017#0005790#0030018	0070588#0006816#0071318#0071313#0071277#0071286#0006874#0051289#0014808#0006941	Q15413	0.0014560023320545	1.0856039760903686	0.314598058647044
AF-Q96PP4-F1-model-v4	A	275.0	-1.0	616493	9913	#	#	#	Q96PP4	0.0261806291764397	1.1275033755470962	0.0051358048547096
AF-Q5VY09-F1-model-v4	A	327.0	-1.0	51278	9606	0042802	0005737#0005730#0005654#0005634	0034605#1900036#0045944#0042127	Q5VY09	0.0468674093613885	1.0451530454195737	0.0051094444648316
AF-P48547-F1-model-v4	A	511.0	-1.0	3746	9606	0005251#0019894#0044325#0099508#0005249	0030673#0030424#0044305#0009986#0032590#0032809#0005886#0045211#0042734#0008076	0071466#0021549#0022038#0021759#0021554#1903818#0071805#0006813#0051260#0051262#0014075#0010996#0071774#0009642#1990089#0035864#0009636	P48547	0.0443074188458633	0.925993262628612	0.0072992307962134
AF-Q8WZ82-F1-model-v4	A	227.0	-1.0	513845	9913	0016787	0005737#0005634	0032526	Q8WZ82	0.0005114835842966	1.2718039397820102	0.7385790836341046
AF-Q8IX05-F1-model-v4	A	232.0	-1.0	100126272	9913	0030246#0038023	0005938#0009897#0030175#0005902	0006909	Q8IX05	0.0006983882085702	1.2231191447918834	0.8896554308523608
AF-Q96HA8-F1-model-v4	A	205.0	-1.0	55093	9606	0008418#0070773	0005829#0005634	0036211	Q96HA8	0.0004493401999592	1.2647604141227002	0.9855073275777456
AF-P18621-F1-model-v4	A	184.0	-1.0	3645439	237561	0003735	0009986#0022625	0002181	P18621	0.0012345677272174	1.0221129729221077	0.8291054087747902
AF-A0A5S8K742-F1-model-v4	A	417.0	-1.0	#	#	#	#	#	A0A5S8K742	0.0012254354574154	1.3408007804596858	0.2615105072902588
AF-P43308-F1-model-v4	A	183.0	-1.0	887666	83332	0005524#0031419#0004748	0005829#0009274#0005886	0009263#0071897#0006260	P43308	0.001341905084948	0.9653617224736184	0.8922657948626411
AF-P78509-F6-model-v4	A	1400.0	-1.0	5649	9606	0070325#0046872#0008236#0070326	0005737#0030425#0031012#0005576#0005615#0043005#0005886#0110157	0008306#0007411#0007420#0007155#0000904#0007417#0021800#0016358#0010001#0021766#1904936#0097477#0021819#0007626#0007616#0060291#0050804#0001764#0097114#0018108#2000969#0032793#0061003#2000463#1902078#1900273#0010976#0050731#0014068#0045860#0001934#0061098#0051057#0090129#0051968#0032008#0097119#0035418#0006508#0097120#0038026#0050795#0045664#2001222#2000310#0060025#0048265#0021511#0021517	P78509	0.0425725849317096	1.6095516913125234	0.0007298270463003
AF-P07911-F1-model-v4	A	640.0	-1.0	281567	9913	0005509	0016324#0016323#0009986#0060170#0005929#0005615#0016020#0098552#0000922	0140367#0050829#1990266	P07911	0.0416638811530469	1.40485119042117	0.0014597092068022
AF-O94812-F1-model-v4	A	1187.0	-1.0	8938	9606	0005509#0005543#0000149#0019905	0005829#0098982#0031902#0005886#0098793#0055038#0099503#0032588	1990502#0006887#0007186#0035774#0001956#0050795#1905413#0032228#0042147	O94812	0.0191884427003941	1.5580022900764685	0.0043989330665894
AF-P55160-F1-model-v4	A	1127.0	-1.0	3071	9606	0005096#0030295#0044877#1904841	0005829#0070062#0101003#0016020#0005886#0031209#0030667	0070358#0001782#0050853#0016477#0000902#0030031#0006935#0030866#0048821#0034101#0030011#0002262#0043066#0043318#0032700#0032715#0035509#0048812#0030593#0030838#0045579#0030890#0043372#0043378#0033630#0045648#0045588#0002687#0045621#0090023#1902624#0060100#0042327#0042102#1904515#0065003#0009410#0043029	P55160	0.1661546813933934	1.2842343616809735	0.0007298270463003
AF-Q8NCU7-F1-model-v4	A	369.0	-1.0	145741	9606	#	0005730#0005654#0005634	0002675#0030155#0002528	Q8NCU7	0.0309362394421733	1.094927247753427	0.0058391635426686
AF-Q14764-F1-model-v4	A	893.0	-1.0	516456	9913	#	0005737#0005634#1990904	#	Q14764	0.0013983450099325	1.662406546871745	0.1167877305104161
AF-Q2WGJ8-F1-model-v4	A	235.0	-1.0	340393	9606	#	0036128#0097228	#	Q2WGJ8	0.0013732753799578	1.010833682473086	0.6955449091007295
AF-Q99435-F1-model-v4	A	816.0	-1.0	524622	9913	0005509#0008201#0005080	0005737#0005576#0005615	0009566	Q99435	0.0335491508099735	1.4038403302891562	0.0021896458253802
AF-P17024-F1-model-v4	A	532.0	-1.0	7568	9606	0001227#0046872#0000977	0005634	0000122	P17024	0.027338156711645	1.1970393476712722	0.0051094444648316
AF-Q00059-F1-model-v4	A	246.0	-1.0	510059	9913	0003682#0001018#0034246#0000976	0042645	0006390#0045893#0006391	Q00059	0.0475856419058346	0.3852717534267236	0.1975523096759199
AF-Q8N8N7-F1-model-v4	A	351.0	-1.0	506263	9913	0036132#0047522	0005737	0006693	Q8N8N7	0.0012974949095973	1.1639465189601066	0.4300629549057742
AF-Q32M78-F1-model-v4	A	642.0	-1.0	374879	9606	0000981#0046872#0000978	0005634	0006357	Q32M78	0.019369517519409	1.1887546786355232	0.0072992307962134
AF-P45381-F1-model-v4	A	313.0	-1.0	#	9913	0019807#0016811#0016788#0046872	0005829#0005634	#	P45381	0.0011341120975565	1.1782994690485182	0.5205326591048633
AF-Q16613-F1-model-v4	A	207.0	-1.0	15	9606	0071889#0004059#0004060	0005737#0005829#0048471	0071320#0007623#0046219#0030187#0006474#0009648#0051592#0046688#0051412#0034097#0032868#0009416#0034695#0010043	Q16613	0.0011467014986553	1.1155067585702056	0.6768671188423523
AF-Q5W186-F1-model-v4	A	159.0	-1.0	128822	9606	0004869	0005615	0019730#0010466	Q5W186	0.0015326924758166	0.8998822371195174	0.9655670390081146
AF-P06340-F1-model-v4	A	250.0	-1.0	3111	9606	0023026#0032395#0042605	0031902#0005765#0042613#0005886	0002250#0019886#0002587#0002503#0050778#0050870#0045580	P06340	0.001462123761564	0.9563933630933475	0.7496809556115014
AF-P00403-F1-model-v4	A	227.0	-1.0	#	39947	0051015	0015629#0005737	0030042	P00403	0.0013921806385948	1.059665555445502	0.5307267554534134
AF-Q86U42-F1-model-v4	A	306.0	-1.0	282298	9913	0008143#0043621#0070063	0005737#0042405#0016607#0005634#1990904	0071222#0000165#0006397#1904247	Q86U42	0.0751663924554316	1.1123203338990555	0.0036630800678474
AF-Q6NSJ5-F1-model-v4	A	796.0	-1.0	527708	9913	0005225	0005737#0005789#0034702#0005886	0140361#0045444#0098656#0034214#0007165	Q6NSJ5	0.0200004815066175	1.4012725513226965	0.0051358048547096
AF-Q712K3-F1-model-v4	A	238.0	-1.0	54926	9606	0005524#0061631#0004842	0005829	0070936#0006513#0000209#0006511	Q712K3	0.0015567493410368	0.9849467404707192	0.5324386148895914
AF-Q8TAQ5-F1-model-v4	A	688.0	-1.0	100124518	9913	0000981#0046872#0000978	0005634	0006357	Q8TAQ5	0.0294969590509477	1.5592621470673975	0.0029196362453518
AF-Q5VZT2-F1-model-v4	A	155.0	-1.0	#	#	#	#	#	Q5VZT2	0.0210743087038146	0.409765979798027	0.4065713159111985
AF-Q9UI47-F1-model-v4	A	895.0	-1.0	29119	9606	0051015#0008013#0045296	0005912#0005737#0005856#0030057#0005916#0030027	0086073#0016477#0098609#0086091#0098911	Q9UI47	0.195679176933112	0.9276463950909998	0.0065694124035411
AF-Q7Z2X4-F1-model-v4	A	250.0	-1.0	55022	9606	#	0005737	0071345#0071398#0071354#0044320#0071356#0006112#0070584#2001170#0046325#0046627#1903077#0001933#2001171#0070346#0010628#2000379#0045944#0010635#0051881#2000377	Q7Z2X4	0.0013550566390504	1.058598529364127	0.6768671188423523
AF-A3KMH1-F1-model-v4	A	1905.0	-1.0	561317	7955	0005524#0016887	0005737#0005739	#	A3KMH1	0.001117505954201	1.3749301654634116	0.3686131813352493
AF-Q8TDW0-F1-model-v4	A	803.0	-1.0	84230	9606	0005225	0005737#0005789#0016020#0034702#0005886	0015810#0071470#0140361#0045444#0098656#0034214#0007165#0015734	Q8TDW0	0.014906026473373	1.4209115947006443	0.0073530278154354
AF-O15031-F1-model-v4	A	1838.0	-1.0	23654	9606	0017154	0009986#0070062#0005886#0002116	0007420#1904861#0007156#0007162#0001843#0007405#0050772#0010976#0045727#0030334#0008360#0043087#2001222#0001932#0071526#1902287	O15031	0.0008849796901954	1.533474391023203	0.4562046720418089
AF-Q9NQT4-F1-model-v4	A	235.0	-1.0	56915	9606	0000175#0003723	0005737#0000177#0005829#0000791#0000178#0000176#0101019#0005730#0005654#0005634	0051607#0045006#0043928#0071028#0034427#0071051#0006401#0006396#0016075#0006364#0034475	Q9NQT4	0.0010274046944511	1.2372467867933	0.6023393159731623
AF-Q12765-F1-model-v4	A	414.0	-1.0	534933	9913	0070004#0016805	0005737#0031965	0006887#0006508	Q12765	0.001336263746421	1.1461606473264956	0.492374820627441
AF-P59095-F1-model-v4	A	220.0	-1.0	147323	9606	0008289	#	0006869	P59095	0.000951561403877	1.2476864292056613	0.7061026812932953
AF-P0C024-F1-model-v4	A	238.0	-1.0	283927	9606	0010945#0000287#0030145#0030515	0005829#0005782#0005777	0046356#0050873#0044580#0015938#2001294#0036114#0009132#1902859#1902858#1901289	P0C024	0.0009135699049495	1.270908922005559	0.6686968613398787
AF-Q6ZTR6-F1-model-v4	A	163.0	-1.0	#	9606	#	#	#	Q6ZTR6	0.0275227433815812	0.4067554949205871	0.3035203043148384
AF-O95873-F1-model-v4	A	294.0	-1.0	#	9606	#	#	#	O95873	0.0367334563860883	1.370185729939226	0.0029282444105804
AF-P20340-F1-model-v4	A	208.0	-1.0	#	9031	0005525#0003924	0005829#0012505#0005794#0000139	0006891#0006886#0034067#0042147#0006890	P20340	0.0012580999562195	1.1103526593070776	0.7723158525733587
AF-Q9HAV7-F1-model-v4	A	217.0	-1.0	80273	9606	0000774#0042802#0042803#0051087#0051082	0005759#0005739#0005654#0001405#0005744	0006886#0006457#0030150	Q9HAV7	0.0015357043301032	1.0313304782765498	0.6525937755490394
AF-Q8IV77-F1-model-v4	A	575.0	-1.0	1262	9606	0030552#0030553#0005222#0005223#0044877	0060170#0030660#0017071#0005886	0098655#0050896#0007608	Q8IV77	0.0379460473112844	1.2513780156623526	0.0043792969344855
AF-Q96A22-F1-model-v4	A	123.0	-1.0	91894	9606	#	0070062	#	Q96A22	0.0530579218010631	0.3268185812242783	0.522222230344618
AF-Q08257-F1-model-v4	A	329.0	-1.0	1429	9606	0042802#0003730#0070402#0003960#0008270	0005829#0070062	0051289#0007601#0042178	Q08257	0.0013479457279006	1.1749651548855884	0.5138125961351625
AF-Q9NQR4-F1-model-v4	A	276.0	-1.0	56954	9606	0106008#0050152	0005813#0005829#0070062#0005576#0035580#1904724	0006528#0006541#0006107	Q9NQR4	0.0011596660468095	1.256378746541025	0.5188471359099591
AF-Q8N8Q3-F1-model-v4	A	282.0	-1.0	284131	9606	0003677#0016888#0000287#0016891#0003727	0005737#0010494#0005730	0006281	Q8N8Q3	0.0014112421894802	1.09580529751686	0.5893270990924859
AF-Q6IPT4-F1-model-v4	A	315.0	-1.0	606495	9606	0004128	0005789#0005654	0015701	Q6IPT4	0.0015398010132168	1.0722807015009612	0.4907510766758922
AF-O75223-F1-model-v4	A	188.0	-1.0	79017	9606	0003839#0042803	0005829#0070062	0001836	O75223	0.0009093336011913	1.3097675214563511	0.8315509056837473
AF-Q13137-F1-model-v4	A	446.0	-1.0	#	246195	0046933	0005886#0045263	#	Q13137	0.0214146862314397	1.932339608075729	0.0051094444648316
AF-P00492-F1-model-v4	A	218.0	-1.0	281229	9913	0052657#0004422#0042802#0000287#0000166	0005737#0005829	0046038#0032263#0006178#0046100#0043103#0046040#0032264#0045964#0006164#0006166	P00492	0.0010950552529717	1.2576170910507856	0.674816619069684
AF-Q9Y5E1-F1-model-v4	A	797.0	-1.0	56132	9606	0005509	0016020#0005886#0045202	0016339#0007155#0007268#0007156#0007399#0007416	Q9Y5E1	0.0231766802496738	1.8094397828315	0.0043989330665894
AF-P41219-F1-model-v4	A	470.0	-1.0	510082	9913	0005198	0030424#0005737#0043204#0005886#0045098	#	P41219	0.1069779579815183	1.6750455939357631	0.0007307814170889
AF-P0CAP1-F1-model-v4	A	466.0	-1.0	100820829; 145781; 81488	9606	#	0070161#0030864#0009898#0031674#0005635#0016591#0030018	0035556#0051685	P0CAP1	0.0825486613429408	1.996009207656729	0.0007307814170889
AF-P19235-F1-model-v4	A	508.0	-1.0	484943	9615	0004900	0009897	0019221#0030097#0008284	P19235	0.0297093499908687	1.398316179318836	0.0051094444648316
AF-Q9UMY4-F1-model-v4	A	162.0	-1.0	29934	9606	0019899#0035091#0032266	0005769#0031901#0030904	0032456#0034499#2000642#0010629#0042177#0010955#0051224#0015031#0030100	Q9UMY4	0.0013273210163995	1.1257469707155736	1.0948010003099893
AF-Q5JT25-F1-model-v4	A	222.0	-1.0	347517	9606	0005525#0003924	0005829#0012505#0005794#0000139#0043231#0005886	0006891#0006886#0042147#0006890	Q5JT25	0.0014245005288508	1.1773165997067463	0.5324386148895914
AF-Q96DT5-F16-model-v4	A	1400.0	-1.0	8701	9606	0005524#0045505#0051959#0008569	0097728#0097729#0005930#0030286#0005576#0005874#0031514#0120134	0060411#0003341#0035545#0007368#0060287#0030317#0007611#0120229#0003356	Q96DT5	0.0907701105684875	1.5945067986206896	0.0014620968756575
AF-P51160-F1-model-v4	A	858.0	-1.0	118446	10090	0005243#0042802	0005922#0005921#0043209	0007267#0042552#0007605	P51160	0.0410873518572108	1.3595375914014527	0.0043989330665894
AF-Q63HN8-F21-model-v4	A	1207.0	-1.0	57674	9606	0005524#0016887#0046872#0061630#0004842	0005737#0005829#0005811#0016020#0005730	0001525#0042742#0002376#0140042#0120323#2000051#0051865#0070534#0016567#0019216#0002040#0006511#0098792	Q63HN8	0.0570626273863737	1.0710256008996246	0.0072992307962134
AF-O43264-F1-model-v4	A	779.0	-1.0	9183	9606	0019237	0005829#0070939#0005783#0005789#0000776#0005828#0005811#0016020#0005634#1990423#0000922	0051301#0006888#0000132#0007030#0051321#0007080#0000070#0007094#0034501#0015031#0065003#0007096#0006890	O43264	0.1227071311900831	1.4306315665101037	0.0029196362453518
AF-Q9NW61-F1-model-v4	A	149.0	-1.0	529056	9913	#	0005829#0005769#0055037#0005802	0007032#0001881#0042147	Q9NW61	0.0012066173635511	1.2648034947219398	0.8073879938481423
AF-Q9GZZ8-F1-model-v4	A	138.0	-1.0	90070	9606	0005518#0008083#0043237	0005576#0005615#0030141	0033173#0019722#0042742#0010669#0043066#0031665#0070886#0050850#0008284#0050679#0060054#0016239#0050731#0051281#0051047#0006473#0034067#0070075	Q9GZZ8	0.0341622111622615	0.37673743786349	0.727616851097366
AF-Q14532-F1-model-v4	A	448.0	-1.0	3882	9606	0005198	0005856#0005829#0070062#0005882	0008544#0030855#0045109	Q14532	0.076158857507557	1.6618043147628048	0.0029196362453518
AF-Q9P225-F11-model-v4	A	1400.0	-1.0	146754	9606	0005524#0045505#0051959#0003777#0008569	0005858#0005930#0030286#0036156#0005874#0031514#0036126	0060285#0036159#0007018	Q9P225	0.0542379780409458	1.593372994105649	0.0036630800678474
AF-Q8N4B5-F1-model-v4	A	295.0	-1.0	285800	9606	#	#	#	Q8N4B5	0.0330089804933218	1.2308239551393985	0.0073530278154354
AF-Q8IVF4-F14-model-v4	A	1400.0	-1.0	196385	9606	0005524#0045505#0051959#0008569	0097729#0005930#0030286#0005874	0007018	Q8IVF4	0.0827539080433874	1.584153083167651	0.0036496798094789
AF-Q6ZRQ5-F1-model-v4	A	1243.0	-1.0	#	9031	0003697	0043596#0090734	0006325#0000724#0031297	Q6ZRQ5	0.162369564594442	1.5016446202762457	0.0036496798094789
AF-Q8IWA4-F1-model-v4	A	741.0	-1.0	55669	9606	0005525#0003924#0042802	0016020#0005741#0005739#0098799	0046039#0008053#0051646#0010918	Q8IWA4	0.076166894043789	1.626872943066728	0.0036496798094789
AF-Q9Y4D7-F1-model-v4	A	1925.0	-1.0	23129	9606	0019904#0017154	0030424#0044297#0098978#0030027#0031258#0005886#0002116	0001525#0035904#0001569#0003279#0060976#0060666#0043542#0001822#0007162#0043524#0003151#0050772#0032092#0045765#0030334#0008360#0043087#0071526#1902287#0007416#0008039	Q9Y4D7	0.0015062708440062	1.512066924031232	0.3854011313169918
AF-Q7RTV5-F1-model-v4	A	226.0	-1.0	616897	9913	#	#	0070374#0045821	Q7RTV5	0.0014039630289328	1.2669138692422837	0.6934489596953388
AF-P55290-F1-model-v4	A	713.0	-1.0	512302	9913	0045296#0005509	0005912#0016342#0098552	0034332#0016339#0000902#0044331#0007043#0007156#0002040	P55290	0.0275416570129047	1.6082785613743134	0.0065694124035411
AF-Q9HBG7-F1-model-v4	A	655.0	-1.0	4063	9606	#	0009897#0005886	0007155#0045087#0032740#0042110#0072540	Q9HBG7	0.0260332298738343	1.5133828268748348	0.0072992307962134
AF-Q9NRW3-F1-model-v4	A	190.0	-1.0	#	9595	0004126#0047844#0003723#0008270	0005737#0005634#0000932	0009972#0016554#0051607#0070383#0080111#0045087#0045869#0010526	Q9NRW3	0.0013564371999976	1.295100759895428	0.7586652983627977
AF-Q9Y6W8-F1-model-v4	A	199.0	-1.0	29851	9606	#	0005576#0005886	0098609#0006955#0031295#0002517	Q9Y6W8	0.0015193254196593	1.1848177413952392	1.1306382143892066
AF-Q0VFZ6-F1-model-v4	A	552.0	-1.0	129881	9606	#	0005879	#	Q0VFZ6	0.2437940068361034	1.6736750943008327	0.0036630800678474
AF-Q9H9E3-F1-model-v4	A	785.0	-1.0	25839	9606	0042802	0005829#0000139#0017119#0032588	0070085#0007030#0048213#0015031#0000301#0006890	Q9H9E3	0.1928851024273684	1.4531204613772892	0.0051094444648316
AF-Q6P4E1-F1-model-v4	A	436.0	-1.0	#	9913	#	0016020	#	Q6P4E1	0.0415121087641483	1.6721167684699323	0.0058736968826307
AF-Q03001-F21-model-v4	A	1400.0	-1.0	667	9606	0003779#0005509#0005178#0008017#0051010#0042803#0005198	0015629#0030424#1904115#0009925#0005604#0005938#0031252#0005737#0031410#0005829#0005789#0005925#0031673#0030056#0005882#0045111#0016020#0015630#0035371#0005635#0005654#0005634#0030018	0007155#0048870#0007010#0031581#0007229#0045104#0030011#0000226#0009611#0008090#0042060	Q03001	0.3974765604287153	1.974532868166104	0.0036630800678474
AF-Q9NYC9-F15-model-v4	A	1400.0	-1.0	1770	9606	0005524#0045505#0051959#0008569	0097729#0005930#0120135#0030286#0005576#0005874#0031514#0036157	0030030#0090660#0003341#0051649#0120197	Q9NYC9	0.0776877856449073	1.6027925085492043	0.0051358048547096
AF-Q14CZ8-F1-model-v4	A	416.0	-1.0	521015	9913	#	0005911#0005737#0016020	0007155#0007049#0051726	Q14CZ8	0.0514740248314526	1.3773973363454586	0.0072992307962134
AF-P60983-F1-model-v4	A	142.0	-1.0	615255	9913	0003779#0071933#0008083	#	0071846#0034316	P60983	0.0014863315511452	1.3332035919319238	0.9912795991649817
AF-Q8NCM8-F12-model-v4	A	1400.0	-1.0	79659	9606	0005524#0003774#0045505#0051959#0008569	0045177#0005930#0097542#0005929#0005868#0070062#0005794#0005874#0031514#0005886	0060976#0007368#0009953#0030326#0030900#0007030#0035721#0001822#1905515#0045880#0061512#0016485#0021522	Q8NCM8	0.0657671793028384	1.590502783591381	0.0072992307962134
AF-Q5VST9-F16-model-v4	A	1400.0	-1.0	84033	9606	0030506#0005524#0005516#0005085#0046872#0005547#0043325#0032266#0005546#0070273#0010314#0106310#0004674#0008307#0031432	0005829#0031430#0030016#0016604#0005886#0042383#0030018	0036309#0006468#0051056#0045214	Q5VST9	0.0516644166749528	1.9083577013101296	0.0072992307962134
AF-Q16352-F1-model-v4	A	499.0	-1.0	9118	9606	0005200#0099184	0005737#0036464#0005615#0005882#0005883#0099160#0098685	0030154#1990830#0045109#0060052#0099170#0021762	Q16352	0.1395705244533484	1.6770174955333583	0.0072992307962134
AF-Q8NCM8-F14-model-v4	A	1400.0	-1.0	79659	9606	0005524#0003774#0045505#0051959#0008569	0045177#0005930#0097542#0005929#0005868#0070062#0005794#0005874#0031514#0005886	0060976#0007368#0009953#0030326#0030900#0007030#0035721#0001822#1905515#0045880#0061512#0016485#0021522	Q8NCM8	0.0911797763323	1.6101569688812838	0.0073530278154354
AF-Q96CV9-F1-model-v4	A	577.0	-1.0	10133	9606	0042802#0070530#0046872#0031593#0030674	0005776#0005737#0005829#0005794#0000139#0005654#0005634#0048471#0055038#0005802	0006914#0008219#0034620#0050829#0007030#0090161#0043001#0045087#0043124#0001920#0061734#0010508#1904417#0034067#0043122#0007165	Q96CV9	0.1397057727022799	1.783691439276858	0.0072992307962134
AF-Q9Y2D4-F1-model-v4	A	811.0	-1.0	23233	9606	#	0000145	0006887#0006893#0006886#0090148#0000281#0006904#0090522	Q9Y2D4	0.1636434933441171	1.7240345548992717	0.0072992307962134
