# Supplementary material for: Comparative structural insights and functional analysis for the distinct unbound states of Human AGO proteins
Source: Sci Rep. 2025 Mar 19;15:9432. doi: 10.1038/s41598-025-91849-5 (PMC11923369; doi:10.1038/s41598-025-91849-5)
Supplement: Supplementary file 24 — Supplementary Information 12. [file 41598_2025_91849_MOESM24_ESM.zip › 4KREp_A_mdwhole_AF4REF/candidates/4KREp_A-merged-filtered.csv]

structureId	b-phipsi	w-rdist	t-alpha
medoid23-a1-s1_A	0.0005754264928911	0.2409056181734062	0.0066130905937114
medoid2-a1-s3_A	0.0010605671872583	0.1178102235250339	0.0072992307962134
medoid33-a1-s1_A	0.0004911074770211	0.3664586456013154	0.0066130905937114
medoid25-a1-s1_A	0.000821136568201	0.4162732546873508	0.002194902533056
medoid21-a1-s1_A	0.0011945591696523	0.3743946803973847	0.0036496798094789
AF-Q9UKV8-F1-model-v4_A	0.0009358773473456	0.0871451573874778	0.0133138831004895
medoid36-a1-s1_A	0.0007578021990296	0.3861369232524044	0.0103244826675092
medoid9-a1-s1_A	0.0008968668936026	0.4045761569781677	0.0087590123987277
medoid10-a1-s1_A	0.0004231342824872	0.3310592331179414	0.0155670635003994
medoid28-a1-s1_A	0.0008473147131944	0.486700050961216	0.0029196362453518
medoid19-a1-s1_A	0.0009442604766095	0.3868078321287571	0.0116786539344329
medoid31-a1-s1_A	0.0013854006360177	0.4525435621461751	0.0043792969344855
medoid37-a1-s1_A	0.0014215636659456	0.3799597276641716	0.009579955775703
AF-P0C869-F1-model-v4_A	0.0016297898363481	0.3907235331496774	0.0073530278154354
medoid27-a1-s1_A	0.0010037141486273	0.4310737216960891	0.0118171139231386
medoid6-a1-s1_A	0.0003349220565231	0.5062521601780504	0.0080944703406706
medoid30-a1-s1_A	0.0014471819857849	0.3915386759867899	0.0140635813350504
AF-Q86XP0-F1-model-v4_A	0.0014517199230324	0.330555074781289	0.0175180821197378
medoid24-a1-s1_A	0.0006890809149013	0.4347679941965704	0.0178305927380209
medoid35-a1-s1_A	0.0020321458124831	0.3391922115289695	0.0145985211566161
medoid13-a1-s1_A	0.0006864591803753	0.381243619750209	0.0239164285917981
AF-Q9UL18-F1-model-v4_A	0.0003939709503112	0.0502730094573728	0.0316268163453545
medoid11-a1-s1_A	0.001757165415034	0.3977203625959434	0.0148148020346907
medoid5-a1-s2_A	0.0006327176921485	0.2544788843824742	0.0299266744605297
medoid3-a1-s2_A	0.0006179756091877	0.314041301013239	0.0285284596970611
medoid15-a1-s1_A	0.0006742106765635	0.4480673823870827	0.0216257249425573
AF-Q14451-F1-model-v4_A	0.0017355908300283	0.4666564254962465	0.0116786539344329
medoid34-a1-s1_A	0.0010546782075829	0.3904862261590193	0.0233575447719152
medoid1-a1-s2_A	0.0007090192050734	0.2889683068917124	0.0308503701641407
AF-Q9Y2L1-F1-model-v4_A	0.0017733227524385	0.450950139142701	0.0138687321491499
medoid29-a1-s1_A	0.00137134381139	0.4654206249263048	0.0178305927380209
medoid2-a1-s1_A	0.0009507887882011	0.3406169246253652	0.0300754907253892
medoid22-a1-s1_A	0.000418971135161	0.3958237307118346	0.0300754907253892
medoid32-a1-s1_A	0.0017523880448943	0.2626248019378641	0.0269866903238209
AF-Q7Z3Z4-F1-model-v4_A	0.0023840053768281	0.2033971750884409	0.0216257249425573
medoid4-a1-s1_A	0.0004731178809601	0.517540096167818	0.0185875182467154
medoid17-a1-s1_A	0.0008049287063267	0.3560018450159708	0.0324038473531247
AF-Q01518-F1-model-v4_A	0.0031989877376582	0.3299608570530466	0.0125647391185939
medoid0-a1-s2_A	0.0007904518175389	0.3426289643810546	0.0370931750792566
AF-Q9HCK5-F1-model-v4_A	0.0004163230240476	0.1730393605103452	0.0423354827531265
medoid5-a1-s1_A	0.0016654630168731	0.3567002092241467	0.0306567185378972
medoid7-a1-s1_A	0.0010302097990515	0.4008454757803413	0.0339626237972179
AF-Q9H9G7-F1-model-v4_A	0.0010968103034356	0.0473955288326407	0.0410335958026029
AF-O14841-F1-model-v4_A	0.0036879324202503	0.3182327983044591	0.0094889742856814
medoid20-a1-s1_A	0.0024992016771036	0.4727618557651826	0.0160582219856566
AF-Q9NTJ4-F1-model-v4_A	0.002908421845265	0.4389012889125003	0.0155670635003994
AF-Q5T447-F1-model-v4_A	0.0035850422787007	0.2912012832162159	0.0153283513243391
medoid1-a1-s3_A	0.0035278283090949	0.0893036890306033	0.0197076730907748
medoid8-a1-s1_A	0.0008720901182031	0.3504338425456797	0.0450039368925776
AF-Q9UBK8-F1-model-v4_A	0.0046231956219998	0.3501388103377091	0.0007298270463003
medoid3-a1-s1_A	0.0011247151134697	0.2943933491454833	0.0466007016362619
AF-Q9Y2X0-F1-model-v4_A	0.0003830591833502	0.3665082565098729	0.0482019055190958
medoid3-a1-s3_A	0.0027481847140552	0.3312553514193225	0.0313867882895628
AF-Q6PI48-F1-model-v4_A	0.0016540018311298	0.5650327738824119	0.0189780962148271
AF-Q6ZTN6-F1-model-v4_A	0.0016721359662489	0.6428840344993882	0.0
AF-Q16706-F1-model-v4_A	0.0006309441763766	0.4076872403167024	0.0489048903395892
AF-Q9HCE1-F1-model-v4_A	0.0033532373211594	0.5219456322045386	0.01094855486171
AF-Q96PZ0-F1-model-v4_A	0.0010033442773642	0.3020394134398053	0.052554868726995
AF-Q6IS24-F1-model-v4_A	0.0035515215821186	0.4824399358493674	0.0133138831004895
medoid4-a1-s2_A	0.0010219750803618	0.316786705748762	0.0530362982785894
medoid4-a1-s3_A	0.0026661479879058	0.1614248767992712	0.0423354827531265
medoid0-a1-s3_A	0.0022328474397226	0.2548184466123105	0.0459850450846748
AF-P51178-F1-model-v4_A	0.0021956461675126	0.6041867326581702	0.0118171139231386
AF-Q8N6T0-F1-model-v4_A	0.0025531645550393	0.5764013603382772	0.0145985211566161
AF-Q9UHY1-F1-model-v4_A	0.0026254765897425	0.4751765558045132	0.0300754907253892
medoid12-a1-s1_A	0.0028132883630723	0.3589443497076529	0.0378787774827127
AF-Q8TAP6-F1-model-v4_A	0.0003802029505623	0.5306996793983226	0.0423354827531265
AF-Q9Y5Q8-F1-model-v4_A	0.0020356267778759	0.5705380051393509	0.0226277946303061
AF-O75879-F1-model-v4_A	0.0024952766576994	0.4320645858451547	0.0386857767018733
AF-Q8TF42-F1-model-v4_A	0.0016364681796517	0.3726353342627674	0.0510948593011042
AF-Q9UL63-F1-model-v4_A	0.0014548175009959	0.2438400992419745	0.0570987886882312
AF-O15195-F1-model-v4_A	0.0038255691560787	0.5036012970644799	0.013138501865866
AF-Q68DD2-F1-model-v4_A	0.0008731647376385	0.2190491441134769	0.0620435921263067
AF-Q9BXC9-F1-model-v4_A	0.0038355435986638	0.3011449305724684	0.0285284596970611
medoid0-a1-s1_A	0.0010039510907028	0.1930381904429056	0.0628394789167019
medoid6-a1-s2_A	0.0007289633652597	0.2737286927591358	0.0636648718565564
AF-Q8NC60-F1-model-v4_A	0.0032089611184012	0.2991980228367118	0.0386857767018733
AF-Q14168-F1-model-v4_A	0.0037586747307856	0.5350132057823921	0.0116786539344329
AF-Q9NZW5-F1-model-v4_A	0.0018906721873626	0.5257116931017367	0.0370931750792566
AF-O75529-F1-model-v4_A	0.003495308232727	0.3820647507330804	0.0328465096023253
AF-Q96M93-F1-model-v4_A	0.002991907666515	0.5497044657765054	0.0208645945567758
AF-Q9Y4C2-F1-model-v4_A	0.0042639752420027	0.5148466543075223	0.0088364585901983
AF-Q9Y2E5-F1-model-v4_A	0.0015051408209955	0.325157028788994	0.0595513803978347
AF-Q3MJ16-F1-model-v4_A	0.0009904599626414	0.5542429226529162	0.0418251637726221
AF-Q9BQA5-F1-model-v4_A	0.0057449617486512	0.1988157270694643	0.0051094444648316
AF-Q9BZQ2-F1-model-v4_A	0.0009668923948145	0.6657086003023913	0.0138687321491499
AF-P48444-F1-model-v4_A	0.0037455941275433	0.5275988082853089	0.0160582219856566
AF-Q9NXH9-F1-model-v4_A	0.0027947535926024	0.5735220234337415	0.0223883978326699
AF-Q06124-F1-model-v4_A	0.0030221805021547	0.645112602530479	0.0014620968756575
AF-Q15349-F1-model-v4_A	0.0052068760765145	0.4745042871949803	0.0029196362453518
AF-Q9NZ08-F1-model-v4_A	0.0060381124708424	0.3497212898670014	0.0007298270463003
AF-Q7Z7A4-F1-model-v4_A	0.0041515316676992	0.5814085546726753	0.0036496798094789
AF-Q9BQ95-F1-model-v4_A	0.0060276394201072	0.276995318519683	0.0036630800678474
AF-Q86UX7-F1-model-v4_A	0.0022749654469114	0.5467150998787774	0.036308661472808
AF-Q13144-F1-model-v4_A	0.004081664341771	0.5010768949828168	0.0185875182467154
AF-Q9UK32-F1-model-v4_A	0.0054129914979712	0.4392301987473027	0.0058736968826307
AF-P47712-F1-model-v4_A	0.0043567356331385	0.5205935247954415	0.0125647391185939
AF-O15198-F1-model-v4_A	0.0016197673605504	0.5111664344922963	0.0498085626203308
AF-Q13131-F1-model-v4_A	0.0037675527381664	0.3763462645458072	0.0370931750792566
AF-Q5SY16-F1-model-v4_A	0.0032166172400522	0.3161725360025341	0.0474449492167272
AF-Q8NHY0-F1-model-v4_A	0.0005105635558549	0.6508121807869264	0.0277371931127072
medoid1-a1-s1_A	0.0005912197725075	0.2875606392544439	0.0745098508994681
AF-Q8NAT1-F1-model-v4_A	0.0035495095305853	0.4168141648431555	0.0386659655318466
AF-P28329-F1-model-v4_A	0.0038262391295928	0.5073559755883735	0.0246822773765587
AF-Q96IC2-F1-model-v4_A	0.0040484238161746	0.2773457452506451	0.0378787774827127
AF-Q8N3E9-F1-model-v4_A	0.0030986869605088	0.4137362986597117	0.0458015158382385
AF-Q9ULX3-F1-model-v4_A	0.0051050925388921	0.4698492297782548	0.0110700407352846
AF-Q969S9-F1-model-v4_A	0.0062800128192865	0.3657045227832043	0.0007307814170889
AF-P49641-F1-model-v4_A	0.0006140024653658	0.4873417687739382	0.0642335893644507
AF-O14939-F1-model-v4_A	0.0028594588163928	0.6534724964166474	0.009579955775703
AF-Q8NCW6-F1-model-v4_A	0.0041855045867114	0.5511276241821732	0.0153283513243391
AF-P19525-F1-model-v4_A	0.0057156461662916	0.5124837582891691	0.0007307814170889
AF-P19447-F1-model-v4_A	0.0037284041797411	0.4040017023533689	0.043412095966399
AF-Q08AF3-F1-model-v4_A	0.0025686984228266	0.6326405176871754	0.0226277946303061
AF-Q8N806-F1-model-v4_A	0.0060929720281122	0.4214160442754247	0.0058736968826307
AF-Q8TBY0-F1-model-v4_A	0.0057588111913705	0.3025836055810361	0.0170751996684577
AF-Q8IY47-F1-model-v4_A	0.003414926939008	0.3618226071198236	0.0522276825687215
AF-Q96ME1-F1-model-v4_A	0.0048299271900046	0.4041877420292917	0.0285284596970611
AF-Q9HAU4-F1-model-v4_A	0.0041691031668369	0.207324367540024	0.0452556070301213
AF-O75366-F1-model-v4_A	0.0034115477489951	0.6718105361387106	0.0036496798094789
medoid26-a1-s1_A	0.0008838682495289	0.2059462445093152	0.0855787620207846
AF-Q70CQ1-F1-model-v4_A	0.0019260303282109	0.5108835162666674	0.058394017848627
medoid16-a1-s1_A	0.0012257963187961	0.4033650680820743	0.0770439234728341
medoid14-a1-s1_A	0.00062464186789	0.2929708252652838	0.0873018129196776
AF-Q9BW92-F1-model-v4_A	0.0053417868345026	0.5520569156472555	0.0065694124035411
AF-Q16394-F1-model-v4_A	0.004372895163623	0.3973749147973184	0.0418251637726221
AF-O00754-F1-model-v4_A	0.0045109754780275	0.3920275849282998	0.0394537506304994
medoid18-a1-s1_A	0.0012503150594056	0.2080947236590388	0.0881654014248551
AF-Q86TM3-F1-model-v4_A	0.0043852919187933	0.2882143210655885	0.0474004981600588
AF-Q86VX9-F1-model-v4_A	0.0018887647044862	0.4372661942494653	0.0729927817404325
AF-Q8IXL6-F1-model-v4_A	0.0047517443636825	0.4961062060611056	0.0277371931127072
AF-Q9NZI8-F1-model-v4_A	0.0060436461940543	0.2649840249585621	0.0218975903112057
AF-O15067-F1-model-v4_A	0.0040655576948775	0.27473532668292	0.052554868726995
AF-Q9UJT9-F1-model-v4_A	0.0060021531061447	0.5499131088762762	0.0
AF-P13639-F1-model-v4_A	0.0042799070510158	0.385607383454371	0.0458015158382385
AF-Q9BVA0-F1-model-v4_A	0.0059038090596579	0.4379343721970161	0.0167881324733683
AF-P23469-F1-model-v4_A	0.0039029859735809	0.5427446833837084	0.0355252350918542
AF-Q9BTE3-F1-model-v4_A	0.0026316730524679	0.5719675964132687	0.0489048903395892
AF-Q6L8Q7-F1-model-v4_A	0.0028858021560654	0.570560679855413	0.0466007016362619
AF-Q96HM7-F1-model-v4_A	0.003052203821162	0.7054121670141322	0.0058736968826307
AF-Q460N3-F1-model-v4_A	0.0058915365842895	0.2537221629549929	0.0284671564505767
AF-P37173-F1-model-v4_A	0.0008112932526835	0.5574047038821384	0.0694769169631865
AF-Q9UJX5-F1-model-v4_A	0.0024622330964529	0.7288173038690174	0.0043989330665894
AF-Q15437-F1-model-v4_A	0.0010888888443386	0.6284596715388369	0.0506138163692111
AF-P09327-F1-model-v4_A	0.003508355211593	0.3891386420688577	0.0611931441077286
AF-Q6PIY7-F1-model-v4_A	0.0044537670623593	0.6230646993722064	0.0125647391185939
AF-Q6ZS72-F1-model-v4_A	0.0044439765602644	0.5704534439548756	0.0269866903238209
AF-Q9Y2F9-F1-model-v4_A	0.0023522500501069	0.3813033299701223	0.0787400536666942
AF-P40123-F1-model-v4_A	0.0072813836489104	0.4396786495045962	0.0014620968756575
AF-Q8WXI4-F1-model-v4_A	0.0017894107308975	0.5618419104393377	0.0644914133791398
AF-Q8NCN5-F1-model-v4_A	0.0062485126749722	0.4797994546818645	0.0125647391185939
AF-Q96M94-F1-model-v4_A	0.0020811366549055	0.738575123182064	0.0080290976816657
AF-Q96RQ3-F1-model-v4_A	0.0076364565306422	0.368435967667157	0.0021896458253802
AF-Q14CN2-F1-model-v4_A	0.0062485253884154	0.2206886694166967	0.0270072581572047
AF-Q9NVM4-F1-model-v4_A	0.0011842635574245	0.6910231182341523	0.036308661472808
AF-Q68D06-F1-model-v4_A	0.0024490683600534	0.5988575688234217	0.0510948593011042
AF-O14638-F1-model-v4_A	0.002915661997751	0.5212930113754396	0.0605840753082309
AF-P18031-F1-model-v4_A	0.0018436426914708	0.6326407031248865	0.0490049264750351
AF-Q9BQL6-F1-model-v4_A	0.005345077519349	0.5594445332677627	0.0178305927380209
AF-P29350-F1-model-v4_A	0.0066097262661145	0.5247360846405141	0.0043989330665894
AF-Q5UE93-F1-model-v4_A	0.0042977077101952	0.54624827039678	0.0394160818999413
AF-Q9Y297-F1-model-v4_A	0.0048311028115928	0.547764542750318	0.0306567185378972
AF-Q7Z3Z3-F1-model-v4_A	0.0043466442041229	0.479841479924916	0.0489048903395892
AF-Q96PZ2-F1-model-v4_A	0.0027689110563137	0.2934730534489749	0.0855787620207846
AF-Q3ZCT8-F1-model-v4_A	0.001711605998008	0.6280721312448487	0.0554699020381697
AF-Q8TF46-F1-model-v4_A	0.0037866762176477	0.5807727430877417	0.0423354827531265
AF-Q15046-F1-model-v4_A	0.0029192550815156	0.6213657796304854	0.0450039368925776
AF-C9J798-F1-model-v4_A	0.0028063897379396	0.2563218896810988	0.0873018129196776
AF-Q9BTF0-F1-model-v4_A	0.0044243423747868	0.5648519913950145	0.0372262107185461
AF-Q8NCL4-F1-model-v4_A	0.0049282892941085	0.4287218022634081	0.0482019055190958
AF-O95479-F1-model-v4_A	0.0037881556708021	0.6038983060663812	0.0394537506304994
AF-Q9UBL6-F1-model-v4_A	0.0045953762328941	0.5136921414575609	0.0450039368925776
AF-P10644-F1-model-v4_A	0.0033378366564173	0.7010645816730936	0.0175180821197378
AF-P34931-F1-model-v4_A	0.0060930730128734	0.6125030624528522	0.0021896458253802
AF-Q7Z6J6-F1-model-v4_A	0.0041530101814423	0.5616618652797343	0.0445251834570807
AF-Q8TAT6-F1-model-v4_A	0.0023509640977818	0.4889430521722201	0.0812944145256238
AF-Q92499-F1-model-v4_A	0.0063068769036963	0.487636903575056	0.0216257249425573
AF-Q9H6W3-F1-model-v4_A	0.0032185606202064	0.38611628623751	0.080292034788115
AF-O60942-F1-model-v4_A	0.0034102678018731	0.5266987676213155	0.0628394789167019
AF-Q8WZA1-F1-model-v4_A	0.0022144587124245	0.2754095151532624	0.0978097207620083
AF-Q13555-F1-model-v4_A	0.0054091768073623	0.5872202729223466	0.0226277946303061
AF-Q13153-F1-model-v4_A	0.004736682711554	0.637116088904716	0.0204377723355742
AF-Q96Q07-F1-model-v4_A	0.0056305911953787	0.653134471783065	0.0021896458253802
AF-Q9H091-F1-model-v4_A	0.0024343011445228	0.7608219371469329	0.0087590123987277
AF-Q96DX4-F1-model-v4_A	0.0028696243650611	0.6618574694196678	0.0418251637726221
AF-P26374-F1-model-v4_A	0.0036807074338707	0.5433958589254694	0.0591240390843355
AF-Q13177-F1-model-v4_A	0.0048053699145682	0.596029524909056	0.0316268163453545
AF-Q9Y6W3-F1-model-v4_A	0.0005048859904156	0.5911917257779645	0.0830039517924496
AF-Q9UL01-F1-model-v4_A	0.008452537584962	0.3914053683398837	0.002194902533056
AF-O43374-F1-model-v4_A	0.0027915641782217	0.2146612660510597	0.0968778049427547
AF-Q04759-F1-model-v4_A	0.006634772145819	0.4517024541781775	0.0262773522597838
AF-Q8IZ07-F1-model-v4_A	0.0041589503227142	0.4066417752765599	0.0693428042269768
AF-Q6P2C0-F1-model-v4_A	0.0068673033700995	0.5332750826091269	0.0118171139231386
AF-Q53H54-F1-model-v4_A	0.0033766650913326	0.470779429057221	0.0753535367540028
AF-Q9H0H3-F1-model-v4_A	0.0022064111287365	0.5899860238310828	0.0711493829927376
AF-Q06187-F1-model-v4_A	0.0041560753638295	0.4069805141038957	0.0703125681220877
AF-Q86UY5-F1-model-v4_A	0.0042265064806405	0.4610825034030056	0.064963575889908
AF-P47989-F1-model-v4_A	0.0043386129893487	0.2976306536322454	0.0729927817404325
medoid2-a1-s2_A	0.0005222473446698	0.2907674946182451	0.1174551848221758
AF-Q9Y263-F1-model-v4_A	0.002640695107058	0.5616235676575029	0.0737226325244466
AF-Q96EW2-F1-model-v4_A	0.001681145811899	0.7102170123199176	0.0410335958026029
AF-Q8NA66-F1-model-v4_A	0.0018825122510286	0.6827178097017845	0.0490049264750351
AF-P55786-F1-model-v4_A	0.0066653607901174	0.4103320257598898	0.0324038473531247
AF-A8K7I4-F1-model-v4_A	0.0086765831626286	0.2897602142222059	0.0072992307962134
AF-Q96J94-F1-model-v4_A	0.0067187863218571	0.1416800876176836	0.0410335958026029
AF-Q99985-F1-model-v4_A	0.0058912135130615	0.6310389199364995	0.0116786539344329
AF-Q9N2K0-F1-model-v4_A	0.001524871255154	0.7683728689805234	0.020104517651075
AF-Q9P2G3-F1-model-v4_A	0.0046800510855655	0.3840582393573234	0.0694769169631865
AF-Q13724-F1-model-v4_A	0.0080151072731036	0.5111840822334743	0.0051094444648316
AF-Q86YJ7-F1-model-v4_A	0.005238579954129	0.5485126865671474	0.0423354827531265
AF-Q05655-F1-model-v4_A	0.0047012484709664	0.3685146464429891	0.0708026304911424
AF-Q96SZ6-F1-model-v4_A	0.0032613546494424	0.6920505727667309	0.0357662262619218
AF-B6SEH8-F1-model-v4_A	0.0044212316546402	0.4271295628970971	0.0728270222687499
AF-Q92935-F1-model-v4_A	0.0044966148698388	0.4013889422564591	0.0736678509011601
AF-O00425-F1-model-v4_A	0.0084696030865584	0.3039984052850126	0.0153283513243391
AF-Q86YQ8-F1-model-v4_A	0.0056584060098392	0.4716330328949428	0.0490049264750351
AF-Q9H900-F1-model-v4_A	0.002592412829361	0.4911456167704393	0.0942490624608394
AF-P34925-F1-model-v4_A	0.0044645797246454	0.5564554356318316	0.0569339726158755
AF-Q5XUX0-F1-model-v4_A	0.006368151089083	0.5980751855170979	0.0182480702564928
AF-Q8N3T1-F1-model-v4_A	0.0074992788637894	0.4705687885702133	0.0246822773765587
AF-O00534-F1-model-v4_A	0.0021556842994844	0.5188785198264615	0.1004018909031712
AF-O15033-F1-model-v4_A	0.0013731382547711	0.7160174487978579	0.0546574059878011
AF-P31321-F1-model-v4_A	0.0020655598066982	0.3924833833431698	0.1147276925961973
AF-Q8NA19-F1-model-v4_A	0.0084981299621598	0.3981273371697795	0.0182480702564928
AF-Q66K79-F1-model-v4_A	0.0047850203993733	0.609874141745434	0.0466007016362619
AF-Q9NYY3-F1-model-v4_A	0.006256558575613	0.5629807876376959	0.0331824489470444
AF-Q53GS9-F1-model-v4_A	0.0044683462448755	0.576046258415487	0.0591240390843355
AF-Q7Z7L1-F1-model-v4_A	0.0019653684802674	0.6485757202609478	0.0751822857042021
AF-Q8N6S4-F1-model-v4_A	0.0045392242025044	0.6320262540102655	0.0459850450846748
AF-Q9BYG8-F1-model-v4_A	0.005063272525478	0.7378221925696524	0.0007307814170889
AF-P26639-F1-model-v4_A	0.005185499719163	0.7328111946259366	0.0014597092068022
AF-Q07837-F1-model-v4_A	0.0037418675667926	0.7184389716674604	0.0308503701641407
AF-Q86SF2-F1-model-v4_A	0.0087018620031758	0.4376875595178291	0.0153283513243391
AF-Q8TET4-F1-model-v4_A	0.0067835709038579	0.5272708833498864	0.0355252350918542
AF-Q14435-F1-model-v4_A	0.003462834129041	0.5034174535718172	0.0916333868263312
AF-Q96MH7-F1-model-v4_A	0.0046305999418778	0.5721884317045658	0.0613135828266362
AF-Q5T2T1-F1-model-v4_A	0.0028929152572814	0.7992068569604205	0.0051358048547096
AF-O00462-F1-model-v4_A	0.0084331287962141	0.4440662044875875	0.0211679073923163
AF-O95741-F1-model-v4_A	0.005628407506988	0.4939487243015995	0.0587327133805999
AF-Q9H4Z3-F1-model-v4_A	0.0087492802186867	0.5124995363849232	0.0080290976816657
AF-Q8N328-F1-model-v4_A	0.0054581602829749	0.449297429086519	0.0678829313183804
AF-Q9HA65-F1-model-v4_A	0.0093718540687799	0.4948129624364749	0.0
AF-P60608-F1-model-v4_A	0.0055187340057906	0.4411880513737927	0.0686128732512552
AF-Q8N6M6-F1-model-v4_A	0.0069137935080026	0.4140653710274262	0.0489048903395892
AF-Q9NXP7-F1-model-v4_A	0.002783551026683	0.8021191034302485	0.0072992307962134
AF-Q8N159-F1-model-v4_A	0.0085920555256261	0.5255668515668654	0.0103244826675092
AF-Q9UI10-F1-model-v4_A	0.0056963428205269	0.4561159237602194	0.0656935549704063
AF-Q9HB65-F1-model-v4_A	0.0052027628791883	0.6115624804167348	0.0467149921820611
AF-P57075-F1-model-v4_A	0.0021291123257001	0.4116280126178718	0.1226277150743757
AF-Q8IWZ6-F1-model-v4_A	0.0054327598269268	0.5385608265881842	0.0587327133805999
AF-Q13043-F1-model-v4_A	0.0080308357284165	0.4985234170531275	0.0240873273423209
AF-P05165-F1-model-v4_A	0.0082963263041881	0.4632781362421539	0.0255474760956377
AF-Q8IUD6-F1-model-v4_A	0.003994983660055	0.4785449442088558	0.0925040622999016
AF-A6NFN9-F1-model-v4_A	0.0070566584954032	0.6663246027859808	0.0058391635426686
AF-P0DMV9-F1-model-v4_A	0.0046995331968583	0.6146319517717003	0.0562840313767103
AF-O43776-F1-model-v4_A	0.0012429927087299	0.7304843107739436	0.0628394789167019
AF-Q8IUH3-F1-model-v4_A	0.0057755552726935	0.2536061625319976	0.0781018927757748
AF-O43824-F1-model-v4_A	0.0056347034511491	0.576788006033803	0.0514196877865151
AF-Q9UBT2-F1-model-v4_A	0.0061713822711717	0.266040269763397	0.0722624044746096
AF-P41250-F1-model-v4_A	0.0046100950381792	0.6674982713979026	0.0445251834570807
AF-Q96AC1-F1-model-v4_A	0.0059231372924322	0.5565064368080588	0.0522276825687215
AF-O95294-F1-model-v4_A	0.0048315872897498	0.2222251016637016	0.095999985496791
AF-P24723-F1-model-v4_A	0.0057884378189708	0.6427112840468886	0.0343063240734486
AF-P54646-F1-model-v4_A	0.0055536383637247	0.4101791672244688	0.0770439234728341
AF-Q8N3R9-F1-model-v4_A	0.0029427270491008	0.5141694592375936	0.1072992501854066
AF-Q08380-F1-model-v4_A	0.0030281985893962	0.3823260511899835	0.1183672531842279
AF-P20248-F1-model-v4_A	0.0078769253531593	0.6167478214297512	0.0088364585901983
AF-Q14644-F1-model-v4_A	0.0046247729216084	0.4697174720582316	0.0873018129196776
AF-P33992-F1-model-v4_A	0.0043899237323318	0.7611281231080256	0.0118171139231386
AF-O60729-F1-model-v4_A	0.0044780771598403	0.6511225475539246	0.0522276825687215
AF-Q9UBF1-F1-model-v4_A	0.0047858316597007	0.7341260182600298	0.0178305927380209
AF-P14735-F1-model-v4_A	0.0063884105743595	0.3660400518596678	0.0664230173941995
AF-O43143-F1-model-v4_A	0.01040186415315	0.3639878383702604	0.0036630800678474
AF-Q9BZE2-F1-model-v4_A	0.0026970144291686	0.6585373060088124	0.077891654948897
AF-Q6P2P2-F1-model-v4_A	0.0034358991705639	0.6128463285053063	0.0810216958060698
AF-Q8N608-F1-model-v4_A	0.0069114442122519	0.6276693202501104	0.0223883978326699
AF-P48443-F1-model-v4_A	0.0095425969354183	0.5309265060726726	0.0014620968756575
AF-Q13322-F1-model-v4_A	0.0037182931084247	0.547727442612677	0.09197074326617
AF-O00303-F1-model-v4_A	0.0010705758418368	0.6385343621759336	0.1012863867690643
AF-Q8IXK2-F1-model-v4_A	0.0044271717232404	0.5718061459314685	0.0761978850555316
AF-Q13822-F1-model-v4_A	0.0035297717117405	0.4582756570700173	0.1084144223731702
AF-Q8IWF6-F1-model-v4_A	0.0068176753157465	0.5812627440764302	0.0378787774827127
AF-Q53GT1-F1-model-v4_A	0.0054466541938116	0.7277922602923074	0.0133138831004895
AF-Q8WXF8-F1-model-v4_A	0.0032616252822151	0.4216088795095128	0.1174551848221758
AF-P52741-F1-model-v4_A	0.0077808543714357	0.6334045942185614	0.0110700407352846
AF-Q2M385-F1-model-v4_A	0.0029838924850189	0.8157901218743375	0.0088364585901983
AF-Q9UGN5-F1-model-v4_A	0.0031814967492605	0.5825466572876365	0.0977563274607895
AF-O95453-F1-model-v4_A	0.0034623674482505	0.5914474288769287	0.0912409767262552
AF-Q6P179-F1-model-v4_A	0.0071212017070825	0.2513296699926155	0.0664230173941995
AF-Q8N531-F1-model-v4_A	0.005184730575893	0.6362357141697784	0.052554868726995
AF-Q96BT7-F1-model-v4_A	0.0065353247035147	0.4631234270596971	0.0642335893644507
AF-Q9NY28-F1-model-v4_A	0.005390079752036	0.5454968748436215	0.0719873632833352
AF-Q9UBE8-F1-model-v4_A	0.0043247031787015	0.596116329649335	0.0781018927757748
AF-Q96KR4-F1-model-v4_A	0.0092060235254623	0.554171333746344	0.0094889742856814
AF-Q9Y546-F1-model-v4_A	0.0053891676210187	0.6833397211047536	0.036308661472808
AF-P49902-F1-model-v4_A	0.00734069241481	0.5905275221220646	0.0324038473531247
AF-Q8NI99-F1-model-v4_A	0.009029364859538	0.6114701476785901	0.0
AF-P02786-F1-model-v4_A	0.0057853423745292	0.4438014038209968	0.080292034788115
AF-P28331-F1-model-v4_A	0.0038660327527027	0.5648536424056265	0.0942490624608394
AF-O75676-F1-model-v4_A	0.0107411671139756	0.3363534534139124	0.0087590123987277
AF-Q9UQC9-F1-model-v4_A	0.00480963406628	0.6797975062583396	0.0474004981600588
AF-Q9BQ52-F1-model-v4_A	0.0025254595854174	0.3406073050744325	0.1372265998230157
AF-A5YM72-F1-model-v4_A	0.0099641586824145	0.3854461148541861	0.0178305927380209
AF-Q9NXD2-F1-model-v4_A	0.0088106012080685	0.506529005211992	0.0240873273423209
AF-Q86TI2-F1-model-v4_A	0.0054611188372724	0.5777175455243111	0.066147948899792
AF-Q9P2G9-F1-model-v4_A	0.0065281842295774	0.7111538489106782	0.0088364585901983
AF-Q9P0J1-F1-model-v4_A	0.0021068194303458	0.7570194062231916	0.0538460379061194
AF-Q3MIN7-F1-model-v4_A	0.0080842990747455	0.6208453461832304	0.0140635813350504
AF-Q08881-F1-model-v4_A	0.0023674488962762	0.576382265376236	0.1138212479791738
AF-Q15797-F1-model-v4_A	0.0021842285301703	0.541890559229595	0.1229510892476437
AF-Q15418-F1-model-v4_A	0.0055612331594522	0.4963349839766359	0.0795901497283129
AF-Q14166-F1-model-v4_A	0.0038668524794489	0.5292047286160957	0.1030596158455845
AF-Q3V5L5-F1-model-v4_A	0.0099353025505298	0.2999776908736934	0.0240873273423209
AF-Q00973-F1-model-v4_A	0.0014608656967928	0.549250497181849	0.130363252467047
AF-Q9H3R1-F1-model-v4_A	0.0061592809891948	0.6487385756711658	0.040145908618359
AF-Q58DX5-F1-model-v4_A	0.0065141340524397	0.4383479672112658	0.0729927817404325
AF-P11021-F1-model-v4_A	0.0073734868020138	0.5555039131636254	0.0458015158382385
AF-Q6PJQ5-F1-model-v4_A	0.0049058349832261	0.3630694102874132	0.1066236145665033
AF-Q15750-F1-model-v4_A	0.0051803317811458	0.4729313090073662	0.0941608854281319
AF-O60662-F1-model-v4_A	0.0030630304477961	0.5130988005230528	0.1220310023871187
AF-Q92902-F1-model-v4_A	0.0048614622861682	0.4943522207160853	0.0978097207620083
AF-Q8IXQ5-F1-model-v4_A	0.0040552984046911	0.6666051849828909	0.0728270222687499
AF-Q9BQS7-F1-model-v4_A	0.0078730054819364	0.3729380455060541	0.0605840753082309
AF-O43353-F1-model-v4_A	0.0067370188507518	0.585864552545077	0.0518248614636667
AF-Q16671-F1-model-v4_A	0.0069810154274683	0.3874396181007234	0.0745098508994681
AF-Q9P2N7-F1-model-v4_A	0.0023482378892951	0.8370629673311352	0.0167881324733683
AF-Q9P2H3-F1-model-v4_A	0.0069823927962861	0.5990412585415356	0.0458015158382385
AF-Q53QZ3-F1-model-v4_A	0.0028174893533203	0.6751506369592337	0.0897808278404694
AF-P22004-F1-model-v4_A	0.0060976953372655	0.6273152995846654	0.0530362982785894
AF-Q96IV0-F1-model-v4_A	0.004155855147335	0.5739167048072317	0.0986366013550175
AF-Q9UK97-F1-model-v4_A	0.0007969085334394	0.8167937041605775	0.0442074641360952
AF-Q8IYK4-F1-model-v4_A	0.001748132322622	0.694706029022218	0.095999985496791
AF-P52849-F1-model-v4_A	0.0062379857955726	0.7556600137992061	0.0051358048547096
AF-Q14181-F1-model-v4_A	0.0011475185954166	0.8306084666095694	0.0347433877716041
AF-Q9NZ20-F1-model-v4_A	0.0068023161091577	0.4396518960132822	0.0761978850555316
AF-Q8WVZ9-F1-model-v4_A	0.0021562671494036	0.7873950204199708	0.0490049264750351
AF-Q9H4B4-F1-model-v4_A	0.0092527234296466	0.3720826827106717	0.0416056097301684
AF-Q6ZNG0-F1-model-v4_A	0.0081209626667173	0.5521117165923046	0.040145908618359
AF-Q06546-F1-model-v4_A	0.0049139050357283	0.4516964258527179	0.1066236145665033
AF-Q9BRP7-F1-model-v4_A	0.0011570992680728	0.4766578073978536	0.1512608079233615
AF-Q9NV66-F1-model-v4_A	0.0102124286692721	0.4331898635561119	0.0239164285917981
AF-P27037-F1-model-v4_A	0.0031693718522651	0.7012792390579057	0.0787400536666942
AF-Q09013-F1-model-v4_A	0.009149877013126	0.2887467173676233	0.0481749154992192
AF-Q96FN4-F1-model-v4_A	0.0046652038765304	0.4485445954372302	0.1129166018001488
AF-Q8TC57-F1-model-v4_A	0.0010636754570585	0.6062352378255398	0.1312966452446498
AF-Q9UEW8-F1-model-v4_A	0.0062882643018544	0.6165322105297275	0.0562840313767103
AF-Q16610-F1-model-v4_A	0.0042260018752467	0.7317410872677139	0.0518248614636667
AF-Q6MZZ7-F1-model-v4_A	0.004052498838246	0.4664299756415322	0.1220310023871187
AF-Q658N2-F1-model-v4_A	0.0097813584732874	0.5618598784708204	0.0163203672213534
AF-Q9Y2Z2-F1-model-v4_A	0.0070542409428072	0.5436676909824141	0.0636648718565564
AF-P35520-F1-model-v4_A	0.0030879212306529	0.5831089946074932	0.1183672531842279
AF-Q9H9F9-F1-model-v4_A	0.0089061175734664	0.5681736475314152	0.0293011937554052
AF-Q3KNW1-F1-model-v4_A	0.011548366899415	0.4735216804175859	0.0043792969344855
AF-Q9UPT9-F1-model-v4_A	0.0042076301780867	0.5926708255323841	0.1004018909031712
AF-Q8NBE8-F1-model-v4_A	0.0058471791391247	0.6243740895068389	0.0653191051655386
AF-O00451-F1-model-v4_A	0.0088143035804065	0.6003065183956038	0.0239164285917981
AF-Q06210-F1-model-v4_A	0.0036099706637027	0.7187238469172258	0.0694769169631865
AF-P0DMV8-F1-model-v4_A	0.0078182736095784	0.6036638486992852	0.0402431252841868
AF-P22003-F1-model-v4_A	0.0016267994846092	0.6570121804023251	0.1165443926941143
AF-Q0D2J5-F1-model-v4_A	0.0082666468740169	0.4952687960392453	0.0546574059878011
AF-Q9Y6U3-F1-model-v4_A	0.0118362498821613	0.3640854727287324	0.0118171139231386
AF-A8MPX8-F1-model-v4_A	0.0056622220409812	0.4915344708445897	0.0985396895399577
AF-P10398-F1-model-v4_A	0.0085087506559448	0.6764278131102842	0.0116786539344329
AF-Q96NJ5-F1-model-v4_A	0.0027353300847451	0.5613657107960808	0.1331679050161578
AF-Q9NX74-F1-model-v4_A	0.0034720879029693	0.6762065706441672	0.0916333868263312
AF-Q96HN2-F1-model-v4_A	0.0083699239495429	0.5141161355677439	0.052554868726995
AF-P51530-F1-model-v4_A	0.008971488241181	0.5409706673133551	0.0386659655318466
AF-P52848-F1-model-v4_A	0.0060076135375236	0.6066606953385174	0.0722624044746096
AF-Q15937-F1-model-v4_A	0.0086371763038098	0.7038794893596165	0.0014597092068022
AF-Q8IYS2-F1-model-v4_A	0.0024627430075199	0.7167782714493229	0.0916333868263312
AF-Q8NBJ5-F1-model-v4_A	0.0017095760179326	0.5478559850388915	0.1474036756193304
AF-Q6NUM6-F1-model-v4_A	0.0117196785173749	0.4768356188532808	0.0080290976816657
AF-P42680-F1-model-v4_A	0.003968105247419	0.5083449891061104	0.1257190999409134
AF-P13807-F1-model-v4_A	0.0107085939688106	0.5457224172773437	0.0124087975246982
AF-Q99717-F1-model-v4_A	0.0012075184030442	0.5853428573248199	0.1445283142236533
AF-Q9NSD9-F1-model-v4_A	0.0006922482798253	0.7254171332591921	0.1057306140816347
AF-O43148-F1-model-v4_A	0.003421636863459	0.6967810717764207	0.0883205569167895
AF-O43252-F1-model-v4_A	0.0084900200012216	0.606087531487521	0.036308661472808
AF-O43610-F1-model-v4_A	0.0082131697351429	0.4527142552944042	0.066147948899792
AF-P50747-F1-model-v4_A	0.0090818022154561	0.3379841603704875	0.058394017848627
AF-P15144-F1-model-v4_A	0.0125970429555477	0.2670998360922035	0.0094889742856814
AF-Q9C0I1-F1-model-v4_A	0.0087062830836309	0.4939411457525094	0.052554868726995
AF-A6NIY4-F1-model-v4_A	0.0092850118444396	0.528124515329776	0.0394537506304994
AF-A0A087X1G2-F1-model-v4_A	0.01178112804553	0.535088239998369	0.0014620968756575
AF-O14753-F1-model-v4_A	0.0094718406543783	0.5077522363095818	0.0402431252841868
AF-Q14563-F1-model-v4_A	0.0076379504694111	0.5888672583327184	0.0554744316333071
AF-A6NJR5-F1-model-v4_A	0.0034801454670965	0.453356271951294	0.1435725531518541
AF-Q9NW64-F1-model-v4_A	0.0084732237316761	0.688019348712901	0.0145985211566161
AF-Q9Y5X9-F1-model-v4_A	0.0022413707287872	0.6939259618670512	0.1075183924599529
AF-O95803-F1-model-v4_A	0.0066064268482283	0.6665216094590527	0.0506138163692111
AF-A6NHC0-F1-model-v4_A	0.0050165218610836	0.496900190094076	0.1147276925961973
AF-Q15436-F1-model-v4_A	0.0017287180700598	0.6628577786513437	0.1238719305969746
AF-P06396-F1-model-v4_A	0.0058384681367537	0.3756774388792642	0.1138212479791738
AF-Q86Y97-F1-model-v4_A	0.0079663536513411	0.6245204887908147	0.0426178307838962
AF-Q8N427-F1-model-v4_A	0.0039749172550683	0.4611586867769969	0.1378737142433073
AF-Q8IZ69-F1-model-v4_A	0.0038590063497057	0.5311320889021786	0.130363252467047
AF-P17066-F1-model-v4_A	0.0076446025632733	0.600916448924173	0.0554699020381697
AF-O00238-F1-model-v4_A	0.0043771275110969	0.7719750193567514	0.0450039368925776
AF-Q96GV9-F1-model-v4_A	0.0068959397646846	0.4856398928828614	0.0881654014248551
AF-Q9NRJ5-F1-model-v4_A	0.0004368254237582	0.3447848318380939	0.1832110413152596
AF-Q9NUW8-F1-model-v4_A	0.003015379731332	0.7931978299699469	0.053284378152949
AF-P11142-F1-model-v4_A	0.0062780521794838	0.6024784479745215	0.0761978850555316
AF-A6NFQ2-F1-model-v4_A	0.0074252645436556	0.6163020594265487	0.0554744316333071
AF-Q9BTV4-F1-model-v4_A	0.0032782439117941	0.4230962849433375	0.1522290382566056
AF-Q96P71-F1-model-v4_A	0.0110391320584806	0.5302054409826695	0.0170751996684577
AF-Q96NX5-F1-model-v4_A	0.0069591512140525	0.515844467214659	0.0854012245476465
AF-O15041-F1-model-v4_A	0.0055703270222788	0.7331882691896668	0.0466007016362619
AF-Q9Y216-F1-model-v4_A	0.0090423641507723	0.653088453112945	0.0193454927164979
AF-Q96JY0-F1-model-v4_A	0.0128457360574514	0.465017920017768	0.0014597092068022
AF-P03971-F1-model-v4_A	0.008350063664763	0.7050622840292705	0.0148148020346907
AF-Q12882-F1-model-v4_A	0.0047035487360921	0.6676514786089223	0.0861312290118383
AF-Q9BXB7-F1-model-v4_A	0.0124934575060942	0.517758599439876	0.0007298270463003
AF-Q96RR1-F1-model-v4_A	0.0079439692659838	0.4893263651627042	0.0736678509011601
AF-Q13613-F1-model-v4_A	0.0112627326867553	0.5602171757850614	0.01094855486171
AF-Q9NY59-F1-model-v4_A	0.0099247138622496	0.4752018593959148	0.0445251834570807
AF-Q16853-F1-model-v4_A	0.0102637051568872	0.4572228886730837	0.0416056097301684
AF-Q9UI17-F1-model-v4_A	0.0118556598185862	0.5002736230554751	0.0125647391185939
AF-P10075-F1-model-v4_A	0.012165169184827	0.5321337794586072	0.0036630800678474
AF-Q8N8A6-F1-model-v4_A	0.0061729510064675	0.5521303858695263	0.0941608854281319
AF-Q9P2R7-F1-model-v4_A	0.0017024638788368	0.6759606512706203	0.1257190999409134
AF-Q9BXB4-F1-model-v4_A	0.0029337435105556	0.771421444202135	0.0715325243705191
AF-Q8IXQ6-F1-model-v4_A	0.002197328981017	0.8155672475707607	0.0562044536492789
AF-Q00013-F1-model-v4_A	0.0042371287969735	0.5506389044770913	0.1257190999409134
AF-O43300-F1-model-v4_A	0.0072294833039345	0.7804690452784253	0.0014597092068022
AF-Q92562-F1-model-v4_A	0.0034884682712368	0.4173043129267436	0.1532849684174009
AF-P49915-F1-model-v4_A	0.0033408624378354	0.6340376896751857	0.1211132731614654
AF-P51687-F1-model-v4_A	0.0081031172448155	0.7099524535987168	0.0193454927164979
AF-Q6ZSI9-F1-model-v4_A	0.0066620151353802	0.4931132015541165	0.0977563274607895
AF-P98182-F1-model-v4_A	0.007303242594586	0.588575619040759	0.0703125681220877
AF-Q9UIF7-F1-model-v4_A	0.0130886559836935	0.3430510412898052	0.01094855486171
AF-P98170-F1-model-v4_A	0.0135172099033531	0.2723512647395505	0.0073530278154354
AF-Q9UJA5-F1-model-v4_A	0.0043000359411651	0.5446774040556015	0.1285009290470284
AF-Q12980-F1-model-v4_A	0.0074378804096729	0.6956104795883636	0.0386659655318466
AF-Q9NXG6-F1-model-v4_A	0.0029090610974159	0.6032091288164094	0.1378737142433073
AF-Q92542-F1-model-v4_A	0.0046785721488667	0.7197818841344447	0.0736678509011601
AF-Q8NHP6-F1-model-v4_A	0.0095103434610213	0.5358292002903209	0.0481749154992192
AF-Q12884-F1-model-v4_A	0.0054414904187489	0.6487934358629364	0.0873018129196776
AF-Q4J6C6-F1-model-v4_A	0.0044359852946131	0.7582713324191065	0.0603716916996117
AF-Q5TDH0-F1-model-v4_A	0.003763130904195	0.8608496388408265	0.0133138831004895
AF-Q9NR20-F1-model-v4_A	0.0078903109987374	0.4839928293004938	0.0824814643431366
AF-Q49MI3-F1-model-v4_A	0.0104864996020212	0.5575985609548095	0.0300754907253892
AF-P33993-F1-model-v4_A	0.0045194031171766	0.8113570067809293	0.0324038473531247
AF-Q16656-F1-model-v4_A	0.0115282853626953	0.5757874456919863	0.0116786539344329
AF-Q96EH3-F1-model-v4_A	0.0040796438430408	0.6041210497346665	0.1229510892476437
AF-P41743-F1-model-v4_A	0.0109833744251047	0.4872134401355648	0.0339626237972179
AF-Q7L622-F1-model-v4_A	0.0098971759196498	0.562643960964762	0.0394537506304994
AF-Q92993-F1-model-v4_A	0.0037311010532655	0.734406549230082	0.0855787620207846
AF-A2A2Y4-F1-model-v4_A	0.008529394639709	0.6507755580970332	0.040145908618359
AF-Q96Q40-F1-model-v4_A	0.0078334682051393	0.6575000633111375	0.0490049264750351
AF-Q9NR71-F1-model-v4_A	0.0080712281396623	0.6425317528478501	0.049634873047397
AF-Q8WTU0-F1-model-v4_A	0.0047689515026682	0.8541888038082031	0.0058736968826307
AF-Q49A17-F1-model-v4_A	0.0022678479965427	0.7218216381758246	0.1116786836949257
AF-Q9BRC7-F1-model-v4_A	0.004007180150512	0.466072947342303	0.1493289795849364
AF-A8MT19-F1-model-v4_A	0.0126634968440432	0.458489631537619	0.0153283513243391
AF-Q9UFP1-F1-model-v4_A	0.0102915942093834	0.6601073172949214	0.0094889742856814
AF-Q504Y2-F1-model-v4_A	0.0033826482212323	0.7748782706597936	0.0719873632833352
AF-Q96N95-F1-model-v4_A	0.0086242670197708	0.6974220162844367	0.0239164285917981
AF-Q8TAF3-F1-model-v4_A	0.006872162475292	0.6383238908152038	0.0711493829927376
AF-Q9H4A9-F1-model-v4_A	0.0048748019035532	0.7152238831422225	0.0761978850555316
AF-O75131-F1-model-v4_A	0.0058014913408749	0.6064943919387138	0.0977563274607895
AF-Q5VV52-F1-model-v4_A	0.0081845546829038	0.5963131188009239	0.0605840753082309
AF-Q9H3Y6-F1-model-v4_A	0.0029766211066722	0.6251613943363055	0.1369294736439956
AF-Q5VV42-F1-model-v4_A	0.0037239229116478	0.7623088906796882	0.0745098508994681
AF-O15530-F1-model-v4_A	0.0075136705974129	0.6170753570727839	0.0678101173054155
AF-Q8NAB2-F1-model-v4_A	0.0022028644699512	0.7456645692771917	0.1030596158455845
AF-Q8NBS9-F1-model-v4_A	0.0101088963140891	0.4584106361235098	0.0538460379061194
AF-P22083-F1-model-v4_A	0.0062877559800204	0.767026053167769	0.0316268163453545
AF-Q9BSW7-F1-model-v4_A	0.010338506617277	0.5717223492620427	0.0335766519568103
AF-Q9H1Q7-F1-model-v4_A	0.0072753947846883	0.6040824244611287	0.0753535367540028
AF-Q14314-F1-model-v4_A	0.0047256398616778	0.6776564155769438	0.0951239129512884
AF-P57772-F1-model-v4_A	0.004499559472739	0.7342816397500517	0.0761978850555316
AF-Q99594-F1-model-v4_A	0.0055099045456045	0.7374437679741754	0.0587327133805999
AF-O60568-F1-model-v4_A	0.0035346773922863	0.846253235015334	0.0324038473531247
AF-Q9NWL6-F1-model-v4_A	0.0028068914682233	0.8565762239938838	0.036308661472808
AF-E7ETH6-F1-model-v4_A	0.0051233714620208	0.6646694932561085	0.0948905163147604
AF-P43405-F1-model-v4_A	0.0092784293238477	0.6111133528981362	0.0430653698396612
AF-P51843-F1-model-v4_A	0.0084618969298817	0.5729384178985977	0.066147948899792
AF-Q6UWF7-F1-model-v4_A	0.0016027990338043	0.828858933427692	0.0678101173054155
AF-A8K855-F1-model-v4_A	0.0063215790108946	0.6330724082255602	0.0847192952571229
AF-Q9NVV4-F1-model-v4_A	0.0039776964323375	0.6067769410423722	0.130363252467047
AF-Q86V97-F1-model-v4_A	0.0012854873772286	0.8810787986690161	0.0386659655318466
AF-Q92784-F1-model-v4_A	0.0122623000746666	0.4630935538092334	0.0254491879579255
AF-Q9HBM6-F1-model-v4_A	0.0057647733101991	0.7161898636066715	0.0669784550437508
AF-Q8N3Y3-F1-model-v4_A	0.0098372421074526	0.3649341297131953	0.0694769169631865
AF-Q68CQ4-F1-model-v4_A	0.0069632518079613	0.3458870047399824	0.1167877305104161
AF-Q9UKB1-F1-model-v4_A	0.0044548270433601	0.8126992272995535	0.0402431252841868
AF-Q13237-F1-model-v4_A	0.0082875424978801	0.4873812653570699	0.0846711935183308
AF-P35626-F1-model-v4_A	0.0141792046230993	0.387473015345541	0.0051358048547096
AF-Q6NXG1-F1-model-v4_A	0.006460130501113	0.5299818313998406	0.1080291886428159
AF-Q8N461-F1-model-v4_A	0.0085075604547225	0.625766365673678	0.0538460379061194
AF-P12956-F1-model-v4_A	0.0076624631291829	0.7837192769640933	0.0073530278154354
AF-Q5JTZ5-F1-model-v4_A	0.012396678202016	0.5931363250132718	0.0043792969344855
AF-O75106-F1-model-v4_A	0.0069805211457091	0.5321340646980514	0.1012863867690643
AF-O14815-F1-model-v4_A	0.0043868224968235	0.5932680533240167	0.1294311683533731
AF-Q9NRA0-F1-model-v4_A	0.0118796241851815	0.5221361321526179	0.0254491879579255
AF-P06239-F1-model-v4_A	0.004151839547316	0.6011280229082181	0.1322313486573259
AF-Q9NUB1-F1-model-v4_A	0.0046095009808653	0.8264675111377987	0.0331824489470444
AF-Q2MJR0-F1-model-v4_A	0.0117398162377457	0.5651362429378057	0.0208645945567758
AF-A4FU01-F1-model-v4_A	0.0068178713977944	0.4591809805228488	0.1147276925961973
AF-Q8N807-F1-model-v4_A	0.0047738672570177	0.805662251239342	0.0423354827531265
AF-P29597-F1-model-v4_A	0.0014625206698525	0.6851511778983178	0.1423353966321134
AF-O00522-F1-model-v4_A	0.0079058342608922	0.6824952874483898	0.0489048903395892
AF-Q9Y2Y9-F1-model-v4_A	0.0073294801334339	0.6169460842021012	0.077891654948897
AF-O95671-F1-model-v4_A	0.008920214780944	0.6964382191139061	0.0277371931127072
AF-Q08J23-F1-model-v4_A	0.007433718497145	0.4249511812874246	0.1094894513224573
AF-P42336-F1-model-v4_A	0.0101555113887624	0.4833302584740094	0.0576639954602209
AF-P47897-F1-model-v4_A	0.004087376253692	0.7438000954924409	0.0861312290118383
AF-P51812-F1-model-v4_A	0.0116896396296798	0.4717553486119251	0.0378787774827127
AF-O15091-F1-model-v4_A	0.0127513225713664	0.2185832214993818	0.035036511315305
AF-Q86VW2-F1-model-v4_A	0.0141545784004771	0.4577158406212103	0.0051094444648316
AF-Q2TBF2-F1-model-v4_A	0.0118806807389373	0.3799188147242717	0.0430653698396612
AF-O14965-F1-model-v4_A	0.0059066910936165	0.6230170787212691	0.1021721191434639
AF-Q6ZN11-F1-model-v4_A	0.0151145785568739	0.2391606493014683	0.0014597092068022
AF-Q9H0J9-F1-model-v4_A	0.001453696546952	0.4016809211134656	0.1986000504091436
AF-P27487-F1-model-v4_A	0.0046142909465403	0.6284155354834494	0.1211132731614654
AF-Q9UH77-F1-model-v4_A	0.0037902530775109	0.6179997419429113	0.1378737142433073
AF-Q2NL67-F1-model-v4_A	0.0029049160176611	0.7568034048648331	0.1000000345150478
AF-Q9Y2P5-F1-model-v4_A	0.0063480662255093	0.655373031142229	0.0847192952571229
AF-Q86XI8-F1-model-v4_A	0.0128972755122432	0.5496689544869329	0.0116786539344329
AF-P0DN79-F1-model-v4_A	0.0051689218976718	0.6785453016440525	0.0986366013550175
AF-Q13976-F1-model-v4_A	0.0047687628112427	0.5487647831699983	0.1397672661338691
AF-Q06278-F1-model-v4_A	0.0053110211746227	0.3392516307311249	0.1503652472933854
AF-P05155-F1-model-v4_A	0.0100383351897711	0.6389518164575099	0.0331824489470444
AF-Q8NB78-F1-model-v4_A	0.0084260892074401	0.7204157179304718	0.0321168830372178
AF-Q32P41-F1-model-v4_A	0.006500382282595	0.7637913314740891	0.0418251637726221
AF-Q8IZP7-F1-model-v4_A	0.0062363445974343	0.6618971230584195	0.0873018129196776
AF-Q9BZH6-F1-model-v4_A	0.000862654019149	0.9405145489442928	0.0073530278154354
AF-P42898-F1-model-v4_A	0.0059290952257316	0.5401201020653936	0.1229510892476437
AF-Q9Y6W6-F1-model-v4_A	0.0102189676893938	0.3813399413182545	0.0711493829927376
AF-Q86SR1-F1-model-v4_A	0.0044265703336851	0.6747772102939747	0.1138212479791738
AF-A4GXA9-F1-model-v4_A	0.0106862481356638	0.464485527149854	0.0570987886882312
AF-P19878-F1-model-v4_A	0.0028475518145277	0.4842011594780877	0.178831953560818
AF-Q8N3Y1-F1-model-v4_A	0.0083113010577445	0.7561368859878046	0.0185875182467154
AF-Q99755-F1-model-v4_A	0.0095177086929203	0.5895636963118731	0.0554699020381697
AF-Q04446-F1-model-v4_A	0.0053018525031857	0.7124018033130382	0.0864394278291269
AF-Q5TFG8-F1-model-v4_A	0.0062214055879	0.4782315531891833	0.1285009290470284
AF-O00469-F1-model-v4_A	0.0040395729881762	0.876856219568311	0.0182480702564928
AF-P53667-F1-model-v4_A	0.0090394708547967	0.672540919102819	0.0408757514567565
AF-Q8N6R0-F1-model-v4_A	0.0023649442166573	0.8014047847501392	0.0873018129196776
AF-Q7L1V2-F1-model-v4_A	0.0017544915692848	0.7800793589693656	0.1057306140816347
AF-Q15796-F1-model-v4_A	0.0009787326748882	0.6204675520445143	0.1729450994583095
AF-Q8N428-F1-model-v4_A	0.0027267696959195	0.5469647677928262	0.1729450994583095
AF-P0C7X1-F1-model-v4_A	0.0142750230994999	0.5171796613716435	0.0014620968756575
AF-O95831-F1-model-v4_A	0.0090071925696411	0.5705445011063323	0.0694769169631865
AF-P08582-F1-model-v4_A	0.0089675063887371	0.6686475515731851	0.0442074641360952
AF-Q9UFC0-F1-model-v4_A	0.0084993073022554	0.5672789852063427	0.0804419460934062
AF-Q9Y6X5-F1-model-v4_A	0.0025779279241936	0.8868400854977989	0.0347433877716041
AF-Q8N5D0-F1-model-v4_A	0.0015843821471705	0.7886168385063768	0.1057306140816347
AF-Q6ZUG5-F1-model-v4_A	0.0102674051041845	0.6578128575580249	0.0293011937554052
AF-P0C7H9-F1-model-v4_A	0.0113771597278314	0.6035489496330347	0.0284671564505767
AF-Q53H47-F1-model-v4_A	0.0019017904670279	0.897057272514107	0.0347433877716041
AF-Q8NEA9-F1-model-v4_A	0.0059064832871496	0.5662437573046757	0.1238719305969746
AF-Q86UX6-F1-model-v4_A	0.0052462547742337	0.6961101609813937	0.0977563274607895
AF-Q8IZJ4-F1-model-v4_A	0.0062246589341425	0.640680274188484	0.1004018909031712
AF-Q9Y230-F1-model-v4_A	0.0049649392739958	0.6137527006025114	0.1275719935866512
AF-P10253-F1-model-v4_A	0.0139550072023652	0.3174673025868696	0.0254491879579255
AF-Q96LI5-F1-model-v4_A	0.0023459844012121	0.6154428670735119	0.1649659290338356
AF-Q07075-F1-model-v4_A	0.0115477641339231	0.2240128746168212	0.0620435921263067
AF-Q8IUK5-F1-model-v4_A	0.0081255973384869	0.7918778223704077	0.0087590123987277
AF-Q13705-F1-model-v4_A	0.004830255041287	0.7738796826251468	0.0703125681220877
AF-O43304-F1-model-v4_A	0.0022353646646281	0.9097387066191952	0.0246822773765587
AF-Q6ZW61-F1-model-v4_A	0.0083719662781261	0.4149337739482697	0.1080291886428159
AF-P24386-F1-model-v4_A	0.0091863704214646	0.6831746506564507	0.0408757514567565
AF-Q9UBS0-F1-model-v4_A	0.0060821839851777	0.7563411986037403	0.0611931441077286
AF-Q13508-F1-model-v4_A	0.0050052413127606	0.7318516281557588	0.0907644454745959
AF-Q6ZNX1-F1-model-v4_A	0.0019821695884713	0.7629084588729074	0.1192811334068133
AF-Q9NTG7-F1-model-v4_A	0.0016468754525362	0.8480170389604866	0.0745098508994681
AF-Q8NFY9-F1-model-v4_A	0.0036963687154666	0.456833954381539	0.1790017232697309
AF-Q6MZM0-F1-model-v4_A	0.0096856949263665	0.5209128938559529	0.0759120866853579
AF-Q0D2K2-F1-model-v4_A	0.0030870558613685	0.631051834809033	0.156118378599569
AF-Q0P6H9-F1-model-v4_A	0.0054318556868196	0.5274664449256914	0.1435725531518541
AF-O15371-F1-model-v4_A	0.0084936875924235	0.5931161815919488	0.0821485875720491
AF-O95461-F1-model-v4_A	0.0084859235866215	0.5819673336080088	0.0854012245476465
AF-P28069-F1-model-v4_A	0.0101852402268354	0.5959589027220866	0.0530362982785894
AF-Q9NV88-F1-model-v4_A	0.0015727067093442	0.7914440003558307	0.111111102563624
AF-Q13368-F1-model-v4_A	0.0043440716068085	0.8145210326978536	0.0620157392898836
AF-Q96NY9-F1-model-v4_A	0.0119185186682905	0.1792841611342331	0.0628394789167019
AF-Q8N884-F1-model-v4_A	0.0071628428431424	0.7078478343407706	0.0694769169631865
AF-Q8N653-F1-model-v4_A	0.0040587349487597	0.912844767020438	0.0036496798094789
AF-Q6ZQR2-F1-model-v4_A	0.0090873961598402	0.788263719916835	0.0007298270463003
AF-Q9Y2M5-F1-model-v4_A	0.0094426134853415	0.7439714385574864	0.0167881324733683
AF-Q8N323-F1-model-v4_A	0.0008380652431836	0.8326122518221927	0.0942490624608394
AF-P82933-F1-model-v4_A	0.0065331826334762	0.8485034450677773	0.0080290976816657
AF-Q8IZ73-F1-model-v4_A	0.0098547099056268	0.6102190952475876	0.057915183363173
AF-Q96T60-F1-model-v4_A	0.0075804287008597	0.587578237949676	0.1012863867690643
AF-Q13489-F1-model-v4_A	0.0146550002090084	0.485449054761212	0.0116786539344329
AF-Q9UBI4-F1-model-v4_A	0.0008276452030966	0.6926737505462183	0.1629883663299385
AF-Q15029-F1-model-v4_A	0.0031824943375895	0.7453036499163767	0.1175185950756378
AF-Q53T94-F1-model-v4_A	0.0137996523392708	0.605002227000302	0.0029282444105804
AF-Q6ZV89-F1-model-v4_A	0.0030703761161781	0.7094501241987083	0.1369294736439956
AF-Q13614-F1-model-v4_A	0.0068615988036303	0.6317536679121619	0.1030596158455845
AF-Q86UR1-F1-model-v4_A	0.0113467292545109	0.7175907050453332	0.0029282444105804
AF-Q9NWS8-F1-model-v4_A	0.0064110386430139	0.6244229300449409	0.1116786836949257
AF-Q5T5M9-F1-model-v4_A	0.0084879190789519	0.6691990246891658	0.0653191051655386
AF-Q8N4A0-F1-model-v4_A	0.0026311287003657	0.6665672396533894	0.1570945564474273
AF-Q658Y4-F1-model-v4_A	0.010919481818504	0.2477484733189863	0.0810216958060698
AF-Q16819-F1-model-v4_A	0.0120387296883108	0.2696260416736785	0.0636648718565564
AF-Q9NRS6-F1-model-v4_A	0.0073196317256474	0.5935875750907987	0.1066236145665033
AF-Q8IYB7-F1-model-v4_A	0.003804498128062	0.6496224124044251	0.1467155991324811
AF-O75564-F1-model-v4_A	0.0134124073664619	0.4846236141336921	0.0321168830372178
AF-Q5JRX3-F1-model-v4_A	0.00968095888824	0.3885364569412384	0.0970802370411048
AF-Q8TAM1-F1-model-v4_A	0.0047211952763747	0.6211956390435972	0.1416057211022428
AF-Q9NXZ2-F1-model-v4_A	0.0068749269389316	0.3454653298914256	0.1437950563327696
AF-Q6ICG6-F1-model-v4_A	0.0098123944990148	0.58302164265796	0.0694769169631865
AF-Q15904-F1-model-v4_A	0.0017714494319301	0.7018256826064451	0.1551435751152032
AF-Q02156-F1-model-v4_A	0.0131871472986864	0.3153211679003083	0.0481749154992192
AF-O75616-F1-model-v4_A	0.006885551964642	0.8143080753462033	0.0277572859037011
AF-Q9NVX7-F1-model-v4_A	0.0017883215878817	0.5789190676360956	0.1933801712076466
AF-Q6P9A2-F1-model-v4_A	0.0035285744730549	0.5850441549843031	0.1699404592340387
AF-Q9HCQ5-F1-model-v4_A	0.0050590197951619	0.5120006786468161	0.1600341228422639
AF-Q6ZN54-F1-model-v4_A	0.0079352427477798	0.7986664663025771	0.0208645945567758
AF-P23743-F1-model-v4_A	0.012270251524278	0.3757050994484794	0.0603716916996117
AF-Q13610-F1-model-v4_A	0.0100318957446918	0.650649417318786	0.0514196877865151
AF-Q15831-F1-model-v4_A	0.007346747547938	0.7191295404943635	0.0711493829927376
AF-Q9NVR0-F1-model-v4_A	0.0032387735986364	0.7647912007765268	0.1156354068678819
AF-Q8NBH2-F1-model-v4_A	0.0121499107713422	0.6534439195587751	0.0189780962148271
AF-P02748-F1-model-v4_A	0.0050282445689282	0.5885318947017116	0.1483653765329244
AF-Q8IXR9-F1-model-v4_A	0.0060369892372757	0.7716219392242918	0.0686128732512552
AF-P42681-F1-model-v4_A	0.007753521112215	0.719191988723468	0.0653191051655386
AF-O14744-F1-model-v4_A	0.0029988438214645	0.5308496153092894	0.1933801712076466
AF-Q8WWQ2-F1-model-v4_A	0.0044586987747011	0.7616878949406921	0.1004018909031712
AF-Q9UP52-F1-model-v4_A	0.0082439656377804	0.4300388227265588	0.1233570449311542
AF-P00450-F1-model-v4_A	0.0134655289798699	0.461388891083065	0.0408757514567565
AF-O95025-F1-model-v4_A	0.0109181753924083	0.7285535089896681	0.0124087975246982
AF-Q9H611-F1-model-v4_A	0.0069292820735212	0.4531523697272877	0.1426192247360396
AF-Q8N2R8-F1-model-v4_A	0.01106705067727	0.7086047816103775	0.0182480702564928
AF-Q86Y07-F1-model-v4_A	0.0087767179253437	0.6364761409143042	0.0787400536666942
AF-Q53G59-F1-model-v4_A	0.0051655360184378	0.6401260099705645	0.1369294736439956
AF-O15259-F1-model-v4_A	0.0045076810769	0.2538642494960827	0.1919703346256052
AF-Q96A23-F1-model-v4_A	0.0055848693286679	0.4889499680273149	0.1600341228422639
AF-P47972-F1-model-v4_A	0.0047506348292321	0.8014391773028493	0.0753535367540028
AF-Q8ND71-F1-model-v4_A	0.0092659613539679	0.6721183781331308	0.0603716916996117
AF-Q495Y8-F1-model-v4_A	0.0081892168456537	0.8133494419626729	0.0140635813350504
AF-A8MX76-F1-model-v4_A	0.0014757189454351	0.7196796300821401	0.1590527016415781
AF-Q9Y2R4-F1-model-v4_A	0.0126280413498907	0.4788761868505868	0.0522276825687215
AF-Q0VAA2-F1-model-v4_A	0.0125142583027069	0.5889139628365243	0.036308661472808
AF-A6NER0-F1-model-v4_A	0.0117345843639846	0.5069395641272144	0.0628394789167019
AF-Q9H4B8-F1-model-v4_A	0.0059109895195323	0.7396984572280669	0.0898967155042411
AF-Q9UL12-F1-model-v4_A	0.0151927678111276	0.4433041630842177	0.020104517651075
AF-Q04900-F1-model-v4_A	0.0017944364566813	0.418519247178943	0.2254026472951593
AF-A4D1U4-F1-model-v4_A	0.0063042961560887	0.7678670936674463	0.0694769169631865
AF-Q16566-F1-model-v4_A	0.0088599630283659	0.6525288130910689	0.0753535367540028
AF-Q9NXS3-F1-model-v4_A	0.0050611757352565	0.6680652230974191	0.1331679050161578
AF-Q9UKA2-F1-model-v4_A	0.0053601318258963	0.7724143752878807	0.0847192952571229
AF-Q9UGN4-F1-model-v4_A	0.0065630359281698	0.8532954897842906	0.020104517651075
AF-Q68DY9-F1-model-v4_A	0.012342080752881	0.6426354224968843	0.0277572859037011
AF-Q9Y6S9-F1-model-v4_A	0.012543391310177	0.434563367639282	0.0627735967823235
AF-P51512-F1-model-v4_A	0.0134090656573789	0.6046082831596163	0.0231516400799582
AF-Q92851-F1-model-v4_A	0.0121754952527774	0.4763139700065746	0.0628394789167019
AF-Q8WTX9-F1-model-v4_A	0.0025092637750943	0.8810765613326612	0.064963575889908
AF-Q9NVH6-F1-model-v4_A	0.003872084290725	0.7640346297833367	0.1147276925961973
AF-Q6V1X1-F1-model-v4_A	0.0104620257089959	0.4216560244390783	0.0948905163147604
AF-Q9Y4C5-F1-model-v4_A	0.0084474662396086	0.5726313922617704	0.1084144223731702
AF-Q6JEL2-F1-model-v4_A	0.0049607001958875	0.4616632288824996	0.1790017232697309
AF-Q9NST1-F1-model-v4_A	0.0105219700753022	0.7499783475549495	0.0155670635003994
AF-Q15283-F1-model-v4_A	0.0018090133378117	0.8871897079651969	0.0686429373793724
AF-Q8TBJ5-F1-model-v4_A	0.0138276994133983	0.5877160205391858	0.0226277946303061
AF-Q96G46-F1-model-v4_A	0.0103003829096567	0.5240338549582968	0.0873018129196776
AF-P21399-F1-model-v4_A	0.0079413372641955	0.750711557181355	0.0570987886882312
AF-Q8NCE0-F1-model-v4_A	0.0110032682798632	0.5454686361074856	0.0728270222687499
AF-O75914-F1-model-v4_A	0.0119160278928171	0.621282466562976	0.0426178307838962
AF-Q8NCQ5-F1-model-v4_A	0.003219590619187	0.5400769275577569	0.1975523096759199
AF-P05546-F1-model-v4_A	0.0017994206849067	0.8348725490755288	0.1048388610401256
AF-P16220-F1-model-v4_A	0.0038917472300546	0.8433409444066602	0.0719873632833352
AF-Q13490-F1-model-v4_A	0.0160528631112668	0.3655036686518185	0.0189780962148271
AF-Q96C28-F1-model-v4_A	0.0103183669814849	0.7431888378195185	0.0231516400799582
AF-O94830-F1-model-v4_A	0.0073289310317223	0.8339378812841751	0.0239164285917981
AF-Q9NYP3-F1-model-v4_A	0.0086970250183466	0.5967953275159933	0.1000000345150478
AF-Q9Y616-F1-model-v4_A	0.0066593065973914	0.6346287857288627	0.1226277150743757
AF-Q9Y2E6-F1-model-v4_A	0.0150765101540698	0.5418090832142106	0.0153283513243391
AF-Q6ZNA5-F1-model-v4_A	0.0029860288867343	0.8011440186537973	0.111111102563624
AF-P48200-F1-model-v4_A	0.0124402064216044	0.4749124302916541	0.0635035960950682
AF-Q9UG63-F1-model-v4_A	0.0105186556839063	0.5371435022015241	0.0830039517924496
AF-Q9BRG2-F1-model-v4_A	0.0155164887902256	0.4507626301260721	0.0223883978326699
AF-P07384-F1-model-v4_A	0.0118901679302779	0.4883103489756	0.0703125681220877
AF-Q8NBF6-F1-model-v4_A	0.0079900597604555	0.4929799947267508	0.1313861965388669
AF-Q01433-F1-model-v4_A	0.0114976020885372	0.5990370388529551	0.0562044536492789
AF-Q96LX8-F1-model-v4_A	0.0109244852754382	0.4187838339425194	0.0925040622999016
AF-O95198-F1-model-v4_A	0.0063422025775368	0.68926086733391	0.112013220624304
AF-Q14697-F1-model-v4_A	0.0118369675978816	0.3896810805276541	0.0812944145256238
AF-P20807-F1-model-v4_A	0.0072946573131105	0.7776119264044434	0.0576639954602209
AF-Q8IZU2-F1-model-v4_A	0.0035439006271498	0.8518255658443579	0.0751822857042021
AF-Q8NFF5-F1-model-v4_A	0.0041614536550193	0.2967410329151446	0.2080295884426151
AF-Q2TBA0-F1-model-v4_A	0.0048202059103404	0.6770430138555454	0.1416666910534196
AF-P08697-F1-model-v4_A	0.0013460798226337	0.7752991904263518	0.1445283142236533
AF-A8MVU1-F1-model-v4_A	0.0034193213308931	0.5852593986042367	0.1902692642249119
AF-Q9HBH9-F1-model-v4_A	0.0045706420058722	0.6856198753634731	0.1435725531518541
AF-P00751-F1-model-v4_A	0.0094063361900104	0.5500400494379952	0.1021721191434639
AF-A2RUS2-F1-model-v4_A	0.0020344339797151	0.9003440436514298	0.0620435921263067
AF-Q86X55-F1-model-v4_A	0.0094778466647404	0.6978497097068218	0.0591240390843355
AF-Q96SY0-F1-model-v4_A	0.0057367322521542	0.6169366321835363	0.1454848740897429
AF-P0C7P3-F1-model-v4_A	0.0036537046536261	0.8897370297225295	0.0498085626203308
AF-Q9UJ14-F1-model-v4_A	0.0031730881523862	0.8803107429803203	0.0644914133791398
AF-Q9UK05-F1-model-v4_A	0.0152506957847488	0.4565828159196635	0.0293011937554052
AF-Q9ULR3-F1-model-v4_A	0.0089555195998234	0.7042067961875329	0.0669784550437508
AF-P13667-F1-model-v4_A	0.0080924224290994	0.7949710347500367	0.0386857767018733
AF-Q7Z3E1-F1-model-v4_A	0.0058732754972894	0.7930964862022839	0.0751822857042021
AF-P53671-F1-model-v4_A	0.0141558103431471	0.6519767156371041	0.0087590123987277
AF-Q9NRM6-F1-model-v4_A	0.0012521864698328	0.8590968062631053	0.1012863867690643
AF-O43301-F1-model-v4_A	0.0062032027985084	0.5726989911908515	0.1502939397071412
AF-Q6KF10-F1-model-v4_A	0.0101078620083639	0.6921231565850963	0.0546574059878011
AF-Q8NC26-F1-model-v4_A	0.0024777770149246	0.1780760079161555	0.2394163921955769
AF-Q15306-F1-model-v4_A	0.003364431319024	0.8032128544565977	0.112013220624304
AF-Q6NXT4-F1-model-v4_A	0.0126942531242421	0.6757918187255302	0.0226277946303061
AF-Q8N9M5-F1-model-v4_A	0.0058904059193634	0.6752065731379661	0.1294311683533731
AF-Q9ULM6-F1-model-v4_A	0.0020050317484563	0.6238904958539151	0.2028093647407718
AF-O00329-F1-model-v4_A	0.0124382402004103	0.4667098642544343	0.0722624044746096
AF-P42338-F1-model-v4_A	0.013146151347609	0.4749964542694588	0.0598540584701086
AF-O43548-F1-model-v4_A	0.0094417102296053	0.5493782470469907	0.1057306140816347
AF-A0A0B4J2E5-F1-model-v4_A	0.0124595704981976	0.6153233497854907	0.0452556070301213
AF-Q5VVX9-F1-model-v4_A	0.0071959448597266	0.6659925196770936	0.1138212479791738
AF-Q5SRI9-F1-model-v4_A	0.005159210946681	0.8301762160666677	0.0686429373793724
AF-Q86YW0-F1-model-v4_A	0.0041279214306619	0.6740906505377515	0.1580726629625284
AF-C9JVI0-F1-model-v4_A	0.0140239148199098	0.6658000636516355	0.0094889742856814
AF-P37023-F1-model-v4_A	0.0026522267933365	0.9419765890718916	0.0316268163453545
AF-Q9NPH2-F1-model-v4_A	0.0014003501233505	0.8120559963170818	0.1312966452446498
AF-O14682-F1-model-v4_A	0.0026111443874265	0.7216601198706185	0.1629883663299385
AF-Q9HCG7-F1-model-v4_A	0.0126099460992776	0.3811626988409722	0.0781018927757748
AF-B1APH4-F1-model-v4_A	0.0136697192775057	0.4468934712545744	0.0576639954602209
AF-Q93063-F1-model-v4_A	0.0046427369711107	0.8227160992594653	0.0830039517924496
AF-O15484-F1-model-v4_A	0.0089992086350506	0.5203285744989381	0.1192811334068133
AF-Q9UBU8-F1-model-v4_A	0.0034663200453888	0.7548645071548608	0.1388198251143049
AF-Q9UGP5-F1-model-v4_A	0.013809931286071	0.4483309571999117	0.0562840313767103
AF-A2RTX5-F1-model-v4_A	0.0073935526549125	0.8442673506185143	0.0277371931127072
AF-Q96K75-F1-model-v4_A	0.01845161902866	0.2405599774302477	0.0058391635426686
AF-Q14145-F1-model-v4_A	0.0044458032638535	0.8453882094839483	0.0736678509011601
AF-Q9H2C0-F1-model-v4_A	0.004276988709496	0.6014630680975054	0.1800174790223048
AF-Q14739-F1-model-v4_A	0.011669135151621	0.7177764301348626	0.0269866903238209
AF-Q9UMX1-F1-model-v4_A	0.0036174501772777	0.6684832404300072	0.1709400331101749
AF-Q14807-F1-model-v4_A	0.0060374484671148	0.893753818412512	0.0167881324733683
AF-P16452-F1-model-v4_A	0.0091436725030731	0.571882953469384	0.1102107751230563
AF-O43791-F1-model-v4_A	0.0014466300245695	0.4633799280230284	0.2431944905478436
AF-O75360-F1-model-v4_A	0.0091194671596979	0.822706470773442	0.013138501865866
AF-Q6VN20-F1-model-v4_A	0.007215642326946	0.8563999606251478	0.0240873273423209
AF-Q9UBM8-F1-model-v4_A	0.0030201579551102	0.6777265586783188	0.1769762014421934
AF-Q96BZ4-F1-model-v4_A	0.0002724587826976	0.7634177142133385	0.165957360961179
AF-Q8NCV1-F1-model-v4_A	0.0138988822556082	0.438969279715686	0.057915183363173
AF-Q9P2J9-F1-model-v4_A	0.0028294605765296	0.7853265657049894	0.1341063176409405
AF-Q7Z2K6-F1-model-v4_A	0.0155355009367049	0.5271347153161937	0.0233575447719152
AF-Q8NCR0-F1-model-v4_A	0.0010052987907019	0.5253806321796726	0.2386979447608388
AF-A8MY62-F1-model-v4_A	0.0032023651659833	0.7109242089388226	0.163976450190608
AF-O95260-F1-model-v4_A	0.0056132189494152	0.764777473785643	0.1030596158455845
AF-Q8WZ73-F1-model-v4_A	0.0112337187392189	0.5305757199667213	0.0868612061966194
AF-Q9BXJ7-F1-model-v4_A	0.0071791447929024	0.648462290364524	0.1247951360850041
AF-Q86UY8-F1-model-v4_A	0.0075328632100281	0.6107996955655582	0.1294311683533731
AF-Q499Z3-F1-model-v4_A	0.0048273743776301	0.8030001263412484	0.095999985496791
AF-Q8IZN3-F1-model-v4_A	0.0076798934179594	0.8097708443400031	0.0466007016362619
AF-Q12979-F1-model-v4_A	0.0101997565768945	0.6168807201121853	0.0846711935183308
AF-Q9ULE6-F1-model-v4_A	0.0102523367933759	0.716690639659116	0.0503648629317097
AF-O75354-F1-model-v4_A	0.0022393065222947	0.7205735503867869	0.1729450994583095
AF-Q96LW4-F1-model-v4_A	0.0083333494484261	0.5467719614769808	0.1321168977668245
AF-Q86WV1-F1-model-v4_A	0.0093874283703078	0.8299759959091392	0.0080944703406706
AF-Q5VV17-F1-model-v4_A	0.0119537780148693	0.5592484300228242	0.0722624044746096
AF-O95747-F1-model-v4_A	0.0087831253873273	0.6090561774469773	0.112013220624304
AF-Q8N2R0-F1-model-v4_A	0.0066428863622178	0.4292534640428367	0.1739505991341376
AF-Q7L7V1-F1-model-v4_A	0.009877660481487	0.4792725878750971	0.1183672531842279
AF-Q8NAM6-F1-model-v4_A	0.0188653465124877	0.2968762241630902	0.0043989330665894
AF-Q9NPA2-F1-model-v4_A	0.010177007714161	0.5676458074935649	0.1004018909031712
AF-P55157-F1-model-v4_A	0.0025356654902166	0.7314435244718543	0.1679455413727271
AF-P06241-F1-model-v4_A	0.0140782875123862	0.7138997317981913	0.0
AF-Q86WJ1-F1-model-v4_A	0.011284485279995	0.7763122238973036	0.01094855486171
AF-Q9UKN8-F1-model-v4_A	0.0084777472852278	0.4916448102249141	0.1408754236341265
AF-P23378-F1-model-v4_A	0.0149135383081754	0.3847685063788151	0.052554868726995
AF-Q92698-F1-model-v4_A	0.0063502088544394	0.4709856963146005	0.175182768508332
AF-Q9BZG8-F1-model-v4_A	0.0023521603835377	0.7950670359395496	0.1407160393125428
AF-C9J2P7-F1-model-v4_A	0.0085835293394941	0.6273366614488923	0.1131384481440944
AF-Q96LW9-F1-model-v4_A	0.0143802262264812	0.4312393967865019	0.0587327133805999
AF-P23515-F1-model-v4_A	0.0151557889572643	0.640041694398731	0.01094855486171
AF-P13798-F1-model-v4_A	0.0086581542305494	0.7769919413078777	0.0530362982785894
AF-Q10471-F1-model-v4_A	0.0104501427448879	0.5634821508855269	0.0986366013550175
AF-Q9UM11-F1-model-v4_A	0.0084311553636406	0.770327747633366	0.0620157392898836
AF-P33121-F1-model-v4_A	0.0079793131558997	0.6928772825712426	0.1030596158455845
AF-P25098-F1-model-v4_A	0.015767740503304	0.5062701927647636	0.0316268163453545
AF-P54577-F1-model-v4_A	0.0061049785492872	0.6670201639479157	0.1416666910534196
AF-Q3SY69-F1-model-v4_A	0.007396883446821	0.8960936138083863	0.0036496798094789
AF-Q9BST9-F1-model-v4_A	0.0053179956549281	0.8211063102007996	0.0839416535012711
AF-Q12851-F1-model-v4_A	0.0137200797814492	0.578785749793459	0.0489048903395892
AF-P13196-F1-model-v4_A	0.0104360904667102	0.4295725663486919	0.1182478050534847
AF-Q9H3U7-F1-model-v4_A	0.0107003373879206	0.6984824465080006	0.0570987886882312
AF-Q9UBZ4-F1-model-v4_A	0.0086712706901323	0.7972901846623406	0.0442074641360952
AF-O95944-F1-model-v4_A	0.0021449124696616	0.6813773635970217	0.195462425217044
AF-Q9NSN8-F1-model-v4_A	0.0067321355438002	0.8495675705878127	0.0450039368925776
AF-O94923-F1-model-v4_A	0.0159423011983397	0.3043662968102666	0.0445251834570807
AF-Q13188-F1-model-v4_A	0.0085896218400957	0.5824408266717251	0.126644897239454
AF-Q86VK4-F1-model-v4_A	0.0127872812580113	0.5423978248835759	0.0703125681220877
AF-O00116-F1-model-v4_A	0.0118519430188539	0.7712019669417021	0.0102189826802625
AF-Q15916-F1-model-v4_A	0.0166090124071387	0.3188859352666925	0.036308661472808
AF-A6NNV3-F1-model-v4_A	0.0103018110661867	0.4930253093725653	0.1147276925961973
AF-P0CW18-F1-model-v4_A	0.0143394997867312	0.5553344974869185	0.0459850450846748
AF-Q9UGI9-F1-model-v4_A	0.0117296418315359	0.6198485104016644	0.0693428042269768
AF-Q9HC36-F1-model-v4_A	0.0053944031262837	0.6398236737194617	0.1629883663299385
AF-Q92636-F1-model-v4_A	0.0039840406052974	0.8887470209339019	0.0642335893644507
AF-P22557-F1-model-v4_A	0.0170801564609029	0.4807193098127936	0.0193454927164979
AF-Q6ZV50-F1-model-v4_A	0.0186488875034474	0.2567905733979096	0.0148148020346907
AF-A6NI72-F1-model-v4_A	0.0033111295426934	0.7344792422122493	0.1629883663299385
AF-Q9H5Z1-F1-model-v4_A	0.0067768698728372	0.8225957027405286	0.0628394789167019
AF-Q6UW60-F1-model-v4_A	0.0128325493540365	0.6400642212923878	0.0482019055190958
AF-Q66K64-F1-model-v4_A	0.0149971315372678	0.4644427234001723	0.0503648629317097
AF-Q9UDR5-F1-model-v4_A	0.0050515940196569	0.939602052919344	0.0118171139231386
AF-P31327-F1-model-v4_A	0.0071019027262426	0.7769378203103101	0.0832115711346694
AF-Q92995-F1-model-v4_A	0.0065510171825824	0.7080784992252067	0.1233570449311542
AF-Q8N1G4-F1-model-v4_A	0.0093364762863916	0.6672252716832444	0.0941608854281319
AF-Q8N8W4-F1-model-v4_A	0.0048961461125716	0.8381710858571803	0.0839416535012711
AF-Q9Y4C4-F1-model-v4_A	0.0093181182274901	0.8528614449912669	0.0051094444648316
AF-Q5SQN1-F1-model-v4_A	0.0123345059912039	0.6880836811566232	0.0418251637726221
AF-Q9H756-F1-model-v4_A	0.0111122353935816	0.7267231725131323	0.0442074641360952
AF-Q9BV44-F1-model-v4_A	0.0036399276787982	0.6789806619467775	0.1810346730489735
AF-Q6DHY5-F1-model-v4_A	0.0180818346413241	0.5343769409980232	0.0029282444105804
AF-Q9BRK3-F1-model-v4_A	0.0056542044018274	0.9022071418245244	0.0306567185378972
AF-P30419-F1-model-v4_A	0.0082258570819965	0.6904780273712576	0.1057306140816347
AF-P07358-F1-model-v4_A	0.0165663948099164	0.4687019374576695	0.0308503701641407
AF-P52824-F1-model-v4_A	0.0108092330473533	0.7322169539928672	0.0474449492167272
AF-Q9H825-F1-model-v4_A	0.0037286394822498	0.8578965451796956	0.0925040622999016
AF-Q8IYM2-F1-model-v4_A	0.0077255058936388	0.6234483249310797	0.135987099964115
AF-Q8WV93-F1-model-v4_A	0.0045684951158529	0.7367663105983617	0.1454848740897429
AF-Q96HY7-F1-model-v4_A	0.0126003266010438	0.3946896918971635	0.0951239129512884
AF-P14222-F1-model-v4_A	0.0028094317743991	0.7978164563920696	0.1416666910534196
AF-P54289-F1-model-v4_A	0.0015753815563196	0.9334961411064412	0.0664230173941995
AF-Q92966-F1-model-v4_A	0.0035989102539282	0.6311497944397555	0.1996498518873817
AF-P19801-F1-model-v4_A	0.0128187830890341	0.5421295897344561	0.0753535367540028
AF-P84022-F1-model-v4_A	0.000392464716379	0.7162792752538398	0.2038662972579192
AF-Q969P6-F1-model-v4_A	0.013756600397571	0.2859612526944377	0.0847192952571229
AF-P54652-F1-model-v4_A	0.0088955454360745	0.5940782220612418	0.1247951360850041
AF-Q13360-F1-model-v4_A	0.0097749534085582	0.8053342712625413	0.0299266744605297
AF-Q6ZNG9-F1-model-v4_A	0.0116662870211854	0.5487732078709009	0.0925040622999016
AF-P0DPE3-F1-model-v4_A	0.0063365720435018	0.8214011790153972	0.0745098508994681
AF-P28340-F1-model-v4_A	0.0088659620659284	0.7755701378192589	0.0591240390843355
AF-Q9NP81-F1-model-v4_A	0.0044923123345746	0.6844529947677986	0.1699404592340387
AF-Q9H511-F1-model-v4_A	0.0031207993340225	0.9366489303979124	0.0490049264750351
AF-Q8TCW7-F1-model-v4_A	0.0109470434552821	0.7190402280070777	0.0538460379061194
AF-P43304-F1-model-v4_A	0.0127180279904777	0.548073259872037	0.077891654948897
AF-Q92828-F1-model-v4_A	0.0131224950744186	0.7268689461212124	0.0208645945567758
AF-Q13214-F1-model-v4_A	0.0145069925846478	0.6452918357305316	0.0308503701641407
AF-Q14195-F1-model-v4_A	0.0106559256509284	0.7557212117660008	0.0442074641360952
AF-P54821-F1-model-v4_A	0.0097793962719767	0.4991337689284983	0.1322313486573259
AF-Q14680-F1-model-v4_A	0.0088871736137411	0.7651932681104925	0.067152979131726
AF-Q6PI26-F1-model-v4_A	0.0065704348435787	0.8323987281412106	0.0678829313183804
AF-Q8N4N3-F1-model-v4_A	0.0048450418005447	0.8527866267861113	0.0838610257695162
AF-Q9Y5X4-F1-model-v4_A	0.0180558820788317	0.5485301085966346	0.0073530278154354
AF-Q8IWU9-F1-model-v4_A	0.0071604772932977	0.8015640280647263	0.0770439234728341
AF-Q96PF1-F1-model-v4_A	0.0123593128283632	0.5885032998453903	0.0770439234728341
AF-O95397-F1-model-v4_A	0.0184800572068368	0.4428040052909417	0.0167881324733683
AF-Q9Y6Q1-F1-model-v4_A	0.0112656944832032	0.4825210836640631	0.112013220624304
AF-Q9BTT6-F1-model-v4_A	0.0067512781927823	0.65061305603945	0.1483653765329244
AF-Q0WX57-F1-model-v4_A	0.0138486194350867	0.7255452412111529	0.013138501865866
AF-O00139-F1-model-v4_A	0.0037844272731308	0.952270499934174	0.0321168830372178
AF-Q8IVL6-F1-model-v4_A	0.0186952119674824	0.3504742488163603	0.0204377723355742
AF-Q15599-F1-model-v4_A	0.0064314437336352	0.6938766095677619	0.1397672661338691
AF-Q6P6C2-F1-model-v4_A	0.0120135140119028	0.7309595462708637	0.0378787774827127
AF-Q8N1G2-F1-model-v4_A	0.0055832836389159	0.9134387205948992	0.0321168830372178
AF-A0A087X179-F1-model-v4_A	0.0184499254273519	0.4968692564335089	0.0118171139231386
AF-Q6NSI4-F1-model-v4_A	0.0081856259109564	0.4714532262267114	0.1620432324870817
AF-Q9Y6I4-F1-model-v4_A	0.0029836308011201	0.7774039463717715	0.156118378599569
AF-O75953-F1-model-v4_A	0.0018757465293458	0.5894036941763705	0.2398189284062317
AF-Q9HB09-F1-model-v4_A	0.0133894231878926	0.2330884963568429	0.0970802370411048
AF-Q9UMQ6-F1-model-v4_A	0.0083633333014738	0.5882194153076292	0.1416666910534196
AF-Q9UGI0-F1-model-v4_A	0.0104922804601073	0.6529118500867465	0.0897808278404694
AF-Q96DM1-F1-model-v4_A	0.005064465339187	0.5926515956911027	0.1933801712076466
AF-Q9NSD4-F1-model-v4_A	0.0087437571438746	0.5196669118310158	0.1481753808528318
AF-Q9GZS0-F1-model-v4_A	0.0053964915937358	0.873675213678667	0.0636648718565564
AF-Q9NR19-F1-model-v4_A	0.0024081802273423	0.8751012305589747	0.1084144223731702
AF-O95159-F1-model-v4_A	0.0052280418638344	0.9219147947226314	0.0324038473531247
AF-O15213-F1-model-v4_A	0.0039032466583658	0.9185392243083402	0.0554744316333071
AF-Q96F63-F1-model-v4_A	0.0125671211671487	0.6353915611381644	0.0653191051655386
AF-Q9Y2I8-F1-model-v4_A	0.0142413255126207	0.6540025154519392	0.0355252350918542
AF-P05129-F1-model-v4_A	0.0117994271723349	0.6267619691770406	0.0787400536666942
AF-Q05329-F1-model-v4_A	0.0125639736682586	0.7343551644042425	0.0308503701641407
AF-P78396-F1-model-v4_A	0.0115647508133343	0.4334702298677499	0.1160584082911944
AF-Q96JB8-F1-model-v4_A	0.006821390367795	0.9332820600755708	0.0007298270463003
AF-Q9BQC3-F1-model-v4_A	0.0040400343062735	0.8493684961449443	0.1030596158455845
AF-Q99706-F1-model-v4_A	0.0043940262687306	0.7741507924040079	0.1407160393125428
AF-Q9P1A2-F1-model-v4_A	0.0119034731938672	0.7622146209587991	0.0284671564505767
AF-P04053-F1-model-v4_A	0.0107617574761093	0.5121946360257641	0.1201962945629606
AF-P60509-F1-model-v4_A	0.0117048960975287	0.6884725065728851	0.0628394789167019
AF-Q8TF66-F1-model-v4_A	0.0140887708877012	0.7310301881470508	0.0124087975246982
AF-Q9NP87-F1-model-v4_A	0.0095340649332226	0.5602689517259217	0.1322313486573259
AF-O75426-F1-model-v4_A	0.0026990040741505	0.564435047626614	0.2409421099614936
AF-Q96C03-F1-model-v4_A	0.0135017012214593	0.594982258404054	0.0653191051655386
AF-Q9NW08-F1-model-v4_A	0.0056903627517368	0.9021963851330154	0.0437952703033026
AF-Q96GM8-F1-model-v4_A	0.0076558020833819	0.7466605015180542	0.1057306140816347
AF-Q969U6-F1-model-v4_A	0.0056739182665052	0.7471051292282777	0.1369294736439956
AF-Q8TAK6-F1-model-v4_A	0.0033555086160693	0.8369225660432655	0.1247951360850041
AF-P04040-F1-model-v4_A	0.003457842052607	0.8010890797031411	0.1435725531518541
AF-P17655-F1-model-v4_A	0.0115890749551849	0.5151237652538856	0.111111102563624
AF-Q400G9-F1-model-v4_A	0.0088565212977808	0.7423760676949637	0.0881654014248551
AF-Q9H816-F1-model-v4_A	0.0144614211515634	0.709516206502259	0.0185875182467154
AF-Q9NVN8-F1-model-v4_A	0.0078040257508907	0.8039954286388229	0.0744524674147246
AF-P31749-F1-model-v4_A	0.0034801863646289	0.8670124862592927	0.1057306140816347
AF-Q4G0Z9-F1-model-v4_A	0.0064716900356677	0.5736190725598928	0.1810346730489735
AF-Q49AN0-F1-model-v4_A	0.0100366241096117	0.6165553519443357	0.1156354068678819
AF-H3BNL1-F1-model-v4_A	0.006914221683976	0.5391800059139756	0.1820538712071167
AF-P54886-F1-model-v4_A	0.0043650089069748	0.8434979833167091	0.1087585508850761
AF-Q9P2J3-F1-model-v4_A	0.0043787954017082	0.8077734102561598	0.1294311683533731
AF-P42575-F1-model-v4_A	0.0051781751369745	0.6897847342744431	0.1709400331101749
AF-Q9H1B5-F1-model-v4_A	0.007347620372048	0.3541986630002807	0.1948908108919698
AF-P07199-F1-model-v4_A	0.0085797837518033	0.8248310504232501	0.052554868726995
AF-Q13057-F1-model-v4_A	0.0091424625159361	0.5786709991486279	0.1407160393125428
AF-Q8NFU5-F1-model-v4_A	0.0129348752747228	0.6578002125679129	0.0620157392898836
AF-Q8NER5-F1-model-v4_A	0.0049560926630942	0.7332657446711424	0.1580726629625284
AF-Q8NFI3-F1-model-v4_A	0.0130066087861943	0.5285053579852733	0.0925040622999016
AF-Q5TGY1-F1-model-v4_A	0.0128997022155187	0.5972084906305328	0.0795901497283129
AF-Q16594-F1-model-v4_A	0.006039450470512	0.8355640318735961	0.0890301951243806
AF-Q5VTE6-F1-model-v4_A	0.0152603484944337	0.6063141015578739	0.0437952703033026
AF-Q9H0E7-F1-model-v4_A	0.0047689576117248	0.9650825785397416	0.0182480702564928
AF-Q96GJ1-F1-model-v4_A	0.0055690905231742	0.7435288553089152	0.1454848740897429
AF-Q8TCS8-F1-model-v4_A	0.003868630670319	0.9796892850010712	0.0197076730907748
AF-Q69YN2-F1-model-v4_A	0.0084947076461562	0.7309677137199266	0.1066236145665033
AF-Q13939-F1-model-v4_A	0.0016338154086472	0.5220946940631708	0.269694356039371
AF-Q8N6Q8-F1-model-v4_A	0.019682496452355	0.4308334091140044	0.0167881324733683
AF-A6NM43-F1-model-v4_A	0.0105032395648005	0.5362295329389456	0.130363252467047
AF-Q5JS13-F1-model-v4_A	0.0119462513913473	0.7504023120523396	0.043412095966399
AF-Q7LFX5-F1-model-v4_A	0.019991283709114	0.4998661195182102	0.0066130905937114
AF-Q9BPU6-F1-model-v4_A	0.0084156276209666	0.7887226587648044	0.0795901497283129
AF-O15391-F1-model-v4_A	0.0098466658858123	0.7987029814753248	0.0514196877865151
AF-Q15031-F1-model-v4_A	0.0060611258500976	0.914084715979634	0.0386857767018733
AF-O43307-F1-model-v4_A	0.0075080614064014	0.536199037126723	0.1800174790223048
AF-P07237-F1-model-v4_A	0.0020980452693278	0.3063984073576239	0.2851782279610129
AF-Q9BQI3-F1-model-v4_A	0.0058894806133503	0.8736845999261955	0.0708026304911424
AF-P55010-F1-model-v4_A	0.014632867632753	0.5205384923215147	0.0753535367540028
AF-Q04609-F1-model-v4_A	0.0099440728362342	0.694709548635133	0.1004018909031712
AF-O94808-F1-model-v4_A	0.005999757641598	0.7666624998135323	0.1322313486573259
AF-Q04771-F1-model-v4_A	0.0080268758258954	0.7327417195934355	0.1156354068678819
AF-O75582-F1-model-v4_A	0.0120103493995779	0.7057493425650122	0.0642335893644507
AF-O43847-F1-model-v4_A	0.0107016569893816	0.3225435203604602	0.1489048727530237
AF-Q9UQ13-F1-model-v4_A	0.0173203239577203	0.4988930758792373	0.0418251637726221
AF-Q8NBF2-F1-model-v4_A	0.0186607793718634	0.3698822581182221	0.0378787774827127
AF-Q6IA69-F1-model-v4_A	0.0071430146983065	0.5863164056553818	0.1769762014421934
AF-Q96IK5-F1-model-v4_A	0.0113695152269078	0.5745251492798072	0.1138212479791738
AF-Q86X27-F1-model-v4_A	0.0149532770969732	0.709368376388399	0.0208645945567758
AF-Q9NZN9-F1-model-v4_A	0.0074268460411706	0.6353685061747748	0.1600341228422639
AF-Q9BWV7-F1-model-v4_A	0.0142109070692504	0.5488008716564023	0.0766423830331872
AF-Q6ZS11-F1-model-v4_A	0.0146501534033956	0.6192629366906788	0.0554699020381697
AF-P51956-F1-model-v4_A	0.0128351778500566	0.5983230503694501	0.087591155387261
AF-P43403-F1-model-v4_A	0.0085709533911248	0.68517040350989	0.1275719935866512
AF-P17028-F1-model-v4_A	0.0200307785797984	0.3698785044098523	0.0208645945567758
AF-Q96N77-F1-model-v4_A	0.0141334582833407	0.7057169289329559	0.0357662262619218
AF-P52735-F1-model-v4_A	0.0068795345927718	0.7430658837198454	0.1313861965388669
AF-Q4JDL3-F1-model-v4_A	0.0056135244130263	0.7637792168692414	0.1416666910534196
AF-D6R9N7-F1-model-v4_A	0.0109967859232373	0.7825091010241221	0.0452556070301213
AF-P53350-F1-model-v4_A	0.0029957324325265	0.7600370857443297	0.1840971653804031
AF-Q9P215-F1-model-v4_A	0.0126886293851754	0.7517253180735262	0.0370931750792566
AF-Q9H5Q4-F1-model-v4_A	0.0055614751324437	0.86754822511916	0.0830039517924496
AF-Q5JR12-F1-model-v4_A	0.0081002268390494	0.8123278327705731	0.0753535367540028
AF-Q8IV45-F1-model-v4_A	0.0046258863851542	0.6920603429759152	0.1892361776538369
AF-Q8TCY9-F1-model-v4_A	0.0145881513784385	0.4578018575094589	0.087591155387261
AF-Q14790-F1-model-v4_A	0.0140316798897644	0.7438819935537215	0.0216257249425573
AF-Q9HAU8-F1-model-v4_A	0.0046236313375672	0.6401450366653724	0.20598582464205
AF-Q6TDP4-F1-model-v4_A	0.0059759692949095	0.8099249888008648	0.1129166018001488
AF-Q7L5Y6-F1-model-v4_A	0.0016035060905673	0.8675887368026753	0.1397672661338691
AF-P41226-F1-model-v4_A	0.0054990879503094	0.5896336565235262	0.2058391935492916
AF-Q8N567-F1-model-v4_A	0.0086925578680597	0.7230521699515939	0.1129166018001488
AF-Q96EX3-F1-model-v4_A	0.0168031112857227	0.7033824175891171	0.0007307814170889
AF-P00747-F1-model-v4_A	0.0187190222576501	0.2749592200646505	0.0426178307838962
AF-O75342-F1-model-v4_A	0.0103548504090621	0.7369685198320648	0.0787400536666942
AF-O60678-F1-model-v4_A	0.0090771185447788	0.6896907622233954	0.1183672531842279
AF-Q9Y243-F1-model-v4_A	0.0010284113147602	0.8710581063639715	0.1416666910534196
AF-Q8TE96-F1-model-v4_A	0.0111339036445059	0.7031402360815028	0.0821485875720491
AF-Q8N635-F1-model-v4_A	0.0052139907312606	0.7824918216983345	0.1407160393125428
AF-Q8NFW8-F1-model-v4_A	0.000984663450954	0.7154886237745318	0.228699704072582
AF-P06681-F1-model-v4_A	0.006120274151455	0.3941766075744552	0.2243075415760307
AF-Q14554-F1-model-v4_A	0.0074906386301668	0.5253869456214288	0.1882045543235708
AF-Q8NI60-F1-model-v4_A	0.0105666895029128	0.444599163652449	0.1474452578505956
AF-Q96SF2-F1-model-v4_A	0.0114761212073549	0.4903261407310444	0.1294311683533731
AF-Q8WZA2-F1-model-v4_A	0.0163475142930442	0.4935014943099893	0.0576639954602209
AF-B2RXF5-F1-model-v4_A	0.0113943355380482	0.5390910379615337	0.1240879206199325
AF-Q50LG9-F1-model-v4_A	0.0074711445993791	0.7699130184134231	0.1129166018001488
AF-Q9NWZ5-F1-model-v4_A	0.0040583171547266	0.772161155902381	0.1649659290338356
AF-Q9BVQ7-F1-model-v4_A	0.009368718554193	0.8899258527261578	0.009579955775703
AF-Q15697-F1-model-v4_A	0.0103477757827108	0.8455836138788317	0.0231516400799582
AF-Q8IZP1-F1-model-v4_A	0.0137905149730955	0.4883339147420275	0.0985396895399577
AF-Q96RP9-F1-model-v4_A	0.0107101752059115	0.744201681158972	0.0728270222687499
AF-Q13393-F1-model-v4_A	0.0030774194587418	0.8371878100650965	0.1437950563327696
AF-Q6TGC4-F1-model-v4_A	0.0062038973200296	0.7921554604234067	0.1211132731614654
AF-O94889-F1-model-v4_A	0.0055528451459868	0.5901395272060761	0.2081131161726102
AF-Q9H981-F1-model-v4_A	0.0130551971737996	0.7033543859938177	0.0562840313767103
AF-P41214-F1-model-v4_A	0.0129402624243987	0.6211348491939113	0.0854012245476465
AF-Q8TCT0-F1-model-v4_A	0.0033146583604409	0.7937379643109359	0.165957360961179
AF-Q9UJN7-F1-model-v4_A	0.0146494259820518	0.4674482670305978	0.0898967155042411
AF-P18846-F1-model-v4_A	0.0061394057441998	0.8641040998691514	0.0795901497283129
AF-Q9BUN1-F1-model-v4_A	0.0099036835719071	0.7785532641319388	0.0700727235417066
AF-Q8N392-F1-model-v4_A	0.0120138283881377	0.5776599823605534	0.1102187159977201
AF-Q96KD3-F1-model-v4_A	0.0022733720890933	0.6751098330279713	0.2353475510302616
AF-Q9BQ70-F1-model-v4_A	0.0149455651597368	0.5174780727736472	0.0781018927757748
AF-Q8N859-F1-model-v4_A	0.0127745312797186	0.7469597428234365	0.043412095966399
AF-Q96H86-F1-model-v4_A	0.0069635502048084	0.8407839225608751	0.0832115711346694
AF-Q96E29-F1-model-v4_A	0.0175630454401226	0.6471206603128524	0.0153283513243391
AF-Q8N436-F1-model-v4_A	0.0062317539818045	0.7924911132643017	0.1226277150743757
AF-Q9H2A9-F1-model-v4_A	0.0109314390406535	0.6161720225096717	0.1174551848221758
AF-Q9H5U6-F1-model-v4_A	0.0021582251049549	0.7480681694647654	0.20598582464205
AF-Q9UPR0-F1-model-v4_A	0.0033863929541524	0.7732164376992405	0.1773724936906964
AF-Q9BS34-F1-model-v4_A	0.0182647839098841	0.5609477480568159	0.029197147494578
AF-Q6UX71-F1-model-v4_A	0.0090736984406444	0.6245628340397167	0.1437950563327696
AF-Q9UL40-F1-model-v4_A	0.0116691156424553	0.271887777930523	0.1454848740897429
AF-Q9NSY0-F1-model-v4_A	0.0108002449465632	0.4798858483866318	0.1445283142236533
AF-Q96SM3-F1-model-v4_A	0.0087897337375918	0.5660628333426518	0.1635036630418465
AF-Q9HBF4-F1-model-v4_A	0.0042975466258981	0.9900016993595644	0.0185875182467154
AF-Q00536-F1-model-v4_A	0.0179821205993109	0.5756070959455555	0.0300754907253892
AF-Q9UJV9-F1-model-v4_A	0.0115823455618522	0.7669137886000701	0.052554868726995
AF-Q13409-F1-model-v4_A	0.0041646673739996	0.8896842816303442	0.0978097207620083
AF-Q9UKW4-F1-model-v4_A	0.0097687011962311	0.7099058004916601	0.1080291886428159
AF-Q96RI1-F1-model-v4_A	0.0150049301986957	0.5220603463158987	0.0788321322144196
AF-Q8TB22-F1-model-v4_A	0.0154133824950488	0.5822699201432062	0.0620157392898836
AF-Q06033-F1-model-v4_A	0.0112642244284619	0.8545555436029584	0.0088364585901983
AF-O14672-F1-model-v4_A	0.0116822217094138	0.6979746967013927	0.0830039517924496
AF-Q4G0N4-F1-model-v4_A	0.0040067041668445	0.9049342432176156	0.0898967155042411
AF-P48147-F1-model-v4_A	0.0078178808017804	0.8704340119825464	0.0530362982785894
AF-Q9BZE1-F1-model-v4_A	0.0072593135468167	0.7330005509841899	0.1397672661338691
AF-P07202-F1-model-v4_A	0.0107341464500483	0.8555115668368766	0.0163203672213534
AF-Q68D85-F1-model-v4_A	0.0078045480051045	0.7123838480104766	0.1397672661338691
AF-Q16555-F1-model-v4_A	0.0054780022465573	0.7513157918256625	0.1580726629625284
AF-Q5I0G3-F1-model-v4_A	0.0079507888846644	0.7936870810518093	0.0977563274607895
AF-Q7L1T6-F1-model-v4_A	0.0046107877485283	0.8377698751938115	0.1257190999409134
AF-O00255-F1-model-v4_A	0.020230499686103	0.5572190712359416	0.0080290976816657
AF-Q9HCN3-F1-model-v4_A	0.0040377310215732	0.9930974889665	0.0223883978326699
AF-P07947-F1-model-v4_A	0.0134538276246612	0.7343267353768204	0.043412095966399
AF-O60488-F1-model-v4_A	0.0056883922756431	0.8568785741950637	0.0977563274607895
AF-P35858-F1-model-v4_A	0.0179343722085405	0.6816751544493855	0.0036496798094789
AF-P27694-F1-model-v4_A	0.016067864864492	0.733363844194262	0.0072992307962134
AF-Q5K4L6-F1-model-v4_A	0.0070666343405111	0.6864134445637602	0.1610169286715808
AF-Q6NUI6-F1-model-v4_A	0.0126565236608663	0.7507184959807964	0.0482019055190958
AF-Q6R6M4-F1-model-v4_A	0.0182659152019967	0.6738662943961058	0.0029282444105804
AF-Q9UHV5-F1-model-v4_A	0.0184242391378656	0.4846396318958977	0.0423354827531265
AF-Q8N766-F1-model-v4_A	0.0100133737506434	0.7894018338561921	0.0678829313183804
AF-Q13557-F1-model-v4_A	0.0035588949961874	0.8381140576439954	0.1435725531518541
AF-Q9H079-F1-model-v4_A	0.0095389637408057	0.7894250891166823	0.0753535367540028
AF-Q6UX15-F1-model-v4_A	0.0100862221404329	0.8857384467139162	0.0094889742856814
AF-Q4L235-F1-model-v4_A	0.0060396791635063	0.7606272816622364	0.1474452578505956
AF-Q9NQW7-F1-model-v4_A	0.0038298163795439	0.8955492331738466	0.1030596158455845
AF-D6RBQ6-F1-model-v4_A	0.0173679213448151	0.7126436931625577	0.0007307814170889
AF-O43462-F1-model-v4_A	0.0203118396370677	0.5783341826575932	0.0051094444648316
AF-Q9Y2G2-F1-model-v4_A	0.0088452741047244	0.6919228680836158	0.1322313486573259
AF-Q6P3X8-F1-model-v4_A	0.0086290701275687	0.6186232707828583	0.1580726629625284
AF-P61565-F1-model-v4_A	0.0002162086799721	1.0660705997724096	0.002194902533056
AF-Q9NTN9-F1-model-v4_A	0.009525623681793	0.8084723476552563	0.0664230173941995
AF-Q5T7W7-F1-model-v4_A	0.0053444489385967	0.6759045316929383	0.1944202749147581
AF-Q6PIV2-F1-model-v4_A	0.0044203913254401	0.5988170909206894	0.2342341413527844
AF-O15535-F1-model-v4_A	0.0128227438615441	0.6778907716321829	0.0766423830331872
AF-P22314-F1-model-v4_A	0.0046786034015407	0.7010613605151342	0.1963503084642479
AF-Q96N96-F1-model-v4_A	0.008966273415437	0.5901195315597447	0.1591234467632725
AF-Q86W50-F1-model-v4_A	0.0047332755261144	0.9306215317274064	0.0635035960950682
AF-Q96IZ5-F1-model-v4_A	0.0089022177691722	0.8876686850819848	0.0277572859037011
AF-O14986-F1-model-v4_A	0.0133100131914759	0.6736246759097022	0.0722624044746096
AF-Q86SG6-F1-model-v4_A	0.0123771996944823	0.570266746597609	0.1147276925961973
AF-P04004-F1-model-v4_A	0.0198820091839987	0.5508225800987331	0.0160582219856566
AF-P56180-F1-model-v4_A	0.0095196615549608	0.5516200882132316	0.1600341228422639
AF-A6NHP3-F1-model-v4_A	0.015666852590244	0.6004697065882234	0.0587327133805999
AF-Q9Y572-F1-model-v4_A	0.0147380700762087	0.6989364022666743	0.0437952703033026
AF-Q8TED0-F1-model-v4_A	0.0044150435868825	0.8325002963203666	0.1378737142433073
AF-Q13496-F1-model-v4_A	0.0068622661790814	0.7201777393361602	0.1541701439062561
AF-Q9H4D5-F1-model-v4_A	0.007227751718106	0.9310865398221784	0.0254491879579255
AF-D6R901-F1-model-v4_A	0.0171759379030356	0.6890330340312417	0.0140635813350504
AF-P0C860-F1-model-v4_A	0.0098060396594932	0.906028354725078	0.0036630800678474
AF-Q5T1V6-F1-model-v4_A	0.0209124622365841	0.4545560210451413	0.0197076730907748
AF-Q99972-F1-model-v4_A	0.0040842919423865	0.8772655205360531	0.1156354068678819
AF-Q96E52-F1-model-v4_A	0.0199627411329873	0.4694687037642754	0.0299266744605297
AF-Q4G176-F1-model-v4_A	0.0042288614457414	0.8902407983265324	0.1048388610401256
AF-Q05066-F1-model-v4_A	0.0042888420118746	0.5320360563708987	0.2534308073871072
AF-Q0VD86-F1-model-v4_A	0.0068936491776885	0.9189503699073952	0.0410335958026029
AF-Q9BYG3-F1-model-v4_A	0.0022668187069381	0.6852039643152233	0.2420674935610343
AF-P28347-F1-model-v4_A	0.0047082687775441	0.7141076679144669	0.1944202749147581
AF-P20226-F1-model-v4_A	0.0086427735602651	0.817944100136311	0.0795901497283129
AF-Q6NSJ0-F1-model-v4_A	0.0028006554903862	0.8548733897206099	0.1493289795849364
AF-Q9NVH0-F1-model-v4_A	0.0146800319753356	0.5325700488869846	0.09197074326617
AF-Q14703-F1-model-v4_A	0.0074259289769826	0.7414055040913492	0.1408754236341265
AF-O43187-F1-model-v4_A	0.0132666884980588	0.5666002323395081	0.1058397609310897
AF-Q9BW62-F1-model-v4_A	0.0144870153852403	0.4368722488337875	0.1080291886428159
AF-Q96MP5-F1-model-v4_A	0.007953422031292	0.627126900492045	0.1722623882715119
AF-Q9NZI6-F1-model-v4_A	0.0059204377754884	0.7918293041928812	0.1397672661338691
AF-Q6IEE8-F1-model-v4_A	0.0028100787109895	0.5800493105090443	0.2685185358565294
AF-Q8NEG7-F1-model-v4_A	0.0080182376930128	0.6492697757436074	0.1649659290338356
AF-Q8N7R0-F1-model-v4_A	0.0146254969258561	0.4479148153933907	0.1057306140816347
AF-Q902F9-F1-model-v4_A	0.00016127501054	1.046297717401112	0.0248176303394369
AF-Q75T13-F1-model-v4_A	0.0157656930952551	0.6805227690365863	0.0394160818999413
AF-O00165-F1-model-v4_A	0.0119094977489161	0.7367806698625097	0.0729927817404325
AF-O75891-F1-model-v4_A	0.0090287885112492	0.8225435957777383	0.0722624044746096
AF-Q8IV01-F1-model-v4_A	0.0062007617687835	0.7260405670093284	0.1669507495266013
AF-P46063-F1-model-v4_A	0.0079587098340039	0.6439901018877442	0.1679455413727271
AF-P02787-F1-model-v4_A	0.0091653439868718	0.4747313266669268	0.1820538712071167
AF-Q6TFL4-F1-model-v4_A	0.0057441074570344	0.8464838355345001	0.1129166018001488
AF-Q9BZR8-F1-model-v4_A	0.0180263954141054	0.5227502543558871	0.0498085626203308
AF-Q7Z4N8-F1-model-v4_A	0.0097402096871962	0.6218869044687747	0.1474036756193304
AF-P49257-F1-model-v4_A	0.0055004846819213	0.8310325572767031	0.1257190999409134
AF-Q9Y6M1-F1-model-v4_A	0.0184854668916564	0.3013676619548999	0.0627735967823235
AF-Q9H6T0-F1-model-v4_A	0.0076964282571708	0.7638346240386533	0.1277376075611997
AF-Q8TDF6-F1-model-v4_A	0.0173682290185605	0.5703180267637153	0.0503648629317097
AF-Q9NVM9-F1-model-v4_A	0.0048362090320187	1.0158966120617745	0.0007307814170889
AF-Q9ULW8-F1-model-v4_A	0.0089369278714396	0.793823173483237	0.0916333868263312
AF-Q9Y573-F1-model-v4_A	0.0062895856228869	0.6814385770074953	0.1840971653804031
AF-Q6IPX1-F1-model-v4_A	0.0210229685286514	0.5706295212547947	0.0072992307962134
AF-Q96EN8-F1-model-v4_A	0.0109713408666906	0.6435778222109487	0.1233570449311542
AF-Q00537-F1-model-v4_A	0.019018751716726	0.5000989252468084	0.0426178307838962
AF-Q6UY01-F1-model-v4_A	0.0137100766197422	0.6417249738364278	0.0847192952571229
AF-O95905-F1-model-v4_A	0.0079743231694824	0.7948467163154014	0.1094894513224573
AF-Q15545-F1-model-v4_A	0.0132570716514723	0.5697303759644279	0.111111102563624
AF-Q9NRM2-F1-model-v4_A	0.0101874708904872	0.732328325668627	0.1057306140816347
AF-Q02809-F1-model-v4_A	0.0040214557584444	0.8471627223173726	0.1426192247360396
AF-Q14194-F1-model-v4_A	0.0099095930335132	0.7529592220419521	0.1012863867690643
AF-Q96NE9-F1-model-v4_A	0.0057464250714593	0.542783879821816	0.2343065325058333
AF-P35790-F1-model-v4_A	0.0093386315122017	0.8081788300180961	0.0795901497283129
AF-Q8IX18-F1-model-v4_A	0.0132501190986106	0.602350940906124	0.104379035716063
AF-Q96JF0-F1-model-v4_A	0.0192670751405345	0.6687421381819227	0.0043792969344855
AF-Q86U10-F1-model-v4_A	0.01000419015128	0.612317618858168	0.1493289795849364
AF-O95980-F1-model-v4_A	0.0086030496512245	0.8337814472772587	0.0781018927757748
AF-A0A087WVF3-F1-model-v4_A	0.0178406994833941	0.4818172639264118	0.0620435921263067
AF-Q9Y6Y0-F1-model-v4_A	0.0154409167621084	0.2806193272508653	0.1072992501854066
AF-Q13133-F1-model-v4_A	0.020433565797883	0.5523446301779	0.0197076730907748
AF-Q8IZ83-F1-model-v4_A	0.0114575975249647	0.6306975516733162	0.1238719305969746
AF-Q9UGK3-F1-model-v4_A	0.0099189780696147	0.7624556601764414	0.0985396895399577
AF-Q96EF0-F1-model-v4_A	0.018712752784669	0.4416169890114204	0.0569339726158755
AF-P20783-F1-model-v4_A	0.0027914240270641	0.5710975545828885	0.2779849214617771
AF-Q9UDY4-F1-model-v4_A	0.0034134784995055	0.6150624228547219	0.2580348221637403
AF-P31751-F1-model-v4_A	0.0008326141792367	0.8478724922054327	0.1810346730489735
AF-Q8IXB1-F1-model-v4_A	0.0094219023224078	0.8800081508615368	0.0372262107185461
AF-Q99829-F1-model-v4_A	0.0078808356811753	0.5268203331323937	0.2049253076284669
AF-Q86Y01-F1-model-v4_A	0.0186883029167627	0.6183821898072303	0.029197147494578
AF-Q9HB75-F1-model-v4_A	0.0050671511355624	0.907490156644902	0.0883205569167895
AF-Q86Y33-F1-model-v4_A	0.0130765943082054	0.706585917990619	0.0761978850555316
AF-Q14318-F1-model-v4_A	0.0062984195502191	0.7748973512053376	0.1493289795849364
AF-Q3SY52-F1-model-v4_A	0.0153538895981525	0.7914530535462142	0.0043989330665894
AF-A6NM28-F1-model-v4_A	0.0106118848824975	0.8888299826737919	0.0140635813350504
AF-Q12800-F1-model-v4_A	0.0205137625755537	0.5796729686182962	0.0163203672213534
AF-Q8NFJ9-F1-model-v4_A	0.0090715659640463	0.9358340127407864	0.0043989330665894
AF-Q96EB1-F1-model-v4_A	0.0038448435895967	0.8365108022705281	0.1551435751152032
AF-A6NDS4-F1-model-v4_A	0.0201378115461392	0.4698488590992232	0.0386857767018733
AF-P21980-F1-model-v4_A	0.0110910196479616	0.6375048818255835	0.1294311683533731
AF-Q9UHB4-F1-model-v4_A	0.0036656785086553	0.8176908049221498	0.1699404592340387
AF-P34947-F1-model-v4_A	0.0189476583753077	0.6441249136657141	0.0193454927164979
AF-D6RJB6-F1-model-v4_A	0.0135288704959107	0.7017836102665959	0.0736678509011601
AF-Q9H1B4-F1-model-v4_A	0.0084033515329186	0.5398370043286149	0.195462425217044
AF-Q9GZT8-F1-model-v4_A	0.0007659669805724	0.7155107192118026	0.2557286090305555
AF-Q9H0R1-F1-model-v4_A	0.0109824398402397	0.8211816876109426	0.0522276825687215
AF-O75943-F1-model-v4_A	0.0110926639397593	0.8740779009203848	0.0182480702564928
AF-Q8IYL2-F1-model-v4_A	0.0095612146605166	0.8359113459866432	0.0664230173941995
AF-Q2NL82-F1-model-v4_A	0.0021246002132265	1.0014845508009806	0.0591240390843355
AF-Q32M88-F1-model-v4_A	0.0084202201538182	0.6968345950458401	0.1541701439062561
AF-Q9H147-F1-model-v4_A	0.0130707493417327	0.7064613996712159	0.0795901497283129
AF-Q9BSJ1-F1-model-v4_A	0.006335076331532	0.6931328181007453	0.1892361776538369
AF-Q9UHN1-F1-model-v4_A	0.0064586012160751	0.7779653221764621	0.1483653765329244
AF-P14635-F1-model-v4_A	0.0121075724130691	0.7229599819922973	0.0873018129196776
AF-Q9NZI7-F1-model-v4_A	0.012702659519038	0.7671907955418189	0.0576639954602209
AF-O75618-F1-model-v4_A	0.0060131241670651	0.602327867430293	0.2243075415760307
AF-Q147X3-F1-model-v4_A	0.0049390913304391	0.6384962757208528	0.2320144439022786
AF-Q9Y6T7-F1-model-v4_A	0.0119189878518107	0.6236718896308133	0.1240879206199325
AF-P11586-F1-model-v4_A	0.0097535755289284	0.8406817554960586	0.0620157392898836
AF-Q13285-F1-model-v4_A	0.0186283159245814	0.6510998925214943	0.0246822773765587
AF-Q12824-F1-model-v4_A	0.0072850772536313	0.754466835973453	0.1493289795849364
AF-Q96QE5-F1-model-v4_A	0.0068202426140518	0.8155623714509528	0.1247951360850041
AF-A0A494C1R9-F1-model-v4_A	0.0081610472029934	0.6337278953059169	0.1800174790223048
AF-Q9HCH3-F1-model-v4_A	0.0058344444835046	0.4784834136899168	0.2500000328268428
AF-B9A6J9-F1-model-v4_A	0.0195199906045	0.5597787379803683	0.036308661472808
AF-Q8N442-F1-model-v4_A	0.0087447162928178	0.5976588049901581	0.1800174790223048
AF-Q15582-F1-model-v4_A	0.0032090546634485	0.9056294612707478	0.1238719305969746
AF-Q9UM21-F1-model-v4_A	0.0069030117978041	0.5984849877270516	0.2113174449262456
AF-Q6IQ16-F1-model-v4_A	0.0025107943694836	0.645523746352469	0.2685185358565294
AF-A6NJJ6-F1-model-v4_A	0.0070743715433344	0.6445602788307814	0.195462425217044
AF-O75449-F1-model-v4_A	0.0131479677938805	0.6635721677439002	0.0963501924934129
AF-Q14449-F1-model-v4_A	0.0167689932934661	0.4086833097282039	0.0912409767262552
AF-P07948-F1-model-v4_A	0.0099292549082842	0.7869760584749339	0.0916333868263312
AF-Q14849-F1-model-v4_A	0.0093052010505508	0.588081212387042	0.1739505991341376
AF-Q8IUC8-F1-model-v4_A	0.0045717215159226	0.7798813777907382	0.1810346730489735
AF-O60476-F1-model-v4_A	0.0216356192327804	0.5899610968518371	0.0066130905937114
AF-Q9UKU0-F1-model-v4_A	0.0086257210633153	0.7110526792966032	0.1483653765329244
AF-P54840-F1-model-v4_A	0.0153533965528808	0.545856640375228	0.0942490624608394
AF-Q14863-F1-model-v4_A	0.0080209753609719	0.6732863629834661	0.1719421374778409
AF-Q9UBS4-F1-model-v4_A	0.0012841769643514	0.7653016039112672	0.2342341413527844
AF-Q8N878-F1-model-v4_A	0.0177325744771931	0.5822515497881509	0.0554744316333071
AF-Q01432-F1-model-v4_A	0.0212709500832342	0.6139691501263835	0.0065694124035411
AF-Q643R3-F1-model-v4_A	0.0095179071571977	0.578887460330144	0.174957521031396
AF-Q8IWS0-F1-model-v4_A	0.0152548461589712	0.6134712423685103	0.0821485875720491
AF-Q9NUQ7-F1-model-v4_A	0.0020591594738532	0.8243278433339926	0.1944202749147581
AF-Q6UWZ7-F1-model-v4_A	0.0030735317462412	1.0335793754100346	0.0270072581572047
AF-Q6PK81-F1-model-v4_A	0.0085505249883416	0.8845351672768309	0.0569339726158755
AF-Q14566-F1-model-v4_A	0.0029092953635679	1.01471904742508	0.0450039368925776
AF-Q96GR2-F1-model-v4_A	0.0134370392025613	0.6899547785349556	0.0864394278291269
AF-P17858-F1-model-v4_A	0.0134902644191362	0.7363741728239388	0.0669784550437508
AF-Q9NR34-F1-model-v4_A	0.0190216509494161	0.6345626826399723	0.029197147494578
AF-Q8NCT3-F1-model-v4_A	0.0075735296241715	0.8031819418082513	0.1240879206199325
AF-P43378-F1-model-v4_A	0.0067851155925469	0.6601767699397463	0.1996498518873817
AF-Q15111-F1-model-v4_A	0.0028313253151687	0.826224607388402	0.1854010292112409
AF-Q96PD5-F1-model-v4_A	0.0068833376839656	0.6910037595519241	0.1882045543235708
AF-Q05BQ5-F1-model-v4_A	0.0186756068746203	0.6012602276579554	0.0430653698396612
AF-Q9NVH1-F1-model-v4_A	0.0119663258269393	0.8438899278898834	0.0321168830372178
AF-Q0ZLH3-F1-model-v4_A	0.0035646958036014	0.9072239841564824	0.1220310023871187
AF-Q7Z465-F1-model-v4_A	0.0119422260237611	0.7000872197625964	0.1057306140816347
AF-Q86TL0-F1-model-v4_A	0.0020593778143466	0.7775716353995736	0.223214581067924
AF-P12931-F1-model-v4_A	0.0139599681982089	0.6768068882496443	0.0847192952571229
AF-A8MUK1-F1-model-v4_A	0.0096071614319433	0.7912543354224185	0.0992701436974832
AF-Q8N5Y2-F1-model-v4_A	0.0048006072318513	0.965235024154908	0.058394017848627
AF-Q13309-F1-model-v4_A	0.0056154941235987	0.6873548074168044	0.2102476226676968
AF-Q96GW9-F1-model-v4_A	0.0130853713382808	0.7016452520082188	0.0890301951243806
AF-Q9HBU9-F1-model-v4_A	0.0068621378627437	0.924559401894776	0.0562840313767103
AF-Q15561-F1-model-v4_A	0.0201064977992827	0.6193244242895156	0.0208645945567758
AF-Q9H665-F1-model-v4_A	0.0114073716483777	0.611989671053717	0.1416666910534196
AF-O43895-F1-model-v4_A	0.0037485592984429	0.6607656463060214	0.2511419831069601
AF-P51451-F1-model-v4_A	0.0032427639337881	0.7805417715330117	0.2070484262019805
AF-Q9H6R0-F1-model-v4_A	0.0065467864918123	0.8167630413619261	0.1350455073952645
AF-Q13569-F1-model-v4_A	0.0133081987867683	0.7491372812843559	0.066147948899792
AF-Q9NZU1-F1-model-v4_A	0.014518150986752	0.6910635377504041	0.0729927817404325
AF-O15519-F1-model-v4_A	0.0105536409272313	0.677981850589359	0.1369294736439956
AF-Q9HAI6-F1-model-v4_A	0.0039625923098744	0.8990517636707156	0.1240879206199325
AF-P31323-F1-model-v4_A	0.0114116130074288	0.8056182820358639	0.0644914133791398
AF-Q9N2J8-F1-model-v4_A	0.0051707656071391	0.7517861186014321	0.1923415417776648
AF-Q86V40-F1-model-v4_A	0.0117579215326784	0.7146858708067063	0.1057306140816347
AF-Q9Y6F1-F1-model-v4_A	0.00062010393978	0.7613602054866302	0.2465881593411327
AF-Q9Y679-F1-model-v4_A	0.0165451551249564	0.5789742672778971	0.0770439234728341
AF-Q3MIP1-F1-model-v4_A	0.0120702540894897	0.5887935226997792	0.1397672661338691
AF-P26927-F1-model-v4_A	0.0140389752643808	0.5858458257509925	0.1129166018001488
AF-Q8WYK0-F1-model-v4_A	0.003251025427249	0.8166015868907285	0.1892361776538369
AF-Q8NEC7-F1-model-v4_A	0.0101156400896371	0.681192325821864	0.1426192247360396
AF-Q15973-F1-model-v4_A	0.0222365650854968	0.4450888306116394	0.0293011937554052
AF-Q9H0B8-F1-model-v4_A	0.0194057796673161	0.6644279753614006	0.0189780962148271
AF-Q9H9Q4-F1-model-v4_A	0.0060860908345073	0.5775663396363382	0.2386979447608388
AF-Q14534-F1-model-v4_A	0.0105792579183912	0.8154196757427778	0.0728270222687499
AF-P19827-F1-model-v4_A	0.0137620514621357	0.6918633714828818	0.0861312290118383
AF-P12644-F1-model-v4_A	0.0057160680520266	0.7449931420909979	0.1882045543235708
AF-Q6PCB7-F1-model-v4_A	0.0053760913671232	0.7992417278839452	0.1649659290338356
AF-Q0VDF9-F1-model-v4_A	0.0018085991836958	0.702259849438172	0.2650048429897604
AF-P42685-F1-model-v4_A	0.0039157704262061	0.9279163431286716	0.1057306140816347
AF-Q8IUC4-F1-model-v4_A	0.0186491904456831	0.5822381075864838	0.0522276825687215
AF-P43627-F1-model-v4_A	0.0192605070559445	0.4187799744439532	0.0678101173054155
AF-P11182-F1-model-v4_A	0.0077322069326978	0.9649775115663766	0.0170751996684577
AF-O95985-F1-model-v4_A	0.006330332708115	0.9134156126928504	0.0766423830331872
AF-O96017-F1-model-v4_A	0.0132611454775554	0.7108495336594456	0.0868612061966194
AF-P54578-F1-model-v4_A	0.0012978029408596	0.9415187688291294	0.1285009290470284
AF-Q96GY3-F1-model-v4_A	0.0174942591869776	0.367483089749684	0.0942490624608394
AF-Q9H336-F1-model-v4_A	0.0115826758147533	0.6237083941584227	0.1407160393125428
AF-A6NCF6-F1-model-v4_A	0.0101869072292039	0.6279583041594246	0.1590527016415781
AF-Q9BX70-F1-model-v4_A	0.0071915685125649	0.7615658514250014	0.1580726629625284
AF-Q3YBR2-F1-model-v4_A	0.0039487482292561	1.045706008471839	0.01094855486171
AF-Q8WVM8-F1-model-v4_A	0.015633628010852	0.6906866784734859	0.0595513803978347
AF-P63252-F1-model-v4_A	0.0011139312272574	0.9612357902425984	0.1156354068678819
AF-Q96FL9-F1-model-v4_A	0.001866325360968	0.7276761347580002	0.2557286090305555
AF-Q8N0W3-F1-model-v4_A	0.006731253772313	0.9814027847811528	0.0204377723355742
AF-Q8J025-F1-model-v4_A	0.0102686019169627	0.6939155557631149	0.1388198251143049
AF-Q9UJP4-F1-model-v4_A	0.0067221268806634	0.7380982563640601	0.1769762014421934
AF-Q9H089-F1-model-v4_A	0.0079945491195282	0.7502485797582049	0.1510950327523956
AF-O43155-F1-model-v4_A	0.0102894800970482	0.9270821471776116	0.0065694124035411
AF-Q8TCG2-F1-model-v4_A	0.0070893639833036	0.7922945677696202	0.1445283142236533
AF-Q9H0W8-F1-model-v4_A	0.0142103561131559	0.818410025156669	0.0223883978326699
AF-Q96I27-F1-model-v4_A	0.0187016220999986	0.4276105397184696	0.0770439234728341
AF-Q59H18-F1-model-v4_A	0.0230364262709578	0.4311220540798425	0.0270072581572047
AF-A8K5M9-F1-model-v4_A	0.0043386042434567	0.302644932396351	0.3022814889156082
AF-Q8N239-F1-model-v4_A	0.0050368317783416	0.8315898718258035	0.156118378599569
AF-P38435-F1-model-v4_A	0.0234415219137858	0.3445129052940983	0.0277572859037011
AF-Q8N3J2-F1-model-v4_A	0.0067628917546533	0.7799465892567397	0.1580726629625284
AF-P19793-F1-model-v4_A	0.0162840835602872	0.66887772398726	0.0613135828266362
AF-Q7Z7E8-F1-model-v4_A	0.0031148915547076	0.8877946919839947	0.1512608079233615
AF-Q7RTV3-F1-model-v4_A	0.011301825434474	0.8502708465141732	0.0467149921820611
AF-Q96AD5-F1-model-v4_A	0.0097483907486324	0.6642887176189936	0.1600341228422639
AF-Q9NUX5-F1-model-v4_A	0.0071746156752715	0.8235566223641213	0.130363252467047
AF-Q9NUP7-F1-model-v4_A	0.0097996842522909	0.754284999584927	0.1247951360850041
AF-O95932-F1-model-v4_A	0.0137738547854434	0.6153450419275722	0.1156354068678819
AF-Q14CB8-F1-model-v4_A	0.018768174471193	0.5365060399558106	0.064963575889908
AF-Q8N720-F1-model-v4_A	0.0140210039691523	0.667517190631445	0.0970802370411048
AF-P49590-F1-model-v4_A	0.0103376721805293	0.5427459161066237	0.1810346730489735
AF-Q96IW2-F1-model-v4_A	0.0125586778457452	0.8434471324116152	0.0355252350918542
AF-P78395-F1-model-v4_A	0.0148698164346806	0.4097643755595774	0.1331679050161578
AF-Q9BY44-F1-model-v4_A	0.0205970831616453	0.5065949890732127	0.0489048903395892
AF-A8K8V0-F1-model-v4_A	0.008977010718517	0.5181659463242307	0.2091793218459068
AF-Q8WYR1-F1-model-v4_A	0.0036410075346805	0.6484010685794891	0.2686135050648268
AF-Q7L9B9-F1-model-v4_A	0.0138463110506729	0.5740538275572937	0.126644897239454
AF-Q9BRJ2-F1-model-v4_A	0.0067544988703166	0.7703037827196069	0.1669507495266013
AF-P49662-F1-model-v4_A	0.0035787322912714	0.7720796698630937	0.2188612053200289
AF-Q8IYQ7-F1-model-v4_A	0.0173062450636333	0.5677652814137917	0.0795901497283129
AF-P15735-F1-model-v4_A	0.010308514385604	0.6343612498194942	0.1629883663299385
AF-Q9H6R3-F1-model-v4_A	0.0063127378348705	0.8452582158253187	0.1322313486573259
AF-Q96RQ9-F1-model-v4_A	0.00665291336951	0.7287857201080917	0.1902692642249119
AF-Q96EK9-F1-model-v4_A	0.0063244103773632	0.5661348354549449	0.2454545226020776
AF-Q9UKT8-F1-model-v4_A	0.0049543977906503	0.7735548919281281	0.1944202749147581
AF-Q8N2C3-F1-model-v4_A	0.0127083006736836	0.500747320259397	0.1551435751152032
AF-Q8IVL5-F1-model-v4_A	0.0150324430327207	0.5126090650456052	0.1211132731614654
AF-P41235-F1-model-v4_A	0.0062383158259448	0.8497176706737894	0.1313861965388669
AF-Q8IYB8-F1-model-v4_A	0.0107712202497435	0.7120751137181576	0.1313861965388669
AF-P37231-F1-model-v4_A	0.0227178330086686	0.4491482233333864	0.0343063240734486
AF-Q6B0I6-F1-model-v4_A	0.0195170627660718	0.7035404713977087	0.0140635813350504
AF-P16885-F1-model-v4_A	0.0005764916827369	0.9201357759496492	0.1562043815098039
AF-Q16534-F1-model-v4_A	0.0100718837620603	0.6836349558686807	0.1522290382566056
AF-P49619-F1-model-v4_A	0.0159610738511085	0.2723905271309142	0.1255468052397776
AF-Q9NU63-F1-model-v4_A	0.005927883660869	0.9606645936755502	0.057915183363173
AF-Q6P1R4-F1-model-v4_A	0.0103974347955107	0.7231293844846126	0.1331679050161578
AF-Q9BVP2-F1-model-v4_A	0.014849502162206	0.4220651770178676	0.1364958521805528
AF-O43175-F1-model-v4_A	0.0048699190885876	0.6494688118226243	0.2500000328268428
AF-Q96S53-F1-model-v4_A	0.0188970044538736	0.6739827270605004	0.0335766519568103
AF-Q07869-F1-model-v4_A	0.0227796564157454	0.6314413059041731	0.0029282444105804
AF-C9JLJ4-F1-model-v4_A	0.0195271052983352	0.7180385982444658	0.0102189826802625
AF-Q9BYD6-F1-model-v4_A	0.0056525148022329	0.6977750439893529	0.2221231790181628
AF-O95567-F1-model-v4_A	0.0159754614017066	0.8267954951192358	0.0007307814170889
AF-Q9NVE7-F1-model-v4_A	0.0117892792379011	0.5209863926999706	0.1689422960399142
AF-Q13505-F1-model-v4_A	0.0149229077133933	0.848705314460637	0.0029282444105804
AF-Q9BSQ5-F1-model-v4_A	0.0189337593920729	0.7560990643603023	0.0021896458253802
AF-Q5NDL2-F1-model-v4_A	0.0045094584932485	0.8995585180195836	0.1285009290470284
AF-P56817-F1-model-v4_A	0.0118225878694193	0.7804960641209454	0.0873018129196776
AF-P0C7X2-F1-model-v4_A	0.0134128189618463	0.5094503431316961	0.1483653765329244
AF-P14598-F1-model-v4_A	0.0060187527784662	0.7171549020612751	0.2091793218459068
AF-Q86W26-F1-model-v4_A	0.0196328628317041	0.4772750005216354	0.0693428042269768
AF-P17936-F1-model-v4_A	0.0087453529407644	0.5371220733346154	0.21669642268954
AF-Q9HCK0-F1-model-v4_A	0.0133116420928445	0.8140839937014291	0.0474449492167272
AF-P61221-F1-model-v4_A	0.0051234222736039	0.9021800274795824	0.1183672531842279
AF-P20073-F1-model-v4_A	0.0242703403263073	0.5172534759472616	0.0138687321491499
AF-Q86WB0-F1-model-v4_A	0.0181342158019147	0.6162096883430729	0.0635035960950682
AF-Q9Y6I9-F1-model-v4_A	0.0108908570403021	0.5873155383990255	0.1709400331101749
AF-Q9UQ53-F1-model-v4_A	0.0036260227061224	0.7977667027053901	0.2091793218459068
AF-O94921-F1-model-v4_A	0.0093576005281141	0.8007866584013994	0.1147276925961973
AF-P21128-F1-model-v4_A	0.0068521834283184	0.7728902683124548	0.1699404592340387
AF-O75563-F1-model-v4_A	0.0102169107108189	0.7250773388022995	0.1397672661338691
AF-Q96MM6-F1-model-v4_A	0.0052279696479534	0.594662342921562	0.263837584109343
AF-P55055-F1-model-v4_A	0.0254920885182795	0.5210555736104907	0.0007307814170889
AF-Q6S8J7-F1-model-v4_A	0.0218841769485256	0.4906803969461308	0.0426178307838962
AF-O94955-F1-model-v4_A	0.0199355512623733	0.4236935774632009	0.0728270222687499
AF-O75900-F1-model-v4_A	0.007226089156062	0.673722045616734	0.2091793218459068
AF-Q8TA94-F1-model-v4_A	0.0184985116171569	0.7677687493495906	0.0051358048547096
AF-Q9H0K6-F1-model-v4_A	0.0025178277697139	0.8277016485889716	0.2087590668840264
AF-O95786-F1-model-v4_A	0.0227482627558627	0.3402059618599238	0.0467149921820611
AF-Q05513-F1-model-v4_A	0.0143629351322833	0.6031901208403655	0.1201962945629606
AF-P0CI01-F1-model-v4_A	0.0141890087061846	0.8227816343815489	0.0331824489470444
AF-Q96CM8-F1-model-v4_A	0.0086261123670274	0.853913970618104	0.0986366013550175
AF-Q9GZZ9-F1-model-v4_A	0.0048926246188966	0.8102584396886301	0.1830745130370237
AF-O00744-F1-model-v4_A	0.0086643864116974	0.7522722032458059	0.1531986327762031
AF-A6NCW0-F1-model-v4_A	0.0186864976546706	0.6635754372277078	0.0458015158382385
AF-O95398-F1-model-v4_A	0.0148073521808691	0.5059326648834124	0.1343064253853343
AF-Q9Y2P4-F1-model-v4_A	0.0024520296744197	0.8874178867638104	0.1709400331101749
AF-A6NFA1-F1-model-v4_A	0.0083922663036993	0.8501354662725046	0.1057306140816347
AF-A4D126-F1-model-v4_A	0.0047115016618992	0.7480320346530245	0.221033915230052
AF-Q10472-F1-model-v4_A	0.0032984042380799	0.7230673364076763	0.2557286090305555
AF-Q10713-F1-model-v4_A	0.0066302199318651	0.8970413463331932	0.1021721191434639
AF-Q9Y2D1-F1-model-v4_A	0.0074719257634301	0.9883929307375542	0.0182480702564928
AF-P0C7I0-F1-model-v4_A	0.0136891783210819	0.732075308629939	0.0890301951243806
AF-Q9UMS4-F1-model-v4_A	0.0072323165831428	0.6556943996901767	0.2177777522950552
AF-Q8WWW0-F1-model-v4_A	0.0159790933786131	0.5484549239774376	0.111111102563624
AF-P07992-F1-model-v4_A	0.0005522051460263	0.7022417416068981	0.2948961267842704
AF-P38606-F1-model-v4_A	0.0071065459067659	0.7251082522653183	0.1944202749147581
AF-Q9H9S5-F1-model-v4_A	0.0006494987056368	0.6610691570349373	0.3097514409214357
AF-C9JPN9-F1-model-v4_A	0.0218079841964487	0.6634000251917114	0.01094855486171
AF-P15498-F1-model-v4_A	0.0080110900588802	0.8402990551557841	0.1197076528051555
AF-Q7Z695-F1-model-v4_A	0.0190069344547951	0.4184180177517766	0.0905106578984824
AF-Q86UQ0-F1-model-v4_A	0.0104883858157073	0.9130292523501878	0.0313867882895628
AF-Q8TC59-F1-model-v4_A	0.0042240466553382	0.637049930797748	0.2744522999327798
AF-Q9Y279-F1-model-v4_A	0.0062791541556392	0.9522653767646756	0.0694769169631865
AF-A0A1W2PPF3-F1-model-v4_A	0.0201839634180857	0.7423864922338561	0.0007298270463003
AF-Q8IYJ1-F1-model-v4_A	0.0081405772429535	0.5595014590423693	0.2309075599795229
AF-Q6NUN0-F1-model-v4_A	0.0016196932187986	0.9163736289652564	0.1629883663299385
AF-Q9UIQ6-F1-model-v4_A	0.0046417981402458	0.7141006063241432	0.2416062056359273
AF-Q96KE9-F1-model-v4_A	0.005116657846855	0.6380204714548218	0.260349477644612
AF-Q9ULC5-F1-model-v4_A	0.0079759167529242	0.769265426751119	0.1620016753257345
AF-A0A1B0GTW7-F1-model-v4_A	0.0061571220755154	0.9155257883324686	0.1012863867690643
AF-O14733-F1-model-v4_A	0.0115043618448385	0.8234594261320125	0.0770439234728341
AF-Q4AE62-F1-model-v4_A	0.0086996645501764	0.7383897580512723	0.1649659290338356
AF-Q9UKY4-F1-model-v4_A	0.0160216726146861	0.7555885596599033	0.0482019055190958
AF-Q5TC79-F1-model-v4_A	0.0075932249688813	0.8018389556726373	0.1503652472933854
AF-Q8N7S6-F1-model-v4_A	0.0050135080160444	1.0001244893202252	0.0522276825687215
AF-Q9Y217-F1-model-v4_A	0.0162665860137867	0.5823813434361786	0.1048388610401256
AF-P31939-F1-model-v4_A	0.0076924432617281	0.7701836796790321	0.1669507495266013
AF-P16278-F1-model-v4_A	0.0164063357018835	0.7539941874107761	0.0442074641360952
AF-Q495W5-F1-model-v4_A	0.0034986678843791	0.7779229386279969	0.2320144439022786
AF-Q6P1M0-F1-model-v4_A	0.009592395877741	0.8243497803513578	0.1084144223731702
AF-Q16526-F1-model-v4_A	0.0196991539967335	0.6256660737023126	0.0498085626203308
AF-P02788-F1-model-v4_A	0.0085002153870838	0.4434155072292215	0.2443236968007476
AF-O43521-F1-model-v4_A	0.0088216021557474	0.6868566278966362	0.1851212668165536
AF-P35475-F1-model-v4_A	0.0058308193564693	0.796407008217472	0.1830745130370237
AF-Q9NP92-F1-model-v4_A	0.0032454065596855	0.8582380230607256	0.1882045543235708
AF-O75586-F1-model-v4_A	0.008482696325934	0.5213409322929692	0.2353475510302616
AF-Q9Y6A1-F1-model-v4_A	0.0221629243296338	0.6348158033594604	0.0193454927164979
AF-O60383-F1-model-v4_A	0.0125764923164551	0.839707453235421	0.0538460379061194
AF-Q8IUF8-F1-model-v4_A	0.0006149378904551	0.7746891299923061	0.2661737836891764
AF-Q9UC06-F1-model-v4_A	0.0109112532339232	0.8892005392590123	0.0459850450846748
AF-P03951-F1-model-v4_A	0.0142633348099601	0.7057792437412763	0.0986366013550175
AF-P54284-F1-model-v4_A	0.0087968941332407	0.9248934763545612	0.0530362982785894
AF-Q504Y3-F1-model-v4_A	0.0130885145475284	0.6329578824738762	0.1407160393125428
AF-Q96DZ5-F1-model-v4_A	0.0177212681722231	0.6944833098480574	0.0554699020381697
AF-Q9H606-F1-model-v4_A	0.0067408857702811	0.6537731595924098	0.2342341413527844
AF-Q9NPB8-F1-model-v4_A	0.0085862300729724	0.6779830740609587	0.1944202749147581
AF-Q96DM3-F1-model-v4_A	0.0019095631559888	0.9221015851137168	0.1600341228422639
AF-Q9Y4K0-F1-model-v4_A	0.0199794893456093	0.4842460011078662	0.0761978850555316
AF-P43363-F1-model-v4_A	0.0074229916944189	0.7207099657283174	0.1975523096759199
AF-P0CH99-F1-model-v4_A	0.0176487420901163	0.2617255625212317	0.1201962945629606
AF-Q8N988-F1-model-v4_A	0.0219496411877791	0.681796940417722	0.0102189826802625
AF-Q9UKU6-F1-model-v4_A	0.0106931492126229	0.5806635891737064	0.1897806913930422
AF-Q8N9V3-F1-model-v4_A	0.0060652848912822	0.8430635646410871	0.1551435751152032
AF-Q04743-F1-model-v4_A	0.0172012011985935	0.7320810273346099	0.0482019055190958
AF-Q8NCE2-F1-model-v4_A	0.0077735344595272	0.7191261816184158	0.1941605910981796
AF-P05111-F1-model-v4_A	0.0139758676755362	0.4780792194920806	0.1580726629625284
AF-Q16828-F1-model-v4_A	0.0041394619274336	0.7885403480673121	0.2199467857211037
AF-B1ANY3-F1-model-v4_A	0.014959796332495	0.8499756901142951	0.0160582219856566
AF-P08240-F1-model-v4_A	0.0078247754683206	0.8671340590792856	0.1138679867593452
AF-A0A1B0GVH6-F1-model-v4_A	0.007192142970783	0.8828553705674893	0.1138679867593452
AF-P43628-F1-model-v4_A	0.0138076597623245	0.7293525492544934	0.0986366013550175
AF-Q8N4L1-F1-model-v4_A	0.0016992495895619	0.9779540091433252	0.1220310023871187
AF-Q9BSI4-F1-model-v4_A	0.0150642016810268	0.8250407075616677	0.0308503701641407
AF-O95561-F1-model-v4_A	0.0155769003990643	0.3695751151100139	0.1445283142236533
AF-Q9BWX1-F1-model-v4_A	0.0136205379538606	0.6387436418888794	0.1341063176409405
AF-Q7Z7J5-F1-model-v4_A	0.0185722947993272	0.3580998070162137	0.1093117061739596
AF-P00367-F1-model-v4_A	0.0200656962741668	0.7467735369300965	0.0080944703406706
AF-Q3MJ62-F1-model-v4_A	0.0180949386551525	0.3309669328452208	0.1156354068678819
AF-P00488-F1-model-v4_A	0.01859119099744	0.5472577293763595	0.0890301951243806
AF-A8MXT2-F1-model-v4_A	0.0126206552048243	0.561336098902045	0.1669507495266013
AF-Q8IYT4-F1-model-v4_A	0.0130520075076551	0.7648867834154544	0.0941608854281319
AF-O95573-F1-model-v4_A	0.0053412497355896	0.8398542255615822	0.1709400331101749
AF-P80108-F1-model-v4_A	0.0182019901885575	0.7430674772211926	0.0339626237972179
AF-O95096-F1-model-v4_A	0.0193015286565616	0.5628701245622704	0.0761978850555316
AF-O14556-F1-model-v4_A	0.0038473109090761	0.8702719817513926	0.1759658673306416
AF-Q9BXY5-F1-model-v4_A	0.0188473280383803	0.6448168519687761	0.0620435921263067
AF-Q8TDR2-F1-model-v4_A	0.0191381783443397	0.4735597093857254	0.0927009978368811
AF-O60907-F1-model-v4_A	0.010016037244362	0.6811676167139685	0.1739505991341376
AF-Q9P0J7-F1-model-v4_A	0.0090213656084782	0.8264716152913565	0.1218977888030892
AF-P25205-F1-model-v4_A	0.003714209946532	0.9915044729464496	0.0890514862251048
AF-Q96N20-F1-model-v4_A	0.0125926398573952	0.7332912497380997	0.1174551848221758
AF-Q5R372-F1-model-v4_A	0.0030805492784395	0.839873370028522	0.2094889858268971
AF-Q8N6K7-F1-model-v4_A	0.0279964746758983	0.2670729164674553	0.0133138831004895
AF-Q7RTZ2-F1-model-v4_A	0.021599681433964	0.5872731202570687	0.0459850450846748
AF-P11150-F1-model-v4_A	0.0005666494315591	0.7433742464910483	0.2900187997113126
AF-Q14493-F1-model-v4_A	0.0017066231295748	0.94510335905106	0.1522290382566056
AF-A0PJZ3-F1-model-v4_A	0.0082407121062066	0.7396951226352536	0.1820538712071167
AF-Q6P050-F1-model-v4_A	0.002795040289041	0.7927943650624636	0.2431944905478436
AF-Q8N957-F1-model-v4_A	0.0030722435024093	1.0077032907112655	0.0868612061966194
AF-P49221-F1-model-v4_A	0.013365793605253	0.6319468949263378	0.1435725531518541
AF-O15211-F1-model-v4_A	0.0101336010115095	0.5420214240824793	0.2131382557261349
AF-Q16670-F1-model-v4_A	0.0111543576760256	0.7193839326068934	0.1452554889642807
AF-O75821-F1-model-v4_A	0.0051120433708761	0.8637378173950845	0.163976450190608
AF-O60551-F1-model-v4_A	0.0069973374172915	0.7827954325824323	0.1810346730489735
AF-Q96SB4-F1-model-v4_A	0.0209273876422987	0.537887603820197	0.064963575889908
AF-Q5MJ70-F1-model-v4_A	0.0143989467360328	0.7023026154198602	0.1066236145665033
AF-Q9H000-F1-model-v4_A	0.0194957966207215	0.6591147603706524	0.052554868726995
AF-Q15269-F1-model-v4_A	0.0159447146938128	0.6127217969333949	0.1124083264714621
AF-Q8NHU2-F1-model-v4_A	0.0015867013177195	0.8706824309193135	0.2094889858268971
AF-Q6XQN6-F1-model-v4_A	0.0084571636505932	0.668449876203397	0.2091793218459068
AF-Q8IVD9-F1-model-v4_A	0.0099190119836103	0.8350912454888533	0.1066236145665033
AF-Q9Y2J8-F1-model-v4_A	0.0069215264780682	0.8254332887843274	0.1600341228422639
AF-Q499Y3-F1-model-v4_A	0.0126138677021879	0.5232902254963803	0.1790017232697309
AF-A0AVT1-F1-model-v4_A	0.005765363344054	0.7695819349907044	0.2102193455372274
AF-Q9H5Z6-F1-model-v4_A	0.020699673719683	0.6290441101305073	0.0489048903395892
AF-P50995-F1-model-v4_A	0.0196063954210421	0.5346684097809693	0.0832115711346694
AF-Q8IYT2-F1-model-v4_A	0.0225354564203414	0.5008141176703158	0.0538460379061194
AF-P17987-F1-model-v4_A	0.0173833821862819	0.5759254975546881	0.1048388610401256
AF-P06576-F1-model-v4_A	0.0071605289344148	0.689393201489935	0.2254026472951593
AF-Q96RU8-F1-model-v4_A	0.0006887650166153	0.9543452996219198	0.156118378599569
AF-Q99542-F1-model-v4_A	0.0119333149723714	0.8395723047706265	0.0736678509011601
AF-O95813-F1-model-v4_A	0.0110855521630509	0.6936813260153892	0.1580726629625284
AF-Q15366-F1-model-v4_A	0.0252758740952877	0.4860996213707151	0.0277572859037011
AF-Q9ULX5-F1-model-v4_A	0.0097357231285604	0.95294184350389	0.0299266744605297
AF-Q9HAT1-F1-model-v4_A	0.0181216065010715	0.7734540001945381	0.0255474760956377
AF-Q3KNS6-F1-model-v4_A	0.0155686706724455	0.714164394411247	0.0861312290118383
AF-P19113-F1-model-v4_A	0.0132905499084616	0.3705295960191161	0.1861315485044292
AF-P0C6S8-F1-model-v4_A	0.0131380479544915	0.9011341168747624	0.0160582219856566
AF-P18428-F1-model-v4_A	0.0030976146646228	0.904781286023009	0.1689422960399142
AF-Q2WGJ6-F1-model-v4_A	0.0033000768584111	0.8092599552582801	0.2309075599795229
AF-Q6NXP2-F1-model-v4_A	0.0094461325116893	0.601939058595122	0.2134633990924352
AF-Q96EK7-F1-model-v4_A	0.0077178507114218	0.5432329804452043	0.2562047278285462
AF-Q9P2K2-F1-model-v4_A	0.0046263804313035	1.0330698605793045	0.0445251834570807
AF-P83111-F1-model-v4_A	0.0247259414222737	0.5740606273862126	0.0208645945567758
AF-Q96DP5-F1-model-v4_A	0.0025391126548437	0.7187892520745516	0.2875943972208628
AF-Q6P9G9-F1-model-v4_A	0.0165840823308534	0.7771367362983151	0.043412095966399
AF-Q9GZX5-F1-model-v4_A	0.0151691054920015	0.7082865400444629	0.0956206337488771
AF-Q9BZQ6-F1-model-v4_A	0.0112171152240347	0.8474037702959492	0.0810216958060698
AF-Q92785-F1-model-v4_A	0.0200879630844594	0.7161179565014155	0.0299266744605297
AF-P56545-F1-model-v4_A	0.0160966113298112	0.6505314598755059	0.1030596158455845
AF-Q12904-F1-model-v4_A	0.0086293682500148	0.4757311565760258	0.2522855737635558
AF-Q5JXM2-F1-model-v4_A	0.0041690982508779	0.8324181309747887	0.2038662972579192
AF-Q86WA8-F1-model-v4_A	0.008450309287804	0.9305063929339686	0.0693428042269768
AF-Q8N5V2-F1-model-v4_A	0.004089584821813	0.7356531840126185	0.2583942002570265
AF-Q9Y5X1-F1-model-v4_A	0.0169441176326886	0.4072777788663917	0.1357666572455418
AF-Q9NQ11-F1-model-v4_A	0.0086187686468148	0.9247778336376932	0.0700727235417066
AF-O15499-F1-model-v4_A	0.0078975138284695	0.285805507681502	0.2779849214617771
AF-A0A0G2JMD5-F1-model-v4_A	0.0101437258943958	0.5954860459701368	0.20598582464205
AF-O43763-F1-model-v4_A	0.0122902976167844	0.8953358663264688	0.0357662262619218
AF-P09874-F1-model-v4_A	0.004909542684294	0.7847624795911454	0.2204372708485495
AF-Q12834-F1-model-v4_A	0.0096608232355021	0.6456068882527662	0.2017545062377217
AF-Q9NPC6-F1-model-v4_A	0.0117501239709835	0.8606022111804515	0.0678101173054155
AF-Q86V21-F1-model-v4_A	0.0053060668958784	0.9307296202746724	0.1201962945629606
AF-Q4VNC1-F1-model-v4_A	0.0082329639418171	0.9552848301664808	0.0547444112487871
AF-A6NJ46-F1-model-v4_A	0.0169966724467928	0.7194699270859701	0.0686429373793724
AF-Q9BRS2-F1-model-v4_A	0.0234563966413434	0.6480473285428728	0.0178305927380209
AF-A6NFU0-F1-model-v4_A	0.0072359744569414	0.7212503159995377	0.2156166329051094
AF-Q96BW9-F1-model-v4_A	0.0151404454304461	0.6914699771763202	0.1057306140816347
AF-Q6P1M3-F1-model-v4_A	0.0153268840514495	0.6271465526474063	0.1226277150743757
AF-Q96DL1-F1-model-v4_A	0.0028628947196921	0.8612154326049515	0.2070484262019805
AF-Q6A1A2-F1-model-v4_A	0.0094969883863132	0.7653591086952851	0.156118378599569
AF-Q9BPX6-F1-model-v4_A	0.0226371538358932	0.5741490263294351	0.0458015158382385
AF-Q9BUB5-F1-model-v4_A	0.0087230915730025	0.7554330437338369	0.1739505991341376
AF-Q9H4T2-F1-model-v4_A	0.0168466664899261	0.4006260291034419	0.1388198251143049
AF-P26641-F1-model-v4_A	0.010103702096059	0.7162276784069292	0.1699404592340387
AF-Q6TDU7-F1-model-v4_A	0.0078626242222503	0.8694395658383806	0.1247951360850041
AF-Q3LXA3-F1-model-v4_A	0.0141595912432311	0.7178292924795109	0.111111102563624
AF-Q8TC44-F1-model-v4_A	0.0097602290392135	0.7901277283366327	0.1416666910534196
AF-Q8IZS8-F1-model-v4_A	0.0023345433419742	0.9332983044019988	0.1635036630418465
AF-Q9NQH7-F1-model-v4_A	0.00283240818145	0.8492136024438719	0.2177777522950552
AF-O00151-F1-model-v4_A	0.0188548406292497	0.6667994813390433	0.0669784550437508
AF-Q9UK99-F1-model-v4_A	0.0023217784300449	0.6491018903773935	0.3223940139319816
AF-Q15036-F1-model-v4_A	0.0009525378318475	1.0144448249539424	0.112013220624304
AF-Q6XPS3-F1-model-v4_A	0.0096949201382051	0.5741179942323715	0.223214581067924
AF-Q6V9R5-F1-model-v4_A	0.0171143417540762	0.7869013297988134	0.0364964556675917
AF-Q9Y334-F1-model-v4_A	0.0154338579632833	0.3876362933939741	0.1583940949914124
AF-P22413-F1-model-v4_A	0.0110361939683233	0.8356690101265751	0.0963501924934129
AF-Q16832-F1-model-v4_A	0.0069967319044282	0.7395391237219264	0.2131382557261349
AF-Q12931-F1-model-v4_A	0.0055827388326299	0.89761454219881	0.1430655385457531
AF-P39905-F1-model-v4_A	0.006179352764196	0.5028041068482956	0.2961211182999497
AF-Q9H0C5-F1-model-v4_A	0.0083696721795431	0.7881477247351432	0.165957360961179
AF-Q9BS31-F1-model-v4_A	0.0068012538016341	0.8439048686981014	0.1591234467632725
AF-Q9H4F8-F1-model-v4_A	0.0167581430016713	0.532609559151447	0.1275719935866512
AF-O95340-F1-model-v4_A	0.0111806756698412	0.6010924525151645	0.1933801712076466
AF-P26196-F1-model-v4_A	0.0019515479952956	0.9094866013989462	0.1882045543235708
AF-P62191-F1-model-v4_A	0.0108904239178439	0.770495764746383	0.1369294736439956
AF-Q96KJ4-F1-model-v4_A	0.0253751774080733	0.6285063787993775	0.0073530278154354
AF-Q9UQF0-F1-model-v4_A	0.0032671037263292	1.1107098582292103	0.0043792969344855
AF-Q8TEA7-F1-model-v4_A	0.022053500167731	0.7059357850555962	0.0170751996684577
AF-Q96LR2-F1-model-v4_A	0.0161931033335135	0.3711390783399676	0.1512608079233615
AF-Q13087-F1-model-v4_A	0.0009416308569623	0.8803674473368317	0.2199467857211037
AF-Q96JK4-F1-model-v4_A	0.0265733682920662	0.4436963299547786	0.0293011937554052
AF-Q9Y265-F1-model-v4_A	0.009500187829285	0.6179085589983172	0.2177777522950552
AF-Q6IQ19-F1-model-v4_A	0.0113907882217286	0.8431602627813145	0.0898967155042411
AF-O15327-F1-model-v4_A	0.0106834396526642	0.8315575092505931	0.1084144223731702
AF-P42679-F1-model-v4_A	0.0076866292140609	0.6102712405893621	0.2522855737635558
AF-P42658-F1-model-v4_A	0.0192321524996241	0.7180205163085818	0.0474449492167272
AF-Q92503-F1-model-v4_A	0.0031407901700397	1.0294597421323777	0.0795901497283129
AF-Q15646-F1-model-v4_A	0.0047951358931136	0.7935431474782924	0.2254026472951593
AF-Q08426-F1-model-v4_A	0.0222832205447922	0.6009622031785032	0.0490049264750351
AF-Q92782-F1-model-v4_A	0.0133736620220544	0.6572550412694282	0.1483653765329244
AF-Q8TCB0-F1-model-v4_A	0.005434959592488	0.7326295482977375	0.2465881593411327
AF-O14771-F1-model-v4_A	0.0138531545555225	0.9140722209562254	0.0080944703406706
AF-Q2M296-F1-model-v4_A	0.0033899705071066	0.8700812783697014	0.2017545062377217
AF-Q9H0I9-F1-model-v4_A	0.0132892944065495	0.7573320248257093	0.112013220624304
AF-O43172-F1-model-v4_A	0.0066139127378224	1.0368437640296548	0.020104517651075
AF-E9PGG2-F1-model-v4_A	0.0196129164979622	0.7739636110432395	0.0175180821197378
AF-O60810-F1-model-v4_A	0.0163415060863766	0.650684788423406	0.1093117061739596
AF-Q86TP1-F1-model-v4_A	0.0062863252251201	0.8272452415920943	0.1810346730489735
AF-Q13275-F1-model-v4_A	0.0115957300019448	0.8068356794742543	0.1109484600168524
AF-Q9Y4K4-F1-model-v4_A	0.0143211837598794	0.4837632424822715	0.1722623882715119
AF-Q8N2G6-F1-model-v4_A	0.0065081018817503	0.4713566928463479	0.2985782942666519
AF-Q8WW52-F1-model-v4_A	0.007466900364188	0.6577176876438363	0.2431944905478436
AF-P10809-F1-model-v4_A	0.014878655449839	0.69127772781522	0.1174551848221758
AF-Q7Z4G4-F1-model-v4_A	0.0027233848656091	0.8823079283929162	0.2038662972579192
AF-P49759-F1-model-v4_A	0.0243577502365445	0.6972400852221597	0.0014597092068022
AF-Q9HCL2-F1-model-v4_A	0.0255508237847656	0.5152776570614417	0.0339626237972179
AF-P23109-F1-model-v4_A	0.0197055880902224	0.6525748196723322	0.0669784550437508
AF-P05388-F1-model-v4_A	0.0092769422017617	0.7384473436079537	0.1810346730489735
AF-Q9UNX4-F1-model-v4_A	0.0062336234534152	0.8591074520125739	0.1635036630418465
AF-P57768-F1-model-v4_A	0.0033224886020787	1.0616502755414592	0.0522276825687215
AF-P50990-F1-model-v4_A	0.0137507360655306	0.5847575697571286	0.1649659290338356
AF-P10073-F1-model-v4_A	0.0163165046500548	0.7391668826128961	0.0773721476212931
AF-P40939-F1-model-v4_A	0.0255591366929575	0.5332598854553645	0.0321168830372178
AF-Q9BVV7-F1-model-v4_A	0.0070566479588745	0.8025227605024337	0.1861473851748618
AF-P38646-F1-model-v4_A	0.012880306262744	0.7301990620718379	0.1331679050161578
AF-O14896-F1-model-v4_A	0.0097189442483568	0.6904674476541405	0.195462425217044
AF-Q08188-F1-model-v4_A	0.0167152651173773	0.6097287024285429	0.1183672531842279
AF-Q5JTZ9-F1-model-v4_A	0.0068433926932438	0.954811147411616	0.0883205569167895
AF-P50416-F1-model-v4_A	0.0251828335795076	0.5260419569794621	0.0378787774827127
AF-Q1RMZ1-F1-model-v4_A	0.0051736443575273	0.805305220396226	0.21669642268954
AF-P49674-F1-model-v4_A	0.0084355276368147	0.8397786399241047	0.1435725531518541
AF-P51659-F1-model-v4_A	0.0074093559621727	0.8897785419529678	0.1270075832563002
AF-Q8NB91-F1-model-v4_A	0.0040185376267641	1.0623616882940043	0.0430653698396612
AF-P31267-F1-model-v4_A	0.0187291558380915	0.8244299586234227	0.0058736968826307
AF-Q96DU9-F1-model-v4_A	0.0091329945686762	0.7292421722097004	0.1902692642249119
AF-P35398-F1-model-v4_A	0.0170340938091153	0.6739894641932689	0.0963501924934129
AF-Q92544-F1-model-v4_A	0.0212982024343106	0.5100025819117356	0.0830039517924496
AF-Q9UGT4-F1-model-v4_A	0.0096530077201871	0.73664306315974	0.1790017232697309
AF-O43781-F1-model-v4_A	0.0247050012428382	0.693574852836698	0.0014620968756575
AF-Q8WV41-F1-model-v4_A	0.0086968400008891	0.6122603504673865	0.2394163921955769
AF-Q86X24-F1-model-v4_A	0.0038995441928084	0.8168183962428832	0.2320144439022786
AF-Q5TAQ9-F1-model-v4_A	0.0262735509852419	0.6169827244486247	0.0094889742856814
AF-Q6URK8-F1-model-v4_A	0.0132076815955024	0.834754490698953	0.0745098508994681
AF-Q4AC99-F1-model-v4_A	0.015582297171882	0.6869091601633162	0.1129166018001488
AF-Q15562-F1-model-v4_A	0.0146699633534122	0.5792101435794362	0.156118378599569
AF-C9JJH3-F1-model-v4_A	0.019027348548646	0.6697262765830129	0.0736678509011601
AF-Q9Y4X5-F1-model-v4_A	0.0196127413159461	0.7124818654434922	0.0506138163692111
AF-Q3MIR4-F1-model-v4_A	0.0024693556398013	0.7262774591432024	0.3022814889156082
AF-P49910-F1-model-v4_A	0.0227232109903158	0.7378615695871076	0.0058736968826307
AF-Q7Z6G3-F1-model-v4_A	0.0191085043255086	0.6258195155655637	0.0864394278291269
AF-Q8NEG4-F1-model-v4_A	0.0070535807000545	0.7548665585777732	0.2160584073592968
AF-Q6ZMK1-F1-model-v4_A	0.007301373503629	0.7637826219118867	0.2070484262019805
AF-Q7Z4T8-F1-model-v4_A	0.0086302816124616	0.9057063949153984	0.0986366013550175
AF-D6RCP7-F1-model-v4_A	0.0197730863353365	0.7115765137878104	0.049634873047397
AF-Q9GZR7-F1-model-v4_A	0.0074742172715582	0.8739783137148113	0.1401455933451614
AF-Q8N7B9-F1-model-v4_A	0.0229702397106139	0.7283477546600381	0.0080944703406706
AF-Q8NDP4-F1-model-v4_A	0.0080141497203759	1.0182670207075302	0.0189780962148271
AF-Q9BWT1-F1-model-v4_A	0.0097906567551343	0.6949101123158904	0.1963503084642479
AF-P20138-F1-model-v4_A	0.0179837673573502	0.6173618539830921	0.1048388610401256
AF-Q9H0C8-F1-model-v4_A	0.0115481691477658	0.7785111093398334	0.1322313486573259
AF-Q32NB8-F1-model-v4_A	0.0088072170719861	0.8960695163577328	0.1030596158455845
AF-Q9H0F6-F1-model-v4_A	0.0103668440123361	0.6460474174953563	0.2038662972579192
AF-Q86W67-F1-model-v4_A	0.0059904308018874	0.9011681705551124	0.1445283142236533
AF-P58317-F1-model-v4_A	0.0309328761137844	0.357008255337099	0.0066130905937114
AF-Q9NWS0-F1-model-v4_A	0.0058481254304106	0.5866361010456802	0.2973485059236742
AF-P0DPD6-F1-model-v4_A	0.0282907570871512	0.5892229258755317	0.0014597092068022
AF-P45974-F1-model-v4_A	0.0073148808834292	0.8082193390282801	0.1839413400929257
AF-Q9UM07-F1-model-v4_A	0.0055141368626613	0.7995675186044136	0.2188612053200289
AF-Q9NVR7-F1-model-v4_A	0.0034624197029658	0.8411710755682131	0.2275987250454325
AF-P29120-F1-model-v4_A	0.0136206781757612	0.7817468110475984	0.1021894626484167
AF-Q6H3X3-F1-model-v4_A	0.0060284688892558	0.6120148299489876	0.2888051065657671
AF-Q9Y276-F1-model-v4_A	0.0074318282846046	0.8105772086331469	0.1810346730489735
AF-Q5VU57-F1-model-v4_A	0.003362122562587	0.8312233973550439	0.2364619651209765
AF-P14780-F1-model-v4_A	0.0281895717545914	0.4977568550182938	0.0193454927164979
AF-P58215-F1-model-v4_A	0.0288339118539701	0.3418555879857743	0.0269866903238209
AF-Q9ULZ9-F1-model-v4_A	0.0140634581995906	0.8967738363784588	0.0254491879579255
AF-P01008-F1-model-v4_A	0.003720587164149	0.8825315816287025	0.1965066258888028
AF-Q7LDG7-F1-model-v4_A	0.0250578116982588	0.5234718821031525	0.0450039368925776
AF-Q9UPV7-F1-model-v4_A	0.0135393016870607	0.6656396176329097	0.1531986327762031
AF-P41279-F1-model-v4_A	0.0076652149141232	0.8093110872692117	0.1790017232697309
AF-A0A087WXS9-F1-model-v4_A	0.0260445753513175	0.4633516129654346	0.0437952703033026
AF-P48736-F1-model-v4_A	0.0092968130944115	0.5703870891140088	0.2445248552426022
AF-Q96PX8-F1-model-v4_A	0.0131347636205438	0.9131737015254036	0.029197147494578
AF-Q6PEW1-F1-model-v4_A	0.0094106475673859	0.8930869565114967	0.0986366013550175
AF-Q9P2I0-F1-model-v4_A	0.0033105464545099	0.958139706981259	0.1481753808528318
AF-Q9BUU2-F1-model-v4_A	0.0070686541808866	0.7722122265507448	0.2102476226676968
AF-Q8IV61-F1-model-v4_A	0.0162861197848993	0.6767187337541589	0.1116786836949257
AF-A6NE02-F1-model-v4_A	0.0118873398285431	0.5146241464207643	0.2156166329051094
AF-O00178-F1-model-v4_A	0.0229732284916776	0.5482124351959217	0.0644914133791398
AF-P31152-F1-model-v4_A	0.013428009750198	0.4190123314358673	0.2029194902681153
AF-O95876-F1-model-v4_A	0.0085527082527656	0.6943538227118237	0.222627364978593
AF-Q9HAZ1-F1-model-v4_A	0.0161927201189141	0.7649502561240495	0.0753535367540028
AF-Q8IZU8-F1-model-v4_A	0.011226686883537	0.9278893732647592	0.0452556070301213
AF-P51878-F1-model-v4_A	0.0117702985376881	0.7200239940801112	0.1600341228422639
AF-Q96NG5-F1-model-v4_A	0.0174082126358962	0.8237412742215213	0.0300754907253892
AF-P49448-F1-model-v4_A	0.017964869333959	0.7050387125354682	0.0812944145256238
AF-Q4W5G0-F1-model-v4_A	0.0270622505303399	0.4208120555290613	0.0402431252841868
AF-P0CB48-F1-model-v4_A	0.0295728187943925	0.2888224626536086	0.0246822773765587
AF-P37287-F1-model-v4_A	0.0078291762923691	0.888746724584544	0.130363252467047
AF-Q96IP4-F1-model-v4_A	0.0099025279130857	0.7343036968419406	0.1840971653804031
AF-Q9H4A4-F1-model-v4_A	0.005801098134903	0.8625811448891978	0.1790017232697309
AF-Q9NUL7-F1-model-v4_A	0.0079614455404235	0.7864841266757486	0.1902692642249119
AF-A0A191URJ7-F1-model-v4_A	0.0136644799040852	0.7714388249100884	0.112013220624304
AF-Q6ZN28-F1-model-v4_A	0.0007933934922803	0.9602023866553976	0.17445227210315
AF-O60832-F1-model-v4_A	0.02368360856488	0.7260075895216669	0.0073530278154354
AF-O15066-F1-model-v4_A	0.0106293069470531	0.9875466711308752	0.0102189826802625
AF-Q4G148-F1-model-v4_A	0.0114405399207349	0.7431538597385478	0.156118378599569
AF-Q8NDN9-F1-model-v4_A	0.0071042323577479	0.7508256564619722	0.2243075415760307
AF-Q9NX07-F1-model-v4_A	0.0052091632182591	0.7078435059076382	0.2744188765293505
AF-B1AKI9-F1-model-v4_A	0.0193410761638368	0.7317703388080369	0.0540143931905516
AF-O60294-F1-model-v4_A	0.0070658177430643	0.6932988387549965	0.2500000328268428
AF-Q99988-F1-model-v4_A	0.000872637276915	0.7421312456563683	0.3185757809955751
AF-Q7L3T8-F1-model-v4_A	0.0029320121141977	0.7562148505385927	0.2900187997113126
AF-P05156-F1-model-v4_A	0.0183880005432635	0.6390667116868287	0.1012863867690643
AF-Q9H2U1-F1-model-v4_A	0.0163092431827045	0.6138912682325942	0.1335764730959381
AF-P39900-F1-model-v4_A	0.0042763311303087	0.7647839156235143	0.2650048429897604
AF-Q15744-F1-model-v4_A	0.0111426078863042	0.9588507712781976	0.0284671564505767
AF-P51798-F1-model-v4_A	0.0245541806751007	0.4091403859235052	0.0693428042269768
AF-Q8TAX0-F1-model-v4_A	0.0195605287010462	0.6358935959759547	0.0873018129196776
AF-Q9NPJ1-F1-model-v4_A	0.0148949069786794	0.5897512522084278	0.1590527016415781
AF-Q15018-F1-model-v4_A	0.0128156378278672	0.8539087874686473	0.0781018927757748
AF-Q9UEE5-F1-model-v4_A	0.0128034642840377	0.803536584299168	0.1093117061739596
AF-Q9UNY5-F1-model-v4_A	0.0134299186293742	0.8000554440236498	0.1021721191434639
AF-Q92551-F1-model-v4_A	0.0044670126217227	0.8247681433882825	0.2298028433499759
AF-Q86U44-F1-model-v4_A	0.003391479211797	0.7924368990775481	0.2649638259653688
AF-Q6ZTQ3-F1-model-v4_A	0.0038810541800035	1.0633351597028629	0.0547444112487871
AF-Q9BRP1-F1-model-v4_A	0.0061820002621869	0.7433872062253502	0.2443236968007476
AF-Q9NX45-F1-model-v4_A	0.0125950873734818	0.7101297060327383	0.1562043815098039
AF-Q9Y615-F1-model-v4_A	0.0022401809821182	0.9642984992720676	0.1610169286715808
AF-Q9H3S3-F1-model-v4_A	0.0105055096571937	0.6856906151363586	0.1965066258888028
AF-P49137-F1-model-v4_A	0.0052304532872719	0.805725225062781	0.2275987250454325
AF-P43629-F1-model-v4_A	0.0182117271353473	0.8110888868459921	0.0308503701641407
AF-P26368-F1-model-v4_A	0.0191830642420799	0.7608920801557184	0.0452556070301213
AF-Q99952-F1-model-v4_A	0.0259590952681429	0.537462924831065	0.0402431252841868
AF-Q9P2C4-F1-model-v4_A	0.0103729602043465	0.9498123785398372	0.0481749154992192
AF-Q7Z699-F1-model-v4_A	0.0243546684691581	0.6639540900157594	0.0270072581572047
AF-P16435-F1-model-v4_A	0.0030351416759065	0.7084925259827894	0.3135190673682231
AF-Q8NEM2-F1-model-v4_A	0.0148508437679999	0.7611543286622273	0.104379035716063
AF-O75439-F1-model-v4_A	0.0139294416712233	0.8226435502118036	0.0838610257695162
AF-P15586-F1-model-v4_A	0.0071481401855155	0.8975841230010773	0.1397672661338691
AF-Q14094-F1-model-v4_A	0.0143812177084042	0.6702495747166811	0.1474036756193304
AF-O95521-F1-model-v4_A	0.0148609523913871	0.6985326755734167	0.1312966452446498
AF-Q96PH1-F1-model-v4_A	0.0275074071302981	0.6220054032250655	0.0094889742856814
AF-P05771-F1-model-v4_A	0.0110528618641656	0.6788041511256735	0.1933801712076466
AF-Q86W11-F1-model-v4_A	0.011109462776953	0.7525313838106373	0.1620432324870817
AF-A8MZG2-F1-model-v4_A	0.0107841681735118	0.5654665942403384	0.2309075599795229
AF-O95600-F1-model-v4_A	0.0225926001401038	0.6890126053658323	0.0386857767018733
AF-P48454-F1-model-v4_A	0.0102636653152629	0.7384749402723175	0.1820538712071167
AF-C9J1S8-F1-model-v4_A	0.0063246165132651	0.7175447700055855	0.2568805873196904
AF-Q9UKJ1-F1-model-v4_A	0.0192106137655452	0.8468856597847987	0.0007307814170889
AF-Q9NXT0-F1-model-v4_A	0.0248632114357934	0.7238090863278706	0.0036496798094789
AF-P22792-F1-model-v4_A	0.0069321153074347	0.8076048261245335	0.2028093647407718
AF-O43825-F1-model-v4_A	0.0152997197335606	0.7089402691034962	0.1220310023871187
AF-A6NJL1-F1-model-v4_A	0.0099498181532652	0.8202772898299373	0.1459853115059712
AF-Q7L190-F1-model-v4_A	0.0215362411844736	0.7981960810536881	0.0014620968756575
AF-P08631-F1-model-v4_A	0.0083706834171543	0.7825067404969628	0.1933801712076466
AF-Q9UMR2-F1-model-v4_A	0.0067826783135863	0.9427323180658989	0.1156354068678819
AF-Q6ZN79-F1-model-v4_A	0.0091618077388845	0.608697382697355	0.2477234228989722
AF-P51854-F1-model-v4_A	0.009725445543344	0.7454933222719182	0.1902692642249119
AF-O14531-F1-model-v4_A	0.0083498459195956	0.7588459506960189	0.2070484262019805
AF-Q9NUV7-F1-model-v4_A	0.0097272854438994	0.8537834876365865	0.1312966452446498
AF-Q8IUE0-F1-model-v4_A	0.0053800044749475	0.6145098702245683	0.3110048638365361
AF-Q8IXN7-F1-model-v4_A	0.007678533009206	0.9345442582532564	0.1084144223731702
AF-P56159-F1-model-v4_A	0.0237786927163324	0.6008068661181526	0.0538460379061194
AF-O00311-F1-model-v4_A	0.0108910614742303	0.7345951585631417	0.1759125978360718
AF-P09769-F1-model-v4_A	0.0076936724342976	0.8241350890161947	0.1820538712071167
AF-Q92731-F1-model-v4_A	0.0094495460588936	0.8566116826086753	0.1335764730959381
AF-Q8TAQ9-F1-model-v4_A	0.0087163273143753	0.8257324138978694	0.163976450190608
AF-Q9BUB4-F1-model-v4_A	0.0101753632253833	0.822045571654608	0.1435725531518541
AF-Q9H3S1-F1-model-v4_A	0.0176464243570131	0.777737586231731	0.0613135828266362
AF-Q8N9L1-F1-model-v4_A	0.0187498712505763	0.4463054328880864	0.1397672661338691
AF-Q9NXL6-F1-model-v4_A	0.0058130134417938	1.051758310080418	0.0418251637726221
AF-Q8TCF1-F1-model-v4_A	0.0060512220909176	0.5874998152310853	0.3085004642591062
AF-P0CV99-F1-model-v4_A	0.0158763778730033	0.5952241381252479	0.1512608079233615
AF-P06858-F1-model-v4_A	0.002492814070924	0.8157823361366202	0.2708718721168612
AF-B4DX44-F1-model-v4_A	0.0134016777625578	0.9447043703087882	0.0140635813350504
AF-Q9NR81-F1-model-v4_A	0.0131888638779974	0.8898467151481729	0.0562044536492789
AF-Q5U5R9-F1-model-v4_A	0.0167481624613307	0.7293354191938024	0.0978097207620083
AF-Q5T6S3-F1-model-v4_A	0.0290670716138948	0.560969497341558	0.0153283513243391
AF-Q7Z398-F1-model-v4_A	0.0292405321759054	0.5383033958789196	0.0175180821197378
AF-Q8TD90-F1-model-v4_A	0.0175919567776226	0.8287110379158525	0.0357662262619218
AF-Q8WWH5-F1-model-v4_A	0.004191255135189	0.7591345237252167	0.2779849214617771
AF-Q9H9V9-F1-model-v4_A	0.0079172818073792	0.9362731037741256	0.1057306140816347
AF-Q16820-F1-model-v4_A	0.0123284638246672	0.6344884366376783	0.1944202749147581
AF-O95972-F1-model-v4_A	0.0028347283341906	0.6733228763339405	0.3391985559617581
AF-O75541-F1-model-v4_A	0.0185449722844211	0.4709472294078204	0.1416057211022428
AF-P15812-F1-model-v4_A	0.0162417624652951	0.7239409127831927	0.1075183924599529
AF-A2VCK2-F1-model-v4_A	0.016051267275652	0.6789433800962528	0.126644897239454
AF-Q9NVP1-F1-model-v4_A	0.0159660142113129	0.7153415283523501	0.115328498697804
AF-P22735-F1-model-v4_A	0.0205319423738937	0.4104403421747116	0.1226277150743757
AF-Q02556-F1-model-v4_A	0.0068258674406744	0.7819111062490234	0.2243075415760307
AF-Q9UI32-F1-model-v4_A	0.0299126615709084	0.4698823698671802	0.0231516400799582
AF-P17252-F1-model-v4_A	0.0097705093988065	0.6602222065915426	0.228699704072582
AF-Q8N9I0-F1-model-v4_A	0.0214426187880541	0.6200244300006188	0.0787400536666942
AF-Q15070-F1-model-v4_A	0.0187538726470755	0.7977311606077702	0.0408757514567565
AF-P98194-F1-model-v4_A	0.0163624339697301	0.8268316967555158	0.0530362982785894
AF-Q8IXI2-F1-model-v4_A	0.0134856559057383	0.7442120320164956	0.1397672661338691
AF-Q86X52-F1-model-v4_A	0.00358383664104	0.9725786879489002	0.1459853115059712
AF-P55072-F1-model-v4_A	0.0117463678906174	0.8637618786880461	0.0985396895399577
AF-Q96CS4-F1-model-v4_A	0.0052446197042624	1.0037938864419529	0.0948905163147604
AF-Q9UK59-F1-model-v4_A	0.020457539725738	0.7354572219030668	0.0506138163692111
AF-Q13115-F1-model-v4_A	0.0054884512015635	0.9065657058940276	0.1669507495266013
AF-Q6GPH6-F1-model-v4_A	0.0272288430551305	0.377245227020476	0.0546574059878011
AF-Q6UWH4-F1-model-v4_A	0.0227932184350497	0.6973911362732838	0.0410335958026029
AF-P43246-F1-model-v4_A	0.0150349870836306	0.9045254517628672	0.0226277946303061
AF-O60268-F1-model-v4_A	0.0262700282372502	0.6586842474206095	0.0182480702564928
AF-Q9UKQ2-F1-model-v4_A	0.0203598537237736	0.7935788610967162	0.0233575447719152
AF-Q53FZ2-F1-model-v4_A	0.0010035877006849	0.8887341442286787	0.2420674935610343
AF-Q9H4L4-F1-model-v4_A	0.0148860439888286	0.8482346616543297	0.0635035960950682
AF-P28702-F1-model-v4_A	0.0171390719577121	0.8480316995235206	0.0328465096023253
AF-P43361-F1-model-v4_A	0.0137472208534007	0.6791017577013472	0.1629883663299385
AF-O60749-F1-model-v4_A	0.0220729577243729	0.6072886134667722	0.0766423830331872
AF-Q8N1D0-F1-model-v4_A	0.0194550603685436	0.7633196355159011	0.0514196877865151
AF-Q16822-F1-model-v4_A	0.0094035818690159	0.90456726157232	0.1075183924599529
AF-Q9BRR0-F1-model-v4_A	0.0145580387200695	0.922478115351005	0.0178305927380209
AF-Q8N448-F1-model-v4_A	0.0220936277817567	0.6690856206160187	0.058394017848627
AF-Q2M2I3-F1-model-v4_A	0.0149586917891568	0.7850954952328356	0.1000000345150478
AF-Q49A26-F1-model-v4_A	0.0156941033918932	0.7718154617732905	0.0963501924934129
AF-Q8N414-F1-model-v4_A	0.0079651146080863	0.8704442779539359	0.1541701439062561
AF-Q9HC96-F1-model-v4_A	0.0106738907775432	0.6360448686944477	0.2243075415760307
AF-Q96C10-F1-model-v4_A	0.0166769642987847	0.7506671421935326	0.0942490624608394
AF-Q99661-F1-model-v4_A	0.0029606563141284	0.9768060598975176	0.1540144050217224
AF-P15291-F1-model-v4_A	0.008077595783331	0.7427806501901575	0.2275987250454325
AF-Q9NR11-F1-model-v4_A	0.017655401538423	0.7070745752100189	0.1014602199307292
AF-Q93100-F1-model-v4_A	0.0235741345314747	0.6768006788868485	0.0426178307838962
AF-Q7Z2T5-F1-model-v4_A	0.0045929340711175	0.8493701154102662	0.2255469822212379
AF-Q7Z3D6-F1-model-v4_A	0.0089649875555605	0.6726515095037533	0.2409421099614936
AF-Q8NHP7-F1-model-v4_A	0.0121456637957703	0.7473325879632509	0.1598543638747036
AF-Q9Y223-F1-model-v4_A	0.0135579709642608	0.8256790916598631	0.1004018909031712
AF-Q14CS0-F1-model-v4_A	0.0061958691863827	0.7162582327578765	0.2708718721168612
AF-Q8IUH8-F1-model-v4_A	0.0065950810162937	0.9963398778276236	0.0832115711346694
AF-P50440-F1-model-v4_A	0.0037166734063078	1.0015600014315764	0.1257190999409134
AF-Q6XYB7-F1-model-v4_A	0.0086851754229028	0.3924223467944904	0.2998104879513312
AF-Q96MM7-F1-model-v4_A	0.0138719433935444	0.9561956242111788	0.0066130905937114
AF-P04049-F1-model-v4_A	0.0094015875032872	0.7660209552334469	0.1941605910981796
AF-Q9BPZ7-F1-model-v4_A	0.002411916905071	0.9713595694143026	0.1669507495266013
AF-Q9H9Y6-F1-model-v4_A	0.0072716275312839	0.8834817314403813	0.1598543638747036
AF-Q9UK80-F1-model-v4_A	0.017030590522442	0.4363290405172931	0.1686134791734499
AF-Q6PD74-F1-model-v4_A	0.0030879046393367	0.6723988538221982	0.3431373488971012
AF-Q9H3L0-F1-model-v4_A	0.006042572364485	0.7317983698647934	0.2685185358565294
AF-Q8IVC4-F1-model-v4_A	0.01475717842018	0.6764391578955815	0.1525548937173815
AF-Q5T681-F1-model-v4_A	0.004831831274242	0.8632032633693261	0.2134633990924352
AF-A6NJG6-F1-model-v4_A	0.0107179378956047	0.9235642542537564	0.0751822857042021
AF-Q9UQK1-F1-model-v4_A	0.0308728644195511	0.4631904913762315	0.0216257249425573
AF-Q6ZSC3-F1-model-v4_A	0.0050081557003909	0.8276368071085766	0.2342341413527844
AF-Q8NFV5-F1-model-v4_A	0.0273232047264558	0.5787166330372452	0.0347433877716041
AF-Q9UQ07-F1-model-v4_A	0.0083551892139465	0.8566610027736291	0.1610169286715808
AF-P17405-F1-model-v4_A	0.0120527161160538	0.7690864869436127	0.1522290382566056
AF-Q08AH3-F1-model-v4_A	0.0021237896159939	0.9337261636218714	0.2028093647407718
AF-O14757-F1-model-v4_A	0.0073969260606953	0.9386394316000024	0.1192811334068133
AF-P14868-F1-model-v4_A	0.0016115322615219	0.6908256961799725	0.3564358916585775
AF-Q5VTD9-F1-model-v4_A	0.0228927530210145	0.719962077469071	0.036308661472808
AF-Q9H019-F1-model-v4_A	0.0053934174309306	1.0634250822056202	0.0474004981600588
AF-Q8NCI6-F1-model-v4_A	0.0111307927154182	0.7090057026929979	0.1944202749147581
AF-P16050-F1-model-v4_A	0.0142305917115576	0.7636017575166212	0.1257190999409134
AF-Q13572-F1-model-v4_A	0.0020731200607769	1.017269061467811	0.135987099964115
AF-Q8N987-F1-model-v4_A	0.0241358677114349	0.3274286563719515	0.0951239129512884
AF-Q9NW38-F1-model-v4_A	0.003422285493581	0.7911246291391228	0.2827714860152739
AF-Q5JU00-F1-model-v4_A	0.0169576662452541	0.7419143391015115	0.0986366013550175
AF-Q8NBZ0-F1-model-v4_A	0.0123828287593419	0.937352709520008	0.043412095966399
AF-Q99675-F1-model-v4_A	0.0012229434132146	0.7257734952874587	0.3457760617909846
AF-Q9NU19-F1-model-v4_A	0.0250772312704226	0.6907875921560358	0.0255474760956377
AF-Q9Y5Z0-F1-model-v4_A	0.0071270153838308	0.8398208138321992	0.1933801712076466
AF-P21579-F1-model-v4_A	0.0199054457797591	0.7837320290968977	0.0408757514567565
AF-Q9NR56-F1-model-v4_A	0.0088283292787821	0.9653543366785208	0.0759120866853579
AF-P13631-F1-model-v4_A	0.021414085431831	0.7859581742337372	0.0223883978326699
AF-Q709F0-F1-model-v4_A	0.0210685733324552	0.5169253673161595	0.1138212479791738
AF-Q16626-F1-model-v4_A	0.006318691127762	0.7736997636951941	0.2443236968007476
AF-P08138-F1-model-v4_A	0.005442229272363	1.0732835677346662	0.040145908618359
AF-Q9HBU6-F1-model-v4_A	0.014961043879752	0.7579980899520169	0.1192811334068133
AF-Q9NPR9-F1-model-v4_A	0.0086117628688602	0.7557524854370931	0.2177777522950552
AF-Q70CQ3-F1-model-v4_A	0.0060369563040592	0.8758641282289013	0.1892361776538369
AF-Q14653-F1-model-v4_A	0.0158958056343289	0.6916483555628499	0.1350455073952645
AF-Q9Y6Q5-F1-model-v4_A	0.0075435732351569	0.8645205616315482	0.1709400331101749
AF-Q9BUN5-F1-model-v4_A	0.0045990563357887	0.6500647279243124	0.3288072437535689
AF-P42285-F1-model-v4_A	0.0129485119700269	0.8040535876641706	0.1255468052397776
AF-Q16288-F1-model-v4_A	0.0147881792193958	0.9079964862583224	0.0335766519568103
AF-O14772-F1-model-v4_A	0.0015300064961811	0.8838460656159548	0.2500000328268428
AF-P36915-F1-model-v4_A	0.0078885091908958	0.8654738705186582	0.165957360961179
AF-Q5TDP6-F1-model-v4_A	0.0030556845337681	0.9036606047461108	0.2177777522950552
AF-Q5T8I9-F1-model-v4_A	0.0029913813502417	0.7914764190471321	0.2924526973986325
AF-Q6GTS8-F1-model-v4_A	0.0018075095999672	0.9028930559183888	0.233123499179328
AF-Q7RTY8-F1-model-v4_A	0.0178393339860988	0.8068511112052618	0.0562044536492789
AF-Q8TE02-F1-model-v4_A	0.0044234636408599	0.7428187704995637	0.2961211182999497
AF-P49917-F1-model-v4_A	0.0050638154791323	1.0107438460396512	0.1029191881751347
AF-Q9Y661-F1-model-v4_A	0.0197715923877487	0.7322346412403496	0.0703125681220877
AF-Q9C0C4-F1-model-v4_A	0.0089699488718517	0.8442065021662352	0.1620432324870817
AF-Q9HA77-F1-model-v4_A	0.010338979859608	0.6731552759779977	0.2254026472951593
AF-O43236-F1-model-v4_A	0.0124545431097834	0.9290069120986992	0.0514196877865151
AF-Q92611-F1-model-v4_A	0.018004786551943	0.6904870358691755	0.111111102563624
AF-Q9ULP9-F1-model-v4_A	0.0159318131781103	0.8705055044850346	0.043412095966399
AF-Q8N2I2-F1-model-v4_A	0.0040217252042858	1.107942919460596	0.0335766519568103
AF-Q7Z2Z2-F1-model-v4_A	0.0072641427225083	0.990974946532683	0.0854012245476465
AF-P05164-F1-model-v4_A	0.0184124934255699	0.680847543320713	0.1102107751230563
AF-Q9H7Z6-F1-model-v4_A	0.000491930881352	0.8531769475422638	0.2803741353843718
AF-Q6AZW8-F1-model-v4_A	0.0144680437246768	0.6214643952938331	0.1800174790223048
AF-Q8IY51-F1-model-v4_A	0.0136575154749841	0.6511555374869101	0.1830745130370237
AF-Q15417-F1-model-v4_A	0.006445239031605	1.056432209371124	0.0418251637726221
AF-Q9UKJ8-F1-model-v4_A	0.0103414453428044	0.7654967992617618	0.1861473851748618
AF-Q01813-F1-model-v4_A	0.012866805192523	0.7237169466100913	0.1679455413727271
AF-A2RU67-F1-model-v4_A	0.0269411893202222	0.7061188878324997	0.0066130905937114
AF-Q9UQQ1-F1-model-v4_A	0.0089635396510965	0.6952307914709207	0.2409421099614936
AF-Q13421-F1-model-v4_A	0.0234893085705771	0.706450722960961	0.0410335958026029
AF-Q6XR72-F1-model-v4_A	0.0190882537255771	0.8162812334602053	0.0379559846242882
AF-P57737-F1-model-v4_A	0.0140163898847689	0.7675744831383028	0.1335764730959381
AF-O75949-F1-model-v4_A	0.0126743422391218	0.9296452182058712	0.0498085626203308
AF-Q10469-F1-model-v4_A	0.0069478118067751	0.8096527557826588	0.2199467857211037
AF-Q9Y251-F1-model-v4_A	0.0031998189979074	0.9134521435036788	0.2113174449262456
AF-Q7Z5Q5-F1-model-v4_A	0.0107799016130227	0.8022775379144649	0.1605835282464687
AF-Q13485-F1-model-v4_A	0.0196649682543164	0.6341379374186461	0.1102187159977201
AF-Q9Y5Y7-F1-model-v4_A	0.0043619751942826	0.914562589122618	0.1923415417776648
AF-Q99983-F1-model-v4_A	0.0202251747672351	0.7379092229696899	0.0653191051655386
AF-Q8WWC4-F1-model-v4_A	0.0124909167406117	0.8270479881386806	0.1238719305969746
AF-Q9Y5J1-F1-model-v4_A	0.0067653237637446	1.057370978274386	0.0386857767018733
AF-Q68CP4-F1-model-v4_A	0.0268456197506918	0.5164364180801722	0.0570987886882312
AF-A6NCW7-F1-model-v4_A	0.0222877444395873	0.750614605914282	0.036308661472808
AF-Q9Y2B1-F1-model-v4_A	0.0062013356809436	0.8120471267670138	0.2320144439022786
AF-Q99640-F1-model-v4_A	0.0194394055612844	0.6421202909286887	0.1116786836949257
AF-O75570-F1-model-v4_A	0.0165497099214094	0.5056673526343214	0.1759658673306416
AF-Q9Y697-F1-model-v4_A	0.0078207837210546	0.7786750950020944	0.2254026472951593
AF-A4D0V7-F1-model-v4_A	0.0024687286499066	1.0061875985263855	0.1481753808528318
AF-A8MQ27-F1-model-v4_A	0.030052274742889	0.4986051901584736	0.0331824489470444
AF-P11413-F1-model-v4_A	0.005072447679974	0.9614144131308572	0.1474036756193304
AF-P36894-F1-model-v4_A	0.0098603258337473	0.9879527828755734	0.0490049264750351
AF-Q9UIE0-F1-model-v4_A	0.0170475523600235	0.6565229142360274	0.1386862471730923
AF-Q8IWA0-F1-model-v4_A	0.0177301335799407	0.6021737614915783	0.1445250397065645
AF-Q03060-F1-model-v4_A	0.0075899137921666	0.9896668885352768	0.0854012245476465
AF-P33908-F1-model-v4_A	0.0300101246973143	0.5797284967065448	0.0204377723355742
AF-P49588-F1-model-v4_A	0.0113599205205995	0.8935336336576486	0.0992701436974832
AF-Q9BYE2-F1-model-v4_A	0.0237121152749675	0.7823262059636431	0.0080290976816657
AF-Q3MIT2-F1-model-v4_A	0.0041196454087939	0.9430603779707591	0.1769762014421934
AF-Q6NUI2-F1-model-v4_A	0.0240982096201802	0.509393872745319	0.0898967155042411
AF-B2RXH2-F1-model-v4_A	0.0269338855435772	0.6301951184832807	0.0355252350918542
AF-P04637-F1-model-v4_A	0.024758532517336	0.6198045596670403	0.0598540584701086
AF-Q9Y471-F1-model-v4_A	0.0036044116788634	0.9476985863261194	0.1830745130370237
AF-Q8N4B1-F1-model-v4_A	0.0029992737878938	0.6433872355194887	0.3672655620337721
AF-Q1ZZU3-F1-model-v4_A	0.024720912557019	0.5728120151951086	0.0728270222687499
AF-P0C1Z6-F1-model-v4_A	0.0096705708100235	0.975153981918115	0.0636648718565564
AF-Q01740-F1-model-v4_A	0.0052427713146221	0.9466694069766932	0.1570945564474273
AF-Q8N8B7-F1-model-v4_A	0.0203094061232969	0.6933730394123214	0.0864394278291269
AF-Q92830-F1-model-v4_A	0.0097514498132889	0.9682860924763684	0.0686128732512552
AF-P55001-F1-model-v4_A	0.0087943964716822	0.6138828751030788	0.275605640172909
AF-D6RA61-F1-model-v4_A	0.016122629496208	0.798057653530587	0.0907644454745959
AF-Q8NBJ9-F1-model-v4_A	0.0051787567762322	1.0664803241805214	0.058394017848627
AF-Q5T686-F1-model-v4_A	0.0064427680819604	0.4676749800978649	0.3457760617909846
AF-Q8WV16-F1-model-v4_A	0.0119471633183888	0.755023788519939	0.1729450994583095
AF-Q96GX1-F1-model-v4_A	0.0124789896118585	0.8614192196289812	0.1065687372842305
AF-Q8NFG4-F1-model-v4_A	0.0053177977618719	1.0304303776627253	0.0881654014248551
AF-Q99467-F1-model-v4_A	0.0149976802175362	0.8592987698235844	0.0703125681220877
AF-Q53GG5-F1-model-v4_A	0.0195775625567593	0.8634766561067746	0.0088364585901983
AF-Q5T2W1-F1-model-v4_A	0.0266207140822223	0.639783191095803	0.0370931750792566
AF-Q7Z6J4-F1-model-v4_A	0.0086928166500156	1.0176779136300258	0.0450039368925776
AF-Q96D70-F1-model-v4_A	0.0148455488783444	0.5613937779536979	0.195462425217044
AF-Q96L50-F1-model-v4_A	0.0048558424360384	0.7003280654299819	0.3160424853180514
AF-Q92643-F1-model-v4_A	0.0084339641859381	0.7593785470960056	0.2309075599795229
AF-Q9ULV8-F1-model-v4_A	0.0129831296544258	0.7511507303426594	0.1610169286715808
AF-Q5SZJ8-F1-model-v4_A	0.0182346646039131	0.5237338394897506	0.1570945564474273
AF-Q9BYJ1-F1-model-v4_A	0.0143222446883861	0.7173584031732275	0.1570945564474273
AF-Q06203-F1-model-v4_A	0.0007847011730247	1.0171423118081655	0.1580726629625284
AF-P32298-F1-model-v4_A	0.019864764012929	0.6782441254966106	0.0995186297095027
AF-Q9NTJ5-F1-model-v4_A	0.0088147503239816	0.82010199008636	0.1892361776538369
AF-Q4VNC0-F1-model-v4_A	0.0103891443925399	0.9711674035937052	0.0569339726158755
AF-Q99496-F1-model-v4_A	0.0067059359665882	0.7396086874540221	0.2685185358565294
AF-Q9Y6K8-F1-model-v4_A	0.0306702186698679	0.2625864225196804	0.0481749154992192
AF-Q9BWW7-F1-model-v4_A	0.0322301004625035	0.3536761022243244	0.0324038473531247
AF-Q99259-F1-model-v4_A	0.0158792336920888	0.6620684527338926	0.1551435751152032
AF-Q9H9A6-F1-model-v4_A	0.0118249821169419	0.8696902675248134	0.1138212479791738
AF-Q08209-F1-model-v4_A	0.0100581511854419	0.7160100302149498	0.2243075415760307
AF-Q9BXL8-F1-model-v4_A	0.0248945627844668	0.463515779582454	0.0916333868263312
AF-Q96JA3-F1-model-v4_A	0.0114180770335618	0.7875223033168325	0.1664233584226975
AF-Q96BR6-F1-model-v4_A	0.0110141192018279	1.0211870612028433	0.0080290976816657
AF-Q9BWW9-F1-model-v4_A	0.0199860464959374	0.7641068278743882	0.0628394789167019
AF-Q7L3V2-F1-model-v4_A	0.0124830944721596	0.9171337797821072	0.0703125681220877
AF-Q6AZZ1-F1-model-v4_A	0.0058932781423373	0.889440385769299	0.1933801712076466
AF-Q969Y2-F1-model-v4_A	0.0154236875406282	0.4382299651367946	0.2070484262019805
AF-Q8N2I9-F1-model-v4_A	0.0033983864008578	0.8743510844112128	0.2454545226020776
AF-P51795-F1-model-v4_A	0.0315856887934118	0.615742586401641	0.0043792969344855
AF-Q13884-F1-model-v4_A	0.0132619561491017	0.8444911627263308	0.1102107751230563
AF-P18507-F1-model-v4_A	0.0046751542409158	1.1226900218989646	0.0160582219856566
AF-P48544-F1-model-v4_A	0.0102526049835134	0.9389738617398768	0.0881654014248551
AF-Q53EQ6-F1-model-v4_A	0.0126302888858586	0.9081946968873148	0.0753535367540028
AF-Q86VN1-F1-model-v4_A	0.0107484585654995	0.5638712854114089	0.260349477644612
AF-P15692-F1-model-v4_A	0.007858748830757	0.4310949903121425	0.3300972957653796
AF-Q9BQP7-F1-model-v4_A	0.0048247086080172	0.9133834305469296	0.1944202749147581
AF-Q2T9J0-F1-model-v4_A	0.0036582123817843	0.8647193374159291	0.2488609113434448
AF-Q9Y6K5-F1-model-v4_A	0.0122325665759102	0.7264420360089855	0.1875916727916848
AF-P52429-F1-model-v4_A	0.0084586924207092	0.5951707217600372	0.2936735267766412
AF-B7ZC32-F1-model-v4_A	0.0026916191385764	0.9321518607888072	0.2145980331248607
AF-Q86XE3-F1-model-v4_A	0.026136991512443	0.6736440983488867	0.036308661472808
AF-Q9H2K0-F1-model-v4_A	0.002857492115295	0.7830130464235725	0.3122607377373141
AF-O96005-F1-model-v4_A	0.0123770179933476	0.9326477195659828	0.0627735967823235
AF-A6NLC5-F1-model-v4_A	0.0280306018739008	0.4744086808500615	0.0628394789167019
AF-Q6DRA6-F1-model-v4_A	0.0024500297651101	0.5369739913719286	0.4152892229892377
AF-Q8N7G0-F1-model-v4_A	0.0167160949612036	0.7825751963468651	0.0977563274607895
AF-Q6ZQY3-F1-model-v4_A	0.0148487975197265	0.7713862447072176	0.130363252467047
AF-O43463-F1-model-v4_A	0.0054900424092447	0.8318313328559878	0.2420674935610343
AF-P52757-F1-model-v4_A	0.0116759673767862	0.6334688656691766	0.2320144439022786
AF-Q5SWL8-F1-model-v4_A	0.0140941295845078	0.6854587549458018	0.1769762014421934
AF-Q9NPR2-F1-model-v4_A	0.0122431564242174	0.9071486681327962	0.0839416535012711
AF-Q6PEW0-F1-model-v4_A	0.0100863319925191	0.8500038033813473	0.1541701439062561
AF-P0CF97-F1-model-v4_A	0.0363558497108146	0.2356953160936439	0.0087590123987277
AF-P11597-F1-model-v4_A	0.0048455462143889	0.8038411121542263	0.269694356039371
AF-A8MTA8-F1-model-v4_A	0.0115861269589422	0.589198639711398	0.2443236968007476
AF-Q9UN42-F1-model-v4_A	0.0045434775075428	0.7802955862682921	0.2888051065657671
AF-Q9Y6M4-F1-model-v4_A	0.0187228248316816	0.7350613019715505	0.0977563274607895
AF-Q9Y5A6-F1-model-v4_A	0.006095906425787	1.0212109796388231	0.0898967155042411
AF-P29401-F1-model-v4_A	0.0126353808637619	0.7580461247493702	0.1689422960399142
AF-Q15393-F1-model-v4_A	0.0224676040448657	0.7636334064382689	0.0394160818999413
AF-P18054-F1-model-v4_A	0.014054121536326	0.7625296274137418	0.1474036756193304
AF-Q96FN5-F1-model-v4_A	0.006148252627502	1.0070778955497466	0.1029191881751347
AF-Q9H707-F1-model-v4_A	0.0063677867316526	0.832240281109364	0.2277368788850007
AF-Q8IYX0-F1-model-v4_A	0.012304274971899	0.9937718349441144	0.0170751996684577
AF-Q12788-F1-model-v4_A	0.007448891881479	1.075669902107493	0.0231516400799582
AF-P45844-F1-model-v4_A	0.0309547360397863	0.5379393703587346	0.0300754907253892
AF-P51449-F1-model-v4_A	0.0306661178200715	0.4305131703935586	0.0458015158382385
AF-Q9H0E2-F1-model-v4_A	0.0046849052955154	0.8152828669946609	0.2673450131940473
AF-Q9H1Z4-F1-model-v4_A	0.0257469405576995	0.7400310425137403	0.0163203672213534
AF-Q8IX04-F1-model-v4_A	0.0080508652103674	0.9344344322180508	0.1312966452446498
AF-Q8N9Z2-F1-model-v4_A	0.0095699668246406	0.8332350435949316	0.174957521031396
AF-Q15334-F1-model-v4_A	0.0129330404169402	0.6897857928618056	0.1948908108919698
AF-Q9NUE0-F1-model-v4_A	0.0125117515015806	0.7298392723946586	0.1861473851748618
AF-Q15063-F1-model-v4_A	0.0069240686145673	1.0553623443929925	0.049634873047397
AF-O15269-F1-model-v4_A	0.0117743542674634	0.7812420463778428	0.1709400331101749
AF-P59826-F1-model-v4_A	0.0011642100342371	0.8511072594849817	0.2936735267766412
AF-Q86YL5-F1-model-v4_A	0.0149685191098624	0.4067497680933945	0.223214581067924
AF-O43464-F1-model-v4_A	0.0244051380952535	0.5558955022653764	0.0897808278404694
AF-Q7L4P6-F1-model-v4_A	0.0159748478078498	0.8864724348083005	0.0474449492167272
AF-P54829-F1-model-v4_A	0.0093269953353918	0.962350211858819	0.0905106578984824
AF-Q9BY76-F1-model-v4_A	0.0094047901581927	0.6938951099748818	0.2500000328268428
AF-P49005-F1-model-v4_A	0.000487405236194	0.954115791874736	0.223214581067924
AF-Q86UP6-F1-model-v4_A	0.0180918887532702	0.8812074094805846	0.0262171618622435
AF-Q9BUG6-F1-model-v4_A	0.0098277260268588	0.8651268104646016	0.1525548937173815
AF-Q86UT5-F1-model-v4_A	0.0340233794915644	0.5130583114335502	0.0110700407352846
AF-Q9Y4R7-F1-model-v4_A	0.0082918587963748	0.9365039337025416	0.1284670285521387
AF-Q9UNK9-F1-model-v4_A	0.0088312476591369	0.8216202516644279	0.1956203369764599
AF-Q8IU60-F1-model-v4_A	0.0219184563715101	0.6270558284325035	0.1004018909031712
AF-Q9UQM7-F1-model-v4_A	0.0058754793261159	0.9593833595407756	0.1493289795849364
AF-Q9UK55-F1-model-v4_A	0.0023272288168673	0.8245873700878795	0.3010444712249329
AF-Q9BQS2-F1-model-v4_A	0.0247222135449725	0.5830900468283249	0.0821485875720491
AF-Q9UK85-F1-model-v4_A	0.0070574930060057	0.6319785077938372	0.3135190673682231
AF-O14830-F1-model-v4_A	0.0198947467124688	0.4791296118013689	0.1512608079233615
AF-Q9BSG1-F1-model-v4_A	0.0126233261027289	0.7537448961544084	0.175182768508332
AF-Q8IYK8-F1-model-v4_A	0.0093104387454144	0.7831828077676193	0.2113174449262456
AF-Q6Q4G3-F1-model-v4_A	0.0111661070972454	0.6021111737660839	0.2525549111922118
AF-Q9HCE5-F1-model-v4_A	0.0225868369987173	0.7006390634749602	0.0703125681220877
AF-Q99798-F1-model-v4_A	0.0094579266561073	0.8070575822221846	0.195462425217044
AF-Q8N8R5-F1-model-v4_A	0.0044496178181967	0.8611652324792569	0.2465881593411327
AF-Q9Y3Z3-F1-model-v4_A	0.0233766761174143	0.4666181191529881	0.1165443926941143
AF-Q6ZMU1-F1-model-v4_A	0.0022017683268268	0.8626097315250405	0.2779849214617771
AF-Q8N9N5-F1-model-v4_A	0.0085847531168149	0.8508171752450027	0.1854010292112409
AF-P62495-F1-model-v4_A	0.0103818285999797	0.6356005358928775	0.2568805873196904
AF-O14975-F1-model-v4_A	0.0047553286911445	0.904086251631917	0.2113174449262456
AF-A2A3K4-F1-model-v4_A	0.0085213368196148	0.7123737658077868	0.262044181763025
AF-Q92985-F1-model-v4_A	0.0292047865430497	0.480498456146012	0.0576639954602209
AF-Q9NUY8-F1-model-v4_A	0.0256418781239051	0.5155979394670267	0.0868612061966194
AF-Q9H8H0-F1-model-v4_A	0.0009128196228252	1.1971688571116028	0.0021896458253802
AF-Q9Y606-F1-model-v4_A	0.0076777122269368	0.7469510698818113	0.260349477644612
AF-P40197-F1-model-v4_A	0.013991393424611	0.7928136522044081	0.1388198251143049
AF-Q96RP7-F1-model-v4_A	0.0101228749673749	0.6894614747453374	0.2443236968007476
AF-Q13424-F1-model-v4_A	0.0167391964273479	0.4568080043764126	0.1975523096759199
AF-Q92889-F1-model-v4_A	0.0162090903138486	0.9190264806651908	0.0255474760956377
AF-Q96MK3-F1-model-v4_A	0.0124840742899269	0.7685585821518154	0.1729450994583095
AF-O95522-F1-model-v4_A	0.0126589464879934	0.6205884823910097	0.228699704072582
AF-Q9UHL3-F1-model-v4_A	0.0173289391985785	0.8549825051220863	0.0554744316333071
AF-Q14147-F1-model-v4_A	0.0129281174609234	1.012413736311707	0.0
AF-A4D161-F1-model-v4_A	0.0085344945361833	0.7632190321376056	0.2398189284062317
AF-Q16829-F1-model-v4_A	0.0231937210363619	0.5733368521636582	0.1048388610401256
AF-Q9NZE8-F1-model-v4_A	0.0046310499400998	0.7405813397118095	0.3160424853180514
AF-P09917-F1-model-v4_A	0.0147162590610269	0.7528124377390456	0.1493289795849364
AF-Q5T0L3-F1-model-v4_A	0.014934979116598	0.7289762341412069	0.156118378599569
AF-O75496-F1-model-v4_A	0.0052254150724433	0.8324324672597487	0.2545788830318993
AF-Q9NY93-F1-model-v4_A	0.0156926066923003	0.7565099368315423	0.1341063176409405
AF-O60502-F1-model-v4_A	0.0045302090851402	0.8822474503008457	0.2343065325058333
AF-Q6GPH4-F1-model-v4_A	0.0022061147192744	1.0498052924783976	0.1331679050161578
AF-Q5FYB1-F1-model-v4_A	0.0144168303143737	0.7884921013668742	0.1369294736439956
AF-P12081-F1-model-v4_A	0.0148825014149672	0.6857561459898803	0.174957521031396
AF-Q92523-F1-model-v4_A	0.0252665937385376	0.4813968861458799	0.0977563274607895
AF-P07686-F1-model-v4_A	0.0088332881371353	0.7865734501018862	0.2221231790181628
AF-O14576-F1-model-v4_A	0.0118571959075403	0.8937202211127626	0.1094894513224573
AF-Q9BXY0-F1-model-v4_A	0.0088095082022359	0.861701269978489	0.1759658673306416
AF-Q52WX2-F1-model-v4_A	0.0132058385119744	0.7207073464619796	0.1871749580703927
AF-Q7RTT5-F1-model-v4_A	0.0076638592083886	0.4883212928276027	0.3405089234511451
AF-Q9P2K6-F1-model-v4_A	0.0125959997756236	0.7209864125990645	0.195462425217044
[truncated: 21,442 more rows]
