# Supplementary material for: Comparative structural insights and functional analysis for the distinct unbound states of Human AGO proteins
Source: Sci Rep. 2025 Mar 19;15:9432. doi: 10.1038/s41598-025-91849-5 (PMC11923369; doi:10.1038/s41598-025-91849-5)
Supplement: Supplementary file 24 — Supplementary Information 12. [file 41598_2025_91849_MOESM24_ESM.zip › 4KREp_A_mdwhole_AF4REF/candidates/4KREp_A-merged-h-enriched.csv]

pdbId	chainId	chainLength	resolution	geneId	taxonomy	molecularFunction	cellularComponent	biologicalProcess	uniprotId	b-phipsi	w-rdist	t-alpha
AF-Q9H9G7-F1-model-v4	A	860.0	-1.0	192669	9606	0003725#0090624#0046872#0035198#0003723#0004521#0003727	0000794#0005737#0036464#0005829#0016020#0005654#0000932#0016442#0070578	0035196#0035278#0006402#0010628#1901224#0031054#0072091#0070922#0010501	Q9H9G7	0.0010968103034356	0.0473955288326407	0.0410335958026029
AF-Q9NZ08-F1-model-v4	A	941.0	-1.0	51752	9606	0004177#0004175#0005151#0005138#0070006#0008235#0042277#0008270	0005737#0005829#0005783#0005788#0005789#0070062#0005576#0005615#0016020	0002250#0001525#0019885#0002474#0045444#0006509#0043171#0045766#0006508#0008217#0045088#0009617	Q9NZ08	0.0060381124708424	0.3497212898670014	0.0007298270463003
AF-Q68DD2-F1-model-v4	A	849.0	-1.0	255189	9606	0005509#0047498#0005544#0004622#0008970	0005829#0005739#0032587#0031982	0050482#0071236#0071407#0046475#0036148#0001516	Q68DD2	0.0008731647376385	0.2190491441134769	0.0620435921263067
AF-Q9Y2X0-F1-model-v4	A	877.0	-1.0	10025	9606	0046966#0042809#0003713	0070847#0016592#0016020#0005654#0005634	0045893#0032968#0060261#0006357#0051123#0006366	Q9Y2X0	0.0003830591833502	0.3665082565098729	0.0482019055190958
AF-Q6ZN11-F1-model-v4	A	406.0	-1.0	390927	9606	0000981#0046872#0000978	0005634	0006357	Q6ZN11	0.0151145785568739	0.2391606493014683	0.0014597092068022
AF-Q6ZTN6-F1-model-v4	A	518.0	-1.0	338692	9606	0140036	0005737#0005770#0048471#0005886	0002091	Q6ZTN6	0.0016721359662489	0.6428840344993882	0.0
AF-Q7Z3Z4-F1-model-v4	A	852.0	-1.0	143689	9606	0034584#0004521	0005737#0005739#0005654#0005634#0043186#0071547	0010669#0071514#0051321#0006417#0141005#0031047#0140965#0007283	Q7Z3Z4	0.0023840053768281	0.2033971750884409	0.0216257249425573
AF-Q96RQ3-F1-model-v4	A	725.0	-1.0	56922	9606	0005524#0009374#0004075#0046872#0004485	0002169#0005829#1905202#0005759#0005739	0006768#0009083#0006552	Q96RQ3	0.0076364565306422	0.368435967667157	0.0021896458253802
AF-Q86XP0-F1-model-v4	A	818.0	-1.0	283748	9606	0005509#0047498#0005544#0008970	0005829#0016020	0006631#0046475#0036148#0036149	Q86XP0	0.0014517199230324	0.330555074781289	0.0175180821197378
AF-P19525-F1-model-v4	A	551.0	-1.0	5610	9606	0005524#0003725#0004694#0042802#0016301#0004715#0004672#0019888#0106310#0004674#0003723	0005737#0005829#0016020#0005634#0048471#0005840	0140374#0034198#0051607#0030968#0043066#0008285#0033689#0017148#0045071#0032722#0001819#0043410#0051092#1901224#0032874#0046777#0006468#1901532#1902036#1902033#1900225#0035455#0009615#0006412	P19525	0.0057156461662916	0.5124837582891691	0.0007307814170889
AF-Q9UL63-F1-model-v4	A	735.0	-1.0	4289	9606	0042802#0042803	0005938#0005737#0005829#0005654#0098794#0001726#0000151	0031532#0007160#0008360#0002090#0007165	Q9UL63	0.0014548175009959	0.2438400992419745	0.0570987886882312
AF-Q8TAP6-F1-model-v4	A	659.0	-1.0	79959	9606	#	0005814#0005813#0005829#0032991	0046599	Q8TAP6	0.0003802029505623	0.5306996793983226	0.0423354827531265
AF-Q5T447-F1-model-v4	A	861.0	-1.0	79654	9606	0019905#0004842	0048471	0043161#0016567	Q5T447	0.0035850422787007	0.2912012832162159	0.0153283513243391
AF-Q16706-F1-model-v4	A	1144.0	-1.0	4124	9606	0004559#0030246#0016799#0004572#0046872#0042803	0005801#0070062#0005797#0000139#0016020	0001701#0001889#0048286#0006013#0007005#0006491#0050769#0006517#0006486#0007585#0060042#0007033#0019082	Q16706	0.0006309441763766	0.4076872403167024	0.0489048903395892
AF-P61565-F1-model-v4	A	698.0	-1.0	#	9606	0005198	0005886	#	P61565	0.0002162086799721	1.0660705997724096	0.002194902533056
AF-Q9HA65-F1-model-v4	A	648.0	-1.0	79735	9606	0005096	0005776#0005829#0055037	0090630#0006914#0015031#0042147	Q9HA65	0.0093718540687799	0.4948129624364749	0.0
AF-Q8NHY0-F1-model-v4	A	566.0	-1.0	124872	9606	0008376	0000139#0016020	0030259#0022408#0009312#0018279#0019276#0006047	Q8NHY0	0.0005105635558549	0.6508121807869264	0.0277371931127072
AF-O14841-F1-model-v4	A	1288.0	-1.0	26873	9606	0017168#0005524#0042802	0005829	0006749	O14841	0.0036879324202503	0.3182327983044591	0.0094889742856814
AF-Q01518-F1-model-v4	A	475.0	-1.0	10487	9606	0003779#0008179	0035578#0030864#0005737#0070062#0005576#0005925#0005886	0007015#0007190#0001667#0019933#0000902#0007163#0006898#0007165	Q01518	0.0031989877376582	0.3299608570530466	0.0125647391185939
AF-Q9NRJ5-F1-model-v4	A	636.0	-1.0	56903	9606	0005524#0046872#1990817#0003723	0005737#0005634	0006378#0043631	Q9NRJ5	0.0004368254237582	0.3447848318380939	0.1832110413152596
AF-Q9HAU4-F1-model-v4	A	748.0	-1.0	64750	9606	0042802#0046332#0061630#0004842	0005737#0005829#0045121#0016607#0005654#0005634#0005886#0000151	0030514#0045892#0000122#0030512#0090263#1901165#0043161#0016567#0017015#0006511#0030579#0060071	Q9HAU4	0.0041691031668369	0.207324367540024	0.0452556070301213
AF-Q15349-F1-model-v4	A	733.0	-1.0	6196	9606	0005524#0000287#0106310#0004674#0004712#0004711	0005737#0005829#0072687#0005654#0005634#0045202	0002035#0010659#0071322#0007268#0060047#0007507#0035556#0045786#0008285#0045835#0001556#0018105#0043065#0010628#0070613#0007165	Q15349	0.0052068760765145	0.4745042871949803	0.0029196362453518
AF-Q9UL01-F1-model-v4	A	958.0	-1.0	29940	9606	0047757#0046872	0030659#0005783#0005789#0005794#0000139	0030206#0030204#0030208#0030205#0015012	Q9UL01	0.008452537584962	0.3914053683398837	0.002194902533056
AF-Q8NI99-F1-model-v4	A	470.0	-1.0	83854	9606	0005102	0062023#0070062#0005615#0030141	0001525#0030154	Q8NI99	0.009029364859538	0.6114701476785901	0.0
AF-P40123-F1-model-v4	A	477.0	-1.0	10486	9606	0003779#0008179#0042802	0005737#0005886#0014069	0007015#0007190#0019933#0000902#0007163#0099140#0007165	P40123	0.0072813836489104	0.4396786495045962	0.0014620968756575
AF-P49641-F1-model-v4	A	1150.0	-1.0	4122	9606	0004559#0030246#0016799#0004572#0046872	0000139	0006013#0006491#0006517#0006486	P49641	0.0006140024653658	0.4873417687739382	0.0642335893644507
AF-Q460N3-F1-model-v4	A	678.0	-1.0	165631	9606	0003950#0070403#1990404#0016779#0003714	0005737#0005634	0010629#0000122#0070212	Q460N3	0.0058915365842895	0.2537221629549929	0.0284671564505767
AF-O43143-F1-model-v4	A	795.0	-1.0	1665	9606	0005524#0016887#0008186#0003725#0004386#0003723#0003724	0016607#0005730#0005654#0005634#0005681#0005689	0140374#0042742#0051607#0006397#0000398#0043123#0043279#0009636#0008380	O43143	0.01040186415315	0.3639878383702604	0.0036630800678474
AF-Q7Z7A4-F1-model-v4	A	578.0	-1.0	54899	9606	0003779#0035091	0034451#0005737#0005829#0005769#0031313#0005770#0005634#0005886#0032991	0045022#0008333#0006954#0050804#0032780#0043271#0006622	Q7Z7A4	0.0041515316676992	0.5814085546726753	0.0036496798094789
AF-A8K7I4-F1-model-v4	A	914.0	-1.0	1179	9606	0005254#0005229#0046872#0004222	0005615#0005902#0005886#0042589	0006816#0071456#0034220#0006508	A8K7I4	0.0086765831626286	0.2897602142222059	0.0072992307962134
AF-Q96J94-F1-model-v4	A	861.0	-1.0	9271	9606	0046872#0003729#0140262#0034584#1905538#0019901#0004521#0003727	0033391#0005737#0097433#0005634#0043186	0051321#0141006#0140990#0006417#0031047#0035092#0007286#0007283	Q96J94	0.0067187863218571	0.1416800876176836	0.0410335958026029
AF-Q8TBY0-F1-model-v4	A	533.0	-1.0	166863	9606	0003729	0005737#0005634	0051728#0007143#0007140#0048255#0048477#0048515#0007283#0001829	Q8TBY0	0.0057588111913705	0.3025836055810361	0.0170751996684577
AF-Q9BZQ2-F1-model-v4	A	653.0	-1.0	81626	9606	#	0005737#0072687	0030154#0007112#2001252#0007283	Q9BZQ2	0.0009668923948145	0.6657086003023913	0.0138687321491499
AF-Q9BYG8-F1-model-v4	A	508.0	-1.0	56169	9606	0005546#0070273#0001786	0005737#0005829#0005886	0042742#0070269	Q9BYG8	0.005063272525478	0.7378221925696524	0.0007307814170889
AF-Q9Y2E5-F1-model-v4	A	1009.0	-1.0	23324	9606	0004559#0030246#0046872	0070062#0043202#0005764	0006013#0009313	Q9Y2E5	0.0015051408209955	0.325157028788994	0.0595513803978347
AF-Q9BXB7-F1-model-v4	A	569.0	-1.0	83893	9606	#	0001669#0005794	0007286#0007283	Q9BXB7	0.0124934575060942	0.517758599439876	0.0007298270463003
AF-O15067-F1-model-v4	A	1338.0	-1.0	5198	9606	0005524#0046872#0004642	0005737#0005829#0070062	0044208#0006189#0097294#0097065#0006541#0006177#0006164#0009168#0009410	O15067	0.0040655576948775	0.27473532668292	0.052554868726995
AF-O75366-F1-model-v4	A	819.0	-1.0	10677	9606	0003779#0051015#0071933#0005546	0015629#0005884#0030424#0042995#0005737#0005925#0030027#0043005	0007015#0051014#0008154#0051016#0060271#0007399#0010592#0010976#1900480	O75366	0.0034115477489951	0.6718105361387106	0.0036496798094789
AF-P0C869-F1-model-v4	A	781.0	-1.0	100137049; 8681	9606	0005509#0047498#0005544#0004622#0102545#0008970#0004623	0005829#0031901#0005576#0005743	0019369#0019722#0046475#0006954#0007567#0036151#0036152#0036148	P0C869	0.0016297898363481	0.3907235331496774	0.0073530278154354
AF-O43374-F1-model-v4	A	803.0	-1.0	10156	9606	0005096#0046872#0005543	0005829#0005886	0071277#0035556#0034260#0046580	O43374	0.0027915641782217	0.2146612660510597	0.0968778049427547
AF-Q86TM3-F1-model-v4	A	631.0	-1.0	168400	9606	0005524#0016887#0003723#0003724	0005829#0043231#0005730#0005654	#	Q86TM3	0.0043852919187933	0.2882143210655885	0.0474004981600588
AF-C9J798-F1-model-v4	A	803.0	-1.0	#	9606	0005096#0046872#0005543	0005829#0005886	0071277#0035556#0046580#0043087	C9J798	0.0028063897379396	0.2563218896810988	0.0873018129196776
AF-Q3MJ16-F1-model-v4	A	868.0	-1.0	123745	9606	0005509#0047498#0005544#0016410#0005547#0043325#0080025#0032266#0005546#0070273#0010314#0008970	0005829#0031901#0005765#0005886	0046475#0070292#0036149#2001137	Q3MJ16	0.0009904599626414	0.5542429226529162	0.0418251637726221
AF-Q96K75-F1-model-v4	A	400.0	-1.0	84874	9606	0000981#0046872#0000978	0005634	0006357	Q96K75	0.01845161902866	0.2405599774302477	0.0058391635426686
AF-Q96JY0-F1-model-v4	A	434.0	-1.0	84944	9606	0043565	0030849#0000785#0033391#0005737#0001673#0005634#0043186#0048471#0071547#0001741	0000902#0035234#0071514#0009566#0007129#0008630#0007140#0043066#0051093#0045892#2000242#0000122#0034587#0060964#0046620#0031047#0007283	Q96JY0	0.0128457360574514	0.465017920017768	0.0014597092068022
AF-Q9Y6W3-F1-model-v4	A	813.0	-1.0	23473	9606	0004198#0004197#0004175#0090541	0005813#0005829#0070062#0005634	0010634#0006508#0097264	Q9Y6W3	0.0005048859904156	0.5911917257779645	0.0830039517924496
AF-P37173-F1-model-v4	A	567.0	-1.0	7048	9606	0048185#0017002#0005524#0005539#0019209#0046872#0060090#0046332#0050431#0005024#0005026#0004675#0034713#0034714	0005901#0005829#0009897#0005576#0005615#0016020#0045121#0005886#0043235#0070021	0032147#0035909#0003180#0006915#0048844#0003181#0001568#0007420#0001569#0060434#0003214#0071363#0048701#0035162#0003274#0007369#0003430#0007507#0001947#0001701#1905317#0061520#0002088#1990086#0060463#0060443#0003149#1990428#0043011#0007219#0003151#0003148#0060389#0018105#0018107#0045766#0002663#2000563#0008284#0010634#0010718#1905007#0002053#0051138#0010862#2000379#0060391#0002666#0002651#0006468…	P37173	0.0008112932526835	0.5574047038821384	0.0694769169631865
AF-O00425-F1-model-v4	A	579.0	-1.0	10643	9606	0003730#0048027#1990247#0003723#0045182	0005737#0010494#0005829#0005634#0000932	0009653#0070934#0051028#0017148#0007399#0001817#0010468#0006412	O00425	0.0084696030865584	0.3039984052850126	0.0153283513243391
AF-Q96PZ2-F1-model-v4	A	611.0	-1.0	63901	9606	0008233#0003697	0000785#0005737#0001650#0005654#0005634	0006974#0006260#0045071#0016540#0106300#0006508#0031297	Q96PZ2	0.0027689110563137	0.2934730534489749	0.0855787620207846
AF-A0A087X1G2-F1-model-v4	A	549.0	-1.0	101060351	9606	0005096	0005886	0090630	A0A087X1G2	0.01178112804553	0.535088239998369	0.0014620968756575
AF-P98170-F1-model-v4	A	497.0	-1.0	331	9606	0004869#0043027#0061135#0042802#0046872#0120283#0061630#0004842	0005737#0005829#0005654#0005634	0055070#0006974#0097340#1990001#0043066#0043154#0010804#0051402#0070431#0090263#0043123#0046330#1902530#0031398#0032481#0070534#0060785#0042981#0030510#0051726#0042127#0050727#0045088#0070424#0016055	P98170	0.0135172099033531	0.2723512647395505	0.0073530278154354
AF-Q15937-F1-model-v4	A	498.0	-1.0	7633	9606	0001227#0046872#0000977	0005634	0000122	Q15937	0.0086371763038098	0.7038794893596165	0.0014597092068022
AF-Q9UJX5-F1-model-v4	A	808.0	-1.0	29945	9606	0019903#0004842	0005680#0005829#0034399#0005654#0005634	0031145#0007049#0051301#0070979#0051445#0007346#0030071	Q9UJX5	0.0024622330964529	0.7288173038690174	0.0043989330665894
AF-O95294-F1-model-v4	A	804.0	-1.0	8437	9606	0005096#0046872#0005543	0005829	0030154#0071277#0035556#0046580#1903861#0043087#0007165	O95294	0.0048315872897498	0.2222251016637016	0.095999985496791
AF-Q8TF42-F1-model-v4	A	649.0	-1.0	84959	9606	0042802#0051219#0004725#0031625	0005737#0005634	0038063#0045779#0045671#0090331#0006469#0009968#0035335#0070527#0045670#0043393#0051279	Q8TF42	0.0016364681796517	0.3726353342627674	0.0510948593011042
AF-P29350-F1-model-v4	A	595.0	-1.0	5777	9606	0050839#0004726#0140031#0001784#0019901#0004725#0042169#0017124#0005001	0042105#0005911#0005737#0005829#0070062#0005576#0016020#0005730#0005654#0005634#0032991#0035580#1904724	0050853#0030154#0019221#1905867#0007186#0002244#0035556#0000165#0035855#0000278#0042267#0008285#0002924#0106015#0032715#0043407#0033007#0050732#0042130#0050860#0032720#0035335#0018108#0070527#0030220#0033630#0008284#0014068#0006470#0042981#0045577#0070372#2000045#0051279#0060338#0031295#0042098#0050852	P29350	0.0066097262661145	0.5247360846405141	0.0043989330665894
AF-Q8IUH3-F1-model-v4	A	476.0	-1.0	129831	9606	0042802#0003723	0005737#0005654#0005634#1990904	0030154#0007399	Q8IUH3	0.0057755552726935	0.2536061625319976	0.0781018927757748
AF-Q3V5L5-F1-model-v4	A	792.0	-1.0	146664	9606	0030144#0030145	0005794#0000139	0006487#0018242	Q3V5L5	0.0099353025505298	0.2999776908736934	0.0240873273423209
AF-O15091-F1-model-v4	A	583.0	-1.0	9692	9606	0046872#0004526	0005759#0042645#0030678#0005739#0005654	0097745#0001682	O15091	0.0127513225713664	0.2185832214993818	0.035036511315305
AF-Q9UK32-F1-model-v4	A	745.0	-1.0	27330	9606	0005524#0000287#0004672#0106310#0004711	0005737#0005829#0001650#0005739#0005730#0005654	0007417#0006978#0045992#0070373#2000381#0018105#0007165	Q9UK32	0.0054129914979712	0.4392301987473027	0.0058736968826307
AF-Q13131-F1-model-v4	A	559.0	-1.0	5562	9606	0050405#0047322#0004679#0005524#0004691#0003682#0140823#0046872#0004672#0106310#0004674#0048156#0050321	0016324#0030424#0000785#0005737#0005829#0030425#0043025#0016607#0005654#0031588#0005634	0006914#0015721#0038183#0061762#0071277#0071361#0042149#0071333#0070301#0071456#0031669#0071417#0034599#0071380#0071466#0006695#0009631#0097009#0006633#0055089#0019395#0042593#0006006#0035556#0008610#1905691#0061744#0043066#0010629#0046318#1903944#0046627#0050995#0032007#1904428#0070050#1904179#0010508#0008284#0045542#0045893#0010628#0045821#1903109#2000758#1903829#1903955#0048643#1990044#0006468…	Q13131	0.0037675527381664	0.3763462645458072	0.0370931750792566
AF-Q8IY47-F1-model-v4	A	623.0	-1.0	25948	9606	#	#	0010467#0006006#0006629#0014065#0016567#0032868	Q8IY47	0.003414926939008	0.3618226071198236	0.0522276825687215
AF-Q6ZQR2-F1-model-v4	A	320.0	-1.0	389799	9606	#	0005879	#	Q6ZQR2	0.0090873961598402	0.788263719916835	0.0007298270463003
AF-P0C7X1-F1-model-v4	A	549.0	-1.0	729877	9606	0005096	0005886	0090630	P0C7X1	0.0142750230994999	0.5171796613716435	0.0014620968756575
AF-Q6P179-F1-model-v4	A	960.0	-1.0	64167	9606	0004177#0004175#0070006#0008237#0042277#0008270	0005737#0005788#0005789	0002250#0019885#0002474#0043171#0006508#0008217	Q6P179	0.0071212017070825	0.2513296699926155	0.0664230173941995
AF-Q7Z4K8-F1-model-v4	A	759.0	-1.0	80128	9606	0008270	1904115#0043194#0005856#0044304#1990769	0048490#0007409#0001578#0030517#0001764#1901953#0099612#0032880	Q7Z4K8	0.000689617697657	1.4631598619348734	0.0014620968756575
AF-P06241-F1-model-v4	A	537.0	-1.0	2534	9606	0043014#0005524#0097718#0019899#0046875#0070851#0042802#0046872#0004715#0016004#0043274#0004713#0097110#0005102#0048156#0050321#0044325#0031802	0005884#0044297#0005829#0030425#0005768#0031234#0097386#0045121#0005739#0005634#0043204#0097038#0048471#0005886#0014069#0098685	0050798#0002250#0007411#0006816#0030154#1904646#1905430#0070301#1905232#0036120#0071560#0048813#0097062#0050966#0048013#0038096#0007631#0030900#0003015#0007249#0045087#0035556#0007612#0050900#0050804#1902951#0010629#0010730#0002862#1902176#0042177#0031397#0001764#0018108#2001056#0043123#1901216#0010976#1905477#1900182#0090314#0042531#0046777#0030163#0006468#0016567#1905664#0008360#1900449#0050730…	P06241	0.0140782875123862	0.7138997317981913	0.0
AF-O75676-F1-model-v4	A	772.0	-1.0	8986	9606	0005524#0035175#0044022#0000287#0106310#0004674#0004711	0005737#0005829#0005654#0005634#0045202	0006954#0070498#0035556#0001818#0018105#0032793#0051092#0045944#0043687#0006468#0006355	O75676	0.0107411671139756	0.3363534534139124	0.0087590123987277
AF-O43300-F1-model-v4	A	516.0	-1.0	26045	9606	0042043	0060076#0005615#0098982#0098978#0098686#0098839#0099634#0098685	0060291#0002091#0051965#0099151#0050808	O43300	0.0072294833039345	0.7804690452784253	0.0014597092068022
AF-Q15437-F1-model-v4	A	767.0	-1.0	10483	9606	0005096#0008270	0030127#0005829#0012505#0005783#0070971#0005789#0048471	0090110#0006886	Q15437	0.0010888888443386	0.6284596715388369	0.0506138163692111
AF-Q9UBT2-F1-model-v4	A	640.0	-1.0	10054	9606	0005524#0000287#0046982#0044388#0019948#0032183#0016740#0044390	0005737#0005654#0031510	0033235#0016925	Q9UBT2	0.0061713822711717	0.266040269763397	0.0722624044746096
AF-Q8N806-F1-model-v4	A	425.0	-1.0	#	9606	0061630#0008270	#	0016567	Q8N806	0.0060929720281122	0.4214160442754247	0.0058736968826307
AF-Q8NC26-F1-model-v4	A	417.0	-1.0	163071	9606	0000981#0042802#0046872#0000978	0070062#0005634	0006355	Q8NC26	0.0024777770149246	0.1780760079161555	0.2394163921955769
AF-Q9UK97-F1-model-v4	A	447.0	-1.0	26268	9606	1990756#0004842	0005737#0005829#0019005#0000151	0045444#0045087#0043161#0070936#0016567#0032006#0031146	Q9UK97	0.0007969085334394	0.8167937041605775	0.0442074641360952
AF-Q9BZH6-F1-model-v4	A	1224.0	-1.0	55717	9606	#	0005930#0036064#0005737#0031410#0005829#0005765#0016020#0015630#0005634#0005802	0060271#0060322#0007507#0006886#0035264#0008589#0099041	Q9BZH6	0.000862654019149	0.9405145489442928	0.0073530278154354
AF-Q09013-F1-model-v4	A	629.0	-1.0	1760	9606	0005524#0046872#0017020#0106310#0004674	0005829#0005789#0005741#0031965#0005640#0005886#0033017	0006874#0010657#0006998#0018105#0006468#0014853#0008016#0010830#0014722#0002028#0051823	Q09013	0.009149877013126	0.2887467173676233	0.0481749154992192
AF-Q3KNW1-F1-model-v4	A	292.0	-1.0	333929	9606	0005507#0000981#0001227#0000978#1990837	0005634#0005667	0006355	Q3KNW1	0.011548366899415	0.4735216804175859	0.0043792969344855
AF-Q9BW92-F1-model-v4	A	718.0	-1.0	80222	9606	0002161#0005524#0042803#0004829	0005759	0070159#0006435	Q9BW92	0.0053417868345026	0.5520569156472555	0.0065694124035411
AF-Q96NY9-F1-model-v4	A	551.0	-1.0	80198	9606	0048257#0008821#0003677#0004519#0046872	1905347#0048476#0043596#0005730#0005654#0005634#0005657	0006308#0006281#0006302#0000727#0031573#0033687#0031297#0000712#0072429	Q96NY9	0.0119185186682905	0.1792841611342331	0.0628394789167019
AF-Q96JB8-F1-model-v4	A	637.0	-1.0	58538	9606	#	0015629#0005912#0005829#0005886#0032991	0035418	Q96JB8	0.006821390367795	0.9332820600755708	0.0007298270463003
AF-P10075-F1-model-v4	A	376.0	-1.0	2738	9606	0000981#0046872#0000978	0005634	0006355	P10075	0.012165169184827	0.5321337794586072	0.0036630800678474
AF-Q6ZV50-F1-model-v4	A	586.0	-1.0	731220	9606	0000981#0000978	0000785#0005634	0021914#0006357	Q6ZV50	0.0186488875034474	0.2567905733979096	0.0148148020346907
AF-Q902F9-F1-model-v4	A	699.0	-1.0	#	9606	0005198	0005886	#	Q902F9	0.00016127501054	1.046297717401112	0.0248176303394369
AF-Q9UIF7-F1-model-v4	A	546.0	-1.0	4595	9606	0051539#0034039#0035485#0019104#0046872#0032407#0032357#0000701	0005739#0005654#0005634	0006284#0045007#0006281#0006298#0060546	Q9UIF7	0.0130886559836935	0.3430510412898052	0.01094855486171
AF-P35626-F1-model-v4	A	688.0	-1.0	157	9606	0005524#0047696#0001664#0004703#0004672	0042995#0005829#0005886#0098794#0098793	0002029#0007186#0006468#0031623#0007165	P35626	0.0141792046230993	0.387473015345541	0.0051358048547096
AF-Q5T2T1-F1-model-v4	A	576.0	-1.0	143098	9606	0045296#0060090#0019904#0035591	0005912#0005923#0005938#0030054#0005911#0016328#0097025#0005654#0005886	0070830#0030010#0031334#0071896	Q5T2T1	0.0028929152572814	0.7992068569604205	0.0051358048547096
AF-Q9NVM9-F1-model-v4	A	706.0	-1.0	55726	9606	#	0005737#0032039#0043231#0016604#0005654#0005634	0051301#0051642#0030317#0007052#0090435#0080154#0007346#0034243#0016180	Q9NVM9	0.0048362090320187	1.0158966120617745	0.0007307814170889
AF-Q96ME1-F1-model-v4	A	805.0	-1.0	80028	9606	#	0005829#0019005	0031146	Q96ME1	0.0048299271900046	0.4041877420292917	0.0285284596970611
AF-P10253-F1-model-v4	A	952.0	-1.0	2548	9606	0004558#0090599#0030246#0032450	0120282#0035577#0070062#0101003#0043231#0043202#0005765#0005764#0016020#0005886#0070821	0035904#0060048#0002086#0006006#0005980#0061723#0003007#0007626#0007040#0000023#0046716#0050885#0050884#0002026#0005985#0009888#0043181	P10253	0.0139550072023652	0.3174673025868696	0.0254491879579255
AF-Q96EX3-F1-model-v4	A	536.0	-1.0	89891	9606	0045504#0045503	0005930#0005814#0005813#0036064#0097014#0097542#0005929#0005737#0005868#0005829#0030175	0060271#0035721#0042073	Q96EX3	0.0168031112857227	0.7033824175891171	0.0007307814170889
AF-Q8N653-F1-model-v4	A	840.0	-1.0	8216	9606	0031267	0031463#0012505#0005794#0055038	0046580#0016567	Q8N653	0.0040587349487597	0.912844767020438	0.0036496798094789
AF-Q16394-F1-model-v4	A	746.0	-1.0	2131	9606	0008375#0050508#0015020#0016757#0042328#0046872#0050509#0046982#0042803	0005783#0005789#0005794#0000139#0016020#0045202	0019882#0007411#0071711#0001974#0030509#0045453#0060070#0060351#0033627#0045165#0098586#0003415#0035988#0030204#0030199#1904888#0070593#0036336#0060560#0072498#0003416#0001958#0007492#0060441#0042596#0008543#0042044#0007369#0010467#0002067#0032836#0006024#0031069#0060047#0003128#0060218#0061484#0097241#0015012#0015014#0030210#0002524#0050901#0036022#0036339#0097021#1901706#0007498#0061744#0035264…	Q16394	0.004372895163623	0.3973749147973184	0.0418251637726221
AF-O15259-F1-model-v4	A	732.0	-1.0	4867	9606	0005198	0005912#0005923#0005911#0005929#0005737#0005856#0005829#0016020#0031514#0032391	0030036#0030030#0098609#1903348#0090251#0060041#0007165#0048515#0007632	O15259	0.0045076810769	0.2538642494960827	0.1919703346256052
AF-Q658Y4-F1-model-v4	A	838.0	-1.0	157769	9606	#	0031410#0005802	0006886#0099041	Q658Y4	0.010919481818504	0.2477484733189863	0.0810216958060698
AF-D6RBQ6-F1-model-v4	A	530.0	-1.0	100287327	9606	0004843#0004197	0005829#0005783#0005634	0016579#0042981#0006511	D6RBQ6	0.0173679213448151	0.7126436931625577	0.0007307814170889
AF-Q86UR1-F1-model-v4	A	476.0	-1.0	10811	9606	0019899#0042802#0017124#0031267#0016176	0005829#0043020	0010310#0060263#0042554#0006801	Q86UR1	0.0113467292545109	0.7175907050453332	0.0029282444105804
AF-Q16819-F1-model-v4	A	746.0	-1.0	4224	9606	0070573#0004222#0008237#0008270	0070062#0005615#0017090#0005886	0038004#0140448	Q16819	0.0120387296883108	0.2696260416736785	0.0636648718565564
AF-Q14181-F1-model-v4	A	598.0	-1.0	23649	9606	0003677	0005658#0005829#0005654	0006260#0006270#0006269#0006606	Q14181	0.0011475185954166	0.8306084666095694	0.0347433877716041
AF-Q5JTZ5-F1-model-v4	A	239.0	-1.0	401546	9606	#	#	#	Q5JTZ5	0.012396678202016	0.5931363250132718	0.0043792969344855
AF-Q86VW2-F1-model-v4	A	580.0	-1.0	115557	9606	0005085	0005737#0005829#0019898#0030016#0005886#0030017	0007411#0051056	Q86VW2	0.0141545784004771	0.4577158406212103	0.0051094444648316
