# Supplementary material for: Comparative structural insights and functional analysis for the distinct unbound states of Human AGO proteins
Source: Sci Rep. 2025 Mar 19;15:9432. doi: 10.1038/s41598-025-91849-5 (PMC11923369; doi:10.1038/s41598-025-91849-5)
Supplement: Supplementary file 24 — Supplementary Information 12. [file 41598_2025_91849_MOESM24_ESM.zip › 4KREp_A_mdwhole_AF4REF/go/4KREp_A_biologicalProcess-go-aggregate.csv]

propertyName	coverage
cell differentiation	9
intracellular signal transduction	8
proteolysis	7
signal transduction	7
spermatogenesis	6
protein ubiquitination	6
protein phosphorylation	5
negative regulation of translation	4
nervous system development	4
peptidyl-serine phosphorylation	4
negative regulation of transcription by RNA polymerase II	4
regulation of transcription by RNA polymerase II	4
cellular response to calcium ion	4
glycerophospholipid catabolic process	4
negative regulation of apoptotic process	4
gene silencing by RNA	3
positive regulation of transcription, DNA-templated	3
negative regulation of cell population proliferation	3
miRNA mediated inhibition of translation	3
activation of GTPase activity	3
inflammatory response	3
mannose metabolic process	3
negative regulation of Ras protein signal transduction	3
actin filament organization	3
cell morphogenesis	3
negative regulation of gene expression	3
positive regulation of neuron projection development	3
regulation of gene expression	3
positive regulation of I-kappaB kinase/NF-kappaB signaling	3
phosphatidylglycerol acyl-chain remodeling	3
modulation of chemical synaptic transmission	3
positive regulation of gene expression	3
regulation of transcription, DNA-templated	3
angiogenesis	3
positive regulation of cell population proliferation	3
adaptive immune response	3
peptide catabolic process	3
cellular response to DNA damage stimulus	2
regulation of GTPase activity	2
regulation of release of sequestered calcium ion into cytosol	2
autophagy	2
protein dephosphorylation	2
platelet aggregation	2
peptidyl-tyrosine dephosphorylation	2
threonyl-tRNA aminoacylation	2
neuron migration	2
protein deglycosylation	2
protein glycosylation	2
positive regulation of NIK/NF-kappaB signaling	2
N-glycan processing	2
mitochondrion organization	2
positive regulation of transcription by RNA polymerase II	2
in utero embryonic development	2
proteasome-mediated ubiquitin-dependent protein catabolic process	2
antigen processing and presentation of endogenous peptide antigen via MHC class I	2
regulation of cell shape	2
translation	2
regulation of stem cell proliferation	2
cAMP-mediated signaling	2
activation of adenylate cyclase activity	2
cilium assembly	2
defense response to bacterium	2
pre-miRNA processing	2
mRNA transport	2
CRD-mediated mRNA stabilization	2
cellular response to hydrogen peroxide	2
calcium ion transport	2
cellular response to hypoxia	2
spermatid development	2
gastrulation	2
male meiotic nuclear division	2
apoptotic process	2
antigen processing and presentation of peptide antigen via MHC class I	2
glucose metabolic process	2
T cell receptor signaling pathway	2
T cell costimulation	2
regulation of cell population proliferation	2
heart development	2
peptidyl-tyrosine phosphorylation	2
response to xenobiotic stimulus	2
positive regulation of canonical Wnt signaling pathway	2
negative regulation of transcription, DNA-templated	2
establishment or maintenance of cell polarity	2
mRNA catabolic process	2
positive regulation of protein targeting to mitochondrion	2
protein autophosphorylation	2
defense response to virus	2
regulation of innate immune response	2
RNA splicing	2
genetic imprinting	2
meiotic cell cycle	2
regulation of translation	2
mRNA processing	2
negative regulation of receptor internalization	2
regulation of blood pressure	2
positive regulation of angiogenesis	2
regulation of apoptotic process	2
innate immune response	2
phosphatidylinositol acyl-chain remodeling	2
antiviral innate immune response	2
Wnt signaling pathway	2
regulation of hematopoietic stem cell differentiation	2
DNA replication	2
positive regulation of NF-kappaB transcription factor activity	2
positive regulation of epithelial cell migration	2
negative regulation of viral genome replication	2
anatomical structure development	2
replication fork processing	1
transforming growth factor beta receptor signaling pathway	1
negative regulation of ERK1 and ERK2 cascade	1
regulation of type I interferon-mediated signaling pathway	1
roof of mouth development	1
regulation of G1/S transition of mitotic cell cycle	1
regulation of ERK1 and ERK2 cascade	1
regulation of B cell differentiation	1
secondary palate development	1
positive regulation of phosphatidylinositol 3-kinase signaling	1
nucleotide-binding oligomerization domain containing 2 signaling pathway	1
negative regulation of mesoderm development	1
tricuspid valve morphogenesis	1
bile acid and bile salt transport	1
positive regulation of cell adhesion mediated by integrin	1
platelet formation	1
positive regulation of JNK cascade	1
negative regulation of tumor necrosis factor production	1
T cell proliferation	1
negative regulation of tumor necrosis factor-mediated signaling pathway	1
neuron apoptotic process	1
copper ion homeostasis	1
smoothened signaling pathway	1
trachea formation	1
protein-DNA covalent cross-linking repair	1
protein autoprocessing	1
negative regulation of embryonic development	1
DNA damage response, signal transduction by p53 class mediator resulting in transcription of p21 class mediator	1
central nervous system development	1
tRNA 5'-leader removal	1
anatomical structure morphogenesis	1
mitochondrial tRNA 5'-end processing	1
protein O-linked glycosylation via serine	1
negative regulation of T cell receptor signaling pathway	1
regulation of cytokine production	1
inhibition of cysteine-type endopeptidase activity involved in apoptotic process	1
negative regulation of cysteine-type endopeptidase activity involved in apoptotic process	1
protein N-linked glycosylation	1
xanthine catabolic process	1
inhibition of cysteine-type endopeptidase activity	1
vasculogenesis	1
negative regulation of T cell proliferation	1
negative regulation of platelet aggregation	1
telomere maintenance via telomere lengthening	1
regulation of cell cycle	1
regulation of inflammatory response	1
regulation of nucleotide-binding oligomerization domain containing signaling pathway	1
negative regulation of signal transduction	1
negative regulation of protein kinase activity	1
anaphase-promoting complex-dependent catabolic process	1
protein O-linked glycosylation	1
O-glycan processing	1
cell cycle	1
regulation of osteoclast differentiation	1
cell division	1
protein K11-linked ubiquitination	1
negative regulation of bone resorption	1
collagen-activated tyrosine kinase receptor signaling pathway	1
positive regulation of transcription of nucleolar large rRNA by RNA polymerase I	1
maturation of SSU-rRNA	1
positive regulation of dendrite extension	1
regulation of mitotic metaphase/anaphase transition	1
regulation of mitotic cell cycle	1
regulation of BMP signaling pathway	1
regulation of protein binding	1
negative regulation of peptidyl-tyrosine phosphorylation	1
positive regulation of protein ubiquitination	1
negative regulation of mast cell activation involved in immune response	1
negative regulation of MAP kinase activity	1
positive regulation of protein linear polyubiquitination	1
negative regulation of interleukin-6 production	1
regulation of meiotic cell cycle	1
negative regulation of inflammatory response to wounding	1
negative regulation of humoral immune response mediated by circulating immunoglobulin	1
natural killer cell mediated cytotoxicity	1
mitotic cell cycle	1
positive regulation of type I interferon production	1
regulation of apoptosis involved in tissue homeostasis	1
megakaryocyte development	1
MAPK cascade	1
protein K63-linked ubiquitination	1
hematopoietic progenitor cell differentiation	1
ventricular septum morphogenesis	1
G protein-coupled receptor signaling pathway	1
epididymis development	1
cytokine-mediated signaling pathway	1
B cell receptor signaling pathway	1
negative regulation of osteoclast differentiation	1
negative regulation of tubulin deacetylation	1
bile acid signaling pathway	1
positive regulation of protein localization to nucleus	1
positive regulation of neuron death	1
positive regulation of cysteine-type endopeptidase activity	1
negative regulation of protein ubiquitination	1
negative regulation of protein catabolic process	1
negative regulation of oxidative stress-induced intrinsic apoptotic signaling pathway	1
negative regulation of inflammatory response to antigenic stimulus	1
negative regulation of hydrogen peroxide biosynthetic process	1
negative regulation of dendritic spine maintenance	1
leukocyte migration	1
learning	1
I-kappaB kinase/NF-kappaB signaling	1
heart process	1
forebrain development	1
feeding behavior	1
Fc-gamma receptor signaling pathway involved in phagocytosis	1
ephrin receptor signaling pathway	1
detection of mechanical stimulus involved in sensory perception of pain	1
dendritic spine maintenance	1
dendrite morphogenesis	1
cellular response to transforming growth factor beta stimulus	1
cellular response to platelet-derived growth factor stimulus	1
cellular response to L-glutamate	1
cellular response to glycine	1
cellular response to amyloid-beta	1
axon guidance	1
positive regulation of protein localization to membrane	1
positive regulation of protein targeting to membrane	1
regulation of protein localization	1
positive regulation of tyrosine phosphorylation of STAT protein	1
spliceosomal snRNP assembly	1
regulation of gene expression by genetic imprinting	1
peptidyl-arginine methylation	1
protein sumoylation	1
positive regulation of protein sumoylation	1
intracellular protein transport	1
COPII-coated vesicle cargo loading	1
synapse organization	1
regulation of postsynaptic density assembly	1
positive regulation of synapse assembly	1
long-term synaptic potentiation	1
post-translational protein modification	1
positive regulation of CREB transcription factor activity	1
negative regulation of cytokine production	1
interleukin-1-mediated signaling pathway	1
vascular endothelial growth factor receptor signaling pathway	1
transmembrane receptor protein tyrosine kinase signaling pathway	1
stimulatory C-type lectin receptor signaling pathway	1
response to singlet oxygen	1
response to ethanol	1
response to amyloid-beta	1
regulation of peptidyl-tyrosine phosphorylation	1
regulation of glutamate receptor signaling pathway	1
regulation of calcium ion import across plasma membrane	1
protein catabolic process	1
activated T cell proliferation	1
protein localization to axon	1
CAMKK-AMPK signaling cascade	1
positive regulation of cholesterol biosynthetic process	1
positive regulation of adipose tissue development	1
neuron cellular homeostasis	1
negative regulation of TOR signaling	1
negative regulation of lipid catabolic process	1
negative regulation of insulin receptor signaling pathway	1
negative regulation of hepatocyte apoptotic process	1
negative regulation of glucosylceramide biosynthetic process	1
motor behavior	1
lipid droplet disassembly	1
lipid biosynthetic process	1
glucose homeostasis	1
fatty acid oxidation	1
fatty acid homeostasis	1
fatty acid biosynthetic process	1
energy homeostasis	1
cold acclimation	1
cholesterol biosynthetic process	1
cellular response to xenobiotic stimulus	1
cellular response to prostaglandin E stimulus	1
cellular response to oxidative stress	1
cellular response to organonitrogen compound	1
cellular response to nutrient levels	1
cellular response to glucose stimulus	1
cellular response to glucose starvation	1
cellular response to ethanol	1
positive regulation of autophagy	1
positive regulation of glycolytic process	1
positive regulation of anterograde dense core granule transport	1
positive regulation of mitochondrial transcription	1
negative regulation of axon extension	1
microtubule bundle formation	1
axonogenesis	1
anterograde synaptic vesicle transport	1
response to insulin	1
phosphatidylinositol 3-kinase signaling	1
lipid metabolic process	1
gene expression	1
rhythmic process	1
response to UV	1
response to hypoxia	1
response to gamma radiation	1
response to estrogen	1
response to caffeine	1
response to activity	1
regulation of vesicle-mediated transport	1
regulation of stress granule assembly	1
regulation of peptidyl-serine phosphorylation	1
regulation of microtubule cytoskeleton organization	1
regulation of circadian rhythm	1
regulation of bile acid secretion	1
protein localization to lipid droplet	1
positive regulation of skeletal muscle tissue development	1
positive regulation of cellular protein localization	1
positive regulation of peptidyl-lysine acetylation	1
response to cholesterol	1
regulation of gene silencing by miRNA	1
positive regulation of tolerance induction to self antigen	1
lipid glycosylation	1
negative regulation of BMP signaling pathway	1
RNA polyadenylation	1
mRNA polyadenylation	1
receptor-mediated endocytosis	1
ameboidal-type cell migration	1
glutathione metabolic process	1
UDP-N-acetylglucosamine metabolic process	1
UDP-N-acetylgalactosamine metabolic process	1
protein N-linked glycosylation via asparagine	1
oligosaccharide biosynthetic process	1
negative regulation of cell-cell adhesion	1
retrograde transport, endosome to Golgi	1
liver development	1
protein transport	1
positive regulation of ossification	1
positive regulation of ERK1 and ERK2 cascade	1
negative regulation of chondrocyte differentiation	1
cellular response to organic substance	1
cellular response to epidermal growth factor stimulus	1
viral protein processing	1
vacuole organization	1
retina morphogenesis in camera-type eye	1
respiratory gaseous exchange by respiratory system	1
positive regulation of neurogenesis	1
negative regulation of transforming growth factor beta receptor signaling pathway	1
positive regulation of trophoblast cell migration	1
regulation of transforming growth factor beta receptor signaling pathway	1
ubiquitin-dependent protein catabolic process	1
melanosome transport	1
Kupffer's vesicle development	1
intracellular transport	1
determination of left/right symmetry	1
regulation of cellular respiration	1
mitochondrial ribosome assembly	1
heparan sulfate proteoglycan biosynthetic process	1
dermatan sulfate metabolic process	1
dermatan sulfate biosynthetic process	1
chondroitin sulfate metabolic process	1
chondroitin sulfate biosynthetic process	1
regulation of protein processing	1
positive regulation of apoptotic process	1
oocyte maturation	1
negative regulation of meiotic nuclear division	1
negative regulation of cell cycle	1
heart contraction	1
chemical synaptic transmission	1
cellular response to carbohydrate stimulus	1
cardiac muscle cell apoptotic process	1
brain renin-angiotensin system	1
Wnt signaling pathway, planar cell polarity pathway	1
ubiquitin-dependent SMAD protein catabolic process	1
lung alveolus development	1
regulation of centriole replication	1
positive regulation of T cell tolerance induction	1
arachidonic acid secretion	1
mitochondrial translation	1
toll-like receptor 4 signaling pathway	1
regulation of protein complex stability	1
regulation of oxidoreductase activity	1
transcription by RNA polymerase II	1
RNA polymerase II preinitiation complex assembly	1
positive regulation of transcription initiation from RNA polymerase II promoter	1
positive regulation of transcription elongation from RNA polymerase II promoter	1
prostaglandin biosynthetic process	1
cellular response to organic cyclic compound	1
cellular response to antibiotic	1
response to bacterium	1
regulation of receptor internalization	1
membrane protein ectodomain proteolysis	1
fat cell differentiation	1
RNA secondary structure unwinding	1
small RNA loading onto RISC	1
production of miRNAs involved in gene silencing by miRNA	1
methionine biosynthetic process	1
homocysteine metabolic process	1
folic acid metabolic process	1
DNA methylation	1
negative regulation of translational initiation	1
mRNA cleavage involved in gene silencing by miRNA	1
ribosome disassembly	1
mRNA pseudouridine synthesis	1
pseudouridine synthesis	1
regulation of mesoderm development	1
cell-matrix adhesion	1
actin cytoskeleton reorganization	1
response to virus	1
response to interferon-alpha	1
regulation of NLRP3 inflammasome complex assembly	1
regulation of hematopoietic stem cell proliferation	1
regulation of hematopoietic progenitor cell differentiation	1
positive regulation of stress-activated MAPK cascade	1
positive regulation of MAPK cascade	1
positive regulation of cytokine production	1
positive regulation of chemokine production	1
negative regulation of osteoblast proliferation	1
endoplasmic reticulum unfolded protein response	1
cellular response to amino acid starvation	1
SCF-dependent proteasomal ubiquitin-dependent protein catabolic process	1
fatty acid metabolic process	1
leucine catabolic process	1
branched-chain amino acid catabolic process	1
biotin metabolic process	1
secondary piRNA processing	1
retrotransposon silencing by heterochromatin formation	1
epithelial structure maintenance	1
tRNA pseudouridine synthesis	1
non-motile cilium assembly	1
photoreceptor cell maintenance	1
pigment granule aggregation in cell center	1
activation of protein kinase activity	1
embryonic cranial skeleton morphogenesis	1
cellular response to growth factor stimulus	1
cardiac left ventricle morphogenesis	1
bronchus morphogenesis	1
branching involved in blood vessel morphogenesis	1
brain development	1
blood vessel development	1
atrioventricular valve morphogenesis	1
artery morphogenesis	1
aortic valve morphogenesis	1
aorta morphogenesis	1
self proteolysis	1
regulation of eye photoreceptor cell development	1
regulation of organ growth	1
piRNA metabolic process	1
negative regulation of reproductive process	1
negative regulation of developmental process	1
intrinsic apoptotic signaling pathway in response to DNA damage	1
homologous chromosome pairing at meiosis	1
fertilization	1
ectopic germ cell programmed cell death	1
retinoic acid receptor signaling pathway	1
response to retinoic acid	1
positive regulation of endocytic recycling	1
embryonic hemopoiesis	1
endocardial cushion fusion	1
growth plate cartilage chondrocyte growth	1
heart looping	1
positive regulation of SMAD protein signal transduction	1
positive regulation of reactive oxygen species metabolic process	1
positive regulation of pathway-restricted SMAD protein phosphorylation	1
positive regulation of NK T cell differentiation	1
positive regulation of mesenchymal cell proliferation	1
positive regulation of epithelial to mesenchymal transition involved in endocardial cushion formation	1
positive regulation of epithelial to mesenchymal transition	1
positive regulation of CD4-positive, alpha-beta T cell proliferation	1
positive regulation of B cell tolerance induction	1
peptidyl-threonine phosphorylation	1
pathway-restricted SMAD protein phosphorylation	1
outflow tract septum morphogenesis	1
outflow tract morphogenesis	1
Notch signaling pathway	1
myeloid dendritic cell differentiation	1
miRNA transport	1
membranous septum morphogenesis	1
mammary gland morphogenesis	1
lung lobe morphogenesis	1
lens fiber cell apoptotic process	1
lens development in camera-type eye	1
Langerhans cell differentiation	1
inferior endocardial cushion morphogenesis	1
N-acylphosphatidylethanolamine metabolic process	1
protein refolding	1
chaperone cofactor-dependent protein refolding	1
oligosaccharide catabolic process	1
positive regulation of chromosome organization	1
male meiosis cytokinesis	1
trophectodermal cell differentiation	1
spermatid differentiation	1
oogenesis	1
mRNA stabilization	1
female meiotic nuclear division	1
cell cycle switching, mitotic to meiotic cell cycle	1
sperm chromatin condensation	1
primary piRNA processing	1
piRNA-mediated retrotransposon silencing by heterochromatin formation	1
ion transmembrane transport	1
protein targeting to lysosome	1
negative regulation of ion transport	1
negative regulation of ATPase activity	1
endosome to lysosome transport	1
early endosome to late endosome transport	1
response to toxic substance	1
response to alkaloid	1
mRNA splicing, via spliceosome	1
protein poly-ADP-ribosylation	1
presynaptic actin cytoskeleton organization	1
chloride transport	1
pyroptosis	1
'de novo' AMP biosynthetic process	1
binding of sperm to zona pellucida	1
'de novo' IMP biosynthetic process	1
RNA processing	1
phosphorylation	1
maturation of 5.8S rRNA	1
cleavage in ITS2 between 5.8S rRNA and LSU-rRNA of tricistronic rRNA transcript (SSU-rRNA, 5.8S rRNA, LSU-rRNA)	1
circadian behavior	1
adult locomotory behavior	1
negative regulation of GTPase activity	1
phosphatidylethanolamine acyl-chain remodeling	1
phosphatidylcholine acyl-chain remodeling	1
parturition	1
calcium-mediated signaling	1
arachidonic acid metabolic process	1
regulation of diacylglycerol biosynthetic process	1
positive regulation of lamellipodium assembly	1
barbed-end actin filament capping	1
actin polymerization or depolymerization	1
actin filament severing	1
purine ribonucleoside monophosphate biosynthetic process	1
purine nucleotide biosynthetic process	1
GMP biosynthetic process	1
glutamine metabolic process	1
anterior head development	1
'de novo' XMP biosynthetic process	1
viral DNA genome replication	1
