# Supplementary material for: Comparative structural insights and functional analysis for the distinct unbound states of Human AGO proteins
Source: Sci Rep. 2025 Mar 19;15:9432. doi: 10.1038/s41598-025-91849-5 (PMC11923369; doi:10.1038/s41598-025-91849-5)
Supplement: Supplementary file 24 — Supplementary Information 12. [file 41598_2025_91849_MOESM24_ESM.zip › 4KREp_A_mdwhole_AF4REF/go/4KREp_A_cellularComponent-go-aggregate.csv]

propertyName	coverage
cytoplasm	41
nucleus	38
cytosol	37
nucleoplasm	19
plasma membrane	17
membrane	11
extracellular exosome	9
mitochondrion	8
nucleolus	7
perinuclear region of cytoplasm	7
Golgi membrane	6
extracellular space	6
extracellular region	6
P-body	5
endoplasmic reticulum membrane	4
RISC complex	3
Golgi apparatus	3
nuclear speck	3
membrane raft	3
P granule	3
protein-containing complex	3
endoplasmic reticulum	3
chromatin	3
chromatoid body	2
cell body	2
Schaffer collateral - CA1 synapse	2
focal adhesion	2
dendrite	2
fibrillar center	2
meiotic spindle	2
synapse	2
mitochondrial inner membrane	2
centrosome	2
neuron projection	2
apical plasma membrane	2
early endosome membrane	2
axon	2
postsynaptic density	2
cytoplasmic stress granule	2
actin filament	2
lamellipodium	2
ubiquitin ligase complex	2
RISC-loading complex	2
late endosome	2
piP-body	2
endoplasmic reticulum lumen	2
ribonucleoprotein complex	2
mitochondrial matrix	2
centriole	1
t-UTP complex	1
mitochondrial nucleoid	1
xanthine dehydrogenase complex	1
peroxisome	1
tertiary granule lumen	1
specific granule lumen	1
cell-cell junction	1
alpha-beta T cell receptor complex	1
anaphase-promoting complex	1
nuclear periphery	1
polysome	1
chromosome, telomeric region	1
transforming growth factor beta ligand-receptor complex	1
receptor complex	1
external side of plasma membrane	1
caveola	1
XY body	1
male germ cell nucleus	1
autosome	1
mitochondrial ribonuclease P complex	1
axonemal microtubule	1
neuronal cell body	1
nucleotide-activated protein kinase complex	1
endoplasmic reticulum exit site	1
endomembrane system	1
COPII vesicle coat	1
postsynaptic specialization membrane	1
postsynaptic density membrane	1
hippocampal mossy fiber to CA3 synapse	1
glutamatergic synapse	1
GABA-ergic synapse	1
excitatory synapse	1
mRNA cap binding complex	1
perinuclear endoplasmic reticulum	1
perikaryon	1
glial cell projection	1
extrinsic component of cytoplasmic side of plasma membrane	1
endosome	1
proximal neuron projection	1
main axon	1
cytoskeleton	1
axon initial segment	1
axon cytoplasm	1
lysosomal membrane	1
RNA polymerase II transcription regulator complex	1
COP9 signalosome	1
phagocytic vesicle	1
microtubule organizing center	1
secretory granule	1
collagen-containing extracellular matrix	1
3-methylcrotonyl-CoA carboxylase complex, mitochondrial	1
motile cilium	1
ciliary membrane	1
ciliary basal body	1
BBSome	1
methylcrotonoyl-CoA carboxylase complex	1
cytoplasmic vesicle membrane	1
SCF ubiquitin ligase complex	1
mediator complex	1
ribosome	1
cell cortex	1
postsynapse	1
ruffle	1
cortical actin cytoskeleton	1
azurophil granule lumen	1
recycling endosome	1
autophagosome	1
Golgi medial cisterna	1
CRD-mediated mRNA stability complex	1
filopodium	1
zona pellucida receptor complex	1
lysosomal lumen	1
cis-Golgi network	1
condensed nuclear chromosome	1
intracellular membrane-bounded organelle	1
cytoplasmic ribonucleoprotein granule	1
cell projection	1
ruffle membrane	1
actin cytoskeleton	1
acrosomal vesicle	1
lysosome	1
dense body	1
growth cone	1
vesicle	1
zymogen granule membrane	1
microvillus	1
extrinsic component of endosome membrane	1
early endosome	1
centriolar satellite	1
U12-type spliceosomal complex	1
spliceosomal complex	1
core mediator complex	1
SUMO activating enzyme complex	1
