# Supplementary material for: Comparative structural insights and functional analysis for the distinct unbound states of Human AGO proteins
Source: Sci Rep. 2025 Mar 19;15:9432. doi: 10.1038/s41598-025-91849-5 (PMC11923369; doi:10.1038/s41598-025-91849-5)
Supplement: Supplementary file 24 — Supplementary Information 12. [file 41598_2025_91849_MOESM24_ESM.zip › 4KREp_A_mdwhole_AF4REF/go/4KREp_A_mitot_mitosis_7bedd80c00a949cdb7afa7a9f8f82984-pres.csv]

pdbId	chainId	chainLength	resolution	geneId	taxonomy	molecularFunction	cellularComponent	biologicalProcess	uniprotId	b-phipsi	w-rdist	t-alpha	1D-score	1D-identity	1D-identity-ng	1D-identity-gaps	1D-content	1DPDB-score	1DPDB-identity	1DPDB-identity-ng	1DPDB-identity-gaps	1DPDB-content	2D-score	2D-identity	2D-identity-ng	2D-identity-gaps	2D-content	5UTR-score	5UTR-identity	5UTR-identity-ng	5UTR-identity-gaps	5UTR-content	CDS-score	CDS-identity	CDS-identity-ng	CDS-identity-gaps	CDS-content	3UTR-score	3UTR-identity	3UTR-identity-ng	3UTR-identity-gaps	3UTR-content	3D-score	3D-score-cand	length	chemSim	molecularFunctionSim	cellularComponentSim	biologicalProcessSim
AF-Q8TBY0-F1-model-v4	A	533.0	-1.0	166863	9606	0003729	0005737#0005634	0051728#0007143#0007140#0048255#0048477#0048515#0007283#0001829	Q8TBY0	0.0057588111913705	0.3025836055810361	0.0170751996684577	-39.0	0.1020629750271444	0.2004264392324093	452.0	{'E': 8.51, 'G': 12.77, 'A': 6.38, 'L': 10.64, 'M': 2.13, 'R': 5.32, 'F': 3.19, 'P': 12.77, 'V': 5.32, 'Y': 3.19, 'K': 6.38, 'I': 5.32, 'C': 4.26, 'T': 3.19, 'Q': 4.26, 'W': 1.06, 'N': 3.19, 'S': 1.06, 'H': 1.06}	-500.0	0.0179238237490664	0.7058823529411765	1305.0	{'G': 8.33, 'T': 4.17, 'V': 12.5, 'K': 16.67, 'I': 12.5, 'L': 4.17, 'N': 4.17, 'Y': 8.33, 'F': 4.17, 'P': 8.33, 'D': 12.5, 'E': 4.17}	780.0	0.349238578680203	0.8865979381443299	597.0	{'.': 25.29, 'H': 35.47, 'E': 25.29, 'T': 13.95}	0.0	-1.0	-1.0	-1.0	'-'	0.0	-1.0	-1.0	-1.0	'-'	0.0	-1.0	-1.0	-1.0	'-'	0.1945	0.2764	533.0	0.9827973074046372	0.0	0.2	0.0
AF-Q9UJX5-F1-model-v4	A	808.0	-1.0	29945	9606	0019903#0004842	0005680#0005829#0034399#0005654#0005634	0031145#0007049#0051301#0070979#0051445#0007346#0030071	Q9UJX5	0.0024622330964529	0.7288173038690174	0.0043989330665894	-88.0	0.1493123772102161	0.2349304482225656	371.0	{'S': 7.24, 'R': 4.61, 'E': 3.29, 'I': 4.61, 'P': 7.24, 'A': 5.26, 'L': 11.84, 'V': 7.89, 'G': 6.58, 'W': 2.63, 'F': 6.58, 'M': 1.32, 'T': 4.61, 'Y': 6.58, 'N': 3.95, 'K': 4.61, 'H': 1.97, 'C': 2.63, 'D': 1.97, 'Q': 4.61}	-760.0	0.0302839116719242	0.7619047619047619	1522.0	{'R': 4.17, 'V': 4.17, 'Q': 8.33, 'P': 4.17, 'E': 12.5, 'I': 12.5, 'D': 6.25, 'L': 14.58, 'S': 4.17, 'F': 6.25, 'K': 8.33, 'T': 4.17, 'Y': 4.17, 'G': 4.17, 'A': 2.08}	1018.0	0.3935708079930495	0.9114688128772636	654.0	{'.': 18.1, 'E': 31.35, 'T': 22.96, 'H': 26.27, 'G': 1.32}	131.0	0.2914798206278027	0.7926829268292683	141.0	{'C': 29.23, 'T': 7.69, 'G': 53.85, 'A': 9.23}	1472.0	0.456322926521602	0.7489648033126294	1239.0	{'A': 28.68, 'T': 25.43, 'G': 25.98, 'C': 19.9}	152.0	0.0080384366626628	0.75	10707.0	{'T': 36.78, 'A': 36.78, 'G': 19.54, 'C': 6.9}	0.1787	0.1842	808.0	0.9916981132075472	0.0	0.3	0.0
AF-P29350-F1-model-v4	A	595.0	-1.0	5777	9606	0050839#0004726#0140031#0001784#0019901#0004725#0042169#0017124#0005001	0042105#0005911#0005737#0005829#0070062#0005576#0016020#0005730#0005654#0005634#0032991#0035580#1904724	0050853#0030154#0019221#1905867#0007186#0002244#0035556#0000165#0035855#0000278#0042267#0008285#0002924#0106015#0032715#0043407#0033007#0050732#0042130#0050860#0032720#0035335#0018108#0070527#0030220#0033630#0008284#0014068#0006470#0042981#0045577#0070372#2000045#0051279#0060338#0031295#0042098#0050852	P29350	0.0066097262661145	0.5247360846405141	0.0043989330665894	-12.0	0.1501632208922742	0.2589118198874296	386.0	{'F': 3.62, 'D': 6.52, 'E': 5.8, 'K': 7.97, 'P': 6.52, 'R': 7.25, 'N': 2.17, 'V': 5.07, 'H': 2.17, 'Q': 7.97, 'G': 12.32, 'Y': 4.35, 'T': 6.52, 'S': 3.62, 'L': 7.97, 'A': 2.9, 'I': 4.35, 'C': 0.72, 'W': 0.72, 'M': 1.45}	-549.0	0.0304789550072568	0.7368421052631579	1321.0	{'M': 4.76, 'R': 4.76, 'H': 2.38, 'L': 19.05, 'K': 9.52, 'Y': 4.76, 'S': 7.14, 'G': 7.14, 'Q': 9.52, 'P': 7.14, 'T': 2.38, 'A': 4.76, 'E': 2.38, 'V': 9.52, 'C': 2.38, 'N': 2.38}	964.0	0.4233954451345755	0.8720682302771855	497.0	{'T': 22.74, '.': 13.45, 'H': 33.99, 'E': 27.63, 'G': 2.2}	0.0	-1.0	-1.0	-1.0	'-'	0.0	-1.0	-1.0	-1.0	'-'	0.0	-1.0	-1.0	-1.0	'-'	0.2214	0.2877	595.0	0.990950226244344	0.0	0.4	0.0
[truncated: 5 more columns]
