# Supplementary material for: Comparative structural insights and functional analysis for the distinct unbound states of Human AGO proteins
Source: Sci Rep. 2025 Mar 19;15:9432. doi: 10.1038/s41598-025-91849-5 (PMC11923369; doi:10.1038/s41598-025-91849-5)
Supplement: Supplementary file 24 — Supplementary Information 12. [file 41598_2025_91849_MOESM24_ESM.zip › 4KREp_A_mdwhole_AF4REF/go/4KREp_A_mitot_mitosis_7bedd80c00a949cdb7afa7a9f8f82984.log]

###########biologicalProcess

********* cell cycle switching, mitotic to meiotic cell cycle

Aggregated alignment statistics: 
 Median secondary structure sequence identity: 0.3492
 Median primary sequence identity: 0.104
 Median mixed sequence identity: 0.0508
 Median hydrophobicity sequence identity: 0.3031


Alignment information: 


****** secondary


PDB ID: AF-Q8TBY0-F1-model-v4.A | Alignment (sequence identity: 34.9239%):
----------------------------------------------------------------------------------------------------------------------------------...........HHHHHHHHHHHHHHHHHHHHH...EEEETTEEEEETTTTTT.....TTTTEEEEE..TTTT.HHHHHHHHGGG..EEEEEEEETTTT.EEEEEEEEE--------------------------..HHHHHHHHHHHTTEEEETT----------EEEEEEE.TTT.EEEEE..TTTT.-----HHHHHHHHH----HHTTTEEEEE-------------EEETTTTTTTEEEEEEEEE..HHHHHHHHHHHHTTTTEETTEE.EEEE........HHHHH--------------------------...EEEEE------------------------..TTTT----------------------.HHHHHHHHHHH--------------TTTTEEEEEEETTEEEEEE----TTHHHHHHHHHHHTTEEETTEEEEEEE.....HHHHHHHHHH......----------..............................................TTTT......GGG..GGG...HHHHHHHHHHHH...---------------..EEEEEEEE------TTTT.EEEEEEEE.GGGTTTTTTEE---------.....B..HHHH---------------------------HHHHHHHHHHHHHHHHHHHHTTT...-----------...-------------------------------------...........-----------..------------------.......-----------------.........------......-------..............
                                                                                                                                  ||||||        |||||||||||||||||||   ||||||||..||||   ||.||||.|||||                    ||||||||||...|||||||||                          |||||||||||||||||||.|          |||||||.|||.|||||  |||||     |||||||||    ..||||||||             ||||||       ||....|||||||||||||                     ||||||||                          ||||||||                        ||||||                      ||||||||||||              ||             ||||    ..|||||||||||||   ||.||||||||||.||||||||||..||||          ||                                                              |..||||||||||||.||               ||||||||||      ||||||||||||||   ||||..||         .||||...||||                           |||||||||||||||||||||||.||           |||                                     |||||||||||           ||                  |.|||||                 |||....||      ||||||       .|||......||||
................EEEEEEE.EEEEE....EEEEEEEEEETTTT.HHHHHHHHHHHHHHHIIIIITTT..EETTTTEEEETTTTTTTTEEEEEEE...TTTTT.EEEEEEEEEEEEEHHHHHHHHHH......--------HHHHHHHHHHHHHHHHHH.---EEETTEEE..TTTT---..B.TTTEEEEEE--------------------EEEEEEEETTEEEEEEEEEEEEEE..EEHHHHHHHHH.TTTTTTTT....HHHHHHHHHHHTTEEEEETTTTTTT.EEEEEEEEEEETTTTEEEEE--TTTT.EEEEEHHHHHHHHH...TTTTTTEEEEE..GGG..EEEGGGEEETTT-------EE......HHHHHHHHHHH---------------------...HHHHHHHHHHHHHHH.GGG.HHHHHH..EE....EEEEEEE.....EEEbTTTTEEE.TBTTB..TTTTBTTBT..BTTEEEEE...GGG..HHHHHHHHHHHHHHHHHH...B...TT-------------EEEE...GGGHHHHHHHHHHHTT---TT.EEEEEE....HHHHHHHHHHHHH....EEEEEHHHHH..--------------------------------------------------------------.HHHHHHHHHHHHHHH..B..EETTTTT.GGGG..EEEEEEEEE..TTTTTTT.EEEEEEEE.---TTTT..EEEEEEEETTTT....HHHHHHHHHHHHHHHHH...TTEEEEEE...TTTHHHHHHHHHHHHHHHHHHHHTTTT..EEEEEEEETTT...EEETTGGG.BTTTTB.TTTEEE.TTTTTTTT.EEEEE...........EEEEEEEETTT..HHHHHHHHHHHHTTTTTT.B.....HHHHHHHHHHHHHHHHH...TTTT..TTTTTT......HHHHHHHH...GGGTTT....


****** primary


PDB ID: AF-Q8TBY0-F1-model-v4.A | Alignment (sequence identity: 10.3982%):
---------------------------------------------------------------------------------------------------------------------------MNEENIDGTNGCSKVRTGIQNEAALLALMEKTGYNMVQENGQRKFGGPPPGWEGPPPPRGCEVFVG--KIPRDMYEDELVPVFERAGKIYEFRLMMEFSGENRGYAFVMYTTKEEAQLAIRILNNYEIRPGKFI-GVCVSLDNCRLFIGAIPKEKKKEEILDEMKKVTEGVVDVIVYPSATDKTKNRGFAFVEYESHRAAAMARRKLIPGTFQLWGHTIQVDWADPEKEVDEETMQRVK-VLYVRNLMISTTEETIKAEFNKFKPGAVERVKKLRDYAFVHF--FNREDAVAA---MSVMNGKCIDGASIEV-----TLAKPVNKENTW----RQHLNGQISPNSENLIVFANKEESHPKTLGKLPTLPARLNGQHSPSPPEVERCTYPFYPGTKLTPISMYSLKSNHFNSAVMHLDYYCNKNNWAPPEYYLYSTTSQDGKVLLVYKIVIPAIANGSQSYFMPDKLCTTLEDAKELAAQ-FTLLHLDYNFHRSSINS-LSPVSATLSSGTPSVLPYTSRPYSYPGYPLSPTISLANGS---HVGQRLCISNQASFF---------------------------------------------------------------------------------------------------------------------------------------------------------------------------------------------------------------------------------
                                                                                                                           ::|..:.|     ::...:::..||...|...........| |.|..||.|:. .|...|.||:.|  :..|......::.:...|...|:.:.::||..|    ...:....|:.:   .:.::..:|..|.| |:.|.:.:|       .:.|:|..:.:    ||........:|...:..:.......:|...:.....:...:|        .:||........:..|....|. ...::.|..:.|...|||. .:..|...|.:.:|...|..:.  :.:|..:..   |:.:.|:.:....::.     .:|.|  .:..|    :|..|| |......:..||.:::...:.| |..|...|...:.:..|.:.:.|...:..|..........||:.:....::.:        ..|.:..:|:...:.|..||         ...:|        |..:::..:.:.| .:.|.|..|.....||: |.|...:.....|.:.......:...|....|:|:...||   | ..|.|.:.:....                                                                                                                                                                                                                                 
QQVFQAPRRPGIGTVGKPIKLLANYFEVDIPKIDVYHYEVDIKPDKCPRRVNREVVEYMVQHFKPQIFGDRKPVYDGKKNIYTVTALPIGNERVDFEVTIPGEGKDRIFKVSIKWLAIVSWRMLHEALVSG-----QIPVPLESVQALDVAMRHLASMRYTPVG-RSFFSPPEGYY-HPLGGGREVWFGFHQSVRPAMWKMMLNIDVSATAFYKAQPVIEFMCE----VLDIRNIDEQPK---PLTDSQRVRFTKEIKGLKVEVTHC-------GQMKRKYRVCN----VTRRPASHQTFPLQLESGQTVECTVAQYFKQKYNLQLKYPHLP--------CLQVGQEQKHTYLPLEVCNIVAGQRCIKKLTDNQTSTMIKAT-ARSAPDRQEEISRLMKNASYNLDPYIQEFGIKVKDDMTEVTGRVLPAPILQYGGRNRAIATP--NQGVWDMRGKQFYNG-IEIKVWAIACFAPQKQCREEVL-KNFTDQLRKISKDAGMPIQGQPCFCKYAQGADSVEPMFRHLKNTYSGLQLIIV--------ILPGKTPVYAEVKRVGDTLL---------GMATQ--------CVQVKNVVKTSPQTLSNLCLKINVKLGGINNILVPHQRSAVFQQPVIFLGADVTHPPAGDGKKPSITAVVGSMDAH-PSRYCATVRVQRPRQEIIEDLSYMVRELLIQFYKSTRFKPTRIIFYRDGVPEGQLPQILHYELLAIRDACIKLEKDYQPGITYIVVQKRHHTRLFCADKNERIGKSGNIPAGTTVDTNITHPFEFDFYLCSHAGIQGTSRPSHYYVLWDDNRFTADELQILTYQLCHTYVRCTRSVSIPAPAYYARLVAFRARYHLVDKEHDSGEGSHISGQSNGRDPQALAKAVQVHQDTLRTMYFA


****** mixed


PDB ID: AF-Q8TBY0-F1-model-v4.A | Alignment (sequence identity: 5.0821%):
-----------------------------------------------------------------------------------------------------------------------------------------------------------------------------------------------------------------------------------[]]]]Y]}}]}#$%-!&$$!%%%##""#"#%%$}}]1/33ON34312NNNNNN]}}}}NPNM3/1/2]YNPOM}%%%"!$!#:;8}]/2314011OMNN]342211/12}}%%%#%"#!&!"O-O23/4NN31/2/1/}LOO[401/2[YNOOO]%%%!"%%#%%!NON//3///22NMNOONO342111/32]}%&#####&&%"!NNNM30NN32Y3/32[]}]]]Y]%%$#%^Y]/02/4]ZMKNN}%%$!%#%#%%#ONNM/34/330PO211/31MO&%%#!###$!#ON31/ON12/3/20[]}Y]%%%$$&%%"%}]Y}}]}]]ZYY[[]]]]}]}]}Z}]Z}}Z}[^Z]}]]}}}}}]Y]^[}}}[NNNN]Z}}Y}899Z]9::[]}#!#%"%$$#%%%---]}[}}32202222NOON]/00/23//Y986MONNON21------------------------[}]]Z*}}"%%#%%"##%#$""%"%$%#%&$$KONZ}}Y}[}Z}}}}}}YZ}}}}^}}}}}}}}Z}}}Y}Z[]}}]Y}]^Z[Y}]][}[[----------------------------------------------------------------------------------------------------------------------------------------------------------------------------------------------------------------------------------------------------------------------------------------------------------------------------------------------------------------------------------------------------------------------------------------------------------------------------------------------------------
                                                                                                                                                                                                                                   .|      |.|.|| ||.|.|                                     ..|.||.|                            .|||                        | |.|.|                                        |.||...| ||||    ||                            |.|                                         .||                                    |.|||.|                                                                                          |||   |||||   |                             .||||.||                        |.|||   .||....|.|||                                                                     |                                                                                                                                                                                                                                                                                                                                                                                                                                                                                                          
]]Y[][}^^}}Y}}Y}32/3001]213/3Y}]Y3/2323/3/3NOOM}&&!%&%!!%$#!%%#A@A=?NOP]}/2ONOO3/22KNMLNKNO34/313/}Y}NONOO^/13/2/3201//2$&#"%%#"!$}]Y}Y}"%$!%#"%!##&%"#$#&}22/NP211}}NONN}]+ZNNN43/2121332/421MN31103/3/212112][32!!%###%!"]KPOKOOON]------}Z}%$%&!&#$%%-------------------------------------!ON03/3/----------------------------NOMN------------------------OMO^324----------------------------------------/13/2442-MNOO----21----------------------------203-----------------------------------------LON------------------------------------N]2/312------------------------------------------------------------------------------------------!#%---$#%%%$]Z]-----------------------------LONNOL2103/}]:::]}2027:613/KMN34[Y]]Z---}%%%$$$#!%#$---------------------------------------------------------------------[^}#$%&%%%!$&"#%%#}9:7]$$!%%#}Y3/]]][23/224/Z}[}Y032+NPOP1/1}N,ON(}]MPNO,MN,NY](OK21/11[[}:::[^%%!"%%#$%%"&%!$%%#}[}(]}]NM1132[]}8:9!%$##&%"%%$NNNL]0////0}}]}$!$#%!%&!$%$"Z}[[231/3!%%!!]}}$%$"$%"#"%!%!%"}}(]]/0KNOOP}868:]}//10213/2]}NMNONOO}2/21//22[OMON}^2112/4/3PNPO]YY]%"$$#!&%""!%#$%$$^[]NN4//124]}YNON%"$%!"%$%""#!&%##!%"OOON]}2/22///3OPO]}^011MO:::^(NONN,YNMN22/]NOKNONMO[31201}][}Y]}}}^}2322/023OOP[}#%%"%!"$$%"#ONNKPM}~}Y}Y}#$#$$#&"!##&#&$%"Y]]OOON}]NNOKNN]}]}^]$%#"#%#!]Y]::9LPN[}[[


****** hydrophobicity


PDB ID: AF-Q8TBY0-F1-model-v4.A | Alignment (sequence identity: 30.3125%):
----------------------------------------------------------------------------------------------------------------------------------------------------------------------------------------------------------------------------------------------------------------------------------------------------2444---404334-323405330444221121--2443334-20444345423333333433333532402034035---423-------444103024523403425122---42334453322023334442412050144--34053342-03020314425120320----344444440144244034300400033323443445322204343452222255410333241334304043243444044432450401305412033344304242442433204504415432204224544202223024342043230403-12430444433544-143-403343441002--2444434343134133132----------------514------344333--------3340452333---23----3334133032331434-----424320241----433----------------24444--3233433133333443401103400032024--------------33433223-441233144244122423114-1434-2453304313303231333333013333--------53------3333333133303124334034512----0344----2322
                                                                                                                                                                                                                                                                                                    ||||   |.|||| ||.||  |.|||...|.|  ||...|| ||||.||.|     |||....|.|||.....||||   |||       ||..|.|.|.|||||...|.|   |.||.||   |||||            ||  ||.||.|| .||.|       .||||    ||||..|||||||   ||...||         |||.| |.|||||  |||        .||| |.||  ||||..|.|....|.|.|.|       |.|||.||.||        ||||.|...|||.||.|.|           |.|||.|...| ||..||.|.||.|| |.| |.|...||.|||  ||..|| |.|.||.||.||                |.|      .||.||        .||..||.||   ||    |.||||.|    ||||     ||  || ||    |||                |||||  |.|||  .|.|||.|||   |||   ||.||              |||||..| ||.||    |||       || |.|| ||       |||.||.|.|.|  .|.||        ||      ..||.||..||.|  ||.| ||.||    |.||    ||||
44024235533033034304112432404034040343404043442355045400432044243402345430343444033032130344504240303343445024030431200335214421033403031430421402254123253330353223334333431333540323244305322342214040323223424300422240140540444343134345052344043140403423424543502403553234432314143343042302432444341414334132140--344444331314024002345204413444-----33320423253234544403512442334143304423040444234033501323014333545---20233------------443034253442343040-------4032022223444254401442---3441540---------34423-2304343--222--------4324-3243--04322541443333141000-------01334330324--------0450343113223420404-----------400433343134121404041330440103445320244300213240343-323434433032003324243353223050453544004413320541104234335243350023543034341340----14341120542--20-4144434330330004454435122244445034334--0323330434---034---324242312342304333533433013444523----244-------1401334124-------330523530303--2323325102252534104444433433403343--4354-342124204044431532322


********* regulation of mitotic cell cycle

Aggregated alignment statistics: 
 Median secondary structure sequence identity: 0.3936
 Median primary sequence identity: 0.1518
 Median mixed sequence identity: 0.058
 Median hydrophobicity sequence identity: 0.3547


Alignment information: 


****** secondary


PDB ID: AF-Q9UJX5-F1-model-v4.A | Alignment (sequence identity: 39.3571%):
-----...........EE------EEEEE....EEEEEETTTTTEEEEEETTT.EEEEET---------------------TTTEEEEEE..BTTTBTTT.EEEETTTT.EEEEEETTTTEEEEEE-----TTTT.EEEEEE....EEEEEEEE-----------.....HHHHHHHHHHHHHHHH...------....TTTTT...TTTTTTTTHHHHHHH.....-----EEEEEEETTTTEEEEEGG.EEEEEE..--------------------...---------------EEEEEEETTTT.EEEEEEEEEE---TTEEEEE-----EEEEE.HHHHHHHHHHHHHHHHHHHHHHHHHHHHHHHHHHHHHHHHHHHHHHHHHHHHHHH..TTT----------------------------------.HHHHHHHHHHH....HHHHHHHHHH..HHHHHHHHHHHHHHHHHHHHHHHHHHHHHHHHHHHHHHHHHHHHH.HHHHGGG...HHHHHHHHHHHHHHHH------------------------------------------------------------------HHHHHHHHHHHHHHHHHH-------------------HHHHHHHHHHHTTTT-------TT.HHHHTT.HHHHHHHHHHHHHHHTTTHHHHHHH....TTTTTGGG.TTTT..TTTT..TTTT-----HHHHHHHHTGGGTTTTT....TTTT.HHHHHHHHHHHHHHHHHHHHHHHHHH.EE------------EEEEEEEEE..TTTGGGTTTTTTEEEEETTTT-EEEEEEEE.TTTT-TEEEEEEEETTTT----------------------T.TTTTEEEEEEEEE.TTTTT--------------------TTBT..EEEEEEEETTTTEEEEEEEEEEEETTEEEEEEEEEGGGTTTTTTTTTTT...TTTTTTTTTGGG..EEEEEETTTEEETTTT.EEEEEE.GGG.-------EEEEEETTT.EEEEEE...------------TTTTTT....TTT..TTTT.............-----------------...TTT.......TTTTTT......--------...----------
     |||||||||||||      |||||||||||||       |||||||||      |                     |||..||         |||.||||||||       ||||||||||     ||||||||||     ||||||||           |||||||||||||||||||||..|      ..||||||.|.||||                      |||||||..|||||||...||||||||                    |||               ||||...|||||||||||||||   |||||||     |||||                                              |||||||||.|||||                                  |||||||||||||||                                           ||||||||||||||||    ||||            ||||||                                                                  ||||||||||||||||||                   |||||||||||||||       ..|      |||||||            |||||||||||                              |||||            |||             |||||||||||||||....|||            ||||||||||||||              |||| ||||||||||||| .||||||||||||                      .|||     |||||||..|||                    ||.||||||||||||||       ...|||||         |||..||||..|||                   |||.|||  .||||||||||.|...|       |||||||||        ||            ||||||                   |.|||||                 ||||||    .||||||||||||||        |||          
................EEEEEEE.EEEEE....EEEE-------EEEEEETTT------T.HHHHHHHHHHHHHHHIIIIITTT..EE---------TTTTEEEETTTT-------TTTTEEEEEEE...TTTTT.EEEEE-----EEEEEEEEHHHHHHHHHH......HHHHHHHHHHHHHHHHHH.EEETTEEE..TTTT..B.TTT-----------------EEEEEEEEEEEEEETTEEEEEEEEEEEEEE..EEHHHHHHHHH.TTTTTTTT....HHHHHHHHHHHTTEEEEETTTTTTT.EEEEEEEEEEETTTTEEEEETTTT.EEEEE----------------------------------------------HHHHHHHHH...TTTTTTEEEEE..GGG..EEEGGGEEETTTEE......HHHHHHHHHHH...-------------------------------------------HHHHHHHHHHHHHHH.----GGG.------------HHHHHH..EE....EEEEEEE.....EEEbTTTTEEE.TBTTB..TTTTBTTBT..BTTEEEEE...GGG..HHHHHHHHHHHHHHHHHH...B...TTEEEE...GGGHHHHHHHHHHHTTTT.EEEEEE...------.HHHHHH------------HHHHHHH....-------------------------EEEEEHHHHH------------...-------------HHHHHHHHHHHHHHH..B..EETTTTT.GGGG..EEEEEEEEE..TTT--------------TTTT.EEEEEEEE.TTTT..EEEEEEEETTTT....HHHHHHHHHHHHHHHHH...TT-----EEEEEE...TTTHHHHHHHHHHHHHHHHHHHHTTTT..EEEEEEEETTT-------...EEETT---------GGG.BTTTTB.TTT-------------------EEE.TTT--TTTTT.EEEEE...........EEEEEEEETTT--------..HHHHHHHHHHHHTTTTTT-------------------.B.....HHHHHHHHHHHHHHHHH...TTT----T..TTTTTT......HHHHHHHH...GGGTTT....


****** primary


PDB ID: AF-Q9UJX5-F1-model-v4.A | Alignment (sequence identity: 15.1848%):
---------------------------------------------------------------------------------------------------------------MLRFPTCFPSFRVVGEKQLPQEIIFLVWSPKRDLIALANTAGEVLLHRLASFH-----RVWSFPPNE-----NTGKEVTCLAWRPDGKLLAFALADTKKIVLCDVEKPESLHSFSVEAPVSCMHW-MEVTVESSVLTSFYNAEDESNLLLPKLPTLPKNYSNTSKIFSEENSDEIIKLLGDVRLNILVLGGSSGFIELYAYGMFKIARVTGIAGTCLALCLSSDLKSLSVVTEVSTNGASEVSYFQLETN--LLYSFLPEVTRMARKFTHISALLQYINLSLTCMCEAWEEILMQMDSRLTKFVQEKNTTTSV---QDEFMHLLLWGKASAELQTLLMNQLTVKGLKKLGQSIESSYSSIQKLVISH--LQSGSESLLYHLSELKGMASW----KQKYEPLGLDAAGIEEAITAVGSFILKANELLQVIDSSMKNFKAFFRWLYVAMLRMTEDHVLPELNKMTQKDITFVAEFLTEHFNEAPDLYN--------RKGK---YFNVERVGQYLKDEDDDLV-------SPPNTEGNQWYDF------LQN------SSHLKESPLLF----PYYP------RKSLHFVKRRME-NIIDQC----LQKPADVIGKSMN---QAICIPLYRDTRSEDSTRRLFKFPFLWNNKTSN-LHYLLFTILEDSLYKMCILRRHTDISQSVSNGLIAIKFGSFTYATTEKVRRSIYSCLDAQFYDDETVTVVLKDTVGREGRDRLLVQLPLSLVYNSEDSAEYQFTGTYSTRLDEQCSAIPTRTMHFEKHWR-----------LLESMKAQYVAGNGFRKVSCVLSSNLRHVRVFEMDIDDEWELDESSDEEEEASNKPVKIKEEVLSESEAENQQAGAAALAPEIVIKVEKLDPELDS
                                                                                                               .::: ....|:|::.|..:..:|..    |...:.||     :|.:..|||..     |.:..||..     ..|:||    |                              |.....|....| |.:.::.|. |:||.|:.....:...|..  :|.....|..::.......|.:..:::.:...|...        ..:::..||....:.....|  .|:|...|.      .:...||:.:.|  |.|..|| ..::.::..|....|:..|:.....|     |....|::.:..:  |.|..|.   |:|...|:  ..||..|...         :::.|..::...:.:...|:..  ||.|..:   ..........|    ||.|.       |||..:.|:..|..:.    |..:..:|||....|       ::::|..:|...:.........|:.:...|....:.|:        ..||   |..|:|||..|.......|       :.|.|..|.....      :.|      .|.:.:.|::|    ..:|      :.|:..|...|: :....|    :|:|...|.:.::   :.:.|..|:.||.: .||.:|....:...:... |||.|..|.:     .||     .:.:....|:        ||...:|...:...|.|.            .:.:|:.|      .:|.....::..:..::|.....:....|.::.|:   |:...|.           |...:...||...  |.||....:....:..|..    .:.|.:...:..|.|:        :..:|...:.|    |||..:.:..:.|.....:
QQVFQAPRRPGIGTVGKPIKLLANYFEVDIPKIDVYHYEVDIKPDKCPRRVNREVVEYMVQHFKPQIFGDRKPVYDGKKNIYTVTALPIGNERVDFEVTIPGEGKDRIFKVSIKW-LAIVSWRMLHEALVSGQIPV----PLESVQAL-----DVAMRHLASMRYTPVGRSFFSPPEGYYHPLGGGREV----W------------------------------FGFHQSVRPAMWKMMLNIDVSA-TAFYKAQPVIEFMCEVLDI--RNIDEQPKPLTDSQRVRFTKEIKGLKVEVTHCGQMK--------RKYRVCNVTRRPASHQTFPL--QLESGQTVE------CTVAQYFKQKYNLQLKYPHLP-CLQVGQEQKHTYLPLEVCNIVAGQRC-----IKKLTDNQTSTMI--KATARSAPDRQEEISRLM--KNASYNLDPY---------IQEFGIKVKDDMTEVTGRVLPAPILQYGGRN---RAIATPNQGVWDMRGKQFYN-------GIEIKVWAIACFAPQK----QCREEVLKNFTDQLR-------KISKDAGMPIQGQPCFCKYAQGADSVEPMFRHLKNTYSGLQLIIVILPGKTPVYAEVKRVGDTLLGMATQCVQVKNVVKTSPQTLSNLCLKINVKLGGINNILVPHQRSAVFQQPVIFLGADVTHPPAGDGKKPSITAVVGSMDAHPSRYCATVRVQRPRQEIIEDLSYMVRELLIQFYKSTRFK-PTRIIFYRDGVPEGQLPQILHYELLAIRD-----ACI-----KLEKDYQPGI--------TYIVVQKRHHTRLFCADK------------NERIGKSG------NIPAGTTVDTNITHPFEFDFYLCSHAGIQGTSRPS---HYYVLWDDNRFTADELQILTYQLCHTYVRCT--RSVSIPAPAYYARLVAFRA----RYHLVDKEHDSGEGSH--------ISGQSNGRDPQ----ALAKAVQVHQDTLRTMYFA


****** mixed


PDB ID: AF-Q9UJX5-F1-model-v4.A | Alignment (sequence identity: 5.8009%):
-------------------------------------------------------------------------[Z^[}}[[}}[4//2333Z}]]//10/2NNOPO0/1013NMN]/0034LMNM34/221}},OON+OOK}1012PNON]001110MONO3//013KOON]203212Y][}/2113213Y}Y]}$!"$$#$%#%%%$%""Z}]Z}}ZNOONN]}}OKMNOOON%%!!%""}]Y^-Z3/0/022NNNM/302199[13/14/}}Y[}2101010NNOL]202//23/22ON123/221303}%""$$#"$%!$&##&%#$%!$#""%$!%"$"$###%#$%%!"#%#%$&"$%#!%%]]NNN}!%%%##%"""$}][}#%"%$""#%%Z}!%$"%%"$%$!%$$$$$!%%"!!$%"%$$$%$""$%"$%"%$##$}%%%$:97}Z]##$!%%#!$#!$$#!"%#%%""%!!%$$#%%#%###&$"$!##"&----------MNOOOKZ$%"%OM}%%%!$#!#%#"$%%#OOM$%"$%&%}]}[OKOPK9:9ZOOOO]]LKNN}]NONO%$$%#"%%N9:7OONNLZ[}}NNPO}"%#!%&&#%%!!%%#"%%$#%!!$%$[331/1/20243}^NOO99;PLMOMN10233ONNO0320012/ZOONLN311/0443NOKNO}KNON0/1/31221}NMNNOOK~P}Y22103131NOOO2/2//0332/-24ON43400/302797KNONOONMONO[}}NNNNPLOOO898Y}242131OOO240LONM]132/12]98;]/21/02NOL^3/4/13[--------------]YOOONOL]]}}OOO]]MNOO}Y]Y]]]YZ}]}][]]OOM}[[[Z[}OKKKOK]]Z]}]Z]}----------------------------------------------------------------------------------------------------------------------------------------------------------------------------------------------------------------------------------------------------------------------------------------------------------------------------------------------------------------------------------------------------------------------------------------------------------------------------------------------------------------------------------------------------------------------------------------------------------------------------------
                                                                                                   ||.||                     ..|||     .|...|                  |||.|                       .||.||                      |..|||                       | .||.|                                     .||.|||                           |||          ||                                          |.|.|||.|..|||       ||.|                                                                                    |.|||.|  |..|          .||                                                         ||||..|               ||                                              ||                                                                                         ||...|||| |..|...|.||.|                                                 .|.|||                    |              ..||||                                                      ||                                                                                                                                                                                                                                                                                                                                                                                                                                                                                                                                                                                                                                  
]]Y[][}^^}}Y}}Y}32/3001]213/3Y}]Y3/2323/3/3NOOM}&&!%&%!!%$#!%%#A@A=?NOP]}--------------------------/2ONO---------------------O3/22-----KNMLNK------------------NO34/-----------------------313/}Y----------------------}NONOO-----------------------^/13/2/-------------------------------------3201//2---------------------------$&#----------"%------------------------------------------%#"!$}]Y}Y}"%$-------!%#"------------------------------------------------------------------------------------%!##&%"--#$#&}22/NP211}}NO---------------------------------------------------------NN}]+ZN---------------NN----------------------------------------------43-----------------------------------------------------------------------------------------/2121332/421MN31103/3/2-------------------------------------------------12112]--------------------[32!!%###%!"]KPOKOOON------------------------------------------------------]}Z}%$%&!&#$%%!ON03/3/NOMNOMO^324/13/2442MNOO21203LONN]2/312!#%$#%%%$]Z]LONNOL2103/}]:::]}2027:613/KMN34[Y]]Z}%%%$$$#!%#$[^}#$%&%%%!$&"#%%#}9:7]$$!%%#}Y3/]]][23/224/Z}[}Y032+NPOP1/1}N,ON(}]MPNO,MN,NY](OK21/11[[}:::[^%%!"%%#$%%"&%!$%%#}[}(]}]NM1132[]}8:9!%$##&%"%%$NNNL]0////0}}]}$!$#%!%&!$%$"Z}[[231/3!%%!!]}}$%$"$%"#"%!%!%"}}(]]/0KNOOP}868:]}//10213/2]}NMNONOO}2/21//22[OMON}^2112/4/3PNPO]YY]%"$$#!&%""!%#$%$$^[]NN4//124]}YNON%"$%!"%$%""#!&%##!%"OOON]}2/22///3OPO]}^011MO:::^(NONN,YNMN22/]NOKNONMO[31201}][}Y]}}}^}2322/023OOP[}#%%"%!"$$%"#ONNKPM}~}Y}Y}#$#$$#&"!##&#&$%"Y]]OOON}]NNOKNN]}]}^]$%#"#%#!]Y]::9LPN[}[[


****** hydrophobicity


PDB ID: AF-Q9UJX5-F1-model-v4.A | Alignment (sequence identity: 35.472%):
-------------------------------------------------------------------------------------------------------------------------------------------------215--23--------32233250034441344002103334-----54102124-----3234011451232450332334443-------------34403212353434112221243440012404434------------------3143230423032243240304330133234244434111--341331-----34433433402344434400411340514010133333204132332240250330233212121334143----13003403343234033241-4341133------2134--035225--423403211430413132-224234401242-4351342044-----4433330444--22411133423241431124413043----14413430433333044100341433343113413414322334443431314223044203203320142441140043324424222531302215234440-134144--23444032024----2134424423413454343240450343144444410333434344334214433414433112333354314204552440044---214432400343--24--420203135435344335512423213444334143-112301443134220-1554340343034310204233233233------4405530332142423444303001443035435451104131310343443243423333335144423203353242444351143242430234----325403201334154--05-----------------024240444341443344444234430404440134342444423222123400040441434143-------
                                                                                                                                                 |.|  ||        |||||    ||           ||||     ||..|.||     .|||..||...||    ||.||.||             .||.|  .|.||||...|    ||||...|||.||                  |.||||.|     .||.| |||.||   |..|||||||.|  ||||.|     .||||.|.|||....||..||.|||        ..||||||.||.||.|  |...|  |.||...||||||    .||  || .|.||||||..| .|.|.||      |.||  || .||  |||      ||||...|| ||.||||   || |..|.||.||     ||.|.|||.|  |||    |..|||         ||||    |||        |||..||||..|  ||||..|        |..|..|||| |.|||             ||.|..||||||.|       |||..||   |.|| ||..||  .| ||.|||||    |||.|                   |||           ||.|||||||.....||...|||..|.|      ..|||..||||||   |..|.....|||  ||  ..||   ||||.||         |.|||    .||| |||      ..|||| |..|||                 ||.||      ||.|       .|.|.|||.||         ||.|   |..|.|..||..||||.|||      |..|||..||        ||..||    ||.||    || |...||||||.|  ||                 .|.|    .|||   .|||||.||.|     ||.||||..|.||.|.|      |||||     ||       
440242355330330343041124324040340403434040434423550454004320442434023454303434440330321303445042403033434450240304312003352144210334030314304214022541232533303532233----34-----------33343133354032324430532234221404032----32234243004222401405404443--43134345052----344043140403423424543502403553234432314-----14334-304230---24324443414143341321403444443313140240023452044134--------4433320423253234--54440--35124423341433044230--40-4442340335013230143335452023344303-42534423------43040403202222344---425440144234415403442323043432224----324324---------30432254144--------333314100001--3343303--------2404503431-13223-------------42040440043334-------3134121---404041330440103-44532024430021324-------------------034-----------3323434433032003324243353223------05045354400441332054110423433524335002---3543034---------34134----01434112------0542204144434-----------------330330004454435-------12224444503---------4334---03233304340343242423------1234230433--------353343----30134445232-4414013341243305235303032323325102252----5341---04444433433-----40334343543421242------04044-----431532322


********* mitotic cell cycle

Aggregated alignment statistics: 
 Median secondary structure sequence identity: 0.4234
 Median primary sequence identity: 0.153
 Median mixed sequence identity: 0.0646
 Median hydrophobicity sequence identity: 0.3136


Alignment information: 


****** secondary


PDB ID: AF-P29350-F1-model-v4.A | Alignment (sequence identity: 42.3395%):
-------------------------------------------.TTTBTTTT.HHHHHHHHHHH---------------.TTTEEEEEETTTTTTTEEEEEEE------TTEEEEEEEEETTTTEEETTT.EE--------------..HHHHHHHHHH----------TTTTEE---TTTT.---------------------------------EE...EE------....TTTTTTTBTTTT.HHHHHHHHHHH.TTTEEEEEETTTTTTTEEEEEEEEEETTTTTT.EEEEE-----EEEEEETTEEETTT...B..HHHHHHHHHHH.EETTTT.EE...EE..---...EEGGG--------------HHHHHHHHH.B...TTTT.BHHHHHHHHHHHHGGGTTT..GGG.----------.GGGTTTTTTTTT..-----------------TTTTEEETTTTTTTTTTTTEEEEEEEETTTTTTTT..--.EEEEE....GGG---------HHHHHHHHHHH.B.------EEEE..------------------TTEETTEE....-------------...TTTEEE----------------------------EETT----------EEEEEEEEE----ETTTEEEEEEEEEETTTTTTTEEEEEEEETTTTTTT.TTTHHHHHHHHHHHHHHHHHTTTTB.EEEE---TTTTHHHHHHHHHHHHHHHHHHHHTTTT------------------------------------EE.HHHHHHHHHHTTTTTTT------------------------------.HHHHHHHHHHHH-------------HHHHHHHHHHHHHHHHHHHHTTTT.............................................------......--------...------....
                                                ||||||||||||||||               .|||.||||.||||||||||||||      ||.||||||||    |||    ||              ||||||||||||          ..||||   |||||                                 ||.||||      ...|||||||| |...||||||||||||  |||||||.||||||.||||||||||.||||  |||||     |||||                |||||||||.|..||||.||  .||||   ||.|||||              |||||||||..|||      ||||||||||||    ...|||||          |            ||                 |||||||.|.||...|           |||.||.|||  .||||| ||||||         ||||||||||||.|      ||||||                  |.||..||||||             |||...|||                            ||||          |||||||||    .|||..||||||||.||||..||||||||   |||||...|||||||||||||||||...|..||||   .|||||||||||||||||||||||||||                                    |||          |||||||                              |||||||||||||             |||||||||||||||||...||||                                           ||      ||||||        |||      ||||
................EEEEEEE.EEEEE....EEEEEEEEEE-----TTTT.HHHHHHHHHHHHHHHIIIIITTT..EETTTTEEEETTTTTTTTEEEEEEE...TTTTT.EEEEEEEE----EEE----EEHHHHHHHHHH......HHHHHHHHHHHHHHHHHH.EEETTEEE..TTTT..B.TTTEEEEEEEEEEEEEETTEEEEEEEEEEEEEE..EEHHHHHHHHH.TTTTTTT-T....HHHHHHHHHHH--TTEEEEETTTTTTT.EEEEEEEEEEETTTT--EEEEETTTT.EEEEE----------------HHHHHHHHH...TTTTTTEE--EEE..GGG..EEEGGGEEETTTEE......HHHHHHHHHHH...------HHHHHHHHHHHH----HHH.GGG.HHHHHH..EE.------------...EEEEEEE.....EEEbTTTTEEE.TBTTB..T-----------TTTBTTBT..BTTEEEEE-...GGG..HHHHHHHHHHHHHHHHHH...B...TTEEEE...GGGHHHHHHHHHHHTTTT.EEEEEE....HHHHHHHHHHHHH....EEEEEHHHHH...HHHHHHHHHHHHHHH..B..EETTTTT.GGGG..EEEEEEEEE..TTTTTTT.EEEEEEEE.TTTT..EEEEEEEE---TTTT....HHHHHHHHHHHHHHHHH...TTEEEEEE...TTTHHHHHHHHHHHHHHHHHHHHTTTT..EEEEEEEETTT...EEETTGGG.BTTTTB.TTTEEE.----------TTTTTTTT.EEEEE...........EEEEEEEETTT..HHHHHHHHHHHHTTTTTT.B.....HHHHHHHHHHHHHHHHH...TTTT-------------------------------------------..TTTTTT......HHHHHHHH...GGGTTT....


****** primary


PDB ID: AF-P29350-F1-model-v4.A | Alignment (sequence identity: 15.2993%):
---------------------MVRWFHRDLSGLDA---ETLLKGRGVHGSFLARPSRKNQGDFSLSVRVGDQVTHIRIQNSGDFYDLYGGEK-FATLT------ELVEYYTQQQGVLQDRDGTIIHLKYPLNCSDPTSERWYHGHMSGGQAETLL---QAKGEPWTFLVRESLSQPGDFVLSVLSDQPKAGPGSPLRVTHIKVMCEGGRYTVGGLETFDSLTDLVEHFKKTGIEEASGAFVYLRQPYYATRVNAADIENRVLELNKKQESEDTAKAGFWEEFESLQKQEVKNLHQRLEGQRPENKGKNRYKNIL--PFDHSRVILQ---GRDSNIPGSDYINANYIKNQLLGP--------DENAKTYIASQGC-LEATVNDFWQMAWQENSRVIVMTTRE-----------VEKGRNKCVPYWPEVGMQRAYGPYSVTNCGEHDTTEYKLRTLQVSPLDNGDLIREIWHYQYLSWP------DHGVPSEPGGVLSFLDQINQRQESLPHAGPIIVHCSAGIG------------RTGTIIVIDMLMENIST-KGLDCDIDI--QKT-----IQMVRAQRSGMVQTEAQYKFIYVAIAQFIETTKKKLEV---------LQSQKGQESEY------GNITYPPAMKNAHAKASRTSSKHKEDVYENLHTKNKREEKVKKQRSADKEKSKGSLKRK---------------------------------------------------------------------------------------------------------------------------------------------------------------------------------------------------------------
                     :..:|..|:..:|.   |..:|....       |.|.|:      ..|...|.|.:.|..||...:|.|:| ..|:|      |.|::.....|..:||     ..|..:......|.|..|..:..||....|   ||.......|.....:..|....|     |..|...||         .|||....|   |..............|:.::.|| |..||.........||.|  ::...|..: |:.:..|.:|.:.| |.||.:..|.        |.|.|..|:.  |..|....||   |:......:.|....| ..||..|        .|...||:..:.| :.|......::...:.|.:|..|.|.           ::.......||..|.|::           .:.|.||...|.|....|..|...|.|.......|.      .:|:..:...:..|..|...|:|.|.:....:...|...|            ..|...|..|.....:| .||...|.|  .||     ::.|.....||.....|.|.:.....|.:.....|:.|         :..|:....:.      .::|:|||  ....|.|.|:.....|.:.:.:....|.::.:::...|.......|..:                                                                                                                                                                                                               
QQVFQAPRRPGIGTVGKPIKLLANYFEVDIPKIDVYHYEVDIKPDKC-------PRRVNR------EVVEYMVQHFKPQIFGDRKPVYDGKKNIYTVTALPIGNERVDFEVTIPGEGKDR-----IFKVSIKWLAIVSWRMLHEALVSGQIPVPLESVQALDVAMRHLASMRYTPVGRSFFS-----PPEGYYHPL---------GGGREVWFG---FHQSVRPAMWKMMLNIDVSATAF-YKAQPVIEFMCEVLDIRN--IDEQPKPLT-DSQRVRFTKEIKGL-KVEVTHCGQM--------KRKYRVCNVTRRPASHQTFPLQLESGQTVECTVAQYFKQKY-NLQLKYPHLPCLQVGQEQKHTYLPLEVCNIVAGQRCIKKLTDNQTSTMIKATARSAPDRQEEISRLMKNASYNLDPYIQEFGIK-----------VKDDMTEVTGRVLPAPILQYGGRNRAIATPNQGVWDMRGKQFYNGIEIKVWAIACFAPQKQCREEVLKNFTDQLRKISKDAGMPIQGQPCFCKYAQGADSVEPMFRHLKNTYSGLQLIIVILPGKTPVYAEVKRVGDTLLGMATQCVQVKNVVKTSPQTLSNLCLKINVKLGGINNILVPHQRSAVFQQPVIFLGADVTHPPA--GDGKKPSITAVVGSMDAHPSRYCATVRVQRPRQEIIEDLSYMVRELLIQFYKSTRFKPTRIIFYRDGVPEGQLPQILHYELLAIRDACIKLEKDYQPGITYIVVQKRHHTRLFCADKNERIGKSGNIPAGTTVDTNITHPFEFDFYLCSHAGIQGTSRPSHYYVLWDDNRFTADELQILTYQLCHTYVRCTRSVSIPAPAYYARLVAFRARYHLVDKEHDSGEGSHISGQSNGRDPQALAKAVQVHQDTLRTMYFA


****** mixed


PDB ID: AF-P29350-F1-model-v4.A | Alignment (sequence identity: 6.4566%):
---------------------------------------------------------------------------------------[KPN*OPOL}$"%#%$""%$&}KON210142NPOOONO1202/4/NO3/23/4/33NNOM230NNN]31[}"$%"!%$$$%OONK03OPON}//]Z]22Z][}ONNNOPN+ONOM}$$%#%$""%#%}ONN210/43NLNONNO1/02/02332OMNNNN}0-4/23/3/113NN422KNNZ]}*]}"$%"!%%#%%$}/3OMNN[1/}Z^32}}[}^/388:!%%&!"%"%],]]}OONM]*$#$%%#%$"%%%:6:OLO]^7:9]^9::ONOOPNOOKZ}MOON4//LONPONOKNNNO2/3132/3OOLLNNOO][]22/12]}[Z:89!%%#$%##$%%]+^///1}}PO/3ON43][Y}--------}}}OKN13412NN22/2312333NNO23042------03/22LOONOLK43/232-----32LNNNOONYNNO$$$!"$#"%%!%%&%%$LNOM+}///3MNMN!$&$$$!!!!%#"#%%!$$%NLOM3/]!%%$!%#!&#OPNNMKO----}%#%$%#!$!#!#%#!%$$%%%"%!"%$%%$%%NONN]Y}}}}[[]][][][}^}}}]]]]]Y}]]Z]}]]]^]]]Y]]]^}[]]]]}]}}Z]^]-------------------------------------------------------------------------------------------------------------------------------------------------------------------------------------------------------------------------------------------------------------------------------------------------------------------------------------------------------------------------------------------------------------------------------------------------------------------------------------------------------------------------------------------------------------------------------------------------------------------
                                                                                       .|                                           |||    |||                                                                             |.| ...|||.|.|..| |.||       | .||                      |...|||..||             ..|.|           ||               |.||  ||                                                                                ..|.|.||                    ..|        ||.|.|.....||..|| ||.||    ..||      |||          |||.|     ||                                                  ||||.||                   |...|  .||    |..|||.|                    ..|||.||                                                                                                                                                                                                                                                                                                                                                                                                                                                                                                                                                                                                                                                                              
]]Y[][}^^}}Y}}Y}32/3001]213/3Y}]Y3/2323/3/3NOOM}&&!%&%!!%$#!%%#A@A=?NOP]}/2ONOO3/22KNMLNK-------------------------------------------NO3----4/3-----------------------------------------------------------------------------13/-}Y}NONOO^/13/-2/32-------01//2----------------------$&#"%%#"!$}-------------]Y}Y}-----------"%---------------$!%#--"%--------------------------------------------------------------------------------!##&%"#$--------------------#&}22/NP211}}NONN}]+ZNNN43/2-12133----2/421MN31103/----------3/212112][32--------------------------------------------------!!%###%-------------------!"]KP--OKOOON]}Z}%$%&!--------------------&#$%%!ON-----------------------------------------------------------03/3/NOMNOMO^324/13/2442MNOO21203LONN]2/312!#%$#%%%$]Z]LONNOL2103/}]:::]}2027:613/KMN34[Y]]Z}%%%$$$#!%#$[^}#$%&%%%!$&"#%%#}9:7]$$!%%#}Y3/]]][23/224/Z}[}Y032+NPOP1/1}N,ON(}]MPNO,MN,NY](OK21/11[[}:::[^%%!"%%#$%%"&%!$%%#}[}(]}]NM1132[]}8:9!%$##&%"%%$NNNL]0////0}}]}$!$#%!%&!$%$"Z}[[231/3!%%!!]}}$%$"$%"#"%!%!%"}}(]]/0KNOOP}868:]}//10213/2]}NMNONOO}2/21//22[OMON}^2112/4/3PNPO]YY]%"$$#!&%""!%#$%$$^[]NN4//124]}YNON%"$%!"%$%""#!&%##!%"OOON]}2/22///3OPO]}^011MO:::^(NONN,YNMN22/]NOKNONMO[31201}][}Y]}}}^}2322/023OOP[}#%%"%!"$$%"#ONNKPM}~}Y}Y}#$#$$#&"!##&#&$%"Y]]OOON}]NNOKNN]}]}^]$%#"#%#!]Y]::9LPN[}[[


****** hydrophobicity


PDB ID: AF-P29350-F1-model-v4.A | Alignment (sequence identity: 31.3585%):
----------------------------------------------------------2053245413314243114353043321253354443423130-50344-0340504----433423413334422313410433344430-1445433004143314234333453---3434233342431142434333210543134334----20130134434233333150340402243353303314324313410442443304423322031543332350422404450141444443-4432423234424314444044144514345344434453440--132-443500143543403334304---2430444113344424330234-3214230442342234443------500023354044-3544203333--------------403--245233--33303423---4443343415314033144341054034343133344303-------343-----330132144044544313423----3000423230-35333000042124---------------4033431424040---443042-05245332043--4243420302024204334441---------------4014344----3443---433403333224-----------424242353--33444---44034414344454440444532444434331454--------------------------------------------------------------------------------------------------------------------------------------------------------------------------------------------------------
                                                          ||..||.|..| |.||..||....||..|.|..||..||..|| ..||| |.||.||    .||.|     .|||     ||   |.|.|| ||    ||..||  ..|.|..|.||   |.|.|||          |||||    ||||.|.|    |..||.|..|||       ..||||.|           ||.|      |||  ||.||                 ||||.| |.|.|||.|| .||....||||.||||.|         .||.||.|.|.|..||  .|| |||    .|.|.|  ||||||   |||.|||   ||.|.||   || ||||.|.|       ||||      ..||||.|.||| |.||   |||              |||  ||.|||  .|||.|||   |||.||...|.|..|.||.|...|.|      .|||||||       |||     |.|..|..|.|.|||.|.|||    .|..|||||| |.|       |.||               |.||.|||..|.|   |.||.| |  ||.|  ||  .|.|||  |.|.|.||||.|.|               |||.|||    .|||   .|.|||.|||.|           .||||.|||  |...|   |||.||| |...||..|        |.||||  |.                                                                                                                                                                                                        
440242355330330343041124324040340403434040434423550454004320442434023-454303434440330321303445042403033434450240304312003352-----1442-----10---334030314----304214--022541232533303532233----------34333----431333540323244305322342-------21404032-----------3223------424--30042-----------------224014-05404443431343450523440431404---------0342342454350240355323443----231414--3343042302432444---3414143---34132140344-------444331314024002345204413444---3332042325323454440351244233414330442304044423403350132301433354520------23344303425344234304040320222234442544014423441540344232304343-------2224324324304322541443333141000013343303240--4503--4311322342--040440043334313412140404133044010344532024430021324034332343443303200332424335322305045354400441-332054110--------423433--5243350023543034341340143411205422041444343303300044544351222444450343340323330434034324242312342304333533433013444523244140133412433052353030323233251022525341044444334334033434354342124204044431532322


###########molecularFunction

###########cellularComponent


Chosen properties found among the candidates: cell cycle switching, mitotic to meiotic cell cycle,regulation of mitotic cell cycle,regulation of mitotic metaphase/anaphase transition,mitotic cell cycle,regulation of G1/S transition of mitotic cell cycle


The candidates: AF-Q8TBY0-F1-model-v4_A,AF-Q9UJX5-F1-model-v4_A,AF-P29350-F1-model-v4_A
