# Supplementary material for: Comparative structural insights and functional analysis for the distinct unbound states of Human AGO proteins
Source: Sci Rep. 2025 Mar 19;15:9432. doi: 10.1038/s41598-025-91849-5 (PMC11923369; doi:10.1038/s41598-025-91849-5)
Supplement: Supplementary file 24 — Supplementary Information 12. [file 41598_2025_91849_MOESM24_ESM.zip › 4KREp_A_mdwhole_AF4REF/go/4KREp_A_mitot_mitosis_7bedd80c00a949cdb7afa7a9f8f82984_common_interactions.tsv]

ID	Protein	CommonInteractor
3020292	P29350	O00148
3217724	Q9UL18	O00148
2642833	P29350	P19338
1268786	Q8TBY0	P19338
3217741	Q9UL18	P19338
3217741	Q9UL18	P19338
3461374	P29350	P24928
470869	Q9UL18	P24928
904066	Q9UL18	P24928
904068	Q9UL18	P24928
904070	Q9UL18	P24928
863099	Q9UJX5	P48431
3380718	Q9UL18	P48431
2643108	P29350	P48634
2815522	Q9UL18	P48634
3409984	Q9UJX5	Q13618
686587	Q9UL18	Q13618
751981	P29350	Q5PRF9
2815998	Q9UL18	Q5PRF9
3522731	Q9UJX5	Q6ZTA4
3524272	Q9UL18	Q6ZTA4
3203001	Q9UJX5	Q8IWT3
2747465	Q9UL18	Q8IWT3
2535671	Q9UJX5	Q8NDV7
691297	Q9UL18	Q8NDV7
724067	Q9UL18	Q8NDV7
724090	Q9UL18	Q8NDV7
835029	Q9UL18	Q8NDV7
941550	Q9UL18	Q8NDV7
942005	Q9UL18	Q8NDV7
2535664	Q9UL18	Q8NDV7
2816735	Q9UL18	Q8NDV7
3134248	Q9UL18	Q8NDV7
3347636	Q9UL18	Q8NDV7
2519652	Q9UJX5	Q92731
2519218	Q9UL18	Q92731
