# Supplementary material for: Comparative structural insights and functional analysis for the distinct unbound states of Human AGO proteins
Source: Sci Rep. 2025 Mar 19;15:9432. doi: 10.1038/s41598-025-91849-5 (PMC11923369; doi:10.1038/s41598-025-91849-5)
Supplement: Supplementary file 24 — Supplementary Information 12. [file 41598_2025_91849_MOESM24_ESM.zip › 4KREp_A_mdwhole_AF4REF/go/4KREp_A_mitot_mitosis_7bedd80c00a949cdb7afa7a9f8f82984_interactor_count.tsv]

CommonInteractor	Count
P19338	2
O00148	1
P24928	1
P48431	1
P48634	1
Q13618	1
Q5PRF9	1
Q6ZTA4	1
Q8IWT3	1
Q8NDV7	1
Q92731	1
