# Supplementary material for: Comparative structural insights and functional analysis for the distinct unbound states of Human AGO proteins
Source: Sci Rep. 2025 Mar 19;15:9432. doi: 10.1038/s41598-025-91849-5 (PMC11923369; doi:10.1038/s41598-025-91849-5)
Supplement: Supplementary file 24 — Supplementary Information 12. [file 41598_2025_91849_MOESM24_ESM.zip › 4KREp_A_mdwhole_AF4REF/go/4KREp_A_molecularFunction-go-aggregate.csv]

propertyName	coverage
metal ion binding	27
ATP binding	18
identical protein binding	10
RNA binding	10
zinc ion binding	7
GTPase activator activity	7
endoribonuclease activity	5
protein serine kinase activity	5
ubiquitin-protein transferase activity	4
RNA polymerase II cis-regulatory region sequence-specific DNA binding	4
DNA-binding transcription factor activity, RNA polymerase II-specific	4
phospholipase A1 activity	4
calcium-dependent phospholipid binding	4
calcium-dependent phospholipase A2 activity	4
calcium ion binding	4
protein serine/threonine kinase activity	4
actin binding	4
magnesium ion binding	4
single-stranded RNA binding	4
alpha-mannosidase activity	3
protein homodimerization activity	3
protein tyrosine phosphatase activity	3
ubiquitin protein ligase activity	3
ribosomal protein S6 kinase activity	3
mRNA binding	3
ATPase activity	3
protein kinase activity	3
phosphatidylinositol-4,5-bisphosphate binding	3
phospholipid binding	3
carbohydrate binding	3
miRNA binding	3
metalloaminopeptidase activity	3
double-stranded RNA binding	3
endopeptidase activity	3
peptide binding	3
DNA binding	2
hydrolase activity, hydrolyzing N-glycosyl compounds	2
adenylate cyclase binding	2
molecular adaptor activity	2
metallopeptidase activity	2
mannosyl-oligosaccharide 1,3-1,6-alpha-mannosidase activity	2
cell adhesion molecule binding	2
non-membrane spanning protein tyrosine phosphatase activity	2
aminopeptidase activity	2
threonine-tRNA ligase activity	2
tau-protein kinase activity	2
intracellular calcium activated chloride channel activity	2
chloride channel activity	2
tau protein binding	2
ubiquitin protein ligase binding	2
lysophospholipase activity	2
non-membrane spanning protein tyrosine kinase activity	2
SMAD binding	2
manganese ion binding	2
mRNA 3'-UTR binding	2
flavin adenine dinucleotide binding	2
N6-methyladenosine-containing RNA binding	2
phosphatidylinositol-4-phosphate binding	2
piRNA binding	2
signaling receptor binding	2
protein kinase binding	2
RNA helicase activity	2
GTP binding	2
histone kinase activity (H3-S10 specific)	1
phosphotyrosine residue binding	1
phosphorylation-dependent protein binding	1
DNA-directed DNA polymerase activity	1
protein-arginine omega-N symmetric methyltransferase activity	1
SH2 domain binding	1
SH3 domain binding	1
protein-arginine omega-N monomethyltransferase activity	1
phosphoprotein binding	1
cysteine-type endopeptidase inhibitor activity involved in apoptotic process	1
protein phosphatase binding	1
RNA polymerase II transcription regulatory region sequence-specific DNA binding	1
transforming growth factor beta-activated receptor activity	1
transforming growth factor beta receptor activity, type II	1
transmembrane receptor protein serine/threonine kinase activity	1
type I transforming growth factor beta receptor binding	1
type III transforming growth factor beta receptor binding	1
acetylglucosaminyltransferase activity	1
beta-1,3-galactosyl-O-glycosyl-glycoprotein beta-1,3-N-acetylglucosaminyltransferase activity	1
mRNA 5'-UTR binding	1
translation regulator activity	1
peptidase activity	1
single-stranded DNA binding	1
virus receptor activity	1
cysteine-type endopeptidase inhibitor activity	1
2 iron, 2 sulfur cluster binding	1
endopeptidase regulator activity	1
protein serine/threonine kinase binding	1
DNA-binding transcription repressor activity, RNA polymerase II-specific	1
transmembrane receptor protein tyrosine phosphatase activity	1
tRNA binding	1
FAD binding	1
iron ion binding	1
SUMO activating enzyme activity	1
small protein activating enzyme binding	1
disordered domain specific binding	1
protein heterodimerization activity	1
enzyme binding	1
ephrin receptor binding	1
neurexin family protein binding	1
growth factor receptor binding	1
phospholipase activator activity	1
phospholipase binding	1
protein tyrosine kinase activity	1
histone H3S28 kinase activity	1
scaffold protein binding	1
ion channel binding	1
type 5 metabotropic glutamate receptor binding	1
alpha-tubulin binding	1
SUMO binding	1
histone H2BS36 kinase activity	1
ribonuclease P activity	1
molybdenum ion binding	1
molybdopterin cofactor binding	1
histone methyltransferase activity (H4-R3 specific)	1
xanthine dehydrogenase activity	1
xanthine oxidase activity	1
alpha-1,6-mannosylglycoprotein 6-beta-N-acetylglucosaminyltransferase activity	1
[acetyl-CoA carboxylase] kinase activity	1
kinase activator activity	1
[hydroxymethylglutaryl-CoA reductase (NADPH)] kinase activity	1
AMP-activated protein kinase activity	1
ubiquitin-like protein conjugating enzyme binding	1
cAMP-dependent protein kinase activity	1
transferase activity	1
chromatin binding	1
transforming growth factor beta binding	1
actin filament binding	1
glycosaminoglycan binding	1
activin-activated receptor activity	1
methylcrotonoyl-CoA carboxylase activity	1
eukaryotic translation initiation factor 2alpha kinase activity	1
kinase activity	1
protein phosphatase regulator activity	1
syntaxin binding	1
receptor tyrosine kinase binding	1
structural molecule activity	1
acetylgalactosaminyltransferase activity	1
5-oxoprolinase (ATP-hydrolyzing) activity	1
RNA adenylyltransferase activity	1
protein serine/threonine/tyrosine kinase activity	1
exonuclease activity	1
chondroitin-glucuronate 5-epimerase activity	1
ligand-gated ion channel activity	1
NAD+ ADP-ribosyltransferase activity	1
biotin carboxylase activity	1
biotin binding	1
pseudouridine synthase activity	1
endoribonuclease activity, cleaving miRNA-paired mRNA	1
endoribonuclease activity, cleaving siRNA-paired mRNA	1
RNA 7-methylguanosine cap binding	1
siRNA binding	1
[methionine synthase] reductase activity	1
FMN binding	1
oxidoreductase activity, oxidizing metal ions, NAD or NADP as acceptor	1
interleukin-1, type II receptor binding	1
ubiquitin-dependent protein binding	1
interleukin-6 receptor binding	1
metalloexopeptidase activity	1
thyroid hormone receptor binding	1
vitamin D receptor binding	1
transcription coactivator activity	1
GTPase activity	1
NAD+ binding	1
protein ADP-ribosylase activity	1
nucleotidyltransferase activity	1
nuclear receptor activity	1
phosphatidylinositol-3,4,5-trisphosphate binding	1
phosphatidylinositol-3,4-bisphosphate binding	1
phosphatidylinositol-3,5-bisphosphate binding	1
phosphatidylinositol-3-phosphate binding	1
phosphatidylinositol-5-phosphate binding	1
DNA-binding transcription factor activity	1
steroid hormone receptor activity	1
unfolded protein binding	1
retinoic acid-responsive element binding	1
sequence-specific DNA binding	1
calcium-dependent cysteine-type endopeptidase activity	1
cysteine-type endopeptidase activity	1
MIT domain binding	1
activin binding	1
N-acyltransferase activity	1
protein folding chaperone	1
transcription corepressor activity	1
phosphatidylserine binding	1
RNA-dependent ATPase activity	1
helicase activity	1
phosphatidylinositol binding	1
metalloendopeptidase activity	1
mRNA cap binding complex binding	1
polysome binding	1
phosphoribosylformylglycinamidine synthase activity	1
heat shock protein binding	1
Arp2/3 complex binding	1
phosphatidyl phospholipase B activity	1
phospholipase A2 activity	1
ATP-dependent polydeoxyribonucleotide 5'-hydroxyl-kinase activity	1
polynucleotide 5'-hydroxyl-kinase activity	1
ATP-dependent protein folding chaperone	1
nucleotide binding	1
