# Supplementary material for: Comparative structural insights and functional analysis for the distinct unbound states of Human AGO proteins
Source: Sci Rep. 2025 Mar 19;15:9432. doi: 10.1038/s41598-025-91849-5 (PMC11923369; doi:10.1038/s41598-025-91849-5)
Supplement: Supplementary file 24 — Supplementary Information 12. [file 41598_2025_91849_MOESM24_ESM.zip › 4KREp_A_mdwhole_AF4REF/metrics/4KREp_A_b-phipsi.csv]

structureId	b-phipsi
AF-Q902F9-F1-model-v4_A	0.00016127501054
AF-Q9NRN7-F1-model-v4_A	0.0001730300067484
AF-P38117-F1-model-v4_A	0.000188336014809
AF-P61565-F1-model-v4_A	0.0002162086799721
AF-Q96BZ4-F1-model-v4_A	0.0002724587826976
AF-Q92979-F1-model-v4_A	0.0002930319334151
AF-P0DMS9-F1-model-v4_A	0.0003281199168346
medoid6-a1-s1_A	0.0003349220565231
AF-Q8TAP6-F1-model-v4_A	0.0003802029505623
AF-Q9Y2X0-F1-model-v4_A	0.0003830591833502
AF-P84022-F1-model-v4_A	0.000392464716379
AF-Q9UL18-F1-model-v4_A	0.0003939709503112
AF-Q9HCK5-F1-model-v4_A	0.0004163230240476
medoid22-a1-s1_A	0.000418971135161
medoid10-a1-s1_A	0.0004231342824872
AF-P59910-F1-model-v4_A	0.0004274977207783
AF-Q9NRJ5-F1-model-v4_A	0.0004368254237582
AF-Q96KB5-F1-model-v4_A	0.0004378276571426
AF-Q96HA8-F1-model-v4_A	0.0004493401999592
AF-P48553-F1-model-v4_A	0.0004680904010248
medoid4-a1-s1_A	0.0004731178809601
AF-P49005-F1-model-v4_A	0.000487405236194
medoid33-a1-s1_A	0.0004911074770211
AF-Q9H7Z6-F1-model-v4_A	0.000491930881352
AF-Q9Y6W3-F1-model-v4_A	0.0005048859904156
AF-Q8NHY0-F1-model-v4_A	0.0005105635558549
AF-Q8WZ82-F1-model-v4_A	0.0005114835842966
medoid2-a1-s2_A	0.0005222473446698
AF-P07992-F1-model-v4_A	0.0005522051460263
AF-P63132-F1-model-v4_A	0.0005606752834258
AF-P11150-F1-model-v4_A	0.0005666494315591
medoid23-a1-s1_A	0.0005754264928911
AF-P16885-F1-model-v4_A	0.0005764916827369
medoid1-a1-s1_A	0.0005912197725075
AF-P49641-F1-model-v4_A	0.0006140024653658
AF-Q8IUF8-F1-model-v4_A	0.0006149378904551
medoid3-a1-s2_A	0.0006179756091877
AF-Q9Y6F1-F1-model-v4_A	0.00062010393978
medoid14-a1-s1_A	0.00062464186789
AF-Q16706-F1-model-v4_A	0.0006309441763766
medoid5-a1-s2_A	0.0006327176921485
AF-P24046-F1-model-v4_A	0.0006404169946904
AF-Q9H9S5-F1-model-v4_A	0.0006494987056368
medoid15-a1-s1_A	0.0006742106765635
AF-Q86X67-F1-model-v4_A	0.0006789538826463
medoid13-a1-s1_A	0.0006864591803753
AF-Q96RU8-F1-model-v4_A	0.0006887650166153
medoid24-a1-s1_A	0.0006890809149013
AF-Q7Z4K8-F1-model-v4_A	0.000689617697657
AF-Q03154-F1-model-v4_A	0.0006906474495006
AF-Q9NSD9-F1-model-v4_A	0.0006922482798253
AF-Q8IX05-F1-model-v4_A	0.0006983882085702
AF-Q9BQ24-F1-model-v4_A	0.0007000143840476
medoid1-a1-s2_A	0.0007090192050734
medoid6-a1-s2_A	0.0007289633652597
AF-Q96RQ1-F1-model-v4_A	0.0007334585843306
medoid36-a1-s1_A	0.0007578021990296
AF-O14508-F1-model-v4_A	0.000765224735057
AF-Q9GZT8-F1-model-v4_A	0.0007659669805724
AF-Q53FT3-F1-model-v4_A	0.0007812566718388
AF-Q06203-F1-model-v4_A	0.0007847011730247
medoid0-a1-s2_A	0.0007904518175389
AF-Q6ZN28-F1-model-v4_A	0.0007933934922803
AF-Q8TBX8-F1-model-v4_A	0.0007952925657028
AF-Q96DA2-F1-model-v4_A	0.0007963224338163
AF-Q3LFD5-F1-model-v4_A	0.0007967853120587
AF-Q9UK97-F1-model-v4_A	0.0007969085334394
medoid17-a1-s1_A	0.0008049287063267
AF-Q04760-F1-model-v4_A	0.0008086845617578
AF-P37173-F1-model-v4_A	0.0008112932526835
medoid25-a1-s1_A	0.000821136568201
AF-Q9UBI4-F1-model-v4_A	0.0008276452030966
AF-P31751-F1-model-v4_A	0.0008326141792367
AF-Q9Y485-F4-model-v4_A	0.0008372473135519
AF-Q8N323-F1-model-v4_A	0.0008380652431836
AF-P57764-F1-model-v4_A	0.0008424222004779
medoid28-a1-s1_A	0.0008473147131944
AF-O94776-F1-model-v4_A	0.0008473838219313
AF-Q9Y2L5-F1-model-v4_A	0.0008514781601402
AF-Q96Q05-F1-model-v4_A	0.0008520581929965
AF-P10266-F1-model-v4_A	0.0008528240564299
AF-O60486-F1-model-v4_A	0.0008577405218243
AF-Q9NUJ1-F1-model-v4_A	0.0008617865038944
AF-Q9BZH6-F1-model-v4_A	0.000862654019149
AF-Q8IZF2-F1-model-v4_A	0.0008643590380774
medoid8-a1-s1_A	0.0008720901182031
AF-Q99988-F1-model-v4_A	0.000872637276915
AF-Q68DD2-F1-model-v4_A	0.0008731647376385
AF-Q9NYA1-F1-model-v4_A	0.0008745790030053
medoid26-a1-s1_A	0.0008838682495289
AF-O15031-F1-model-v4_A	0.0008849796901954
medoid9-a1-s1_A	0.0008968668936026
AF-O75223-F1-model-v4_A	0.0009093336011913
AF-Q86U90-F1-model-v4_A	0.0009094710156832
AF-O14832-F1-model-v4_A	0.0009113159300678
AF-Q9H8H0-F1-model-v4_A	0.0009128196228252
AF-P0C024-F1-model-v4_A	0.0009135699049495
AF-Q969Y0-F1-model-v4_A	0.0009308357572448
AF-Q9UKV8-F1-model-v4_A	0.0009358773473456
AF-Q13087-F1-model-v4_A	0.0009416308569623
medoid19-a1-s1_A	0.0009442604766095
AF-P50454-F1-model-v4_A	0.0009504595605916
medoid2-a1-s1_A	0.0009507887882011
AF-P59095-F1-model-v4_A	0.000951561403877
AF-Q15036-F1-model-v4_A	0.0009525378318475
AF-Q96MI6-F1-model-v4_A	0.0009586375548377
AF-Q8WXI8-F1-model-v4_A	0.0009589964859336
AF-Q9BZQ2-F1-model-v4_A	0.0009668923948145
AF-P34949-F1-model-v4_A	0.0009784568737996
AF-Q15796-F1-model-v4_A	0.0009787326748882
AF-Q8NFW8-F1-model-v4_A	0.000984663450954
AF-Q3MJ16-F1-model-v4_A	0.0009904599626414
AF-Q96PZ0-F1-model-v4_A	0.0010033442773642
AF-Q53FZ2-F1-model-v4_A	0.0010035877006849
medoid27-a1-s1_A	0.0010037141486273
medoid0-a1-s1_A	0.0010039510907028
AF-Q8NCR0-F1-model-v4_A	0.0010052987907019
AF-Q15822-F1-model-v4_A	0.0010057600688447
medoid4-a1-s2_A	0.0010219750803618
AF-Q9BQQ7-F1-model-v4_A	0.001023387303433
AF-Q8IUI8-F1-model-v4_A	0.0010264496818411
AF-Q9NQT4-F1-model-v4_A	0.0010274046944511
AF-Q9Y243-F1-model-v4_A	0.0010284113147602
medoid7-a1-s1_A	0.0010302097990515
AF-Q8TDJ6-F4-model-v4_A	0.0010446944524036
AF-Q9UMW8-F1-model-v4_A	0.0010482315084857
AF-Q9NY47-F1-model-v4_A	0.0010510921484529
medoid34-a1-s1_A	0.0010546782075829
medoid2-a1-s3_A	0.0010605671872583
AF-Q8TC57-F1-model-v4_A	0.0010636754570585
AF-Q96AY2-F1-model-v4_A	0.0010680310270853
AF-O00303-F1-model-v4_A	0.0010705758418368
AF-Q9H2S6-F1-model-v4_A	0.0010708046757995
AF-Q15437-F1-model-v4_A	0.0010888888443386
AF-P00492-F1-model-v4_A	0.0010950552529717
AF-Q9H9G7-F1-model-v4_A	0.0010968103034356
AF-Q99445-F1-model-v4_A	0.0010975097935928
AF-P63252-F1-model-v4_A	0.0011139312272574
AF-A3KMH1-F1-model-v4_A	0.001117505954201
medoid3-a1-s1_A	0.0011247151134697
AF-Q7Z4H8-F1-model-v4_A	0.0011290811263402
AF-P45381-F1-model-v4_A	0.0011341120975565
AF-Q16613-F1-model-v4_A	0.0011467014986553
AF-Q14181-F1-model-v4_A	0.0011475185954166
AF-P10600-F1-model-v4_A	0.0011546058739765
AF-Q9BRP7-F1-model-v4_A	0.0011570992680728
AF-Q9NQR4-F1-model-v4_A	0.0011596660468095
AF-P59826-F1-model-v4_A	0.0011642100342371
AF-Q8WZ19-F1-model-v4_A	0.0011749901846619
AF-Q9NVM4-F1-model-v4_A	0.0011842635574245
medoid21-a1-s1_A	0.0011945591696523
AF-Q63ZY6-F1-model-v4_A	0.0012037045483174
AF-Q9NW61-F1-model-v4_A	0.0012066173635511
AF-Q99717-F1-model-v4_A	0.0012075184030442
AF-Q99675-F1-model-v4_A	0.0012229434132146
AF-A0A5S8K742-F1-model-v4_A	0.0012254354574154
medoid16-a1-s1_A	0.0012257963187961
AF-Q5VYX0-F1-model-v4_A	0.0012329586846491
AF-P18621-F1-model-v4_A	0.0012345677272174
AF-O43776-F1-model-v4_A	0.0012429927087299
medoid18-a1-s1_A	0.0012503150594056
AF-Q9NRM6-F1-model-v4_A	0.0012521864698328
AF-P20340-F1-model-v4_A	0.0012580999562195
AF-Q96QS6-F1-model-v4_A	0.0012608222848102
AF-Q86XR7-F1-model-v4_A	0.0012658919456728
AF-Q08AH1-F1-model-v4_A	0.0012658981426802
AF-Q9NQ86-F1-model-v4_A	0.0012799909727992
AF-Q7Z3S7-F1-model-v4_A	0.0012822611877868
AF-Q9UBS4-F1-model-v4_A	0.0012841769643514
AF-Q86V97-F1-model-v4_A	0.0012854873772286
AF-Q8N8N7-F1-model-v4_A	0.0012974949095973
AF-P54578-F1-model-v4_A	0.0012978029408596
AF-Q6UW63-F1-model-v4_A	0.001312891591106
AF-Q9UMY4-F1-model-v4_A	0.0013273210163995
AF-Q5SWX8-F1-model-v4_A	0.0013288910952676
AF-Q9NQZ5-F1-model-v4_A	0.0013321336554975
AF-Q96B86-F1-model-v4_A	0.001333059792576
AF-P08833-F1-model-v4_A	0.0013357035341135
AF-Q12765-F1-model-v4_A	0.001336263746421
AF-Q8IV08-F1-model-v4_A	0.001336706919413
AF-P78508-F1-model-v4_A	0.0013382254414382
AF-P43308-F1-model-v4_A	0.001341905084948
AF-P08697-F1-model-v4_A	0.0013460798226337
AF-Q08257-F1-model-v4_A	0.0013479457279006
AF-O15524-F1-model-v4_A	0.0013498169390949
AF-Q7Z2X4-F1-model-v4_A	0.0013550566390504
AF-Q9NRW3-F1-model-v4_A	0.0013564371999976
AF-Q9UQG0-F1-model-v4_A	0.0013568373771373
medoid29-a1-s1_A	0.00137134381139
AF-O15033-F1-model-v4_A	0.0013731382547711
AF-Q2WGJ8-F1-model-v4_A	0.0013732753799578
AF-Q9NVS9-F1-model-v4_A	0.0013772833392121
AF-Q96SW2-F1-model-v4_A	0.001380460904456
medoid31-a1-s1_A	0.0013854006360177
AF-Q8N4Q0-F1-model-v4_A	0.0013915895656654
AF-P00403-F1-model-v4_A	0.0013921806385948
AF-Q8TC36-F1-model-v4_A	0.0013961032848704
AF-Q14764-F1-model-v4_A	0.0013983450099325
AF-Q9NPH2-F1-model-v4_A	0.0014003501233505
AF-Q7RTV5-F1-model-v4_A	0.0014039630289328
AF-Q8N8Q3-F1-model-v4_A	0.0014112421894802
AF-P0C866-F1-model-v4_A	0.0014142259699094
medoid37-a1-s1_A	0.0014215636659456
AF-Q5JT25-F1-model-v4_A	0.0014245005288508
AF-Q9H7B2-F1-model-v4_A	0.0014435632476328
AF-Q9BZM4-F1-model-v4_A	0.0014440143493159
AF-O43791-F1-model-v4_A	0.0014466300245695
medoid30-a1-s1_A	0.0014471819857849
AF-Q86XP0-F1-model-v4_A	0.0014517199230324
AF-Q9H0J9-F1-model-v4_A	0.001453696546952
AF-Q9UL63-F1-model-v4_A	0.0014548175009959
AF-Q15413-F3-model-v4_A	0.0014560023320545
AF-Q00973-F1-model-v4_A	0.0014608656967928
AF-P06340-F1-model-v4_A	0.001462123761564
AF-Q14654-F1-model-v4_A	0.0014623451875807
AF-P29597-F1-model-v4_A	0.0014625206698525
AF-O60928-F1-model-v4_A	0.0014752024273591
AF-A8MX76-F1-model-v4_A	0.0014757189454351
AF-Q9H2W6-F1-model-v4_A	0.0014776029225136
AF-P60983-F1-model-v4_A	0.0014863315511452
AF-P11926-F1-model-v4_A	0.001492111656586
AF-Q9Y2E5-F1-model-v4_A	0.0015051408209955
AF-P51164-F1-model-v4_A	0.0015056374662024
AF-Q9Y4D7-F1-model-v4_A	0.0015062708440062
AF-Q9Y6W8-F1-model-v4_A	0.0015193254196593
AF-Q9N2K0-F1-model-v4_A	0.001524871255154
AF-O14772-F1-model-v4_A	0.0015300064961811
AF-O60909-F1-model-v4_A	0.0015312042287712
AF-Q5W186-F1-model-v4_A	0.0015326924758166
AF-Q9HAV7-F1-model-v4_A	0.0015357043301032
AF-Q7Z392-F1-model-v4_A	0.0015374608818407
AF-Q6IPT4-F1-model-v4_A	0.0015398010132168
AF-P58335-F1-model-v4_A	0.00154062355089
AF-Q712K3-F1-model-v4_A	0.0015567493410368
AF-P61247-F1-model-v4_A	0.0015647071587011
AF-Q13287-F1-model-v4_A	0.0015697445961704
AF-Q01968-F1-model-v4_A	0.0015725679856914
AF-Q9NV88-F1-model-v4_A	0.0015727067093442
AF-P54289-F1-model-v4_A	0.0015753815563196
AF-Q9UHP7-F1-model-v4_A	0.0015796670706109
AF-Q8N5D0-F1-model-v4_A	0.0015843821471705
AF-Q8NHU2-F1-model-v4_A	0.0015867013177195
AF-Q14568-F1-model-v4_A	0.0015976142781864
AF-Q8N0S6-F1-model-v4_A	0.0015995330651212
AF-A8MV23-F1-model-v4_A	0.0016026023715774
AF-Q6UWF7-F1-model-v4_A	0.0016027990338043
AF-Q01459-F1-model-v4_A	0.0016029641101244
AF-P0C870-F1-model-v4_A	0.001603061148102
AF-Q7L5Y6-F1-model-v4_A	0.0016035060905673
AF-Q13253-F1-model-v4_A	0.0016078139039518
AF-P14868-F1-model-v4_A	0.0016115322615219
AF-Q8NG50-F1-model-v4_A	0.0016119106283231
AF-B6SEH9-F1-model-v4_A	0.0016120464964424
AF-Q9BY60-F1-model-v4_A	0.0016170436180935
AF-Q6NUN0-F1-model-v4_A	0.0016196932187986
AF-O15198-F1-model-v4_A	0.0016197673605504
AF-O95166-F1-model-v4_A	0.0016254654048367
AF-P22003-F1-model-v4_A	0.0016267994846092
AF-P0C869-F1-model-v4_A	0.0016297898363481
AF-Q7Z442-F1-model-v4_A	0.0016322202904087
AF-Q13939-F1-model-v4_A	0.0016338154086472
AF-Q15413-F4-model-v4_A	0.0016349743851132
AF-Q8TF42-F1-model-v4_A	0.0016364681796517
AF-Q96BJ3-F1-model-v4_A	0.0016389205776236
AF-Q9NTG7-F1-model-v4_A	0.0016468754525362
AF-P51148-F1-model-v4_A	0.0016494159746778
AF-Q15084-F1-model-v4_A	0.0016510373881859
AF-Q9NX77-F1-model-v4_A	0.0016517495687632
AF-Q8N1C3-F1-model-v4_A	0.0016524730543032
AF-Q6PI48-F1-model-v4_A	0.0016540018311298
AF-Q5VU97-F1-model-v4_A	0.001654845973346
AF-Q969V5-F1-model-v4_A	0.0016551649179617
AF-P63135-F1-model-v4_A	0.0016618194516485
AF-Q9NWT6-F1-model-v4_A	0.00166203151189
AF-A4D1E9-F1-model-v4_A	0.001662776356588
medoid5-a1-s1_A	0.0016654630168731
AF-Q9Y485-F3-model-v4_A	0.0016702981038646
AF-Q92519-F1-model-v4_A	0.0016712424191148
AF-Q6ZTN6-F1-model-v4_A	0.0016721359662489
AF-Q58FF7-F1-model-v4_A	0.0016759484809748
AF-P63136-F1-model-v4_A	0.0016767313933152
AF-Q5T011-F11-model-v4_A	0.0016801587770917
AF-Q96EW2-F1-model-v4_A	0.001681145811899
AF-P51580-F1-model-v4_A	0.0016815497879514
AF-Q9P2X3-F1-model-v4_A	0.0016874849012707
AF-P29144-F1-model-v4_A	0.0016890813003998
AF-Q8N4L1-F1-model-v4_A	0.0016992495895619
AF-Q9BTV5-F1-model-v4_A	0.0017006925204376
AF-Q9P2R7-F1-model-v4_A	0.0017024638788368
AF-Q02241-F1-model-v4_A	0.001706497462201
AF-Q14493-F1-model-v4_A	0.0017066231295748
AF-Q13049-F1-model-v4_A	0.0017094906354902
AF-Q8NBJ5-F1-model-v4_A	0.0017095760179326
AF-O15344-F1-model-v4_A	0.0017100925052768
AF-P61960-F1-model-v4_A	0.0017102111865821
AF-Q3ZCT8-F1-model-v4_A	0.001711605998008
AF-P61550-F1-model-v4_A	0.0017156487129065
AF-Q9UIW2-F1-model-v4_A	0.0017179690788484
AF-Q15436-F1-model-v4_A	0.0017287180700598
AF-Q14642-F1-model-v4_A	0.0017295234149228
AF-P20337-F1-model-v4_A	0.0017317461645714
AF-Q14451-F1-model-v4_A	0.0017355908300283
AF-P15813-F1-model-v4_A	0.0017397572749051
AF-Q9Y4K3-F1-model-v4_A	0.0017425661952972
AF-Q8IYK4-F1-model-v4_A	0.001748132322622
AF-P60484-F1-model-v4_A	0.0017482901740419
medoid32-a1-s1_A	0.0017523880448943
AF-Q13401-F1-model-v4_A	0.0017525219803704
AF-Q7L1V2-F1-model-v4_A	0.0017544915692848
medoid11-a1-s1_A	0.001757165415034
AF-Q9UBR1-F1-model-v4_A	0.0017621937660587
AF-Q8N5X7-F1-model-v4_A	0.001769797537544
AF-Q15904-F1-model-v4_A	0.0017714494319301
AF-Q6P7N7-F1-model-v4_A	0.0017726360354616
AF-Q9Y2L1-F1-model-v4_A	0.0017733227524385
AF-Q9Y234-F1-model-v4_A	0.0017763940444394
AF-O15160-F1-model-v4_A	0.0017862867815353
AF-Q9NVX7-F1-model-v4_A	0.0017883215878817
AF-Q8WXI4-F1-model-v4_A	0.0017894107308975
AF-P01266-F7-model-v4_A	0.001790023095351
AF-A2RUC4-F1-model-v4_A	0.0017912296545629
AF-Q04900-F1-model-v4_A	0.0017944364566813
AF-P05546-F1-model-v4_A	0.0017994206849067
AF-Q8IYM1-F1-model-v4_A	0.0018044042977438
AF-Q6GTS8-F1-model-v4_A	0.0018075095999672
AF-Q0VDF9-F1-model-v4_A	0.0018085991836958
AF-Q15283-F1-model-v4_A	0.0018090133378117
AF-Q96S99-F1-model-v4_A	0.0018097704551671
AF-P54317-F1-model-v4_A	0.00181725351209
AF-Q709C8-F13-model-v4_A	0.0018213113224626
AF-Q96FV2-F1-model-v4_A	0.0018222810581178
AF-Q8N7C7-F1-model-v4_A	0.0018274562933178
AF-Q12918-F1-model-v4_A	0.0018276574017823
AF-Q8N688-F1-model-v4_A	0.0018399259092746
AF-P18031-F1-model-v4_A	0.0018436426914708
AF-P26715-F1-model-v4_A	0.0018496927260745
AF-Q17RR3-F1-model-v4_A	0.0018505748873228
AF-Q8N0Z8-F1-model-v4_A	0.001851333815491
AF-P14867-F1-model-v4_A	0.0018533050296082
AF-Q8N9S9-F1-model-v4_A	0.0018545534216304
AF-Q96FL9-F1-model-v4_A	0.001866325360968
AF-Q96B02-F1-model-v4_A	0.0018728978631178
AF-O75953-F1-model-v4_A	0.0018757465293458
AF-Q6UW15-F1-model-v4_A	0.00187813953109
AF-Q15413-F2-model-v4_A	0.0018788771274133
AF-Q9BV79-F1-model-v4_A	0.0018795969432698
AF-Q8NA66-F1-model-v4_A	0.0018825122510286
AF-Q9NV96-F1-model-v4_A	0.0018846702072943
AF-Q96DV4-F1-model-v4_A	0.0018860780702589
AF-Q86VX9-F1-model-v4_A	0.0018887647044862
AF-Q9UJV3-F1-model-v4_A	0.001889553339309
AF-Q9NZW5-F1-model-v4_A	0.0018906721873626
AF-P80217-F1-model-v4_A	0.0018921320173297
AF-A0A087X1L8-F1-model-v4_A	0.0018926882044061
AF-P28067-F1-model-v4_A	0.0018929440023906
AF-Q15024-F1-model-v4_A	0.0018992138882677
AF-Q53H47-F1-model-v4_A	0.0019017904670279
AF-Q96DM3-F1-model-v4_A	0.0019095631559888
AF-Q8NI77-F1-model-v4_A	0.0019103938011925
AF-Q93070-F1-model-v4_A	0.0019129790960114
AF-Q96K17-F1-model-v4_A	0.0019155138836053
AF-Q70Z44-F1-model-v4_A	0.0019186437518231
AF-Q70CQ1-F1-model-v4_A	0.0019260303282109
AF-Q9H813-F1-model-v4_A	0.0019266254083292
AF-Q6UWM5-F1-model-v4_A	0.0019410277133101
AF-P26196-F1-model-v4_A	0.0019515479952956
AF-P62068-F1-model-v4_A	0.0019566448779951
AF-Q01638-F1-model-v4_A	0.0019601776042082
AF-Q6PCB6-F1-model-v4_A	0.0019601931630409
AF-Q86UV5-F1-model-v4_A	0.0019604117079728
AF-Q9NR21-F1-model-v4_A	0.0019634520064128
AF-Q7Z7L1-F1-model-v4_A	0.0019653684802674
AF-Q6IA17-F1-model-v4_A	0.0019712355871708
AF-Q6IE38-F1-model-v4_A	0.001978369249309
AF-Q8NFV4-F1-model-v4_A	0.0019816670245191
AF-Q6ZNX1-F1-model-v4_A	0.0019821695884713
AF-Q9Y2Z9-F1-model-v4_A	0.0019822915553574
AF-Q969L4-F1-model-v4_A	0.0019825458776963
AF-Q8WTX7-F1-model-v4_A	0.0019875072855555
AF-Q86Y78-F1-model-v4_A	0.0019903255317998
AF-Q9NY72-F1-model-v4_A	0.0019944185862552
AF-Q6UWY5-F1-model-v4_A	0.0019954470911321
AF-Q96HD9-F1-model-v4_A	0.0019955791351262
AF-A6NFU8-F1-model-v4_A	0.002004493573123
AF-Q9ULM6-F1-model-v4_A	0.0020050317484563
AF-P14920-F1-model-v4_A	0.0020178813023435
AF-Q14964-F1-model-v4_A	0.0020182895613517
AF-P55058-F1-model-v4_A	0.0020239081228637
AF-Q9UQB9-F1-model-v4_A	0.0020277350718688
AF-Q9NZS2-F1-model-v4_A	0.0020319107744198
medoid35-a1-s1_A	0.0020321458124831
AF-A2RUS2-F1-model-v4_A	0.0020344339797151
AF-Q9Y5Q8-F1-model-v4_A	0.0020356267778759
AF-Q6ZNW5-F1-model-v4_A	0.0020437323022471
AF-Q15013-F1-model-v4_A	0.0020482209115007
AF-P0C2Y1-F1-model-v4_A	0.002055946326014
AF-Q9NUQ7-F1-model-v4_A	0.0020591594738532
AF-Q86TL0-F1-model-v4_A	0.0020593778143466
AF-P31321-F1-model-v4_A	0.0020655598066982
AF-Q13572-F1-model-v4_A	0.0020731200607769
AF-P29965-F1-model-v4_A	0.0020739094702659
AF-Q13686-F1-model-v4_A	0.0020741796061842
AF-P20848-F1-model-v4_A	0.0020754923229023
AF-Q96M94-F1-model-v4_A	0.0020811366549055
AF-P16422-F1-model-v4_A	0.0020826054119466
AF-Q8WYQ4-F1-model-v4_A	0.0020853082283871
AF-O77932-F1-model-v4_A	0.0020904629797232
AF-Q9NRN5-F1-model-v4_A	0.0020905304917521
AF-O00154-F1-model-v4_A	0.0020955264578769
AF-O75629-F1-model-v4_A	0.0020974077318352
AF-P07237-F1-model-v4_A	0.0020980452693278
AF-O75594-F1-model-v4_A	0.0021010985223396
AF-P0C7P4-F1-model-v4_A	0.0021026709315617
AF-Q9GZY0-F1-model-v4_A	0.0021039207657192
AF-Q9P0J1-F1-model-v4_A	0.0021068194303458
AF-Q9NRJ3-F1-model-v4_A	0.0021152937225795
AF-Q7Z444-F1-model-v4_A	0.0021170730397536
AF-Q08AH3-F1-model-v4_A	0.0021237896159939
AF-Q2NL82-F1-model-v4_A	0.0021246002132265
AF-P62910-F1-model-v4_A	0.0021282933385323
AF-P57075-F1-model-v4_A	0.0021291123257001
AF-Q9UBP9-F1-model-v4_A	0.002129939125503
AF-P01920-F1-model-v4_A	0.002131575110338
AF-Q9ULZ2-F1-model-v4_A	0.00213880550789
AF-O95944-F1-model-v4_A	0.0021449124696616
AF-Q15040-F1-model-v4_A	0.0021449573554652
AF-O00534-F1-model-v4_A	0.0021556842994844
AF-Q8WVZ9-F1-model-v4_A	0.0021562671494036
AF-Q9H5U6-F1-model-v4_A	0.0021582251049549
AF-P04818-F1-model-v4_A	0.0021592674545714
AF-Q8IV20-F1-model-v4_A	0.0021597091273277
AF-Q8NG06-F1-model-v4_A	0.0021708770683781
AF-P28476-F1-model-v4_A	0.0021736848836224
AF-Q15797-F1-model-v4_A	0.0021842285301703
AF-Q92637-F1-model-v4_A	0.002192637394905
AF-P51178-F1-model-v4_A	0.0021956461675126
AF-Q8IXQ6-F1-model-v4_A	0.002197328981017
AF-Q9QC07-F1-model-v4_A	0.002198551966187
AF-P20339-F1-model-v4_A	0.0022009802014398
AF-Q6ZMU1-F1-model-v4_A	0.0022017683268268
AF-Q4W4Y0-F1-model-v4_A	0.0022018962470409
AF-Q8NAB2-F1-model-v4_A	0.0022028644699512
AF-Q6GPH4-F1-model-v4_A	0.0022061147192744
AF-Q9H0H3-F1-model-v4_A	0.0022064111287365
AF-P01011-F1-model-v4_A	0.0022071454090385
AF-O43692-F1-model-v4_A	0.002209626353345
AF-P08865-F1-model-v4_A	0.0022105118875212
AF-Q14623-F1-model-v4_A	0.0022143624311268
AF-Q8WZA1-F1-model-v4_A	0.0022144587124245
AF-P51784-F1-model-v4_A	0.0022209627472972
AF-P20336-F1-model-v4_A	0.0022278247359014
AF-O00762-F1-model-v4_A	0.0022282937851839
medoid0-a1-s3_A	0.0022328474397226
AF-Q9ULY5-F1-model-v4_A	0.0022338969902401
AF-Q14689-F1-model-v4_A	0.0022343867082629
AF-O43304-F1-model-v4_A	0.0022353646646281
AF-P01903-F1-model-v4_A	0.0022357020834188
AF-Q5JSS6-F1-model-v4_A	0.0022381099156761
AF-O75354-F1-model-v4_A	0.0022393065222947
AF-Q9Y615-F1-model-v4_A	0.0022401809821182
AF-Q9Y5X9-F1-model-v4_A	0.0022413707287872
AF-P06730-F1-model-v4_A	0.0022414575892999
AF-O95619-F1-model-v4_A	0.0022462569665619
AF-P05538-F1-model-v4_A	0.0022514365621178
AF-A4UGR9-F3-model-v4_A	0.0022521263888063
AF-Q9Y485-F2-model-v4_A	0.0022546357366025
AF-P59052-F1-model-v4_A	0.0022637800690584
AF-Q86YV9-F1-model-v4_A	0.0022645106290892
AF-Q9BYG3-F1-model-v4_A	0.0022668187069381
AF-Q49A17-F1-model-v4_A	0.0022678479965427
AF-A6NNL5-F1-model-v4_A	0.0022696330225529
AF-Q5T011-F1-model-v4_A	0.0022712652922061
AF-Q96KD3-F1-model-v4_A	0.0022733720890933
AF-P11908-F1-model-v4_A	0.0022734587705786
AF-Q86UX7-F1-model-v4_A	0.0022749654469114
AF-Q9BXM9-F1-model-v4_A	0.0022826185063349
AF-P62820-F1-model-v4_A	0.0022863937866996
AF-Q9UL26-F1-model-v4_A	0.0022947734662935
AF-Q92730-F1-model-v4_A	0.0023020233138159
AF-Q6XZB0-F1-model-v4_A	0.0023045765688743
AF-Q3I5F7-F1-model-v4_A	0.0023063355644289
AF-Q13045-F1-model-v4_A	0.0023064793405853
AF-P04843-F1-model-v4_A	0.0023096750740507
AF-O75715-F1-model-v4_A	0.0023131582149933
AF-Q0VG06-F1-model-v4_A	0.0023139490496854
AF-Q9UJG1-F1-model-v4_A	0.002317928488871
AF-Q9UK99-F1-model-v4_A	0.0023217784300449
AF-Q96E17-F1-model-v4_A	0.0023239300823585
AF-Q9UK55-F1-model-v4_A	0.0023272288168673
AF-Q8IZS8-F1-model-v4_A	0.0023345433419742
AF-Q96LI5-F1-model-v4_A	0.0023459844012121
AF-Q9P2N7-F1-model-v4_A	0.0023482378892951
AF-Q9NXB0-F1-model-v4_A	0.0023505749015915
AF-Q8TAT6-F1-model-v4_A	0.0023509640977818
AF-Q96DE9-F1-model-v4_A	0.0023517097832256
AF-Q9BZG8-F1-model-v4_A	0.0023521603835377
AF-Q9Y2F9-F1-model-v4_A	0.0023522500501069
AF-Q96IZ6-F1-model-v4_A	0.0023583351062634
AF-Q8N6R0-F1-model-v4_A	0.0023649442166573
AF-Q08881-F1-model-v4_A	0.0023674488962762
AF-Q12756-F1-model-v4_A	0.0023695195690714
AF-Q8N183-F1-model-v4_A	0.0023787845589214
AF-P21108-F1-model-v4_A	0.0023796439093691
AF-P20036-F1-model-v4_A	0.0023808448154442
AF-A0A0G2JMH6-F1-model-v4_A	0.0023825294248137
AF-Q7Z3Z4-F1-model-v4_A	0.0023840053768281
AF-P50453-F1-model-v4_A	0.0024015672907218
AF-Q13636-F1-model-v4_A	0.0024059832441709
AF-Q9NR19-F1-model-v4_A	0.0024081802273423
AF-P63133-F1-model-v4_A	0.0024108822072882
AF-Q9BPZ7-F1-model-v4_A	0.002411916905071
AF-Q4G0X4-F1-model-v4_A	0.0024121216840457
AF-P13693-F1-model-v4_A	0.0024131760703479
AF-P16442-F1-model-v4_A	0.002417989411743
AF-Q3LIE5-F1-model-v4_A	0.0024252171760252
AF-Q6DHV5-F1-model-v4_A	0.002429045833057
AF-Q8WW27-F1-model-v4_A	0.0024307209991631
AF-Q9H091-F1-model-v4_A	0.0024343011445228
AF-Q9H9P8-F1-model-v4_A	0.0024353324540238
AF-Q8TAA1-F1-model-v4_A	0.0024359963280257
AF-P28068-F1-model-v4_A	0.0024374497320406
AF-Q5TEU4-F1-model-v4_A	0.0024405163307451
AF-Q8N614-F1-model-v4_A	0.002443296094213
AF-P54687-F1-model-v4_A	0.0024438277221482
AF-Q68D06-F1-model-v4_A	0.0024490683600534
AF-Q9P1W9-F1-model-v4_A	0.0024491833887129
AF-Q6DRA6-F1-model-v4_A	0.0024500297651101
AF-Q9Y2P4-F1-model-v4_A	0.0024520296744197
AF-Q9UJX5-F1-model-v4_A	0.0024622330964529
AF-Q8IYS2-F1-model-v4_A	0.0024627430075199
AF-O75592-F7-model-v4_A	0.0024654054209592
AF-Q5TA45-F1-model-v4_A	0.0024659855306098
AF-Q9Y4E6-F1-model-v4_A	0.0024661629337187
AF-A4D0V7-F1-model-v4_A	0.0024687286499066
AF-Q3MIR4-F1-model-v4_A	0.0024693556398013
AF-Q96AQ7-F1-model-v4_A	0.002474826047601
AF-Q9UQ80-F1-model-v4_A	0.0024749891416562
AF-Q8NC26-F1-model-v4_A	0.0024777770149246
AF-Q16586-F1-model-v4_A	0.0024798017602696
AF-Q8TCB7-F1-model-v4_A	0.0024808923771354
AF-Q96AH8-F1-model-v4_A	0.0024888143140915
AF-P06858-F1-model-v4_A	0.002492814070924
AF-O75879-F1-model-v4_A	0.0024952766576994
AF-Q7Z6J9-F1-model-v4_A	0.0024972426103892
AF-Q8TEA1-F1-model-v4_A	0.0024988182338333
medoid20-a1-s1_A	0.0024992016771036
AF-Q8WTX9-F1-model-v4_A	0.0025092637750943
AF-Q6IQ16-F1-model-v4_A	0.0025107943694836
AF-P30101-F1-model-v4_A	0.0025143752645367
AF-P04440-F1-model-v4_A	0.0025166708191456
AF-Q9H0K6-F1-model-v4_A	0.0025178277697139
AF-Q9BUK6-F1-model-v4_A	0.0025216566126904
AF-Q9BQ52-F1-model-v4_A	0.0025254595854174
AF-P0C7V7-F1-model-v4_A	0.0025289137390902
AF-Q07444-F1-model-v4_A	0.0025328680734887
AF-Q6QN14-F1-model-v4_A	0.0025342343437221
AF-P55157-F1-model-v4_A	0.0025356654902166
AF-P16233-F1-model-v4_A	0.0025359122466883
AF-P05543-F1-model-v4_A	0.0025377928653072
AF-Q96DP5-F1-model-v4_A	0.0025391126548437
AF-P50591-F1-model-v4_A	0.0025449191578566
AF-Q8NDG6-F1-model-v4_A	0.0025518383455817
AF-Q8N6T0-F1-model-v4_A	0.0025531645550393
AF-Q53G44-F1-model-v4_A	0.0025535159901881
AF-Q86WH2-F1-model-v4_A	0.0025651145995749
AF-P04406-F1-model-v4_A	0.0025673112206444
AF-Q08AF3-F1-model-v4_A	0.0025686984228266
AF-Q6IPR3-F1-model-v4_A	0.0025715138042
AF-Q9BUZ4-F1-model-v4_A	0.0025729393574033
AF-P01266-F8-model-v4_A	0.0025735565051834
AF-Q9Y6X5-F1-model-v4_A	0.0025779279241936
AF-P51805-F1-model-v4_A	0.0025857614039337
AF-Q14602-F1-model-v4_A	0.0025890375932231
AF-Q9NXC5-F1-model-v4_A	0.0025898301216718
AF-P0DPD7-F1-model-v4_A	0.0025901332490808
AF-Q9H900-F1-model-v4_A	0.002592412829361
AF-Q9H867-F1-model-v4_A	0.0025929289307167
AF-Q9BPW8-F1-model-v4_A	0.0025944273596268
AF-P01850-F1-model-v4_A	0.0025971285260705
AF-P01906-F1-model-v4_A	0.0025974707042979
AF-P23458-F1-model-v4_A	0.0026021073608677
AF-Q07699-F1-model-v4_A	0.0026031246436306
AF-Q9NTG1-F1-model-v4_A	0.0026036902653279
AF-P11230-F1-model-v4_A	0.0026074206440944
AF-O14682-F1-model-v4_A	0.0026111443874265
AF-A4UGR9-F2-model-v4_A	0.0026245138996733
AF-Q9UHY1-F1-model-v4_A	0.0026254765897425
AF-O94805-F1-model-v4_A	0.0026259591520309
AF-Q13156-F1-model-v4_A	0.0026272123465425
AF-O95868-F1-model-v4_A	0.0026307521713578
AF-Q8N4A0-F1-model-v4_A	0.0026311287003657
AF-Q06830-F1-model-v4_A	0.0026312314251787
AF-Q9BTE3-F1-model-v4_A	0.0026316730524679
AF-Q9Y6N5-F1-model-v4_A	0.0026331319096516
AF-Q86UN6-F1-model-v4_A	0.0026343210585916
AF-Q9Y263-F1-model-v4_A	0.002640695107058
AF-P37023-F1-model-v4_A	0.0026522267933365
AF-Q96L21-F1-model-v4_A	0.002652969953104
AF-P08397-F1-model-v4_A	0.0026564626462426
AF-Q14442-F1-model-v4_A	0.0026607519469859
AF-P01266-F5-model-v4_A	0.0026646866750974
medoid4-a1-s3_A	0.0026661479879058
AF-Q13404-F1-model-v4_A	0.0026708874629768
AF-Q86V88-F1-model-v4_A	0.0026713990860629
AF-Q9C0B6-F1-model-v4_A	0.0026748604684328
AF-O75343-F1-model-v4_A	0.0026750960070105
AF-P50452-F1-model-v4_A	0.0026845831111134
AF-Q8NC69-F1-model-v4_A	0.0026869229638143
AF-B7ZC32-F1-model-v4_A	0.0026916191385764
AF-Q9BZE2-F1-model-v4_A	0.0026970144291686
AF-Q9BQI4-F1-model-v4_A	0.0026978533188538
AF-O75426-F1-model-v4_A	0.0026990040741505
AF-P51170-F1-model-v4_A	0.0026990153562971
AF-Q96IU4-F1-model-v4_A	0.0027025688983864
AF-P55084-F1-model-v4_A	0.0027033392144674
AF-Q99489-F1-model-v4_A	0.0027058682978485
AF-O75830-F1-model-v4_A	0.0027075376660828
AF-Q02083-F1-model-v4_A	0.0027100853857044
AF-O75936-F1-model-v4_A	0.002713442292154
AF-O95744-F1-model-v4_A	0.0027145424299904
AF-P60891-F1-model-v4_A	0.0027223606650542
AF-Q7Z4G4-F1-model-v4_A	0.0027233848656091
AF-Q8N428-F1-model-v4_A	0.0027267696959195
AF-Q96NJ5-F1-model-v4_A	0.0027353300847451
AF-Q9HCM2-F1-model-v4_A	0.0027358912399274
AF-Q9BQD7-F1-model-v4_A	0.0027365165555236
AF-Q9BU02-F1-model-v4_A	0.002737751859503
AF-Q9NUL5-F1-model-v4_A	0.0027400607564275
medoid3-a1-s3_A	0.0027481847140552
AF-P07741-F1-model-v4_A	0.0027552701618745
AF-Q9ULA0-F1-model-v4_A	0.0027597879239936
AF-O75592-F6-model-v4_A	0.0027599290547265
AF-Q709C8-F12-model-v4_A	0.0027614137456494
AF-Q13445-F1-model-v4_A	0.0027675277997546
AF-Q96PZ2-F1-model-v4_A	0.0027689110563137
AF-O95867-F1-model-v4_A	0.0027701424511711
AF-Q9H5I1-F1-model-v4_A	0.0027760224324616
AF-O60487-F1-model-v4_A	0.0027777580270892
AF-Q5GAN3-F1-model-v4_A	0.0027818375412158
AF-Q9NXP7-F1-model-v4_A	0.002783551026683
AF-Q3KRA6-F1-model-v4_A	0.002785609662827
AF-Q96AK3-F1-model-v4_A	0.0027875455912356
AF-O75689-F1-model-v4_A	0.0027914002383474
AF-P20783-F1-model-v4_A	0.0027914240270641
AF-O43374-F1-model-v4_A	0.0027915641782217
AF-Q8N8L6-F1-model-v4_A	0.0027918489331082
AF-Q6STE5-F1-model-v4_A	0.0027935177886453
AF-P43681-F1-model-v4_A	0.0027935301398908
AF-Q9NXH9-F1-model-v4_A	0.0027947535926024
AF-Q6P050-F1-model-v4_A	0.002795040289041
AF-Q8TDJ6-F3-model-v4_A	0.00279568249125
AF-Q6P9G0-F1-model-v4_A	0.0027998597916039
AF-Q6NSJ0-F1-model-v4_A	0.0028006554903862
AF-C9J798-F1-model-v4_A	0.0028063897379396
AF-Q9NWL6-F1-model-v4_A	0.0028068914682233
AF-Q6UXB1-F1-model-v4_A	0.0028078431697527
AF-P14222-F1-model-v4_A	0.0028094317743991
AF-Q6IEE8-F1-model-v4_A	0.0028100787109895
AF-Q8NHR7-F1-model-v4_A	0.0028115158941306
AF-Q96FN9-F1-model-v4_A	0.0028116227491548
AF-Q86X45-F1-model-v4_A	0.0028125473421003
medoid12-a1-s1_A	0.0028132883630723
AF-Q12965-F1-model-v4_A	0.0028142066240833
AF-Q53QZ3-F1-model-v4_A	0.0028174893533203
AF-Q9UH90-F1-model-v4_A	0.0028200568146105
AF-Q13405-F1-model-v4_A	0.0028263103798534
AF-P55039-F1-model-v4_A	0.0028279742566804
AF-Q9P2J9-F1-model-v4_A	0.0028294605765296
AF-Q15111-F1-model-v4_A	0.0028313253151687
AF-Q9NQH7-F1-model-v4_A	0.00283240818145
AF-O95972-F1-model-v4_A	0.0028347283341906
AF-Q99567-F1-model-v4_A	0.0028356775737007
AF-A0A1W2PN81-F1-model-v4_A	0.0028356870092969
AF-P23528-F1-model-v4_A	0.0028386847326049
AF-Q96C86-F1-model-v4_A	0.0028459945540991
AF-Q6ICH7-F1-model-v4_A	0.0028473928796229
AF-P19878-F1-model-v4_A	0.0028475518145277
AF-P01112-F1-model-v4_A	0.0028489164131459
AF-A0A096LPK6-F1-model-v4_A	0.0028497911868392
AF-Q9H477-F1-model-v4_A	0.0028528728280162
AF-Q92736-F3-model-v4_A	0.0028563144382059
AF-Q9H2K0-F1-model-v4_A	0.002857492115295
AF-P62253-F1-model-v4_A	0.0028574964353642
AF-Q7Z624-F1-model-v4_A	0.0028576921272027
AF-O14939-F1-model-v4_A	0.0028594588163928
AF-O75072-F1-model-v4_A	0.002861457054089
AF-Q96DL1-F1-model-v4_A	0.0028628947196921
AF-P56282-F1-model-v4_A	0.0028629989345198
AF-Q96DX4-F1-model-v4_A	0.0028696243650611
AF-P49184-F1-model-v4_A	0.002872562728245
AF-Q93009-F1-model-v4_A	0.002874725139466
AF-Q96LD4-F1-model-v4_A	0.0028804590044627
AF-Q6L8Q7-F1-model-v4_A	0.0028858021560654
AF-Q96RL7-F10-model-v4_A	0.0028880632534928
AF-Q92736-F4-model-v4_A	0.0028913739233483
AF-Q5T2T1-F1-model-v4_A	0.0028929152572814
AF-Q99487-F1-model-v4_A	0.0028933551621629
AF-P26022-F1-model-v4_A	0.002897048832561
AF-Q52LC2-F1-model-v4_A	0.0028972903417026
AF-O43736-F1-model-v4_A	0.0029002714661574
AF-O95059-F1-model-v4_A	0.0029017339904057
AF-P21854-F1-model-v4_A	0.0029032203364912
AF-Q2NL67-F1-model-v4_A	0.0029049160176611
AF-Q9NTJ4-F1-model-v4_A	0.002908421845265
AF-Q9NXG6-F1-model-v4_A	0.0029090610974159
AF-Q14566-F1-model-v4_A	0.0029092953635679
AF-O14638-F1-model-v4_A	0.002915661997751
AF-Q15046-F1-model-v4_A	0.0029192550815156
AF-Q7Z7G8-F15-model-v4_A	0.0029194211794512
AF-Q9ULI1-F1-model-v4_A	0.0029231693390102
AF-Q9UKF6-F1-model-v4_A	0.002927938109243
AF-A0A3B3IRV3-F1-model-v4_A	0.0029316173893115
AF-Q7L3T8-F1-model-v4_A	0.0029320121141977
AF-Q9BXB4-F1-model-v4_A	0.0029337435105556
AF-Q9C0J1-F1-model-v4_A	0.0029351880226832
AF-Q16553-F1-model-v4_A	0.0029391487692155
AF-Q8WXA8-F1-model-v4_A	0.0029399593285408
AF-Q8N3R9-F1-model-v4_A	0.0029427270491008
AF-Q9ULX7-F1-model-v4_A	0.0029472365340612
AF-P60981-F1-model-v4_A	0.0029583734834091
AF-P28066-F1-model-v4_A	0.0029586493148269
AF-P78356-F1-model-v4_A	0.00295940868343
AF-A6NEC2-F1-model-v4_A	0.0029595834187555
AF-O95976-F1-model-v4_A	0.0029600414463086
AF-Q99661-F1-model-v4_A	0.0029606563141284
AF-Q14258-F1-model-v4_A	0.0029622996642694
AF-Q9UET6-F1-model-v4_A	0.0029626922167209
AF-Q14507-F1-model-v4_A	0.00296689170613
AF-P35237-F1-model-v4_A	0.0029739418665313
AF-Q9H3Y6-F1-model-v4_A	0.0029766211066722
AF-P63000-F1-model-v4_A	0.0029789708081987
AF-Q9Y6I4-F1-model-v4_A	0.0029836308011201
AF-Q2M385-F1-model-v4_A	0.0029838924850189
AF-Q6ZNA5-F1-model-v4_A	0.0029860288867343
AF-Q5T8I9-F1-model-v4_A	0.0029913813502417
AF-Q96M93-F1-model-v4_A	0.002991907666515
AF-O43396-F1-model-v4_A	0.0029927904123555
AF-P53350-F1-model-v4_A	0.0029957324325265
AF-O14744-F1-model-v4_A	0.0029988438214645
AF-Q5THJ4-F1-model-v4_A	0.0029992209730084
AF-Q8N4B1-F1-model-v4_A	0.0029992737878938
AF-P17540-F1-model-v4_A	0.0030105852448044
AF-Q9NUW8-F1-model-v4_A	0.003015379731332
AF-Q9BQ08-F1-model-v4_A	0.0030179216533076
AF-P0C264-F1-model-v4_A	0.0030199842468004
AF-Q9UBM8-F1-model-v4_A	0.0030201579551102
AF-Q06124-F1-model-v4_A	0.0030221805021547
AF-P29622-F1-model-v4_A	0.0030223986988957
AF-Q8NC01-F1-model-v4_A	0.0030255354088284
AF-Q76B58-F1-model-v4_A	0.0030269505012635
AF-Q08380-F1-model-v4_A	0.0030281985893962
AF-P36955-F1-model-v4_A	0.0030294650812215
AF-P16435-F1-model-v4_A	0.0030351416759065
AF-Q96HM7-F1-model-v4_A	0.003052203821162
AF-Q5TDP6-F1-model-v4_A	0.0030556845337681
AF-Q9P299-F1-model-v4_A	0.0030557632119324
AF-Q9H7X0-F1-model-v4_A	0.0030584768120845
AF-O60662-F1-model-v4_A	0.0030630304477961
AF-Q9UNX3-F1-model-v4_A	0.0030691854116371
AF-P62256-F1-model-v4_A	0.0030698439768924
AF-Q6ZV89-F1-model-v4_A	0.0030703761161781
AF-Q8N957-F1-model-v4_A	0.0030722435024093
AF-Q969X5-F1-model-v4_A	0.0030723294096606
AF-Q6UWZ7-F1-model-v4_A	0.0030735317462412
AF-P51159-F1-model-v4_A	0.0030754561273887
AF-Q13393-F1-model-v4_A	0.0030774194587418
AF-Q969H4-F1-model-v4_A	0.003078653931433
AF-Q5R372-F1-model-v4_A	0.0030805492784395
AF-Q149M9-F1-model-v4_A	0.0030841052306625
AF-Q0D2K2-F1-model-v4_A	0.0030870558613685
AF-Q6PD74-F1-model-v4_A	0.0030879046393367
AF-P35520-F1-model-v4_A	0.0030879212306529
AF-Q0P5N6-F1-model-v4_A	0.0030920311916875
AF-Q9Y3E2-F1-model-v4_A	0.0030921553141065
AF-P18428-F1-model-v4_A	0.0030976146646228
AF-Q8N3E9-F1-model-v4_A	0.0030986869605088
AF-Q9Y285-F1-model-v4_A	0.0031014066310362
AF-Q92598-F1-model-v4_A	0.0031117190943947
AF-Q6P461-F1-model-v4_A	0.003114484752686
AF-Q7Z7E8-F1-model-v4_A	0.0031148915547076
AF-Q8N9V2-F1-model-v4_A	0.0031168708604304
AF-Q9H511-F1-model-v4_A	0.0031207993340225
AF-O75608-F1-model-v4_A	0.0031214769410973
AF-P98161-F14-model-v4_A	0.0031252523994724
AF-Q9H0U4-F1-model-v4_A	0.0031298274451899
AF-P13010-F1-model-v4_A	0.0031301697739814
AF-Q96B26-F1-model-v4_A	0.0031329155601194
AF-Q9NVC6-F1-model-v4_A	0.0031398523701482
AF-Q5GFL6-F1-model-v4_A	0.0031402682986012
AF-Q8WV15-F1-model-v4_A	0.0031403780974042
AF-Q92503-F1-model-v4_A	0.0031407901700397
AF-Q6X4T0-F1-model-v4_A	0.0031471449032239
AF-P62070-F1-model-v4_A	0.0031476635274304
AF-Q8N7B1-F1-model-v4_A	0.0031496742111606
AF-Q9H3F6-F1-model-v4_A	0.0031530595291987
AF-Q99572-F1-model-v4_A	0.003153439866622
AF-O43405-F1-model-v4_A	0.0031544406423412
AF-Q0VDG4-F1-model-v4_A	0.0031599708864946
AF-P07902-F1-model-v4_A	0.0031605586485972
AF-Q8NE18-F1-model-v4_A	0.0031605710161077
AF-P84095-F1-model-v4_A	0.0031609313179049
AF-Q96D21-F1-model-v4_A	0.0031665535147254
AF-P61106-F1-model-v4_A	0.003167668592224
AF-Q13829-F1-model-v4_A	0.0031678080545929
AF-P27037-F1-model-v4_A	0.0031693718522651
AF-Q9UJ14-F1-model-v4_A	0.0031730881523862
AF-Q5VSP4-F1-model-v4_A	0.0031742766336046
AF-P60604-F1-model-v4_A	0.0031751002607936
AF-O60674-F1-model-v4_A	0.0031755219316061
AF-Q9UGN5-F1-model-v4_A	0.0031814967492605
AF-Q15029-F1-model-v4_A	0.0031824943375895
AF-Q569G3-F1-model-v4_A	0.0031868978410349
AF-Q15907-F1-model-v4_A	0.0031891007488119
AF-Q15080-F1-model-v4_A	0.0031904494202322
AF-P05121-F1-model-v4_A	0.0031910219097582
AF-Q86T26-F1-model-v4_A	0.0031912898717543
AF-O14543-F1-model-v4_A	0.0031941670628247
AF-Q01518-F1-model-v4_A	0.0031989877376582
AF-Q9Y251-F1-model-v4_A	0.0031998189979074
AF-A8MY62-F1-model-v4_A	0.0032023651659833
AF-P36544-F1-model-v4_A	0.0032082734233908
AF-Q8NC60-F1-model-v4_A	0.0032089611184012
AF-Q15582-F1-model-v4_A	0.0032090546634485
AF-P61812-F1-model-v4_A	0.0032114510045826
AF-Q2TAY7-F1-model-v4_A	0.0032137021403692
AF-Q9Y281-F1-model-v4_A	0.0032142099638482
AF-Q5SY16-F1-model-v4_A	0.0032166172400522
AF-O95163-F1-model-v4_A	0.0032169061719615
AF-Q9H6W3-F1-model-v4_A	0.0032185606202064
AF-Q8NCQ5-F1-model-v4_A	0.003219590619187
AF-Q6ZMR5-F1-model-v4_A	0.003231706819528
AF-Q9NVR0-F1-model-v4_A	0.0032387735986364
AF-P51451-F1-model-v4_A	0.0032427639337881
AF-Q9NP92-F1-model-v4_A	0.0032454065596855
AF-Q5THJ4-F16-model-v4_A	0.0032488591288996
AF-Q8WYK0-F1-model-v4_A	0.003251025427249
AF-O60673-F10-model-v4_A	0.0032519674465121
AF-Q9UHJ6-F1-model-v4_A	0.0032556930184316
AF-Q14914-F1-model-v4_A	0.0032571013822385
AF-Q96I99-F1-model-v4_A	0.0032573017547268
AF-Q96SZ6-F1-model-v4_A	0.0032613546494424
AF-Q9Y6N3-F1-model-v4_A	0.003261595295634
AF-Q8WXF8-F1-model-v4_A	0.0032616252822151
AF-Q99712-F1-model-v4_A	0.0032627512856254
AF-Q9ULK0-F1-model-v4_A	0.0032633038451416
AF-Q9UHQ9-F1-model-v4_A	0.0032646911289253
AF-Q9UQF0-F1-model-v4_A	0.0032671037263292
AF-Q9ULC4-F1-model-v4_A	0.0032738592771379
AF-A6NNY8-F1-model-v4_A	0.0032771532114501
AF-Q9BTV4-F1-model-v4_A	0.0032782439117941
AF-Q96S79-F1-model-v4_A	0.0032834011120395
AF-Q9Y4U1-F1-model-v4_A	0.0032942533606407
AF-P60520-F1-model-v4_A	0.0032963830422965
AF-Q10472-F1-model-v4_A	0.0032984042380799
AF-Q2WGJ6-F1-model-v4_A	0.0033000768584111
AF-Q9H2L5-F1-model-v4_A	0.0033033623347098
AF-Q8TE69-F1-model-v4_A	0.0033049407529245
AF-P05451-F1-model-v4_A	0.0033073727755373
AF-Q8NI32-F1-model-v4_A	0.0033083920405935
AF-Q9P2I0-F1-model-v4_A	0.0033105464545099
AF-A6NI72-F1-model-v4_A	0.0033111295426934
AF-Q8TCT0-F1-model-v4_A	0.0033146583604409
AF-Q9UHG3-F1-model-v4_A	0.0033150757056304
AF-P27635-F1-model-v4_A	0.003315970621981
AF-Q96NT3-F1-model-v4_A	0.0033213114544191
AF-P57768-F1-model-v4_A	0.0033224886020787
AF-Q92930-F1-model-v4_A	0.0033231640716576
AF-Q86YQ2-F1-model-v4_A	0.0033277231982775
AF-Q6P4A8-F1-model-v4_A	0.0033298646726747
AF-Q9NY25-F1-model-v4_A	0.0033324650941403
AF-Q9UKF7-F1-model-v4_A	0.0033367033814826
AF-P10644-F1-model-v4_A	0.0033378366564173
AF-Q9NXR7-F1-model-v4_A	0.0033398929774419
AF-Q7L8W6-F1-model-v4_A	0.0033399819621863
AF-P49915-F1-model-v4_A	0.0033408624378354
AF-A8MVZ5-F1-model-v4_A	0.0033411076346586
AF-Q9BT04-F1-model-v4_A	0.0033439549330932
AF-Q9HB29-F1-model-v4_A	0.0033463195782849
AF-Q13568-F1-model-v4_A	0.0033466126314862
AF-Q9H0U6-F1-model-v4_A	0.0033470044812504
AF-Q92485-F1-model-v4_A	0.0033472900423649
AF-Q9UPQ4-F1-model-v4_A	0.0033476040313156
AF-P09758-F1-model-v4_A	0.0033476491512963
AF-Q9HCE1-F1-model-v4_A	0.0033532373211594
AF-P18440-F1-model-v4_A	0.0033535317133849
AF-Q8TAK6-F1-model-v4_A	0.0033555086160693
AF-Q5VU57-F1-model-v4_A	0.003362122562587
AF-Q15306-F1-model-v4_A	0.003364431319024
AF-Q9NS23-F1-model-v4_A	0.0033649913052669
AF-P0C7M7-F1-model-v4_A	0.0033657623124316
AF-Q9NXA8-F1-model-v4_A	0.0033661510772687
AF-P29508-F1-model-v4_A	0.0033677781153116
AF-P32320-F1-model-v4_A	0.0033697062355742
AF-Q969U7-F1-model-v4_A	0.0033700819029575
AF-Q6FI81-F1-model-v4_A	0.0033706128385
AF-Q53H54-F1-model-v4_A	0.0033766650913326
AF-P08571-F1-model-v4_A	0.0033781767263557
AF-O43543-F1-model-v4_A	0.003380326755857
AF-Q504Y2-F1-model-v4_A	0.0033826482212323
AF-O75818-F1-model-v4_A	0.0033845465323627
AF-Q9UPR0-F1-model-v4_A	0.0033863929541524
AF-Q2M296-F1-model-v4_A	0.0033899705071066
AF-Q86U44-F1-model-v4_A	0.003391479211797
AF-Q9Y2L9-F1-model-v4_A	0.003396144938962
AF-P62491-F1-model-v4_A	0.0033962475477824
AF-Q8N2I9-F1-model-v4_A	0.0033983864008578
AF-P52788-F1-model-v4_A	0.0033987141287904
AF-P13762-F1-model-v4_A	0.0034024287818426
AF-Q6PJI9-F1-model-v4_A	0.0034075540440883
AF-Q7KZF4-F1-model-v4_A	0.0034095868883661
AF-O60942-F1-model-v4_A	0.0034102678018731
AF-O75366-F1-model-v4_A	0.0034115477489951
AF-O95352-F1-model-v4_A	0.0034127263234717
AF-Q9UDY4-F1-model-v4_A	0.0034134784995055
AF-Q8IY47-F1-model-v4_A	0.003414926939008
AF-Q13257-F1-model-v4_A	0.0034151370129903
AF-Q9UIV8-F1-model-v4_A	0.0034158608664782
AF-A8MVU1-F1-model-v4_A	0.0034193213308931
AF-O43148-F1-model-v4_A	0.003421636863459
AF-Q9NW38-F1-model-v4_A	0.003422285493581
AF-P04275-F6-model-v4_A	0.0034238962387065
AF-Q8TDE3-F1-model-v4_A	0.0034258661069015
AF-Q9NQC8-F1-model-v4_A	0.0034279637644585
AF-Q5EBM0-F1-model-v4_A	0.0034314648158455
AF-Q86WD7-F1-model-v4_A	0.0034321355594687
AF-A8MUP2-F1-model-v4_A	0.0034345512568594
AF-Q6P2P2-F1-model-v4_A	0.0034358991705639
AF-P25786-F1-model-v4_A	0.003436984498733
AF-P55773-F1-model-v4_A	0.0034390746632089
AF-Q6PJ69-F1-model-v4_A	0.0034411173881098
AF-Q9WJR5-F1-model-v4_A	0.0034425622904305
AF-O75829-F1-model-v4_A	0.00344460529278
AF-Q8NAA4-F1-model-v4_A	0.0034447688118045
AF-Q8IW93-F1-model-v4_A	0.0034448620338262
AF-Q8WVY7-F1-model-v4_A	0.003453498717995
AF-P35228-F1-model-v4_A	0.0034539263102623
AF-Q9NR09-F2-model-v4_A	0.0034542874176878
AF-P52333-F1-model-v4_A	0.0034543518770841
AF-P04040-F1-model-v4_A	0.003457842052607
AF-Q8N5N7-F1-model-v4_A	0.0034593280284417
AF-O95453-F1-model-v4_A	0.0034623674482505
AF-Q9NVR7-F1-model-v4_A	0.0034624197029658
AF-Q14435-F1-model-v4_A	0.003462834129041
AF-P0DPI3-F1-model-v4_A	0.0034636544168445
AF-Q9UBU8-F1-model-v4_A	0.0034663200453888
AF-Q9NX74-F1-model-v4_A	0.0034720879029693
AF-Q9UKD2-F1-model-v4_A	0.0034742841926343
AF-Q9C019-F1-model-v4_A	0.0034773007820079
AF-Q92874-F1-model-v4_A	0.0034781919452094
AF-A6NJR5-F1-model-v4_A	0.0034801454670965
AF-P31749-F1-model-v4_A	0.0034801863646289
AF-Q9H944-F1-model-v4_A	0.0034822909622506
AF-O75592-F8-model-v4_A	0.0034848422093721
AF-Q8N4N8-F1-model-v4_A	0.0034868015949573
AF-Q92562-F1-model-v4_A	0.0034884682712368
AF-Q8IXM3-F1-model-v4_A	0.0034907545873038
AF-P51168-F1-model-v4_A	0.0034925233546468
AF-Q9UGV2-F1-model-v4_A	0.0034931944942974
AF-O75529-F1-model-v4_A	0.003495308232727
AF-Q495W5-F1-model-v4_A	0.0034986678843791
AF-Q6UX72-F1-model-v4_A	0.0034997768138098
AF-Q9BS92-F1-model-v4_A	0.0035014126657903
AF-Q9BUX1-F1-model-v4_A	0.0035023834899735
AF-Q5SZD4-F1-model-v4_A	0.0035029910357039
AF-O95755-F1-model-v4_A	0.0035042057711411
AF-P09327-F1-model-v4_A	0.003508355211593
AF-Q9H777-F1-model-v4_A	0.0035151428052193
AF-Q9Y4L1-F1-model-v4_A	0.0035178484670654
AF-O95071-F2-model-v4_A	0.0035218814984989
AF-Q9NX20-F1-model-v4_A	0.0035233859821685
AF-Q14249-F1-model-v4_A	0.0035260938082121
AF-Q13241-F1-model-v4_A	0.0035275920494712
medoid1-a1-s3_A	0.0035278283090949
AF-Q6P9A2-F1-model-v4_A	0.0035285744730549
AF-Q13822-F1-model-v4_A	0.0035297717117405
AF-O60568-F1-model-v4_A	0.0035346773922863
AF-Q9Y324-F1-model-v4_A	0.0035407307362027
AF-Q504Q3-F1-model-v4_A	0.0035437481448556
AF-Q8IZU2-F1-model-v4_A	0.0035439006271498
AF-Q8NAT1-F1-model-v4_A	0.0035495095305853
AF-Q9BRQ4-F1-model-v4_A	0.0035514150686472
AF-Q6IS24-F1-model-v4_A	0.0035515215821186
AF-P14384-F1-model-v4_A	0.0035568903384713
AF-Q13557-F1-model-v4_A	0.0035588949961874
AF-Q92520-F1-model-v4_A	0.0035605435444474
AF-Q0ZLH3-F1-model-v4_A	0.0035646958036014
AF-Q11128-F1-model-v4_A	0.0035656774875506
AF-P49662-F1-model-v4_A	0.0035787322912714
AF-Q86X52-F1-model-v4_A	0.00358383664104
AF-Q5T447-F1-model-v4_A	0.0035850422787007
AF-Q8NBM8-F1-model-v4_A	0.0035875687289153
AF-Q8N165-F1-model-v4_A	0.0035897133531258
AF-P61225-F1-model-v4_A	0.0035897668574358
AF-P01909-F1-model-v4_A	0.0035925284447392
AF-Q13838-F1-model-v4_A	0.0035932656297944
AF-P40198-F1-model-v4_A	0.0035957369633274
AF-Q9NRG1-F1-model-v4_A	0.0035958843844696
AF-Q6P161-F1-model-v4_A	0.0035971672152395
AF-O75817-F1-model-v4_A	0.0035987254915939
AF-Q92966-F1-model-v4_A	0.0035989102539282
AF-Q9NX62-F1-model-v4_A	0.0036015535970438
AF-P45984-F1-model-v4_A	0.0036020505347155
AF-Q86XP6-F1-model-v4_A	0.0036031108799396
AF-Q9Y471-F1-model-v4_A	0.0036044116788634
AF-Q8WVE0-F1-model-v4_A	0.0036059200744044
AF-Q9Y366-F1-model-v4_A	0.0036078479330579
AF-Q06210-F1-model-v4_A	0.0036099706637027
AF-Q96P15-F1-model-v4_A	0.0036100013587559
AF-Q9UMX1-F1-model-v4_A	0.0036174501772777
AF-Q96QF0-F1-model-v4_A	0.0036217894271397
AF-Q13907-F1-model-v4_A	0.0036222590806251
AF-Q9UQ53-F1-model-v4_A	0.0036260227061224
AF-O14595-F1-model-v4_A	0.0036260838587938
AF-Q9P2F9-F1-model-v4_A	0.0036380779435415
AF-Q9BV44-F1-model-v4_A	0.0036399276787982
AF-Q8WYR1-F1-model-v4_A	0.0036410075346805
AF-Q9NPJ3-F1-model-v4_A	0.003642636667514
AF-P55345-F1-model-v4_A	0.0036444082099645
AF-P62847-F1-model-v4_A	0.0036449864263926
AF-A0A0B4J1T7-F1-model-v4_A	0.0036459714842033
AF-A4D1S5-F1-model-v4_A	0.0036511930291862
AF-Q6P656-F1-model-v4_A	0.0036518778951691
AF-Q9H7H0-F1-model-v4_A	0.0036519157461933
AF-P0C7P3-F1-model-v4_A	0.0036537046536261
AF-Q99571-F1-model-v4_A	0.0036575815517944
AF-Q2T9J0-F1-model-v4_A	0.0036582123817843
AF-Q13868-F1-model-v4_A	0.0036585734197653
AF-Q14353-F1-model-v4_A	0.0036586053303231
AF-Q9UHB4-F1-model-v4_A	0.0036656785086553
AF-Q16609-F1-model-v4_A	0.0036658848807752
AF-P09884-F1-model-v4_A	0.0036737899018938
AF-P19474-F1-model-v4_A	0.0036791944352556
AF-P26374-F1-model-v4_A	0.0036807074338707
AF-P01033-F1-model-v4_A	0.0036812744289216
AF-Q9NQF3-F1-model-v4_A	0.003683683397151
AF-Q6ZMB0-F1-model-v4_A	0.0036857120991467
AF-O14841-F1-model-v4_A	0.0036879324202503
AF-P00374-F1-model-v4_A	0.003688386555923
AF-Q6ICB0-F1-model-v4_A	0.0036898213953881
AF-Q9NVV9-F1-model-v4_A	0.0036960016339968
AF-Q8NFY9-F1-model-v4_A	0.0036963687154666
AF-Q96A70-F1-model-v4_A	0.0036996359871288
AF-Q8IZS7-F1-model-v4_A	0.0037042731611702
AF-P61970-F1-model-v4_A	0.0037095108543596
AF-Q9H0R8-F1-model-v4_A	0.0037101287162536
AF-Q13185-F1-model-v4_A	0.0037114605619033
AF-P25205-F1-model-v4_A	0.003714209946532
AF-P50440-F1-model-v4_A	0.0037166734063078
AF-Q9NR09-F5-model-v4_A	0.0037180636086536
AF-Q13322-F1-model-v4_A	0.0037182931084247
AF-Q96BY7-F1-model-v4_A	0.0037204371488207
AF-P01008-F1-model-v4_A	0.003720587164149
AF-P09486-F1-model-v4_A	0.0037233378342102
AF-A6NEY8-F1-model-v4_A	0.0037238454639016
AF-Q5VV42-F1-model-v4_A	0.0037239229116478
AF-O43570-F1-model-v4_A	0.0037258850712444
AF-Q8IYX3-F1-model-v4_A	0.0037276085373899
AF-P19447-F1-model-v4_A	0.0037284041797411
AF-Q9H825-F1-model-v4_A	0.0037286394822498
AF-Q8TC94-F1-model-v4_A	0.0037289830201616
AF-Q92993-F1-model-v4_A	0.0037311010532655
AF-P55263-F1-model-v4_A	0.003732051817386
AF-Q07837-F1-model-v4_A	0.0037418675667926
AF-P48444-F1-model-v4_A	0.0037455941275433
AF-Q6PJF5-F1-model-v4_A	0.0037477950568499
AF-Q9BU20-F1-model-v4_A	0.0037484387102222
AF-O43895-F1-model-v4_A	0.0037485592984429
AF-P08579-F1-model-v4_A	0.0037515222944552
AF-Q13085-F1-model-v4_A	0.0037522758243137
AF-Q92736-F5-model-v4_A	0.0037537390050374
AF-Q14168-F1-model-v4_A	0.0037586747307856
AF-Q86TG7-F1-model-v4_A	0.0037621169267709
AF-Q5TDH0-F1-model-v4_A	0.003763130904195
AF-Q9Y343-F1-model-v4_A	0.0037637786450664
AF-O14936-F1-model-v4_A	0.003764946617554
AF-Q13131-F1-model-v4_A	0.0037675527381664
AF-Q13888-F1-model-v4_A	0.0037699853589633
AF-Q9NYL4-F1-model-v4_A	0.0037719480487727
AF-Q9NR45-F1-model-v4_A	0.0037720179485334
AF-Q9H0T7-F1-model-v4_A	0.0037729772457718
AF-O14807-F1-model-v4_A	0.0037752421461949
AF-Q9UNN5-F1-model-v4_A	0.0037782132891341
AF-Q9NR50-F1-model-v4_A	0.003782371267107
AF-O00139-F1-model-v4_A	0.0037844272731308
AF-Q6ZMU5-F1-model-v4_A	0.0037847128540577
AF-Q8IWF2-F1-model-v4_A	0.0037856681777823
AF-Q8TF46-F1-model-v4_A	0.0037866762176477
AF-O95479-F1-model-v4_A	0.0037881556708021
AF-Q6T311-F1-model-v4_A	0.0037886484003701
AF-Q9UH77-F1-model-v4_A	0.0037902530775109
AF-P51571-F1-model-v4_A	0.0037967207510167
AF-P59666-F1-model-v4_A	0.0038037591083607
AF-Q8IYB7-F1-model-v4_A	0.003804498128062
AF-H0YL09-F1-model-v4_A	0.0038158543581367
AF-P0C7M8-F1-model-v4_A	0.0038186886089469
AF-Q3KNV8-F1-model-v4_A	0.0038198382702758
AF-Q9NY84-F1-model-v4_A	0.0038200123326346
AF-Q5T1J6-F1-model-v4_A	0.0038231614814996
AF-O15195-F1-model-v4_A	0.0038255691560787
AF-P28329-F1-model-v4_A	0.0038262391295928
AF-Q8N2G4-F1-model-v4_A	0.0038297360640064
AF-Q9NQW7-F1-model-v4_A	0.0038298163795439
AF-P21781-F1-model-v4_A	0.0038300247708622
AF-P19388-F1-model-v4_A	0.0038307154668424
AF-P48735-F1-model-v4_A	0.0038334765475819
AF-O75323-F1-model-v4_A	0.0038338934390849
AF-Q9BZQ4-F1-model-v4_A	0.0038347521835051
AF-Q9UHD4-F1-model-v4_A	0.0038348311037318
AF-Q9BXC9-F1-model-v4_A	0.0038355435986638
AF-Q99956-F1-model-v4_A	0.0038367949807697
AF-Q8N8M0-F1-model-v4_A	0.0038372428485544
AF-P01137-F1-model-v4_A	0.0038418216455827
AF-Q9HBK9-F1-model-v4_A	0.0038441643773859
AF-Q96EB1-F1-model-v4_A	0.0038448435895967
AF-Q09327-F1-model-v4_A	0.003845639254218
AF-O14556-F1-model-v4_A	0.0038473109090761
AF-Q9UL52-F1-model-v4_A	0.0038501869019114
AF-A6NHX0-F1-model-v4_A	0.0038519640013919
AF-Q8N1W2-F1-model-v4_A	0.0038539804269218
AF-O14764-F1-model-v4_A	0.0038548307926689
AF-Q9H8T0-F1-model-v4_A	0.0038572298156007
AF-Q8NFQ6-F1-model-v4_A	0.0038587023446955
AF-Q8IZ69-F1-model-v4_A	0.0038590063497057
AF-O95825-F1-model-v4_A	0.0038599725741655
AF-Q7Z7G8-F14-model-v4_A	0.0038611177361094
AF-Q86U17-F1-model-v4_A	0.0038658856867556
AF-P28331-F1-model-v4_A	0.0038660327527027
AF-Q14166-F1-model-v4_A	0.0038668524794489
AF-P14415-F1-model-v4_A	0.0038679014461311
AF-Q8TCS8-F1-model-v4_A	0.003868630670319
AF-Q9NVH6-F1-model-v4_A	0.003872084290725
AF-Q00169-F1-model-v4_A	0.0038728083234224
AF-Q9NR09-F1-model-v4_A	0.0038775147803141
AF-Q16659-F1-model-v4_A	0.0038786052510545
AF-Q9UJJ7-F1-model-v4_A	0.0038792255837128
AF-Q6ZTQ3-F1-model-v4_A	0.0038810541800035
AF-Q9NPF8-F1-model-v4_A	0.0038818770239224
AF-Q92736-F1-model-v4_A	0.003881974074631
AF-Q96HF1-F1-model-v4_A	0.0038847195104005
AF-Q9NYS0-F1-model-v4_A	0.0038866878906725
AF-P82930-F1-model-v4_A	0.0038898673388949
AF-O15382-F1-model-v4_A	0.0038905963085024
AF-P16220-F1-model-v4_A	0.0038917472300546
AF-Q8WW01-F1-model-v4_A	0.0038935647244949
AF-Q8WV44-F1-model-v4_A	0.0038974216795708
AF-P59665-F1-model-v4_A	0.0038982150815584
AF-Q00796-F1-model-v4_A	0.0038990289630493
AF-Q86X24-F1-model-v4_A	0.0038995441928084
AF-Q9C091-F1-model-v4_A	0.0039017135148691
AF-P23469-F1-model-v4_A	0.0039029859735809
AF-O15213-F1-model-v4_A	0.0039032466583658
AF-P33991-F1-model-v4_A	0.0039125951940553
AF-A6ND01-F1-model-v4_A	0.00391412026343
AF-P42685-F1-model-v4_A	0.0039157704262061
AF-P48048-F1-model-v4_A	0.0039160729140055
AF-Q3SYG4-F1-model-v4_A	0.0039244120339047
AF-O00194-F1-model-v4_A	0.0039260780537145
AF-P13804-F1-model-v4_A	0.0039271913478129
AF-O00587-F1-model-v4_A	0.0039282475407097
AF-Q96E93-F1-model-v4_A	0.0039286928771226
AF-P54619-F1-model-v4_A	0.0039314026951524
AF-P04275-F4-model-v4_A	0.0039328331747848
AF-Q5SRR4-F1-model-v4_A	0.0039404515244948
AF-Q8N0X2-F1-model-v4_A	0.0039463256216828
AF-Q3YBR2-F1-model-v4_A	0.0039487482292561
AF-A1L4K1-F1-model-v4_A	0.0039514451218898
AF-Q6ZVQ6-F1-model-v4_A	0.0039526864849221
AF-Q8N9F0-F1-model-v4_A	0.0039605025201535
AF-Q9HAI6-F1-model-v4_A	0.0039625923098744
AF-Q06141-F1-model-v4_A	0.00396619329982
AF-Q8TDX9-F7-model-v4_A	0.0039665481763788
AF-Q9HBG6-F1-model-v4_A	0.0039680848156075
AF-P42680-F1-model-v4_A	0.003968105247419
AF-Q02108-F1-model-v4_A	0.0039713230469752
AF-Q02153-F1-model-v4_A	0.0039748615939737
AF-Q8N427-F1-model-v4_A	0.0039749172550683
AF-Q6UWR7-F1-model-v4_A	0.0039765232487226
AF-Q9NVV4-F1-model-v4_A	0.0039776964323375
AF-O75051-F1-model-v4_A	0.0039796686400234
AF-O75312-F1-model-v4_A	0.0039803843199752
AF-O95661-F1-model-v4_A	0.0039805784057197
AF-P21817-F5-model-v4_A	0.0039826643812024
AF-P78334-F1-model-v4_A	0.0039839266371985
AF-Q92636-F1-model-v4_A	0.0039840406052974
AF-Q9C026-F1-model-v4_A	0.0039868618934575
AF-P54315-F1-model-v4_A	0.0039885846243123
AF-Q9BUJ0-F1-model-v4_A	0.0039929624941348
AF-Q3B7J2-F1-model-v4_A	0.0039935336920685
AF-Q8IUD6-F1-model-v4_A	0.003994983660055
AF-A6NI15-F1-model-v4_A	0.0039982152728017
AF-O75648-F1-model-v4_A	0.0040011379699124
AF-P51688-F1-model-v4_A	0.0040020894422167
AF-Q4G0N4-F1-model-v4_A	0.0040067041668445
AF-Q9BRC7-F1-model-v4_A	0.004007180150512
AF-Q9UN19-F1-model-v4_A	0.0040101262473968
AF-O95881-F1-model-v4_A	0.0040118051977029
AF-O00148-F1-model-v4_A	0.0040174202832942
AF-Q8NB91-F1-model-v4_A	0.0040185376267641
AF-Q9NT62-F1-model-v4_A	0.0040200832183185
AF-Q02809-F1-model-v4_A	0.0040214557584444
AF-Q8N2I2-F1-model-v4_A	0.0040217252042858
AF-Q96G61-F1-model-v4_A	0.0040245758975028
AF-Q9Y3D5-F1-model-v4_A	0.0040282995516482
AF-Q9BZL1-F1-model-v4_A	0.0040332523980449
AF-Q9HCN3-F1-model-v4_A	0.0040377310215732
AF-O00469-F1-model-v4_A	0.0040395729881762
AF-Q9BQC3-F1-model-v4_A	0.0040400343062735
AF-Q96AZ1-F1-model-v4_A	0.0040457650559526
AF-P62841-F1-model-v4_A	0.0040462787060137
AF-Q6NVV7-F1-model-v4_A	0.0040466462618775
AF-Q96IC2-F1-model-v4_A	0.0040484238161746
AF-Q6MZZ7-F1-model-v4_A	0.004052498838246
AF-Q8IXQ5-F1-model-v4_A	0.0040552984046911
AF-Q6IED9-F1-model-v4_A	0.0040553283210551
AF-P60507-F1-model-v4_A	0.0040564830435687
AF-Q9NWZ5-F1-model-v4_A	0.0040583171547266
AF-Q8N653-F1-model-v4_A	0.0040587349487597
AF-Q8WTQ1-F1-model-v4_A	0.0040629372574253
AF-O15067-F1-model-v4_A	0.0040655576948775
AF-Q53GA4-F1-model-v4_A	0.0040660478009436
AF-P36508-F1-model-v4_A	0.0040676501907976
AF-P05154-F1-model-v4_A	0.0040711962632053
AF-Q9P2Y5-F1-model-v4_A	0.0040729230401604
AF-Q9HAC8-F1-model-v4_A	0.0040732382394837
AF-P48723-F1-model-v4_A	0.0040752176547818
AF-Q9BQA9-F1-model-v4_A	0.0040752562591562
AF-Q13510-F1-model-v4_A	0.0040756323766702
AF-O75635-F1-model-v4_A	0.0040769577861378
AF-Q6P4H8-F1-model-v4_A	0.004077115402798
AF-P53602-F1-model-v4_A	0.0040794291867762
AF-Q96EH3-F1-model-v4_A	0.0040796438430408
AF-Q13144-F1-model-v4_A	0.004081664341771
AF-Q6BDS2-F1-model-v4_A	0.0040822680685335
AF-Q8N5R6-F1-model-v4_A	0.0040822872320599
AF-P08185-F1-model-v4_A	0.0040832422076827
AF-Q99972-F1-model-v4_A	0.0040842919423865
AF-Q9H239-F1-model-v4_A	0.0040870726256581
AF-P47897-F1-model-v4_A	0.004087376253692
AF-Q8N5V2-F1-model-v4_A	0.004089584821813
AF-P49675-F1-model-v4_A	0.0040951640827338
AF-Q9P2L0-F1-model-v4_A	0.0040969053195129
AF-Q5T011-F2-model-v4_A	0.0040987583005375
AF-Q719H9-F1-model-v4_A	0.0041007890780392
AF-P07451-F1-model-v4_A	0.0041029856941438
AF-P08238-F1-model-v4_A	0.0041048440346533
AF-P78346-F1-model-v4_A	0.0041049955636846
AF-P30876-F1-model-v4_A	0.0041052766843916
AF-Q8WWV3-F1-model-v4_A	0.0041107405565683
AF-Q5THJ4-F2-model-v4_A	0.0041127085399267
AF-Q3BBV0-F1-model-v4_A	0.0041183261138366
AF-O95372-F1-model-v4_A	0.0041183788432149
AF-Q3MIT2-F1-model-v4_A	0.0041196454087939
AF-Q9BRR6-F1-model-v4_A	0.0041203728784043
AF-Q8TF64-F1-model-v4_A	0.0041253117685446
AF-Q86YW0-F1-model-v4_A	0.0041279214306619
AF-Q5TEA3-F1-model-v4_A	0.0041328321574267
AF-P60953-F1-model-v4_A	0.0041378635262611
AF-Q16828-F1-model-v4_A	0.0041394619274336
AF-P07998-F1-model-v4_A	0.0041424866387879
AF-Q15759-F1-model-v4_A	0.0041441154151131
AF-P78410-F1-model-v4_A	0.0041462882531037
AF-O43815-F1-model-v4_A	0.0041513168871441
AF-Q16663-F1-model-v4_A	0.0041513940560162
AF-Q7Z7A4-F1-model-v4_A	0.0041515316676992
AF-P06239-F1-model-v4_A	0.004151839547316
AF-O14727-F1-model-v4_A	0.0041526094750716
AF-Q7Z6J6-F1-model-v4_A	0.0041530101814423
AF-Q9H7L9-F1-model-v4_A	0.0041552718833085
AF-Q96IV0-F1-model-v4_A	0.004155855147335
AF-Q06187-F1-model-v4_A	0.0041560753638295
AF-Q8IZ07-F1-model-v4_A	0.0041589503227142
AF-Q9H3H3-F1-model-v4_A	0.004159336401418
AF-Q8NFF5-F1-model-v4_A	0.0041614536550193
AF-Q9H6X2-F1-model-v4_A	0.0041623043793003
AF-Q96KX2-F1-model-v4_A	0.0041644031160701
AF-Q13409-F1-model-v4_A	0.0041646673739996
AF-Q9BXR3-F1-model-v4_A	0.0041658736188104
AF-O76093-F1-model-v4_A	0.004166854374286
AF-Q5JXM2-F1-model-v4_A	0.0041690982508779
AF-Q9HAU4-F1-model-v4_A	0.0041691031668369
AF-P62826-F1-model-v4_A	0.004171308013782
AF-Q9P2W7-F1-model-v4_A	0.0041720014119573
AF-P10745-F1-model-v4_A	0.0041747885627221
AF-Q14558-F1-model-v4_A	0.0041819789667733
AF-Q8NCW6-F1-model-v4_A	0.0041855045867114
AF-Q5T011-F12-model-v4_A	0.0041868571062121
AF-Q96D46-F1-model-v4_A	0.0041879557864458
AF-Q8WWH5-F1-model-v4_A	0.004191255135189
AF-P48507-F1-model-v4_A	0.0041945617652655
AF-Q8IWG1-F1-model-v4_A	0.0041969367703675
AF-P0C0E4-F1-model-v4_A	0.0042003467706113
AF-Q5T7N2-F1-model-v4_A	0.0042009034273293
AF-Q9BSF0-F1-model-v4_A	0.0042018723350676
AF-Q9UPT9-F1-model-v4_A	0.0042076301780867
AF-Q30KQ4-F1-model-v4_A	0.004210077396936
AF-Q96I13-F1-model-v4_A	0.0042184836419418
AF-Q8N5D6-F1-model-v4_A	0.0042201585104992
AF-Q8TC59-F1-model-v4_A	0.0042240466553382
AF-Q16610-F1-model-v4_A	0.0042260018752467
AF-Q86UY5-F1-model-v4_A	0.0042265064806405
AF-Q8IZS6-F1-model-v4_A	0.0042271196416804
AF-Q4G176-F1-model-v4_A	0.0042288614457414
AF-P54108-F1-model-v4_A	0.0042337826354767
AF-Q96S15-F1-model-v4_A	0.00423704281371
AF-Q00013-F1-model-v4_A	0.0042371287969735
AF-Q9Y3V2-F1-model-v4_A	0.0042378280949826
AF-P51817-F1-model-v4_A	0.0042446738720058
AF-Q12899-F1-model-v4_A	0.0042526892357904
AF-Q13608-F1-model-v4_A	0.0042544381757724
AF-Q03393-F1-model-v4_A	0.004254722282175
AF-P0C842-F1-model-v4_A	0.0042552617618617
AF-P11086-F1-model-v4_A	0.0042584125884598
AF-Q6P1K8-F1-model-v4_A	0.0042599402744896
AF-P51149-F1-model-v4_A	0.0042607901476825
AF-Q9H0Y0-F1-model-v4_A	0.0042619461818233
AF-Q9Y4C2-F1-model-v4_A	0.0042639752420027
AF-Q9UIY3-F1-model-v4_A	0.0042651727138565
AF-Q8NAC3-F1-model-v4_A	0.00426695577141
AF-Q96H22-F1-model-v4_A	0.0042675652012012
AF-P30046-F1-model-v4_A	0.004274150653299
AF-Q16740-F1-model-v4_A	0.0042742754475974
AF-P39900-F1-model-v4_A	0.0042763311303087
AF-Q9H2C0-F1-model-v4_A	0.004276988709496
AF-P13639-F1-model-v4_A	0.0042799070510158
AF-Q92765-F1-model-v4_A	0.0042872664808113
AF-Q05066-F1-model-v4_A	0.0042888420118746
AF-Q6ZV29-F1-model-v4_A	0.0042901556085208
AF-Q86SE9-F1-model-v4_A	0.0042946011766853
AF-Q8IX90-F1-model-v4_A	0.0042972123967557
AF-Q9HBF4-F1-model-v4_A	0.0042975466258981
AF-Q5UE93-F1-model-v4_A	0.0042977077101952
AF-Q9BV57-F1-model-v4_A	0.004299282524602
AF-Q9NX40-F1-model-v4_A	0.0042997712595207
AF-Q9UJA5-F1-model-v4_A	0.0043000359411651
AF-Q9Y3L5-F1-model-v4_A	0.0043062915283499
AF-Q9BS40-F1-model-v4_A	0.0043169031336899
AF-Q8N122-F1-model-v4_A	0.0043197417945966
AF-A6NMX2-F1-model-v4_A	0.0043220224270481
AF-Q86X40-F1-model-v4_A	0.0043233236400839
AF-Q9UBE8-F1-model-v4_A	0.0043247031787015
AF-Q9Y3B4-F1-model-v4_A	0.0043260826296737
AF-Q8NG68-F1-model-v4_A	0.0043290623059983
AF-Q7Z7M1-F1-model-v4_A	0.0043316655740736
AF-O43482-F1-model-v4_A	0.0043346326669813
AF-Q6ZUI0-F1-model-v4_A	0.0043346934219137
AF-A8K5M9-F1-model-v4_A	0.0043386042434567
AF-P47989-F1-model-v4_A	0.0043386129893487
AF-Q13368-F1-model-v4_A	0.0043440716068085
AF-P49327-F1-model-v4_A	0.0043462171708103
AF-Q7Z3Z3-F1-model-v4_A	0.0043466442041229
AF-P04844-F1-model-v4_A	0.0043477922286223
AF-Q9NQ39-F1-model-v4_A	0.0043480439886156
AF-Q96F44-F1-model-v4_A	0.0043496506064956
AF-Q9BYD2-F1-model-v4_A	0.004351148361221
AF-Q6Q759-F1-model-v4_A	0.0043515184381288
AF-P55211-F1-model-v4_A	0.0043531620701086
AF-P47712-F1-model-v4_A	0.0043567356331385
AF-Q8NHY2-F1-model-v4_A	0.004357429123693
AF-P07900-F1-model-v4_A	0.004358510219337
AF-Q9BSG5-F1-model-v4_A	0.0043588037428199
AF-Q5T011-F3-model-v4_A	0.0043608574924021
AF-Q9Y5Y7-F1-model-v4_A	0.0043619751942826
AF-P54886-F1-model-v4_A	0.0043650089069748
AF-Q96CB9-F1-model-v4_A	0.0043685989234853
AF-P46736-F1-model-v4_A	0.0043702887729439
AF-Q16394-F1-model-v4_A	0.004372895163623
AF-O00238-F1-model-v4_A	0.0043771275110969
AF-Q9P2J3-F1-model-v4_A	0.0043787954017082
AF-Q5TFE4-F1-model-v4_A	0.0043788611119776
AF-P04275-F5-model-v4_A	0.0043796059010492
AF-P05186-F1-model-v4_A	0.0043814431189156
AF-Q96A28-F1-model-v4_A	0.0043848378125452
AF-Q8IW75-F1-model-v4_A	0.0043848576900401
AF-Q86TM3-F1-model-v4_A	0.0043852919187933
AF-O14815-F1-model-v4_A	0.0043868224968235
AF-P33992-F1-model-v4_A	0.0043899237323318
AF-P54762-F1-model-v4_A	0.0043917935248076
AF-Q9H5V9-F1-model-v4_A	0.0043933614348321
AF-Q99706-F1-model-v4_A	0.0043940262687306
AF-Q8TDJ6-F5-model-v4_A	0.0043955469218609
AF-P23415-F1-model-v4_A	0.0044021852357656
AF-P62987-F1-model-v4_A	0.0044035463536729
AF-P62750-F1-model-v4_A	0.0044043528190492
AF-Q14197-F1-model-v4_A	0.0044068078004578
AF-Q9NV79-F1-model-v4_A	0.0044134859811077
AF-Q8TED0-F1-model-v4_A	0.0044150435868825
AF-Q6PIV2-F1-model-v4_A	0.0044203913254401
AF-B6SEH8-F1-model-v4_A	0.0044212316546402
AF-O60256-F1-model-v4_A	0.0044233354096677
AF-Q8TE02-F1-model-v4_A	0.0044234636408599
AF-Q9BTF0-F1-model-v4_A	0.0044243423747868
AF-Q96NZ9-F1-model-v4_A	0.0044259651757762
AF-Q86SR1-F1-model-v4_A	0.0044265703336851
AF-Q8IXK2-F1-model-v4_A	0.0044271717232404
AF-Q8N5C7-F1-model-v4_A	0.0044305456627195
AF-Q6DKJ4-F1-model-v4_A	0.0044316531463032
AF-Q8WU10-F1-model-v4_A	0.0044348898558958
AF-Q4J6C6-F1-model-v4_A	0.0044359852946131
AF-O95456-F1-model-v4_A	0.0044366616594001
AF-Q8NFQ5-F1-model-v4_A	0.0044433893036686
AF-Q6ZS72-F1-model-v4_A	0.0044439765602644
AF-Q6UXL0-F1-model-v4_A	0.0044447895670642
AF-Q14145-F1-model-v4_A	0.0044458032638535
AF-O95256-F1-model-v4_A	0.0044484566808141
AF-Q8N8R5-F1-model-v4_A	0.0044496178181967
AF-O95983-F1-model-v4_A	0.0044496436978242
AF-P56179-F1-model-v4_A	0.0044528493676062
AF-P33402-F1-model-v4_A	0.0044528616998748
AF-Q6PIY7-F1-model-v4_A	0.0044537670623593
AF-Q9UKB1-F1-model-v4_A	0.0044548270433601
AF-P52758-F1-model-v4_A	0.0044576354571214
AF-Q5JST6-F1-model-v4_A	0.0044586956544362
AF-Q8WWQ2-F1-model-v4_A	0.0044586987747011
AF-Q9UJU6-F1-model-v4_A	0.0044620379520812
AF-Q9NZL9-F1-model-v4_A	0.0044620955753537
AF-Q9UBE0-F1-model-v4_A	0.0044622122165334
AF-Q70EL3-F1-model-v4_A	0.0044629750621055
AF-A0A096LNP1-F1-model-v4_A	0.0044637321585861
AF-P34925-F1-model-v4_A	0.0044645797246454
AF-O96019-F1-model-v4_A	0.0044656987553232
AF-P55075-F1-model-v4_A	0.0044659383264063
AF-Q92551-F1-model-v4_A	0.0044670126217227
AF-Q53GS9-F1-model-v4_A	0.0044683462448755
AF-P56202-F1-model-v4_A	0.0044723108322109
AF-Q14894-F1-model-v4_A	0.0044724293019166
AF-Q6FHJ7-F1-model-v4_A	0.004475886641154
AF-O60729-F1-model-v4_A	0.0044780771598403
AF-Q9BXS1-F1-model-v4_A	0.0044786120572439
AF-P01116-F1-model-v4_A	0.004483598447831
AF-P48426-F1-model-v4_A	0.0044897789718448
AF-Q9NP81-F1-model-v4_A	0.0044923123345746
AF-P31941-F1-model-v4_A	0.0044940565211178
AF-Q92935-F1-model-v4_A	0.0044966148698388
AF-P60763-F1-model-v4_A	0.0044968747149628
AF-P57772-F1-model-v4_A	0.004499559472739
AF-Q99784-F1-model-v4_A	0.0045035962945783
AF-Q96KP4-F1-model-v4_A	0.0045042561987425
AF-O15259-F1-model-v4_A	0.0045076810769
AF-Q5NDL2-F1-model-v4_A	0.0045094584932485
AF-O00754-F1-model-v4_A	0.0045109754780275
AF-O00481-F1-model-v4_A	0.0045141602056307
AF-P33993-F1-model-v4_A	0.0045194031171766
AF-Q96G21-F1-model-v4_A	0.0045201671277691
AF-Q14667-F1-model-v4_A	0.0045205639677484
AF-O95292-F1-model-v4_A	0.0045230349523335
AF-Q99757-F1-model-v4_A	0.004524272758897
AF-P21709-F1-model-v4_A	0.0045247921058449
AF-P47985-F1-model-v4_A	0.0045272945106256
AF-O60502-F1-model-v4_A	0.0045302090851402
AF-O95750-F1-model-v4_A	0.0045351942529362
AF-P23416-F1-model-v4_A	0.0045352665398017
AF-P51993-F1-model-v4_A	0.0045369630567511
AF-Q8N6S4-F1-model-v4_A	0.0045392242025044
AF-Q16842-F1-model-v4_A	0.004542496855374
AF-Q9UN42-F1-model-v4_A	0.0045434775075428
AF-O14782-F1-model-v4_A	0.0045484118757807
AF-Q9UH17-F1-model-v4_A	0.0045532378837018
AF-Q9UHC3-F1-model-v4_A	0.004553748772326
AF-Q92820-F1-model-v4_A	0.0045558421221345
AF-Q92928-F1-model-v4_A	0.0045564458034619
AF-P01031-F1-model-v4_A	0.0045568179703031
AF-Q9H1R2-F1-model-v4_A	0.0045598291482791
AF-Q9Y577-F1-model-v4_A	0.0045661902011406
AF-Q8WV93-F1-model-v4_A	0.0045684951158529
AF-Q9HBH9-F1-model-v4_A	0.0045706420058722
AF-Q8IUC8-F1-model-v4_A	0.0045717215159226
AF-Q16445-F1-model-v4_A	0.0045718635602446
AF-P17693-F1-model-v4_A	0.0045737198294165
AF-Q9NQX1-F1-model-v4_A	0.0045798074574654
AF-P48051-F1-model-v4_A	0.0045800063732311
AF-Q92956-F1-model-v4_A	0.0045823947626756
AF-P60153-F1-model-v4_A	0.0045865384798158
AF-Q99608-F1-model-v4_A	0.00459190152033
AF-Q7Z2T5-F1-model-v4_A	0.0045929340711175
AF-Q9UKK6-F1-model-v4_A	0.0045938909220764
AF-Q9Y282-F1-model-v4_A	0.0045940017629834
AF-Q9UBL6-F1-model-v4_A	0.0045953762328941
AF-P07814-F1-model-v4_A	0.0045962289763944
AF-Q9BUN5-F1-model-v4_A	0.0045990563357887
AF-O95045-F1-model-v4_A	0.0046028104141439
AF-A8MYZ0-F1-model-v4_A	0.0046067826402319
AF-Q9BW91-F1-model-v4_A	0.0046072222632155
AF-Q5H913-F1-model-v4_A	0.0046082757074593
AF-Q9NUB1-F1-model-v4_A	0.0046095009808653
AF-P41250-F1-model-v4_A	0.0046100950381792
AF-Q7L1T6-F1-model-v4_A	0.0046107877485283
AF-Q14410-F1-model-v4_A	0.0046138232859577
AF-P27487-F1-model-v4_A	0.0046142909465403
AF-Q96EY9-F1-model-v4_A	0.0046191692080858
AF-Q6N063-F1-model-v4_A	0.0046229941713082
AF-Q9UBK8-F1-model-v4_A	0.0046231956219998
AF-Q6ZS86-F1-model-v4_A	0.0046232219282535
AF-Q9HAU8-F1-model-v4_A	0.0046236313375672
AF-P31644-F1-model-v4_A	0.004624702079108
AF-Q14644-F1-model-v4_A	0.0046247729216084
AF-Q8IV45-F1-model-v4_A	0.0046258863851542
AF-Q9P2K2-F1-model-v4_A	0.0046263804313035
AF-Q96I59-F1-model-v4_A	0.0046291152472613
AF-Q96MH7-F1-model-v4_A	0.0046305999418778
AF-Q9NZE8-F1-model-v4_A	0.0046310499400998
AF-P43166-F1-model-v4_A	0.0046332175936742
AF-Q9NP55-F1-model-v4_A	0.0046363350357598
AF-Q96E35-F1-model-v4_A	0.0046393120927553
AF-Q9UIQ6-F1-model-v4_A	0.0046417981402458
AF-P15153-F1-model-v4_A	0.0046418279442848
AF-Q93063-F1-model-v4_A	0.0046427369711107
AF-P45973-F1-model-v4_A	0.0046511336023227
AF-P35558-F1-model-v4_A	0.004653069173565
AF-P79483-F1-model-v4_A	0.0046530871067171
AF-Q96FN4-F1-model-v4_A	0.0046652038765304
AF-P53778-F1-model-v4_A	0.004670669027117
AF-O14966-F1-model-v4_A	0.0046745658504774
AF-Q99574-F1-model-v4_A	0.0046747524265716
AF-P18507-F1-model-v4_A	0.0046751542409158
AF-Q969N2-F1-model-v4_A	0.0046755928699942
AF-Q14990-F1-model-v4_A	0.0046768044603077
AF-O95707-F1-model-v4_A	0.0046784789227449
AF-Q92542-F1-model-v4_A	0.0046785721488667
AF-P22314-F1-model-v4_A	0.0046786034015407
AF-Q12829-F1-model-v4_A	0.0046794560932292
AF-Q9P2G3-F1-model-v4_A	0.0046800510855655
AF-Q9BUH6-F1-model-v4_A	0.004681712115942
AF-Q969G6-F1-model-v4_A	0.004684534979697
AF-Q9H0E2-F1-model-v4_A	0.0046849052955154
AF-Q9Y644-F1-model-v4_A	0.0046874955723421
AF-Q08495-F1-model-v4_A	0.004691086928627
AF-Q8NDB6-F1-model-v4_A	0.0046926895877287
AF-Q99748-F1-model-v4_A	0.0046947214341142
AF-P21817-F6-model-v4_A	0.0046957134589936
AF-O00160-F1-model-v4_A	0.004697167587608
AF-P0DMV9-F1-model-v4_A	0.0046995331968583
AF-Q05655-F1-model-v4_A	0.0047012484709664
AF-Q99928-F1-model-v4_A	0.0047020889424319
AF-Q02252-F1-model-v4_A	0.0047023834669362
AF-Q12882-F1-model-v4_A	0.0047035487360921
AF-P13984-F1-model-v4_A	0.0047071561255497
AF-Q9NZQ7-F1-model-v4_A	0.0047081473130436
AF-P28347-F1-model-v4_A	0.0047082687775441
AF-A4D126-F1-model-v4_A	0.0047115016618992
AF-Q9Y3D9-F1-model-v4_A	0.0047115023121006
AF-Q9BXU3-F1-model-v4_A	0.0047131545585839
AF-Q96EK6-F1-model-v4_A	0.0047158247903627
AF-Q8TAM1-F1-model-v4_A	0.0047211952763747
AF-Q14314-F1-model-v4_A	0.0047256398616778
AF-Q86W50-F1-model-v4_A	0.0047332755261144
AF-Q8NCC3-F1-model-v4_A	0.0047357833554808
AF-Q13153-F1-model-v4_A	0.004736682711554
AF-P30740-F1-model-v4_A	0.0047391803602216
AF-B4DU55-F1-model-v4_A	0.0047414899375443
AF-Q9BY50-F1-model-v4_A	0.0047436196458295
AF-P47972-F1-model-v4_A	0.0047506348292321
AF-P52564-F1-model-v4_A	0.0047507104436617
AF-Q8IXL6-F1-model-v4_A	0.0047517443636825
AF-Q8TDL5-F1-model-v4_A	0.0047539319715997
AF-O14975-F1-model-v4_A	0.0047553286911445
AF-Q96A09-F1-model-v4_A	0.0047563056610566
AF-P30041-F1-model-v4_A	0.0047584341311907
AF-Q9UJQ1-F1-model-v4_A	0.0047619896852712
AF-Q9HAU6-F1-model-v4_A	0.0047665005174315
AF-Q13976-F1-model-v4_A	0.0047687628112427
AF-Q8WTU0-F1-model-v4_A	0.0047689515026682
AF-Q9H0E7-F1-model-v4_A	0.0047689576117248
AF-Q13478-F1-model-v4_A	0.0047698772789721
AF-Q16831-F1-model-v4_A	0.0047733443807955
AF-Q8N807-F1-model-v4_A	0.0047738672570177
AF-Q8WU03-F1-model-v4_A	0.0047754265551844
AF-Q8IXQ9-F1-model-v4_A	0.0047801472525496
AF-P16671-F1-model-v4_A	0.0047811000171924
AF-Q5VST6-F1-model-v4_A	0.0047819126579775
AF-P23280-F1-model-v4_A	0.0047848474034528
AF-Q66K79-F1-model-v4_A	0.0047850203993733
AF-Q9UBF1-F1-model-v4_A	0.0047858316597007
AF-P38919-F1-model-v4_A	0.0047883744328557
AF-P62081-F1-model-v4_A	0.0047894337857578
AF-Q9H0R4-F1-model-v4_A	0.0047905892586487
AF-Q9GZN2-F1-model-v4_A	0.0047948280047605
AF-Q15646-F1-model-v4_A	0.0047951358931136
AF-Q14527-F1-model-v4_A	0.0047957590845743
AF-Q9NZC7-F1-model-v4_A	0.0047989661148255
AF-Q4ZG55-F1-model-v4_A	0.004799646042501
AF-P49207-F1-model-v4_A	0.0048000649261939
AF-Q8N5Y2-F1-model-v4_A	0.0048006072318513
AF-P13726-F1-model-v4_A	0.0048025948129291
AF-O95865-F1-model-v4_A	0.0048042314491732
AF-Q13177-F1-model-v4_A	0.0048053699145682
AF-Q6VEQ5-F1-model-v4_A	0.0048079973101352
AF-Q9UQC9-F1-model-v4_A	0.00480963406628
AF-P48060-F1-model-v4_A	0.0048098090732848
AF-P0DPF3-F1-model-v4_A	0.0048159765994517
AF-Q2TBA0-F1-model-v4_A	0.0048202059103404
AF-O15146-F1-model-v4_A	0.0048224434452881
AF-P78348-F1-model-v4_A	0.004824304514363
AF-Q9BQP7-F1-model-v4_A	0.0048247086080172
AF-Q96N46-F1-model-v4_A	0.0048252058337655
AF-Q499Z3-F1-model-v4_A	0.0048273743776301
AF-Q8NHP8-F1-model-v4_A	0.0048278749263902
AF-Q96ME1-F1-model-v4_A	0.0048299271900046
AF-Q13705-F1-model-v4_A	0.004830255041287
AF-Q9Y297-F1-model-v4_A	0.0048311028115928
AF-Q9NWW9-F1-model-v4_A	0.0048315502519147
AF-O95294-F1-model-v4_A	0.0048315872897498
AF-Q5T681-F1-model-v4_A	0.004831831274242
AF-Q9NVM9-F1-model-v4_A	0.0048362090320187
AF-P51570-F1-model-v4_A	0.0048371705991762
AF-Q9H840-F1-model-v4_A	0.0048387762399991
AF-Q8N4N3-F1-model-v4_A	0.0048450418005447
AF-P11597-F1-model-v4_A	0.0048455462143889
AF-O00526-F1-model-v4_A	0.0048456155107379
AF-Q96KN2-F1-model-v4_A	0.0048489913066278
AF-Q96RL7-F9-model-v4_A	0.0048503444279754
AF-Q9UBQ7-F1-model-v4_A	0.0048512368631349
AF-Q969Q5-F1-model-v4_A	0.0048520809008965
AF-Q16695-F1-model-v4_A	0.0048521002374287
AF-P13987-F1-model-v4_A	0.0048531944333839
AF-Q5SRE7-F1-model-v4_A	0.00485540773614
AF-Q96L50-F1-model-v4_A	0.0048558424360384
AF-O75064-F1-model-v4_A	0.0048561666490372
AF-P48307-F1-model-v4_A	0.0048600248400388
AF-Q15842-F1-model-v4_A	0.0048606462011211
AF-Q92902-F1-model-v4_A	0.0048614622861682
AF-O43567-F1-model-v4_A	0.0048682231473178
AF-Q6P5R6-F1-model-v4_A	0.0048684854346509
AF-Q8NES3-F1-model-v4_A	0.0048696136440657
AF-O43175-F1-model-v4_A	0.0048699190885876
AF-Q9H4A9-F1-model-v4_A	0.0048748019035532
AF-A0A0U1RQS6-F1-model-v4_A	0.0048755028046526
AF-P51157-F1-model-v4_A	0.0048782290315988
AF-A6NJW9-F1-model-v4_A	0.0048795698969017
AF-A2VDF0-F1-model-v4_A	0.0048798316256287
AF-Q9C029-F1-model-v4_A	0.0048828325532876
AF-Q6IBS0-F1-model-v4_A	0.0048834127705846
AF-Q6UXX9-F1-model-v4_A	0.0048835951897423
AF-P05026-F1-model-v4_A	0.0048837059018682
AF-Q9BYJ0-F1-model-v4_A	0.0048850246169215
AF-O95848-F1-model-v4_A	0.0048881444521879
AF-Q9GZZ9-F1-model-v4_A	0.0048926246188966
AF-O60477-F1-model-v4_A	0.0048938677225215
AF-Q8N8W4-F1-model-v4_A	0.0048961461125716
AF-Q9Y2C9-F1-model-v4_A	0.0048990238825484
AF-E5RIL1-F1-model-v4_A	0.0049009828766348
AF-Q6PJQ5-F1-model-v4_A	0.0049058349832261
AF-Q9P0Z9-F1-model-v4_A	0.0049079101569796
AF-P09874-F1-model-v4_A	0.004909542684294
AF-Q969I3-F1-model-v4_A	0.0049109492429657
AF-Q8N4F0-F1-model-v4_A	0.0049113924875228
AF-Q9BWV3-F1-model-v4_A	0.0049117908961485
AF-Q06546-F1-model-v4_A	0.0049139050357283
AF-Q9BT40-F1-model-v4_A	0.004915542337461
AF-Q9Y4E5-F1-model-v4_A	0.0049208265242451
AF-Q9BW19-F1-model-v4_A	0.0049244944865547
AF-Q8NCL4-F1-model-v4_A	0.0049282892941085
AF-A0A0G2JLG4-F1-model-v4_A	0.0049284096614276
AF-Q149N8-F1-model-v4_A	0.0049295747892805
AF-Q8WWY8-F1-model-v4_A	0.0049299043205426
AF-P04114-F1-model-v4_A	0.0049351723762373
AF-Q15413-F1-model-v4_A	0.0049352257749485
AF-P42226-F1-model-v4_A	0.0049366682901233
AF-Q96MR6-F1-model-v4_A	0.0049370789628898
AF-Q147X3-F1-model-v4_A	0.0049390913304391
AF-Q8NE01-F1-model-v4_A	0.0049408383108611
AF-P0CB38-F1-model-v4_A	0.0049438266763717
AF-O95922-F1-model-v4_A	0.0049445821914936
AF-Q01581-F1-model-v4_A	0.0049446636849925
AF-Q6ZTR5-F4-model-v4_A	0.0049490546548808
AF-Q9P2T0-F1-model-v4_A	0.0049513609796607
AF-Q9BQ50-F1-model-v4_A	0.004953593307954
AF-P21817-F2-model-v4_A	0.0049538557703245
AF-Q9UKT8-F1-model-v4_A	0.0049543977906503
AF-Q8NER5-F1-model-v4_A	0.0049560926630942
AF-Q6JEL2-F1-model-v4_A	0.0049607001958875
AF-Q9NPD3-F1-model-v4_A	0.0049609239811304
AF-Q9Y230-F1-model-v4_A	0.0049649392739958
AF-Q13823-F1-model-v4_A	0.0049672180663705
AF-O60333-F1-model-v4_A	0.0049673066062519
AF-Q9NWD8-F1-model-v4_A	0.0049687198299701
AF-Q95460-F1-model-v4_A	0.0049699888507227
AF-P04155-F1-model-v4_A	0.0049707063911958
AF-P06126-F1-model-v4_A	0.0049770453098974
AF-Q56P03-F1-model-v4_A	0.0049773686398127
AF-O60513-F1-model-v4_A	0.004977478967535
AF-Q9NXC2-F1-model-v4_A	0.0049820660283842
AF-Q15751-F17-model-v4_A	0.0049842191596204
AF-Q9NZC2-F1-model-v4_A	0.0049880824631487
AF-Q8IZ52-F1-model-v4_A	0.0049882769582008
AF-Q8NCW5-F1-model-v4_A	0.0049963185366198
AF-P86790-F1-model-v4_A	0.0049994768401945
AF-P22234-F1-model-v4_A	0.0050010864178291
AF-Q9BYM8-F1-model-v4_A	0.005005192107131
AF-Q13508-F1-model-v4_A	0.0050052413127606
AF-Q6ZSC3-F1-model-v4_A	0.0050081557003909
AF-Q9Y3Q3-F1-model-v4_A	0.0050114982063213
AF-Q8N7S6-F1-model-v4_A	0.0050135080160444
AF-A6NHC0-F1-model-v4_A	0.0050165218610836
AF-Q99698-F14-model-v4_A	0.0050166336404693
AF-Q12974-F1-model-v4_A	0.0050166702595217
AF-E5RQL4-F1-model-v4_A	0.0050212876344155
AF-Q8NA97-F1-model-v4_A	0.005022445383478
AF-P02748-F1-model-v4_A	0.0050282445689282
AF-Q8N239-F1-model-v4_A	0.0050368317783416
AF-P0DJR0-F1-model-v4_A	0.0050432730266857
AF-B1AK76-F1-model-v4_A	0.0050439644293388
AF-P13765-F1-model-v4_A	0.0050445826009126
AF-P01019-F1-model-v4_A	0.0050462066209559
AF-Q13882-F1-model-v4_A	0.0050475388230415
AF-Q9UDR5-F1-model-v4_A	0.0050515940196569
AF-Q9Y365-F1-model-v4_A	0.0050556580179086
AF-Q9HCQ5-F1-model-v4_A	0.0050590197951619
AF-Q16342-F1-model-v4_A	0.0050601035659421
AF-Q9NXS3-F1-model-v4_A	0.0050611757352565
AF-Q9BYG8-F1-model-v4_A	0.005063272525478
AF-P49917-F1-model-v4_A	0.0050638154791323
AF-P49789-F1-model-v4_A	0.005063914677362
AF-Q96DM1-F1-model-v4_A	0.005064465339187
AF-Q9NUL3-F1-model-v4_A	0.0050651310089614
AF-Q9HB75-F1-model-v4_A	0.0050671511355624
AF-P11413-F1-model-v4_A	0.005072447679974
AF-Q9Y4D8-F14-model-v4_A	0.0050724869054386
AF-P04234-F1-model-v4_A	0.005072693443226
AF-P19623-F1-model-v4_A	0.0050736192413468
AF-Q9Y5J5-F1-model-v4_A	0.0050740870751343
AF-Q9UHF1-F1-model-v4_A	0.0050744897598495
AF-O00764-F1-model-v4_A	0.0050749871522442
AF-P30837-F1-model-v4_A	0.0050760517944191
AF-Q9UIL4-F1-model-v4_A	0.0050764159521283
AF-Q96BQ1-F1-model-v4_A	0.0050869103595308
AF-P36897-F1-model-v4_A	0.005087176237165
AF-Q58FG1-F1-model-v4_A	0.0050899020739728
AF-Q9Y3B3-F1-model-v4_A	0.0050930668115694
AF-Q68CK6-F1-model-v4_A	0.0050938421428405
AF-P34096-F1-model-v4_A	0.0050988755043493
AF-Q5T4S7-F8-model-v4_A	0.0051004203864805
AF-P0DPQ4-F1-model-v4_A	0.0051027882079377
AF-Q9BQ13-F1-model-v4_A	0.0051039675201468
AF-Q9ULX3-F1-model-v4_A	0.0051050925388921
AF-O75821-F1-model-v4_A	0.0051120433708761
AF-P09544-F1-model-v4_A	0.005116242325467
AF-Q96KE9-F1-model-v4_A	0.005116657846855
AF-P48739-F1-model-v4_A	0.0051200952522006
AF-Q70JA7-F1-model-v4_A	0.0051202963649176
AF-E7ETH6-F1-model-v4_A	0.0051233714620208
AF-P61221-F1-model-v4_A	0.0051234222736039
AF-Q15459-F1-model-v4_A	0.0051240139544608
AF-Q8TE76-F1-model-v4_A	0.0051241853413904
AF-Q14088-F1-model-v4_A	0.0051284367221942
AF-O95571-F1-model-v4_A	0.0051326669846117
AF-Q8N3I7-F1-model-v4_A	0.0051344149548733
AF-Q5VZM2-F1-model-v4_A	0.0051365688983592
AF-Q86XS8-F1-model-v4_A	0.005136992668229
AF-Q8N3F0-F1-model-v4_A	0.0051382131910416
AF-P41252-F1-model-v4_A	0.0051390485844172
AF-Q6UVW9-F1-model-v4_A	0.0051413188617967
AF-O95238-F1-model-v4_A	0.0051440358573497
AF-A6NCS6-F1-model-v4_A	0.0051441775627526
AF-Q6ZS81-F10-model-v4_A	0.0051474844386265
AF-O75880-F1-model-v4_A	0.0051478121583875
AF-Q92629-F1-model-v4_A	0.0051542171842021
AF-A8MPY1-F1-model-v4_A	0.0051580593314727
AF-P15313-F1-model-v4_A	0.0051590215933231
AF-Q5SRI9-F1-model-v4_A	0.005159210946681
AF-Q53G59-F1-model-v4_A	0.0051655360184378
AF-Q99873-F1-model-v4_A	0.0051665627655491
AF-P30039-F1-model-v4_A	0.0051684308114355
AF-P0DN79-F1-model-v4_A	0.0051689218976718
AF-Q9N2J8-F1-model-v4_A	0.0051707656071391
AF-P62316-F1-model-v4_A	0.0051729925571811
AF-Q1RMZ1-F1-model-v4_A	0.0051736443575273
AF-Q9UHH9-F1-model-v4_A	0.0051741807813714
AF-P21817-F3-model-v4_A	0.0051770988893694
AF-P59827-F1-model-v4_A	0.0051772655278438
AF-P42575-F1-model-v4_A	0.0051781751369745
AF-Q8NBJ9-F1-model-v4_A	0.0051787567762322
AF-Q9H3J6-F1-model-v4_A	0.0051798294411039
AF-Q15750-F1-model-v4_A	0.0051803317811458
AF-Q53GL0-F1-model-v4_A	0.0051845234606719
AF-Q8N531-F1-model-v4_A	0.005184730575893
AF-P26639-F1-model-v4_A	0.005185499719163
AF-Q9P265-F1-model-v4_A	0.0051883836635988
AF-A0A0U1RR11-F1-model-v4_A	0.005190345303732
AF-Q03403-F1-model-v4_A	0.0051907608347215
AF-Q8NE22-F1-model-v4_A	0.0051925600027003
AF-Q16795-F1-model-v4_A	0.0051950266968194
AF-Q9H1Y0-F1-model-v4_A	0.0051957400523239
AF-O94888-F1-model-v4_A	0.0051989349708593
AF-Q9UJU3-F1-model-v4_A	0.0051997548602797
AF-Q9HB65-F1-model-v4_A	0.0052027628791883
AF-Q15349-F1-model-v4_A	0.0052068760765145
AF-Q9H0H5-F1-model-v4_A	0.0052084261613406
AF-Q9NX07-F1-model-v4_A	0.0052091632182591
AF-P22894-F1-model-v4_A	0.0052104850057676
AF-O43286-F1-model-v4_A	0.0052111891583437
AF-Q8N635-F1-model-v4_A	0.0052139907312606
AF-P10114-F1-model-v4_A	0.0052167509625125
AF-O43809-F1-model-v4_A	0.0052167684041257
AF-Q9NSU2-F1-model-v4_A	0.0052199745724587
AF-Q8WYN0-F1-model-v4_A	0.0052208101855667
AF-Q96RY7-F1-model-v4_A	0.0052213892714502
AF-Q7L0X2-F1-model-v4_A	0.0052239690412823
AF-O75496-F1-model-v4_A	0.0052254150724433
AF-P11309-F1-model-v4_A	0.0052266762695108
AF-Q8N543-F1-model-v4_A	0.0052267339423001
AF-P49841-F1-model-v4_A	0.0052268184359403
AF-Q8IUX4-F1-model-v4_A	0.0052273956591076
AF-Q96MM6-F1-model-v4_A	0.0052279696479534
AF-O95159-F1-model-v4_A	0.0052280418638344
AF-P49137-F1-model-v4_A	0.0052304532872719
AF-Q86YJ7-F1-model-v4_A	0.005238579954129
AF-O60939-F1-model-v4_A	0.0052386406652401
AF-Q01740-F1-model-v4_A	0.0052427713146221
AF-Q96CS4-F1-model-v4_A	0.0052446197042624
AF-Q16539-F1-model-v4_A	0.0052449720913055
AF-Q86UX6-F1-model-v4_A	0.0052462547742337
AF-Q9NV06-F1-model-v4_A	0.0052473451300094
AF-Q9Y485-F5-model-v4_A	0.0052493829483582
AF-Q9Y4P1-F1-model-v4_A	0.0052514579959522
AF-Q5T4B2-F1-model-v4_A	0.0052566918348843
AF-A8MXV4-F1-model-v4_A	0.0052576341188961
AF-Q8TEW6-F1-model-v4_A	0.0052617739892823
AF-Q96GS6-F1-model-v4_A	0.0052663402266936
AF-Q8IZJ6-F1-model-v4_A	0.0052673941814237
AF-O95757-F1-model-v4_A	0.0052681006871134
AF-P22304-F1-model-v4_A	0.0052727943801401
AF-Q9H4G4-F1-model-v4_A	0.0052779064958619
AF-P21673-F1-model-v4_A	0.0052797793583752
AF-Q9H607-F1-model-v4_A	0.0052799503290948
AF-P20338-F1-model-v4_A	0.0052878124368139
AF-A6NMZ7-F1-model-v4_A	0.0052897969192327
AF-Q9NXJ5-F1-model-v4_A	0.0052952856699424
AF-Q9BRA2-F1-model-v4_A	0.0052960857811751
AF-Q5RKV6-F1-model-v4_A	0.0052983527776234
AF-Q6PIZ9-F1-model-v4_A	0.0052985191419675
AF-Q9NRN9-F1-model-v4_A	0.00530041323233
AF-Q04446-F1-model-v4_A	0.0053018525031857
AF-O95900-F1-model-v4_A	0.0053028191887541
AF-Q96CN7-F1-model-v4_A	0.0053049788858154
AF-Q86V21-F1-model-v4_A	0.0053060668958784
AF-Q06278-F1-model-v4_A	0.0053110211746227
AF-Q15751-F16-model-v4_A	0.0053150257372014
AF-Q8NFG4-F1-model-v4_A	0.0053177977618719
AF-P07476-F1-model-v4_A	0.0053178927532075
AF-Q9BST9-F1-model-v4_A	0.0053179956549281
AF-Q8N465-F1-model-v4_A	0.0053201551710251
AF-Q8IUA0-F1-model-v4_A	0.0053213709916271
AF-Q7KYR7-F1-model-v4_A	0.0053295517803905
AF-Q5HYA8-F1-model-v4_A	0.005333678323927
AF-O15063-F1-model-v4_A	0.005338262196404
AF-O95573-F1-model-v4_A	0.0053412497355896
AF-Q9BW92-F1-model-v4_A	0.0053417868345026
AF-Q5T7W7-F1-model-v4_A	0.0053444489385967
AF-Q9BQL6-F1-model-v4_A	0.005345077519349
AF-P10074-F1-model-v4_A	0.0053451089030652
AF-O43556-F1-model-v4_A	0.0053501393714691
AF-P62745-F1-model-v4_A	0.0053557812874711
AF-Q6ZWK6-F1-model-v4_A	0.0053573748405631
AF-P29016-F1-model-v4_A	0.0053589075125091
AF-Q9UKA2-F1-model-v4_A	0.0053601318258963
AF-P17081-F1-model-v4_A	0.0053611407831354
AF-P14625-F1-model-v4_A	0.0053612810888764
AF-Q07864-F1-model-v4_A	0.0053634952831796
AF-Q9UJQ7-F1-model-v4_A	0.0053636569927019
AF-Q15413-F5-model-v4_A	0.0053649622274469
AF-O95714-F9-model-v4_A	0.0053660409221294
AF-O15116-F1-model-v4_A	0.0053664474722411
AF-P48637-F1-model-v4_A	0.0053684574496906
AF-Q96QA5-F1-model-v4_A	0.0053721774087568
AF-Q6PCB7-F1-model-v4_A	0.0053760913671232
AF-Q8IUE0-F1-model-v4_A	0.0053800044749475
AF-P10619-F1-model-v4_A	0.0053810600633474
AF-Q3SXZ7-F1-model-v4_A	0.0053845990240303
AF-Q9H063-F1-model-v4_A	0.0053854272462396
AF-Q9Y546-F1-model-v4_A	0.0053891676210187
AF-Q9NY28-F1-model-v4_A	0.005390079752036
AF-P50750-F1-model-v4_A	0.0053918063743675
AF-Q9Y287-F1-model-v4_A	0.0053925986746211
AF-P20618-F1-model-v4_A	0.0053932473580778
AF-Q9H019-F1-model-v4_A	0.0053934174309306
AF-P0DPK2-F1-model-v4_A	0.0053936297079333
AF-Q9HC36-F1-model-v4_A	0.0053944031262837
AF-Q9GZS0-F1-model-v4_A	0.0053964915937358
AF-P49914-F1-model-v4_A	0.0054079736876928
AF-Q13555-F1-model-v4_A	0.0054091768073623
AF-Q9Y5X0-F1-model-v4_A	0.0054114734489327
AF-Q9UK32-F1-model-v4_A	0.0054129914979712
AF-Q7Z6K1-F1-model-v4_A	0.0054150036551931
AF-P12318-F1-model-v4_A	0.005420035551546
AF-Q5VVQ6-F1-model-v4_A	0.0054269791735604
AF-P56373-F1-model-v4_A	0.0054274566538739
AF-Q9UFN0-F1-model-v4_A	0.0054294620519018
AF-P61026-F1-model-v4_A	0.0054305280613437
AF-Q0P6H9-F1-model-v4_A	0.0054318556868196
AF-Q8IWZ6-F1-model-v4_A	0.0054327598269268
AF-Q6UXR4-F1-model-v4_A	0.0054329539712913
AF-Q8TCB0-F1-model-v4_A	0.005434959592488
AF-Q9Y485-F10-model-v4_A	0.0054382434405826
AF-Q9UDX3-F1-model-v4_A	0.0054382444035162
AF-Q6ZTY9-F1-model-v4_A	0.0054408818317434
AF-Q12884-F1-model-v4_A	0.0054414904187489
AF-P08138-F1-model-v4_A	0.005442229272363
AF-Q53GT1-F1-model-v4_A	0.0054466541938116
AF-Q8TCC3-F1-model-v4_A	0.0054558907020582
AF-P36952-F1-model-v4_A	0.0054573390536757
AF-Q8N328-F1-model-v4_A	0.0054581602829749
AF-Q86TI2-F1-model-v4_A	0.0054611188372724
AF-Q86SQ4-F1-model-v4_A	0.0054632286587783
AF-Q13641-F1-model-v4_A	0.0054681148752222
AF-Q9NQ35-F1-model-v4_A	0.0054684221764197
AF-O75489-F1-model-v4_A	0.0054710725595811
AF-Q16555-F1-model-v4_A	0.0054780022465573
AF-Q9Y221-F1-model-v4_A	0.0054795714104278
AF-P46459-F1-model-v4_A	0.005486103356741
AF-P51398-F1-model-v4_A	0.0054864044573233
AF-O95989-F1-model-v4_A	0.0054868446369423
AF-Q13115-F1-model-v4_A	0.0054884512015635
AF-Q6ZSU1-F1-model-v4_A	0.0054897313534491
AF-O43463-F1-model-v4_A	0.0054900424092447
AF-Q9BTC8-F1-model-v4_A	0.0054914355793173
AF-Q53H64-F1-model-v4_A	0.0054916821373188
AF-P10147-F1-model-v4_A	0.0054936824497127
AF-Q9H8M7-F1-model-v4_A	0.0054956534189291
AF-Q6JVE6-F1-model-v4_A	0.005497104313529
AF-P41226-F1-model-v4_A	0.0054990879503094
AF-P49257-F1-model-v4_A	0.0055004846819213
AF-P19652-F1-model-v4_A	0.0055056153979224
AF-P15848-F1-model-v4_A	0.0055063378403314
AF-Q99594-F1-model-v4_A	0.0055099045456045
AF-Q15910-F1-model-v4_A	0.0055113119871248
AF-P32321-F1-model-v4_A	0.0055136357838893
AF-Q9UM07-F1-model-v4_A	0.0055141368626613
AF-Q9BQG2-F1-model-v4_A	0.0055175459559929
AF-P60608-F1-model-v4_A	0.0055187340057906
AF-O60443-F1-model-v4_A	0.0055233252060863
AF-Q6UX27-F1-model-v4_A	0.0055300531281913
AF-Q5T9C9-F1-model-v4_A	0.0055309825799946
AF-P59025-F1-model-v4_A	0.0055311716024207
AF-Q6PII5-F1-model-v4_A	0.0055314516215606
AF-Q9Y2C4-F1-model-v4_A	0.0055323786833448
AF-Q8WWZ3-F1-model-v4_A	0.0055335350699748
AF-Q6UX06-F1-model-v4_A	0.0055370151027799
AF-Q6ZWK4-F1-model-v4_A	0.0055386894187054
AF-P05120-F1-model-v4_A	0.0055400865005889
AF-O14977-F1-model-v4_A	0.0055424451347918
AF-Q8WWB5-F1-model-v4_A	0.0055443067944064
AF-Q96P48-F1-model-v4_A	0.0055477872688027
AF-Q9P2E5-F1-model-v4_A	0.0055496436750194
AF-O94889-F1-model-v4_A	0.0055528451459868
AF-P54646-F1-model-v4_A	0.0055536383637247
AF-O95716-F1-model-v4_A	0.0055557582926704
AF-Q9Y2X8-F1-model-v4_A	0.0055591685303846
AF-Q86XG9-F1-model-v4_A	0.0055594465681307
AF-Q15418-F1-model-v4_A	0.0055612331594522
AF-Q9H5Q4-F1-model-v4_A	0.0055614751324437
AF-Q9BPW5-F1-model-v4_A	0.005562972544129
AF-P24043-F9-model-v4_A	0.0055646610137487
AF-O75569-F1-model-v4_A	0.0055666119563537
AF-Q96GJ1-F1-model-v4_A	0.0055690905231742
AF-Q9Y4D8-F8-model-v4_A	0.0055693342950154
AF-O15041-F1-model-v4_A	0.0055703270222788
AF-Q9UIL1-F1-model-v4_A	0.0055759982480042
AF-Q8WVV5-F1-model-v4_A	0.0055778707774929
AF-Q9NRV9-F1-model-v4_A	0.0055789999176279
AF-Q8IZL9-F1-model-v4_A	0.0055792706017469
AF-Q6IB77-F1-model-v4_A	0.0055801987512846
AF-Q12931-F1-model-v4_A	0.0055827388326299
AF-Q8N1G2-F1-model-v4_A	0.0055832836389159
AF-P51575-F1-model-v4_A	0.0055847511741092
AF-Q96A23-F1-model-v4_A	0.0055848693286679
AF-O00443-F1-model-v4_A	0.0055854941859604
AF-O94901-F1-model-v4_A	0.0055908323558634
AF-P35236-F1-model-v4_A	0.005592364944509
AF-Q9GZZ6-F1-model-v4_A	0.0055924717039335
AF-P01266-F4-model-v4_A	0.0055930030084909
AF-P25325-F1-model-v4_A	0.0055930453040322
AF-Q5BKY1-F1-model-v4_A	0.0055934018173764
AF-Q9NPI9-F1-model-v4_A	0.0055937008738552
AF-Q15814-F1-model-v4_A	0.0055944626363327
AF-Q8WYQ5-F1-model-v4_A	0.0055947068594609
AF-Q6ZVN7-F1-model-v4_A	0.0055985171334185
AF-P12532-F1-model-v4_A	0.0055992836322773
AF-Q96HQ0-F1-model-v4_A	0.0056045565759587
AF-Q15819-F1-model-v4_A	0.00560713040978
AF-Q9BXW7-F1-model-v4_A	0.0056073451730841
AF-Q6P1X5-F1-model-v4_A	0.0056117013928566
AF-O95260-F1-model-v4_A	0.0056132189494152
AF-Q4JDL3-F1-model-v4_A	0.0056135244130263
AF-Q9BQP9-F1-model-v4_A	0.0056149828052161
AF-Q13309-F1-model-v4_A	0.0056154941235987
AF-Q5KSL6-F1-model-v4_A	0.0056157305629365
AF-Q86XT4-F1-model-v4_A	0.005619264202203
AF-Q15813-F1-model-v4_A	0.0056233809979887
AF-O95741-F1-model-v4_A	0.005628407506988
AF-Q96Q07-F1-model-v4_A	0.0056305911953787
AF-Q3KQV9-F1-model-v4_A	0.0056306882248301
AF-Q9UHL0-F1-model-v4_A	0.0056321538240965
AF-O43824-F1-model-v4_A	0.0056347034511491
AF-Q68D51-F1-model-v4_A	0.0056354196884736
AF-Q8N2A8-F1-model-v4_A	0.005635820574578
AF-A6NDV4-F1-model-v4_A	0.0056402450735704
AF-P13686-F1-model-v4_A	0.0056417162116033
AF-P28838-F1-model-v4_A	0.0056436406953596
AF-Q86XA0-F1-model-v4_A	0.0056447436009858
[truncated: 21,442 more rows]
