# Supplementary material for: Comparative structural insights and functional analysis for the distinct unbound states of Human AGO proteins
Source: Sci Rep. 2025 Mar 19;15:9432. doi: 10.1038/s41598-025-91849-5 (PMC11923369; doi:10.1038/s41598-025-91849-5)
Supplement: Supplementary file 24 — Supplementary Information 12. [file 41598_2025_91849_MOESM24_ESM.zip › 4KREp_A_mdwhole_AF4REF/metrics/4KREp_A_t-alpha.csv]

structureId	t-alpha
AF-Q9HA65-F1-model-v4_A	0.0
AF-P62995-F1-model-v4_A	0.0
AF-Q8TAM6-F1-model-v4_A	0.0
AF-Q8NI99-F1-model-v4_A	0.0
AF-Q9NSG2-F1-model-v4_A	0.0
AF-Q9UJT9-F1-model-v4_A	0.0
AF-Q6ZTN6-F1-model-v4_A	0.0
AF-P06241-F1-model-v4_A	0.0
AF-Q14147-F1-model-v4_A	0.0
AF-Q8N1L9-F1-model-v4_A	0.0
AF-Q9BXB7-F1-model-v4_A	0.0007298270463003
AF-Q96C57-F1-model-v4_A	0.0007298270463003
AF-Q08462-F1-model-v4_A	0.0007298270463003
AF-P78509-F6-model-v4_A	0.0007298270463003
AF-Q96JB8-F1-model-v4_A	0.0007298270463003
AF-P55160-F1-model-v4_A	0.0007298270463003
AF-Q9Y625-F1-model-v4_A	0.0007298270463003
AF-Q9NZ08-F1-model-v4_A	0.0007298270463003
AF-Q6ZQR2-F1-model-v4_A	0.0007298270463003
AF-P20592-F1-model-v4_A	0.0007298270463003
AF-P26599-F1-model-v4_A	0.0007298270463003
AF-A0A1W2PPF3-F1-model-v4_A	0.0007298270463003
AF-Q9UBK8-F1-model-v4_A	0.0007298270463003
AF-Q9UKJ1-F1-model-v4_A	0.0007307814170889
AF-Q9UK28-F1-model-v4_A	0.0007307814170889
AF-P55055-F1-model-v4_A	0.0007307814170889
AF-P19525-F1-model-v4_A	0.0007307814170889
AF-O95567-F1-model-v4_A	0.0007307814170889
AF-Q969S9-F1-model-v4_A	0.0007307814170889
AF-P28288-F1-model-v4_A	0.0007307814170889
AF-P41219-F1-model-v4_A	0.0007307814170889
AF-Q96EX3-F1-model-v4_A	0.0007307814170889
AF-P0CAP1-F1-model-v4_A	0.0007307814170889
AF-Q9BYG8-F1-model-v4_A	0.0007307814170889
AF-Q9NXX6-F1-model-v4_A	0.0007307814170889
AF-Q9NVM9-F1-model-v4_A	0.0007307814170889
AF-D6RBQ6-F1-model-v4_A	0.0007307814170889
AF-Q15937-F1-model-v4_A	0.0014597092068022
AF-Q8NHX9-F1-model-v4_A	0.0014597092068022
AF-P07911-F1-model-v4_A	0.0014597092068022
AF-O94832-F1-model-v4_A	0.0014597092068022
AF-Q9Y6R7-F6-model-v4_A	0.0014597092068022
AF-O43300-F1-model-v4_A	0.0014597092068022
AF-Q04741-F1-model-v4_A	0.0014597092068022
AF-Q9Y6H8-F1-model-v4_A	0.0014597092068022
AF-P0DPD6-F1-model-v4_A	0.0014597092068022
AF-Q07866-F1-model-v4_A	0.0014597092068022
AF-P58335-F1-model-v4_A	0.0014597092068022
AF-Q7RTS3-F1-model-v4_A	0.0014597092068022
AF-Q96JY0-F1-model-v4_A	0.0014597092068022
AF-Q99689-F1-model-v4_A	0.0014597092068022
AF-Q6ZN11-F1-model-v4_A	0.0014597092068022
AF-Q6J4K2-F1-model-v4_A	0.0014597092068022
AF-P26639-F1-model-v4_A	0.0014597092068022
AF-P49759-F1-model-v4_A	0.0014597092068022
AF-P48443-F1-model-v4_A	0.0014620968756575
AF-P40123-F1-model-v4_A	0.0014620968756575
AF-O43781-F1-model-v4_A	0.0014620968756575
AF-Q06124-F1-model-v4_A	0.0014620968756575
AF-A8MXV6-F1-model-v4_A	0.0014620968756575
AF-P0C7X1-F1-model-v4_A	0.0014620968756575
AF-Q96DT5-F16-model-v4_A	0.0014620968756575
AF-A0A087X1G2-F1-model-v4_A	0.0014620968756575
AF-Q7Z4K8-F1-model-v4_A	0.0014620968756575
AF-Q7L190-F1-model-v4_A	0.0014620968756575
AF-Q9UIW0-F1-model-v4_A	0.0014620968756575
AF-Q5RL73-F1-model-v4_A	0.0021896458253802
AF-P34931-F1-model-v4_A	0.0021896458253802
AF-Q9H8H0-F1-model-v4_A	0.0021896458253802
AF-Q9H489-F1-model-v4_A	0.0021896458253802
AF-Q9BSQ5-F1-model-v4_A	0.0021896458253802
AF-Q96K49-F1-model-v4_A	0.0021896458253802
AF-Q99435-F1-model-v4_A	0.0021896458253802
AF-Q96LQ0-F1-model-v4_A	0.0021896458253802
AF-Q96RQ3-F1-model-v4_A	0.0021896458253802
AF-Q96Q07-F1-model-v4_A	0.0021896458253802
AF-Q9UL01-F1-model-v4_A	0.002194902533056
AF-P61565-F1-model-v4_A	0.002194902533056
AF-Q8WTU2-F1-model-v4_A	0.002194902533056
AF-O00330-F1-model-v4_A	0.002194902533056
AF-O60304-F1-model-v4_A	0.002194902533056
AF-O95460-F1-model-v4_A	0.002194902533056
medoid25-a1-s1_A	0.002194902533056
AF-O43264-F1-model-v4_A	0.0029196362453518
medoid28-a1-s1_A	0.0029196362453518
AF-Q14532-F1-model-v4_A	0.0029196362453518
AF-Q8TAQ5-F1-model-v4_A	0.0029196362453518
AF-Q15349-F1-model-v4_A	0.0029196362453518
AF-Q16581-F1-model-v4_A	0.0029196362453518
AF-Q6DHY5-F1-model-v4_A	0.0029282444105804
AF-Q9NP66-F1-model-v4_A	0.0029282444105804
AF-Q53T94-F1-model-v4_A	0.0029282444105804
AF-O95872-F1-model-v4_A	0.0029282444105804
AF-Q86UR1-F1-model-v4_A	0.0029282444105804
AF-Q13505-F1-model-v4_A	0.0029282444105804
AF-Q6R6M4-F1-model-v4_A	0.0029282444105804
AF-Q9HAH1-F1-model-v4_A	0.0029282444105804
AF-O95873-F1-model-v4_A	0.0029282444105804
AF-Q07869-F1-model-v4_A	0.0029282444105804
AF-Q8N653-F1-model-v4_A	0.0036496798094789
AF-O75366-F1-model-v4_A	0.0036496798094789
AF-Q9NXT0-F1-model-v4_A	0.0036496798094789
medoid21-a1-s1_A	0.0036496798094789
AF-Q7Z7A4-F1-model-v4_A	0.0036496798094789
AF-A8MPY1-F1-model-v4_A	0.0036496798094789
AF-P35858-F1-model-v4_A	0.0036496798094789
AF-Q6ZRQ5-F1-model-v4_A	0.0036496798094789
AF-Q8IVF4-F14-model-v4_A	0.0036496798094789
AF-Q8IWA4-F1-model-v4_A	0.0036496798094789
AF-Q3SY69-F1-model-v4_A	0.0036496798094789
AF-Q9NVU7-F1-model-v4_A	0.0036630800678474
AF-Q9H5J8-F1-model-v4_A	0.0036630800678474
AF-Q0VFZ6-F1-model-v4_A	0.0036630800678474
AF-P53794-F1-model-v4_A	0.0036630800678474
AF-Q03001-F21-model-v4_A	0.0036630800678474
AF-Q9P225-F11-model-v4_A	0.0036630800678474
AF-O43143-F1-model-v4_A	0.0036630800678474
AF-P13056-F1-model-v4_A	0.0036630800678474
AF-Q86U42-F1-model-v4_A	0.0036630800678474
AF-P49748-F1-model-v4_A	0.0036630800678474
AF-Q13426-F1-model-v4_A	0.0036630800678474
AF-Q9BQ95-F1-model-v4_A	0.0036630800678474
AF-P10075-F1-model-v4_A	0.0036630800678474
AF-Q8TF45-F1-model-v4_A	0.0036630800678474
AF-P0C860-F1-model-v4_A	0.0036630800678474
AF-P34903-F1-model-v4_A	0.0036630800678474
AF-Q3KNW1-F1-model-v4_A	0.0043792969344855
AF-Q5JTZ5-F1-model-v4_A	0.0043792969344855
AF-Q9UQF0-F1-model-v4_A	0.0043792969344855
AF-Q96JF0-F1-model-v4_A	0.0043792969344855
AF-Q8IV77-F1-model-v4_A	0.0043792969344855
medoid31-a1-s1_A	0.0043792969344855
AF-P51795-F1-model-v4_A	0.0043792969344855
AF-Q9BXS4-F1-model-v4_A	0.0043792969344855
AF-Q9Y5E1-F1-model-v4_A	0.0043989330665894
AF-O94812-F1-model-v4_A	0.0043989330665894
AF-Q3SY52-F1-model-v4_A	0.0043989330665894
AF-O94886-F1-model-v4_A	0.0043989330665894
AF-Q99797-F1-model-v4_A	0.0043989330665894
AF-P29350-F1-model-v4_A	0.0043989330665894
AF-Q8NAM6-F1-model-v4_A	0.0043989330665894
AF-P51160-F1-model-v4_A	0.0043989330665894
AF-Q8NFJ9-F1-model-v4_A	0.0043989330665894
AF-Q9UJX5-F1-model-v4_A	0.0043989330665894
AF-Q5VY09-F1-model-v4_A	0.0051094444648316
AF-O43462-F1-model-v4_A	0.0051094444648316
AF-A0A494C086-F1-model-v4_A	0.0051094444648316
AF-Q9BQA5-F1-model-v4_A	0.0051094444648316
AF-Q9Y4C4-F1-model-v4_A	0.0051094444648316
AF-Q13724-F1-model-v4_A	0.0051094444648316
AF-Q13137-F1-model-v4_A	0.0051094444648316
AF-E9PJI5-F1-model-v4_A	0.0051094444648316
AF-Q9H9E3-F1-model-v4_A	0.0051094444648316
AF-P19235-F1-model-v4_A	0.0051094444648316
AF-P31314-F1-model-v4_A	0.0051094444648316
AF-P17024-F1-model-v4_A	0.0051094444648316
AF-Q86VW2-F1-model-v4_A	0.0051094444648316
AF-Q6NSJ5-F1-model-v4_A	0.0051358048547096
AF-O95800-F1-model-v4_A	0.0051358048547096
AF-Q5T2T1-F1-model-v4_A	0.0051358048547096
AF-Q8WUH2-F1-model-v4_A	0.0051358048547096
AF-Q96HU1-F1-model-v4_A	0.0051358048547096
AF-Q8TA94-F1-model-v4_A	0.0051358048547096
AF-Q8N8U2-F1-model-v4_A	0.0051358048547096
AF-Q96PP4-F1-model-v4_A	0.0051358048547096
AF-P35626-F1-model-v4_A	0.0051358048547096
AF-Q9NYC9-F15-model-v4_A	0.0051358048547096
AF-P52849-F1-model-v4_A	0.0051358048547096
AF-Q8NCU7-F1-model-v4_A	0.0058391635426686
AF-A6NFN9-F1-model-v4_A	0.0058391635426686
AF-Q9NZM6-F1-model-v4_A	0.0058391635426686
AF-Q6EMK4-F1-model-v4_A	0.0058391635426686
AF-Q13946-F1-model-v4_A	0.0058391635426686
AF-Q96K75-F1-model-v4_A	0.0058391635426686
AF-Q9UHY8-F1-model-v4_A	0.0058391635426686
AF-Q6UXV4-F1-model-v4_A	0.0058391635426686
AF-Q9UK32-F1-model-v4_A	0.0058736968826307
AF-Q9HD26-F1-model-v4_A	0.0058736968826307
AF-Q6P4E1-F1-model-v4_A	0.0058736968826307
AF-Q15389-F1-model-v4_A	0.0058736968826307
AF-Q7RTR0-F1-model-v4_A	0.0058736968826307
AF-Q96HM7-F1-model-v4_A	0.0058736968826307
AF-P49910-F1-model-v4_A	0.0058736968826307
AF-Q8N806-F1-model-v4_A	0.0058736968826307
AF-P31267-F1-model-v4_A	0.0058736968826307
AF-Q8WTU0-F1-model-v4_A	0.0058736968826307
AF-O95780-F1-model-v4_A	0.0058736968826307
AF-P0CG43-F1-model-v4_A	0.0058736968826307
AF-O43155-F1-model-v4_A	0.0065694124035411
AF-P55290-F1-model-v4_A	0.0065694124035411
AF-Q9UHR4-F1-model-v4_A	0.0065694124035411
AF-Q01432-F1-model-v4_A	0.0065694124035411
AF-O95279-F1-model-v4_A	0.0065694124035411
AF-Q9BW92-F1-model-v4_A	0.0065694124035411
AF-P0C7M4-F1-model-v4_A	0.0065694124035411
AF-Q9UI47-F1-model-v4_A	0.0065694124035411
AF-A2RU67-F1-model-v4_A	0.0066130905937114
AF-P58317-F1-model-v4_A	0.0066130905937114
medoid23-a1-s1_A	0.0066130905937114
AF-Q96MM7-F1-model-v4_A	0.0066130905937114
AF-Q9NR12-F1-model-v4_A	0.0066130905937114
AF-Q7LFX5-F1-model-v4_A	0.0066130905937114
AF-Q96QD9-F1-model-v4_A	0.0066130905937114
medoid33-a1-s1_A	0.0066130905937114
AF-Q9HBX9-F1-model-v4_A	0.0066130905937114
AF-O60476-F1-model-v4_A	0.0066130905937114
AF-Q5VST9-F16-model-v4_A	0.0072992307962134
AF-Q9HBG7-F1-model-v4_A	0.0072992307962134
AF-Q75V66-F1-model-v4_A	0.0072992307962134
AF-Q9Y2D4-F1-model-v4_A	0.0072992307962134
AF-P48547-F1-model-v4_A	0.0072992307962134
AF-Q32M78-F1-model-v4_A	0.0072992307962134
AF-Q8NCM8-F12-model-v4_A	0.0072992307962134
AF-Q63HN8-F21-model-v4_A	0.0072992307962134
AF-P27694-F1-model-v4_A	0.0072992307962134
medoid2-a1-s3_A	0.0072992307962134
AF-Q6IPX1-F1-model-v4_A	0.0072992307962134
AF-Q16352-F1-model-v4_A	0.0072992307962134
AF-A8K7I4-F1-model-v4_A	0.0072992307962134
AF-Q9NXP7-F1-model-v4_A	0.0072992307962134
AF-Q96CV9-F1-model-v4_A	0.0072992307962134
AF-Q5H8A4-F1-model-v4_A	0.0072992307962134
AF-Q14CZ8-F1-model-v4_A	0.0072992307962134
AF-O95170-F1-model-v4_A	0.0073530278154354
AF-O60832-F1-model-v4_A	0.0073530278154354
AF-Q9H1E3-F1-model-v4_A	0.0073530278154354
AF-P56177-F1-model-v4_A	0.0073530278154354
AF-Q9Y5X4-F1-model-v4_A	0.0073530278154354
AF-Q9BZH6-F1-model-v4_A	0.0073530278154354
AF-P12956-F1-model-v4_A	0.0073530278154354
AF-Q8TDW0-F1-model-v4_A	0.0073530278154354
AF-Q8NCM8-F14-model-v4_A	0.0073530278154354
AF-P0C869-F1-model-v4_A	0.0073530278154354
AF-Q8N4B5-F1-model-v4_A	0.0073530278154354
AF-P98170-F1-model-v4_A	0.0073530278154354
AF-P49802-F1-model-v4_A	0.0073530278154354
AF-Q96KJ4-F1-model-v4_A	0.0073530278154354
AF-Q96BR6-F1-model-v4_A	0.0080290976816657
AF-Q8N5S3-F1-model-v4_A	0.0080290976816657
AF-A6NNF4-F1-model-v4_A	0.0080290976816657
AF-Q96IR2-F1-model-v4_A	0.0080290976816657
AF-Q9H4Z3-F1-model-v4_A	0.0080290976816657
AF-Q9GZR2-F1-model-v4_A	0.0080290976816657
AF-Q6NUM6-F1-model-v4_A	0.0080290976816657
AF-Q96M94-F1-model-v4_A	0.0080290976816657
AF-O00255-F1-model-v4_A	0.0080290976816657
AF-Q9BYE2-F1-model-v4_A	0.0080290976816657
AF-Q8N8D1-F1-model-v4_A	0.0080290976816657
AF-P82933-F1-model-v4_A	0.0080290976816657
AF-P36896-F1-model-v4_A	0.0080944703406706
AF-O14771-F1-model-v4_A	0.0080944703406706
AF-Q6ZQN7-F1-model-v4_A	0.0080944703406706
AF-Q969F9-F1-model-v4_A	0.0080944703406706
AF-O95236-F1-model-v4_A	0.0080944703406706
AF-P00367-F1-model-v4_A	0.0080944703406706
AF-Q86WV1-F1-model-v4_A	0.0080944703406706
AF-Q8NBR0-F1-model-v4_A	0.0080944703406706
AF-Q8N7B9-F1-model-v4_A	0.0080944703406706
medoid6-a1-s1_A	0.0080944703406706
AF-Q96DT5-F14-model-v4_A	0.0080944703406706
AF-Q5TEJ8-F1-model-v4_A	0.0080944703406706
AF-Q6P9F7-F1-model-v4_A	0.0087590123987277
AF-P0CF97-F1-model-v4_A	0.0087590123987277
AF-O43511-F1-model-v4_A	0.0087590123987277
medoid9-a1-s1_A	0.0087590123987277
AF-P53671-F1-model-v4_A	0.0087590123987277
AF-Q8IUK5-F1-model-v4_A	0.0087590123987277
AF-Q9H091-F1-model-v4_A	0.0087590123987277
AF-O75676-F1-model-v4_A	0.0087590123987277
AF-Q9H0M5-F1-model-v4_A	0.0087590123987277
AF-O95995-F1-model-v4_A	0.0087590123987277
AF-Q6ZNH5-F1-model-v4_A	0.0087590123987277
AF-A6NEM1-F1-model-v4_A	0.0087590123987277
AF-Q6PJG6-F1-model-v4_A	0.0088364585901983
AF-Q8NBJ4-F1-model-v4_A	0.0088364585901983
AF-B7ZW38-F1-model-v4_A	0.0088364585901983
AF-Q9UKA9-F1-model-v4_A	0.0088364585901983
AF-Q2M385-F1-model-v4_A	0.0088364585901983
AF-Q8WUA7-F1-model-v4_A	0.0088364585901983
AF-Q9Y4C2-F1-model-v4_A	0.0088364585901983
AF-Q53GG5-F1-model-v4_A	0.0088364585901983
AF-Q92838-F1-model-v4_A	0.0088364585901983
AF-Q9P2G9-F1-model-v4_A	0.0088364585901983
AF-P20248-F1-model-v4_A	0.0088364585901983
AF-Q06033-F1-model-v4_A	0.0088364585901983
AF-Q14738-F1-model-v4_A	0.0088364585901983
AF-Q6UWL2-F1-model-v4_A	0.0088364585901983
AF-Q9H892-F1-model-v4_A	0.0088364585901983
AF-Q96PH1-F1-model-v4_A	0.0094889742856814
AF-P15144-F1-model-v4_A	0.0094889742856814
AF-O60667-F1-model-v4_A	0.0094889742856814
AF-Q6ZNG1-F1-model-v4_A	0.0094889742856814
AF-P55259-F1-model-v4_A	0.0094889742856814
AF-Q99523-F1-model-v4_A	0.0094889742856814
AF-Q9UFP1-F1-model-v4_A	0.0094889742856814
AF-Q6UX15-F1-model-v4_A	0.0094889742856814
AF-Q96KR4-F1-model-v4_A	0.0094889742856814
AF-Q9Y264-F1-model-v4_A	0.0094889742856814
AF-Q17RH7-F1-model-v4_A	0.0094889742856814
AF-C9JVI0-F1-model-v4_A	0.0094889742856814
AF-O14841-F1-model-v4_A	0.0094889742856814
AF-Q3ZCT1-F1-model-v4_A	0.0094889742856814
AF-Q5TAQ9-F1-model-v4_A	0.0094889742856814
AF-Q9Y487-F1-model-v4_A	0.0094889742856814
AF-P43004-F1-model-v4_A	0.0094889742856814
AF-P60371-F1-model-v4_A	0.0094889742856814
medoid37-a1-s1_A	0.009579955775703
AF-Q496A3-F1-model-v4_A	0.009579955775703
AF-Q53GD3-F1-model-v4_A	0.009579955775703
AF-Q9GZN6-F1-model-v4_A	0.009579955775703
AF-O14939-F1-model-v4_A	0.009579955775703
AF-Q5M7Z0-F1-model-v4_A	0.009579955775703
AF-Q496J9-F1-model-v4_A	0.009579955775703
AF-F8WFD2-F1-model-v4_A	0.009579955775703
AF-O43795-F1-model-v4_A	0.009579955775703
AF-Q9BVQ7-F1-model-v4_A	0.009579955775703
AF-O15066-F1-model-v4_A	0.0102189826802625
AF-O00116-F1-model-v4_A	0.0102189826802625
AF-Q8IUZ0-F1-model-v4_A	0.0102189826802625
AF-Q8N883-F1-model-v4_A	0.0102189826802625
AF-Q8N988-F1-model-v4_A	0.0102189826802625
AF-Q9HB63-F1-model-v4_A	0.0102189826802625
AF-Q8TEU8-F1-model-v4_A	0.0102189826802625
AF-Q8N9Z9-F1-model-v4_A	0.0102189826802625
AF-C9JLJ4-F1-model-v4_A	0.0102189826802625
AF-Q6P9A1-F1-model-v4_A	0.0102189826802625
AF-Q5XKE5-F1-model-v4_A	0.0102189826802625
AF-Q8N159-F1-model-v4_A	0.0103244826675092
AF-Q09470-F1-model-v4_A	0.0103244826675092
medoid36-a1-s1_A	0.0103244826675092
AF-Q0VG06-F1-model-v4_A	0.0103244826675092
AF-Q6SZW1-F1-model-v4_A	0.0103244826675092
AF-Q08043-F1-model-v4_A	0.0103244826675092
AF-O00463-F1-model-v4_A	0.0103244826675092
AF-A6NFR6-F1-model-v4_A	0.0103244826675092
AF-Q09161-F1-model-v4_A	0.01094855486171
AF-Q9UIF7-F1-model-v4_A	0.01094855486171
AF-Q86WJ1-F1-model-v4_A	0.01094855486171
AF-Q3YBR2-F1-model-v4_A	0.01094855486171
AF-O94874-F1-model-v4_A	0.01094855486171
AF-A1A519-F1-model-v4_A	0.01094855486171
AF-P50895-F1-model-v4_A	0.01094855486171
AF-P78509-F10-model-v4_A	0.01094855486171
AF-Q9HCE1-F1-model-v4_A	0.01094855486171
AF-Q9H2C1-F1-model-v4_A	0.01094855486171
AF-Q13613-F1-model-v4_A	0.01094855486171
AF-P23515-F1-model-v4_A	0.01094855486171
AF-P32942-F1-model-v4_A	0.01094855486171
AF-P11498-F1-model-v4_A	0.01094855486171
AF-Q5VIR6-F1-model-v4_A	0.01094855486171
AF-P25100-F1-model-v4_A	0.01094855486171
AF-C9JPN9-F1-model-v4_A	0.01094855486171
AF-Q9ULX3-F1-model-v4_A	0.0110700407352846
AF-P52741-F1-model-v4_A	0.0110700407352846
AF-Q86UT5-F1-model-v4_A	0.0110700407352846
AF-Q5T7V8-F1-model-v4_A	0.0110700407352846
AF-Q96NA2-F1-model-v4_A	0.0110700407352846
AF-Q9BUR4-F1-model-v4_A	0.0110700407352846
AF-Q76B58-F1-model-v4_A	0.0110700407352846
AF-Q16204-F1-model-v4_A	0.0110700407352846
medoid19-a1-s1_A	0.0116786539344329
AF-Q16656-F1-model-v4_A	0.0116786539344329
AF-Q9BQY4-F1-model-v4_A	0.0116786539344329
AF-P10398-F1-model-v4_A	0.0116786539344329
AF-P17509-F1-model-v4_A	0.0116786539344329
AF-H0YKK7-F1-model-v4_A	0.0116786539344329
AF-Q14168-F1-model-v4_A	0.0116786539344329
AF-Q06547-F1-model-v4_A	0.0116786539344329
AF-Q5BKX8-F1-model-v4_A	0.0116786539344329
AF-Q99985-F1-model-v4_A	0.0116786539344329
AF-Q86XI8-F1-model-v4_A	0.0116786539344329
AF-Q13489-F1-model-v4_A	0.0116786539344329
AF-Q14451-F1-model-v4_A	0.0116786539344329
AF-O15541-F1-model-v4_A	0.0116786539344329
AF-Q5EBL4-F1-model-v4_A	0.0116786539344329
AF-Q9Y6U3-F1-model-v4_A	0.0118171139231386
AF-A0A087X179-F1-model-v4_A	0.0118171139231386
AF-P05787-F1-model-v4_A	0.0118171139231386
AF-P08887-F1-model-v4_A	0.0118171139231386
medoid27-a1-s1_A	0.0118171139231386
AF-Q9BZM3-F1-model-v4_A	0.0118171139231386
AF-O75382-F1-model-v4_A	0.0118171139231386
AF-Q9UDR5-F1-model-v4_A	0.0118171139231386
AF-Q8WXX0-F11-model-v4_A	0.0118171139231386
AF-P33992-F1-model-v4_A	0.0118171139231386
AF-Q6P2C0-F1-model-v4_A	0.0118171139231386
AF-P25686-F1-model-v4_A	0.0118171139231386
AF-O00429-F1-model-v4_A	0.0118171139231386
AF-P51178-F1-model-v4_A	0.0118171139231386
AF-Q8TBM8-F1-model-v4_A	0.0124087975246982
AF-P51797-F1-model-v4_A	0.0124087975246982
AF-Q8TF66-F1-model-v4_A	0.0124087975246982
AF-P13807-F1-model-v4_A	0.0124087975246982
AF-Q9NYV6-F1-model-v4_A	0.0124087975246982
AF-Q9NVL8-F1-model-v4_A	0.0124087975246982
AF-Q9NX36-F1-model-v4_A	0.0124087975246982
AF-O43189-F1-model-v4_A	0.0124087975246982
AF-P22460-F1-model-v4_A	0.0124087975246982
AF-Q96MA1-F1-model-v4_A	0.0124087975246982
AF-Q5SQS7-F1-model-v4_A	0.0124087975246982
AF-O95025-F1-model-v4_A	0.0124087975246982
AF-Q9NP85-F1-model-v4_A	0.0124087975246982
AF-Q8WV37-F1-model-v4_A	0.0124087975246982
AF-P57052-F1-model-v4_A	0.0124087975246982
AF-Q9H7T3-F1-model-v4_A	0.0125647391185939
AF-P47712-F1-model-v4_A	0.0125647391185939
AF-Q9UI17-F1-model-v4_A	0.0125647391185939
AF-P78333-F1-model-v4_A	0.0125647391185939
AF-Q8NCN5-F1-model-v4_A	0.0125647391185939
AF-Q6PIY7-F1-model-v4_A	0.0125647391185939
AF-Q13561-F1-model-v4_A	0.0125647391185939
AF-Q5SSG8-F1-model-v4_A	0.0125647391185939
AF-Q01518-F1-model-v4_A	0.0125647391185939
AF-Q9Y5P8-F1-model-v4_A	0.0125647391185939
AF-Q92504-F1-model-v4_A	0.0125647391185939
AF-P15172-F1-model-v4_A	0.013138501865866
AF-Q92674-F1-model-v4_A	0.013138501865866
AF-Q6ECI4-F1-model-v4_A	0.013138501865866
AF-Q8IXH7-F1-model-v4_A	0.013138501865866
AF-Q04695-F1-model-v4_A	0.013138501865866
AF-O15195-F1-model-v4_A	0.013138501865866
AF-Q6ZMT1-F1-model-v4_A	0.013138501865866
AF-Q0WX57-F1-model-v4_A	0.013138501865866
AF-O95232-F1-model-v4_A	0.013138501865866
AF-O75360-F1-model-v4_A	0.013138501865866
AF-Q96EX2-F1-model-v4_A	0.013138501865866
AF-Q5T4F4-F1-model-v4_A	0.013138501865866
AF-Q8NE28-F1-model-v4_A	0.013138501865866
AF-Q08AG5-F1-model-v4_A	0.013138501865866
AF-Q86XU0-F1-model-v4_A	0.0133138831004895
AF-Q9UKV8-F1-model-v4_A	0.0133138831004895
AF-Q86Z14-F1-model-v4_A	0.0133138831004895
AF-Q8N6K7-F1-model-v4_A	0.0133138831004895
AF-Q53GT1-F1-model-v4_A	0.0133138831004895
AF-Q6IS24-F1-model-v4_A	0.0133138831004895
AF-Q8WU66-F1-model-v4_A	0.0133138831004895
AF-Q14520-F1-model-v4_A	0.0133138831004895
AF-Q5TDH0-F1-model-v4_A	0.0133138831004895
AF-M0QZC1-F1-model-v4_A	0.0133138831004895
AF-O75901-F1-model-v4_A	0.0133138831004895
AF-O76081-F1-model-v4_A	0.0138687321491499
AF-A0A0U1RQI7-F1-model-v4_A	0.0138687321491499
AF-Q9Y2L1-F1-model-v4_A	0.0138687321491499
AF-Q9P2E8-F1-model-v4_A	0.0138687321491499
AF-Q9BZQ2-F1-model-v4_A	0.0138687321491499
AF-O14813-F1-model-v4_A	0.0138687321491499
AF-P05556-F1-model-v4_A	0.0138687321491499
AF-P20073-F1-model-v4_A	0.0138687321491499
AF-P0CB33-F1-model-v4_A	0.0138687321491499
AF-Q8WUY9-F1-model-v4_A	0.0138687321491499
AF-Q14204-F7-model-v4_A	0.0138687321491499
medoid30-a1-s1_A	0.0140635813350504
AF-P19012-F1-model-v4_A	0.0140635813350504
AF-D6R901-F1-model-v4_A	0.0140635813350504
AF-B4DX44-F1-model-v4_A	0.0140635813350504
AF-Q8N4Y2-F1-model-v4_A	0.0140635813350504
AF-Q495Y8-F1-model-v4_A	0.0140635813350504
AF-Q3MIN7-F1-model-v4_A	0.0140635813350504
AF-A6NM28-F1-model-v4_A	0.0140635813350504
AF-Q8NA47-F1-model-v4_A	0.0140635813350504
AF-Q6B0I6-F1-model-v4_A	0.0140635813350504
AF-Q8N6T0-F1-model-v4_A	0.0145985211566161
AF-P00748-F1-model-v4_A	0.0145985211566161
AF-P98073-F1-model-v4_A	0.0145985211566161
medoid35-a1-s1_A	0.0145985211566161
AF-Q9NW64-F1-model-v4_A	0.0145985211566161
AF-B7Z1M9-F1-model-v4_A	0.0145985211566161
AF-P47902-F1-model-v4_A	0.0145985211566161
AF-Q86VY4-F1-model-v4_A	0.0145985211566161
AF-Q7KZF4-F1-model-v4_A	0.0145985211566161
AF-Q86V87-F1-model-v4_A	0.0145985211566161
AF-Q9Y2A7-F1-model-v4_A	0.0145985211566161
AF-O43299-F1-model-v4_A	0.0148148020346907
AF-Q96C34-F1-model-v4_A	0.0148148020346907
AF-Q6UWI2-F1-model-v4_A	0.0148148020346907
medoid11-a1-s1_A	0.0148148020346907
AF-Q8NFD2-F1-model-v4_A	0.0148148020346907
AF-P17017-F1-model-v4_A	0.0148148020346907
AF-Q6ZV50-F1-model-v4_A	0.0148148020346907
AF-P03971-F1-model-v4_A	0.0148148020346907
AF-Q96DH6-F1-model-v4_A	0.0148148020346907
AF-Q6WRX3-F1-model-v4_A	0.0153283513243391
AF-Q9Y2E6-F1-model-v4_A	0.0153283513243391
AF-Q5T6S3-F1-model-v4_A	0.0153283513243391
AF-Q96E29-F1-model-v4_A	0.0153283513243391
AF-Q5T447-F1-model-v4_A	0.0153283513243391
AF-A8MT19-F1-model-v4_A	0.0153283513243391
AF-Q6UWE0-F1-model-v4_A	0.0153283513243391
AF-O00425-F1-model-v4_A	0.0153283513243391
AF-Q86Y56-F1-model-v4_A	0.0153283513243391
AF-Q9BQE6-F1-model-v4_A	0.0153283513243391
AF-Q86SF2-F1-model-v4_A	0.0153283513243391
AF-Q8NCW6-F1-model-v4_A	0.0153283513243391
AF-Q6UXA7-F1-model-v4_A	0.0153283513243391
AF-O14627-F1-model-v4_A	0.0153283513243391
AF-Q9NST1-F1-model-v4_A	0.0155670635003994
AF-Q9NTJ4-F1-model-v4_A	0.0155670635003994
medoid10-a1-s1_A	0.0155670635003994
AF-Q96P56-F1-model-v4_A	0.0155670635003994
AF-Q8N4L4-F1-model-v4_A	0.0155670635003994
AF-Q99935-F1-model-v4_A	0.0155670635003994
AF-Q9BSE2-F1-model-v4_A	0.0155670635003994
AF-P49747-F1-model-v4_A	0.0155670635003994
AF-Q8WWF3-F1-model-v4_A	0.0155670635003994
AF-Q15287-F1-model-v4_A	0.0155670635003994
AF-Q9NSC5-F1-model-v4_A	0.0155670635003994
AF-Q9C0G6-F12-model-v4_A	0.0155670635003994
AF-Q14585-F1-model-v4_A	0.0155670635003994
AF-O95838-F1-model-v4_A	0.0160582219856566
AF-Q86SX3-F1-model-v4_A	0.0160582219856566
AF-P04004-F1-model-v4_A	0.0160582219856566
AF-P48444-F1-model-v4_A	0.0160582219856566
AF-P18507-F1-model-v4_A	0.0160582219856566
AF-Q7Z6J2-F1-model-v4_A	0.0160582219856566
AF-Q14956-F1-model-v4_A	0.0160582219856566
AF-B1ANY3-F1-model-v4_A	0.0160582219856566
AF-P17658-F1-model-v4_A	0.0160582219856566
AF-O15266-F1-model-v4_A	0.0160582219856566
medoid20-a1-s1_A	0.0160582219856566
AF-P0C6S8-F1-model-v4_A	0.0160582219856566
AF-O60663-F1-model-v4_A	0.0163203672213534
AF-Q8NAC3-F1-model-v4_A	0.0163203672213534
AF-Q658N2-F1-model-v4_A	0.0163203672213534
AF-P07202-F1-model-v4_A	0.0163203672213534
AF-Q9UBT7-F1-model-v4_A	0.0163203672213534
AF-Q12800-F1-model-v4_A	0.0163203672213534
AF-Q03519-F1-model-v4_A	0.0163203672213534
AF-Q9H1Z4-F1-model-v4_A	0.0163203672213534
AF-Q99469-F1-model-v4_A	0.0163203672213534
AF-Q9NZL3-F1-model-v4_A	0.0167881324733683
AF-Q9UJX4-F1-model-v4_A	0.0167881324733683
AF-Q96T51-F1-model-v4_A	0.0167881324733683
AF-Q7Z3F1-F1-model-v4_A	0.0167881324733683
AF-Q9BVA0-F1-model-v4_A	0.0167881324733683
AF-Q14807-F1-model-v4_A	0.0167881324733683
AF-Q8N6Q8-F1-model-v4_A	0.0167881324733683
AF-Q6AI12-F1-model-v4_A	0.0167881324733683
AF-Q64ET8-F1-model-v4_A	0.0167881324733683
AF-O60229-F3-model-v4_A	0.0167881324733683
AF-Q9Y2M5-F1-model-v4_A	0.0167881324733683
AF-Q9P2N7-F1-model-v4_A	0.0167881324733683
AF-Q9H819-F1-model-v4_A	0.0167881324733683
AF-Q96ND8-F1-model-v4_A	0.0167881324733683
AF-O95397-F1-model-v4_A	0.0167881324733683
AF-Q8WX94-F1-model-v4_A	0.0170751996684577
AF-Q96TC7-F1-model-v4_A	0.0170751996684577
AF-Q96P71-F1-model-v4_A	0.0170751996684577
AF-P18627-F1-model-v4_A	0.0170751996684577
AF-P11182-F1-model-v4_A	0.0170751996684577
AF-Q8IYX0-F1-model-v4_A	0.0170751996684577
AF-P06127-F1-model-v4_A	0.0170751996684577
AF-Q6ZR52-F1-model-v4_A	0.0170751996684577
AF-P41440-F1-model-v4_A	0.0170751996684577
AF-Q8TEA7-F1-model-v4_A	0.0170751996684577
AF-Q8TBY0-F1-model-v4_A	0.0170751996684577
AF-Q86XP0-F1-model-v4_A	0.0175180821197378
AF-E9PGG2-F1-model-v4_A	0.0175180821197378
AF-Q5T1A1-F1-model-v4_A	0.0175180821197378
AF-Q9HAS3-F1-model-v4_A	0.0175180821197378
AF-Q7Z398-F1-model-v4_A	0.0175180821197378
AF-O60784-F1-model-v4_A	0.0175180821197378
AF-Q16322-F1-model-v4_A	0.0175180821197378
AF-Q13114-F1-model-v4_A	0.0175180821197378
AF-P10644-F1-model-v4_A	0.0175180821197378
AF-Q8NFH5-F1-model-v4_A	0.0175180821197378
AF-Q9UBH6-F1-model-v4_A	0.0175180821197378
AF-Q99687-F1-model-v4_A	0.0175180821197378
AF-Q96S82-F1-model-v4_A	0.0178305927380209
AF-Q5SY80-F1-model-v4_A	0.0178305927380209
AF-Q9BRR0-F1-model-v4_A	0.0178305927380209
AF-Q7Z3Z0-F1-model-v4_A	0.0178305927380209
AF-Q9BRS2-F1-model-v4_A	0.0178305927380209
AF-Q9BQL6-F1-model-v4_A	0.0178305927380209
AF-A5YM72-F1-model-v4_A	0.0178305927380209
medoid24-a1-s1_A	0.0178305927380209
AF-Q969G2-F1-model-v4_A	0.0178305927380209
medoid29-a1-s1_A	0.0178305927380209
AF-Q9UBF1-F1-model-v4_A	0.0178305927380209
AF-Q8TCG1-F1-model-v4_A	0.0178305927380209
AF-P20749-F1-model-v4_A	0.0182480702564928
AF-Q15390-F1-model-v4_A	0.0182480702564928
AF-O75943-F1-model-v4_A	0.0182480702564928
AF-Q9H0E7-F1-model-v4_A	0.0182480702564928
AF-O60268-F1-model-v4_A	0.0182480702564928
AF-O00471-F1-model-v4_A	0.0182480702564928
AF-O43390-F1-model-v4_A	0.0182480702564928
AF-Q8N2R8-F1-model-v4_A	0.0182480702564928
AF-O00469-F1-model-v4_A	0.0182480702564928
AF-Q8N5P1-F1-model-v4_A	0.0182480702564928
AF-Q2VPB7-F1-model-v4_A	0.0182480702564928
AF-Q8NA19-F1-model-v4_A	0.0182480702564928
AF-Q5XUX0-F1-model-v4_A	0.0182480702564928
AF-Q9Y2D1-F1-model-v4_A	0.0182480702564928
AF-Q9NTX7-F1-model-v4_A	0.0182480702564928
AF-Q9H816-F1-model-v4_A	0.0185875182467154
medoid4-a1-s1_A	0.0185875182467154
AF-Q96NA8-F1-model-v4_A	0.0185875182467154
AF-Q15051-F1-model-v4_A	0.0185875182467154
AF-Q9NPC2-F1-model-v4_A	0.0185875182467154
AF-Q13144-F1-model-v4_A	0.0185875182467154
AF-Q96M53-F1-model-v4_A	0.0185875182467154
AF-Q8N3Y1-F1-model-v4_A	0.0185875182467154
AF-Q8IWF9-F1-model-v4_A	0.0185875182467154
AF-Q9HBF4-F1-model-v4_A	0.0185875182467154
AF-Q6PII3-F1-model-v4_A	0.0185875182467154
AF-Q8NDP4-F1-model-v4_A	0.0189780962148271
AF-Q99990-F1-model-v4_A	0.0189780962148271
AF-A6NEY3-F1-model-v4_A	0.0189780962148271
AF-Q6ZMI0-F1-model-v4_A	0.0189780962148271
AF-Q13490-F1-model-v4_A	0.0189780962148271
AF-Q16099-F1-model-v4_A	0.0189780962148271
AF-Q8NBH2-F1-model-v4_A	0.0189780962148271
AF-Q9H0B8-F1-model-v4_A	0.0189780962148271
AF-Q8N9W8-F1-model-v4_A	0.0189780962148271
AF-Q6PI48-F1-model-v4_A	0.0189780962148271
AF-Q9UKS6-F1-model-v4_A	0.0193454927164979
AF-P34947-F1-model-v4_A	0.0193454927164979
AF-P51687-F1-model-v4_A	0.0193454927164979
AF-Q96BD0-F1-model-v4_A	0.0193454927164979
AF-Q9NYC9-F12-model-v4_A	0.0193454927164979
AF-P22557-F1-model-v4_A	0.0193454927164979
AF-Q5JVL4-F1-model-v4_A	0.0193454927164979
AF-Q9Y216-F1-model-v4_A	0.0193454927164979
AF-Q8TAP8-F1-model-v4_A	0.0193454927164979
AF-Q5T9C2-F1-model-v4_A	0.0193454927164979
AF-Q9Y6A1-F1-model-v4_A	0.0193454927164979
AF-Q99933-F1-model-v4_A	0.0193454927164979
AF-P14780-F1-model-v4_A	0.0193454927164979
AF-Q9Y388-F1-model-v4_A	0.0193454927164979
AF-Q8N309-F1-model-v4_A	0.0197076730907748
AF-P98161-F10-model-v4_A	0.0197076730907748
AF-Q5T1V6-F1-model-v4_A	0.0197076730907748
AF-Q8TCS8-F1-model-v4_A	0.0197076730907748
AF-Q9Y2W6-F1-model-v4_A	0.0197076730907748
AF-Q9UBB6-F1-model-v4_A	0.0197076730907748
medoid1-a1-s3_A	0.0197076730907748
AF-Q13133-F1-model-v4_A	0.0197076730907748
AF-P35609-F1-model-v4_A	0.0197076730907748
AF-Q9BQQ3-F1-model-v4_A	0.0197076730907748
AF-P48169-F1-model-v4_A	0.0197076730907748
AF-Q9UGN4-F1-model-v4_A	0.020104517651075
AF-O43172-F1-model-v4_A	0.020104517651075
AF-Q9ULJ1-F1-model-v4_A	0.020104517651075
AF-Q9HB15-F1-model-v4_A	0.020104517651075
AF-Q9N2K0-F1-model-v4_A	0.020104517651075
AF-Q9UL12-F1-model-v4_A	0.020104517651075
AF-Q8IVL6-F1-model-v4_A	0.0204377723355742
AF-P33908-F1-model-v4_A	0.0204377723355742
AF-Q5SXM1-F1-model-v4_A	0.0204377723355742
AF-Q9HB19-F1-model-v4_A	0.0204377723355742
AF-Q8N0W3-F1-model-v4_A	0.0204377723355742
AF-Q13153-F1-model-v4_A	0.0204377723355742
AF-Q9H5V8-F1-model-v4_A	0.0204377723355742
AF-O76011-F1-model-v4_A	0.0204377723355742
AF-Q7L2K0-F1-model-v4_A	0.0204377723355742
AF-Q96M91-F1-model-v4_A	0.0204377723355742
AF-Q99456-F1-model-v4_A	0.0204377723355742
AF-Q96M93-F1-model-v4_A	0.0208645945567758
AF-P17028-F1-model-v4_A	0.0208645945567758
AF-Q2MJR0-F1-model-v4_A	0.0208645945567758
AF-Q15561-F1-model-v4_A	0.0208645945567758
AF-Q86X27-F1-model-v4_A	0.0208645945567758
AF-Q92952-F1-model-v4_A	0.0208645945567758
AF-Q92828-F1-model-v4_A	0.0208645945567758
AF-Q6ZN54-F1-model-v4_A	0.0208645945567758
AF-P46977-F1-model-v4_A	0.0208645945567758
AF-O94819-F1-model-v4_A	0.0208645945567758
AF-P83111-F1-model-v4_A	0.0208645945567758
AF-O43597-F1-model-v4_A	0.0211679073923163
AF-Q8IXS6-F1-model-v4_A	0.0211679073923163
AF-Q5JQC4-F1-model-v4_A	0.0211679073923163
AF-Q86U38-F1-model-v4_A	0.0211679073923163
AF-Q3LI83-F1-model-v4_A	0.0211679073923163
AF-Q6IC98-F1-model-v4_A	0.0211679073923163
AF-P67809-F1-model-v4_A	0.0211679073923163
AF-A1A5D9-F1-model-v4_A	0.0211679073923163
AF-Q9NZA1-F1-model-v4_A	0.0211679073923163
AF-O00462-F1-model-v4_A	0.0211679073923163
AF-Q8NFU0-F1-model-v4_A	0.0211679073923163
AF-Q9H7X3-F1-model-v4_A	0.0211679073923163
AF-P13637-F1-model-v4_A	0.0211679073923163
AF-Q9Y5E7-F1-model-v4_A	0.0216257249425573
AF-Q12972-F1-model-v4_A	0.0216257249425573
AF-Q9UQK1-F1-model-v4_A	0.0216257249425573
AF-Q9H5N1-F1-model-v4_A	0.0216257249425573
AF-Q14790-F1-model-v4_A	0.0216257249425573
AF-Q7Z3Z4-F1-model-v4_A	0.0216257249425573
AF-Q92499-F1-model-v4_A	0.0216257249425573
medoid15-a1-s1_A	0.0216257249425573
AF-Q8NFM4-F1-model-v4_A	0.0218975903112057
AF-Q6UY18-F1-model-v4_A	0.0218975903112057
AF-P16615-F1-model-v4_A	0.0218975903112057
AF-A6NGY1-F1-model-v4_A	0.0218975903112057
AF-P35789-F1-model-v4_A	0.0218975903112057
AF-Q9NZI8-F1-model-v4_A	0.0218975903112057
AF-Q99946-F1-model-v4_A	0.0218975903112057
AF-P59827-F1-model-v4_A	0.0218975903112057
AF-Q9HCN3-F1-model-v4_A	0.0223883978326699
AF-P13631-F1-model-v4_A	0.0223883978326699
AF-O14948-F1-model-v4_A	0.0223883978326699
AF-Q9NXH9-F1-model-v4_A	0.0223883978326699
AF-Q86UG4-F1-model-v4_A	0.0223883978326699
AF-Q9UBP5-F1-model-v4_A	0.0223883978326699
AF-Q9NP59-F1-model-v4_A	0.0223883978326699
AF-Q8N608-F1-model-v4_A	0.0223883978326699
AF-Q92556-F1-model-v4_A	0.0223883978326699
AF-Q9UBC5-F1-model-v4_A	0.0223883978326699
AF-Q9BRG2-F1-model-v4_A	0.0223883978326699
AF-Q9H0W8-F1-model-v4_A	0.0223883978326699
AF-A6NGH7-F1-model-v4_A	0.0223883978326699
AF-Q13555-F1-model-v4_A	0.0226277946303061
AF-Q12769-F1-model-v4_A	0.0226277946303061
AF-Q9P2D7-F16-model-v4_A	0.0226277946303061
AF-Q6NXT4-F1-model-v4_A	0.0226277946303061
AF-P43246-F1-model-v4_A	0.0226277946303061
AF-Q9BZE4-F1-model-v4_A	0.0226277946303061
AF-Q08AF3-F1-model-v4_A	0.0226277946303061
AF-Q9Y5Q8-F1-model-v4_A	0.0226277946303061
AF-Q9Y5G0-F1-model-v4_A	0.0226277946303061
AF-Q9Y6R7-F3-model-v4_A	0.0226277946303061
AF-Q969Z0-F1-model-v4_A	0.0226277946303061
AF-O43660-F1-model-v4_A	0.0226277946303061
AF-Q8TBJ5-F1-model-v4_A	0.0226277946303061
AF-P23352-F1-model-v4_A	0.0231516400799582
AF-Q9BU70-F1-model-v4_A	0.0231516400799582
AF-Q12788-F1-model-v4_A	0.0231516400799582
AF-Q15697-F1-model-v4_A	0.0231516400799582
AF-Q8IVF4-F13-model-v4_A	0.0231516400799582
AF-Q8IYB9-F1-model-v4_A	0.0231516400799582
AF-Q8TD94-F1-model-v4_A	0.0231516400799582
AF-A0A1B0GTS1-F1-model-v4_A	0.0231516400799582
AF-Q9UI32-F1-model-v4_A	0.0231516400799582
AF-O76015-F1-model-v4_A	0.0231516400799582
AF-Q96NY8-F1-model-v4_A	0.0231516400799582
AF-Q06416-F1-model-v4_A	0.0231516400799582
AF-Q96C28-F1-model-v4_A	0.0231516400799582
AF-Q86SG3-F1-model-v4_A	0.0231516400799582
AF-O15165-F1-model-v4_A	0.0231516400799582
AF-P51512-F1-model-v4_A	0.0231516400799582
AF-O75764-F1-model-v4_A	0.0231516400799582
AF-P17861-F1-model-v4_A	0.0231516400799582
AF-Q9ULW6-F1-model-v4_A	0.0233575447719152
AF-P09651-F1-model-v4_A	0.0233575447719152
medoid34-a1-s1_A	0.0233575447719152
AF-P20719-F1-model-v4_A	0.0233575447719152
AF-P20042-F1-model-v4_A	0.0233575447719152
AF-A1Z1Q3-F1-model-v4_A	0.0233575447719152
AF-Q5H9I0-F1-model-v4_A	0.0233575447719152
AF-Q9H2J7-F1-model-v4_A	0.0233575447719152
AF-Q5JVX7-F1-model-v4_A	0.0233575447719152
AF-Q9UKQ2-F1-model-v4_A	0.0233575447719152
AF-Q7Z2K6-F1-model-v4_A	0.0233575447719152
AF-O15111-F1-model-v4_A	0.0239164285917981
AF-O00451-F1-model-v4_A	0.0239164285917981
AF-P52789-F1-model-v4_A	0.0239164285917981
AF-Q9NV66-F1-model-v4_A	0.0239164285917981
AF-P78509-F12-model-v4_A	0.0239164285917981
AF-O94830-F1-model-v4_A	0.0239164285917981
AF-Q6QNK2-F1-model-v4_A	0.0239164285917981
AF-Q13443-F1-model-v4_A	0.0239164285917981
AF-Q9H6B4-F1-model-v4_A	0.0239164285917981
AF-O14763-F1-model-v4_A	0.0239164285917981
medoid13-a1-s1_A	0.0239164285917981
AF-O76083-F1-model-v4_A	0.0239164285917981
AF-P78426-F1-model-v4_A	0.0239164285917981
AF-Q96N95-F1-model-v4_A	0.0239164285917981
AF-Q9NXD2-F1-model-v4_A	0.0240873273423209
AF-Q8N0S2-F1-model-v4_A	0.0240873273423209
AF-Q2T9L4-F1-model-v4_A	0.0240873273423209
AF-Q96NR3-F1-model-v4_A	0.0240873273423209
AF-Q13043-F1-model-v4_A	0.0240873273423209
AF-Q3V5L5-F1-model-v4_A	0.0240873273423209
AF-Q96FV9-F1-model-v4_A	0.0240873273423209
AF-Q6VN20-F1-model-v4_A	0.0240873273423209
AF-Q6UXH9-F1-model-v4_A	0.0240873273423209
AF-P17031-F1-model-v4_A	0.0240873273423209
AF-Q8WUP2-F1-model-v4_A	0.0240873273423209
AF-P22459-F1-model-v4_A	0.0240873273423209
AF-P49810-F1-model-v4_A	0.0246822773765587
AF-P28329-F1-model-v4_A	0.0246822773765587
AF-Q6PGQ1-F1-model-v4_A	0.0246822773765587
AF-Q96ID5-F1-model-v4_A	0.0246822773765587
AF-Q8N3T1-F1-model-v4_A	0.0246822773765587
AF-O43304-F1-model-v4_A	0.0246822773765587
AF-P17039-F1-model-v4_A	0.0246822773765587
AF-Q13285-F1-model-v4_A	0.0246822773765587
AF-P0CB48-F1-model-v4_A	0.0246822773765587
AF-A8MX34-F1-model-v4_A	0.0248176303394369
AF-Q15906-F1-model-v4_A	0.0248176303394369
AF-Q902F9-F1-model-v4_A	0.0248176303394369
AF-Q969K3-F1-model-v4_A	0.0248176303394369
AF-Q9ULK5-F1-model-v4_A	0.0248176303394369
AF-Q9H2U9-F1-model-v4_A	0.0248176303394369
AF-Q9H171-F1-model-v4_A	0.0248176303394369
AF-P78348-F1-model-v4_A	0.0254491879579255
AF-P10253-F1-model-v4_A	0.0254491879579255
AF-Q06495-F1-model-v4_A	0.0254491879579255
AF-Q9NRA0-F1-model-v4_A	0.0254491879579255
AF-Q8TAA9-F1-model-v4_A	0.0254491879579255
AF-Q9ULZ9-F1-model-v4_A	0.0254491879579255
AF-Q92784-F1-model-v4_A	0.0254491879579255
AF-Q9H4D5-F1-model-v4_A	0.0254491879579255
AF-Q8TEQ8-F1-model-v4_A	0.0254491879579255
AF-O75820-F1-model-v4_A	0.0254491879579255
AF-Q9NU19-F1-model-v4_A	0.0255474760956377
AF-Q06587-F1-model-v4_A	0.0255474760956377
AF-Q92889-F1-model-v4_A	0.0255474760956377
AF-Q8N0Z2-F1-model-v4_A	0.0255474760956377
AF-P05165-F1-model-v4_A	0.0255474760956377
AF-Q9BW19-F1-model-v4_A	0.0255474760956377
AF-Q5W041-F1-model-v4_A	0.0255474760956377
AF-Q8IYX8-F1-model-v4_A	0.0255474760956377
AF-Q6ZN32-F1-model-v4_A	0.0255474760956377
AF-Q9HAT1-F1-model-v4_A	0.0255474760956377
AF-Q8NC54-F1-model-v4_A	0.0262171618622435
AF-P16109-F1-model-v4_A	0.0262171618622435
AF-Q3KP44-F1-model-v4_A	0.0262171618622435
AF-A1A5C7-F1-model-v4_A	0.0262171618622435
AF-Q86UP6-F1-model-v4_A	0.0262171618622435
AF-Q8NCM8-F6-model-v4_A	0.0262171618622435
AF-Q04759-F1-model-v4_A	0.0262773522597838
AF-A6NP11-F1-model-v4_A	0.0262773522597838
AF-Q86XH1-F1-model-v4_A	0.0262773522597838
AF-Q01860-F1-model-v4_A	0.0262773522597838
AF-O75319-F1-model-v4_A	0.0262773522597838
AF-Q9Y483-F1-model-v4_A	0.0262773522597838
AF-Q52M93-F1-model-v4_A	0.0262773522597838
AF-Q9UBN6-F1-model-v4_A	0.0262773522597838
AF-Q32P28-F1-model-v4_A	0.0262773522597838
AF-O14787-F1-model-v4_A	0.0262773522597838
AF-Q6ZS72-F1-model-v4_A	0.0269866903238209
AF-Q14186-F1-model-v4_A	0.0269866903238209
AF-Q17RM4-F1-model-v4_A	0.0269866903238209
AF-Q96DT5-F13-model-v4_A	0.0269866903238209
AF-P42224-F1-model-v4_A	0.0269866903238209
medoid32-a1-s1_A	0.0269866903238209
AF-O00712-F1-model-v4_A	0.0269866903238209
AF-Q14739-F1-model-v4_A	0.0269866903238209
AF-Q96RD7-F1-model-v4_A	0.0269866903238209
AF-Q96EK4-F1-model-v4_A	0.0269866903238209
AF-Q9H2A3-F1-model-v4_A	0.0269866903238209
AF-Q02108-F1-model-v4_A	0.0269866903238209
AF-P58215-F1-model-v4_A	0.0269866903238209
AF-P0DP72-F1-model-v4_A	0.0269866903238209
AF-P11217-F1-model-v4_A	0.0270072581572047
AF-Q7Z699-F1-model-v4_A	0.0270072581572047
AF-P48995-F1-model-v4_A	0.0270072581572047
AF-Q9UBS5-F1-model-v4_A	0.0270072581572047
AF-Q59H18-F1-model-v4_A	0.0270072581572047
AF-Q9C0G6-F5-model-v4_A	0.0270072581572047
AF-Q6UWZ7-F1-model-v4_A	0.0270072581572047
AF-Q14CN2-F1-model-v4_A	0.0270072581572047
AF-Q96M89-F1-model-v4_A	0.0270072581572047
AF-A8MUV8-F1-model-v4_A	0.0270072581572047
AF-Q96DF8-F1-model-v4_A	0.0270072581572047
AF-Q6P9B9-F1-model-v4_A	0.0277371931127072
AF-Q9UP79-F1-model-v4_A	0.0277371931127072
AF-Q9Y3T9-F1-model-v4_A	0.0277371931127072
AF-Q8NCM8-F9-model-v4_A	0.0277371931127072
AF-P50552-F1-model-v4_A	0.0277371931127072
AF-A2RTX5-F1-model-v4_A	0.0277371931127072
AF-Q8IXL6-F1-model-v4_A	0.0277371931127072
AF-O95671-F1-model-v4_A	0.0277371931127072
AF-P50993-F1-model-v4_A	0.0277371931127072
AF-Q8NHY0-F1-model-v4_A	0.0277371931127072
AF-O96006-F1-model-v4_A	0.0277371931127072
AF-Q9ULW2-F1-model-v4_A	0.0277371931127072
AF-P20273-F1-model-v4_A	0.0277371931127072
AF-O75616-F1-model-v4_A	0.0277572859037011
AF-Q68DY9-F1-model-v4_A	0.0277572859037011
AF-Q8NCY6-F1-model-v4_A	0.0277572859037011
AF-Q15366-F1-model-v4_A	0.0277572859037011
AF-Q96IZ5-F1-model-v4_A	0.0277572859037011
AF-Q96F83-F1-model-v4_A	0.0277572859037011
AF-Q8IUY3-F1-model-v4_A	0.0277572859037011
AF-Q8IVM0-F1-model-v4_A	0.0277572859037011
AF-P18074-F1-model-v4_A	0.0277572859037011
AF-P38435-F1-model-v4_A	0.0277572859037011
AF-P51828-F1-model-v4_A	0.0277572859037011
AF-Q460N3-F1-model-v4_A	0.0284671564505767
AF-Q8IZF7-F1-model-v4_A	0.0284671564505767
AF-P0C7H9-F1-model-v4_A	0.0284671564505767
AF-Q15744-F1-model-v4_A	0.0284671564505767
AF-Q9P1A2-F1-model-v4_A	0.0284671564505767
AF-Q99967-F1-model-v4_A	0.0285284596970611
AF-Q86TV6-F1-model-v4_A	0.0285284596970611
AF-Q68G74-F1-model-v4_A	0.0285284596970611
AF-O60861-F1-model-v4_A	0.0285284596970611
AF-Q9BXC9-F1-model-v4_A	0.0285284596970611
AF-Q8WVP7-F1-model-v4_A	0.0285284596970611
AF-Q8N0W5-F1-model-v4_A	0.0285284596970611
AF-H3BUK9-F1-model-v4_A	0.0285284596970611
AF-Q8WXH0-F13-model-v4_A	0.0285284596970611
AF-Q96ME1-F1-model-v4_A	0.0285284596970611
AF-Q9Y242-F1-model-v4_A	0.0285284596970611
medoid3-a1-s2_A	0.0285284596970611
AF-Q6P280-F1-model-v4_A	0.0285284596970611
AF-Q9NR34-F1-model-v4_A	0.029197147494578
AF-Q86Y01-F1-model-v4_A	0.029197147494578
AF-Q13507-F1-model-v4_A	0.029197147494578
AF-Q68DH5-F1-model-v4_A	0.029197147494578
AF-Q8WV24-F1-model-v4_A	0.029197147494578
AF-Q9BS34-F1-model-v4_A	0.029197147494578
AF-Q96PX8-F1-model-v4_A	0.029197147494578
AF-Q8WVR3-F1-model-v4_A	0.029197147494578
AF-Q92630-F1-model-v4_A	0.029197147494578
AF-Q9P2D7-F13-model-v4_A	0.029197147494578
AF-Q96DY2-F1-model-v4_A	0.029197147494578
AF-Q9NP78-F1-model-v4_A	0.0293011937554052
AF-Q15973-F1-model-v4_A	0.0293011937554052
AF-P22415-F1-model-v4_A	0.0293011937554052
AF-O75110-F1-model-v4_A	0.0293011937554052
AF-O75343-F1-model-v4_A	0.0293011937554052
AF-Q96JK4-F1-model-v4_A	0.0293011937554052
AF-Q9UK05-F1-model-v4_A	0.0293011937554052
AF-Q9H222-F1-model-v4_A	0.0293011937554052
AF-P33897-F1-model-v4_A	0.0293011937554052
AF-Q9H9F9-F1-model-v4_A	0.0293011937554052
AF-P50607-F1-model-v4_A	0.0293011937554052
AF-Q96EL1-F1-model-v4_A	0.0293011937554052
AF-P35367-F1-model-v4_A	0.0293011937554052
AF-Q6ZUG5-F1-model-v4_A	0.0293011937554052
AF-Q13360-F1-model-v4_A	0.0299266744605297
medoid5-a1-s2_A	0.0299266744605297
AF-Q5VTQ0-F1-model-v4_A	0.0299266744605297
AF-P49116-F1-model-v4_A	0.0299266744605297
AF-Q96FF9-F1-model-v4_A	0.0299266744605297
AF-Q92785-F1-model-v4_A	0.0299266744605297
AF-Q9P2B2-F1-model-v4_A	0.0299266744605297
AF-Q6UXH8-F1-model-v4_A	0.0299266744605297
AF-Q96E52-F1-model-v4_A	0.0299266744605297
AF-Q03721-F1-model-v4_A	0.0299266744605297
AF-Q9ULX5-F1-model-v4_A	0.0299266744605297
AF-Q96T83-F1-model-v4_A	0.0299266744605297
AF-P45844-F1-model-v4_A	0.0300754907253892
AF-Q00536-F1-model-v4_A	0.0300754907253892
AF-Q96NG5-F1-model-v4_A	0.0300754907253892
AF-Q5ZPR3-F1-model-v4_A	0.0300754907253892
AF-Q49MI3-F1-model-v4_A	0.0300754907253892
AF-Q6NUT2-F1-model-v4_A	0.0300754907253892
AF-P55082-F1-model-v4_A	0.0300754907253892
AF-Q8NFT2-F1-model-v4_A	0.0300754907253892
medoid2-a1-s1_A	0.0300754907253892
AF-Q9UHY1-F1-model-v4_A	0.0300754907253892
medoid22-a1-s1_A	0.0300754907253892
AF-Q8TD08-F1-model-v4_A	0.0306567185378972
AF-P31275-F1-model-v4_A	0.0306567185378972
AF-Q14CZ7-F1-model-v4_A	0.0306567185378972
AF-P20700-F1-model-v4_A	0.0306567185378972
AF-A0A1B0GWH4-F1-model-v4_A	0.0306567185378972
medoid5-a1-s1_A	0.0306567185378972
AF-P28799-F1-model-v4_A	0.0306567185378972
AF-Q9BYG5-F1-model-v4_A	0.0306567185378972
AF-Q9Y297-F1-model-v4_A	0.0306567185378972
AF-Q96JB1-F12-model-v4_A	0.0306567185378972
AF-Q9BRK3-F1-model-v4_A	0.0306567185378972
AF-Q9BXG8-F1-model-v4_A	0.0306567185378972
AF-Q8NC24-F1-model-v4_A	0.0306567185378972
AF-P43629-F1-model-v4_A	0.0308503701641407
AF-P07358-F1-model-v4_A	0.0308503701641407
medoid1-a1-s2_A	0.0308503701641407
AF-Q07837-F1-model-v4_A	0.0308503701641407
AF-Q86YI8-F1-model-v4_A	0.0308503701641407
AF-P05106-F1-model-v4_A	0.0308503701641407
AF-Q05329-F1-model-v4_A	0.0308503701641407
AF-Q9BSI4-F1-model-v4_A	0.0308503701641407
AF-O76009-F1-model-v4_A	0.0308503701641407
AF-A4D1S0-F1-model-v4_A	0.0308503701641407
AF-Q13214-F1-model-v4_A	0.0308503701641407
AF-P52945-F1-model-v4_A	0.0313867882895628
medoid3-a1-s3_A	0.0313867882895628
AF-Q86UQ0-F1-model-v4_A	0.0313867882895628
AF-Q96JG6-F1-model-v4_A	0.0313867882895628
AF-Q8IW70-F1-model-v4_A	0.0313867882895628
AF-A2RRD8-F1-model-v4_A	0.0313867882895628
AF-Q13177-F1-model-v4_A	0.0316268163453545
AF-P25098-F1-model-v4_A	0.0316268163453545
AF-Q9H3M0-F1-model-v4_A	0.0316268163453545
AF-Q9UL18-F1-model-v4_A	0.0316268163453545
AF-P37023-F1-model-v4_A	0.0316268163453545
AF-H7C350-F1-model-v4_A	0.0316268163453545
AF-Q96J42-F1-model-v4_A	0.0316268163453545
AF-Q9H2K8-F1-model-v4_A	0.0316268163453545
AF-Q14525-F1-model-v4_A	0.0316268163453545
AF-P22083-F1-model-v4_A	0.0316268163453545
AF-Q13895-F1-model-v4_A	0.0316268163453545
AF-P40939-F1-model-v4_A	0.0321168830372178
AF-O43609-F1-model-v4_A	0.0321168830372178
AF-Q86UT6-F1-model-v4_A	0.0321168830372178
AF-Q8NB78-F1-model-v4_A	0.0321168830372178
AF-O75564-F1-model-v4_A	0.0321168830372178
AF-Q9UNN5-F1-model-v4_A	0.0321168830372178
AF-Q5W0V3-F1-model-v4_A	0.0321168830372178
AF-Q8N1G2-F1-model-v4_A	0.0321168830372178
AF-Q9NVH1-F1-model-v4_A	0.0321168830372178
AF-Q8WZ55-F1-model-v4_A	0.0321168830372178
AF-Q7Z392-F1-model-v4_A	0.0321168830372178
AF-Q13461-F1-model-v4_A	0.0321168830372178
AF-Q14156-F1-model-v4_A	0.0321168830372178
AF-O00139-F1-model-v4_A	0.0321168830372178
AF-Q14103-F1-model-v4_A	0.0321168830372178
AF-Q13356-F1-model-v4_A	0.0321168830372178
AF-P52655-F1-model-v4_A	0.0321168830372178
AF-P33402-F1-model-v4_A	0.0321168830372178
AF-Q13619-F1-model-v4_A	0.0324038473531247
AF-P33993-F1-model-v4_A	0.0324038473531247
AF-Q6ZPD9-F1-model-v4_A	0.0324038473531247
AF-P55786-F1-model-v4_A	0.0324038473531247
AF-O95159-F1-model-v4_A	0.0324038473531247
AF-P49902-F1-model-v4_A	0.0324038473531247
AF-O60568-F1-model-v4_A	0.0324038473531247
AF-Q8N0Z9-F1-model-v4_A	0.0324038473531247
medoid17-a1-s1_A	0.0324038473531247
AF-P15622-F1-model-v4_A	0.0324038473531247
AF-Q8NBZ9-F1-model-v4_A	0.0324038473531247
AF-P09067-F1-model-v4_A	0.0324038473531247
AF-Q9BWW7-F1-model-v4_A	0.0324038473531247
AF-Q9H9K5-F1-model-v4_A	0.0328465096023253
AF-P07204-F1-model-v4_A	0.0328465096023253
AF-Q15050-F1-model-v4_A	0.0328465096023253
AF-O75529-F1-model-v4_A	0.0328465096023253
AF-O75325-F1-model-v4_A	0.0328465096023253
AF-Q14258-F1-model-v4_A	0.0328465096023253
AF-Q96JC1-F1-model-v4_A	0.0328465096023253
AF-Q9UHB9-F1-model-v4_A	0.0328465096023253
AF-Q6NTE8-F1-model-v4_A	0.0328465096023253
AF-Q9Y6R7-F13-model-v4_A	0.0328465096023253
AF-O60494-F4-model-v4_A	0.0328465096023253
AF-P08670-F1-model-v4_A	0.0328465096023253
AF-Q9UII5-F1-model-v4_A	0.0328465096023253
AF-P28702-F1-model-v4_A	0.0328465096023253
AF-P23458-F1-model-v4_A	0.0328465096023253
AF-P35900-F1-model-v4_A	0.0328465096023253
AF-Q53EL6-F1-model-v4_A	0.0328465096023253
AF-Q9NYY3-F1-model-v4_A	0.0331824489470444
AF-Q53EZ4-F1-model-v4_A	0.0331824489470444
AF-A8MQ27-F1-model-v4_A	0.0331824489470444
AF-P05155-F1-model-v4_A	0.0331824489470444
AF-A6NFA0-F1-model-v4_A	0.0331824489470444
AF-Q06889-F1-model-v4_A	0.0331824489470444
AF-Q9NUB1-F1-model-v4_A	0.0331824489470444
AF-Q9BWU1-F1-model-v4_A	0.0331824489470444
AF-P0CI01-F1-model-v4_A	0.0331824489470444
AF-P48167-F1-model-v4_A	0.0331824489470444
AF-P51168-F1-model-v4_A	0.0335766519568103
AF-Q9BR77-F1-model-v4_A	0.0335766519568103
AF-Q6P2D0-F1-model-v4_A	0.0335766519568103
AF-Q13042-F1-model-v4_A	0.0335766519568103
AF-Q16288-F1-model-v4_A	0.0335766519568103
AF-Q96S53-F1-model-v4_A	0.0335766519568103
AF-Q63HQ0-F1-model-v4_A	0.0335766519568103
AF-Q6ZP65-F1-model-v4_A	0.0335766519568103
AF-A0A0J9YX57-F1-model-v4_A	0.0335766519568103
AF-Q8NHS4-F1-model-v4_A	0.0335766519568103
AF-Q9UII4-F1-model-v4_A	0.0335766519568103
AF-Q9BSW7-F1-model-v4_A	0.0335766519568103
AF-Q8N2I2-F1-model-v4_A	0.0335766519568103
AF-Q96PY0-F1-model-v4_A	0.0339626237972179
medoid7-a1-s1_A	0.0339626237972179
AF-Q9HCL2-F1-model-v4_A	0.0339626237972179
AF-P80108-F1-model-v4_A	0.0339626237972179
AF-P41743-F1-model-v4_A	0.0339626237972179
AF-Q9UPE1-F1-model-v4_A	0.0339626237972179
AF-Q9BUA3-F1-model-v4_A	0.0339626237972179
AF-P13378-F1-model-v4_A	0.0339626237972179
AF-Q99729-F1-model-v4_A	0.0343063240734486
AF-Q9Y6R7-F19-model-v4_A	0.0343063240734486
AF-Q6UWP8-F1-model-v4_A	0.0343063240734486
AF-P24723-F1-model-v4_A	0.0343063240734486
AF-Q9ULG3-F1-model-v4_A	0.0343063240734486
AF-Q96MT1-F1-model-v4_A	0.0343063240734486
AF-P37231-F1-model-v4_A	0.0343063240734486
AF-Q9Y6X5-F1-model-v4_A	0.0347433877716041
AF-Q8TDW4-F1-model-v4_A	0.0347433877716041
AF-Q8N0X2-F1-model-v4_A	0.0347433877716041
AF-Q53H47-F1-model-v4_A	0.0347433877716041
AF-Q6ZMH5-F1-model-v4_A	0.0347433877716041
AF-A0A1W2PQ72-F1-model-v4_A	0.0347433877716041
AF-O15370-F1-model-v4_A	0.0347433877716041
AF-Q9UMF0-F1-model-v4_A	0.0347433877716041
AF-Q8NFV5-F1-model-v4_A	0.0347433877716041
AF-Q14181-F1-model-v4_A	0.0347433877716041
AF-Q6P597-F1-model-v4_A	0.0347433877716041
AF-Q8N831-F1-model-v4_A	0.0347433877716041
AF-Q9H1E5-F1-model-v4_A	0.0347433877716041
AF-O00159-F1-model-v4_A	0.0347433877716041
AF-P05023-F1-model-v4_A	0.0347433877716041
AF-Q9BXP2-F1-model-v4_A	0.0347433877716041
AF-Q4G0M1-F1-model-v4_A	0.035036511315305
AF-Q68EA5-F1-model-v4_A	0.035036511315305
AF-Q5T0B9-F1-model-v4_A	0.035036511315305
AF-Q8TC71-F1-model-v4_A	0.035036511315305
AF-Q8TAD8-F1-model-v4_A	0.035036511315305
AF-Q04118-F1-model-v4_A	0.035036511315305
AF-O15091-F1-model-v4_A	0.035036511315305
AF-P17482-F1-model-v4_A	0.035036511315305
AF-Q9NYQ7-F5-model-v4_A	0.035036511315305
AF-Q96J87-F1-model-v4_A	0.035036511315305
AF-Q9H9L3-F1-model-v4_A	0.0355252350918542
AF-Q96IW2-F1-model-v4_A	0.0355252350918542
AF-Q8TET4-F1-model-v4_A	0.0355252350918542
AF-Q86XM0-F1-model-v4_A	0.0355252350918542
AF-P78509-F8-model-v4_A	0.0355252350918542
AF-Q9Y2I8-F1-model-v4_A	0.0355252350918542
AF-P54725-F1-model-v4_A	0.0355252350918542
AF-Q9Y5S1-F1-model-v4_A	0.0355252350918542
AF-Q7Z7C7-F1-model-v4_A	0.0355252350918542
AF-Q96N38-F1-model-v4_A	0.0355252350918542
AF-B2RXH2-F1-model-v4_A	0.0355252350918542
AF-P07196-F1-model-v4_A	0.0355252350918542
AF-Q8TCZ2-F1-model-v4_A	0.0355252350918542
AF-Q9P0K9-F1-model-v4_A	0.0355252350918542
AF-A6NMT0-F1-model-v4_A	0.0355252350918542
AF-P23469-F1-model-v4_A	0.0355252350918542
AF-Q96NL3-F1-model-v4_A	0.0357662262619218
AF-Q96SZ6-F1-model-v4_A	0.0357662262619218
AF-Q9C0G6-F10-model-v4_A	0.0357662262619218
AF-Q96N77-F1-model-v4_A	0.0357662262619218
AF-P0CB47-F1-model-v4_A	0.0357662262619218
AF-O43763-F1-model-v4_A	0.0357662262619218
AF-Q8TD90-F1-model-v4_A	0.0357662262619218
AF-Q7Z2Q7-F1-model-v4_A	0.0357662262619218
AF-Q7L775-F1-model-v4_A	0.0357662262619218
AF-Q8WXS5-F1-model-v4_A	0.0357662262619218
AF-Q96JB1-F13-model-v4_A	0.0357662262619218
AF-Q7RTU5-F1-model-v4_A	0.036308661472808
AF-Q9Y4K3-F1-model-v4_A	0.036308661472808
AF-Q86XE3-F1-model-v4_A	0.036308661472808
AF-Q15916-F1-model-v4_A	0.036308661472808
AF-P36383-F1-model-v4_A	0.036308661472808
AF-Q5T442-F1-model-v4_A	0.036308661472808
AF-Q0VAA2-F1-model-v4_A	0.036308661472808
AF-Q8NF99-F1-model-v4_A	0.036308661472808
AF-Q86UX7-F1-model-v4_A	0.036308661472808
AF-Q5VTD9-F1-model-v4_A	0.036308661472808
AF-Q9Y546-F1-model-v4_A	0.036308661472808
AF-Q5T8R8-F1-model-v4_A	0.036308661472808
AF-Q13595-F1-model-v4_A	0.036308661472808
AF-O43252-F1-model-v4_A	0.036308661472808
AF-B9A6J9-F1-model-v4_A	0.036308661472808
AF-O00337-F1-model-v4_A	0.036308661472808
AF-Q9Y289-F1-model-v4_A	0.036308661472808
AF-O95069-F1-model-v4_A	0.036308661472808
AF-Q9NWL6-F1-model-v4_A	0.036308661472808
AF-Q9NVM4-F1-model-v4_A	0.036308661472808
AF-A6NCW7-F1-model-v4_A	0.036308661472808
AF-P49918-F1-model-v4_A	0.0364964556675917
AF-Q9NNW5-F1-model-v4_A	0.0364964556675917
AF-Q9NVI7-F1-model-v4_A	0.0364964556675917
AF-Q8IXP5-F1-model-v4_A	0.0364964556675917
AF-Q14592-F1-model-v4_A	0.0364964556675917
AF-Q96KP1-F1-model-v4_A	0.0364964556675917
AF-Q6V9R5-F1-model-v4_A	0.0364964556675917
AF-Q9UKI8-F1-model-v4_A	0.0364964556675917
AF-Q9P215-F1-model-v4_A	0.0370931750792566
AF-Q9NPE6-F1-model-v4_A	0.0370931750792566
AF-Q14264-F1-model-v4_A	0.0370931750792566
medoid0-a1-s2_A	0.0370931750792566
AF-Q9NZW5-F1-model-v4_A	0.0370931750792566
AF-Q13131-F1-model-v4_A	0.0370931750792566
AF-Q9UPT5-F1-model-v4_A	0.0370931750792566
AF-P23945-F1-model-v4_A	0.0370931750792566
AF-Q5T2W1-F1-model-v4_A	0.0370931750792566
AF-Q8IXB1-F1-model-v4_A	0.0372262107185461
AF-Q8NCS7-F1-model-v4_A	0.0372262107185461
AF-Q02386-F1-model-v4_A	0.0372262107185461
AF-Q96A83-F1-model-v4_A	0.0372262107185461
AF-Q9BTF0-F1-model-v4_A	0.0372262107185461
AF-Q8IVU3-F1-model-v4_A	0.0378787774827127
AF-P50416-F1-model-v4_A	0.0378787774827127
AF-Q00G26-F1-model-v4_A	0.0378787774827127
medoid12-a1-s1_A	0.0378787774827127
AF-Q9UHR5-F1-model-v4_A	0.0378787774827127
AF-Q6P6C2-F1-model-v4_A	0.0378787774827127
AF-P51790-F1-model-v4_A	0.0378787774827127
AF-P51812-F1-model-v4_A	0.0378787774827127
AF-O76074-F1-model-v4_A	0.0378787774827127
AF-Q8IWF6-F1-model-v4_A	0.0378787774827127
AF-P07910-F1-model-v4_A	0.0378787774827127
AF-Q96A49-F1-model-v4_A	0.0378787774827127
AF-Q96IC2-F1-model-v4_A	0.0378787774827127
AF-O95947-F1-model-v4_A	0.0378787774827127
AF-Q8WVT3-F1-model-v4_A	0.0378787774827127
AF-Q8NBF2-F1-model-v4_A	0.0378787774827127
AF-Q6XR72-F1-model-v4_A	0.0379559846242882
AF-Q5XXA6-F1-model-v4_A	0.0379559846242882
AF-Q08ER8-F1-model-v4_A	0.0379559846242882
AF-Q17RC7-F1-model-v4_A	0.0379559846242882
AF-Q9NQZ8-F1-model-v4_A	0.0379559846242882
AF-Q86VH4-F1-model-v4_A	0.0379559846242882
AF-Q15319-F1-model-v4_A	0.0386659655318466
AF-P21796-F1-model-v4_A	0.0386659655318466
AF-Q12980-F1-model-v4_A	0.0386659655318466
AF-O95231-F1-model-v4_A	0.0386659655318466
AF-Q8WZA9-F1-model-v4_A	0.0386659655318466
AF-Q96BJ8-F1-model-v4_A	0.0386659655318466
AF-Q86V97-F1-model-v4_A	0.0386659655318466
AF-P51530-F1-model-v4_A	0.0386659655318466
AF-Q8NAT1-F1-model-v4_A	0.0386659655318466
AF-Q8TCJ2-F1-model-v4_A	0.0386659655318466
AF-Q8IV36-F1-model-v4_A	0.0386659655318466
AF-A0A0M3HER8-F1-model-v4_A	0.0386857767018733
AF-Q9Y5J1-F1-model-v4_A	0.0386857767018733
AF-O95600-F1-model-v4_A	0.0386857767018733
AF-Q8NC60-F1-model-v4_A	0.0386857767018733
AF-Q9Y2K9-F1-model-v4_A	0.0386857767018733
AF-Q8N7K0-F1-model-v4_A	0.0386857767018733
AF-P36957-F1-model-v4_A	0.0386857767018733
AF-P05783-F1-model-v4_A	0.0386857767018733
AF-Q08357-F1-model-v4_A	0.0386857767018733
AF-P13667-F1-model-v4_A	0.0386857767018733
AF-Q8TDW7-F11-model-v4_A	0.0386857767018733
AF-A6NDS4-F1-model-v4_A	0.0386857767018733
AF-Q15031-F1-model-v4_A	0.0386857767018733
AF-O75879-F1-model-v4_A	0.0386857767018733
AF-Q6W3E5-F1-model-v4_A	0.0386857767018733
AF-Q86XD5-F1-model-v4_A	0.0386857767018733
AF-Q9UBD0-F1-model-v4_A	0.0394160818999413
AF-Q5UE93-F1-model-v4_A	0.0394160818999413
AF-Q86Y38-F1-model-v4_A	0.0394160818999413
AF-Q9H814-F1-model-v4_A	0.0394160818999413
AF-Q49AG3-F1-model-v4_A	0.0394160818999413
AF-Q96JB1-F11-model-v4_A	0.0394160818999413
AF-P10721-F1-model-v4_A	0.0394160818999413
AF-Q5T3F8-F1-model-v4_A	0.0394160818999413
AF-Q9H251-F1-model-v4_A	0.0394160818999413
AF-Q8IVF4-F12-model-v4_A	0.0394160818999413
AF-Q15393-F1-model-v4_A	0.0394160818999413
AF-Q75T13-F1-model-v4_A	0.0394160818999413
AF-Q86XI2-F1-model-v4_A	0.0394160818999413
AF-O15360-F1-model-v4_A	0.0394160818999413
AF-Q7L622-F1-model-v4_A	0.0394537506304994
AF-O00754-F1-model-v4_A	0.0394537506304994
AF-O95479-F1-model-v4_A	0.0394537506304994
AF-Q6PRD7-F1-model-v4_A	0.0394537506304994
AF-Q9BZZ5-F1-model-v4_A	0.0394537506304994
AF-Q08AM6-F1-model-v4_A	0.0394537506304994
AF-P0DPD5-F1-model-v4_A	0.0394537506304994
AF-Q9UKI2-F1-model-v4_A	0.0394537506304994
AF-P59901-F1-model-v4_A	0.0394537506304994
AF-Q5JST6-F1-model-v4_A	0.0394537506304994
AF-Q7Z418-F1-model-v4_A	0.0394537506304994
AF-Q6IA17-F1-model-v4_A	0.0394537506304994
AF-O75330-F1-model-v4_A	0.0394537506304994
AF-A6NIY4-F1-model-v4_A	0.0394537506304994
AF-O95436-F1-model-v4_A	0.0394537506304994
AF-Q92917-F1-model-v4_A	0.040145908618359
AF-Q96M86-F15-model-v4_A	0.040145908618359
AF-Q6ZNG0-F1-model-v4_A	0.040145908618359
AF-A2A2Y4-F1-model-v4_A	0.040145908618359
AF-P60409-F1-model-v4_A	0.040145908618359
AF-P08138-F1-model-v4_A	0.040145908618359
AF-Q9H3R1-F1-model-v4_A	0.040145908618359
AF-Q6ZS10-F1-model-v4_A	0.0402431252841868
AF-Q13733-F1-model-v4_A	0.0402431252841868
AF-Q4W5G0-F1-model-v4_A	0.0402431252841868
AF-Q9UKB1-F1-model-v4_A	0.0402431252841868
AF-O14753-F1-model-v4_A	0.0402431252841868
AF-Q6NXT6-F1-model-v4_A	0.0402431252841868
AF-Q8IYJ0-F1-model-v4_A	0.0402431252841868
AF-P50458-F1-model-v4_A	0.0402431252841868
AF-Q9HC58-F1-model-v4_A	0.0402431252841868
AF-Q9H0A9-F1-model-v4_A	0.0402431252841868
AF-P0DMV8-F1-model-v4_A	0.0402431252841868
AF-Q8N205-F1-model-v4_A	0.0402431252841868
AF-Q99952-F1-model-v4_A	0.0402431252841868
AF-Q8NE01-F1-model-v4_A	0.0402431252841868
AF-P21579-F1-model-v4_A	0.0408757514567565
AF-P24386-F1-model-v4_A	0.0408757514567565
AF-P00450-F1-model-v4_A	0.0408757514567565
AF-P78324-F1-model-v4_A	0.0408757514567565
AF-P40967-F1-model-v4_A	0.0408757514567565
AF-Q96KN9-F1-model-v4_A	0.0408757514567565
AF-P49754-F1-model-v4_A	0.0408757514567565
AF-Q93084-F1-model-v4_A	0.0408757514567565
AF-Q13596-F1-model-v4_A	0.0408757514567565
AF-Q15070-F1-model-v4_A	0.0408757514567565
AF-P53667-F1-model-v4_A	0.0408757514567565
AF-Q9NZU7-F1-model-v4_A	0.0410335958026029
AF-Q96EW2-F1-model-v4_A	0.0410335958026029
AF-Q9NYK6-F1-model-v4_A	0.0410335958026029
AF-Q96J94-F1-model-v4_A	0.0410335958026029
AF-P54274-F1-model-v4_A	0.0410335958026029
AF-Q0VD86-F1-model-v4_A	0.0410335958026029
AF-Q6UWH4-F1-model-v4_A	0.0410335958026029
AF-Q9H9G7-F1-model-v4_A	0.0410335958026029
AF-Q13421-F1-model-v4_A	0.0410335958026029
AF-Q13769-F1-model-v4_A	0.0410335958026029
AF-Q86TZ1-F1-model-v4_A	0.0410335958026029
AF-Q99618-F1-model-v4_A	0.0410335958026029
AF-Q9NQ87-F1-model-v4_A	0.0416056097301684
AF-Q9H4B4-F1-model-v4_A	0.0416056097301684
AF-Q16853-F1-model-v4_A	0.0416056097301684
AF-A0A1W2PQ73-F1-model-v4_A	0.0416056097301684
AF-O00144-F1-model-v4_A	0.0416056097301684
AF-Q6ZXV5-F1-model-v4_A	0.0416056097301684
AF-Q6ZRH7-F1-model-v4_A	0.0416056097301684
AF-Q96DX4-F1-model-v4_A	0.0418251637726221
AF-Q9UQ13-F1-model-v4_A	0.0418251637726221
AF-P59044-F1-model-v4_A	0.0418251637726221
AF-Q5SQN1-F1-model-v4_A	0.0418251637726221
AF-Q16394-F1-model-v4_A	0.0418251637726221
AF-Q9Y5Y0-F1-model-v4_A	0.0418251637726221
AF-Q9NXL6-F1-model-v4_A	0.0418251637726221
AF-Q15417-F1-model-v4_A	0.0418251637726221
AF-Q32P41-F1-model-v4_A	0.0418251637726221
AF-Q5VSY0-F1-model-v4_A	0.0418251637726221
AF-Q7Z569-F1-model-v4_A	0.0418251637726221
AF-Q9BSE4-F1-model-v4_A	0.0418251637726221
AF-Q3MJ16-F1-model-v4_A	0.0418251637726221
AF-Q8N9W6-F1-model-v4_A	0.0418251637726221
medoid4-a1-s3_A	0.0423354827531265
AF-Q9HCK5-F1-model-v4_A	0.0423354827531265
AF-Q6ZMY9-F1-model-v4_A	0.0423354827531265
AF-Q8TF46-F1-model-v4_A	0.0423354827531265
AF-Q96M86-F14-model-v4_A	0.0423354827531265
AF-Q9UHV5-F1-model-v4_A	0.0423354827531265
AF-Q96QU4-F1-model-v4_A	0.0423354827531265
AF-P11215-F1-model-v4_A	0.0423354827531265
AF-Q86YJ7-F1-model-v4_A	0.0423354827531265
AF-Q8TAP6-F1-model-v4_A	0.0423354827531265
AF-O95140-F1-model-v4_A	0.0423354827531265
AF-Q8N807-F1-model-v4_A	0.0423354827531265
AF-A8MXQ7-F1-model-v4_A	0.0426178307838962
AF-O75914-F1-model-v4_A	0.0426178307838962
AF-Q93100-F1-model-v4_A	0.0426178307838962
AF-Q86Y97-F1-model-v4_A	0.0426178307838962
AF-Q93050-F1-model-v4_A	0.0426178307838962
AF-Q7Z403-F1-model-v4_A	0.0426178307838962
AF-P18089-F1-model-v4_A	0.0426178307838962
AF-P00747-F1-model-v4_A	0.0426178307838962
AF-Q96PV4-F1-model-v4_A	0.0426178307838962
AF-Q6ZW05-F1-model-v4_A	0.0426178307838962
AF-Q00537-F1-model-v4_A	0.0426178307838962
AF-Q6S8J7-F1-model-v4_A	0.0426178307838962
AF-P40425-F1-model-v4_A	0.0426178307838962
AF-Q504T8-F1-model-v4_A	0.0430653698396612
AF-Q9C086-F1-model-v4_A	0.0430653698396612
AF-Q13797-F1-model-v4_A	0.0430653698396612
AF-Q05BQ5-F1-model-v4_A	0.0430653698396612
AF-Q9UFH2-F16-model-v4_A	0.0430653698396612
AF-P43405-F1-model-v4_A	0.0430653698396612
AF-P63136-F1-model-v4_A	0.0430653698396612
AF-A8MWY0-F1-model-v4_A	0.0430653698396612
AF-Q96JP9-F1-model-v4_A	0.0430653698396612
AF-Q9NYQ8-F11-model-v4_A	0.0430653698396612
AF-P31942-F1-model-v4_A	0.0430653698396612
AF-Q8NB91-F1-model-v4_A	0.0430653698396612
AF-Q2TBF2-F1-model-v4_A	0.0430653698396612
AF-Q9Y6R7-F21-model-v4_A	0.0430653698396612
AF-P07947-F1-model-v4_A	0.043412095966399
AF-O95631-F1-model-v4_A	0.043412095966399
AF-Q8N859-F1-model-v4_A	0.043412095966399
AF-Q5JS13-F1-model-v4_A	0.043412095966399
AF-P19447-F1-model-v4_A	0.043412095966399
AF-Q17RQ9-F1-model-v4_A	0.043412095966399
AF-P16389-F1-model-v4_A	0.043412095966399
AF-Q8NBZ0-F1-model-v4_A	0.043412095966399
AF-Q8NDC0-F1-model-v4_A	0.043412095966399
AF-Q5T5D7-F1-model-v4_A	0.043412095966399
AF-Q9ULP9-F1-model-v4_A	0.043412095966399
AF-Q6P9G9-F1-model-v4_A	0.043412095966399
AF-Q9NYY8-F1-model-v4_A	0.043412095966399
AF-Q9UN30-F1-model-v4_A	0.043412095966399
AF-Q5T6L9-F1-model-v4_A	0.043412095966399
AF-Q53R41-F1-model-v4_A	0.0437952703033026
AF-Q9Y572-F1-model-v4_A	0.0437952703033026
AF-Q96JB2-F1-model-v4_A	0.0437952703033026
AF-Q9P2D7-F11-model-v4_A	0.0437952703033026
AF-Q3KP31-F1-model-v4_A	0.0437952703033026
AF-Q96H40-F1-model-v4_A	0.0437952703033026
AF-A0A087WXS9-F1-model-v4_A	0.0437952703033026
AF-Q9NW08-F1-model-v4_A	0.0437952703033026
AF-Q5VTE6-F1-model-v4_A	0.0437952703033026
AF-A2RU54-F1-model-v4_A	0.0442074641360952
AF-Q8NDD1-F1-model-v4_A	0.0442074641360952
AF-P40763-F1-model-v4_A	0.0442074641360952
AF-P16278-F1-model-v4_A	0.0442074641360952
AF-Q9H756-F1-model-v4_A	0.0442074641360952
AF-Q9UBZ4-F1-model-v4_A	0.0442074641360952
AF-P46459-F1-model-v4_A	0.0442074641360952
AF-Q9UK97-F1-model-v4_A	0.0442074641360952
AF-Q14195-F1-model-v4_A	0.0442074641360952
AF-Q14332-F1-model-v4_A	0.0442074641360952
AF-Q9NPE2-F1-model-v4_A	0.0442074641360952
AF-P08582-F1-model-v4_A	0.0442074641360952
AF-Q9P2K2-F1-model-v4_A	0.0445251834570807
AF-O94923-F1-model-v4_A	0.0445251834570807
AF-Q13283-F1-model-v4_A	0.0445251834570807
AF-Q86YR6-F1-model-v4_A	0.0445251834570807
AF-Q9NPP4-F1-model-v4_A	0.0445251834570807
AF-A6NCS4-F1-model-v4_A	0.0445251834570807
AF-O14983-F1-model-v4_A	0.0445251834570807
AF-P41250-F1-model-v4_A	0.0445251834570807
AF-Q9NY59-F1-model-v4_A	0.0445251834570807
AF-P26010-F1-model-v4_A	0.0445251834570807
AF-Q7Z6J6-F1-model-v4_A	0.0445251834570807
AF-A0A0B4J1W7-F1-model-v4_A	0.0445251834570807
AF-P29371-F1-model-v4_A	0.0450039368925776
AF-Q15046-F1-model-v4_A	0.0450039368925776
AF-Q9ULT0-F1-model-v4_A	0.0450039368925776
AF-Q9UBL6-F1-model-v4_A	0.0450039368925776
AF-Q7Z6J4-F1-model-v4_A	0.0450039368925776
AF-O00478-F1-model-v4_A	0.0450039368925776
AF-Q8TAY7-F1-model-v4_A	0.0450039368925776
AF-Q9Y2X3-F1-model-v4_A	0.0450039368925776
AF-Q12836-F1-model-v4_A	0.0450039368925776
AF-O00238-F1-model-v4_A	0.0450039368925776
medoid8-a1-s1_A	0.0450039368925776
AF-Q7LDG7-F1-model-v4_A	0.0450039368925776
AF-Q9BQ89-F1-model-v4_A	0.0450039368925776
AF-Q6ZMJ2-F1-model-v4_A	0.0450039368925776
AF-P36578-F1-model-v4_A	0.0450039368925776
AF-Q14566-F1-model-v4_A	0.0450039368925776
AF-Q9P291-F1-model-v4_A	0.0450039368925776
AF-Q9NSN8-F1-model-v4_A	0.0450039368925776
AF-D6R9N7-F1-model-v4_A	0.0452556070301213
AF-P82675-F1-model-v4_A	0.0452556070301213
AF-Q8IZU8-F1-model-v4_A	0.0452556070301213
AF-Q8NF91-F20-model-v4_A	0.0452556070301213
AF-P26368-F1-model-v4_A	0.0452556070301213
AF-Q5QP82-F1-model-v4_A	0.0452556070301213
AF-Q9NZJ4-F17-model-v4_A	0.0452556070301213
AF-Q8WXG9-F6-model-v4_A	0.0452556070301213
AF-A0A0B4J2E5-F1-model-v4_A	0.0452556070301213
AF-P50502-F1-model-v4_A	0.0452556070301213
AF-Q9HAU4-F1-model-v4_A	0.0452556070301213
AF-Q6V0I7-F6-model-v4_A	0.0452556070301213
AF-A0A0G2JPF8-F1-model-v4_A	0.0458015158382385
AF-Q9P2H3-F1-model-v4_A	0.0458015158382385
AF-Q9BPX6-F1-model-v4_A	0.0458015158382385
AF-A6NCW0-F1-model-v4_A	0.0458015158382385
AF-Q9H7V2-F1-model-v4_A	0.0458015158382385
AF-Q96H15-F1-model-v4_A	0.0458015158382385
AF-Q8N3E9-F1-model-v4_A	0.0458015158382385
AF-Q9BW85-F1-model-v4_A	0.0458015158382385
AF-O95416-F1-model-v4_A	0.0458015158382385
AF-P11021-F1-model-v4_A	0.0458015158382385
AF-P13639-F1-model-v4_A	0.0458015158382385
AF-Q9NYK1-F1-model-v4_A	0.0458015158382385
AF-P51449-F1-model-v4_A	0.0458015158382385
AF-Q9UC06-F1-model-v4_A	0.0459850450846748
AF-Q9HCJ5-F1-model-v4_A	0.0459850450846748
AF-P0CW18-F1-model-v4_A	0.0459850450846748
AF-O43306-F1-model-v4_A	0.0459850450846748
medoid0-a1-s3_A	0.0459850450846748
AF-Q7RTZ2-F1-model-v4_A	0.0459850450846748
AF-Q8N6S4-F1-model-v4_A	0.0459850450846748
AF-A0A1W2PNU3-F1-model-v4_A	0.0459850450846748
AF-P07602-F1-model-v4_A	0.0466007016362619
AF-Q9BX79-F1-model-v4_A	0.0466007016362619
AF-Q9UN67-F1-model-v4_A	0.0466007016362619
AF-Q7Z3Y9-F1-model-v4_A	0.0466007016362619
AF-O15041-F1-model-v4_A	0.0466007016362619
AF-Q8IZN3-F1-model-v4_A	0.0466007016362619
AF-Q8WUB2-F1-model-v4_A	0.0466007016362619
medoid3-a1-s1_A	0.0466007016362619
AF-Q6L8Q7-F1-model-v4_A	0.0466007016362619
AF-Q02509-F1-model-v4_A	0.0466007016362619
AF-Q66K79-F1-model-v4_A	0.0466007016362619
AF-Q86UD0-F1-model-v4_A	0.0467149921820611
AF-O95786-F1-model-v4_A	0.0467149921820611
AF-Q96DT5-F15-model-v4_A	0.0467149921820611
AF-Q9HB65-F1-model-v4_A	0.0467149921820611
AF-Q7RTV3-F1-model-v4_A	0.0467149921820611
AF-A0A1B0GUY1-F1-model-v4_A	0.0467149921820611
AF-O75027-F1-model-v4_A	0.0467149921820611
AF-Q9BZS1-F1-model-v4_A	0.0467149921820611
AF-Q8IYA7-F1-model-v4_A	0.0467149921820611
AF-Q86YE8-F1-model-v4_A	0.0474004981600588
AF-Q9UQC9-F1-model-v4_A	0.0474004981600588
AF-Q5VWJ9-F1-model-v4_A	0.0474004981600588
AF-Q9NQ69-F1-model-v4_A	0.0474004981600588
AF-H3BQB6-F1-model-v4_A	0.0474004981600588
AF-Q96P66-F1-model-v4_A	0.0474004981600588
AF-Q9H019-F1-model-v4_A	0.0474004981600588
AF-P31273-F1-model-v4_A	0.0474004981600588
AF-Q9UMQ3-F1-model-v4_A	0.0474004981600588
AF-Q86TM3-F1-model-v4_A	0.0474004981600588
AF-P52824-F1-model-v4_A	0.0474449492167272
AF-Q9H410-F1-model-v4_A	0.0474449492167272
AF-P0C7V8-F1-model-v4_A	0.0474449492167272
AF-Q1W6H9-F1-model-v4_A	0.0474449492167272
AF-Q7L4P6-F1-model-v4_A	0.0474449492167272
AF-Q99674-F1-model-v4_A	0.0474449492167272
AF-C9JE40-F1-model-v4_A	0.0474449492167272
AF-Q9UJ04-F1-model-v4_A	0.0474449492167272
AF-Q5SY16-F1-model-v4_A	0.0474449492167272
AF-P42658-F1-model-v4_A	0.0474449492167272
AF-Q8IWD5-F1-model-v4_A	0.0474449492167272
AF-Q9HCK0-F1-model-v4_A	0.0474449492167272
AF-Q6ZTA4-F1-model-v4_A	0.0474449492167272
AF-P08912-F1-model-v4_A	0.0474449492167272
AF-Q96BT1-F1-model-v4_A	0.0481749154992192
AF-Q8NHP6-F1-model-v4_A	0.0481749154992192
AF-Q09013-F1-model-v4_A	0.0481749154992192
AF-Q96A65-F1-model-v4_A	0.0481749154992192
AF-Q9Y6K8-F1-model-v4_A	0.0481749154992192
AF-O60759-F1-model-v4_A	0.0481749154992192
AF-Q02156-F1-model-v4_A	0.0481749154992192
AF-Q9P2C4-F1-model-v4_A	0.0481749154992192
AF-Q9H788-F1-model-v4_A	0.0482019055190958
AF-P48431-F1-model-v4_A	0.0482019055190958
AF-Q6UW60-F1-model-v4_A	0.0482019055190958
AF-Q9Y2X0-F1-model-v4_A	0.0482019055190958
AF-Q6NUI6-F1-model-v4_A	0.0482019055190958
AF-Q8NCL4-F1-model-v4_A	0.0482019055190958
AF-Q9UKY4-F1-model-v4_A	0.0482019055190958
AF-C9JA33-F1-model-v4_A	0.0482019055190958
AF-O95218-F1-model-v4_A	0.0482019055190958
AF-O14524-F1-model-v4_A	0.0482019055190958
AF-Q04743-F1-model-v4_A	0.0482019055190958
AF-Q16706-F1-model-v4_A	0.0489048903395892
AF-Q9HBG4-F1-model-v4_A	0.0489048903395892
AF-A6NKD9-F1-model-v4_A	0.0489048903395892
AF-Q9BSD3-F1-model-v4_A	0.0489048903395892
AF-Q96IZ7-F1-model-v4_A	0.0489048903395892
AF-Q8WWF5-F1-model-v4_A	0.0489048903395892
AF-Q9BTE3-F1-model-v4_A	0.0489048903395892
AF-O75364-F1-model-v4_A	0.0489048903395892
AF-O43561-F1-model-v4_A	0.0489048903395892
AF-A8MZA4-F1-model-v4_A	0.0489048903395892
AF-Q9P2R3-F1-model-v4_A	0.0489048903395892
AF-O00522-F1-model-v4_A	0.0489048903395892
AF-Q7Z3Z3-F1-model-v4_A	0.0489048903395892
AF-Q12851-F1-model-v4_A	0.0489048903395892
AF-Q9BY44-F1-model-v4_A	0.0489048903395892
AF-Q8N6M6-F1-model-v4_A	0.0489048903395892
AF-Q96M86-F16-model-v4_A	0.0489048903395892
AF-Q8NEG2-F1-model-v4_A	0.0489048903395892
AF-Q9H0I2-F1-model-v4_A	0.0489048903395892
AF-Q9H5Z6-F1-model-v4_A	0.0489048903395892
AF-Q63HN8-F14-model-v4_A	0.0489048903395892
AF-Q86YD5-F1-model-v4_A	0.0489048903395892
AF-Q08426-F1-model-v4_A	0.0490049264750351
AF-P36894-F1-model-v4_A	0.0490049264750351
AF-Q9BYM8-F1-model-v4_A	0.0490049264750351
AF-Q8NA66-F1-model-v4_A	0.0490049264750351
AF-Q9H511-F1-model-v4_A	0.0490049264750351
AF-Q68DY1-F1-model-v4_A	0.0490049264750351
AF-Q8WVZ9-F1-model-v4_A	0.0490049264750351
AF-Q8WTQ4-F1-model-v4_A	0.0490049264750351
AF-Q9ULS5-F1-model-v4_A	0.0490049264750351
AF-Q96Q40-F1-model-v4_A	0.0490049264750351
AF-P18031-F1-model-v4_A	0.0490049264750351
AF-Q14588-F1-model-v4_A	0.0490049264750351
AF-Q86YQ8-F1-model-v4_A	0.0490049264750351
AF-Q96B36-F1-model-v4_A	0.0490049264750351
AF-D6RCP7-F1-model-v4_A	0.049634873047397
AF-P57789-F1-model-v4_A	0.049634873047397
AF-O75448-F1-model-v4_A	0.049634873047397
AF-Q495M9-F1-model-v4_A	0.049634873047397
AF-Q13308-F1-model-v4_A	0.049634873047397
AF-Q9NUK0-F1-model-v4_A	0.049634873047397
AF-Q15063-F1-model-v4_A	0.049634873047397
AF-O00295-F1-model-v4_A	0.049634873047397
AF-Q96TA0-F1-model-v4_A	0.049634873047397
AF-O75373-F1-model-v4_A	0.049634873047397
AF-Q9NR71-F1-model-v4_A	0.049634873047397
AF-Q16280-F1-model-v4_A	0.049634873047397
AF-O75528-F1-model-v4_A	0.049634873047397
AF-Q96C92-F1-model-v4_A	0.0498085626203308
AF-P08473-F1-model-v4_A	0.0498085626203308
AF-Q8IUI4-F1-model-v4_A	0.0498085626203308
AF-P0C7P3-F1-model-v4_A	0.0498085626203308
AF-O75949-F1-model-v4_A	0.0498085626203308
AF-Q16526-F1-model-v4_A	0.0498085626203308
AF-O43615-F1-model-v4_A	0.0498085626203308
AF-Q5T8I3-F1-model-v4_A	0.0498085626203308
AF-O95954-F1-model-v4_A	0.0498085626203308
AF-Q8WU76-F1-model-v4_A	0.0498085626203308
AF-Q8WU90-F1-model-v4_A	0.0498085626203308
AF-Q10587-F1-model-v4_A	0.0498085626203308
AF-Q7L1I2-F1-model-v4_A	0.0498085626203308
AF-Q96NL6-F1-model-v4_A	0.0498085626203308
AF-Q9BZR8-F1-model-v4_A	0.0498085626203308
AF-Q9UBL9-F1-model-v4_A	0.0498085626203308
AF-Q9UBP4-F1-model-v4_A	0.0498085626203308
AF-O15198-F1-model-v4_A	0.0498085626203308
AF-Q66K64-F1-model-v4_A	0.0503648629317097
AF-Q8TDF6-F1-model-v4_A	0.0503648629317097
AF-P56199-F1-model-v4_A	0.0503648629317097
AF-P52738-F1-model-v4_A	0.0503648629317097
AF-Q8NCM8-F15-model-v4_A	0.0503648629317097
AF-Q9ULE6-F1-model-v4_A	0.0503648629317097
AF-Q96C12-F1-model-v4_A	0.0503648629317097
AF-Q03938-F1-model-v4_A	0.0503648629317097
AF-O60496-F1-model-v4_A	0.0503648629317097
AF-Q60I27-F1-model-v4_A	0.0503648629317097
AF-P55795-F1-model-v4_A	0.0503648629317097
AF-Q15437-F1-model-v4_A	0.0506138163692111
AF-Q9Y4X5-F1-model-v4_A	0.0506138163692111
AF-Q8NE86-F1-model-v4_A	0.0506138163692111
AF-A0A1B0GUU1-F1-model-v4_A	0.0506138163692111
AF-O95803-F1-model-v4_A	0.0506138163692111
AF-Q7LFL8-F1-model-v4_A	0.0506138163692111
AF-Q9NYC9-F11-model-v4_A	0.0506138163692111
AF-P36021-F1-model-v4_A	0.0506138163692111
AF-P14314-F1-model-v4_A	0.0506138163692111
AF-P50479-F1-model-v4_A	0.0506138163692111
AF-Q9UK59-F1-model-v4_A	0.0506138163692111
AF-Q8TBZ5-F1-model-v4_A	0.0506138163692111
AF-Q8WXQ3-F1-model-v4_A	0.0506138163692111
AF-Q9UID3-F1-model-v4_A	0.0510948593011042
AF-A6NGE4-F1-model-v4_A	0.0510948593011042
AF-Q8IUX8-F1-model-v4_A	0.0510948593011042
AF-Q9NWW7-F1-model-v4_A	0.0510948593011042
AF-Q8TF42-F1-model-v4_A	0.0510948593011042
AF-Q99453-F1-model-v4_A	0.0510948593011042
AF-P51523-F1-model-v4_A	0.0510948593011042
AF-Q99567-F1-model-v4_A	0.0510948593011042
AF-Q2TV78-F1-model-v4_A	0.0510948593011042
AF-Q68D06-F1-model-v4_A	0.0510948593011042
AF-Q685J3-F7-model-v4_A	0.0510948593011042
AF-P10914-F1-model-v4_A	0.0510948593011042
AF-A6NGR9-F1-model-v4_A	0.0514196877865151
AF-Q8N1D0-F1-model-v4_A	0.0514196877865151
AF-Q7L0Y3-F1-model-v4_A	0.0514196877865151
AF-Q9Y448-F1-model-v4_A	0.0514196877865151
AF-O43824-F1-model-v4_A	0.0514196877865151
AF-O15391-F1-model-v4_A	0.0514196877865151
AF-Q96FE5-F1-model-v4_A	0.0514196877865151
AF-Q5T230-F1-model-v4_A	0.0514196877865151
AF-A6NDA9-F1-model-v4_A	0.0514196877865151
AF-Q8NHH9-F1-model-v4_A	0.0514196877865151
AF-O43236-F1-model-v4_A	0.0514196877865151
AF-Q13610-F1-model-v4_A	0.0514196877865151
AF-C9JTQ0-F1-model-v4_A	0.0518248614636667
AF-Q9P2D7-F4-model-v4_A	0.0518248614636667
AF-Q16610-F1-model-v4_A	0.0518248614636667
AF-Q9H5V7-F1-model-v4_A	0.0518248614636667
AF-Q9Y215-F1-model-v4_A	0.0518248614636667
AF-P35452-F1-model-v4_A	0.0518248614636667
AF-D6RGH6-F1-model-v4_A	0.0518248614636667
AF-Q13200-F1-model-v4_A	0.0518248614636667
AF-P48549-F1-model-v4_A	0.0518248614636667
AF-Q5SQS8-F1-model-v4_A	0.0518248614636667
AF-O43353-F1-model-v4_A	0.0518248614636667
AF-Q12899-F1-model-v4_A	0.0522276825687215
AF-P57768-F1-model-v4_A	0.0522276825687215
AF-Q9H0R1-F1-model-v4_A	0.0522276825687215
AF-O60729-F1-model-v4_A	0.0522276825687215
AF-Q96AC1-F1-model-v4_A	0.0522276825687215
AF-Q9UBX5-F1-model-v4_A	0.0522276825687215
AF-Q6P3X3-F1-model-v4_A	0.0522276825687215
AF-Q9Y2R4-F1-model-v4_A	0.0522276825687215
AF-Q8IY47-F1-model-v4_A	0.0522276825687215
AF-Q8N7S6-F1-model-v4_A	0.0522276825687215
AF-O43581-F1-model-v4_A	0.0522276825687215
AF-Q96L14-F1-model-v4_A	0.0522276825687215
AF-Q8IUC4-F1-model-v4_A	0.0522276825687215
AF-P07199-F1-model-v4_A	0.052554868726995
AF-Q9C0I1-F1-model-v4_A	0.052554868726995
AF-Q8N1F7-F1-model-v4_A	0.052554868726995
AF-Q9Y2P7-F1-model-v4_A	0.052554868726995
AF-O15067-F1-model-v4_A	0.052554868726995
AF-Q8N531-F1-model-v4_A	0.052554868726995
AF-P46939-F12-model-v4_A	0.052554868726995
AF-Q96PZ0-F1-model-v4_A	0.052554868726995
AF-P23378-F1-model-v4_A	0.052554868726995
AF-Q96HN2-F1-model-v4_A	0.052554868726995
AF-Q9UJV9-F1-model-v4_A	0.052554868726995
AF-Q8TDW7-F15-model-v4_A	0.052554868726995
AF-O43711-F1-model-v4_A	0.052554868726995
AF-Q9H000-F1-model-v4_A	0.052554868726995
AF-P51511-F1-model-v4_A	0.052554868726995
AF-P54284-F1-model-v4_A	0.0530362982785894
AF-P28069-F1-model-v4_A	0.0530362982785894
AF-A0A1B0GV03-F1-model-v4_A	0.0530362982785894
AF-P48147-F1-model-v4_A	0.0530362982785894
AF-Q1L5Z9-F1-model-v4_A	0.0530362982785894
AF-A0A0G2JNQ3-F1-model-v4_A	0.0530362982785894
AF-P13798-F1-model-v4_A	0.0530362982785894
AF-Q96AQ9-F1-model-v4_A	0.0530362982785894
AF-P13688-F1-model-v4_A	0.0530362982785894
AF-P98194-F1-model-v4_A	0.0530362982785894
AF-P22004-F1-model-v4_A	0.0530362982785894
medoid4-a1-s2_A	0.0530362982785894
AF-P60372-F1-model-v4_A	0.053284378152949
AF-Q14135-F1-model-v4_A	0.053284378152949
AF-Q9NUT2-F1-model-v4_A	0.053284378152949
AF-O00237-F1-model-v4_A	0.053284378152949
AF-Q9NUW8-F1-model-v4_A	0.053284378152949
AF-Q4V348-F1-model-v4_A	0.053284378152949
AF-Q9Y4R8-F1-model-v4_A	0.053284378152949
AF-Q13398-F1-model-v4_A	0.053284378152949
AF-B1ATL7-F1-model-v4_A	0.053284378152949
AF-Q9UK11-F1-model-v4_A	0.053284378152949
AF-Q8N801-F1-model-v4_A	0.053284378152949
AF-Q13573-F1-model-v4_A	0.053284378152949
AF-Q9Y6R7-F2-model-v4_A	0.053284378152949
AF-Q8N972-F1-model-v4_A	0.053284378152949
AF-Q9Y5C1-F1-model-v4_A	0.0538460379061194
AF-Q01344-F1-model-v4_A	0.0538460379061194
AF-P35443-F1-model-v4_A	0.0538460379061194
AF-Q01664-F1-model-v4_A	0.0538460379061194
AF-Q8IYT2-F1-model-v4_A	0.0538460379061194
AF-Q8TCW7-F1-model-v4_A	0.0538460379061194
AF-Q9P0J1-F1-model-v4_A	0.0538460379061194
AF-Q8NBS9-F1-model-v4_A	0.0538460379061194
AF-Q7Z601-F1-model-v4_A	0.0538460379061194
AF-O60383-F1-model-v4_A	0.0538460379061194
AF-Q8N461-F1-model-v4_A	0.0538460379061194
AF-P56159-F1-model-v4_A	0.0538460379061194
AF-Q9UK96-F1-model-v4_A	0.0540143931905516
AF-Q14204-F14-model-v4_A	0.0540143931905516
AF-B1AKI9-F1-model-v4_A	0.0540143931905516
AF-Q6ZSS3-F1-model-v4_A	0.0540143931905516
AF-Q9Y5F1-F1-model-v4_A	0.0540143931905516
AF-Q86UA1-F1-model-v4_A	0.0540143931905516
AF-Q9NZJ4-F6-model-v4_A	0.0540143931905516
AF-Q0D2J5-F1-model-v4_A	0.0546574059878011
AF-A4D2B8-F1-model-v4_A	0.0546574059878011
AF-O15033-F1-model-v4_A	0.0546574059878011
AF-Q9UEE9-F1-model-v4_A	0.0546574059878011
AF-Q6KF10-F1-model-v4_A	0.0546574059878011
AF-P22033-F1-model-v4_A	0.0546574059878011
AF-Q3C1V0-F1-model-v4_A	0.0546574059878011
AF-Q6GPH6-F1-model-v4_A	0.0546574059878011
AF-Q8IZ13-F1-model-v4_A	0.0546574059878011
AF-Q02818-F1-model-v4_A	0.0546574059878011
AF-Q9Y233-F1-model-v4_A	0.0546574059878011
AF-Q96JZ2-F1-model-v4_A	0.0546574059878011
AF-Q9C026-F1-model-v4_A	0.0546574059878011
AF-Q6ZTQ3-F1-model-v4_A	0.0547444112487871
AF-Q96Q45-F1-model-v4_A	0.0547444112487871
AF-Q9UBL3-F1-model-v4_A	0.0547444112487871
AF-Q8NBS3-F1-model-v4_A	0.0547444112487871
AF-Q4VNC1-F1-model-v4_A	0.0547444112487871
AF-O43556-F1-model-v4_A	0.0547444112487871
AF-Q16254-F1-model-v4_A	0.0547444112487871
AF-Q9Y239-F1-model-v4_A	0.0547444112487871
AF-O60733-F1-model-v4_A	0.0547444112487871
AF-F5H4B4-F1-model-v4_A	0.0547444112487871
AF-P62508-F1-model-v4_A	0.0554699020381697
AF-Q6ZS11-F1-model-v4_A	0.0554699020381697
AF-Q96F86-F1-model-v4_A	0.0554699020381697
AF-Q3ZCT8-F1-model-v4_A	0.0554699020381697
AF-Q99755-F1-model-v4_A	0.0554699020381697
AF-Q96DZ5-F1-model-v4_A	0.0554699020381697
AF-O94810-F1-model-v4_A	0.0554699020381697
AF-O75054-F1-model-v4_A	0.0554699020381697
AF-P17066-F1-model-v4_A	0.0554699020381697
AF-P09017-F1-model-v4_A	0.0554699020381697
AF-Q14587-F1-model-v4_A	0.0554744316333071
AF-Q14563-F1-model-v4_A	0.0554744316333071
AF-O15213-F1-model-v4_A	0.0554744316333071
AF-Q9BUV0-F1-model-v4_A	0.0554744316333071
AF-Q9UHL3-F1-model-v4_A	0.0554744316333071
AF-Q8N878-F1-model-v4_A	0.0554744316333071
AF-P55081-F1-model-v4_A	0.0554744316333071
AF-A6NKF2-F1-model-v4_A	0.0554744316333071
AF-A6NFQ2-F1-model-v4_A	0.0554744316333071
AF-Q14204-F15-model-v4_A	0.0554744316333071
AF-Q6J272-F1-model-v4_A	0.0554744316333071
AF-P98161-F11-model-v4_A	0.0554744316333071
AF-Q86UD4-F1-model-v4_A	0.0554744316333071
AF-Q92772-F1-model-v4_A	0.0554744316333071
AF-O75077-F1-model-v4_A	0.0562044536492789
AF-Q01433-F1-model-v4_A	0.0562044536492789
AF-Q14549-F1-model-v4_A	0.0562044536492789
AF-Q8N1K5-F1-model-v4_A	0.0562044536492789
AF-Q9NR81-F1-model-v4_A	0.0562044536492789
AF-Q8IXQ6-F1-model-v4_A	0.0562044536492789
AF-Q9NQX6-F1-model-v4_A	0.0562044536492789
AF-Q7Z5P9-F21-model-v4_A	0.0562044536492789
AF-P56178-F1-model-v4_A	0.0562044536492789
AF-P54707-F1-model-v4_A	0.0562044536492789
AF-Q7RTY8-F1-model-v4_A	0.0562044536492789
AF-Q96HJ3-F1-model-v4_A	0.0562044536492789
AF-Q9UGP5-F1-model-v4_A	0.0562840313767103
AF-Q8N961-F1-model-v4_A	0.0562840313767103
AF-Q9H8W5-F1-model-v4_A	0.0562840313767103
AF-Q9Y5E4-F1-model-v4_A	0.0562840313767103
AF-Q5T6F0-F1-model-v4_A	0.0562840313767103
AF-Q5GFL6-F1-model-v4_A	0.0562840313767103
AF-Q9H981-F1-model-v4_A	0.0562840313767103
AF-Q9HBU9-F1-model-v4_A	0.0562840313767103
AF-Q9BZV1-F1-model-v4_A	0.0562840313767103
AF-P0DMV9-F1-model-v4_A	0.0562840313767103
AF-Q9UEW8-F1-model-v4_A	0.0562840313767103
AF-P35610-F1-model-v4_A	0.0562840313767103
AF-Q9BVW5-F1-model-v4_A	0.0562840313767103
AF-P50402-F1-model-v4_A	0.0562840313767103
AF-P27918-F1-model-v4_A	0.0562840313767103
AF-Q9NQ86-F1-model-v4_A	0.0569339726158755
AF-Q9Y5E2-F1-model-v4_A	0.0569339726158755
AF-A6NFN3-F1-model-v4_A	0.0569339726158755
AF-Q01851-F1-model-v4_A	0.0569339726158755
AF-Q96EF0-F1-model-v4_A	0.0569339726158755
AF-Q96TA1-F1-model-v4_A	0.0569339726158755
AF-Q4VNC0-F1-model-v4_A	0.0569339726158755
AF-P32243-F1-model-v4_A	0.0569339726158755
AF-P34925-F1-model-v4_A	0.0569339726158755
AF-Q6PK81-F1-model-v4_A	0.0569339726158755
AF-O00482-F1-model-v4_A	0.0569339726158755
AF-P47871-F1-model-v4_A	0.0570987886882312
AF-Q2T9K0-F1-model-v4_A	0.0570987886882312
AF-A4GXA9-F1-model-v4_A	0.0570987886882312
AF-Q68CP4-F1-model-v4_A	0.0570987886882312
AF-Q8N158-F1-model-v4_A	0.0570987886882312
AF-P21399-F1-model-v4_A	0.0570987886882312
AF-Q9UL63-F1-model-v4_A	0.0570987886882312
AF-Q8TE54-F1-model-v4_A	0.0570987886882312
AF-Q9H3U7-F1-model-v4_A	0.0570987886882312
AF-Q7RTX7-F1-model-v4_A	0.0570987886882312
AF-Q96Q35-F1-model-v4_A	0.0570987886882312
AF-P35247-F1-model-v4_A	0.0576639954602209
AF-P63133-F1-model-v4_A	0.0576639954602209
AF-Q8WXX0-F13-model-v4_A	0.0576639954602209
AF-Q8WZA2-F1-model-v4_A	0.0576639954602209
AF-B1APH4-F1-model-v4_A	0.0576639954602209
AF-Q9UND3-F1-model-v4_A	0.0576639954602209
AF-O94985-F1-model-v4_A	0.0576639954602209
AF-O60506-F1-model-v4_A	0.0576639954602209
AF-Q92985-F1-model-v4_A	0.0576639954602209
AF-Q15034-F1-model-v4_A	0.0576639954602209
AF-Q8N8U9-F1-model-v4_A	0.0576639954602209
AF-Q9NZI7-F1-model-v4_A	0.0576639954602209
AF-P42336-F1-model-v4_A	0.0576639954602209
AF-P19438-F1-model-v4_A	0.0576639954602209
AF-P20807-F1-model-v4_A	0.0576639954602209
AF-Q8NCV1-F1-model-v4_A	0.057915183363173
AF-Q9Y6K9-F1-model-v4_A	0.057915183363173
AF-Q9H6U8-F1-model-v4_A	0.057915183363173
AF-Q9NU63-F1-model-v4_A	0.057915183363173
AF-Q8IZ73-F1-model-v4_A	0.057915183363173
AF-Q9HAV5-F1-model-v4_A	0.057915183363173
AF-P28300-F1-model-v4_A	0.057915183363173
AF-Q6NUJ1-F1-model-v4_A	0.057915183363173
AF-E9PIF3-F1-model-v4_A	0.057915183363173
AF-Q86SJ2-F1-model-v4_A	0.058394017848627
AF-P17025-F1-model-v4_A	0.058394017848627
AF-Q8N448-F1-model-v4_A	0.058394017848627
AF-Q9UNE0-F1-model-v4_A	0.058394017848627
AF-Q8NDA2-F9-model-v4_A	0.058394017848627
AF-Q96BH1-F1-model-v4_A	0.058394017848627
AF-Q8N5Y2-F1-model-v4_A	0.058394017848627
AF-Q70CQ1-F1-model-v4_A	0.058394017848627
AF-Q96LL4-F1-model-v4_A	0.058394017848627
AF-Q8NBJ9-F1-model-v4_A	0.058394017848627
AF-Q14140-F1-model-v4_A	0.058394017848627
AF-Q496Y0-F1-model-v4_A	0.058394017848627
AF-Q147U1-F1-model-v4_A	0.058394017848627
AF-Q8TB68-F1-model-v4_A	0.058394017848627
AF-P50747-F1-model-v4_A	0.058394017848627
AF-O15254-F1-model-v4_A	0.0587327133805999
AF-Q05586-F1-model-v4_A	0.0587327133805999
AF-Q4KMQ2-F1-model-v4_A	0.0587327133805999
AF-P31483-F1-model-v4_A	0.0587327133805999
AF-Q99594-F1-model-v4_A	0.0587327133805999
AF-Q9BQ16-F1-model-v4_A	0.0587327133805999
AF-Q8TBZ8-F1-model-v4_A	0.0587327133805999
AF-Q9BT88-F1-model-v4_A	0.0587327133805999
AF-A6NHP3-F1-model-v4_A	0.0587327133805999
AF-O95741-F1-model-v4_A	0.0587327133805999
AF-Q96LW9-F1-model-v4_A	0.0587327133805999
AF-Q8IWZ6-F1-model-v4_A	0.0587327133805999
AF-Q9BXS9-F1-model-v4_A	0.0587327133805999
AF-P28340-F1-model-v4_A	0.0591240390843355
AF-A4D1F6-F1-model-v4_A	0.0591240390843355
AF-Q2NL82-F1-model-v4_A	0.0591240390843355
AF-Q96Q91-F1-model-v4_A	0.0591240390843355
AF-Q53GS9-F1-model-v4_A	0.0591240390843355
AF-Q9Y2B5-F1-model-v4_A	0.0591240390843355
AF-Q9UI26-F1-model-v4_A	0.0591240390843355
AF-Q8IV33-F1-model-v4_A	0.0591240390843355
AF-Q9NTI7-F1-model-v4_A	0.0591240390843355
AF-Q86X55-F1-model-v4_A	0.0591240390843355
AF-P26374-F1-model-v4_A	0.0591240390843355
AF-Q9NV70-F1-model-v4_A	0.0595513803978347
AF-Q00444-F1-model-v4_A	0.0595513803978347
AF-Q96K78-F1-model-v4_A	0.0595513803978347
AF-O15455-F1-model-v4_A	0.0595513803978347
AF-P23443-F1-model-v4_A	0.0595513803978347
AF-Q9Y580-F1-model-v4_A	0.0595513803978347
AF-Q8WVM8-F1-model-v4_A	0.0595513803978347
AF-P48067-F1-model-v4_A	0.0595513803978347
AF-Q9Y2E5-F1-model-v4_A	0.0595513803978347
AF-P09630-F1-model-v4_A	0.0595513803978347
AF-Q9BVS4-F1-model-v4_A	0.0598540584701086
AF-P04280-F1-model-v4_A	0.0598540584701086
AF-Q9NP31-F1-model-v4_A	0.0598540584701086
AF-P28356-F1-model-v4_A	0.0598540584701086
AF-P42338-F1-model-v4_A	0.0598540584701086
AF-Q8IWA5-F1-model-v4_A	0.0598540584701086
AF-P04637-F1-model-v4_A	0.0598540584701086
AF-Q9HB21-F1-model-v4_A	0.0598540584701086
AF-O60229-F2-model-v4_A	0.0598540584701086
AF-Q4J6C6-F1-model-v4_A	0.0603716916996117
AF-Q15406-F1-model-v4_A	0.0603716916996117
AF-P23743-F1-model-v4_A	0.0603716916996117
AF-Q8ND71-F1-model-v4_A	0.0603716916996117
AF-Q9BSL1-F1-model-v4_A	0.0603716916996117
AF-Q6L8H4-F1-model-v4_A	0.0603716916996117
AF-Q9GZM8-F1-model-v4_A	0.0603716916996117
AF-Q86XR8-F1-model-v4_A	0.0603716916996117
AF-P07332-F1-model-v4_A	0.0605840753082309
AF-Q5VV52-F1-model-v4_A	0.0605840753082309
AF-Q7Z3Y8-F1-model-v4_A	0.0605840753082309
AF-Q99697-F1-model-v4_A	0.0605840753082309
AF-Q8NF91-F7-model-v4_A	0.0605840753082309
AF-P28360-F1-model-v4_A	0.0605840753082309
AF-Q9BQS7-F1-model-v4_A	0.0605840753082309
AF-Q9H7T0-F1-model-v4_A	0.0605840753082309
AF-Q7Z7L7-F1-model-v4_A	0.0605840753082309
AF-O14638-F1-model-v4_A	0.0605840753082309
AF-Q9Y6F8-F1-model-v4_A	0.0605840753082309
AF-Q9UPR5-F1-model-v4_A	0.0605840753082309
AF-Q9UF12-F1-model-v4_A	0.0611931441077286
AF-Q9ULC0-F1-model-v4_A	0.0611931441077286
AF-Q9UBS0-F1-model-v4_A	0.0611931441077286
AF-Q9BU40-F1-model-v4_A	0.0611931441077286
AF-P09327-F1-model-v4_A	0.0611931441077286
AF-P07900-F1-model-v4_A	0.0611931441077286
AF-Q9H3S1-F1-model-v4_A	0.0613135828266362
AF-Q9HCU4-F5-model-v4_A	0.0613135828266362
AF-P19793-F1-model-v4_A	0.0613135828266362
AF-Q96NB3-F1-model-v4_A	0.0613135828266362
AF-Q6UXI7-F1-model-v4_A	0.0613135828266362
AF-Q96MH7-F1-model-v4_A	0.0613135828266362
AF-A6NNE9-F1-model-v4_A	0.0613135828266362
AF-Q15853-F1-model-v4_A	0.0613135828266362
AF-Q9BXR5-F1-model-v4_A	0.0620157392898836
AF-Q9BYG4-F1-model-v4_A	0.0620157392898836
AF-P11586-F1-model-v4_A	0.0620157392898836
AF-Q9UM11-F1-model-v4_A	0.0620157392898836
AF-Q8NFU5-F1-model-v4_A	0.0620157392898836
AF-Q8TB22-F1-model-v4_A	0.0620157392898836
AF-P43630-F1-model-v4_A	0.0620157392898836
AF-P17661-F1-model-v4_A	0.0620157392898836
AF-A6NFE2-F1-model-v4_A	0.0620157392898836
AF-Q6NZI2-F1-model-v4_A	0.0620157392898836
AF-Q13368-F1-model-v4_A	0.0620157392898836
AF-Q9UBU6-F1-model-v4_A	0.0620157392898836
AF-Q5T2D3-F1-model-v4_A	0.0620157392898836
AF-Q07075-F1-model-v4_A	0.0620435921263067
AF-Q6V0I7-F5-model-v4_A	0.0620435921263067
AF-Q6UXI9-F1-model-v4_A	0.0620435921263067
AF-Q6UXB0-F1-model-v4_A	0.0620435921263067
AF-Q9BXY5-F1-model-v4_A	0.0620435921263067
AF-Q6UW49-F1-model-v4_A	0.0620435921263067
AF-A2RUS2-F1-model-v4_A	0.0620435921263067
AF-O43186-F1-model-v4_A	0.0620435921263067
AF-P59046-F1-model-v4_A	0.0620435921263067
AF-P51815-F1-model-v4_A	0.0620435921263067
AF-Q9NV92-F1-model-v4_A	0.0620435921263067
AF-Q68DD2-F1-model-v4_A	0.0620435921263067
AF-Q8IYJ3-F1-model-v4_A	0.0620435921263067
AF-Q96JY6-F1-model-v4_A	0.0620435921263067
AF-A0A087WVF3-F1-model-v4_A	0.0620435921263067
AF-Q9Y6S9-F1-model-v4_A	0.0627735967823235
AF-O75123-F1-model-v4_A	0.0627735967823235
AF-Q9Y6M1-F1-model-v4_A	0.0627735967823235
AF-O60902-F1-model-v4_A	0.0627735967823235
AF-O96005-F1-model-v4_A	0.0627735967823235
AF-A6NER0-F1-model-v4_A	0.0628394789167019
AF-O43776-F1-model-v4_A	0.0628394789167019
AF-P57723-F1-model-v4_A	0.0628394789167019
AF-Q15935-F1-model-v4_A	0.0628394789167019
AF-O60942-F1-model-v4_A	0.0628394789167019
AF-Q96NY9-F1-model-v4_A	0.0628394789167019
AF-B0I1T2-F1-model-v4_A	0.0628394789167019
AF-C9J442-F1-model-v4_A	0.0628394789167019
medoid0-a1-s1_A	0.0628394789167019
AF-O00341-F1-model-v4_A	0.0628394789167019
AF-Q9H5Z1-F1-model-v4_A	0.0628394789167019
AF-P60509-F1-model-v4_A	0.0628394789167019
AF-A6NLC5-F1-model-v4_A	0.0628394789167019
AF-Q9BWW9-F1-model-v4_A	0.0628394789167019
AF-Q92851-F1-model-v4_A	0.0628394789167019
AF-P48200-F1-model-v4_A	0.0635035960950682
AF-Q9BQ04-F1-model-v4_A	0.0635035960950682
AF-Q9NSB4-F1-model-v4_A	0.0635035960950682
AF-Q86WB0-F1-model-v4_A	0.0635035960950682
AF-Q9H7D7-F1-model-v4_A	0.0635035960950682
AF-A4QPH2-F1-model-v4_A	0.0635035960950682
AF-Q9H4L4-F1-model-v4_A	0.0635035960950682
AF-Q86W50-F1-model-v4_A	0.0635035960950682
AF-P01266-F2-model-v4_A	0.0635035960950682
AF-Q9H269-F1-model-v4_A	0.0635035960950682
AF-O60603-F1-model-v4_A	0.0635035960950682
AF-Q5VYV7-F1-model-v4_A	0.0635035960950682
medoid6-a1-s2_A	0.0636648718565564
AF-Q5K4E3-F1-model-v4_A	0.0636648718565564
AF-Q9GZS0-F1-model-v4_A	0.0636648718565564
AF-P23511-F1-model-v4_A	0.0636648718565564
AF-P31645-F1-model-v4_A	0.0636648718565564
AF-Q5VZE5-F1-model-v4_A	0.0636648718565564
AF-Q16819-F1-model-v4_A	0.0636648718565564
AF-P50221-F1-model-v4_A	0.0636648718565564
AF-O15050-F9-model-v4_A	0.0636648718565564
AF-P0C1Z6-F1-model-v4_A	0.0636648718565564
AF-Q9Y2Z2-F1-model-v4_A	0.0636648718565564
AF-Q96JW4-F1-model-v4_A	0.0636648718565564
AF-Q6S545-F1-model-v4_A	0.0642335893644507
AF-P49641-F1-model-v4_A	0.0642335893644507
AF-O94868-F1-model-v4_A	0.0642335893644507
AF-P55060-F1-model-v4_A	0.0642335893644507
[truncated: 21,442 more rows]
