# Supplementary material for: Comparative structural insights and functional analysis for the distinct unbound states of Human AGO proteins
Source: Sci Rep. 2025 Mar 19;15:9432. doi: 10.1038/s41598-025-91849-5 (PMC11923369; doi:10.1038/s41598-025-91849-5)
Supplement: Supplementary file 24 — Supplementary Information 12. [file 41598_2025_91849_MOESM24_ESM.zip › 4KREp_A_mdwhole_AF4REF/metrics/4KREp_A_w-rdist.csv]

structureId	w-rdist
AF-Q9H9G7-F1-model-v4_A	0.0473955288326407
AF-Q9UL18-F1-model-v4_A	0.0502730094573728
AF-Q8IYR2-F1-model-v4_A	0.0779845456728259
AF-Q9UKV8-F1-model-v4_A	0.0871451573874778
medoid1-a1-s3_A	0.0893036890306033
medoid2-a1-s3_A	0.1178102235250339
AF-Q96J94-F1-model-v4_A	0.1416800876176836
medoid4-a1-s3_A	0.1614248767992712
AF-Q9HCK5-F1-model-v4_A	0.1730393605103452
AF-Q8NC26-F1-model-v4_A	0.1780760079161555
AF-Q96NY9-F1-model-v4_A	0.1792841611342331
medoid0-a1-s1_A	0.1930381904429056
AF-Q9BQA5-F1-model-v4_A	0.1988157270694643
AF-Q7Z3Z4-F1-model-v4_A	0.2033971750884409
medoid26-a1-s1_A	0.2059462445093152
AF-Q9HAU4-F1-model-v4_A	0.207324367540024
medoid18-a1-s1_A	0.2080947236590388
AF-O43374-F1-model-v4_A	0.2146612660510597
AF-O15091-F1-model-v4_A	0.2185832214993818
AF-Q68DD2-F1-model-v4_A	0.2190491441134769
AF-Q14CN2-F1-model-v4_A	0.2206886694166967
AF-O95294-F1-model-v4_A	0.2222251016637016
AF-Q07075-F1-model-v4_A	0.2240128746168212
AF-Q9HB09-F1-model-v4_A	0.2330884963568429
AF-P0CF97-F1-model-v4_A	0.2356953160936439
AF-Q6ZN11-F1-model-v4_A	0.2391606493014683
AF-Q96K75-F1-model-v4_A	0.2405599774302477
medoid23-a1-s1_A	0.2409056181734062
AF-Q9UL63-F1-model-v4_A	0.2438400992419745
AF-Q658Y4-F1-model-v4_A	0.2477484733189863
AF-Q6P179-F1-model-v4_A	0.2513296699926155
AF-Q8IUH3-F1-model-v4_A	0.2536061625319976
AF-Q460N3-F1-model-v4_A	0.2537221629549929
AF-O15259-F1-model-v4_A	0.2538642494960827
medoid5-a1-s2_A	0.2544788843824742
medoid0-a1-s3_A	0.2548184466123105
AF-C9J798-F1-model-v4_A	0.2563218896810988
AF-Q6ZV50-F1-model-v4_A	0.2567905733979096
AF-Q96MR7-F1-model-v4_A	0.2581076814133577
AF-P0CH99-F1-model-v4_A	0.2617255625212317
AF-Q9Y6K8-F1-model-v4_A	0.2625864225196804
medoid32-a1-s1_A	0.2626248019378641
AF-Q9NZI8-F1-model-v4_A	0.2649840249585621
AF-Q9UBT2-F1-model-v4_A	0.266040269763397
AF-Q8N6K7-F1-model-v4_A	0.2670729164674553
AF-P15144-F1-model-v4_A	0.2670998360922035
AF-Q16819-F1-model-v4_A	0.2696260416736785
AF-Q9UL40-F1-model-v4_A	0.271887777930523
AF-P98170-F1-model-v4_A	0.2723512647395505
AF-P49619-F1-model-v4_A	0.2723905271309142
medoid6-a1-s2_A	0.2737286927591358
AF-O15067-F1-model-v4_A	0.27473532668292
AF-P00747-F1-model-v4_A	0.2749592200646505
AF-Q8WZA1-F1-model-v4_A	0.2754095151532624
AF-Q9BQ95-F1-model-v4_A	0.276995318519683
AF-Q96IC2-F1-model-v4_A	0.2773457452506451
AF-Q9Y6Y0-F1-model-v4_A	0.2806193272508653
AF-O15499-F1-model-v4_A	0.285805507681502
AF-Q969P6-F1-model-v4_A	0.2859612526944377
medoid1-a1-s1_A	0.2875606392544439
AF-Q86TM3-F1-model-v4_A	0.2882143210655885
AF-Q09013-F1-model-v4_A	0.2887467173676233
AF-P0CB48-F1-model-v4_A	0.2888224626536086
medoid1-a1-s2_A	0.2889683068917124
AF-A8K7I4-F1-model-v4_A	0.2897602142222059
AF-Q9BSL1-F1-model-v4_A	0.2903506388698395
medoid2-a1-s2_A	0.2907674946182451
AF-Q5T447-F1-model-v4_A	0.2912012832162159
medoid14-a1-s1_A	0.2929708252652838
AF-Q96PZ2-F1-model-v4_A	0.2934730534489749
medoid3-a1-s1_A	0.2943933491454833
AF-Q8NFF5-F1-model-v4_A	0.2967410329151446
AF-Q8NAM6-F1-model-v4_A	0.2968762241630902
AF-P47989-F1-model-v4_A	0.2976306536322454
AF-Q8NC60-F1-model-v4_A	0.2991980228367118
AF-Q3V5L5-F1-model-v4_A	0.2999776908736934
AF-Q9BXC9-F1-model-v4_A	0.3011449305724684
AF-Q9Y6M1-F1-model-v4_A	0.3013676619548999
AF-Q96PZ0-F1-model-v4_A	0.3020394134398053
AF-P18509-F1-model-v4_A	0.3021097764668872
AF-Q8TBY0-F1-model-v4_A	0.3025836055810361
AF-A8K5M9-F1-model-v4_A	0.302644932396351
AF-O00425-F1-model-v4_A	0.3039984052850126
AF-O94923-F1-model-v4_A	0.3043662968102666
AF-P07237-F1-model-v4_A	0.3063984073576239
AF-Q8IYN6-F1-model-v4_A	0.311965079006429
medoid3-a1-s2_A	0.314041301013239
AF-Q02156-F1-model-v4_A	0.3153211679003083
AF-Q5SY16-F1-model-v4_A	0.3161725360025341
medoid4-a1-s2_A	0.316786705748762
AF-P10253-F1-model-v4_A	0.3174673025868696
AF-P0C6A0-F1-model-v4_A	0.3176761007244826
AF-O14841-F1-model-v4_A	0.3182327983044591
AF-Q15916-F1-model-v4_A	0.3188859352666925
AF-Q96GL9-F1-model-v4_A	0.3216700685349713
AF-O43847-F1-model-v4_A	0.3225435203604602
AF-Q9HB96-F1-model-v4_A	0.3250925283867982
AF-Q9Y2E5-F1-model-v4_A	0.325157028788994
AF-Q969E3-F1-model-v4_A	0.3263240991651878
AF-Q96A22-F1-model-v4_A	0.3268185812242783
AF-Q8N987-F1-model-v4_A	0.3274286563719515
AF-Q01518-F1-model-v4_A	0.3299608570530466
AF-Q86XP0-F1-model-v4_A	0.330555074781289
AF-Q3MJ62-F1-model-v4_A	0.3309669328452208
medoid10-a1-s1_A	0.3310592331179414
medoid3-a1-s3_A	0.3312553514193225
AF-Q92934-F1-model-v4_A	0.3338775673064176
AF-O75676-F1-model-v4_A	0.3363534534139124
AF-Q96JB6-F1-model-v4_A	0.3377710655321315
AF-P50747-F1-model-v4_A	0.3379841603704875
medoid35-a1-s1_A	0.3391922115289695
AF-Q06278-F1-model-v4_A	0.3392516307311249
AF-O95786-F1-model-v4_A	0.3402059618599238
AF-Q9BQ52-F1-model-v4_A	0.3406073050744325
medoid2-a1-s1_A	0.3406169246253652
AF-P58215-F1-model-v4_A	0.3418555879857743
AF-Q92670-F1-model-v4_A	0.3419566863707111
medoid0-a1-s2_A	0.3426289643810546
AF-Q9UIF7-F1-model-v4_A	0.3430510412898052
AF-A6NCN8-F1-model-v4_A	0.3433162017625927
AF-P38435-F1-model-v4_A	0.3445129052940983
AF-Q9NRJ5-F1-model-v4_A	0.3447848318380939
AF-Q68CJ6-F1-model-v4_A	0.3454524085700901
AF-Q9NXZ2-F1-model-v4_A	0.3454653298914256
AF-Q68CQ4-F1-model-v4_A	0.3458870047399824
AF-Q9NZ08-F1-model-v4_A	0.3497212898670014
AF-Q9UBK8-F1-model-v4_A	0.3501388103377091
medoid8-a1-s1_A	0.3504338425456797
AF-Q8IVL6-F1-model-v4_A	0.3504742488163603
AF-Q7Z304-F1-model-v4_A	0.3515506701074896
AF-A1A4G5-F1-model-v4_A	0.3524172069141676
AF-Q96HU1-F1-model-v4_A	0.3529076559256336
AF-Q9BWW7-F1-model-v4_A	0.3536761022243244
AF-Q9H1B5-F1-model-v4_A	0.3541986630002807
AF-Q7Z3H0-F1-model-v4_A	0.3544132378797587
AF-Q9NYK6-F1-model-v4_A	0.3558371531239613
medoid17-a1-s1_A	0.3560018450159708
medoid5-a1-s1_A	0.3567002092241467
AF-P58317-F1-model-v4_A	0.357008255337099
AF-Q7Z7J5-F1-model-v4_A	0.3580998070162137
medoid12-a1-s1_A	0.3589443497076529
AF-Q8IY47-F1-model-v4_A	0.3618226071198236
AF-Q6PJQ5-F1-model-v4_A	0.3630694102874132
AF-O43143-F1-model-v4_A	0.3639878383702604
AF-Q9Y6U3-F1-model-v4_A	0.3640854727287324
AF-Q8N3Y3-F1-model-v4_A	0.3649341297131953
AF-Q13490-F1-model-v4_A	0.3655036686518185
AF-Q969S9-F1-model-v4_A	0.3657045227832043
AF-P14735-F1-model-v4_A	0.3660400518596678
medoid33-a1-s1_A	0.3664586456013154
AF-Q9Y2X0-F1-model-v4_A	0.3665082565098729
AF-O95704-F1-model-v4_A	0.3671144220379232
AF-Q96GY3-F1-model-v4_A	0.367483089749684
AF-Q96RQ3-F1-model-v4_A	0.368435967667157
AF-Q05655-F1-model-v4_A	0.3685146464429891
AF-O95561-F1-model-v4_A	0.3695751151100139
AF-P17028-F1-model-v4_A	0.3698785044098523
AF-Q8NBF2-F1-model-v4_A	0.3698822581182221
AF-P19113-F1-model-v4_A	0.3705295960191161
AF-Q96LR2-F1-model-v4_A	0.3711390783399676
AF-Q9H4B4-F1-model-v4_A	0.3720826827106717
AF-Q8TF42-F1-model-v4_A	0.3726353342627674
AF-Q9BQS7-F1-model-v4_A	0.3729380455060541
medoid21-a1-s1_A	0.3743946803973847
AF-P06396-F1-model-v4_A	0.3756774388792642
AF-P23743-F1-model-v4_A	0.3757050994484794
AF-Q13131-F1-model-v4_A	0.3763462645458072
AF-Q9GZZ8-F1-model-v4_A	0.37673743786349
AF-Q6GPH6-F1-model-v4_A	0.377245227020476
AF-P38936-F1-model-v4_A	0.3790289353490427
AF-Q2TBF2-F1-model-v4_A	0.3799188147242717
medoid37-a1-s1_A	0.3799597276641716
AF-Q9Y4L5-F1-model-v4_A	0.3802127096152264
AF-Q9HCG7-F1-model-v4_A	0.3811626988409722
medoid13-a1-s1_A	0.381243619750209
AF-Q9Y2F9-F1-model-v4_A	0.3813033299701223
AF-Q9Y6W6-F1-model-v4_A	0.3813399413182545
AF-O75529-F1-model-v4_A	0.3820647507330804
AF-Q08380-F1-model-v4_A	0.3823260511899835
AF-Q9P2G3-F1-model-v4_A	0.3840582393573234
AF-P01127-F1-model-v4_A	0.3846910657157286
AF-P23378-F1-model-v4_A	0.3847685063788151
AF-Q00059-F1-model-v4_A	0.3852717534267236
AF-A5YM72-F1-model-v4_A	0.3854461148541861
AF-P13639-F1-model-v4_A	0.385607383454371
AF-Q9H6W3-F1-model-v4_A	0.38611628623751
medoid36-a1-s1_A	0.3861369232524044
AF-Q86U38-F1-model-v4_A	0.3863256916102761
medoid19-a1-s1_A	0.3868078321287571
AF-Q16671-F1-model-v4_A	0.3874396181007234
AF-P35626-F1-model-v4_A	0.387473015345541
AF-Q9Y334-F1-model-v4_A	0.3876362933939741
AF-Q5JRX3-F1-model-v4_A	0.3885364569412384
AF-P09327-F1-model-v4_A	0.3891386420688577
AF-Q14697-F1-model-v4_A	0.3896810805276541
AF-Q8IV36-F1-model-v4_A	0.3901425926040065
medoid34-a1-s1_A	0.3904862261590193
AF-P0C869-F1-model-v4_A	0.3907235331496774
AF-P46060-F1-model-v4_A	0.3913426648318981
AF-Q9UL01-F1-model-v4_A	0.3914053683398837
medoid30-a1-s1_A	0.3915386759867899
AF-Q86XR2-F1-model-v4_A	0.3917537939084772
AF-O00754-F1-model-v4_A	0.3920275849282998
AF-Q6XYB7-F1-model-v4_A	0.3924223467944904
AF-P31321-F1-model-v4_A	0.3924833833431698
AF-P06681-F1-model-v4_A	0.3941766075744552
AF-Q96HY7-F1-model-v4_A	0.3946896918971635
medoid22-a1-s1_A	0.3958237307118346
AF-Q16394-F1-model-v4_A	0.3973749147973184
medoid11-a1-s1_A	0.3977203625959434
AF-Q8NA19-F1-model-v4_A	0.3981273371697795
AF-Q9H4T2-F1-model-v4_A	0.4006260291034419
medoid7-a1-s1_A	0.4008454757803413
AF-Q92935-F1-model-v4_A	0.4013889422564591
AF-Q9H0J9-F1-model-v4_A	0.4016809211134656
AF-P0C2L3-F1-model-v4_A	0.4025517067727521
medoid16-a1-s1_A	0.4033650680820743
AF-P19447-F1-model-v4_A	0.4040017023533689
AF-Q96ME1-F1-model-v4_A	0.4041877420292917
medoid9-a1-s1_A	0.4045761569781677
AF-Q6P161-F1-model-v4_A	0.4062518543362287
AF-Q8IZ07-F1-model-v4_A	0.4066417752765599
AF-Q86YL5-F1-model-v4_A	0.4067497680933945
AF-Q6ZTR6-F1-model-v4_A	0.4067554949205871
AF-Q06187-F1-model-v4_A	0.4069805141038957
AF-Q9Y5X1-F1-model-v4_A	0.4072777788663917
AF-Q16706-F1-model-v4_A	0.4076872403167024
AF-Q14449-F1-model-v4_A	0.4086833097282039
AF-P51798-F1-model-v4_A	0.4091403859235052
AF-P78395-F1-model-v4_A	0.4097643755595774
AF-Q5VZT2-F1-model-v4_A	0.409765979798027
AF-P54646-F1-model-v4_A	0.4101791672244688
AF-P55786-F1-model-v4_A	0.4103320257598898
AF-P22735-F1-model-v4_A	0.4104403421747116
AF-A6NI47-F1-model-v4_A	0.4105111555363094
AF-Q9BZ23-F1-model-v4_A	0.4105648391891749
AF-Q99748-F1-model-v4_A	0.4107608394578369
AF-P57075-F1-model-v4_A	0.4116280126178718
AF-Q96AT1-F1-model-v4_A	0.4132824971111863
AF-Q8N3E9-F1-model-v4_A	0.4137362986597117
AF-Q8N6M6-F1-model-v4_A	0.4140653710274262
AF-Q6ZW61-F1-model-v4_A	0.4149337739482697
medoid25-a1-s1_A	0.4162732546873508
AF-Q8NAT1-F1-model-v4_A	0.4168141648431555
AF-Q92562-F1-model-v4_A	0.4173043129267436
AF-O43623-F1-model-v4_A	0.4174388142901097
AF-Q6NUT2-F1-model-v4_A	0.4177315546824267
AF-Q7Z695-F1-model-v4_A	0.4184180177517766
AF-Q04900-F1-model-v4_A	0.418519247178943
AF-P40855-F1-model-v4_A	0.4187204374160173
AF-P43627-F1-model-v4_A	0.4187799744439532
AF-Q96LX8-F1-model-v4_A	0.4187838339425194
AF-P31152-F1-model-v4_A	0.4190123314358673
AF-A6NFK2-F1-model-v4_A	0.4191052529478981
AF-Q15406-F1-model-v4_A	0.4196978713954808
AF-Q4W5G0-F1-model-v4_A	0.4208120555290613
AF-Q7Z4Q2-F1-model-v4_A	0.4212392813462913
AF-Q8N806-F1-model-v4_A	0.4214160442754247
AF-Q8WXF8-F1-model-v4_A	0.4216088795095128
AF-Q6V1X1-F1-model-v4_A	0.4216560244390783
AF-Q9BVP2-F1-model-v4_A	0.4220651770178676
AF-Q71RG6-F1-model-v4_A	0.422808778509135
AF-Q9BTV4-F1-model-v4_A	0.4230962849433375
AF-O94955-F1-model-v4_A	0.4236935774632009
AF-Q08J23-F1-model-v4_A	0.4249511812874246
AF-Q8IVP9-F1-model-v4_A	0.426260387573614
AF-Q13554-F1-model-v4_A	0.4265473521847589
AF-B6SEH8-F1-model-v4_A	0.4271295628970971
AF-Q96I27-F1-model-v4_A	0.4276105397184696
AF-Q8NCL4-F1-model-v4_A	0.4287218022634081
AF-Q8N2R0-F1-model-v4_A	0.4292534640428367
AF-Q5T5A8-F1-model-v4_A	0.4292594443114749
AF-P13196-F1-model-v4_A	0.4295725663486919
AF-Q9UP52-F1-model-v4_A	0.4300388227265588
AF-P51449-F1-model-v4_A	0.4305131703935586
AF-Q8N6Q8-F1-model-v4_A	0.4308334091140044
medoid27-a1-s1_A	0.4310737216960891
AF-P15692-F1-model-v4_A	0.4310949903121425
AF-Q59H18-F1-model-v4_A	0.4311220540798425
AF-Q96LW9-F1-model-v4_A	0.4312393967865019
AF-O75879-F1-model-v4_A	0.4320645858451547
AF-Q9BXK1-F1-model-v4_A	0.4327251610902194
AF-Q9Y242-F1-model-v4_A	0.4330680690256158
AF-Q9NV66-F1-model-v4_A	0.4331898635561119
AF-Q2NKX9-F1-model-v4_A	0.4332689988239487
AF-P78396-F1-model-v4_A	0.4334702298677499
AF-Q9Y6S9-F1-model-v4_A	0.434563367639282
medoid24-a1-s1_A	0.4347679941965704
AF-Q96JP0-F1-model-v4_A	0.43499477278228
AF-Q9UK80-F1-model-v4_A	0.4363290405172931
AF-Q9BW62-F1-model-v4_A	0.4368722488337875
AF-Q13519-F1-model-v4_A	0.4369874828581664
AF-Q86VX9-F1-model-v4_A	0.4372661942494653
AF-Q86SF2-F1-model-v4_A	0.4376875595178291
AF-Q9BVA0-F1-model-v4_A	0.4379343721970161
AF-Q969Y2-F1-model-v4_A	0.4382299651367946
AF-Q58DX5-F1-model-v4_A	0.4383479672112658
AF-Q9NTJ4-F1-model-v4_A	0.4389012889125003
AF-Q5SVJ3-F1-model-v4_A	0.4389421573482562
AF-Q8NCV1-F1-model-v4_A	0.438969279715686
AF-P0C854-F1-model-v4_A	0.4389768522444727
AF-Q9UK32-F1-model-v4_A	0.4392301987473027
AF-Q9NZ20-F1-model-v4_A	0.4396518960132822
AF-P40123-F1-model-v4_A	0.4396786495045962
AF-A0A494C1I1-F1-model-v4_A	0.4408630765357459
AF-P56192-F1-model-v4_A	0.4409026510964561
AF-Q86WT1-F1-model-v4_A	0.441042564067865
AF-P60608-F1-model-v4_A	0.4411880513737927
AF-Q96EF0-F1-model-v4_A	0.4416169890114204
AF-O43581-F1-model-v4_A	0.4419935069652507
AF-Q8TD35-F1-model-v4_A	0.442765499463059
AF-O95397-F1-model-v4_A	0.4428040052909417
AF-Q9UL12-F1-model-v4_A	0.4433041630842177
AF-P02788-F1-model-v4_A	0.4434155072292215
AF-Q96JK4-F1-model-v4_A	0.4436963299547786
AF-P02786-F1-model-v4_A	0.4438014038209968
AF-O00462-F1-model-v4_A	0.4440662044875875
AF-Q8NI60-F1-model-v4_A	0.444599163652449
AF-Q15973-F1-model-v4_A	0.4450888306116394
AF-H3BQW9-F1-model-v4_A	0.445971740372865
AF-Q09161-F1-model-v4_A	0.4460557008017136
AF-O43541-F1-model-v4_A	0.4461479431291219
AF-Q8N9L1-F1-model-v4_A	0.4463054328880864
AF-P42357-F1-model-v4_A	0.4467572917654859
AF-B1APH4-F1-model-v4_A	0.4468934712545744
AF-O15255-F1-model-v4_A	0.4476613165327201
AF-Q8N7R0-F1-model-v4_A	0.4479148153933907
medoid15-a1-s1_A	0.4480673823870827
AF-Q9UGP5-F1-model-v4_A	0.4483309571999117
AF-Q96FN4-F1-model-v4_A	0.4485445954372302
AF-P37231-F1-model-v4_A	0.4491482233333864
AF-P35638-F1-model-v4_A	0.4492160195107154
AF-Q8N328-F1-model-v4_A	0.449297429086519
AF-Q9BRG2-F1-model-v4_A	0.4507626301260721
AF-Q9Y2L1-F1-model-v4_A	0.450950139142701
AF-B2RU33-F1-model-v4_A	0.4510321064984222
AF-Q06546-F1-model-v4_A	0.4516964258527179
AF-Q04759-F1-model-v4_A	0.4517024541781775
AF-Q6PH81-F1-model-v4_A	0.4521449173845027
medoid31-a1-s1_A	0.4525435621461751
AF-O43610-F1-model-v4_A	0.4527142552944042
AF-Q8TBH0-F1-model-v4_A	0.4530683064350743
AF-Q9H611-F1-model-v4_A	0.4531523697272877
AF-A6NJR5-F1-model-v4_A	0.453356271951294
AF-Q5T1V6-F1-model-v4_A	0.4545560210451413
AF-Q8NBR9-F1-model-v4_A	0.4557859284259771
AF-Q9UI10-F1-model-v4_A	0.4561159237602194
AF-Q8NCG7-F1-model-v4_A	0.4565572672665532
AF-Q9UK05-F1-model-v4_A	0.4565828159196635
AF-Q13424-F1-model-v4_A	0.4568080043764126
AF-Q8NFY9-F1-model-v4_A	0.456833954381539
AF-Q16853-F1-model-v4_A	0.4572228886730837
AF-Q86VW2-F1-model-v4_A	0.4577158406212103
AF-Q8WWZ8-F1-model-v4_A	0.4577757415056002
AF-Q8TCY9-F1-model-v4_A	0.4578018575094589
AF-Q9H4X1-F1-model-v4_A	0.4580285747280778
AF-Q8TB05-F1-model-v4_A	0.4581103904701266
AF-Q13822-F1-model-v4_A	0.4582756570700173
AF-Q8NBS9-F1-model-v4_A	0.4584106361235098
AF-A8MT19-F1-model-v4_A	0.458489631537619
AF-Q5VTQ0-F1-model-v4_A	0.4585920481849205
AF-Q15198-F1-model-v4_A	0.459087375662673
AF-A4FU01-F1-model-v4_A	0.4591809805228488
AF-Q5GH73-F1-model-v4_A	0.4604551139912729
AF-Q6IA86-F1-model-v4_A	0.4606823665534644
AF-Q86UY5-F1-model-v4_A	0.4610825034030056
AF-Q8N427-F1-model-v4_A	0.4611586867769969
AF-P00450-F1-model-v4_A	0.461388891083065
AF-Q6JEL2-F1-model-v4_A	0.4616632288824996
AF-Q9BZA5-F1-model-v4_A	0.4629954538993659
AF-Q92784-F1-model-v4_A	0.4630935538092334
AF-Q96BT7-F1-model-v4_A	0.4631234270596971
AF-Q9UQK1-F1-model-v4_A	0.4631904913762315
AF-P05165-F1-model-v4_A	0.4632781362421539
AF-A0A087WXS9-F1-model-v4_A	0.4633516129654346
AF-O43791-F1-model-v4_A	0.4633799280230284
AF-Q5T4I8-F1-model-v4_A	0.4634552556218441
AF-Q9BXL8-F1-model-v4_A	0.463515779582454
AF-P10588-F1-model-v4_A	0.4636503715139389
AF-Q66K64-F1-model-v4_A	0.4644427234001723
AF-A4GXA9-F1-model-v4_A	0.464485527149854
AF-Q96JY0-F1-model-v4_A	0.465017920017768
AF-Q8WU66-F1-model-v4_A	0.4651856836189458
medoid29-a1-s1_A	0.4654206249263048
AF-P0DMQ9-F1-model-v4_A	0.4654627942008108
AF-Q9BRC7-F1-model-v4_A	0.466072947342303
AF-Q6MZZ7-F1-model-v4_A	0.4664299756415322
AF-Q8N4P2-F1-model-v4_A	0.4664820049082489
AF-Q9Y3Z3-F1-model-v4_A	0.4666181191529881
AF-Q14451-F1-model-v4_A	0.4666564254962465
AF-O00329-F1-model-v4_A	0.4667098642544343
AF-Q6F5E7-F1-model-v4_A	0.4670015256375232
AF-Q8N9R0-F1-model-v4_A	0.4671724042538637
AF-Q9UJN7-F1-model-v4_A	0.4674482670305978
AF-Q5T686-F1-model-v4_A	0.4676749800978649
AF-Q9GZP8-F1-model-v4_A	0.4685897753143149
AF-P07358-F1-model-v4_A	0.4687019374576695
AF-Q96E52-F1-model-v4_A	0.4694687037642754
AF-Q14644-F1-model-v4_A	0.4697174720582316
AF-A6NDS4-F1-model-v4_A	0.4698488590992232
AF-Q9ULX3-F1-model-v4_A	0.4698492297782548
AF-Q9UI32-F1-model-v4_A	0.4698823698671802
AF-Q8N5J4-F1-model-v4_A	0.4703832317014247
AF-Q8N3T1-F1-model-v4_A	0.4705687885702133
AF-Q53H54-F1-model-v4_A	0.470779429057221
AF-O75541-F1-model-v4_A	0.4709472294078204
AF-Q92698-F1-model-v4_A	0.4709856963146005
AF-Q8N2G6-F1-model-v4_A	0.4713566928463479
AF-Q5T7P2-F1-model-v4_A	0.4714092627028857
AF-Q6NSI4-F1-model-v4_A	0.4714532262267114
AF-Q8NE63-F1-model-v4_A	0.4716292434571437
AF-Q86YQ8-F1-model-v4_A	0.4716330328949428
AF-P51812-F1-model-v4_A	0.4717553486119251
AF-Q8N5W9-F1-model-v4_A	0.4718034867180816
AF-O43913-F1-model-v4_A	0.4720151883989978
AF-Q8TCG5-F1-model-v4_A	0.4720615514016486
AF-A8MZ59-F1-model-v4_A	0.4721833246830234
medoid20-a1-s1_A	0.4727618557651826
AF-Q15750-F1-model-v4_A	0.4729313090073662
AF-Q3KNW1-F1-model-v4_A	0.4735216804175859
AF-Q8TDR2-F1-model-v4_A	0.4735597093857254
AF-Q68DH5-F1-model-v4_A	0.473955378682913
AF-A6NLC5-F1-model-v4_A	0.4744086808500615
AF-P29728-F1-model-v4_A	0.4744628333482295
AF-Q15349-F1-model-v4_A	0.4745042871949803
AF-P02787-F1-model-v4_A	0.4747313266669268
AF-P48200-F1-model-v4_A	0.4749124302916541
AF-P42338-F1-model-v4_A	0.4749964542694588
AF-Q9UHY1-F1-model-v4_A	0.4751765558045132
AF-Q9NY59-F1-model-v4_A	0.4752018593959148
AF-P46977-F1-model-v4_A	0.4754923102825292
AF-Q12904-F1-model-v4_A	0.4757311565760258
AF-Q92851-F1-model-v4_A	0.4763139700065746
AF-Q9BRP7-F1-model-v4_A	0.4766578073978536
AF-Q6NUM6-F1-model-v4_A	0.4768356188532808
AF-Q7RTT3-F1-model-v4_A	0.476955521373918
AF-Q86W26-F1-model-v4_A	0.4772750005216354
AF-P05111-F1-model-v4_A	0.4780792194920806
AF-Q5TFG8-F1-model-v4_A	0.4782315531891833
AF-Q9HCH3-F1-model-v4_A	0.4784834136899168
AF-Q8IUD6-F1-model-v4_A	0.4785449442088558
AF-Q9Y2R4-F1-model-v4_A	0.4788761868505868
AF-O14830-F1-model-v4_A	0.4791296118013689
AF-A6NL82-F1-model-v4_A	0.479258303179206
AF-Q16401-F1-model-v4_A	0.4792692521400076
AF-Q7L7V1-F1-model-v4_A	0.4792725878750971
AF-Q8N9R6-F1-model-v4_A	0.4795393253052245
AF-Q8NCN5-F1-model-v4_A	0.4797994546818645
AF-Q7Z3Z3-F1-model-v4_A	0.479841479924916
AF-Q9NSY0-F1-model-v4_A	0.4798858483866318
AF-Q92985-F1-model-v4_A	0.480498456146012
AF-P22557-F1-model-v4_A	0.4807193098127936
AF-Q92523-F1-model-v4_A	0.4813968861458799
AF-P09565-F1-model-v4_A	0.4817939503410068
AF-A0A087WVF3-F1-model-v4_A	0.4818172639264118
AF-O43929-F1-model-v4_A	0.4822283912037711
AF-Q6IS24-F1-model-v4_A	0.4824399358493674
AF-Q9Y6Q1-F1-model-v4_A	0.4825210836640631
AF-Q13352-F1-model-v4_A	0.4828680242746839
AF-P42336-F1-model-v4_A	0.4833302584740094
AF-Q9Y4K4-F1-model-v4_A	0.4837632424822715
AF-A6NP61-F1-model-v4_A	0.483874649820363
AF-Q9NR20-F1-model-v4_A	0.4839928293004938
AF-P19878-F1-model-v4_A	0.4842011594780877
AF-Q9Y4K0-F1-model-v4_A	0.4842460011078662
AF-O75564-F1-model-v4_A	0.4846236141336921
AF-Q9UHV5-F1-model-v4_A	0.4846396318958977
AF-Q5TG30-F1-model-v4_A	0.4852542102705418
AF-Q13489-F1-model-v4_A	0.485449054761212
AF-Q8IVB4-F1-model-v4_A	0.4855555735824112
AF-Q96GV9-F1-model-v4_A	0.4856398928828614
AF-Q15366-F1-model-v4_A	0.4860996213707151
medoid28-a1-s1_A	0.486700050961216
AF-Q96PB1-F1-model-v4_A	0.4867127237092136
AF-P41743-F1-model-v4_A	0.4872134401355648
AF-P49641-F1-model-v4_A	0.4873417687739382
AF-Q13237-F1-model-v4_A	0.4873812653570699
AF-Q92499-F1-model-v4_A	0.487636903575056
AF-P07384-F1-model-v4_A	0.4883103489756
AF-Q7RTT5-F1-model-v4_A	0.4883212928276027
AF-Q8IZP1-F1-model-v4_A	0.4883339147420275
AF-Q8TAT6-F1-model-v4_A	0.4889430521722201
AF-Q96A23-F1-model-v4_A	0.4889499680273149
AF-Q96RR1-F1-model-v4_A	0.4893263651627042
AF-Q5JQS6-F1-model-v4_A	0.4903050275647648
AF-Q96SF2-F1-model-v4_A	0.4903261407310444
AF-Q6S8J7-F1-model-v4_A	0.4906803969461308
AF-Q9H668-F1-model-v4_A	0.4910271446901694
AF-Q9H900-F1-model-v4_A	0.4911456167704393
AF-O43680-F1-model-v4_A	0.4913554676427303
AF-A8MPX8-F1-model-v4_A	0.4915344708445897
AF-Q9UKN8-F1-model-v4_A	0.4916448102249141
AF-Q8NBF6-F1-model-v4_A	0.4929799947267508
AF-A6NNV3-F1-model-v4_A	0.4930253093725653
AF-Q6ZSI9-F1-model-v4_A	0.4931132015541165
AF-Q8WZA2-F1-model-v4_A	0.4935014943099893
AF-Q7Z5L4-F1-model-v4_A	0.4936717175422497
AF-Q9C0I1-F1-model-v4_A	0.4939411457525094
AF-O95741-F1-model-v4_A	0.4939487243015995
AF-Q92902-F1-model-v4_A	0.4943522207160853
AF-A0A1W2PR95-F1-model-v4_A	0.4945126845038127
AF-Q9HA65-F1-model-v4_A	0.4948129624364749
AF-Q99909-F1-model-v4_A	0.4951531333494272
AF-Q0D2J5-F1-model-v4_A	0.4952687960392453
AF-Q8IXL6-F1-model-v4_A	0.4961062060611056
AF-Q15418-F1-model-v4_A	0.4963349839766359
AF-A0A087X179-F1-model-v4_A	0.4968692564335089
AF-A6NHC0-F1-model-v4_A	0.496900190094076
AF-P24347-F1-model-v4_A	0.4972025333043633
AF-P04217-F1-model-v4_A	0.4973652883202291
AF-P14780-F1-model-v4_A	0.4977568550182938
AF-Q8WTU2-F1-model-v4_A	0.4979827922682326
AF-O15273-F1-model-v4_A	0.4980736351325963
AF-Q13043-F1-model-v4_A	0.4985234170531275
AF-A8MQ27-F1-model-v4_A	0.4986051901584736
AF-Q9UQ13-F1-model-v4_A	0.4988930758792373
AF-P54821-F1-model-v4_A	0.4991337689284983
AF-Q7LFX5-F1-model-v4_A	0.4998661195182102
AF-Q00537-F1-model-v4_A	0.5000989252468084
AF-Q9UI17-F1-model-v4_A	0.5002736230554751
AF-Q8N2C3-F1-model-v4_A	0.500747320259397
AF-Q8IYT2-F1-model-v4_A	0.5008141176703158
AF-Q8IXX5-F1-model-v4_A	0.5008314415936864
AF-Q13144-F1-model-v4_A	0.5010768949828168
AF-Q8N0Y2-F1-model-v4_A	0.5019199684426048
AF-P39905-F1-model-v4_A	0.5028041068482956
AF-Q14435-F1-model-v4_A	0.5034174535718172
AF-O15195-F1-model-v4_A	0.5036012970644799
AF-C9J7I0-F1-model-v4_A	0.503681756688438
AF-A0A0G2JQZ4-F1-model-v4_A	0.5040319035537748
AF-Q5T6L9-F1-model-v4_A	0.5041562766344297
AF-Q5VWJ9-F1-model-v4_A	0.5044110686199464
AF-P57054-F1-model-v4_A	0.5050342319666518
AF-Q9UNL4-F1-model-v4_A	0.5054682717240578
AF-O75570-F1-model-v4_A	0.5056673526343214
AF-A4QPH2-F1-model-v4_A	0.5058730905364283
AF-Q04756-F1-model-v4_A	0.5058973961353554
AF-O95398-F1-model-v4_A	0.5059326648834124
medoid6-a1-s1_A	0.5062521601780504
AF-P25098-F1-model-v4_A	0.5062701927647636
AF-Q9NXD2-F1-model-v4_A	0.506529005211992
AF-Q9BY44-F1-model-v4_A	0.5065949890732127
AF-Q8TE04-F1-model-v4_A	0.5066282191670919
AF-Q9UJW9-F1-model-v4_A	0.506769376933143
AF-P24592-F1-model-v4_A	0.5067963617651753
AF-A6NER0-F1-model-v4_A	0.5069395641272144
AF-O43829-F1-model-v4_A	0.507038668777827
AF-P28329-F1-model-v4_A	0.5073559755883735
AF-O14753-F1-model-v4_A	0.5077522363095818
AF-P42680-F1-model-v4_A	0.5083449891061104
AF-Q6NUI2-F1-model-v4_A	0.509393872745319
AF-P0C7X2-F1-model-v4_A	0.5094503431316961
AF-Q92544-F1-model-v4_A	0.5100025819117356
AF-Q9UK73-F1-model-v4_A	0.5102693855673918
AF-Q96IS3-F1-model-v4_A	0.5104848537530713
AF-O95427-F1-model-v4_A	0.5106895279411688
AF-Q8NBP0-F1-model-v4_A	0.5108730201765186
AF-Q70CQ1-F1-model-v4_A	0.5108835162666674
AF-O15198-F1-model-v4_A	0.5111664344922963
AF-Q13724-F1-model-v4_A	0.5111840822334743
AF-Q5SZD1-F1-model-v4_A	0.5112940878225649
AF-Q9HCQ5-F1-model-v4_A	0.5120006786468161
AF-P04053-F1-model-v4_A	0.5121946360257641
AF-Q9BV97-F1-model-v4_A	0.5123496105244861
AF-P19525-F1-model-v4_A	0.5124837582891691
AF-Q9H4Z3-F1-model-v4_A	0.5124995363849232
AF-Q8IVL5-F1-model-v4_A	0.5126090650456052
AF-Q9UL15-F1-model-v4_A	0.5127862708917222
AF-Q9NXI6-F1-model-v4_A	0.5129936643022569
AF-Q86UT5-F1-model-v4_A	0.5130583114335502
AF-O60662-F1-model-v4_A	0.5130988005230528
AF-Q8NHV9-F1-model-v4_A	0.5133938345011656
AF-Q9UBL6-F1-model-v4_A	0.5136921414575609
AF-Q96HN2-F1-model-v4_A	0.5141161355677439
AF-Q8N3R9-F1-model-v4_A	0.5141694592375936
AF-Q9UKB3-F1-model-v4_A	0.5143453584564374
AF-A6NE02-F1-model-v4_A	0.5146241464207643
AF-Q9Y4C2-F1-model-v4_A	0.5148466543075223
AF-P17655-F1-model-v4_A	0.5151237652538856
AF-Q8TDX6-F1-model-v4_A	0.5151825629092678
AF-Q9HCL2-F1-model-v4_A	0.5152776570614417
AF-Q9NUY8-F1-model-v4_A	0.5155979394670267
AF-Q96NX5-F1-model-v4_A	0.515844467214659
AF-Q68CP4-F1-model-v4_A	0.5164364180801722
AF-Q709F0-F1-model-v4_A	0.5169253673161595
AF-P0C7X1-F1-model-v4_A	0.5171796613716435
AF-P20073-F1-model-v4_A	0.5172534759472616
AF-Q6NZ36-F1-model-v4_A	0.5172719634161536
AF-Q9BQ70-F1-model-v4_A	0.5174780727736472
medoid4-a1-s1_A	0.517540096167818
AF-Q9NPB0-F1-model-v4_A	0.5175688278731836
AF-Q9BXB7-F1-model-v4_A	0.517758599439876
AF-Q99805-F1-model-v4_A	0.5177928284114767
AF-A8K8V0-F1-model-v4_A	0.5181659463242307
AF-O00534-F1-model-v4_A	0.5188785198264615
AF-Q7L775-F1-model-v4_A	0.5188975690509141
AF-Q9H2H0-F1-model-v4_A	0.5195675985372572
AF-Q9NSD4-F1-model-v4_A	0.5196669118310158
AF-Q86WV6-F1-model-v4_A	0.5199143344103523
AF-O15484-F1-model-v4_A	0.5203285744989381
AF-Q5H9J9-F1-model-v4_A	0.5203828450825623
AF-P55010-F1-model-v4_A	0.5205384923215147
AF-P47712-F1-model-v4_A	0.5205935247954415
AF-Q3SXR2-F1-model-v4_A	0.5208209017322494
AF-Q6MZM0-F1-model-v4_A	0.5209128938559529
AF-Q9NVE7-F1-model-v4_A	0.5209863926999706
AF-Q9P1W3-F1-model-v4_A	0.5210484554556477
AF-P55055-F1-model-v4_A	0.5210555736104907
AF-P0C7V8-F1-model-v4_A	0.5211904965306497
AF-Q9HB14-F1-model-v4_A	0.5212186596484333
AF-Q5T753-F1-model-v4_A	0.5212916908272242
AF-O14638-F1-model-v4_A	0.5212930113754396
AF-O75586-F1-model-v4_A	0.5213409322929692
AF-Q9HCE1-F1-model-v4_A	0.5219456322045386
AF-Q96RI1-F1-model-v4_A	0.5220603463158987
AF-Q13939-F1-model-v4_A	0.5220946940631708
AF-Q9NRA0-F1-model-v4_A	0.5221361321526179
AF-A0A0U1RRL7-F1-model-v4_A	0.5222238808133225
AF-Q9BZR8-F1-model-v4_A	0.5227502543558871
AF-Q499Y3-F1-model-v4_A	0.5232902254963803
AF-Q7LDG7-F1-model-v4_A	0.5234718821031525
AF-Q5SZJ8-F1-model-v4_A	0.5237338394897506
AF-Q96G46-F1-model-v4_A	0.5240338549582968
AF-Q969Z0-F1-model-v4_A	0.5247281830681467
AF-P29350-F1-model-v4_A	0.5247360846405141
AF-P01877-F1-model-v4_A	0.5250353062828819
AF-Q86VZ6-F1-model-v4_A	0.5250921169162898
AF-Q8NCR0-F1-model-v4_A	0.5253806321796726
AF-Q14554-F1-model-v4_A	0.5253869456214288
AF-Q6P435-F1-model-v4_A	0.5255130073687699
AF-Q8N159-F1-model-v4_A	0.5255668515668654
AF-Q9NZW5-F1-model-v4_A	0.5257116931017367
AF-Q495T6-F1-model-v4_A	0.525914056558044
AF-P50416-F1-model-v4_A	0.5260419569794621
AF-O60942-F1-model-v4_A	0.5266987676213155
AF-Q99829-F1-model-v4_A	0.5268203331323937
AF-Q7Z2K6-F1-model-v4_A	0.5271347153161937
AF-Q8TET4-F1-model-v4_A	0.5272708833498864
AF-Q0P6H9-F1-model-v4_A	0.5274664449256914
AF-Q9Y266-F1-model-v4_A	0.5274699295040657
AF-P48444-F1-model-v4_A	0.5275988082853089
AF-A6NIY4-F1-model-v4_A	0.528124515329776
AF-Q14183-F1-model-v4_A	0.52814159379151
AF-Q8NFI3-F1-model-v4_A	0.5285053579852733
AF-Q5T5B0-F1-model-v4_A	0.5290003067360176
AF-Q14166-F1-model-v4_A	0.5292047286160957
AF-Q96FQ7-F1-model-v4_A	0.5294759010941517
AF-Q9BRJ6-F1-model-v4_A	0.5299276386335846
AF-Q6NXG1-F1-model-v4_A	0.5299818313998406
AF-Q9NW15-F1-model-v4_A	0.5300587069760306
AF-Q96P71-F1-model-v4_A	0.5302054409826695
AF-Q8WZ73-F1-model-v4_A	0.5305757199667213
AF-Q8TAP6-F1-model-v4_A	0.5306996793983226
AF-O14744-F1-model-v4_A	0.5308496153092894
AF-A0A494C030-F1-model-v4_A	0.5308917184334413
AF-P48443-F1-model-v4_A	0.5309265060726726
AF-Q6ZPD9-F1-model-v4_A	0.5310533925437732
AF-Q8IZ69-F1-model-v4_A	0.5311320889021786
AF-Q8N8Y5-F1-model-v4_A	0.5313127086573831
AF-Q05066-F1-model-v4_A	0.5320360563708987
AF-P10075-F1-model-v4_A	0.5321337794586072
AF-O75106-F1-model-v4_A	0.5321340646980514
AF-Q9NX78-F1-model-v4_A	0.5322486063379817
AF-Q9NVH0-F1-model-v4_A	0.5325700488869846
AF-Q9H4F8-F1-model-v4_A	0.532609559151447
AF-Q14296-F1-model-v4_A	0.5326822100304137
AF-Q6W0C5-F1-model-v4_A	0.533221180790491
AF-Q8WW18-F1-model-v4_A	0.5332379130254455
AF-P40939-F1-model-v4_A	0.5332598854553645
AF-Q6P2C0-F1-model-v4_A	0.5332750826091269
AF-Q6DHY5-F1-model-v4_A	0.5343769409980232
AF-P50995-F1-model-v4_A	0.5346684097809693
AF-Q01534-F1-model-v4_A	0.5347020180224641
AF-Q14168-F1-model-v4_A	0.5350132057823921
AF-A0A087X1G2-F1-model-v4_A	0.535088239998369
AF-Q8NHP6-F1-model-v4_A	0.5358292002903209
AF-Q7Z4H4-F1-model-v4_A	0.5360506128274243
AF-Q8IWP9-F1-model-v4_A	0.5360515375775301
AF-Q7RTS9-F1-model-v4_A	0.5361142973755944
AF-Q9UHV2-F1-model-v4_A	0.5361518183510658
AF-P51790-F1-model-v4_A	0.5361584856449205
AF-O43307-F1-model-v4_A	0.536199037126723
AF-A6NM43-F1-model-v4_A	0.5362295329389456
AF-Q14CB8-F1-model-v4_A	0.5365060399558106
AF-P51504-F1-model-v4_A	0.5367266882154011
AF-Q6DRA6-F1-model-v4_A	0.5369739913719286
AF-Q7Z422-F1-model-v4_A	0.5370005019103927
AF-Q13895-F1-model-v4_A	0.5370298441610516
AF-P17936-F1-model-v4_A	0.5371220733346154
AF-Q9UG63-F1-model-v4_A	0.5371435022015241
AF-Q9H609-F1-model-v4_A	0.5372009254316304
AF-Q14974-F1-model-v4_A	0.5373823862806649
AF-Q99952-F1-model-v4_A	0.537462924831065
AF-Q9NR90-F1-model-v4_A	0.5376857894680702
AF-Q96SB4-F1-model-v4_A	0.537887603820197
AF-P45844-F1-model-v4_A	0.5379393703587346
AF-Q7Z398-F1-model-v4_A	0.5383033958789196
AF-Q8IWZ6-F1-model-v4_A	0.5385608265881842
AF-Q8N5N4-F1-model-v4_A	0.5388203725607772
AF-B2RXF5-F1-model-v4_A	0.5390910379615337
AF-H3BNL1-F1-model-v4_A	0.5391800059139756
AF-Q6P9H4-F1-model-v4_A	0.5392155989479606
AF-P0CW01-F1-model-v4_A	0.5397157546605366
AF-Q9H1B4-F1-model-v4_A	0.5398370043286149
AF-O00337-F1-model-v4_A	0.5399855341116218
AF-Q8NCQ5-F1-model-v4_A	0.5400769275577569
AF-P42898-F1-model-v4_A	0.5401201020653936
AF-P51797-F1-model-v4_A	0.5404634031757541
AF-Q2M2E5-F1-model-v4_A	0.5406170214371047
AF-Q96T59-F1-model-v4_A	0.5407665726631734
AF-P51530-F1-model-v4_A	0.5409706673133551
AF-Q9Y2E6-F1-model-v4_A	0.5418090832142106
AF-Q15797-F1-model-v4_A	0.541890559229595
AF-O15211-F1-model-v4_A	0.5420214240824793
AF-P19801-F1-model-v4_A	0.5421295897344561
AF-Q86VK4-F1-model-v4_A	0.5423978248835759
AF-P54252-F1-model-v4_A	0.5425903970271718
AF-O00623-F1-model-v4_A	0.5425998312945134
AF-P23469-F1-model-v4_A	0.5427446833837084
AF-P49590-F1-model-v4_A	0.5427459161066237
AF-Q96NE9-F1-model-v4_A	0.542783879821816
AF-Q9HBJ0-F1-model-v4_A	0.5428845210572534
AF-Q969W8-F1-model-v4_A	0.5431180071883424
AF-Q9H7X3-F1-model-v4_A	0.5432309921370616
AF-Q96EK7-F1-model-v4_A	0.5432329804452043
AF-P26374-F1-model-v4_A	0.5433958589254694
AF-Q9Y2Z2-F1-model-v4_A	0.5436676909824141
AF-Q92696-F1-model-v4_A	0.5437925823163879
AF-Q49AG3-F1-model-v4_A	0.5444157599788114
AF-Q9UJA5-F1-model-v4_A	0.5446774040556015
AF-Q5T3F8-F1-model-v4_A	0.5449672422172424
AF-P01160-F1-model-v4_A	0.545090681661899
AF-Q8NCE0-F1-model-v4_A	0.5454686361074856
AF-Q9NY28-F1-model-v4_A	0.5454968748436215
AF-P0CV98-F1-model-v4_A	0.5457003398956396
AF-P13807-F1-model-v4_A	0.5457224172773437
AF-P59773-F1-model-v4_A	0.5457374334926977
AF-Q8N8P6-F1-model-v4_A	0.5458405354022787
AF-P54840-F1-model-v4_A	0.545856640375228
AF-Q5UE93-F1-model-v4_A	0.54624827039678
AF-Q8NCR3-F1-model-v4_A	0.5464838490366796
AF-Q86UX7-F1-model-v4_A	0.5467150998787774
AF-Q96LW4-F1-model-v4_A	0.5467719614769808
AF-Q8N428-F1-model-v4_A	0.5469647677928262
AF-Q96TA1-F1-model-v4_A	0.5471529456541782
AF-P00488-F1-model-v4_A	0.5472577293763595
AF-P46108-F1-model-v4_A	0.5472610304550525
AF-Q969Q6-F1-model-v4_A	0.5474006597808639
AF-Q9H0W7-F1-model-v4_A	0.5475546420958697
AF-Q13322-F1-model-v4_A	0.547727442612677
AF-Q9Y297-F1-model-v4_A	0.547764542750318
AF-Q8NBJ5-F1-model-v4_A	0.5478559850388915
AF-P43304-F1-model-v4_A	0.548073259872037
AF-O00178-F1-model-v4_A	0.5482124351959217
AF-Q8WWW0-F1-model-v4_A	0.5484549239774376
AF-Q86YJ7-F1-model-v4_A	0.5485126865671474
AF-Q9Y5X4-F1-model-v4_A	0.5485301085966346
AF-Q13976-F1-model-v4_A	0.5487647831699983
AF-Q6ZNG9-F1-model-v4_A	0.5487732078709009
AF-Q9BWV7-F1-model-v4_A	0.5488008716564023
AF-O95073-F1-model-v4_A	0.5488315145009328
AF-Q7RTT4-F1-model-v4_A	0.5488789802417657
AF-Q00973-F1-model-v4_A	0.549250497181849
AF-O43548-F1-model-v4_A	0.5493782470469907
AF-Q5RGS3-F1-model-v4_A	0.5495084700590278
AF-Q86XI8-F1-model-v4_A	0.5496689544869329
AF-Q96M93-F1-model-v4_A	0.5497044657765054
AF-Q9UJT9-F1-model-v4_A	0.5499131088762762
AF-P00751-F1-model-v4_A	0.5500400494379952
AF-Q00013-F1-model-v4_A	0.5506389044770913
AF-Q6ZR62-F1-model-v4_A	0.5507273205541562
AF-Q9H579-F1-model-v4_A	0.5507657245242752
AF-P0CW00-F1-model-v4_A	0.5507928556875591
AF-P04004-F1-model-v4_A	0.5508225800987331
AF-Q8NCW6-F1-model-v4_A	0.5511276241821732
AF-Q6ZVZ8-F1-model-v4_A	0.5513440294956675
AF-P56180-F1-model-v4_A	0.5516200882132316
AF-Q8WVV9-F1-model-v4_A	0.5516865847523381
AF-Q14576-F1-model-v4_A	0.5517598609707663
AF-Q9BW92-F1-model-v4_A	0.5520569156472555
AF-Q6ZNG0-F1-model-v4_A	0.5521117165923046
AF-Q8N8A6-F1-model-v4_A	0.5521303858695263
AF-A0A2R8Y747-F1-model-v4_A	0.5521970630274553
AF-Q13133-F1-model-v4_A	0.5523446301779
AF-Q96KA5-F1-model-v4_A	0.5526026964771559
AF-Q5T2D3-F1-model-v4_A	0.5528907413667847
AF-Q96KR4-F1-model-v4_A	0.554171333746344
AF-Q3MJ16-F1-model-v4_A	0.5542429226529162
AF-Q5VZE5-F1-model-v4_A	0.5548720083284648
AF-Q86TU7-F1-model-v4_A	0.5551411133916321
AF-P0CW18-F1-model-v4_A	0.5553344974869185
AF-P11021-F1-model-v4_A	0.5555039131636254
AF-O43464-F1-model-v4_A	0.5558955022653764
AF-P0DN24-F1-model-v4_A	0.5561227975074285
AF-Q7L1S5-F1-model-v4_A	0.5562935819352828
AF-P34925-F1-model-v4_A	0.5564554356318316
AF-Q96AC1-F1-model-v4_A	0.5565064368080588
AF-Q5TA81-F1-model-v4_A	0.5572059629247527
AF-O00255-F1-model-v4_A	0.5572190712359416
AF-Q9Y3E1-F1-model-v4_A	0.5573352697194753
AF-P37173-F1-model-v4_A	0.5574047038821384
AF-Q5TA76-F1-model-v4_A	0.5574331920388511
AF-Q49MI3-F1-model-v4_A	0.5575985609548095
AF-Q9GZT9-F1-model-v4_A	0.5576770390378708
AF-Q9BYE3-F1-model-v4_A	0.5582112721684724
AF-P51793-F1-model-v4_A	0.5584456157764381
AF-Q99614-F1-model-v4_A	0.5584821352571638
AF-Q5T754-F1-model-v4_A	0.5585518356086944
AF-Q5VV17-F1-model-v4_A	0.5592484300228242
AF-Q9BQL6-F1-model-v4_A	0.5594445332677627
AF-Q8IYJ1-F1-model-v4_A	0.5595014590423693
AF-B9A6J9-F1-model-v4_A	0.5597787379803683
AF-Q5TA78-F1-model-v4_A	0.5601832982565411
AF-Q13613-F1-model-v4_A	0.5602171757850614
AF-Q9NP87-F1-model-v4_A	0.5602689517259217
AF-Q15327-F1-model-v4_A	0.5605966562505705
AF-A8MWP4-F1-model-v4_A	0.5606498319755997
AF-Q14520-F1-model-v4_A	0.5609064786803186
AF-Q9BS34-F1-model-v4_A	0.5609477480568159
AF-Q5T6S3-F1-model-v4_A	0.560969497341558
AF-P25490-F1-model-v4_A	0.561163947473794
AF-A8MXT2-F1-model-v4_A	0.561336098902045
AF-Q96NJ5-F1-model-v4_A	0.5613657107960808
AF-Q96D70-F1-model-v4_A	0.5613937779536979
AF-Q9Y263-F1-model-v4_A	0.5616235676575029
AF-Q7Z6J6-F1-model-v4_A	0.5616618652797343
AF-P26599-F1-model-v4_A	0.5617520813598751
AF-Q9Y466-F1-model-v4_A	0.5617877067738706
AF-Q8WXI4-F1-model-v4_A	0.5618419104393377
AF-Q658N2-F1-model-v4_A	0.5618598784708204
AF-Q96MA6-F1-model-v4_A	0.5619161988073652
AF-Q1MX18-F1-model-v4_A	0.561929504252209
AF-P09234-F1-model-v4_A	0.5620088814940597
AF-O14791-F1-model-v4_A	0.5621425713543569
AF-Q7L622-F1-model-v4_A	0.562643960964762
AF-O95096-F1-model-v4_A	0.5628701245622704
AF-Q9NYY3-F1-model-v4_A	0.5629807876376959
AF-Q10471-F1-model-v4_A	0.5634821508855269
AF-P52744-F1-model-v4_A	0.5635891999668361
AF-Q86VN1-F1-model-v4_A	0.5638712854114089
AF-Q5TA89-F1-model-v4_A	0.5640323210945646
AF-O75426-F1-model-v4_A	0.564435047626614
AF-P21554-F1-model-v4_A	0.5647702941348454
AF-Q9BTF0-F1-model-v4_A	0.5648519913950145
AF-P28331-F1-model-v4_A	0.5648536424056265
AF-Q96LM5-F1-model-v4_A	0.5649477460873135
AF-B7ZLF3-F1-model-v4_A	0.5649978276666505
AF-Q6PI48-F1-model-v4_A	0.5650327738824119
AF-Q2MJR0-F1-model-v4_A	0.5651362429378057
AF-Q68D42-F1-model-v4_A	0.5653740668263542
AF-A8MZG2-F1-model-v4_A	0.5654665942403384
AF-O60225-F1-model-v4_A	0.5656947110588334
AF-Q8N4M1-F1-model-v4_A	0.5658496106766946
AF-P31948-F1-model-v4_A	0.5658944053123989
AF-A0A6Q8PGZ6-F1-model-v4_A	0.5659425841740033
AF-Q96SM3-F1-model-v4_A	0.5660628333426518
AF-Q9HD45-F1-model-v4_A	0.5661232315991536
AF-Q96EK9-F1-model-v4_A	0.5661348354549449
AF-Q8NEA9-F1-model-v4_A	0.5662437573046757
AF-Q7L8C5-F1-model-v4_A	0.5664154805744468
AF-O43187-F1-model-v4_A	0.5666002323395081
AF-Q9UFC0-F1-model-v4_A	0.5672789852063427
AF-Q9NPA2-F1-model-v4_A	0.5676458074935649
AF-Q8IYQ7-F1-model-v4_A	0.5677652814137917
AF-Q2TB18-F1-model-v4_A	0.5677919964159648
AF-Q9H9F9-F1-model-v4_A	0.5681736475314152
AF-A0A1B0GUU1-F1-model-v4_A	0.5686296550398883
AF-O15321-F1-model-v4_A	0.568697424763577
AF-P21246-F1-model-v4_A	0.5692037696823866
AF-Q9BU64-F1-model-v4_A	0.5695276347486471
AF-Q15545-F1-model-v4_A	0.5697303759644279
AF-Q6P2D0-F1-model-v4_A	0.5701185619690954
AF-P57723-F1-model-v4_A	0.5702147869383856
AF-Q86SG6-F1-model-v4_A	0.570266746597609
AF-Q8TDF6-F1-model-v4_A	0.5703180267637153
AF-P48736-F1-model-v4_A	0.5703870891140088
AF-Q6ZS72-F1-model-v4_A	0.5704534439548756
AF-Q9Y5Q8-F1-model-v4_A	0.5705380051393509
AF-O95831-F1-model-v4_A	0.5705445011063323
AF-Q6L8Q7-F1-model-v4_A	0.570560679855413
AF-Q92759-F1-model-v4_A	0.5705835338451859
AF-Q6IPX1-F1-model-v4_A	0.5706295212547947
AF-O00423-F1-model-v4_A	0.5709146829244236
AF-Q15475-F1-model-v4_A	0.5710798666424581
AF-P20783-F1-model-v4_A	0.5710975545828885
AF-Q9BSW7-F1-model-v4_A	0.5717223492620427
AF-Q8IXK2-F1-model-v4_A	0.5718061459314685
AF-P16452-F1-model-v4_A	0.571882953469384
AF-Q9BTE3-F1-model-v4_A	0.5719675964132687
AF-Q9HAS3-F1-model-v4_A	0.5720404929185297
AF-Q96MH7-F1-model-v4_A	0.5721884317045658
AF-P0DPQ3-F1-model-v4_A	0.5722155395325361
AF-Q9Y4C5-F1-model-v4_A	0.5726313922617704
AF-O43301-F1-model-v4_A	0.5726989911908515
AF-Q1ZZU3-F1-model-v4_A	0.5728120151951086
AF-P51843-F1-model-v4_A	0.5729384178985977
AF-P60468-F1-model-v4_A	0.5731525036635473
AF-Q16829-F1-model-v4_A	0.5733368521636582
AF-Q9NXH9-F1-model-v4_A	0.5735220234337415
AF-A8MW99-F1-model-v4_A	0.5735249237322322
AF-Q4G0Z9-F1-model-v4_A	0.5736190725598928
AF-Q96IV0-F1-model-v4_A	0.5739167048072317
AF-Q9H4M9-F1-model-v4_A	0.5739263979446518
AF-Q7L9B9-F1-model-v4_A	0.5740538275572937
AF-P83111-F1-model-v4_A	0.5740606273862126
AF-Q6XPS3-F1-model-v4_A	0.5741179942323715
AF-Q9BPX6-F1-model-v4_A	0.5741490263294351
AF-A2RTY3-F1-model-v4_A	0.5742074884972411
AF-Q96IK5-F1-model-v4_A	0.5745251492798072
AF-Q8WW33-F1-model-v4_A	0.5751730236969093
AF-P01861-F1-model-v4_A	0.5754677106484887
AF-Q00536-F1-model-v4_A	0.5756070959455555
AF-Q16656-F1-model-v4_A	0.5757874456919863
AF-P17987-F1-model-v4_A	0.5759254975546881
AF-P48067-F1-model-v4_A	0.5759823605219487
AF-Q53GS9-F1-model-v4_A	0.576046258415487
AF-P0DMV1-F1-model-v4_A	0.5761368201344588
AF-Q6YI46-F1-model-v4_A	0.5762696239287228
AF-Q8N769-F1-model-v4_A	0.5762819705337612
AF-Q7Z4P5-F1-model-v4_A	0.5763236494541674
AF-Q5TEA6-F1-model-v4_A	0.576344611731546
AF-Q08881-F1-model-v4_A	0.576382265376236
AF-Q8N6T0-F1-model-v4_A	0.5764013603382772
AF-O43824-F1-model-v4_A	0.576788006033803
AF-Q6ZSA8-F1-model-v4_A	0.5769263686870891
AF-Q8IVJ8-F1-model-v4_A	0.5773868046893822
AF-Q9BYC5-F1-model-v4_A	0.5773917733861766
AF-Q9H9Q4-F1-model-v4_A	0.5775663396363382
AF-Q8N392-F1-model-v4_A	0.5776599823605534
AF-Q6HA08-F1-model-v4_A	0.5776670598181997
AF-Q86TI2-F1-model-v4_A	0.5777175455243111
AF-Q8ND90-F1-model-v4_A	0.5781645440874308
AF-Q9UPE1-F1-model-v4_A	0.5781983034168843
AF-O43462-F1-model-v4_A	0.5783341826575932
AF-Q6PUV4-F1-model-v4_A	0.5784746759509134
AF-Q9Y543-F1-model-v4_A	0.5784977755710852
AF-Q13057-F1-model-v4_A	0.5786709991486279
AF-Q8NFV5-F1-model-v4_A	0.5787166330372452
AF-Q12851-F1-model-v4_A	0.578785749793459
AF-Q643R3-F1-model-v4_A	0.578887460330144
AF-Q9NVX7-F1-model-v4_A	0.5789190676360956
AF-Q9Y679-F1-model-v4_A	0.5789742672778971
AF-Q15562-F1-model-v4_A	0.5792101435794362
AF-Q9BYQ4-F1-model-v4_A	0.5792406799087788
AF-O95672-F1-model-v4_A	0.5794643267032187
AF-Q9NZN3-F1-model-v4_A	0.5795017554973844
AF-Q12800-F1-model-v4_A	0.5796729686182962
AF-P33908-F1-model-v4_A	0.5797284967065448
AF-O14863-F1-model-v4_A	0.5798034379240558
AF-Q06495-F1-model-v4_A	0.579881268125064
AF-Q6IEE8-F1-model-v4_A	0.5800493105090443
AF-Q9H0V1-F1-model-v4_A	0.5802152705536447
AF-Q9BVC6-F1-model-v4_A	0.5804753184619267
AF-Q9UKU6-F1-model-v4_A	0.5806635891737064
AF-Q8TF46-F1-model-v4_A	0.5807727430877417
AF-A0A1B0GVS7-F1-model-v4_A	0.5809218177248627
AF-Q9BYJ0-F1-model-v4_A	0.5811938533921149
AF-Q8IWF6-F1-model-v4_A	0.5812627440764302
AF-Q7Z7A4-F1-model-v4_A	0.5814085546726753
AF-Q9BUB7-F1-model-v4_A	0.5816344924194767
AF-O95461-F1-model-v4_A	0.5819673336080088
AF-Q8IUC4-F1-model-v4_A	0.5822381075864838
AF-Q8N878-F1-model-v4_A	0.5822515497881509
AF-Q8TB22-F1-model-v4_A	0.5822699201432062
AF-Q9Y217-F1-model-v4_A	0.5823813434361786
AF-Q13188-F1-model-v4_A	0.5824408266717251
AF-A6NKD2-F1-model-v4_A	0.5824466184777122
AF-Q9UGN5-F1-model-v4_A	0.5825466572876365
AF-Q8N119-F1-model-v4_A	0.5828552325873343
AF-O94886-F1-model-v4_A	0.5829662903846462
AF-Q6ICG6-F1-model-v4_A	0.58302164265796
AF-Q9BQS2-F1-model-v4_A	0.5830900468283249
AF-P35520-F1-model-v4_A	0.5831089946074932
AF-P14209-F1-model-v4_A	0.5835781043499234
AF-Q9BYE7-F1-model-v4_A	0.5838168585766004
AF-Q9H8X9-F1-model-v4_A	0.5841650467588476
AF-Q13361-F1-model-v4_A	0.584240390042609
AF-Q5SY85-F1-model-v4_A	0.5844468133491632
AF-Q9BVV2-F1-model-v4_A	0.5844872736333369
AF-P50990-F1-model-v4_A	0.5847575697571286
AF-Q92581-F1-model-v4_A	0.5848983205578734
AF-Q6P9A2-F1-model-v4_A	0.5850441549843031
AF-Q9UBL3-F1-model-v4_A	0.5850621675201202
AF-A8MVU1-F1-model-v4_A	0.5852593986042367
AF-Q96MC5-F1-model-v4_A	0.5853172606748787
AF-Q9UBX0-F1-model-v4_A	0.5853416489281029
AF-Q99717-F1-model-v4_A	0.5853428573248199
AF-A8MQ03-F1-model-v4_A	0.5857170171485861
AF-P26927-F1-model-v4_A	0.5858458257509925
AF-O43353-F1-model-v4_A	0.585864552545077
AF-A8MPP1-F1-model-v4_A	0.5859835892502259
AF-Q9H819-F1-model-v4_A	0.5861684262412235
AF-A0A1B0GVG6-F1-model-v4_A	0.586294440141498
AF-Q6IA69-F1-model-v4_A	0.5863164056553818
AF-Q96AN5-F1-model-v4_A	0.5863526768128804
AF-Q9NS28-F1-model-v4_A	0.5864167890055554
AF-Q9NPJ4-F1-model-v4_A	0.5864677970220399
AF-Q9NWS0-F1-model-v4_A	0.5866361010456802
AF-O14788-F1-model-v4_A	0.5869851060830933
AF-Q13555-F1-model-v4_A	0.5872202729223466
AF-Q7RTZ2-F1-model-v4_A	0.5872731202570687
AF-Q9Y6I9-F1-model-v4_A	0.5873155383990255
AF-Q8TCF1-F1-model-v4_A	0.5874998152310853
AF-Q96T60-F1-model-v4_A	0.587578237949676
AF-Q8TBJ5-F1-model-v4_A	0.5877160205391858
AF-Q14849-F1-model-v4_A	0.588081212387042
AF-Q9Y5A7-F1-model-v4_A	0.588157167524048
AF-Q00597-F1-model-v4_A	0.5881871636957196
AF-Q9UMQ6-F1-model-v4_A	0.5882194153076292
AF-Q86SG3-F1-model-v4_A	0.5882569371686186
AF-Q9H223-F1-model-v4_A	0.5882637952944171
AF-Q96PF1-F1-model-v4_A	0.5885032998453903
AF-P02748-F1-model-v4_A	0.5885318947017116
AF-P98182-F1-model-v4_A	0.588575619040759
AF-Q3MIP1-F1-model-v4_A	0.5887935226997792
AF-O96006-F1-model-v4_A	0.5888605534937417
AF-Q14563-F1-model-v4_A	0.5888672583327184
AF-Q0VAA2-F1-model-v4_A	0.5889139628365243
AF-A8MTA8-F1-model-v4_A	0.589198639711398
AF-P0DPD6-F1-model-v4_A	0.5892229258755317
AF-Q6P2C8-F1-model-v4_A	0.5893805937261711
AF-O75953-F1-model-v4_A	0.5894036941763705
AF-Q99755-F1-model-v4_A	0.5895636963118731
AF-P41226-F1-model-v4_A	0.5896336565235262
AF-Q9NPJ1-F1-model-v4_A	0.5897512522084278
AF-Q7L4S7-F1-model-v4_A	0.5898610321267774
AF-O60476-F1-model-v4_A	0.5899610968518371
AF-Q9H0H3-F1-model-v4_A	0.5899860238310828
AF-P78371-F1-model-v4_A	0.5900052574381014
AF-Q8IUH4-F1-model-v4_A	0.5900689094867544
AF-Q96N96-F1-model-v4_A	0.5901195315597447
AF-O94889-F1-model-v4_A	0.5901395272060761
AF-Q8NBV8-F1-model-v4_A	0.5901982438892224
AF-P49902-F1-model-v4_A	0.5905275221220646
AF-P01270-F1-model-v4_A	0.590715054958743
AF-Q96MP8-F1-model-v4_A	0.5910689990091327
AF-Q9Y6W3-F1-model-v4_A	0.5911917257779645
AF-O14613-F1-model-v4_A	0.5913828363327407
AF-O95453-F1-model-v4_A	0.5914474288769287
AF-Q8N3J9-F1-model-v4_A	0.5914933490702536
AF-Q8TAE6-F1-model-v4_A	0.591944038567799
AF-Q96DM1-F1-model-v4_A	0.5926515956911027
AF-Q9UPT9-F1-model-v4_A	0.5926708255323841
AF-Q96DZ1-F1-model-v4_A	0.593042000641594
AF-O15371-F1-model-v4_A	0.5931161815919488
AF-Q5JTZ5-F1-model-v4_A	0.5931363250132718
AF-O14815-F1-model-v4_A	0.5932680533240167
AF-Q29980-F1-model-v4_A	0.5934424994689381
AF-Q9NRS6-F1-model-v4_A	0.5935875750907987
AF-O94819-F1-model-v4_A	0.5938141271325577
AF-Q8IYP9-F1-model-v4_A	0.5939174113441053
AF-P54652-F1-model-v4_A	0.5940782220612418
AF-O00110-F1-model-v4_A	0.5944381016768434
AF-Q96MM6-F1-model-v4_A	0.594662342921562
AF-Q687X5-F1-model-v4_A	0.5946732834521187
AF-Q6UX01-F1-model-v4_A	0.5946823133749557
AF-Q86SG2-F1-model-v4_A	0.5948208407846778
AF-Q96C03-F1-model-v4_A	0.594982258404054
AF-Q9UJX2-F1-model-v4_A	0.5950548756512093
AF-P52429-F1-model-v4_A	0.5951707217600372
AF-P0CV99-F1-model-v4_A	0.5952241381252479
AF-A0A0G2JMD5-F1-model-v4_A	0.5954860459701368
AF-Q13564-F1-model-v4_A	0.5957493376956555
AF-P28069-F1-model-v4_A	0.5959589027220866
AF-Q6S545-F1-model-v4_A	0.5960204021094702
AF-Q13177-F1-model-v4_A	0.596029524909056
AF-Q9UBE8-F1-model-v4_A	0.596116329649335
AF-Q8TEE9-F1-model-v4_A	0.5962879791911984
AF-Q5VV52-F1-model-v4_A	0.5963131188009239
AF-Q9NYP3-F1-model-v4_A	0.5967953275159933
AF-Q99801-F1-model-v4_A	0.5968547454682762
AF-Q9UBU2-F1-model-v4_A	0.5970255040090101
AF-Q5TGY1-F1-model-v4_A	0.5972084906305328
AF-Q8N442-F1-model-v4_A	0.5976588049901581
AF-Q3MIX3-F1-model-v4_A	0.5977172550728389
AF-Q86T03-F1-model-v4_A	0.5978575681053766
AF-Q6ZUF6-F1-model-v4_A	0.5979727436653794
AF-Q5XUX0-F1-model-v4_A	0.5980751855170979
AF-P51956-F1-model-v4_A	0.5983230503694501
AF-Q7Z2G1-F1-model-v4_A	0.598386306599908
AF-Q9UM21-F1-model-v4_A	0.5984849877270516
AF-Q6PIV2-F1-model-v4_A	0.5988170909206894
AF-Q68D06-F1-model-v4_A	0.5988575688234217
AF-Q01433-F1-model-v4_A	0.5990370388529551
AF-Q9P2H3-F1-model-v4_A	0.5990412585415356
AF-A1A5B4-F1-model-v4_A	0.5995503529755873
AF-P10589-F1-model-v4_A	0.5995886903650967
AF-P46721-F1-model-v4_A	0.5996006241376997
AF-Q9BRI3-F1-model-v4_A	0.5997177457542289
AF-P09131-F1-model-v4_A	0.6000657660964355
AF-Q8NFD4-F1-model-v4_A	0.600192808087818
AF-O00451-F1-model-v4_A	0.6003065183956038
AF-A6NHP3-F1-model-v4_A	0.6004697065882234
AF-Q8WWH4-F1-model-v4_A	0.6006028857092751
AF-Q96LT4-F1-model-v4_A	0.6007275184881613
AF-O00144-F1-model-v4_A	0.6008014549665656
AF-P56159-F1-model-v4_A	0.6008068661181526
AF-P49368-F1-model-v4_A	0.6008910287203664
AF-P17066-F1-model-v4_A	0.600916448924173
AF-O43868-F1-model-v4_A	0.6009247173104617
AF-Q08426-F1-model-v4_A	0.6009622031785032
AF-O95340-F1-model-v4_A	0.6010924525151645
AF-P06239-F1-model-v4_A	0.6011280229082181
AF-Q05BQ5-F1-model-v4_A	0.6012602276579554
AF-Q16537-F1-model-v4_A	0.6013107266050628
AF-Q9H2C0-F1-model-v4_A	0.6014630680975054
AF-Q6NXP2-F1-model-v4_A	0.601939058595122
AF-O95389-F1-model-v4_A	0.602067708467649
AF-Q6Q4G3-F1-model-v4_A	0.6021111737660839
AF-Q9UHD1-F1-model-v4_A	0.6021530894480356
AF-Q8IWA0-F1-model-v4_A	0.6021737614915783
AF-Q5TC04-F1-model-v4_A	0.602322100880674
AF-O75618-F1-model-v4_A	0.602327867430293
AF-Q8IX18-F1-model-v4_A	0.602350940906124
AF-P11142-F1-model-v4_A	0.6024784479745215
AF-O95388-F1-model-v4_A	0.6024881546238634
AF-Q16514-F1-model-v4_A	0.602533223225527
AF-P50991-F1-model-v4_A	0.6027992727712846
AF-Q8N6U8-F1-model-v4_A	0.6030628940409883
AF-Q86SQ3-F1-model-v4_A	0.6031346760796724
AF-Q05513-F1-model-v4_A	0.6031901208403655
AF-Q9NXG6-F1-model-v4_A	0.6032091288164094
AF-P0C7H9-F1-model-v4_A	0.6035489496330347
AF-P0DMV8-F1-model-v4_A	0.6036638486992852
AF-O95479-F1-model-v4_A	0.6038983060663812
AF-P57796-F1-model-v4_A	0.6039274624556727
AF-F8WCM5-F1-model-v4_A	0.6040528550010064
AF-Q9H1Q7-F1-model-v4_A	0.6040824244611287
AF-Q96EH3-F1-model-v4_A	0.6041210497346665
AF-P51178-F1-model-v4_A	0.6041867326581702
AF-Q9Y581-F1-model-v4_A	0.6043939069496342
AF-P51512-F1-model-v4_A	0.6046082831596163
AF-Q53T94-F1-model-v4_A	0.605002227000302
AF-Q9BUI4-F1-model-v4_A	0.6060864753702866
AF-O43252-F1-model-v4_A	0.606087531487521
AF-Q8TC57-F1-model-v4_A	0.6062352378255398
AF-A0A6Q8PGS0-F1-model-v4_A	0.6062391026727698
AF-A0A1B0GUX0-F1-model-v4_A	0.6063134209906517
AF-Q5VTE6-F1-model-v4_A	0.6063141015578739
AF-Q6RVD6-F1-model-v4_A	0.6063454107829598
AF-O75131-F1-model-v4_A	0.6064943919387138
AF-Q496M5-F1-model-v4_A	0.6065854539600996
AF-P52848-F1-model-v4_A	0.6066606953385174
AF-Q9NVV4-F1-model-v4_A	0.6067769410423722
AF-A8MTY7-F1-model-v4_A	0.6071002383713476
AF-O60749-F1-model-v4_A	0.6072886134667722
AF-Q96NR2-F1-model-v4_A	0.6075116692270205
AF-Q9UBT3-F1-model-v4_A	0.6077301924876573
AF-Q2TBC4-F1-model-v4_A	0.6080795343288384
AF-Q8WUA7-F1-model-v4_A	0.6083878705295999
AF-Q92901-F1-model-v4_A	0.6084872391351446
AF-Q6ZN79-F1-model-v4_A	0.608697382697355
AF-O95747-F1-model-v4_A	0.6090561774469773
AF-Q8N8N0-F1-model-v4_A	0.6090582122972842
AF-A4D2B8-F1-model-v4_A	0.6092702834103706
AF-Q96N68-F1-model-v4_A	0.6093531142282752
AF-Q7L5N1-F1-model-v4_A	0.6096409352829335
AF-Q9Y262-F1-model-v4_A	0.6096977703616284
AF-Q08188-F1-model-v4_A	0.6097287024285429
AF-Q8IZ13-F1-model-v4_A	0.6097846625981878
AF-Q8NDX2-F1-model-v4_A	0.6097868987105721
AF-Q66K79-F1-model-v4_A	0.609874141745434
AF-Q8IZ73-F1-model-v4_A	0.6102190952475876
AF-P42679-F1-model-v4_A	0.6102712405893621
AF-Q64LD2-F1-model-v4_A	0.6106997892498965
AF-Q86UY8-F1-model-v4_A	0.6107996955655582
AF-P08253-F1-model-v4_A	0.6109018258644001
AF-P47928-F1-model-v4_A	0.6110679516560822
AF-P43405-F1-model-v4_A	0.6111133528981362
AF-Q86SG4-F1-model-v4_A	0.6114008695781981
AF-Q9NPP4-F1-model-v4_A	0.6114580801650337
AF-Q8NI99-F1-model-v4_A	0.6114701476785901
AF-Q9HB65-F1-model-v4_A	0.6115624804167348
AF-P01583-F1-model-v4_A	0.6115625035188891
AF-P17342-F1-model-v4_A	0.61158558282812
AF-P0DMU9-F1-model-v4_A	0.611695215404787
AF-Q9H665-F1-model-v4_A	0.611989671053717
AF-Q6H3X3-F1-model-v4_A	0.6120148299489876
AF-Q9H172-F1-model-v4_A	0.612218818246006
AF-Q9NV64-F1-model-v4_A	0.6122399896338669
AF-Q8WV41-F1-model-v4_A	0.6122603504673865
AF-Q86U10-F1-model-v4_A	0.612317618858168
AF-Q96QE2-F1-model-v4_A	0.6123704022437685
AF-Q8N4Q1-F1-model-v4_A	0.6123894945607257
AF-Q99726-F1-model-v4_A	0.6124068316554842
AF-Q99832-F1-model-v4_A	0.6124657696681937
AF-P34931-F1-model-v4_A	0.6125030624528522
AF-A8MQB3-F1-model-v4_A	0.612504157135167
AF-Q5QP82-F1-model-v4_A	0.6125428574561751
AF-Q15269-F1-model-v4_A	0.6127217969333949
AF-Q6P2P2-F1-model-v4_A	0.6128463285053063
AF-Q8IYD1-F1-model-v4_A	0.6130634887273746
AF-Q9BYS1-F1-model-v4_A	0.6132781248326217
AF-Q7RTS1-F1-model-v4_A	0.6133284687680887
AF-Q8IWS0-F1-model-v4_A	0.6134712423685103
AF-Q9BZR6-F1-model-v4_A	0.6135066465888602
AF-Q9Y230-F1-model-v4_A	0.6137527006025114
AF-A8MTZ0-F1-model-v4_A	0.6138672704281788
AF-A0A0U1RRK4-F1-model-v4_A	0.6138732567618432
AF-P55001-F1-model-v4_A	0.6138828751030788
AF-Q9H2U1-F1-model-v4_A	0.6138912682325942
AF-A0A1B0GTR4-F1-model-v4_A	0.613931698805135
AF-Q01432-F1-model-v4_A	0.6139691501263835
AF-Q6NVV9-F1-model-v4_A	0.6143918117619697
AF-Q8IUE0-F1-model-v4_A	0.6145098702245683
AF-Q5TA77-F1-model-v4_A	0.6145591718140898
AF-P0DMV9-F1-model-v4_A	0.6146319517717003
AF-Q96C55-F1-model-v4_A	0.614652535026182
AF-A0A140TA67-F1-model-v4_A	0.6146812994794538
AF-O75908-F1-model-v4_A	0.6147291582040675
AF-Q6ZNR0-F1-model-v4_A	0.6148937042550927
AF-Q9UHR6-F1-model-v4_A	0.6149163749205494
AF-Q9UDY4-F1-model-v4_A	0.6150624228547219
AF-A8MUZ8-F1-model-v4_A	0.6151964647909904
AF-A0A0B4J2E5-F1-model-v4_A	0.6153233497854907
AF-O95932-F1-model-v4_A	0.6153450419275722
AF-Q96LI5-F1-model-v4_A	0.6154428670735119
AF-Q7RTU7-F1-model-v4_A	0.6154460487628579
AF-P51795-F1-model-v4_A	0.615742586401641
AF-Q9H2A9-F1-model-v4_A	0.6161720225096717
AF-Q86WB0-F1-model-v4_A	0.6162096883430729
AF-P49354-F1-model-v4_A	0.6162873267892927
AF-A6NFQ2-F1-model-v4_A	0.6163020594265487
AF-O95376-F1-model-v4_A	0.6163067217776712
AF-Q9UEW8-F1-model-v4_A	0.6165322105297275
AF-Q49AN0-F1-model-v4_A	0.6165553519443357
AF-P20248-F1-model-v4_A	0.6167478214297512
AF-P29279-F1-model-v4_A	0.6167986357522159
AF-Q12979-F1-model-v4_A	0.6168807201121853
AF-Q96SY0-F1-model-v4_A	0.6169366321835363
AF-Q9Y2Y9-F1-model-v4_A	0.6169460842021012
AF-Q5TAQ9-F1-model-v4_A	0.6169827244486247
AF-O15530-F1-model-v4_A	0.6170753570727839
AF-P20138-F1-model-v4_A	0.6173618539830921
AF-Q8TBZ3-F1-model-v4_A	0.6173720058737155
AF-O75956-F1-model-v4_A	0.6174893951768302
AF-Q5XG85-F1-model-v4_A	0.6175646509958743
AF-Q9Y265-F1-model-v4_A	0.6179085589983172
AF-Q9UH77-F1-model-v4_A	0.6179997419429113
AF-Q9HB31-F1-model-v4_A	0.6180238463378384
AF-O00541-F1-model-v4_A	0.6181189390565694
AF-Q15113-F1-model-v4_A	0.6183138988255301
AF-O75907-F1-model-v4_A	0.6183340750262998
AF-Q86Y01-F1-model-v4_A	0.6183821898072303
AF-Q6P3X8-F1-model-v4_A	0.6186232707828583
AF-Q6ZS11-F1-model-v4_A	0.6192629366906788
AF-Q15561-F1-model-v4_A	0.6193244242895156
AF-P34130-F1-model-v4_A	0.6197638053087652
AF-P04637-F1-model-v4_A	0.6198045596670403
AF-Q9UGI9-F1-model-v4_A	0.6198485104016644
AF-Q9Y4X0-F1-model-v4_A	0.6200054361417576
AF-Q8N9I0-F1-model-v4_A	0.6200244300006188
AF-P0DPF5-F1-model-v4_A	0.620314883109652
AF-Q5T5D7-F1-model-v4_A	0.6203918171119248
AF-Q15796-F1-model-v4_A	0.6204675520445143
AF-O95522-F1-model-v4_A	0.6205884823910097
AF-Q9H160-F1-model-v4_A	0.6206090139154288
AF-Q7L0Y3-F1-model-v4_A	0.6208401741423585
AF-Q3MIN7-F1-model-v4_A	0.6208453461832304
AF-Q6ZR03-F1-model-v4_A	0.6210058785939214
AF-A0A1B0GTQ1-F1-model-v4_A	0.6211254393299368
AF-P41214-F1-model-v4_A	0.6211348491939113
AF-Q8TAM1-F1-model-v4_A	0.6211956390435972
AF-O75914-F1-model-v4_A	0.621282466562976
AF-P08133-F1-model-v4_A	0.6212975837507319
AF-Q15046-F1-model-v4_A	0.6213657796304854
AF-O95639-F1-model-v4_A	0.6214258993561806
AF-Q6AZW8-F1-model-v4_A	0.6214643952938331
AF-Q7Z4N8-F1-model-v4_A	0.6218869044687747
AF-Q7RTT6-F1-model-v4_A	0.6219372670572623
AF-Q96PH1-F1-model-v4_A	0.6220054032250655
AF-Q9NQ94-F1-model-v4_A	0.6220071399692646
AF-Q16384-F1-model-v4_A	0.6222107624952951
AF-P48643-F1-model-v4_A	0.622305665896744
AF-Q13117-F1-model-v4_A	0.622595456947766
AF-O14519-F1-model-v4_A	0.622620402320353
AF-Q5T7P3-F1-model-v4_A	0.622859780975211
AF-A6NH21-F1-model-v4_A	0.6229760572690699
AF-O14965-F1-model-v4_A	0.6230170787212691
AF-Q6PIY7-F1-model-v4_A	0.6230646993722064
AF-Q7L5N7-F1-model-v4_A	0.6231521895475034
AF-Q15544-F1-model-v4_A	0.6234331115253829
AF-Q8IYM2-F1-model-v4_A	0.6234483249310797
AF-Q9Y6T7-F1-model-v4_A	0.6236718896308133
AF-Q9H336-F1-model-v4_A	0.6237083941584227
AF-Q9ULM6-F1-model-v4_A	0.6238904958539151
AF-Q8TEV8-F1-model-v4_A	0.6240584877902629
AF-A6NMA1-F1-model-v4_A	0.6241950553626817
AF-P56915-F1-model-v4_A	0.6243633526295601
AF-Q8NBE8-F1-model-v4_A	0.6243740895068389
AF-Q9NWS8-F1-model-v4_A	0.6244229300449409
AF-Q86Y97-F1-model-v4_A	0.6245204887908147
AF-Q6UX71-F1-model-v4_A	0.6245628340397167
AF-Q8N5I2-F1-model-v4_A	0.6246451424151973
AF-Q9UBG7-F1-model-v4_A	0.6247247124029605
AF-Q9H3Y6-F1-model-v4_A	0.6251613943363055
AF-Q16526-F1-model-v4_A	0.6256660737023126
AF-P40227-F1-model-v4_A	0.6257252715039943
AF-Q8N461-F1-model-v4_A	0.625766365673678
AF-Q9BQG2-F1-model-v4_A	0.6257758747824885
AF-Q7Z6G3-F1-model-v4_A	0.6258195155655637
AF-Q9NQ03-F1-model-v4_A	0.6258623608988831
AF-Q9NNX6-F1-model-v4_A	0.6266326459377792
AF-Q8NG04-F1-model-v4_A	0.6267540156668634
AF-P05129-F1-model-v4_A	0.6267619691770406
AF-Q8WVP7-F1-model-v4_A	0.6267678984741416
AF-Q8N130-F1-model-v4_A	0.6268874293665673
AF-P06737-F1-model-v4_A	0.6270131415171002
AF-Q8IU60-F1-model-v4_A	0.6270558284325035
AF-Q5TA79-F1-model-v4_A	0.6271199046519098
AF-Q96MP5-F1-model-v4_A	0.627126900492045
AF-Q6P1M3-F1-model-v4_A	0.6271465526474063
AF-P22004-F1-model-v4_A	0.6273152995846654
AF-C9J2P7-F1-model-v4_A	0.6273366614488923
AF-Q9P0P8-F1-model-v4_A	0.6273779859217243
AF-P51888-F1-model-v4_A	0.6275226469619629
AF-Q8N608-F1-model-v4_A	0.6276693202501104
AF-A6NCF6-F1-model-v4_A	0.6279583041594246
AF-Q3ZCT8-F1-model-v4_A	0.6280721312448487
AF-P10092-F1-model-v4_A	0.628173785959145
AF-P00750-F1-model-v4_A	0.6282448133701146
AF-P27487-F1-model-v4_A	0.6284155354834494
AF-Q15437-F1-model-v4_A	0.6284596715388369
AF-Q96KJ4-F1-model-v4_A	0.6285063787993775
AF-P51800-F1-model-v4_A	0.6287576381041394
AF-Q9NTU4-F1-model-v4_A	0.6288277897047528
AF-P06850-F1-model-v4_A	0.6288390744126724
AF-Q9H5Z6-F1-model-v4_A	0.6290441101305073
AF-Q969T9-F1-model-v4_A	0.6295954342750146
AF-Q68G75-F1-model-v4_A	0.6296338202820763
AF-A8MWA4-F1-model-v4_A	0.6296372085821216
AF-B2RXH2-F1-model-v4_A	0.6301951184832807
AF-Q5JW98-F1-model-v4_A	0.6302099364968882
AF-Q8IZ83-F1-model-v4_A	0.6306975516733162
AF-P48775-F1-model-v4_A	0.6307401036493773
AF-Q6XD76-F1-model-v4_A	0.6307698233734889
AF-Q96ER3-F1-model-v4_A	0.631025706794843
AF-Q99985-F1-model-v4_A	0.6310389199364995
AF-Q0D2K2-F1-model-v4_A	0.631051834809033
AF-Q92966-F1-model-v4_A	0.6311497944397555
AF-Q07869-F1-model-v4_A	0.6314413059041731
AF-P61011-F1-model-v4_A	0.6317087013971138
AF-Q13614-F1-model-v4_A	0.6317536679121619
AF-Q9H6D8-F1-model-v4_A	0.6317746066375923
AF-P49221-F1-model-v4_A	0.6319468949263378
AF-Q9UK85-F1-model-v4_A	0.6319785077938372
AF-Q8N6S4-F1-model-v4_A	0.6320262540102655
AF-Q00403-F1-model-v4_A	0.6322339954223709
AF-P07101-F1-model-v4_A	0.632519216915687
AF-Q107X0-F1-model-v4_A	0.6325245512237077
AF-Q9NPC8-F1-model-v4_A	0.632601880692376
AF-Q08AF3-F1-model-v4_A	0.6326405176871754
AF-P18031-F1-model-v4_A	0.6326407031248865
AF-Q504Y3-F1-model-v4_A	0.6329578824738762
AF-A8K855-F1-model-v4_A	0.6330724082255602
AF-O75367-F1-model-v4_A	0.6330725773691708
AF-P23582-F1-model-v4_A	0.6332558123551513
AF-Q9H693-F1-model-v4_A	0.6333510371489112
AF-P26378-F1-model-v4_A	0.6333597153742939
AF-P17509-F1-model-v4_A	0.6333623129769514
AF-P52741-F1-model-v4_A	0.6334045942185614
AF-P52757-F1-model-v4_A	0.6334688656691766
AF-Q9Y6X3-F1-model-v4_A	0.6335594261180941
AF-Q5VWM5-F1-model-v4_A	0.6336120111658275
AF-A0A494C1R9-F1-model-v4_A	0.6337278953059169
AF-P49915-F1-model-v4_A	0.6340376896751857
AF-Q13485-F1-model-v4_A	0.6341379374186461
AF-Q92526-F1-model-v4_A	0.6343015102406946
AF-Q9NPB6-F1-model-v4_A	0.6343424444470501
AF-P15735-F1-model-v4_A	0.6343612498194942
AF-Q16820-F1-model-v4_A	0.6344884366376783
AF-Q8NFT2-F1-model-v4_A	0.6345511666000551
AF-Q8N907-F1-model-v4_A	0.6345618217919831
AF-Q9NR34-F1-model-v4_A	0.6345626826399723
AF-Q96QD5-F1-model-v4_A	0.6345820187942978
AF-Q9Y616-F1-model-v4_A	0.6346287857288627
AF-Q9Y6A1-F1-model-v4_A	0.6348158033594604
AF-Q08116-F1-model-v4_A	0.6352515281242538
AF-Q9NZN9-F1-model-v4_A	0.6353685061747748
AF-Q96F63-F1-model-v4_A	0.6353915611381644
AF-O95478-F1-model-v4_A	0.635497639780457
AF-P62495-F1-model-v4_A	0.6356005358928775
AF-Q13362-F1-model-v4_A	0.6356862325762946
AF-P07357-F1-model-v4_A	0.6358032564434339
AF-Q8TAX0-F1-model-v4_A	0.6358935959759547
AF-Q99942-F1-model-v4_A	0.6359728749143403
AF-Q9HC96-F1-model-v4_A	0.6360448686944477
AF-P56181-F1-model-v4_A	0.6361003311003998
AF-Q8NA58-F1-model-v4_A	0.6361205705005929
AF-Q32P44-F1-model-v4_A	0.6361800649519838
AF-Q8N531-F1-model-v4_A	0.6362357141697784
AF-Q86Y07-F1-model-v4_A	0.6364761409143042
AF-O60291-F1-model-v4_A	0.6364909842672012
AF-O95168-F1-model-v4_A	0.6364914912744399
AF-Q9UGC7-F1-model-v4_A	0.6365700748658125
AF-Q8TBB0-F1-model-v4_A	0.6367221347522717
AF-Q9NX70-F1-model-v4_A	0.6369529335681101
AF-Q8TC59-F1-model-v4_A	0.637049930797748
AF-O75638-F1-model-v4_A	0.6370846635679954
AF-Q13153-F1-model-v4_A	0.637116088904716
AF-Q8TB45-F1-model-v4_A	0.6372644425363463
AF-P21980-F1-model-v4_A	0.6375048818255835
AF-Q7Z388-F1-model-v4_A	0.6375454969561428
AF-Q86UN2-F1-model-v4_A	0.6378872487103288
AF-Q96KE9-F1-model-v4_A	0.6380204714548218
AF-Q5T752-F1-model-v4_A	0.6380218455408262
AF-Q17RP2-F1-model-v4_A	0.6382355731446364
AF-O75469-F1-model-v4_A	0.6382674015645312
AF-Q8TAF3-F1-model-v4_A	0.6383238908152038
AF-Q5TGI4-F1-model-v4_A	0.6383480543201223
AF-A6NL05-F1-model-v4_A	0.6384480388868699
AF-Q147X3-F1-model-v4_A	0.6384962757208528
AF-O00303-F1-model-v4_A	0.6385343621759336
AF-Q13835-F1-model-v4_A	0.6385799857245539
AF-Q52LD8-F1-model-v4_A	0.6387263885130324
AF-Q9BWX1-F1-model-v4_A	0.6387436418888794
AF-Q9NSD7-F1-model-v4_A	0.6389346413985482
AF-P05155-F1-model-v4_A	0.6389518164575099
AF-Q13200-F1-model-v4_A	0.6389713537187266
AF-P05156-F1-model-v4_A	0.6390667116868287
AF-O75078-F1-model-v4_A	0.639706832619694
AF-Q8TCT8-F1-model-v4_A	0.6397564539469776
AF-Q5T2W1-F1-model-v4_A	0.639783191095803
AF-Q9HC36-F1-model-v4_A	0.6398236737194617
AF-P07954-F1-model-v4_A	0.6399947194197597
AF-P23515-F1-model-v4_A	0.640041694398731
AF-Q6UW60-F1-model-v4_A	0.6400642212923878
AF-Q53G59-F1-model-v4_A	0.6401260099705645
AF-Q9HAU8-F1-model-v4_A	0.6401450366653724
AF-Q6S5H5-F1-model-v4_A	0.640214945872564
AF-Q6PRD7-F1-model-v4_A	0.6403410863480103
AF-Q8IZJ4-F1-model-v4_A	0.640680274188484
AF-Q9UJ90-F1-model-v4_A	0.6407507954863291
AF-Q8WW32-F1-model-v4_A	0.6407566442219699
AF-Q5T4W7-F1-model-v4_A	0.6408232302692252
AF-P25685-F1-model-v4_A	0.6410966520226945
AF-O00341-F1-model-v4_A	0.6414401608071731
AF-P21941-F1-model-v4_A	0.6417109671874991
AF-Q6UY01-F1-model-v4_A	0.6417249738364278
AF-Q8WVJ9-F1-model-v4_A	0.6420972453933727
AF-Q99640-F1-model-v4_A	0.6421202909286887
AF-Q9NYV6-F1-model-v4_A	0.6423830297035598
AF-Q9NR71-F1-model-v4_A	0.6425317528478501
AF-Q68DY9-F1-model-v4_A	0.6426354224968843
AF-P24723-F1-model-v4_A	0.6427112840468886
AF-Q9GZU3-F1-model-v4_A	0.6427212448412581
AF-Q13470-F1-model-v4_A	0.642838758485711
AF-Q6ZTN6-F1-model-v4_A	0.6428840344993882
AF-Q7RTS5-F1-model-v4_A	0.6429344411728668
AF-Q9H0X6-F1-model-v4_A	0.6429880175639615
AF-O94826-F1-model-v4_A	0.6430617193074848
AF-Q9NXW2-F1-model-v4_A	0.6433686203400821
AF-Q8N4B1-F1-model-v4_A	0.6433872355194887
AF-Q96EN8-F1-model-v4_A	0.6435778222109487
AF-Q5VTA0-F1-model-v4_A	0.6436179821484911
AF-Q9NZB8-F1-model-v4_A	0.6436246834731423
AF-P46063-F1-model-v4_A	0.6439901018877442
AF-Q9NVN3-F1-model-v4_A	0.6440228492889146
AF-B7ZBB8-F1-model-v4_A	0.6440745067134158
AF-A0A087X1C1-F1-model-v4_A	0.6441123979837774
AF-P34947-F1-model-v4_A	0.6441249136657141
AF-Q6ZSJ8-F1-model-v4_A	0.644537656623877
AF-A6NJJ6-F1-model-v4_A	0.6445602788307814
AF-A8MT66-F1-model-v4_A	0.6447638245478314
AF-Q9BXY5-F1-model-v4_A	0.6448168519687761
AF-P0DPF6-F1-model-v4_A	0.6450937385389165
AF-Q06124-F1-model-v4_A	0.645112602530479
AF-Q7Z7K6-F1-model-v4_A	0.6451441020183232
AF-O14829-F1-model-v4_A	0.645276927128428
AF-Q96H35-F1-model-v4_A	0.645288980370885
AF-Q13214-F1-model-v4_A	0.6452918357305316
AF-O95219-F1-model-v4_A	0.6453974537698448
AF-Q6IQ16-F1-model-v4_A	0.645523746352469
AF-P55103-F1-model-v4_A	0.6455239085766832
AF-Q6ZQN7-F1-model-v4_A	0.6455485030624661
AF-Q12834-F1-model-v4_A	0.6456068882527662
AF-P04156-F1-model-v4_A	0.645857778673613
AF-Q9UKA9-F1-model-v4_A	0.6458923332795204
AF-Q96EE4-F1-model-v4_A	0.6459514979250628
AF-Q9H0F6-F1-model-v4_A	0.6460474174953563
AF-Q8TDS5-F1-model-v4_A	0.646643165138973
AF-Q9NZA1-F1-model-v4_A	0.6466934693040829
AF-P60323-F1-model-v4_A	0.6467387128559251
AF-O60809-F1-model-v4_A	0.646749714510672
AF-Q9UK33-F1-model-v4_A	0.6469248750722711
AF-P23921-F1-model-v4_A	0.6469918769007995
AF-Q9GZM5-F1-model-v4_A	0.6470348541785153
AF-Q96E29-F1-model-v4_A	0.6471206603128524
AF-A0A0U1RR37-F1-model-v4_A	0.6474533347491682
AF-Q8WXX5-F1-model-v4_A	0.6476819897973785
AF-A0A1B0GTE1-F1-model-v4_A	0.6478113804450503
AF-Q96JJ3-F1-model-v4_A	0.647901962737386
AF-Q9NPQ8-F1-model-v4_A	0.6479149874321857
AF-Q9BRS2-F1-model-v4_A	0.6480473285428728
AF-Q8WYR1-F1-model-v4_A	0.6484010685794891
AF-Q9BXJ7-F1-model-v4_A	0.648462290364524
AF-Q7Z7L1-F1-model-v4_A	0.6485757202609478
AF-Q9H3R1-F1-model-v4_A	0.6487385756711658
AF-Q12884-F1-model-v4_A	0.6487934358629364
AF-Q92903-F1-model-v4_A	0.648869563865226
AF-Q13574-F1-model-v4_A	0.6490336541489495
AF-Q9UK99-F1-model-v4_A	0.6491018903773935
AF-Q96KR6-F1-model-v4_A	0.6491614343210125
AF-Q8IXQ8-F1-model-v4_A	0.6491889677321714
AF-Q8NEG7-F1-model-v4_A	0.6492697757436074
AF-O43175-F1-model-v4_A	0.6494688118226243
AF-Q8IYI0-F1-model-v4_A	0.6495835025740857
AF-Q8IYB7-F1-model-v4_A	0.6496224124044251
AF-P21918-F1-model-v4_A	0.6497516071476035
AF-A6NN06-F1-model-v4_A	0.6497683127855491
AF-Q9BUN5-F1-model-v4_A	0.6500647279243124
AF-O94811-F1-model-v4_A	0.6502288177203392
AF-Q9BYQ9-F1-model-v4_A	0.6502687593929362
AF-Q8TCV5-F1-model-v4_A	0.6503651161149445
AF-O43422-F1-model-v4_A	0.650465327799087
AF-P56545-F1-model-v4_A	0.6505314598755059
AF-Q9BTT6-F1-model-v4_A	0.65061305603945
AF-Q13610-F1-model-v4_A	0.650649417318786
AF-O60810-F1-model-v4_A	0.650684788423406
AF-A6NFQ7-F1-model-v4_A	0.6507564751780089
AF-A2A2Y4-F1-model-v4_A	0.6507755580970332
AF-Q8NHY0-F1-model-v4_A	0.6508121807869264
AF-P09001-F1-model-v4_A	0.650844844357613
AF-Q9P2U8-F1-model-v4_A	0.6509125063636579
AF-Q8IW50-F1-model-v4_A	0.6509335942901245
AF-Q03135-F1-model-v4_A	0.6510133311172046
AF-P46059-F1-model-v4_A	0.6510511288107513
AF-Q13285-F1-model-v4_A	0.6510998925214943
AF-O60729-F1-model-v4_A	0.6511225475539246
AF-Q8IY51-F1-model-v4_A	0.6511555374869101
AF-O94952-F1-model-v4_A	0.6513531635711918
AF-Q5VXH5-F1-model-v4_A	0.6516146662883158
AF-O95470-F1-model-v4_A	0.6517052907259896
AF-Q14512-F1-model-v4_A	0.6519622322360296
AF-P53671-F1-model-v4_A	0.6519767156371041
AF-Q5T751-F1-model-v4_A	0.6521875694388294
AF-P35348-F1-model-v4_A	0.6523370396847827
AF-Q16566-F1-model-v4_A	0.6525288130910689
AF-P23109-F1-model-v4_A	0.6525748196723322
AF-Q9BWW8-F1-model-v4_A	0.6528951857952342
AF-Q9UGI0-F1-model-v4_A	0.6529118500867465
AF-Q9Y216-F1-model-v4_A	0.653088453112945
AF-P54136-F1-model-v4_A	0.6530901767110894
AF-A4IF30-F1-model-v4_A	0.6531101559597668
AF-Q96Q07-F1-model-v4_A	0.653134471783065
AF-O43583-F1-model-v4_A	0.6533475126052272
AF-P21291-F1-model-v4_A	0.6533581307220109
AF-Q8NBH2-F1-model-v4_A	0.6534439195587751
AF-O14939-F1-model-v4_A	0.6534724964166474
AF-P78317-F1-model-v4_A	0.6535155686244087
AF-O60683-F1-model-v4_A	0.653520038746753
AF-Q9H606-F1-model-v4_A	0.6537731595924098
AF-P24468-F1-model-v4_A	0.6537743266728355
AF-Q92630-F1-model-v4_A	0.653795008677955
AF-Q9Y5P8-F1-model-v4_A	0.6538717291035568
AF-Q7Z4M0-F1-model-v4_A	0.6539108505178817
AF-Q9Y2I8-F1-model-v4_A	0.6540025154519392
AF-Q9BVG9-F1-model-v4_A	0.6541505995917096
AF-Q9H4Q4-F1-model-v4_A	0.6542156956312305
AF-Q8N594-F1-model-v4_A	0.6543230280654051
AF-Q8N4E4-F1-model-v4_A	0.6545709238860974
AF-Q86UB9-F1-model-v4_A	0.654623505010521
AF-Q17RN3-F1-model-v4_A	0.6547916946367915
AF-Q4VXF1-F1-model-v4_A	0.6549381160989303
AF-P00748-F1-model-v4_A	0.6549662744918596
AF-Q9NQ89-F1-model-v4_A	0.6551120076879912
AF-Q9GZU5-F1-model-v4_A	0.6551558031116002
AF-P0CG08-F1-model-v4_A	0.6551824863436978
AF-Q9Y2P5-F1-model-v4_A	0.655373031142229
AF-Q9BVS4-F1-model-v4_A	0.6554550708205344
AF-Q9UMS4-F1-model-v4_A	0.6556943996901767
AF-Q8TBM8-F1-model-v4_A	0.655889265989541
AF-Q8WYA6-F1-model-v4_A	0.6562618095504713
AF-Q13522-F1-model-v4_A	0.6562729944494333
AF-P60228-F1-model-v4_A	0.6562959771300024
AF-P28335-F1-model-v4_A	0.6565189538239942
AF-Q9UIE0-F1-model-v4_A	0.6565229142360274
AF-Q5VWM4-F1-model-v4_A	0.656563067518024
AF-Q15365-F1-model-v4_A	0.6568060570447902
AF-Q15291-F1-model-v4_A	0.6568453006480516
AF-Q9UQV4-F1-model-v4_A	0.6569443103114128
AF-Q8N2X6-F1-model-v4_A	0.6569593780784051
AF-P22003-F1-model-v4_A	0.6570121804023251
AF-Q6P582-F1-model-v4_A	0.6571324581738528
AF-Q92782-F1-model-v4_A	0.6572550412694282
AF-Q96Q40-F1-model-v4_A	0.6575000633111375
AF-Q6B0B8-F1-model-v4_A	0.6575812313120503
AF-P02771-F1-model-v4_A	0.6577085702404021
AF-Q8WW52-F1-model-v4_A	0.6577176876438363
AF-Q8NFU5-F1-model-v4_A	0.6578002125679129
AF-Q6ZUG5-F1-model-v4_A	0.6578128575580249
AF-Q9BVS5-F1-model-v4_A	0.6579719550719281
AF-Q96RS6-F1-model-v4_A	0.6582299324755088
AF-Q5TCM9-F1-model-v4_A	0.6584106955831468
AF-Q9BZE2-F1-model-v4_A	0.6585373060088124
AF-O60268-F1-model-v4_A	0.6586842474206095
AF-Q58FF3-F1-model-v4_A	0.6587011266986272
AF-O00482-F1-model-v4_A	0.6587329434890398
AF-Q96FG2-F1-model-v4_A	0.6587635094500668
AF-Q7Z2E3-F1-model-v4_A	0.6587916446399769
AF-Q96K31-F1-model-v4_A	0.6589274582370003
AF-Q9H000-F1-model-v4_A	0.6591147603706524
AF-Q96BD8-F1-model-v4_A	0.6592608786260465
AF-Q96IG2-F1-model-v4_A	0.6593044961759964
AF-Q02363-F1-model-v4_A	0.6593816684201828
AF-O75610-F1-model-v4_A	0.6594124826493074
AF-Q96MM3-F1-model-v4_A	0.6594575324699469
AF-Q6PI98-F1-model-v4_A	0.6594911943986632
AF-Q92753-F1-model-v4_A	0.659778238714256
AF-P01282-F1-model-v4_A	0.6598038664388138
AF-Q9NQG6-F1-model-v4_A	0.6598790901314727
AF-P21728-F1-model-v4_A	0.6599099591640007
AF-Q9HA72-F1-model-v4_A	0.6599940047984597
AF-P49765-F1-model-v4_A	0.6600313338561171
AF-Q9NZN4-F1-model-v4_A	0.6600478920355316
AF-Q9UFP1-F1-model-v4_A	0.6601073172949214
AF-Q9UNS2-F1-model-v4_A	0.6601106083409933
AF-P43378-F1-model-v4_A	0.6601767699397463
AF-P17252-F1-model-v4_A	0.6602222065915426
AF-Q9NPI8-F1-model-v4_A	0.6603183111589156
AF-Q9Y6A9-F1-model-v4_A	0.6606113973596273
AF-O43414-F1-model-v4_A	0.6606278730384109
AF-O43895-F1-model-v4_A	0.6607656463060214
AF-Q8WWT9-F1-model-v4_A	0.6608031176847362
AF-B7ZAQ6-F1-model-v4_A	0.6609434047933361
AF-Q9H9S5-F1-model-v4_A	0.6610691570349373
AF-Q9UGH3-F1-model-v4_A	0.6612610205667339
AF-Q96DX4-F1-model-v4_A	0.6618574694196678
AF-Q8IZP7-F1-model-v4_A	0.6618971230584195
AF-Q86WA9-F1-model-v4_A	0.661967623611958
AF-Q9Y224-F1-model-v4_A	0.6620517655782698
AF-Q99259-F1-model-v4_A	0.6620684527338926
AF-Q15438-F1-model-v4_A	0.6621363097614656
AF-Q8NFD2-F1-model-v4_A	0.6623176109463061
AF-P01854-F1-model-v4_A	0.6627228501872366
AF-Q8N1N5-F1-model-v4_A	0.6627542610080583
AF-Q15436-F1-model-v4_A	0.6628577786513437
AF-Q9HC58-F1-model-v4_A	0.6631170283800842
AF-Q9NVV9-F1-model-v4_A	0.6631485565932402
AF-Q92565-F1-model-v4_A	0.6632609709926331
AF-C9JPN9-F1-model-v4_A	0.6634000251917114
AF-Q12926-F1-model-v4_A	0.6635308670893565
AF-Q96NB1-F1-model-v4_A	0.6635408943468901
AF-O75449-F1-model-v4_A	0.6635721677439002
AF-A6NCW0-F1-model-v4_A	0.6635754372277078
AF-O95273-F1-model-v4_A	0.6636048843075656
AF-Q7Z699-F1-model-v4_A	0.6639540900157594
AF-Q96AD5-F1-model-v4_A	0.6642887176189936
AF-Q15072-F1-model-v4_A	0.6644154199765687
AF-Q9H0B8-F1-model-v4_A	0.6644279753614006
AF-E7ETH6-F1-model-v4_A	0.6646694932561085
AF-Q6ZT77-F1-model-v4_A	0.6649416688388665
AF-P19835-F1-model-v4_A	0.665318701065194
AF-Q16600-F1-model-v4_A	0.6653187708197921
AF-A6NJI9-F1-model-v4_A	0.6654002435704758
AF-Q16385-F1-model-v4_A	0.6655046077858155
AF-Q9UPV7-F1-model-v4_A	0.6656396176329097
AF-Q9BZQ2-F1-model-v4_A	0.6657086003023913
AF-C9JVI0-F1-model-v4_A	0.6658000636516355
AF-Q5VVX9-F1-model-v4_A	0.6659925196770936
AF-Q8IWE4-F1-model-v4_A	0.6662356025766989
AF-Q96P65-F1-model-v4_A	0.6663128644300826
AF-A6NFN9-F1-model-v4_A	0.6663246027859808
AF-Q13239-F1-model-v4_A	0.6663386760174879
AF-O95803-F1-model-v4_A	0.6665216094590527
AF-Q8N4A0-F1-model-v4_A	0.6665672396533894
AF-Q9NR21-F1-model-v4_A	0.6665685805210382
AF-Q8IXQ5-F1-model-v4_A	0.6666051849828909
AF-O00292-F1-model-v4_A	0.6667601561840004
AF-O00151-F1-model-v4_A	0.6667994813390433
AF-Q5T2E6-F1-model-v4_A	0.6668769178412652
AF-Q9BU68-F1-model-v4_A	0.6669090040602209
AF-O95718-F1-model-v4_A	0.6669653002285187
AF-P01350-F1-model-v4_A	0.6670177140248714
AF-P54577-F1-model-v4_A	0.6670201639479157
AF-Q6NXN4-F1-model-v4_A	0.6671482439454506
AF-Q8N1G4-F1-model-v4_A	0.6672252716832444
AF-P11216-F1-model-v4_A	0.6672332011735032
AF-Q8NA96-F1-model-v4_A	0.6672969145429435
AF-P41250-F1-model-v4_A	0.6674982713979026
AF-Q8N720-F1-model-v4_A	0.667517190631445
AF-Q12882-F1-model-v4_A	0.6676514786089223
AF-A0AVI4-F1-model-v4_A	0.667872314958818
AF-Q8NFA2-F1-model-v4_A	0.6679082006146422
AF-Q5SRD1-F1-model-v4_A	0.6679278121075118
AF-P09629-F1-model-v4_A	0.66797990688565
AF-Q9NXS3-F1-model-v4_A	0.6680652230974191
AF-Q7L3S4-F1-model-v4_A	0.6681777967033924
AF-Q9Y2Q9-F1-model-v4_A	0.6682298510617513
AF-Q15043-F1-model-v4_A	0.6682470550168723
AF-Q6XQN6-F1-model-v4_A	0.668449876203397
AF-Q6IAA8-F1-model-v4_A	0.6684729697883376
AF-Q9UMX1-F1-model-v4_A	0.6684832404300072
AF-Q9H1Z8-F1-model-v4_A	0.668513949300697
AF-Q9HCC8-F1-model-v4_A	0.6685418989010611
AF-P08582-F1-model-v4_A	0.6686475515731851
AF-P09681-F1-model-v4_A	0.6686680803848003
AF-Q96JF0-F1-model-v4_A	0.6687421381819227
AF-O15105-F1-model-v4_A	0.6687617284036953
AF-P19793-F1-model-v4_A	0.66887772398726
AF-Q03591-F1-model-v4_A	0.6689472563668372
AF-Q9Y3C1-F1-model-v4_A	0.6689934090409816
AF-Q8N448-F1-model-v4_A	0.6690856206160187
AF-Q5T5M9-F1-model-v4_A	0.6691990246891658
AF-P0C7U3-F1-model-v4_A	0.6692300239111484
AF-A8MZ36-F1-model-v4_A	0.669360228652079
AF-Q7Z5L3-F1-model-v4_A	0.6695481591443313
AF-Q6NT04-F1-model-v4_A	0.6695594538775467
AF-C9JJH3-F1-model-v4_A	0.6697262765830129
AF-P61296-F1-model-v4_A	0.6700192989969395
AF-P49840-F1-model-v4_A	0.6700436773792017
AF-Q96LZ2-F1-model-v4_A	0.6701104225618817
AF-Q14094-F1-model-v4_A	0.6702495747166811
AF-P04839-F1-model-v4_A	0.6703546616179452
AF-P43356-F1-model-v4_A	0.6704159914544026
AF-Q96CS7-F1-model-v4_A	0.6705363584001048
AF-Q5H8A4-F1-model-v4_A	0.6706693864457518
AF-Q5VXH4-F1-model-v4_A	0.6708558816228226
AF-A0A0G2JP20-F1-model-v4_A	0.6709548891423132
AF-Q7Z614-F1-model-v4_A	0.6715874826815539
AF-Q8NCA9-F1-model-v4_A	0.6717419021381672
AF-O75366-F1-model-v4_A	0.6718105361387106
AF-Q96FV0-F1-model-v4_A	0.6718141744977381
AF-Q8ND71-F1-model-v4_A	0.6721183781331308
AF-Q9NZJ7-F1-model-v4_A	0.6723392278496776
AF-Q6PD74-F1-model-v4_A	0.6723988538221982
AF-Q92772-F1-model-v4_A	0.672521375834116
AF-P53667-F1-model-v4_A	0.672540919102819
AF-Q7Z3D6-F1-model-v4_A	0.6726515095037533
AF-P51955-F1-model-v4_A	0.6726624765106071
AF-Q9HBY0-F1-model-v4_A	0.672830209242002
AF-Q9HA77-F1-model-v4_A	0.6731552759779977
AF-Q14863-F1-model-v4_A	0.6732863629834661
AF-O95972-F1-model-v4_A	0.6733228763339405
AF-Q7Z2W9-F1-model-v4_A	0.6733915076430566
AF-Q8WTW4-F1-model-v4_A	0.6734372663407462
AF-Q86YS7-F1-model-v4_A	0.6735732119346317
AF-O60813-F1-model-v4_A	0.6736199873823446
AF-O14986-F1-model-v4_A	0.6736246759097022
AF-Q86XE3-F1-model-v4_A	0.6736440983488867
AF-Q9BVA6-F1-model-v4_A	0.6736691650112585
AF-O75900-F1-model-v4_A	0.673722045616734
AF-O95674-F1-model-v4_A	0.6737580188752174
AF-Q7Z419-F1-model-v4_A	0.6738152589251722
AF-Q6R6M4-F1-model-v4_A	0.6738662943961058
AF-Q8N5C1-F1-model-v4_A	0.6739281096262043
AF-Q96S53-F1-model-v4_A	0.6739827270605004
AF-P35398-F1-model-v4_A	0.6739894641932689
AF-O15460-F1-model-v4_A	0.6739971647150205
AF-Q86YW0-F1-model-v4_A	0.6740906505377515
AF-Q6IC83-F1-model-v4_A	0.674434663087277
AF-Q9NPC2-F1-model-v4_A	0.6745211955706985
AF-Q5VTH2-F1-model-v4_A	0.6745229391540081
AF-Q8N4U5-F1-model-v4_A	0.6745579424843213
AF-P09172-F1-model-v4_A	0.6746293273963696
AF-Q86SR1-F1-model-v4_A	0.6747772102939747
AF-P07602-F1-model-v4_A	0.674806480818097
AF-Q96KD3-F1-model-v4_A	0.6751098330279713
AF-Q53QZ3-F1-model-v4_A	0.6751506369592337
AF-Q8N9M5-F1-model-v4_A	0.6752065731379661
AF-Q8WUM9-F1-model-v4_A	0.6753606950470382
AF-P23610-F1-model-v4_A	0.6753684311294933
AF-Q8IV38-F1-model-v4_A	0.6754373706255422
AF-Q6UXT8-F1-model-v4_A	0.6754512797037511
AF-Q9UNW9-F1-model-v4_A	0.6756421532720632
AF-Q6NXT4-F1-model-v4_A	0.6757918187255302
AF-Q92959-F1-model-v4_A	0.6758500191667147
AF-Q5T7W7-F1-model-v4_A	0.6759045316929383
AF-Q9P2R7-F1-model-v4_A	0.6759606512706203
AF-Q9NP59-F1-model-v4_A	0.6760559859743368
AF-Q9NX74-F1-model-v4_A	0.6762065706441672
AF-A3QJZ7-F1-model-v4_A	0.676306500041004
AF-A6NGN4-F1-model-v4_A	0.6764151295401172
AF-P10398-F1-model-v4_A	0.6764278131102842
AF-Q8IVC4-F1-model-v4_A	0.6764391578955815
AF-Q9NYB0-F1-model-v4_A	0.6765875015321304
AF-Q9BU23-F1-model-v4_A	0.6766091405860758
AF-Q8IV61-F1-model-v4_A	0.6767187337541589
AF-Q93100-F1-model-v4_A	0.6768006788868485
AF-P12931-F1-model-v4_A	0.6768068882496443
AF-O76083-F1-model-v4_A	0.6768977892199924
AF-Q2TBA0-F1-model-v4_A	0.6770430138555454
AF-Q5TAB7-F1-model-v4_A	0.6772166057700879
AF-C9JXX5-F1-model-v4_A	0.6774537350919698
AF-Q14314-F1-model-v4_A	0.6776564155769438
AF-Q9UKG4-F1-model-v4_A	0.677679809433677
AF-Q9H0A9-F1-model-v4_A	0.6777191796720801
AF-Q9UBM8-F1-model-v4_A	0.6777265586783188
AF-Q7RTS6-F1-model-v4_A	0.6777646560762246
AF-Q6ZT52-F1-model-v4_A	0.6778414907432497
AF-O15535-F1-model-v4_A	0.6778907716321829
AF-O15519-F1-model-v4_A	0.677981850589359
AF-Q9NPB8-F1-model-v4_A	0.6779830740609587
AF-Q8N9T2-F1-model-v4_A	0.6781094739134083
AF-P32298-F1-model-v4_A	0.6782441254966106
AF-Q6UVY6-F1-model-v4_A	0.6783440942785753
AF-Q96CP2-F1-model-v4_A	0.6784472542938208
AF-P0DN79-F1-model-v4_A	0.6785453016440525
AF-P43630-F1-model-v4_A	0.6785457985306105
AF-O75084-F1-model-v4_A	0.678582816516146
AF-P05771-F1-model-v4_A	0.6788041511256735
AF-A8K010-F1-model-v4_A	0.6788833272247136
AF-O75072-F1-model-v4_A	0.678892762381095
AF-A2VCK2-F1-model-v4_A	0.6789433800962528
AF-Q9BV44-F1-model-v4_A	0.6789806619467775
AF-Q6ZR37-F1-model-v4_A	0.6789899643543601
AF-P18074-F1-model-v4_A	0.6790007522778676
AF-P43361-F1-model-v4_A	0.6791017577013472
AF-Q8N2C9-F1-model-v4_A	0.6791812117236986
AF-Q13098-F1-model-v4_A	0.6792048599964382
AF-Q9P0J6-F1-model-v4_A	0.679215456268842
AF-Q9NUD5-F1-model-v4_A	0.6792285756104817
AF-Q9UIG8-F1-model-v4_A	0.6792904442521137
AF-Q9NZH4-F1-model-v4_A	0.6796638020914451
AF-Q9Y512-F1-model-v4_A	0.679711243486525
AF-Q9UQC9-F1-model-v4_A	0.6797975062583396
AF-Q8NGU9-F1-model-v4_A	0.6798201965622648
AF-Q9Y603-F1-model-v4_A	0.6801111811027609
AF-Q86YD1-F1-model-v4_A	0.6802723673208461
AF-P01880-F1-model-v4_A	0.6803349819354231
AF-G3V0H7-F1-model-v4_A	0.6803391620961681
AF-Q9BT09-F1-model-v4_A	0.6804279277725461
AF-Q8N587-F1-model-v4_A	0.6804521988706904
AF-Q75T13-F1-model-v4_A	0.6805227690365863
AF-P28289-F1-model-v4_A	0.6807207237056718
AF-Q96EK5-F1-model-v4_A	0.6808309291795316
AF-P05164-F1-model-v4_A	0.680847543320713
AF-Q9Y5S8-F1-model-v4_A	0.6809639783964985
AF-O60907-F1-model-v4_A	0.6811676167139685
AF-Q8NEC7-F1-model-v4_A	0.681192325821864
AF-Q6PHR2-F1-model-v4_A	0.6812430041736197
AF-Q5T160-F1-model-v4_A	0.6812983752078213
AF-Q14206-F1-model-v4_A	0.6813295309544201
AF-O95944-F1-model-v4_A	0.6813773635970217
AF-O94925-F1-model-v4_A	0.6813797231348049
AF-Q9Y573-F1-model-v4_A	0.6814385770074953
AF-O95475-F1-model-v4_A	0.6816700848719691
AF-P35858-F1-model-v4_A	0.6816751544493855
AF-O14925-F1-model-v4_A	0.68171195797149
AF-Q5TG53-F1-model-v4_A	0.6817686758480188
AF-Q8N988-F1-model-v4_A	0.681796940417722
AF-Q9GZP0-F1-model-v4_A	0.6823907368376323
AF-Q00978-F1-model-v4_A	0.6824929031380609
AF-O00522-F1-model-v4_A	0.6824952874483898
AF-Q8NA66-F1-model-v4_A	0.6827178097017845
AF-P59020-F1-model-v4_A	0.6827476703518612
AF-O14879-F1-model-v4_A	0.6829383361045315
AF-Q96HH4-F1-model-v4_A	0.6831174102391476
AF-P24386-F1-model-v4_A	0.6831746506564507
AF-P48651-F1-model-v4_A	0.6832713488992813
AF-Q9Y546-F1-model-v4_A	0.6833397211047536
AF-P51801-F1-model-v4_A	0.6835571907385165
AF-Q16534-F1-model-v4_A	0.6836349558686807
AF-Q06330-F1-model-v4_A	0.6840536606686368
AF-Q9H1C4-F1-model-v4_A	0.6841125722025058
AF-Q8NEW0-F1-model-v4_A	0.6841563218810737
AF-Q8NB15-F1-model-v4_A	0.6844004778233008
AF-Q9NP81-F1-model-v4_A	0.6844529947677986
AF-A8MXD5-F1-model-v4_A	0.6848039816149828
AF-Q9H2J7-F1-model-v4_A	0.6849171055787797
AF-Q9NYB5-F1-model-v4_A	0.6849270713899999
AF-P29597-F1-model-v4_A	0.6851511778983178
AF-O43765-F1-model-v4_A	0.6851574743350703
AF-P43403-F1-model-v4_A	0.68517040350989
AF-Q9BYG3-F1-model-v4_A	0.6852039643152233
AF-Q5SWL8-F1-model-v4_A	0.6854587549458018
AF-Q9HBH9-F1-model-v4_A	0.6856198753634731
AF-Q5T4B2-F1-model-v4_A	0.6856772952305903
AF-Q9H3S3-F1-model-v4_A	0.6856906151363586
AF-P12081-F1-model-v4_A	0.6857561459898803
AF-Q8N6I1-F1-model-v4_A	0.6858911325348092
AF-Q9NUN5-F1-model-v4_A	0.6860822342759094
AF-P24593-F1-model-v4_A	0.686113387360327
AF-Q5VT98-F1-model-v4_A	0.686270990927454
AF-Q5K4L6-F1-model-v4_A	0.6864134445637602
AF-P50876-F1-model-v4_A	0.6866244765231335
AF-A6NGE4-F1-model-v4_A	0.6867167972036862
AF-O43521-F1-model-v4_A	0.6868566278966362
AF-Q4AC99-F1-model-v4_A	0.6869091601633162
AF-Q8N8I0-F1-model-v4_A	0.6869872661267347
AF-A0A087WTH5-F1-model-v4_A	0.6869920897667833
AF-P16519-F1-model-v4_A	0.6870578496415708
AF-P43626-F1-model-v4_A	0.687124735037727
AF-Q9Y397-F1-model-v4_A	0.6872289138770463
AF-P53794-F1-model-v4_A	0.6872462518639324
AF-Q13309-F1-model-v4_A	0.6873548074168044
AF-Q8WW14-F1-model-v4_A	0.6874745812800458
AF-P36021-F1-model-v4_A	0.6875889406559457
AF-Q9H4I9-F1-model-v4_A	0.6876303894274463
AF-Q6DCA0-F1-model-v4_A	0.6876995446712655
AF-P30101-F1-model-v4_A	0.6877427108807379
AF-Q9NW64-F1-model-v4_A	0.688019348712901
AF-Q9C0D3-F1-model-v4_A	0.6880200377432795
AF-Q5SQN1-F1-model-v4_A	0.6880836811566232
AF-A6NFC9-F1-model-v4_A	0.6881272500890312
AF-A6NFF2-F1-model-v4_A	0.6881488587700038
AF-P26373-F1-model-v4_A	0.6882352802233498
AF-Q96Q11-F1-model-v4_A	0.6883969053455389
AF-P60509-F1-model-v4_A	0.6884725065728851
AF-Q5K130-F1-model-v4_A	0.6888212510455484
AF-O95600-F1-model-v4_A	0.6890126053658323
AF-D6R901-F1-model-v4_A	0.6890330340312417
AF-O95198-F1-model-v4_A	0.68926086733391
AF-P06576-F1-model-v4_A	0.689393201489935
AF-P48066-F1-model-v4_A	0.6894368849762819
AF-Q96RP7-F1-model-v4_A	0.6894614747453374
AF-O60678-F1-model-v4_A	0.6896907622233954
AF-P42575-F1-model-v4_A	0.6897847342744431
AF-Q15334-F1-model-v4_A	0.6897857928618056
AF-O43292-F1-model-v4_A	0.6898191202849498
AF-Q8IXH7-F1-model-v4_A	0.6899101687987215
AF-Q9Y3P4-F1-model-v4_A	0.6899341226154054
AF-Q8NA77-F1-model-v4_A	0.689938246452095
AF-Q96GR2-F1-model-v4_A	0.6899547785349556
AF-Q09019-F1-model-v4_A	0.6902628237818867
AF-P01589-F1-model-v4_A	0.690402826198564
AF-O14896-F1-model-v4_A	0.6904674476541405
AF-P30419-F1-model-v4_A	0.6904780273712576
AF-Q92611-F1-model-v4_A	0.6904870358691755
AF-Q5GJ75-F1-model-v4_A	0.6906121681316815
AF-Q6PCB0-F1-model-v4_A	0.6906566867295829
AF-Q8WVM8-F1-model-v4_A	0.6906866784734859
AF-Q9NU19-F1-model-v4_A	0.6907875921560358
AF-Q9UJX4-F1-model-v4_A	0.6907976491236264
AF-P14868-F1-model-v4_A	0.6908256961799725
AF-Q969K4-F1-model-v4_A	0.6910037101225587
AF-Q96PD5-F1-model-v4_A	0.6910037595519241
AF-Q9NVM4-F1-model-v4_A	0.6910231182341523
AF-Q9NZU1-F1-model-v4_A	0.6910635377504041
AF-Q96MG7-F1-model-v4_A	0.6910746613887252
AF-Q9NXR7-F1-model-v4_A	0.6911615860254422
AF-Q8N1Y9-F1-model-v4_A	0.6912270417603156
AF-Q96MZ4-F1-model-v4_A	0.6912442728123015
AF-P10809-F1-model-v4_A	0.69127772781522
AF-Q96BW9-F1-model-v4_A	0.6914699771763202
AF-Q9BPX7-F1-model-v4_A	0.6915066261068972
AF-Q9BUR4-F1-model-v4_A	0.6915753661110486
AF-Q14653-F1-model-v4_A	0.6916483555628499
AF-Q5SWL7-F1-model-v4_A	0.6917161628421733
AF-P19827-F1-model-v4_A	0.6918633714828818
AF-Q9Y2G2-F1-model-v4_A	0.6919228680836158
AF-Q96SZ6-F1-model-v4_A	0.6920505727667309
AF-Q8IV45-F1-model-v4_A	0.6920603429759152
AF-A6NJG2-F1-model-v4_A	0.6920923649988924
AF-Q6KF10-F1-model-v4_A	0.6921231565850963
AF-P30153-F1-model-v4_A	0.6922197697157153
AF-Q6ZV80-F1-model-v4_A	0.6922336651851586
AF-Q12982-F1-model-v4_A	0.6923145896204013
AF-Q9UBI4-F1-model-v4_A	0.6926737505462183
AF-P35610-F1-model-v4_A	0.6928160502008669
AF-A0A1W2PRP0-F1-model-v4_A	0.6928387540274125
AF-P33121-F1-model-v4_A	0.6928772825712426
AF-Q9BSJ1-F1-model-v4_A	0.6931328181007453
AF-Q5JUK9-F1-model-v4_A	0.6932058827456805
AF-O60294-F1-model-v4_A	0.6932988387549965
AF-Q8N8B7-F1-model-v4_A	0.6933730394123214
AF-Q9UGI8-F1-model-v4_A	0.6935299774583688
AF-O43781-F1-model-v4_A	0.693574852836698
AF-Q9BTU6-F1-model-v4_A	0.6936495206700194
AF-O95813-F1-model-v4_A	0.6936813260153892
AF-Q15599-F1-model-v4_A	0.6938766095677619
AF-Q9BY76-F1-model-v4_A	0.6938951099748818
AF-Q8J025-F1-model-v4_A	0.6939155557631149
AF-Q9Y5X9-F1-model-v4_A	0.6939259618670512
AF-O95876-F1-model-v4_A	0.6943538227118237
AF-Q96DZ5-F1-model-v4_A	0.6944833098480574
AF-O95393-F1-model-v4_A	0.6944931345146071
AF-Q9H9E1-F1-model-v4_A	0.6945690381682192
AF-B4DZS4-F1-model-v4_A	0.6946158308779075
AF-Q8IYK4-F1-model-v4_A	0.694706029022218
AF-Q04609-F1-model-v4_A	0.694709548635133
AF-O75387-F1-model-v4_A	0.6947918838770778
AF-Q9BWT1-F1-model-v4_A	0.6949101123158904
AF-Q16595-F1-model-v4_A	0.6950241886431673
AF-Q5MNV8-F1-model-v4_A	0.6950756332381917
AF-P49643-F1-model-v4_A	0.6952144866397905
AF-Q9UQQ1-F1-model-v4_A	0.6952307914709207
AF-Q96LQ0-F1-model-v4_A	0.6955350350181362
AF-Q12980-F1-model-v4_A	0.6956104795883636
AF-Q8TBF4-F1-model-v4_A	0.6957910467813258
AF-Q9C056-F1-model-v4_A	0.695864626947343
AF-A6NEK1-F1-model-v4_A	0.6959754546523408
AF-Q86UX6-F1-model-v4_A	0.6961101609813937
AF-O14562-F1-model-v4_A	0.6961894243250004
AF-Q2L4Q9-F1-model-v4_A	0.6961916309441532
AF-Q9Y330-F1-model-v4_A	0.696322030591019
AF-Q96BZ9-F1-model-v4_A	0.6963991181490462
AF-O95671-F1-model-v4_A	0.6964382191139061
AF-Q13363-F1-model-v4_A	0.6965586398396252
AF-O43148-F1-model-v4_A	0.6967810717764207
AF-Q32M88-F1-model-v4_A	0.6968345950458401
AF-Q8IZ16-F1-model-v4_A	0.6968835615580773
AF-O43242-F1-model-v4_A	0.6968879931162026
AF-Q9BSK4-F1-model-v4_A	0.6969061688905807
AF-Q9H4K7-F1-model-v4_A	0.6969132335715894
AF-P49759-F1-model-v4_A	0.6972400852221597
AF-Q99612-F1-model-v4_A	0.6973728611307275
AF-Q6UWH4-F1-model-v4_A	0.6973911362732838
AF-Q96N95-F1-model-v4_A	0.6974220162844367
[truncated: 21,442 more rows]
