# Supplementary material for: Comparative structural insights and functional analysis for the distinct unbound states of Human AGO proteins
Source: Sci Rep. 2025 Mar 19;15:9432. doi: 10.1038/s41598-025-91849-5 (PMC11923369; doi:10.1038/s41598-025-91849-5)
Supplement: Supplementary file 24 — Supplementary Information 12. [file 41598_2025_91849_MOESM24_ESM.zip › 4KREp_A_mdwhole_HL2REF/candidates/4KREp_A-merged-allclusters.csv]

structureId	b-phipsi	w-rdist	t-alpha	cluster	originalLabels	outlierScores	probabilities
medoid23-a1-s1_A	0.0005754264928911	0.2409056181734062	0.0066130905937114	-1	-1	0.12403935154056112	0.0
medoid2-a1-s3_A	0.0010605671872583	0.1178102235250339	0.0072992307962134	2	2	0.1011516827285172	0.8988483172714828
medoid33-a1-s1_A	0.0004911074770211	0.3664586456013154	0.0066130905937114	-1	-1	0.00614685020529078	0.0
4Z4E_A	0.0015266965524345	0.1461022058763982	0.0073530278154354	-1	-1	0.06101136935614897	0.0
medoid25-a1-s1_A	0.000821136568201	0.4162732546873508	0.002194902533056	-1	-1	0.06537616349409285	0.0
medoid21-a1-s1_A	0.0011945591696523	0.3743946803973847	0.0036496798094789	4	4	0.43963073552913207	0.5603692644708679
medoid10-a1-s1_A	0.0004231342824872	0.3310592331179414	0.0155670635003994	-1	-1	0.1306811475351551	0.0
medoid36-a1-s1_A	0.0007578021990296	0.3861369232524044	0.0103244826675092	4	4	0.2720222609652584	0.7279777390347416
medoid9-a1-s1_A	0.0008968668936026	0.4045761569781677	0.0087590123987277	-1	-1	0.013126244212451463	0.0
medoid19-a1-s1_A	0.0009442604766095	0.3868078321287571	0.0116786539344329	4	4	0.2720222609652584	0.7279777390347416
medoid28-a1-s1_A	0.0008473147131944	0.486700050961216	0.0029196362453518	-1	-1	0.1973402121557866	0.0
8ASC_O	0.0012806387629723	0.3725195550250375	0.0116786539344329	4	4	0.3528104632292937	0.6471895367707063
medoid37-a1-s1_A	0.0014215636659456	0.3799597276641716	0.009579955775703	4	4	0.2720222609652584	0.7279777390347416
medoid31-a1-s1_A	0.0013854006360177	0.4525435621461751	0.0043792969344855	4	4	0.37438597462171636	0.6256140253782837
medoid27-a1-s1_A	0.0010037141486273	0.4310737216960891	0.0118171139231386	4	4	0.3622452992785739	0.637754700721426
medoid5-a1-s2_A	0.0006327176921485	0.2544788843824742	0.0299266744605297	-1	-1	0.14071584073988852	0.0
medoid6-a1-s1_A	0.0003349220565231	0.5062521601780504	0.0080944703406706	4	4	0.444348826573244	0.555651173426756
medoid24-a1-s1_A	0.0006890809149013	0.4347679941965704	0.0178305927380209	4	4	0.3274590763818332	0.6725409236181669
medoid3-a1-s2_A	0.0006179756091877	0.314041301013239	0.0285284596970611	-1	-1	0.17120750760797818	0.0
medoid13-a1-s1_A	0.0006864591803753	0.381243619750209	0.0239164285917981	-1	-1	0.001902311105567869	0.0
medoid1-a1-s2_A	0.0007090192050734	0.2889683068917124	0.0308503701641407	-1	-1	0.1847215567571873	0.0
medoid30-a1-s1_A	0.0014471819857849	0.3915386759867899	0.0140635813350504	4	4	0.2720222609652584	0.7279777390347416
medoid15-a1-s1_A	0.0006742106765635	0.4480673823870827	0.0216257249425573	4	4	0.3706250230946033	0.6293749769053967
medoid34-a1-s1_A	0.0010546782075829	0.3904862261590193	0.0233575447719152	4	4	0.2888121968909849	0.7111878031090151
medoid22-a1-s1_A	0.000418971135161	0.3958237307118346	0.0300754907253892	4	4	0.2720222609652584	0.7279777390347416
medoid2-a1-s1_A	0.0009507887882011	0.3406169246253652	0.0300754907253892	-1	-1	0.03729599888817341	0.0
8D71_A	0.0048668412246206	0.2424580661201727	0.002194902533056	-1	-1	0.08885557550717882	0.0
4W5Q_A	0.0051083730463051	0.1728170026082534	0.0051094444648316	2	2	0.0	1.0
4W5N_A	0.0042970334702519	0.1719970809195241	0.0058736968826307	2	2	0.024439530713707365	0.9755604692862926
7NFC_G	0.0021701848938172	0.3539905317103813	0.0088364585901983	-1	-1	0.21905806290877355	0.0
medoid17-a1-s1_A	0.0008049287063267	0.3560018450159708	0.0324038473531247	-1	-1	0.09173094096229503	0.0
medoid11-a1-s1_A	0.001757165415034	0.3977203625959434	0.0148148020346907	4	4	0.29996103065609325	0.7000389693439067
medoid35-a1-s1_A	0.0020321458124831	0.3391922115289695	0.0145985211566161	-1	-1	0.10775439741394538	0.0
medoid4-a1-s1_A	0.0004731178809601	0.517540096167818	0.0185875182467154	4	4	0.30710425085594134	0.6928957491440587
4W5T_A	0.0048449357955406	0.1211912723178414	0.01094855486171	2	2	0.1011516827285172	0.8988483172714828
medoid32-a1-s1_A	0.0017523880448943	0.2626248019378641	0.0269866903238209	-1	-1	0.08885557550717882	0.0
medoid29-a1-s1_A	0.00137134381139	0.4654206249263048	0.0178305927380209	4	4	0.35908206057200887	0.6409179394279911
medoid0-a1-s2_A	0.0007904518175389	0.3426289643810546	0.0370931750792566	5	5	0.09655641325472794	0.903443586745272
medoid0-a1-s1_A	0.0010039510907028	0.1930381904429056	0.0628394789167019	-1	-1	0.0815152214093213	0.0
medoid6-a1-s2_A	0.0007289633652597	0.2737286927591358	0.0636648718565564	-1	-1	0.056332440881384074	0.0
medoid3-a1-s1_A	0.0011247151134697	0.2943933491454833	0.0466007016362619	-1	-1	0.2491072610320808	0.0
medoid8-a1-s1_A	0.0008720901182031	0.3504338425456797	0.0450039368925776	-1	-1	0.056248191606655056	0.0
5IZ5_B	0.0039675777398058	0.401810249471191	0.0007307814170889	-1	-1	0.12433531701397632	0.0
medoid7-a1-s1_A	0.0010302097990515	0.4008454757803413	0.0339626237972179	4	4	0.3262695801064863	0.6737304198935137
medoid4-a1-s2_A	0.0010219750803618	0.316786705748762	0.0530362982785894	-1	-1	0.14491913119149188	0.0
medoid1-a1-s1_A	0.0005912197725075	0.2875606392544439	0.0745098508994681	-1	-1	0.12862434606095932	0.0
4QCL_A	0.0090671595990991	0.1621979184043103	0.0043792969344855	2	2	0.09332738813404885	0.9066726118659512
6MGQ_A	0.0081076385400508	0.1654902314180817	0.0073530278154354	2	2	0.0	1.0
4W5R_A	0.0054240322669591	0.1153120059418452	0.0178305927380209	2	2	0.1011516827285172	0.8988483172714828
medoid26-a1-s1_A	0.0008838682495289	0.2059462445093152	0.0855787620207846	-1	-1	0.18492902803236053	0.0
medoid1-a1-s3_A	0.0035278283090949	0.0893036890306033	0.0197076730907748	-1	-1	0.3070599488865814	0.0
7NFC_C	0.0089211304956095	0.2606942446421239	0.002194902533056	-1	-1	0.08885557550717882	0.0
medoid14-a1-s1_A	0.00062464186789	0.2929708252652838	0.0873018129196776	-1	-1	0.15804300254918885	0.0
medoid5-a1-s1_A	0.0016654630168731	0.3567002092241467	0.0306567185378972	-1	-1	0.10304511704906241	0.0
4OLA_A	0.0031228796109463	0.2357815661918286	0.0167881324733683	-1	-1	0.12270330364452862	0.0
3ZIM_A	0.0129758435519069	0.1308608432811218	0.0021896458253802	2	2	0.1011516827285172	0.8988483172714828
7ZWA_A	0.0045835575502272	0.3881744934260059	0.0088364585901983	4	4	0.2720222609652584	0.7279777390347416
medoid18-a1-s1_A	0.0012503150594056	0.2080947236590388	0.0881654014248551	-1	-1	0.14548475733253197	0.0
medoid2-a1-s2_A	0.0005222473446698	0.2907674946182451	0.1174551848221758	-1	-1	0.020525998250798583	0.0
5C1B_C	0.0087543259550295	0.1868816868427378	0.01094855486171	-1	-1	0.13081485957563588	0.0
6PYS_A	0.0119657523195993	0.1197912598975207	0.0072992307962134	2	2	0.1011516827285172	0.8988483172714828
6MGQ_C	0.0086981675739514	0.2548201006413522	0.0094889742856814	-1	-1	0.08885557550717882	0.0
7RZI_B	0.007905420847295	0.4290884723608169	0.0	4	4	0.27416678617176093	0.7258332138282391
4Z4G_A	0.0042560491091995	0.155005670766033	0.0240873273423209	2	2	0.0	1.0
5GVC_A	0.0068068764247712	0.458143749499335	0.002194902533056	4	4	0.44946122439409203	0.5505387756059079
8ASC_E	0.0029314085146358	0.3749600655229853	0.0140635813350504	4	4	0.3451766144687223	0.6548233855312777
7NFC_B	0.0041587019304064	0.3260087346276992	0.0178305927380209	5	5	0.09722845545099859	0.9027715445490014
7ZT6_B	0.0031311191432428	0.432864528414056	0.0094889742856814	4	4	0.27416678617176093	0.7258332138282391
4TUU_A	0.0108506251716868	0.1303461170566309	0.01094855486171	2	2	0.1011516827285172	0.8988483172714828
6CBD_A	0.0030890495736064	0.187403327747466	0.0246822773765587	-1	-1	0.10980542284791418	0.0
4KXT_A	0.0028268243767481	0.0834411400421236	0.029197147494578	-1	-1	0.08973577511142015	0.0
4Z4D_A	0.0061052228852203	0.1512218713430206	0.0262171618622435	2	2	0.0	1.0
6ZHA_C	0.0087048262760725	0.4156813670788027	0.0014620968756575	4	4	0.43873174154180217	0.5612682584581978
4Z4H_A	0.0024246365823159	0.1454566914560177	0.0343063240734486	2	2	0.0	1.0
6B3Q_B	0.0083634104377933	0.4389794006983369	0.0007307814170889	4	4	0.27416678617176093	0.7258332138282391
6MGQ_B	0.0113758544956583	0.0837773069016121	0.0124087975246982	-1	-1	0.12890886372518467	0.0
8EZA_A	0.0056682966785476	0.3919205688222712	0.0138687321491499	4	4	0.2720222609652584	0.7279777390347416
7ZYG_A	0.0076718084876409	0.4408420203914016	0.0051094444648316	4	4	0.27416678617176093	0.7258332138282391
6EJ7_A	0.0010078268069324	0.5622077094619765	0.0269866903238209	4	4	0.37395976067544506	0.6260402393245549
7R9Y_A	0.0163672785706327	0.1683351091040176	0.0036496798094789	-1	-1	0.049850124428284806	0.0
medoid16-a1-s1_A	0.0012257963187961	0.4033650680820743	0.0770439234728341	-1	-1	0.1887785268785857	0.0
4TV3_A	0.0124771636872386	0.128747219394129	0.0138687321491499	2	2	0.1011516827285172	0.8988483172714828
6ERF_E	0.0036881204897269	0.4422357953964919	0.0145985211566161	4	4	0.27416678617176093	0.7258332138282391
4DUR_A	0.0193546436841978	0.1417496500175507	0.0014620968756575	-1	-1	0.03784156021321376	0.0
medoid0-a1-s3_A	0.0022328474397226	0.2548184466123105	0.0459850450846748	-1	-1	0.05080514239595647	0.0
1JEY_A	0.0019293855231692	0.5575197467874368	0.0125647391185939	4	4	0.40966171923588995	0.59033828076411
4R08_D	0.0114253181767265	0.3854336224601717	0.0036496798094789	4	4	0.2720222609652584	0.7279777390347416
8EZA_J	0.0053878929363235	0.4006351129360193	0.0182480702564928	4	4	0.2720222609652584	0.7279777390347416
6EJD_A	0.001574662540743	0.5389047452140457	0.0231516400799582	4	4	0.30589511165334543	0.6941048883466546
3N56_B	0.0075913607419006	0.4406745655727152	0.0094889742856814	4	4	0.27416678617176093	0.7258332138282391
6B70_B	0.0109044979033463	0.4279247193276403	0.0014597092068022	4	4	0.27416678617176093	0.7258332138282391
8ASC_F	0.0031174385933673	0.4966481303776029	0.0088364585901983	4	4	0.39956969040073204	0.600430309599268
7ZWA_B	0.0035243769406465	0.4501884916148149	0.0160582219856566	4	4	0.31837549601142306	0.681624503988577
8AG5_B	0.0081301990430004	0.4610323661243504	0.0058736968826307	4	4	0.3519052240182479	0.6480947759817521
7ZVT_B	0.0015253605721672	0.4137099320485575	0.0627735967823235	-1	-1	0.045591016931080114	0.0
3L4G_H	0.0017645124951361	0.7214858084914312	0.0118171139231386	-1	-1	0.152448210873931	0.0
6EJA_A	0.0024061196614294	0.5785655626249655	0.0036630800678474	-1	-1	0.23129081095387333	0.0
6MZC_B	0.0168105137903268	0.1908299470251563	0.0051358048547096	-1	-1	0.20455305670081808	0.0
4Z4I_A	0.0040335673967296	0.15293402908317	0.0355252350918542	2	2	0.0	1.0
4W5O_A	0.0046139364391804	0.1546308434306182	0.035036511315305	2	2	0.0	1.0
medoid20-a1-s1_A	0.0024992016771036	0.4727618557651826	0.0160582219856566	4	4	0.3276057691412768	0.6723942308587232
7LT3_A	0.0089053747802316	0.3294226092496613	0.0155670635003994	5	5	0.0	1.0
6B3Q_b	0.0092583558771981	0.4442552096972814	0.0051094444648316	4	4	0.27416678617176093	0.7258332138282391
8SZP_B	0.0137080196321889	0.3839095728819436	0.0021896458253802	4	4	0.37246988201791803	0.627530117982082
4Z4C_A	0.0078008871764396	0.16395349061261	0.029197147494578	2	2	0.0	1.0
4F3T_A	0.0050394015705826	0.11013759297616	0.0408757514567565	2	2	0.11142192445357238	0.8885780755464276
medoid4-a1-s3_A	0.0026661479879058	0.1614248767992712	0.0423354827531265	2	2	0.0	1.0
6N4O_A	0.0078595704481958	0.3024498941414086	0.0239164285917981	-1	-1	0.17067146861374244	0.0
8D6J_A	0.0024747945160059	0.1842276677135335	0.0518248614636667	2	2	0.0	1.0
6BFC_B	0.0100191664697572	0.4434130794754997	0.0065694124035411	4	4	0.27416678617176093	0.7258332138282391
7N2M_A	0.0112069254379016	0.1272469051524368	0.0226277946303061	2	2	0.1011516827285172	0.8988483172714828
medoid3-a1-s3_A	0.0027481847140552	0.3312553514193225	0.0313867882895628	5	5	0.036582607288035474	0.9634173927119645
3L4G_F	0.0016778906721311	0.706774951540803	0.0193454927164979	-1	-1	0.19014270271626546	0.0
7ABI_r	0.0162559003241073	0.2652964022524349	0.0080290976816657	-1	-1	0.18400795821443794	0.0
7KI3_D	0.0119573643868445	0.16032125521324	0.0216257249425573	2	2	0.0	1.0
6BFC_b	0.0092978091989853	0.4463153144764664	0.0087590123987277	4	4	0.27416678617176093	0.7258332138282391
3MDJ_C	0.0140576181835127	0.4211192957882859	0.0014620968756575	4	4	0.29787507912586436	0.7021249208741357
3ZD6_A	0.0221774098670269	0.2901545603375102	0.0	-1	-1	0.013543820111052908	0.0
6R25_K	0.0068495365059536	0.5101343452385987	0.009579955775703	4	4	0.19763206945050169	0.8023679305494983
6EJ9_A	0.0010853214623571	0.558185234622221	0.0378787774827127	4	4	0.3951823878270186	0.6048176121729815
3E4Z_B	0.0077608823782745	0.4558020074414185	0.0153283513243391	4	4	0.2389153933421466	0.7610846066578534
7SGL_B	0.0071159629089559	0.400057928931409	0.0239164285917981	4	4	0.2720222609652584	0.7279777390347416
6ZHA_B	0.0132692458706143	0.3514609706451297	0.0103244826675092	-1	-1	0.02814765213879792	0.0
5JS1_A	0.0040355148829862	0.1150766613962996	0.0613135828266362	2	2	0.011269989730564171	0.9887300102694359
5C1B_A	0.0098626094475988	0.2162128920394614	0.0255474760956377	-1	-1	0.32213826504984266	0.0
4AY2_A	0.0152566827499727	0.3374934113243322	0.0080290976816657	5	5	0.0535452774515897	0.9464547225484103
7ABI_R	0.0150512819280006	0.2545436785236252	0.0138687321491499	-1	-1	0.08885557550717882	0.0
3HIZ_A	0.0155307640771455	0.3771961170955666	0.0058391635426686	4	4	0.42680538978425203	0.5731946102157479
7A3J_C	0.0088245025436739	0.5094559274649146	0.0043792969344855	4	4	0.22767149683401683	0.7723285031659832
5C1B_D	0.0095380828609982	0.2122801212036357	0.0270072581572047	-1	-1	0.29802969023549336	0.0
6U23_O	0.0155950569706046	0.3310542127561603	0.0088364585901983	-1	-1	0.08843874776954554	0.0
7K71_A	0.0182166710222249	0.3125356276187309	0.0065694124035411	-1	-1	0.24703203621108658	0.0
4FWE_A	0.0076154445537219	0.4618531900930668	0.0175180821197378	4	4	0.17366947586274653	0.8263305241372535
2E1Q_A	0.0077072006818306	0.3344900308194809	0.0284671564505767	5	5	0.0	1.0
8P4E_O	0.0021926475888307	0.5194837788786166	0.0262171618622435	4	4	0.24595305172902943	0.7540469482709706
3IHP_A	0.010549376579409	0.368892326919952	0.0178305927380209	4	4	0.42647375138827937	0.5735262486117206
3IHP_B	0.0115832242741381	0.3867522057489833	0.0140635813350504	4	4	0.2720222609652584	0.7279777390347416
5JS2_A	0.0056603876304776	0.12523622853912	0.0627735967823235	2	2	0.011269989730564171	0.9887300102694359
5KI6_A	0.0063100222942972	0.2616204065776599	0.0430653698396612	-1	-1	0.16969812258603592	0.0
7AAV_r	0.0171183802326114	0.2475225692702646	0.0124087975246982	-1	-1	0.08885557550717882	0.0
6PYR_A	0.0143720911171205	0.4556948743959526	0.002194902533056	4	4	0.4113730781357557	0.5886269218642443
5JTV_E	0.0028802024559202	0.6458115798370089	0.0058391635426686	4	4	0.40499791360609777	0.5950020863939022
3TON_A	0.0051977022389986	0.6196935070994957	0.0051358048547096	4	4	0.29727806787786765	0.7027219321221324
6PYU_A	0.0131610730106777	0.4335868426749642	0.0073530278154354	4	4	0.27416678617176093	0.7258332138282391
7Z6O_B	0.0025550204279347	0.4231866169214531	0.0321168830372178	4	4	0.30985682862112257	0.6901431713788774
6MFN_A	0.0032756358409374	0.3117306943171667	0.0474449492167272	-1	-1	0.19923156394028005	0.0
6ERF_D	0.0080207166357241	0.4290339860795426	0.0211679073923163	4	4	0.3618891512658182	0.6381108487341818
7AXZ_B	0.0063339724826381	0.4865229256701008	0.0193454927164979	4	4	0.19489907337414197	0.805100926625858
7A3I_C	0.012278638814264	0.4786528171715806	0.0036496798094789	-1	-1	0.13604719368390517	0.0
6ERG_B	0.0026750632113274	0.2674682812877991	0.058394017848627	-1	-1	0.056332440881384074	0.0
4R07_D	0.0130399118194298	0.3851171447895203	0.013138501865866	4	4	0.2720222609652584	0.7279777390347416
1JEQ_B	0.010783907794134	0.4397159006921292	0.013138501865866	4	4	0.27416678617176093	0.7258332138282391
6ERG_E	0.0025848895614163	0.2698532929711568	0.0605840753082309	-1	-1	0.056332440881384074	0.0
5JTV_G	0.0033370469054796	0.6437888352731985	0.0066130905937114	4	4	0.38628684948010533	0.6137131505198947
6MZM_B	0.026389523579386	0.2341878567585477	0.0036630800678474	-1	-1	0.19733167674000557	0.0
8AG5_A	0.001700953672302	0.535342252832611	0.0355252350918542	4	4	0.36476330481394836	0.6352366951860516
4FLH_A	0.0314388970258082	0.2292285395423934	0.0007298270463003	-1	-1	0.04605195220562189	0.0
7SVO_A	0.00531982619442	0.609038311398768	0.0072992307962134	4	4	0.29727806787786765	0.7027219321221324
7KI3_A	0.0054212573115643	0.4271664847429192	0.0299266744605297	4	4	0.2720222609652584	0.7279777390347416
4L2Y_A	0.0078446885030247	0.4996247291721827	0.013138501865866	4	4	0.23419139268815323	0.7658086073118467
6G6W_A	0.0162352336654108	0.4264898068050154	0.0043792969344855	4	4	0.27416678617176093	0.7258332138282391
medoid12-a1-s1_A	0.0028132883630723	0.3589443497076529	0.0378787774827127	-1	-1	0.16018330243399748	0.0
6AHU_B	0.0214178117517286	0.3030603176985635	0.0066130905937114	-1	-1	0.15672076270622456	0.0
6EOT_G	0.0081480566786535	0.594780270572101	0.0007307814170889	4	4	0.41349807191581506	0.5865019280841849
6TRW_C	0.0068586522117542	0.6173433024691491	0.0051358048547096	4	4	0.29727806787786765	0.7027219321221324
6MFR_A	0.0072366154628438	0.4312229420509489	0.0262773522597838	4	4	0.2720222609652584	0.7279777390347416
7A3K_C	0.0106697082982042	0.5305182510161506	0.0007307814170889	4	4	0.29970038978734487	0.7002996102126552
5UBT_A	0.016348403842224	0.4383323436989504	0.0036630800678474	4	4	0.27416678617176093	0.7258332138282391
6I2X_A	0.0024401491850084	0.2489062503958447	0.087591155387261	-1	-1	0.2183579518911785	0.0
8A7D_C	0.0228618353839349	0.2963777055782466	0.0065694124035411	-1	-1	0.2183419801266181	0.0
7SVM_B	0.0047924367720043	0.6115808645620524	0.0087590123987277	4	4	0.29727806787786765	0.7027219321221324
6ERF_C	0.0047741467267334	0.4783611787483461	0.0239164285917981	4	4	0.19489907337414197	0.805100926625858
6EOS_E	0.0152419214804522	0.4311773396043867	0.0066130905937114	4	4	0.27416678617176093	0.7258332138282391
8ONE_A	0.0058834962244448	0.7914007106480122	0.0014597092068022	3	3	0.0	1.0
2FJU_B	0.0053034614219495	0.7595513450215365	0.0043792969344855	3	3	0.7654686423944087	0.2345313576055913
8ASC_P	0.0050895300227189	0.4920669767211683	0.0223883978326699	4	4	0.3535495940790076	0.6464504059209925
6ERF_G	0.0032055690326512	0.4802440826974335	0.0248176303394369	4	4	0.20484283603398853	0.7951571639660114
6TRW_B	0.0073977823167957	0.6305730621891614	0.0036630800678474	4	4	0.29727806787786765	0.7027219321221324
7JN7_A	0.0077482562608604	0.6837457848277255	0.0007298270463003	4	4	0.44662283928114754	0.5533771607188525
8ASC_B	0.0036928014953877	0.5096266402487796	0.0208645945567758	4	4	0.30854513907242925	0.6914548609275708
8AG4_B	0.0034313046282815	0.4064815368232283	0.035036511315305	4	4	0.3204377822940704	0.6795622177059296
6EOP_B	0.0074596852485888	0.616077181160095	0.0043989330665894	4	4	0.29727806787786765	0.7027219321221324
7SVO_C	0.0073422673078183	0.6214282371927149	0.0051094444648316	4	4	0.29727806787786765	0.7027219321221324
7AD7_A	0.0027066301175605	0.2396467688058965	0.0711493829927376	-1	-1	0.20373743625715424	0.0
6OAC_A	0.0270113328848098	0.2150944718525149	0.0065694124035411	-1	-1	0.31407705956142107	0.0
5W6V_A	0.007299849635509	0.0480016471813546	0.0700727235417066	-1	-1	0.5438916820811224	0.0
5UL1_A	0.0089351254278136	0.5262125510284531	0.0066130905937114	4	4	0.40230601481404266	0.5976939851859574
3F8S_B	0.0067588660442362	0.7908210230322221	0.0007307814170889	3	3	0.0	1.0
8BCY_A	0.0161861144407863	0.4109447712437809	0.0073530278154354	4	4	0.3661911068422677	0.6338088931577323
6ERH_B	0.0083809900001442	0.2970323247258843	0.0335766519568103	-1	-1	0.13591653609430507	0.0
6OON_A	0.0096204195739037	0.0448533414195819	0.0410335958026029	-1	-1	0.4292920561838217	0.0
8AG4_A	0.004809725836874	0.5650203430778917	0.0118171139231386	-1	-1	0.07763879539995885	0.0
7A3L_C	0.0050415065068048	0.5458716821762288	0.0138687321491499	4	4	0.21377644620255226	0.7862235537974477
5VNE_B	0.0051945048209056	0.6832217486552135	0.0073530278154354	4	4	0.44662283928114754	0.5533771607188525
1NU8_A	0.0060808356371026	0.7944291133076992	0.0021896458253802	3	3	0.0	1.0
2QJR_A	0.0073101462120645	0.7867262968674937	0.0007307814170889	3	3	0.29372259545393237	0.7062774045460676
6B1E_B	0.0067615686980559	0.795885341921654	0.0	3	3	0.0800961951979867	0.9199038048020133
2P8S_A	0.0065702534391805	0.7922665725503555	0.0021896458253802	3	3	0.0	1.0
7WUB_G	0.0104151434187948	0.2759880850360971	0.0306567185378972	-1	-1	0.1292148849413152	0.0
6TY5_A	0.023711587229119	0.3330423288629252	0.0051094444648316	5	5	0.0320291930227493	0.9679708069772507
7YBU_D	0.0089155813758374	0.4641640806813737	0.0185875182467154	4	4	0.11805456286327075	0.8819454371367292
6XOV_A	0.0132092034871313	0.3824135572914783	0.0182480702564928	4	4	0.3372358241896178	0.6627641758103823
6TEU_A	0.0061580507444843	0.8017215718023853	0.0007307814170889	3	3	0.12463609830911197	0.8753639016908881
4FAD_A	0.0272864360874197	0.1535867576690965	0.01094855486171	-1	-1	0.06613687199006832	0.0
6DDQ_A	0.0082256914449526	0.6824730150494973	0.0007307814170889	4	4	0.44662283928114754	0.5533771607188525
2IIT_A	0.0057346177010899	0.7953971345278352	0.0029282444105804	3	3	0.0	1.0
6ZYM_B	0.0057689511822424	0.3803731297393054	0.0402431252841868	4	4	0.43002046101784336	0.5699795389821566
6GVF_A	0.0154672981136316	0.1118688734613787	0.0277371931127072	2	2	0.1011516827285172	0.8988483172714828
7K6N_A	0.0157603315979016	0.1062948496033748	0.0270072581572047	2	2	0.11142192445357238	0.8885780755464276
6TEX_A	0.0066227171131914	0.7987037446791934	0.0007307814170889	3	3	0.18324349716285795	0.8167565028371421
4BPB_A	0.0119732569889666	0.3590359712898371	0.0223883978326699	-1	-1	0.09173094096229503	0.0
5WOB_c	0.00850281629458	0.4434532323504542	0.0233575447719152	4	4	0.27416678617176093	0.7258332138282391
4FWF_A	0.0091093145047613	0.4802686299765647	0.0153283513243391	4	4	0.22786224318003567	0.7721377568199643
4KRF_A	0.0026484238294918	0.1020285479845138	0.1131384481440944	-1	-1	0.3491334159400442	0.0
4RE9_B	0.0063422934487333	0.4669821704128303	0.0284671564505767	4	4	0.2268735374365358	0.7731264625634642
3HAC_B	0.0075441413549399	0.7929190030037234	0.0	3	3	0.0	1.0
5C1B_F	0.008637685367797	0.1849536259974265	0.0489048903395892	2	2	0.0	1.0
7A3L_A	0.0061967671812129	0.5492949103515157	0.0148148020346907	4	4	0.21377644620255226	0.7862235537974477
6EJB_A	0.0015187821193541	0.5482536126288083	0.0554699020381697	-1	-1	0.10539196358701111	0.0
4RAL_B	0.0077050447503385	0.4477502961926386	0.0270072581572047	4	4	0.27416678617176093	0.7258332138282391
5T4B_B	0.0066542943783874	0.7923892788845359	0.0043792969344855	3	3	0.0	1.0
2VXO_A	0.0084614774525197	0.3894469582387004	0.0300754907253892	4	4	0.30914983759485987	0.6908501624051402
6ERG_A	0.0015532033921463	0.5793812522712836	0.0482019055190958	-1	-1	0.022230966326151794	0.0
7P7P_A	0.0147141420016946	0.4999485750207305	0.0029196362453518	4	4	0.3294547345649093	0.6705452654350906
8D96_C	0.0051621702584621	0.4026066921746822	0.0426178307838962	4	4	0.2720222609652584	0.7279777390347416
5M6U_A	0.0178897128051354	0.4363474851955097	0.0065694124035411	4	4	0.27416678617176093	0.7258332138282391
5WOB_H	0.0071245147307788	0.3915748489416472	0.0357662262619218	4	4	0.3538869490874036	0.6461130509125964
4OLB_A	0.007576789769875	0.1411310654457884	0.0781018927757748	2	2	0.13701127698127394	0.8629887230187261
8SBJ_A	0.0114167149743223	0.5366626111772286	0.0036496798094789	4	4	0.3203416568534648	0.6796583431465352
2QOE_A	0.0067703932845	0.7948428753773439	0.0036630800678474	3	3	0.0	1.0
6EOT_A	0.0060198277862963	0.6139366824398529	0.0124087975246982	4	4	0.29727806787786765	0.7027219321221324
7LT3_J	0.0157948437354256	0.3214407515460427	0.0197076730907748	5	5	0.01876519544635684	0.9812348045536432
6V9U_A	0.0189122370448566	0.3870295215856443	0.0094889742856814	4	4	0.2720222609652584	0.7279777390347416
3NOX_A	0.0074688066315068	0.7850633658385959	0.0036630800678474	3	3	0.22929179922191376	0.7707082007780862
8FCO_B	0.0117065884365274	0.4411881938910359	0.0182480702564928	4	4	0.27416678617176093	0.7258332138282391
4Z4F_A	0.0081991771746305	0.1731819503548787	0.0603716916996117	2	2	0.0	1.0
2QT9_A	0.0071973117616704	0.7891056120938362	0.0043989330665894	3	3	0.0	1.0
5C18_C	0.009263941176638	0.1795826522708984	0.0459850450846748	2	2	0.0	1.0
7K6O_A	0.0142199842725376	0.170605102294233	0.0299266744605297	2	2	0.0	1.0
7BG0_A	0.0131444483679187	0.3908589524302357	0.020104517651075	4	4	0.2720222609652584	0.7279777390347416
7YBU_F	0.0100026478743636	0.4625258894507817	0.0193454927164979	4	4	0.17945920770338641	0.8205407922966136
3VJM_B	0.0076007623428666	0.7900919240629835	0.0029196362453518	3	3	0.0	1.0
2QKY_D	0.0061656958354652	0.8015473839673778	0.0036630800678474	3	3	0.23883538192545795	0.761164618074542
6GVH_A	0.0118596267335544	0.1152109348264806	0.0386857767018733	2	2	0.1011516827285172	0.8988483172714828
3LPO_B	0.0088765846921009	0.6294868556663125	0.0029282444105804	4	4	0.29727806787786765	0.7027219321221324
7RC9_A	0.0206350615035391	0.4011046857884365	0.0072992307962134	4	4	0.3740675515604461	0.6259324484395539
6TY5_B	0.0243200875547788	0.3433622682228473	0.0066130905937114	5	5	0.0320291930227493	0.9679708069772507
2BGR_B	0.0071000075947619	0.782768394471362	0.0065694124035411	3	3	0.45617073228246113	0.5438292677175389
1SC7_A	0.0216007438359304	0.3937984614590088	0.0066130905937114	4	4	0.4391200729923638	0.5608799270076362
7SOL_C	0.004892163791082	0.3301417728603333	0.067152979131726	-1	-1	0.05666360038265509	0.0
4NGE_A	0.0137106948775211	0.5028017133442028	0.0058391635426686	4	4	0.23419139268815323	0.7658086073118467
3VJL_A	0.0073051163393838	0.7878807905586193	0.0051358048547096	3	3	0.0	1.0
6GVG_A	0.0130791378365829	0.1249098211413021	0.035036511315305	2	2	0.1011516827285172	0.8988483172714828
1R9N_A	0.0074815794377973	0.791677994587198	0.0036496798094789	3	3	0.0	1.0
6ZHE_G	0.0133586584937449	0.3568227164009824	0.0223883978326699	-1	-1	0.1355209316770343	0.0
6C02_A	0.0033083329508168	0.5111478182859857	0.0269866903238209	4	4	0.21377644620255226	0.7862235537974477
7ZYG_B	0.0035802074290379	0.4177155055212449	0.0474449492167272	4	4	0.435846971338028	0.564153028661972
8G1U_M	0.0008055481969474	0.5598649290873433	0.1066236145665033	-1	-1	0.26330997131933825	0.0
5CU5_A	0.0095423959278005	0.4151533753276544	0.0262171618622435	4	4	0.2720222609652584	0.7279777390347416
7NSK_A	0.0118380631204684	0.5160135616907655	0.0073530278154354	4	4	0.28978514413506873	0.7102148558649313
7U6E_E	0.0158833092045217	0.4364307350350556	0.0110700407352846	4	4	0.27416678617176093	0.7258332138282391
8EZB_A	0.0059412479286354	0.3843856962516117	0.0518248614636667	4	4	0.38223761599754746	0.6177623840024525
7LM2_A	0.015284820290481	0.4012807707933917	0.0160582219856566	4	4	0.2720222609652584	0.7279777390347416
3W1B_A	0.0030516082296551	0.4287515124438537	0.0474004981600588	4	4	0.39535509885657405	0.604644901143426
5UKJ_A	0.0108622433965741	0.4978629037859555	0.013138501865866	4	4	0.19489907337414197	0.805100926625858
8IF3_A	0.0071537522639396	0.5128395273873659	0.0223883978326699	4	4	0.21377644620255226	0.7862235537974477
5C18_A	0.0103280882615365	0.191436062243368	0.0437952703033026	2	2	0.0	1.0
8AYH_A	0.0037493493262308	0.2486678541551362	0.0985396895399577	-1	-1	0.09137588870585642	0.0
3VJK_B	0.0079184948267682	0.7860236745402746	0.0036496798094789	3	3	0.11159962412248725	0.8884003758775127
6Y0F_C	0.0068851174102683	0.7939054393956338	0.0058736968826307	3	3	0.0	1.0
5DXU_A	0.0136058842722302	0.4392472441466591	0.0160582219856566	4	4	0.27416678617176093	0.7258332138282391
6TRX_B	0.0050434425385688	0.6148253387730882	0.0155670635003994	4	4	0.29727806787786765	0.7027219321221324
4DTT_A	0.0071514154366125	0.467875573250494	0.0299266744605297	4	4	0.05908647591868656	0.9409135240813135
6EOT_B	0.0079468993818965	0.6155417166359046	0.0080944703406706	4	4	0.29727806787786765	0.7027219321221324
3W2T_A	0.0074386156356221	0.7936438828056442	0.0043989330665894	3	3	0.0	1.0
2E1Q_B	0.0077531035063943	0.3293172363247956	0.0503648629317097	5	5	0.0	1.0
5JPN_B	0.0048356461409091	0.3467757809579773	0.0664230173941995	-1	-1	0.12777715932814263	0.0
5I7U_A	0.0076548656991418	0.7901022086931692	0.0043989330665894	3	3	0.0	1.0
2BGR_A	0.0065547388344139	0.7858534251660735	0.0087590123987277	3	3	0.12740620773915665	0.8725937922608433
6EOT_I	0.0055342877321286	0.613421600657787	0.0155670635003994	4	4	0.29727806787786765	0.7027219321221324
3W3G_A	0.0140030591302641	0.3969619498256374	0.0197076730907748	4	4	0.2720222609652584	0.7279777390347416
5UZ0_A	0.00747792315044	0.7535923826222958	0.0072992307962134	3	3	0.7654686423944087	0.2345313576055913
5I7U_B	0.0066088220785414	0.7880717922311199	0.0080944703406706	3	3	0.0	1.0
1JEY_B	0.0055923338074109	0.4828796414416673	0.0306567185378972	4	4	0.2909671035676456	0.7090328964323543
5UBR_A	0.0193210050599201	0.1247089030816309	0.0255474760956377	2	2	0.1011516827285172	0.8988483172714828
5IXC_A	0.0169723115239475	0.4203418416053109	0.0118171139231386	4	4	0.27416678617176093	0.7258332138282391
8EZB_J	0.0068130511646355	0.3760710291057556	0.053284378152949	4	4	0.3479480194360447	0.6520519805639553
3O95_D	0.0074773718517801	0.7953700701021109	0.0036630800678474	3	3	0.0	1.0
6ERF_B	0.0047026151446853	0.4427483069955125	0.0408757514567565	4	4	0.3900999447239861	0.6099000552760139
7AAV_R	0.0165371083782546	0.2499812182982103	0.0248176303394369	-1	-1	0.08885557550717882	0.0
8FCQ_A	0.0086659056173061	0.1805602190524249	0.0627735967823235	2	2	0.0	1.0
6U23_K	0.0124028992399114	0.3319589164689585	0.0285284596970611	5	5	0.0	1.0
3LPP_C	0.0076274950223736	0.6359622710969228	0.009579955775703	4	4	0.29727806787786765	0.7027219321221324
7AXZ_A	0.0015903275129636	0.5862716534786362	0.0570987886882312	-1	-1	0.2752270765809739	0.0
3C43_A	0.0076113590201972	0.7949291809708624	0.0036630800678474	3	3	0.0	1.0
3EIO_A	0.0077801477628442	0.7996933509546474	0.0014597092068022	3	3	0.026789313947354967	0.973210686052645
6U23_G	0.0162238549491865	0.3218430217090138	0.0223883978326699	5	5	0.0025330808786693713	0.9974669191213307
6TES_A	0.0061917871091023	0.7985021603166966	0.0072992307962134	3	3	0.0	1.0
5F98_A	0.0139668203258139	0.5421591982247289	0.0	4	4	0.3752334675057799	0.6247665324942201
5T8F_A	0.0156772403441769	0.4505286099676088	0.0124087975246982	4	4	0.34266100568469204	0.657338994315308
5UY8_A	0.008132861952	0.7531626389532664	0.0058391635426686	3	3	0.7654686423944087	0.2345313576055913
6TEC_A	0.0048887500149894	0.7913210717540029	0.01094855486171	3	3	0.16591947687091022	0.8340805231290898
3G0D_A	0.0083857180575962	0.792577146511689	0.0014620968756575	3	3	0.0	1.0
5T4F_B	0.0058718727480841	0.7943066282720269	0.0088364585901983	3	3	0.02436408016380784	0.9756359198361921
4OVU_A	0.0108584460899748	0.4085350514339786	0.0269866903238209	4	4	0.2720222609652584	0.7279777390347416
6GVI_A	0.0129845202729073	0.1355897672759409	0.040145908618359	-1	-1	0.04824298704355656	0.0
3D4L_A	0.0076315107388809	0.7939436689444568	0.0051094444648316	3	3	0.0	1.0
6BF7_B	0.0143080704814496	0.3963623913831006	0.0204377723355742	4	4	0.2720222609652584	0.7279777390347416
2C11_D	0.0100174836067555	0.7439620905486566	0.0007298270463003	3	3	0.7654686423944087	0.2345313576055913
7MXA_A	0.0006728647894181	0.5469554821887839	0.1388198251143049	4	4	0.44002448155216556	0.5599755184478344
2QTB_A	0.008003398580678	0.7956810337031093	0.0029196362453518	3	3	0.0	1.0
7A3G_A	0.0098988394659625	0.5156474101608043	0.0145985211566161	4	4	0.21377644620255226	0.7862235537974477
5Y7J_D	0.0072828780423756	0.7997435808320101	0.0051358048547096	3	3	0.0	1.0
7DVQ_C	0.0056155339136092	0.5502599277641719	0.0208645945567758	4	4	0.21377644620255226	0.7862235537974477
8IF4_A	0.0072277490679861	0.4773961811157571	0.0300754907253892	4	4	0.19489907337414197	0.805100926625858
5O9Z_b	0.0126888739624517	0.3905710317557844	0.0254491879579255	4	4	0.2720222609652584	0.7279777390347416
3SWW_A	0.0073436838095634	0.7879678869658316	0.0080944703406706	3	3	0.0	1.0
4DSZ_B	0.0076612293285274	0.8013783804941071	0.0036496798094789	3	3	0.0941807615575604	0.9058192384424396
7P7P_B	0.0114538624889177	0.6015795214816023	0.0029282444105804	4	4	0.29727806787786765	0.7027219321221324
7NSK_B	0.0120757362355008	0.6033072491749103	0.0014620968756575	4	4	0.29727806787786765	0.7027219321221324
6FXR_A	0.0064079937768823	0.7969920157947692	0.0080944703406706	3	3	0.0	1.0
5C1B_E	0.0073412300680124	0.2568649375503349	0.0861312290118383	-1	-1	0.09137588870585642	0.0
1X70_B	0.0079938137620749	0.7920552528405803	0.0051358048547096	3	3	0.0	1.0
5LS6_J	0.0108608627772584	0.7397735685267779	0.0	-1	-1	0.06449354103147929	0.0
7JIS_A	0.0140218674660114	0.4156049496387997	0.0204377723355742	4	4	0.2720222609652584	0.7279777390347416
3VJM_A	0.0063522810613863	0.7871078645316049	0.0118171139231386	3	3	0.12740620773915665	0.8725937922608433
6ERF_F	0.0044415098270382	0.4599267188948843	0.0452556070301213	4	4	0.0	1.0
8P4F_O	0.0018833180188085	0.5181914246440251	0.0753535367540028	4	4	0.44286120591012107	0.557138794089879
3KRW_A	0.0150581935059202	0.3307316322006382	0.0262171618622435	5	5	0.0	1.0
5C1B_B	0.0074059394680287	0.2094368562539616	0.0970802370411048	2	2	0.08316300312887917	0.9168369968711209
6BKF_A	0.0132269489936517	0.4839538319668121	0.0133138831004895	4	4	0.3038551606088859	0.696144839391114
6C01_A	0.0027198783379398	0.5114076759150271	0.0316268163453545	4	4	0.26475137561641443	0.7352486243835856
4PNZ_A	0.0087664668430467	0.790877275113125	0.0029282444105804	3	3	0.0	1.0
1J2E_A	0.0062492837890377	0.7893432012194035	0.0118171139231386	3	3	0.0	1.0
6OCO_A	0.0180939579912431	0.4433394777590759	0.01094855486171	4	4	0.27416678617176093	0.7258332138282391
5ZID_B	0.0092558095863338	0.778833181779836	0.0029196362453518	3	3	0.6778851816120106	0.3221148183879894
6JT0_B	0.0232216014217424	0.4129231775995897	0.0073530278154354	4	4	0.3740675515604461	0.6259324484395539
1RWQ_A	0.0075086440026805	0.7868705603337562	0.0087590123987277	3	3	0.0	1.0
3LJ3_A	0.0239679449175249	0.174763384982042	0.0204377723355742	2	2	0.013533046723424482	0.9864669532765755
4LKO_A	0.0072721943486144	0.7944699876534348	0.0080290976816657	3	3	0.0	1.0
8EXL_A	0.0110715960894368	0.1240901431508654	0.0627735967823235	2	2	0.011269989730564171	0.9887300102694359
2RGU_A	0.008771565949997	0.7974416822936383	0.0007307814170889	3	3	0.0778280392548086	0.9221719607451914
8CYI_A	0.000999038681939	0.54228272212823	0.1369294736439956	4	4	0.44002448155216556	0.5599755184478344
7ZSC_D	0.0051119312298462	0.4614100224868614	0.0442074641360952	4	4	0.0	1.0
7SVM_C	0.00683723670565	0.6192841921968978	0.0170751996684577	4	4	0.29727806787786765	0.7027219321221324
5J6S_A	0.0110360092715259	0.5265271263841084	0.0124087975246982	4	4	0.3663090022082805	0.6336909977917194
2E1Q_D	0.0092738826203063	0.3284340824618911	0.0452556070301213	5	5	0.0	1.0
3KWF_B	0.0070610586616748	0.7863623610027592	0.0110700407352846	3	3	0.09085443358082038	0.9091455664191797
6V9U_B	0.0263157174681916	0.3441755856946575	0.0102189826802625	5	5	0.0320291930227493	0.9679708069772507
7ZT6_A	0.003812518694613	0.5825434632596334	0.0223883978326699	4	4	0.44814995436511224	0.5518500456348877
3QBJ_B	0.0085742149259341	0.7892928255707204	0.0051094444648316	3	3	0.0	1.0
5O9Z_B	0.0084733264455363	0.3380018323930703	0.0506138163692111	5	5	0.0	1.0
3IBE_A	0.0234733374341212	0.1540063957757953	0.0233575447719152	2	2	0.10520740785686812	0.8947925921431319
8FCN_D	0.0083866018875254	0.1672536781903251	0.087591155387261	2	2	0.0	1.0
7JIU_A	0.0122393256711392	0.121160809481375	0.0569339726158755	2	2	0.011269989730564171	0.9887300102694359
7R9V_A	0.0182605026988217	0.1755356533317906	0.0285284596970611	2	2	0.0	1.0
3OPM_C	0.00854279596855	0.8035240055311939	0.0014597092068022	3	3	0.44848994946108667	0.5515100505389133
6I2X_C	0.0320498537062727	0.348914789925301	0.0066130905937114	-1	-1	0.2273821848407035	0.0
3L4G_D	0.0018293549846619	0.7100418141977272	0.0378787774827127	-1	-1	0.043554945633992224	0.0
4DUR_B	0.0209964035883713	0.1188858369421114	0.0277572859037011	2	2	0.1011516827285172	0.8988483172714828
5WOB_e	0.0084304553277145	0.4193551043704682	0.035036511315305	4	4	0.2720222609652584	0.7279777390347416
3F8S_A	0.0069345621351719	0.793420555796559	0.0103244826675092	3	3	0.0	1.0
6HP8_B	0.0090872161758354	0.6155633758924063	0.0087590123987277	4	4	0.29727806787786765	0.7027219321221324
6Y0F_B	0.0055654579791759	0.8012998511762273	0.0103244826675092	3	3	0.2077376728258037	0.7922623271741963
2ONC_D	0.0078133600653128	0.7945509661753483	0.0066130905937114	3	3	0.0	1.0
7MXN_A	0.0006366231506349	0.5532664124396014	0.156118378599569	4	4	0.44002448155216556	0.5599755184478344
8EXV_A	0.0123147163746189	0.1301825938226964	0.0576639954602209	2	2	0.011269989730564171	0.9887300102694359
2FJP_A	0.007550607172102	0.7990695725411233	0.0066130905937114	3	3	0.0	1.0
2QJR_B	0.0099820363929777	0.793975783808622	0.0007298270463003	3	3	0.21288134769259842	0.7871186523074015
3G0C_A	0.0068582810690721	0.792759967581537	0.0110700407352846	3	3	0.0	1.0
6EOP_C	0.0093087945419308	0.629090552914715	0.0080290976816657	4	4	0.29727806787786765	0.7027219321221324
3TOP_A	0.0075060313028594	0.6243818226850854	0.0155670635003994	4	4	0.29727806787786765	0.7027219321221324
3EIO_B	0.0093690612699548	0.7936586664421181	0.0021896458253802	3	3	0.015077271651072505	0.9849227283489275
5VLR_A	0.0170353864757001	0.4393256014230728	0.0153283513243391	4	4	0.27416678617176093	0.7258332138282391
3LPP_A	0.0076738423480033	0.6390147280585121	0.0140635813350504	4	4	0.30433850927974015	0.6956614907202598
3CCB_D	0.0072865775563261	0.802529265121978	0.0073530278154354	3	3	0.18549796698364712	0.8145020330163528
4ZG6_A	0.0102623217708496	0.4705656701233642	0.0239164285917981	4	4	0.11805456286327075	0.8819454371367292
8FCL_A	0.0139339938512997	0.1595647650662127	0.0437952703033026	2	2	0.0	1.0
6GYR_B	0.007781468156227	0.4287507170432029	0.0394537506304994	4	4	0.2720222609652584	0.7279777390347416
5C18_D	0.0110523223868223	0.1963863048091024	0.058394017848627	2	2	0.0	1.0
6EOO_A	0.0089869050458404	0.5397492865846761	0.0155670635003994	4	4	0.21377644620255226	0.7862235537974477
3KWF_A	0.0072937885008812	0.8010718040839612	0.0080290976816657	3	3	0.0	1.0
8ASC_L	0.0031185940811384	0.4787615221136183	0.043412095966399	4	4	0.25349911722125823	0.7465008827787417
8BFU_A	0.0145611674520559	0.112725658296881	0.0459850450846748	2	2	0.1011516827285172	0.8988483172714828
5T4F_A	0.0086176415918957	0.7985710400930963	0.0036496798094789	3	3	0.026789313947354967	0.973210686052645
4PNZ_B	0.0082292043864035	0.7940215993898072	0.0065694124035411	3	3	0.0	1.0
5C18_F	0.0136141855839827	0.179316545498281	0.0416056097301684	2	2	0.0	1.0
2HHA_A	0.0081071459428307	0.7966712091279551	0.0058736968826307	3	3	0.0	1.0
3O3U_N	0.0006225253388873	0.7279206832618059	0.1192811334068133	-1	-1	0.4997520120008127	0.0
1R9N_C	0.009403019036083	0.7882753087773777	0.0036630800678474	3	3	0.0	1.0
3NOX_B	0.0081545354904098	0.7893816695040327	0.0073530278154354	3	3	0.0	1.0
8OW2_A	0.0138594839596746	0.1998387387208283	0.0372262107185461	2	2	0.04343492698160302	0.956565073018397
2E1Q_C	0.0088419301195401	0.3239983905544468	0.058394017848627	5	5	0.0	1.0
7NFE_B	0.0106403174036277	0.3389365222287895	0.0370931750792566	5	5	0.0	1.0
3OC0_A	0.0067672797325973	0.790568446000255	0.013138501865866	3	3	0.0	1.0
6CKC_A	0.0008264014893608	0.5590947302307704	0.1483653765329244	4	4	0.44002448155216556	0.5599755184478344
7MEZ_A	0.0121648455872632	0.4425403896579383	0.0248176303394369	4	4	0.27416678617176093	0.7258332138282391
8EFD_A	0.0163187166857581	0.4190621630650369	0.0193454927164979	4	4	0.2720222609652584	0.7279777390347416
5F9H_I	0.0177835600776819	0.5340669850480335	0.0	4	4	0.2796178853857676	0.7203821146142324
5Y7H_A	0.00648939093706	0.7949724440124212	0.0124087975246982	3	3	0.0	1.0
3L4G_J	0.0019146603063907	0.7025347680718163	0.0372262107185461	-1	-1	0.06377746273318681	0.0
7AYR_B	0.0121692677604878	0.4506319821604696	0.0240873273423209	4	4	0.3156627575704491	0.6843372424295509
7WVJ_B	0.0122325395114933	0.6775309214948072	0.0021896458253802	4	4	0.44662283928114754	0.5533771607188525
4LTE_A	0.0078537887186814	0.4697423096433048	0.0321168830372178	4	4	0.04698952661476427	0.9530104733852357
6RU5_B	0.0008405427276633	0.6944209559860808	0.1160584082911944	-1	-1	0.4969252258196418	0.0
5Y3R_A	0.0158153470130757	0.3963403573920715	0.0223883978326699	4	4	0.2720222609652584	0.7279777390347416
3SE6_A	0.0113660057764745	0.4535606424199272	0.0262171618622435	4	4	0.30444745109146926	0.6955525489085307
7A3I_B	0.0153685570219426	0.5061817467652142	0.0094889742856814	4	4	0.19763206945050169	0.8023679305494983
6JT1_B	0.0159788967883086	0.4128536809477245	0.0204377723355742	4	4	0.302001403721734	0.697998596278266
7ZXS_A	0.0069796555135612	0.6638189326768269	0.0178305927380209	4	4	0.4337387768826764	0.5662612231173235
7OZ7_B	0.0195999157658188	0.5244642609494661	0.0	4	4	0.40230601481404266	0.5976939851859574
5WOB_b	0.007491821265626	0.4419736927510063	0.0452556070301213	4	4	0.18679748694115209	0.8132025130588479
2JID_B	0.0080014965166781	0.7975606317936424	0.0066130905937114	3	3	0.0	1.0
7LN5_D	0.0106272280067569	0.7876986609125601	0.0029196362453518	3	3	0.2154501419732452	0.7845498580267548
6MQ3_B	0.0064255583229491	0.4624394560750338	0.0481749154992192	4	4	0.0	1.0
6ERF_H	0.0035209954184032	0.4587538499819001	0.0598540584701086	4	4	0.0	1.0
5VM9_A	0.0128183479856162	0.0730912512857967	0.0628394789167019	-1	-1	0.3394722260361882	0.0
7AD6_B	0.0353583310389307	0.2479804785821529	0.0138687321491499	-1	-1	0.20169449903950026	0.0
5AWC_C	0.0211015568415005	0.3088631009333121	0.0218975903112057	-1	-1	0.048677236267917166	0.0
4R08_C	0.0145656998036028	0.3744025416987315	0.0270072581572047	-1	-1	0.14985143645222126	0.0
7WVJ_A	0.0127770839178265	0.6790784667392421	0.0014620968756575	4	4	0.44662283928114754	0.5533771607188525
5T4B_A	0.0074459930920846	0.7995447597732908	0.0088364585901983	3	3	0.0	1.0
2G48_A	0.0068896800493472	0.4635868758104824	0.0445251834570807	4	4	0.0	1.0
3W1G_A	0.0031789048088207	0.4434951546303687	0.0669784550437508	4	4	0.40615467347239526	0.5938453265276047
6RLL_A	0.0009798051212449	0.5524847763823072	0.1502939397071412	4	4	0.44002448155216556	0.5599755184478344
7PVN_B	0.0079535550119126	0.7601460916308994	0.0110700407352846	3	3	0.7654686423944087	0.2345313576055913
5CJO_A	0.0063769509887073	0.4667882965579772	0.0459850450846748	4	4	0.0	1.0
4N8D_B	0.0060549696331186	0.7850278985176652	0.0170751996684577	3	3	0.48324649280179527	0.5167535071982047
7WVE_B	0.0121217038817274	0.6840296144824605	0.0029282444105804	4	4	0.44662283928114754	0.5533771607188525
7SVM_A	0.0064740545988927	0.6088356698054721	0.0216257249425573	4	4	0.29727806787786765	0.7027219321221324
3D4L_B	0.0072622923106713	0.7937890718018003	0.0118171139231386	3	3	0.0	1.0
6ICZ_C	0.008441534004381	0.3970016512475053	0.0482019055190958	4	4	0.34266412208834796	0.657335877911652
6ICZ_c	0.008441534004381	0.3970016512475053	0.0482019055190958	4	4	0.34266412208834796	0.657335877911652
6UXY_A	0.0008230785732921	0.547555386319287	0.1759658673306416	4	4	0.44026449186273536	0.5597355081372647
7OP0_A	0.0018463171502529	0.6225295527773336	0.0562044536492789	-1	-1	0.24756586093270685	0.0
3W5O_B	0.004367749472386	0.4777980831153304	0.0474004981600588	4	4	0.1701827806861697	0.8298172193138302
8G1U_I	0.0013797563232897	0.5497351063338713	0.1174551848221758	-1	-1	0.08108283401607227	0.0
5IFW_B	0.007564081035575	0.7571107510040196	0.0138687321491499	3	3	0.7654686423944087	0.2345313576055913
7MYO_A	0.0108796985438074	0.2716557671983944	0.058394017848627	-1	-1	0.056332440881384074	0.0
4FXG_A	0.0424755799758968	0.3613383161819605	0.0036630800678474	-1	-1	0.2420878532648736	0.0
7MXC_A	0.0012427980889123	0.5521550397972377	0.1294311683533731	4	4	0.44002448155216556	0.5599755184478344
4DB1_A	0.0165630111795896	0.4621982029927995	0.0155670635003994	4	4	0.24111284508757114	0.7588871549124289
4L3T_B	0.0122086609960235	0.5030982119863645	0.0178305927380209	4	4	0.19763206945050169	0.8023679305494983
4DB1_B	0.0205435228568811	0.4683280485672662	0.0080944703406706	-1	-1	0.045825059382842426	0.0
5WOB_B	0.0074462159752137	0.4400986538575948	0.0503648629317097	4	4	0.18679748694115209	0.8132025130588479
3HHM_A	0.0125008107750795	0.4247600267444945	0.0277572859037011	4	4	0.2720222609652584	0.7279777390347416
8EXU_A	0.0126969832036846	0.1247135875744794	0.0656935549704063	2	2	0.011269989730564171	0.9887300102694359
1J2E_B	0.0088872914002166	0.7887535781741364	0.0072992307962134	3	3	0.0	1.0
1R9M_C	0.0073928033210947	0.7984457453128053	0.0103244826675092	3	3	0.0	1.0
5C19_C	0.010975660188746	0.2663349520538799	0.0591240390843355	-1	-1	0.056332440881384074	0.0
3SWW_B	0.0080093604154623	0.788834516355482	0.0103244826675092	3	3	0.0	1.0
8FCN_A	0.0104988853193558	0.1575149942415842	0.0810216958060698	2	2	0.0	1.0
5IUD_J	0.0069940905922707	0.3420649413385231	0.0912409767262552	5	5	0.0	1.0
3G0D_C	0.0097107133032787	0.7899330132806448	0.0051358048547096	3	3	0.0	1.0
7MXG_C	0.0008112705287321	0.5524307131938175	0.1769762014421934	-1	-1	0.011200706982742541	0.0
5HE1_A	0.0143765238321313	0.3117438488332669	0.0331824489470444	5	5	0.0	1.0
4E36_A	0.0092539618964356	0.4299069143876856	0.0347433877716041	4	4	0.2720222609652584	0.7279777390347416
3L4G_N	0.0019600079346677	0.7170929511230041	0.040145908618359	-1	-1	0.03968708725667767	0.0
2BUB_A	0.008738570756881	0.7970035543614093	0.0058736968826307	3	3	0.0	1.0
6EOT_D	0.0111388315768706	0.6192759308691869	0.0080290976816657	4	4	0.29727806787786765	0.7027219321221324
7PVN_A	0.0073403603955715	0.7703303015057772	0.0153283513243391	3	3	0.7654686423944087	0.2345313576055913
4Q5V_E	0.0081294401075587	0.1727250190547304	0.1116786836949257	2	2	0.09174973289567215	0.9082502671043279
2JBU_B	0.0069199410507903	0.4591470438055078	0.0518248614636667	4	4	0.0	1.0
7R7T_D	0.0185354292381004	0.5336022248960752	0.0014597092068022	4	4	0.2796178853857676	0.7203821146142324
7NUP_A	0.0126698988718309	0.4983172818269739	0.0185875182467154	4	4	0.19489907337414197	0.805100926625858
5DYH_B	0.0077361220387648	0.4320981844956871	0.0498085626203308	4	4	0.18679748694115209	0.8132025130588479
5CJO_a	0.0068883189659753	0.4655225384782934	0.0481749154992192	4	4	0.0	1.0
2OPH_B	0.0089068530528551	0.7888617335152227	0.0073530278154354	3	3	0.0	1.0
7A3L_B	0.0071963211626789	0.5914305500641952	0.0218975903112057	4	4	0.4166266240622671	0.5833733759377329
7WVF_B	0.0141528673211955	0.6784463929390914	0.0	4	4	0.44662283928114754	0.5533771607188525
2WBY_A	0.0072895421854179	0.4712627019713499	0.0372262107185461	4	4	0.0	1.0
5T4H_B	0.0072380998283224	0.7914070627217723	0.0140635813350504	3	3	0.09890806856008863	0.9010919314399114
8SW0_A	0.01013202894043	0.2945708398200898	0.0627735967823235	5	5	0.0	1.0
7PFS_A	0.0120952119059709	0.4814625174123652	0.0216257249425573	4	4	0.19489907337414197	0.805100926625858
7WUB_J	0.0121276591971009	0.274403176044784	0.0518248614636667	-1	-1	0.056332440881384074	0.0
4KZ0_A	0.0224143963574116	0.1504339719340216	0.0299266744605297	2	2	0.0476765060664847	0.9523234939335153
2BUB_B	0.0087417336485372	0.7919964169934226	0.0080290976816657	3	3	0.033225348585334116	0.9667746514146659
6BYZ_B	0.0077109635080688	0.4585841627697036	0.0430653698396612	4	4	0.0	1.0
4FXK_B	0.0079351889349951	0.3413407249139158	0.0751822857042021	-1	-1	0.014934397056145085	0.0
7BW8_A	0.0258592031136492	0.4698068891917514	0.0036496798094789	-1	-1	0.15731494497183077	0.0
8SZP_A	0.0132093394886723	0.492840515028992	0.0185875182467154	4	4	0.19489907337414197	0.805100926625858
7S1P_A	0.0011553926831107	0.5525084733211953	0.1464438734176729	4	4	0.44002448155216556	0.5599755184478344
2G5P_B	0.0075555962932493	0.7974486351719055	0.01094855486171	3	3	0.0	1.0
7SFC_A	0.0071815934154308	0.424569797051101	0.0635035960950682	4	4	0.36646976379384993	0.63353023620615
5WOB_f	0.0102009224996877	0.3983813940350487	0.0364964556675917	4	4	0.2720222609652584	0.7279777390347416
3CWW_A	0.0074652171074598	0.4701988858967219	0.0372262107185461	4	4	0.0	1.0
6UXX_A	0.0009013525879763	0.5463876915498543	0.1975523096759199	-1	-1	0.2244209925159741	0.0
8EOK_G	0.0306689697757455	0.329637817387002	0.0138687321491499	5	5	0.0652284999689795	0.9347715000310205
1N52_A	0.0878529153831904	0.2951015337319208	0.002194902533056	-1	-1	0.36027694132745286	0.0
3EH1_A	0.0018124169365006	0.7554429741570876	0.0522276825687215	-1	-1	0.07965289454738912	0.0
3KRX_A	0.0136887458052647	0.3224672960653355	0.0355252350918542	5	5	0.0	1.0
7OR4_A	0.0142051072540124	0.595441713736012	0.0043792969344855	4	4	0.29727806787786765	0.7027219321221324
5UZ0_D	0.0072438661546217	0.7578926533727789	0.0175180821197378	3	3	0.7654686423944087	0.2345313576055913
7LMZ_E	0.0115939145848702	0.7567596349573559	0.0051094444648316	3	3	0.7654686423944087	0.2345313576055913
7MDM_C	0.0278643655312869	0.4141488816840221	0.0088364585901983	4	4	0.41737161336871004	0.58262838663129
8SW1_A	0.0104711954582026	0.2923425914169921	0.064963575889908	5	5	0.0	1.0
5AZ5_C	0.0219191853088964	0.4241683558664089	0.0145985211566161	4	4	0.41737161336871004	0.58262838663129
2YKG_A	0.0155135623918599	0.3167637030998184	0.0328465096023253	5	5	0.0	1.0
3ML9_A	0.025325860813599	0.1723237320755838	0.0255474760956377	2	2	0.0	1.0
7K6M_A	0.0167322272984826	0.1660860878519553	0.0386857767018733	2	2	0.0	1.0
4PF7_B	0.0073882589002932	0.4304315894869007	0.0627735967823235	4	4	0.2333105487420692	0.7666894512579308
1JEQ_A	0.0066873273048689	0.7502911656843608	0.0197076730907748	3	3	0.7654686423944087	0.2345313576055913
8FCO_C	0.0132060401865873	0.2153139758971039	0.0562044536492789	-1	-1	0.032890178649350496	0.0
5WEA_A	0.0157440622682156	0.1816294270784352	0.0430653698396612	2	2	0.0	1.0
8FCQ_D	0.0111299231431714	0.2165739554369694	0.0708026304911424	2	2	0.11694441751194129	0.8830555824880587
8AYH_C	0.0351909407404735	0.3440645075870182	0.01094855486171	-1	-1	0.09722220444618726	0.0
4GS8_B	0.0070249462746606	0.4624768080045515	0.0547444112487871	4	4	0.0	1.0
3QZ2_B	0.0082010997451082	0.4502180214182999	0.0430653698396612	4	4	0.11264635859347319	0.8873536414065268
7AUA_A	0.0074483941569596	0.4109266789134524	0.0678101173054155	4	4	0.2720222609652584	0.7279777390347416
6U23_C	0.01648787522543	0.3267059144285534	0.0308503701641407	5	5	0.0	1.0
3FBY_C	0.0477568312891555	0.3262366235329539	0.0072992307962134	-1	-1	0.21714390444145015	0.0
6EDS_A	0.007743299116726	0.4653519275634008	0.0416056097301684	4	4	0.0	1.0
3G0D_D	0.007980633805128	0.7981720145865516	0.0102189826802625	3	3	0.0	1.0
3O9V_C	0.008308133062997	0.7903657951094336	0.0110700407352846	3	3	0.0	1.0
5WOB_a	0.0073170150597249	0.4631362774614954	0.0518248614636667	4	4	0.0	1.0
8EXO_A	0.0127305233380912	0.1182719011855382	0.0781018927757748	2	2	0.07484220068220057	0.9251577993177994
2WK3_A	0.0066980837958856	0.4748805288889211	0.049634873047397	4	4	0.0	1.0
5ISM_B	0.0068459748472552	0.7960632071194143	0.0155670635003994	3	3	0.0103683798648788	0.9896316201351212
3BJM_A	0.0083372738577878	0.7910117940254957	0.0110700407352846	3	3	0.0	1.0
3G0B_C	0.00693842236966	0.8053663357783257	0.0133138831004895	3	3	0.4475321139620912	0.5524678860379089
4JBS_A	0.0104564124686836	0.4083400634947715	0.0370931750792566	4	4	0.2720222609652584	0.7279777390347416
3C45_B	0.007895072757781	0.7922606632024429	0.0125647391185939	3	3	0.0	1.0
5C19_E	0.0139007631112543	0.1398160145658332	0.064963575889908	2	2	0.011269989730564171	0.9887300102694359
6EOP_A	0.006384311010734	0.6203883619646169	0.0246822773765587	4	4	0.29727806787786765	0.7027219321221324
6QZW_B	0.0089751574496526	0.6050844604537455	0.0160582219856566	4	4	0.29727806787786765	0.7027219321221324
7B2M_A	0.0292809005531357	0.4036038081152346	0.0103244826675092	-1	-1	0.009323221005392481	0.0
6KYV_L	0.0132061260490816	0.6575467963292977	0.0051358048547096	-1	-1	0.10130871723113931	0.0
7RC9_B	0.0196028252729479	0.4026275957462859	0.0204377723355742	4	4	0.302001403721734	0.697998596278266
3L4G_B	0.0016121598636239	0.7252848378913258	0.0745098508994681	-1	-1	0.35090806613389935	0.0
8EZB_K	0.0088842209839206	0.3610602015894438	0.0627735967823235	-1	-1	0.01380540267596785	0.0
7R53_A	0.0241080728763376	0.3389684262427082	0.0197076730907748	5	5	0.0320291930227493	0.9679708069772507
4ENZ_A	0.0168803633421573	0.5501809732240217	0.0036496798094789	4	4	0.39278210538619396	0.607217894613806
7TZ7_A	0.0113123261796865	0.523689181396632	0.0197076730907748	4	4	0.27244525627577065	0.7275547437242293
2IIV_B	0.0081041306373941	0.7955846549528702	0.0110700407352846	3	3	0.0	1.0
6MFR_B	0.0077585029861974	0.4218233424778504	0.0620435921263067	4	4	0.3859435934141207	0.6140564065858793
3N57_B	0.0085980963817372	0.4527274711899467	0.040145908618359	4	4	0.1578453780648256	0.8421546219351744
5WOB_g	0.0094189102904639	0.4110885228599991	0.0452556070301213	4	4	0.2720222609652584	0.7279777390347416
7WUB_E	0.0248436985237474	0.4949552641512723	0.0029282444105804	-1	-1	0.001913160425727535	0.0
2YPU_A	0.007910842566144	0.4670941082796775	0.040145908618359	4	4	0.0	1.0
7BAG_B	0.0008034800064782	1.3623122070215203	0.0118171139231386	1	1	0.0	1.0
4GSC_A	0.0071439588962564	0.4641218168470016	0.0562044536492789	4	4	0.0	1.0
1RWQ_B	0.0088650583861281	0.7971354608497445	0.0080290976816657	3	3	0.0	1.0
6C01_B	0.0040173006788629	0.5011225715519116	0.0506138163692111	4	4	0.3916961707050806	0.6083038292949194
7MXG_A	0.0012202596305794	0.5627174162276136	0.1512608079233615	4	4	0.44002448155216556	0.5599755184478344
5F98_G	0.0139212518842051	0.56511903574855	0.0073530278154354	-1	-1	0.03126463844487801	0.0
3G0B_D	0.0081046863054963	0.8039539216285472	0.009579955775703	3	3	0.22897185544443863	0.7710281445555613
2QTB_B	0.0077453469586827	0.7926552090267088	0.0140635813350504	3	3	0.0	1.0
7AYQ_A	0.0165219760266904	0.5583014228919423	0.0036630800678474	4	4	0.3389016152658443	0.6610983847341557
5WOB_A	0.0072610247626244	0.4631456780915927	0.0562044536492789	4	4	0.0	1.0
3BDL_A	0.0019024777395061	0.4976707155600286	0.135987099964115	4	4	0.44002448155216556	0.5599755184478344
7K1N_B	0.0150722759994815	0.6460476686436923	0.002194902533056	4	4	0.40564936023638043	0.5943506397636196
5EMJ_A	0.0013072662697717	0.547607540768073	0.1522290382566056	4	4	0.44002448155216556	0.5599755184478344
3HGZ_A	0.0072548159404083	0.4680822977883175	0.0518248614636667	4	4	0.0	1.0
3O95_C	0.0079316631275912	0.7983699619303939	0.0116786539344329	3	3	0.0	1.0
5MHL_B	0.0113342734714776	0.2937831785848879	0.0644914133791398	5	5	0.0	1.0
8FCM_A	0.0117868219094933	0.2663544257485036	0.0656935549704063	-1	-1	0.056332440881384074	0.0
6TRW_A	0.0070853464630469	0.6095960340144719	0.0246822773765587	4	4	0.29727806787786765	0.7027219321221324
8FCN_E	0.0082844831799954	0.1636517258721118	0.1313861965388669	2	2	0.12816976673970748	0.8718302332602925
5WOB_F	0.0092044744696043	0.3989316460155298	0.0540143931905516	4	4	0.2720222609652584	0.7279777390347416
4L72_A	0.0087700470555809	0.792785980579676	0.0103244826675092	3	3	0.0	1.0
6U7G_A	0.012110994517728	0.6148156192375813	0.009579955775703	4	4	0.29727806787786765	0.7027219321221324
6MQ3_A	0.0067805235689872	0.4624867414399678	0.0627735967823235	4	4	0.0	1.0
4ASI_C	0.0105070983837728	0.7214020098381139	0.0102189826802625	-1	-1	0.23521729346103076	0.0
8FCR_A	0.0132107342206777	0.2254296768229527	0.0613135828266362	2	2	0.060423551402767624	0.9395764485972323
6B1O_B	0.0072497218682398	0.7915838842922303	0.0178305927380209	3	3	0.0	1.0
7WV3_A	0.0157532761671275	0.7036108593240763	0.0	-1	-1	0.05024852103631359	0.0
7LN1_E	0.0082116843216078	0.7600061018720131	0.0153283513243391	3	3	0.7654686423944087	0.2345313576055913
4OVV_A	0.0089850164176165	0.3909361443250626	0.0587327133805999	4	4	0.34175670450663037	0.6582432954933697
6ID0_c	0.0081776399531928	0.4514665013752574	0.0490049264750351	4	4	0.24117356210042665	0.7588264378995734
5WOB_G	0.0095015452294259	0.4111608157561887	0.0481749154992192	4	4	0.2720222609652584	0.7279777390347416
2QOE_B	0.00663381591692	0.7949632858315213	0.0185875182467154	3	3	0.0	1.0
1N1M_A	0.0090202729137094	0.7963066348528336	0.0080944703406706	3	3	0.0	1.0
3HAB_A	0.0070070169338978	0.7978343732258789	0.0163203672213534	3	3	0.14428294720410292	0.855717052795897
4PES_B	0.008886197188369	0.4335385974596006	0.0481749154992192	4	4	0.18679748694115209	0.8132025130588479
3CDZ_A	0.0438801103211926	0.3702459179905237	0.0072992307962134	-1	-1	0.3032048694191853	0.0
5MHL_A	0.0167316945333825	0.3139183163177882	0.0331824489470444	5	5	0.0	1.0
2OQI_B	0.0075212514805681	0.8001118257255087	0.0138687321491499	3	3	0.2450892536123161	0.7549107463876839
2HHA_B	0.0066037092905933	0.7936507490163187	0.0193454927164979	3	3	0.0	1.0
1U8E_A	0.009133786481262	0.8048101377530251	0.0066130905937114	3	3	0.39385694456524906	0.606143055434751
1NU6_A	0.0057497078836463	0.7833112663803085	0.0223883978326699	3	3	0.48324649280179527	0.5167535071982047
7WVE_A	0.011958868290023	0.6862518680086336	0.0080944703406706	4	4	0.44662283928114754	0.5533771607188525
4JH0_B	0.0074334179501701	0.7862756560352295	0.0185875182467154	3	3	0.3576129721117983	0.6423870278882017
3C45_A	0.0069203891144849	0.7949087663162363	0.0182480702564928	3	3	0.0	1.0
5UY8_D	0.0067286836260019	0.7576399133269722	0.0218975903112057	3	3	0.7654686423944087	0.2345313576055913
3H44_B	0.0089120312494361	0.4564974687163822	0.0394160818999413	4	4	0.0	1.0
6MDZ_B	0.006953523186949	0.4097618165704417	0.0905106578984824	4	4	0.40727771959099623	0.5927222804090038
6TE3_A	0.0068553820283641	0.7967189944966225	0.0178305927380209	3	3	0.0	1.0
2G47_A	0.0076879611780446	0.4696397755172574	0.0481749154992192	4	4	0.0	1.0
7M05_C	0.0012861927241178	0.5426948582073138	0.1800174790223048	-1	-1	0.003622193739941444	0.0
3B2D_A	0.0138166367474365	0.4356588132488542	0.0293011937554052	4	4	0.31472220592665395	0.6852777940733461
7DVQ_c	0.005682311806327	0.5546823800454544	0.0308503701641407	4	4	0.21377644620255226	0.7862235537974477
7MDO_B	0.0268333973398691	0.5116053339204749	0.0	-1	-1	0.05779212024131603	0.0
8BH3_T	0.027922840821294	0.4463263076214246	0.0088364585901983	-1	-1	0.040022301420874304	0.0
3SWR_A	0.0103639636377668	0.5346286068024325	0.0211679073923163	4	4	0.22873075280923846	0.7712692471907615
7VPQ_A	0.0131296239412034	0.6144942309318152	0.0087590123987277	4	4	0.29727806787786765	0.7027219321221324
7PG6_A	0.0091670284479508	0.5376715716692826	0.0226277946303061	4	4	0.21377644620255226	0.7862235537974477
6H0G_D	0.0235272458720541	0.5078632667946059	0.0043989330665894	4	4	0.32010725217356434	0.6798927478264356
1W1I_C	0.0088468140997404	0.7986546304303603	0.0094889742856814	3	3	0.0	1.0
4DWK_A	0.0081486186398061	0.4673337933355136	0.0437952703033026	4	4	0.0	1.0
5F9H_A	0.0120440113996968	0.5830778010967596	0.0125647391185939	-1	-1	0.007545848044742625	0.0
6BYZ_A	0.0073973928085647	0.4643527961725683	0.0591240390843355	4	4	0.0	1.0
5XGJ_A	0.0133652585531105	0.4797778152035603	0.0233575447719152	4	4	0.19489907337414197	0.805100926625858
8GHR_A	0.0013117245602982	0.6535042301974391	0.126644897239454	-1	-1	0.29610948630901807	0.0
7T3B_A	0.0044610296569389	0.5314788600755569	0.0372262107185461	4	4	0.26034801107523486	0.7396519889247651
4KR0_A	0.0074492747594182	0.7943533192702725	0.0175180821197378	3	3	0.0	1.0
2OGZ_B	0.0076717288413794	0.7945339384847504	0.0160582219856566	3	3	0.0	1.0
1R9M_D	0.0084352080768605	0.7971084103118974	0.0116786539344329	3	3	0.0	1.0
7MDM_A	0.0116606140407621	0.292135589244916	0.0693428042269768	5	5	0.0	1.0
2OGZ_A	0.0083776494329042	0.8004842696658852	0.0110700407352846	3	3	0.0	1.0
4KRE_A	0.0099658460050939	0.0268686836495369	0.1284670285521387	-1	-1	0.6823967297915816	0.0
5FUR_I	0.0166096977452465	0.1900886571970773	0.0482019055190958	2	2	0.0	1.0
3N57_A	0.0076408133945495	0.4729970328121665	0.0489048903395892	4	4	0.0	1.0
4AH6_B	0.0058938009135648	0.3584700286473714	0.126644897239454	5	5	0.08393101736912788	0.9160689826308721
8DP0_A	0.0154133384276223	0.4698256594755919	0.0218975903112057	4	4	0.19763066775663068	0.8023693322433693
6U7F_A	0.0113113567096717	0.6009279171251916	0.0140635813350504	4	4	0.32115259607658714	0.6788474039234129
1W1I_A	0.0087096815048556	0.7916491121476754	0.013138501865866	3	3	0.0	1.0
6EDS_B	0.0075750626659288	0.4575742011702427	0.0627735967823235	4	4	0.0	1.0
6ERF_A	0.0023990947739755	0.5076933618147772	0.0795901497283129	-1	-1	0.002473083828703281	0.0
5FA5_A	0.0015859045501983	0.5515288250085293	0.130363252467047	4	4	0.44002448155216556	0.5599755184478344
6WKR_C	0.0100121498196966	0.8470799362390834	0.0051094444648316	-1	-1	0.22929530094611286	0.0
6MDZ_A	0.0039832147275091	0.4494492418012445	0.0956206337488771	4	4	0.3080643947320808	0.6919356052679192
7AU2_B	0.0076533328044851	0.4050137538495875	0.0838610257695162	-1	-1	0.049357099594315744	0.0
3OFI_A	0.0067979017157313	0.4756271842353148	0.0598540584701086	4	4	0.0	1.0
7SVO_B	0.0055685305372956	0.6042594101360702	0.0300754907253892	4	4	0.29727806787786765	0.7027219321221324
3HAB_B	0.0069712956317766	0.7927276333785851	0.020104517651075	3	3	0.0	1.0
6ERH_C	0.0082674404822994	0.5434734595329715	0.0262171618622435	4	4	0.21377644620255226	0.7862235537974477
3W3L_C	0.0202047319990117	0.3377636808219068	0.0284671564505767	5	5	0.0	1.0
4GSC_B	0.0077727194648767	0.4548331642102415	0.0613135828266362	4	4	0.0	1.0
4N8E_B	0.0077708871402165	0.7855503747006181	0.0185875182467154	3	3	0.4044826737761991	0.5955173262238008
3CST_A	0.017911540449017	0.1740643038863646	0.0452556070301213	2	2	0.0	1.0
6K1S_A	0.0013962301311121	0.5522007653494596	0.1590527016415781	4	4	0.44002448155216556	0.5599755184478344
5C18_E	0.0117088249893096	0.2827119991587405	0.0744524674147246	5	5	0.08638722556485133	0.9136127744351487
4GQB_A	0.0013011280206714	0.5576473344346073	0.1689422960399142	4	4	0.44002448155216556	0.5599755184478344
5VM9_C	0.0134322548393383	0.1529850433810552	0.0838610257695162	2	2	0.0	1.0
6DDO_A	0.0144309968125758	0.6906287268898025	0.0051358048547096	4	4	0.44662283928114754	0.5533771607188525
5ISM_A	0.0070345494469474	0.7905139122674913	0.0208645945567758	3	3	0.0	1.0
7K1D_A	0.006732519119839	0.4672168102905145	0.067152979131726	4	4	0.0	1.0
2C11_B	0.0108707339985248	0.7418154928874554	0.0110700407352846	3	3	0.7654686423944087	0.2345313576055913
2P8S_B	0.0065013457066295	0.7969577661951666	0.020104517651075	3	3	0.0	1.0
8FCO_F	0.0134881274488107	0.1490070733722817	0.0854012245476465	2	2	0.0	1.0
6XRM_A	0.0197733933708163	0.1537744772901385	0.0437952703033026	2	2	0.0	1.0
3TON_B	0.0038597488546571	0.6220344761006338	0.0308503701641407	4	4	0.29727806787786765	0.7027219321221324
6AS7_A	0.0064291882048948	0.424078689520943	0.0992701436974832	-1	-1	0.17811609154539573	0.0
3LPP_B	0.009295317651846	0.646490633705876	0.0170751996684577	4	4	0.35664822281296427	0.6433517771870357
6TEZ_A	0.0044057673884473	0.7955805939278477	0.0231516400799582	3	3	0.3326390416680833	0.6673609583319168
6KAM_D	0.0008624138718353	0.7173399337433565	0.174957521031396	-1	-1	0.4196456255344487	0.0
8FCP_A	0.0114637290079273	0.2748305376327881	0.0795618367211374	5	5	0.08888106095390791	0.9111189390460921
7M05_A	0.0013164550698963	0.543633547539615	0.2038662972579192	-1	-1	0.2244209925159741	0.0
8FCN_B	0.0098140698854918	0.1598117919635663	0.1240879206199325	2	2	0.11435793528591298	0.885642064714087
8B5R_B	0.0123944065685888	0.8567076316726178	0.0	-1	-1	0.2496863596410543	0.0
6TRX_C	0.0063572019460826	0.6035940273836743	0.0300754907253892	4	4	0.29727806787786765	0.7027219321221324
7RLH_E	0.0133125601993143	0.1692094521537786	0.0810216958060698	2	2	0.0	1.0
5MHO_B	0.0235344819362318	0.2869495568029512	0.0285284596970611	-1	-1	0.15699230530543512	0.0
3LPO_C	0.0074273364024918	0.6308717136779695	0.0254491879579255	4	4	0.29727806787786765	0.7027219321221324
7RZE_A	0.0073906448770915	0.459641900847079	0.0693428042269768	4	4	0.0	1.0
5LS6_D	0.0083393029490412	0.7412259789582916	0.0185875182467154	3	3	0.777026722057993	0.22297327794200705
4J3J_B	0.0078451231374189	0.8056503241916454	0.0140635813350504	3	3	0.438347894319143	0.561652105680857
4ANV_A	0.02032086220516	0.1678087370221602	0.0394160818999413	2	2	0.0	1.0
3H0C_B	0.0074802560242135	0.7877099069873567	0.0204377723355742	3	3	0.0	1.0
5C18_B	0.0095772957511709	0.1927626804795782	0.1167877305104161	-1	-1	0.05100234949330492	0.0
4L1B_A	0.0112997345210525	0.5475081895786269	0.0189780962148271	4	4	0.21377644620255226	0.7862235537974477
7BP8_D	0.0128836740631275	0.3461274346935978	0.0518248614636667	5	5	0.0	1.0
7K1E_B	0.0069087442209858	0.4608104518589179	0.0759120866853579	4	4	0.0	1.0
2G49_A	0.0072859146661917	0.4631857496686554	0.0686128732512552	4	4	0.0	1.0
6V0O_A	0.001418690223537	0.555485363358335	0.1600341228422639	4	4	0.44002448155216556	0.5599755184478344
7OZ7_A	0.0173950909192739	0.5899134538462347	0.0043989330665894	4	4	0.31621203543160603	0.683787964568394
7KKE_A	0.0158574979785047	0.1694793071189629	0.0627735967823235	2	2	0.0	1.0
6X9K_A	0.0075216615325468	0.4006267140180061	0.0978097207620083	4	4	0.3884007056680309	0.611599294331969
3QZ2_A	0.00876961774285	0.4667279815539421	0.0452556070301213	4	4	0.0	1.0
5T4H_A	0.0075937130116999	0.7920241872794933	0.0193454927164979	3	3	0.0	1.0
4CCK_C	0.0010562375059882	0.8238265680168482	0.1093117061739596	0	0	0.23360911092822526	0.7663908890717748
6I33_A	0.0119457590716888	0.6408216512964716	0.0125647391185939	4	4	0.37029192886071777	0.6297080711392823
7RLF_D	0.01221669343394	0.2614058556748757	0.0795618367211374	-1	-1	0.056332440881384074	0.0
3CCC_D	0.0076984326373098	0.8052496909145308	0.0155670635003994	3	3	0.4261739781505151	0.573826021849485
4Q5V_A	0.0091541392948509	0.2312313019627385	0.1189774908598271	-1	-1	0.043935234712497155	0.0
3LPO_A	0.0087731346676133	0.63025920836876	0.0204377723355742	4	4	0.29727806787786765	0.7027219321221324
2G56_B	0.0092621776257281	0.4623593476175782	0.0437952703033026	4	4	0.0	1.0
2RD0_A	0.0165408116966412	0.2651796884059826	0.0482019055190958	-1	-1	0.056332440881384074	0.0
6FXM_A	0.0062379125221402	0.7960505655866247	0.0223883978326699	3	3	0.1589318723111341	0.841068127688866
2I78_D	0.0075234663294609	0.795329540477226	0.0189780962148271	3	3	0.0	1.0
7LQ1_A	0.0118184244165484	0.4587596108907081	0.0343063240734486	4	4	0.21735969800131627	0.7826403019986837
2G49_B	0.0088307414197311	0.4719235198731807	0.0408757514567565	4	4	0.0	1.0
7WUB_B	0.0252834504386535	0.4718254136391532	0.0102189826802625	-1	-1	0.0985574911517391	0.0
6U2J_O	0.0154284990899626	0.3024729045994289	0.0490049264750351	5	5	0.035111080452741805	0.9648889195472582
5WOB_E	0.0086815165283697	0.4229640788489929	0.067152979131726	4	4	0.37509474109792573	0.6249052589020743
7BP9_F	0.0123758266218684	0.3010891701107783	0.0708026304911424	5	5	0.0	1.0
4GSF_A	0.007710902816451	0.4689104040113074	0.0591240390843355	4	4	0.0	1.0
4R09_D	0.0124860948529029	0.3852096809263618	0.0489048903395892	4	4	0.3479480194360447	0.6520519805639553
8FCR_D	0.010681211324215	0.252290625993256	0.1029191881751347	5	5	0.06285959686321231	0.9371404031367877
2JID_A	0.0114171287263268	0.7950663949562208	0.0080290976816657	3	3	0.26774616026701314	0.7322538397329869
6R92_K	0.0204665501376158	0.5790680045807928	0.0021896458253802	-1	-1	0.0036482246888151636	0.0
7K0Y_B	0.0153214423403821	0.630496124515354	0.0072992307962134	4	4	0.29727806787786765	0.7027219321221324
8FCQ_C	0.0090058767964129	0.2551211513147463	0.1211672678968502	-1	-1	0.25029334957216415	0.0
3MDJ_B	0.0135342071071896	0.3767746514502035	0.0450039368925776	4	4	0.3418138547324123	0.6581861452675877
2I78_A	0.0101255344455881	0.8048066774534534	0.0087590123987277	3	3	0.4446965809598717	0.5553034190401283
2XWJ_C	0.0410288326072718	0.4656314231731071	0.0036496798094789	-1	-1	0.116476929390898	0.0
7XE1_A	0.0063893914095988	0.4789291785253291	0.0703125681220877	4	4	0.18819657177316756	0.8118034282268325
3W5O_A	0.0056442078060016	0.4935703830551639	0.0678101173054155	4	4	0.24122851638485088	0.7587714836151491
8EZB_B	0.0103377752837952	0.3832146085110938	0.067152979131726	4	4	0.34175670450663037	0.6582432954933697
3FXI_A	0.0133346633375516	0.5448478735280795	0.0163203672213534	4	4	0.21377644620255226	0.7862235537974477
6YBT_1	0.0219727181463793	0.5862694331178315	0.0	4	4	0.4080265746845077	0.5919734253154922
2QKY_A	0.0081477879681092	0.7942776059457826	0.0178305927380209	3	3	0.0	1.0
5HZW_A	0.00108202806626	0.7366858424980429	0.1620016753257345	-1	-1	0.4196456255344487	0.0
4FWJ_A	0.0080594881674971	0.4896488527014567	0.0466007016362619	4	4	0.3852861306159564	0.6147138693840436
4G1F_C	0.0071124650317054	0.8034602873941099	0.0197076730907748	3	3	0.1767076572683171	0.8232923427316828
5LHD_D	0.0139510484824922	0.494263163315457	0.0240873273423209	4	4	0.3093985979643236	0.6906014020356763
5IUD_D	0.0101865216700362	0.3589680524641426	0.0751822857042021	-1	-1	0.12777715932814263	0.0
1TZN_e	0.0083556689149326	0.7725046360711655	0.0193454927164979	3	3	0.7633833030128886	0.23661669698711144
1WCY_B	0.0077874021945743	0.7904956525568186	0.020104517651075	3	3	0.0	1.0
7AYQ_B	0.017878533622177	0.4256458096497643	0.0269866903238209	4	4	0.3656576890545458	0.6343423109454542
8ASC_A	0.0051932100262485	0.5935891696621672	0.0339626237972179	4	4	0.29858504641163214	0.7014149535883679
5F98_C	0.0154780719049848	0.5128847740684226	0.0189780962148271	4	4	0.2705779192521741	0.7294220807478259
3QBJ_A	0.0092243931337001	0.794922135087339	0.0133138831004895	3	3	0.0	1.0
7Z6O_A	0.0046999175453167	0.569939536642155	0.0355252350918542	4	4	0.37395976067544506	0.6260402393245549
6U23_N	0.0145950252286346	0.3325660030867647	0.0498085626203308	5	5	0.0	1.0
4LTE_B	0.0068216662526184	0.4670290995892291	0.0788321322144196	4	4	0.0	1.0
1X70_A	0.0079759094927048	0.7885952354319374	0.020104517651075	3	3	0.15209393806586805	0.847906061934132
5I04_A	0.0013256787897592	0.6427884307659308	0.1551435751152032	-1	-1	0.29610948630901807	0.0
4IFH_A	0.0072408128516552	0.4669996088364129	0.0737226325244466	4	4	0.0	1.0
5UK8_A	0.0070861507992459	0.5352847434966725	0.0364964556675917	4	4	0.21377644620255226	0.7862235537974477
5FTJ_A	0.0199360053238868	0.1574479700162955	0.0518248614636667	2	2	0.0	1.0
6C02_B	0.0046859891999778	0.5085919366671872	0.066147948899792	4	4	0.3389567813117237	0.6610432186882763
2WC0_A	0.0071809304277256	0.4735878013610359	0.0693428042269768	4	4	0.0	1.0
6I7S_H	0.0033766441006819	0.6168508940772608	0.0347433877716041	4	4	0.29727806787786765	0.7027219321221324
6RLQ_A	0.0016202105267402	0.5588921187704807	0.1464438734176729	4	4	0.44002448155216556	0.5599755184478344
5WOB_C	0.0093371336403175	0.4437669613169977	0.0562044536492789	4	4	0.20844447583076353	0.7915555241692365
7UYF_A	0.0016588060205456	0.5554569322940155	0.1426192247360396	4	4	0.44002448155216556	0.5599755184478344
4KTY_A	0.0168854565290284	0.3092333015840514	0.0442074641360952	5	5	0.023083098882295087	0.9769169011177049
5A9J_A	0.0295025325095013	0.4430811007174589	0.0133138831004895	-1	-1	0.07466720730205227	0.0
7AU2_A	0.0085944603378627	0.4082923206270065	0.0821485875720491	-1	-1	0.007563265813912324	0.0
6H0G_A	0.0267564351513297	0.4962284690897186	0.0073530278154354	4	4	0.415025557793429	0.584974442206571
4QIA_A	0.0091801285075067	0.4665810095882653	0.0481749154992192	4	4	0.0	1.0
6NIT_A	0.0100748022260677	0.3891011463809588	0.0708026304911424	4	4	0.31118382132617883	0.6888161786738212
7SFF_A	0.0105781818572548	0.3792704362961915	0.0708026304911424	4	4	0.40406601410086035	0.5959339858991396
4EZL_A	0.0194912578758581	0.1601204990016556	0.0547444112487871	2	2	0.0	1.0
6GYR_A	0.0085443267716452	0.4384216972407807	0.0703125681220877	4	4	0.3144364773727765	0.6855635226272235
7MLK_A	0.0189659135579712	0.1188448236224258	0.0620435921263067	2	2	0.011269989730564171	0.9887300102694359
5O32_A	0.0351099249962872	0.483387037616943	0.0051094444648316	4	4	0.31438654319778925	0.6856134568022108
7K1F_A	0.0063749562191947	0.463548905727286	0.0948905163147604	4	4	0.0	1.0
5AWC_D	0.0309294086632212	0.3308019765375362	0.0223883978326699	5	5	0.0	1.0
7MX7_A	0.0016582301874297	0.5502060514539739	0.1512608079233615	4	4	0.44002448155216556	0.5599755184478344
6RQJ_B	0.044804317971722	0.3277449940406436	0.0160582219856566	-1	-1	0.106268706519561	0.0
5M7M_A	0.0019287266643822	0.5124887891225329	0.1620016753257345	4	4	0.44002448155216556	0.5599755184478344
6QZW_A	0.007161925682805	0.6108970968730548	0.0308503701641407	4	4	0.29727806787786765	0.7027219321221324
2G54_B	0.0081424653624301	0.4752580776284436	0.0562044536492789	4	4	0.0	1.0
3EGX_B	0.0049156654604695	0.6945925123860939	0.0316268163453545	-1	-1	0.1798589468763342	0.0
7XE2_A	0.0072368177931922	0.4762635134697016	0.0703125681220877	4	4	0.027361175854167783	0.9726388241458322
7TO1_A	0.0193937413492947	0.579829371633662	0.0051358048547096	4	4	0.31621203543160603	0.683787964568394
1TK3_A	0.0092914496483852	0.7952683540120359	0.0140635813350504	3	3	0.048284822556463325	0.9517151774435367
7LN0_E	0.0110472945379973	0.7586484009765659	0.0140635813350504	3	3	0.7654686423944087	0.2345313576055913
4EZJ_A	0.0247927662628121	0.1678717601790153	0.035036511315305	2	2	0.0	1.0
8GHR_B	0.0014455244542102	0.6685796678860589	0.1454848740897429	-1	-1	0.29610948630901807	0.0
2WIN_A	0.0314095429542238	0.5103814106912443	0.0029282444105804	4	4	0.28521331540272704	0.714786684597273
3H44_A	0.0079066894639939	0.4733318266051764	0.0605840753082309	4	4	0.0	1.0
5MHM_A	0.0154084215237844	0.3149061488547749	0.0554699020381697	5	5	0.0	1.0
6LF3_A	0.0140869010652885	0.4025342885877159	0.0386659655318466	4	4	0.3191174564771969	0.6808825435228031
5GVE_A	0.0074928699663764	0.4685270791875754	0.0711493829927376	4	4	0.0	1.0
5W0P_C	0.0088682413080661	1.0727256467899011	0.0036630800678474	-1	-1	0.2537477551208454	0.0
2A0Z_A	0.011634659021577	0.7824636362698313	0.0124087975246982	3	3	0.5938383139423273	0.4061616860576727
3G6J_A	0.0370915206233804	0.4857477300784346	0.0043792969344855	4	4	0.35646400785375304	0.643535992146247
7BP8_A	0.0144136851319352	0.3547200294967241	0.0489048903395892	5	5	0.03670977150698087	0.9632902284930192
7WUB_K	0.0115190129866469	0.2747316426992905	0.1000000345150478	5	5	0.06285959686321231	0.9371404031367877
5DXT_A	0.0174527287942772	0.1168780407329723	0.0715325243705191	2	2	0.011269989730564171	0.9887300102694359
6BF6_B	0.0121942702824387	0.4058307166639569	0.0540143931905516	4	4	0.2720222609652584	0.7279777390347416
8FCL_F	0.0117670396554144	0.1495750824169021	0.129196921332773	2	2	0.05080433485166998	0.94919566514833
4Y3O_B	0.0010179310458836	0.8199634270798517	0.1312966452446498	0	0	0.23360911092822526	0.7663908890717748
2QT9_B	0.0078275928463127	0.7983308835618689	0.0193454927164979	3	3	0.0	1.0
6EOO_C	0.0116661909794764	0.5547336175791826	0.0204377723355742	4	4	0.21377644620255226	0.7862235537974477
3CCC_C	0.0074073540862108	0.8032194025830897	0.0204377723355742	3	3	0.0	1.0
3OPM_D	0.0074254794189779	0.8024408811465924	0.0204377723355742	3	3	0.0	1.0
3K5T_A	0.017173886667099	0.6012139736682351	0.0073530278154354	4	4	0.29727806787786765	0.7027219321221324
6R1U_K	0.0051479688009079	0.5192200985179658	0.0636648718565564	4	4	0.37217563963499856	0.6278243603650014
7RLI_B	0.0122870993390717	0.2775641585193589	0.09197074326617	-1	-1	0.01227533106121985	0.0
4Y33_A	0.0012540462172511	0.8205073187710799	0.112013220624304	0	0	0.23360911092822526	0.7663908890717748
3ZD7_A	0.0304754032003497	0.3250104916799509	0.0240873273423209	5	5	0.0	1.0
7VCX_E	0.0081394555882458	0.4811041685900258	0.0554744316333071	4	4	0.1861119321565357	0.8138880678434643
8G1U_E	0.0018605962968314	0.5459461982918786	0.1322313486573259	4	4	0.44002448155216556	0.5599755184478344
5Y7J_A	0.0073235477916375	0.8040723129874395	0.0208645945567758	3	3	0.007279790197076885	0.9927202098029231
3FBY_A	0.0429823235939821	0.3004176823684582	0.0197076730907748	-1	-1	0.26547742855039314	0.0
5JPM_D	0.0268434997548402	0.3326297067218301	0.0262171618622435	5	5	0.0	1.0
7A3J_B	0.0178539192413114	0.5074867426786052	0.0178305927380209	4	4	0.3607303827720344	0.6392696172279656
3MDJ_A	0.0105965526736254	0.3327174060709781	0.0948905163147604	5	5	0.0	1.0
7SFE_A	0.0098764170732482	0.3884497966167453	0.0795618367211374	4	4	0.2986283847172257	0.7013716152827743
8FCN_F	0.0089767217591909	0.1564760553034004	0.180292096948873	-1	-1	0.2589982029042579	0.0
6MCK_J	0.0271399539781767	0.5374394920924195	0.0014620968756575	4	4	0.3881748494684731	0.6118251505315269
7BP9_C	0.0128616764621838	0.3018928012161082	0.0810216958060698	5	5	0.0	1.0
3FVY_A	0.021005281384192	0.635430390285715	0.0014597092068022	4	4	0.44261904059740687	0.5573809594025931
7SES_A	0.001639975129445	0.551291018578039	0.1629883663299385	4	4	0.44002448155216556	0.5599755184478344
3OPM_A	0.0070923918860738	0.8016029632628413	0.0223883978326699	3	3	0.0	1.0
6V0P_A	0.001880959731474	0.5458555595119784	0.1312966452446498	4	4	0.44002448155216556	0.5599755184478344
4IFH_B	0.0068512141651602	0.468682733288066	0.087591155387261	4	4	0.0	1.0
7K1F_B	0.0071084359215598	0.4650214686470809	0.0905106578984824	4	4	0.0	1.0
8FCP_D	0.0155514881997579	0.2526550054707504	0.0678829313183804	-1	-1	0.17627298684150286	0.0
5WOB_D	0.0081101734621108	0.4428361086097905	0.0817518496585396	4	4	0.38278303126626056	0.6172169687337394
5J68_A	0.0063962016932584	0.4714116479021706	0.0907644454745959	4	4	0.0	1.0
6U2J_P	0.014988865110675	0.3020894267343158	0.0628394789167019	5	5	0.0	1.0
6ZJZ_A	0.0149225774809756	0.3343598277436361	0.0554744316333071	5	5	0.0	1.0
6CHD_A	0.0022727433506249	0.6411320803923046	0.0644914133791398	-1	-1	0.1690539840168339	0.0
3PRZ_A	0.0202607440537331	0.154412945427343	0.0591240390843355	2	2	0.0	1.0
2ONC_A	0.0092498312597671	0.8007008560949306	0.0140635813350504	3	3	0.32524201582136464	0.6747579841786354
2G56_A	0.0085694155672056	0.4717911900382165	0.0576639954602209	4	4	0.0	1.0
4RAL_A	0.0082342255667191	0.4656930940615819	0.0656935549704063	4	4	0.0	1.0
4Z7I_A	0.0104377918274496	0.5583259807797059	0.0239164285917981	4	4	0.21377644620255226	0.7862235537974477
8ASC_K	0.0024965726747775	0.5797749900477918	0.0554699020381697	-1	-1	0.26129824798792356	0.0
8FCL_B	0.0106629160567258	0.1860039776933958	0.1343064253853343	-1	-1	0.004146042137969481	0.0
7BG0_E	0.0128941812463866	0.4099749488935972	0.0506138163692111	4	4	0.2720222609652584	0.7279777390347416
8G1U_A	0.0014767518751276	0.559480579155675	0.21669642268954	-1	-1	0.1607424135543016	0.0
4Y33_B	0.001031174023189	0.8170260728852797	0.1388198251143049	0	0	0.23360911092822526	0.7663908890717748
8FCN_C	0.0090200574053714	0.1545149636137345	0.1934308175551617	-1	-1	0.4273789135668924	0.0
7UHG_D	0.0088426338760778	0.5431787185466801	0.0300754907253892	4	4	0.21377644620255226	0.7862235537974477
6AYG_A	0.0475832069756592	0.4456853588365168	0.0066130905937114	-1	-1	0.12540007069165476	0.0
3TOP_B	0.0052105614164361	0.6213832463779729	0.0355252350918542	4	4	0.29727806787786765	0.7027219321221324
4KTY_B	0.0195677171512999	0.2909547271121512	0.043412095966399	-1	-1	0.10645943598041792	0.0
2WBY_B	0.0092293558068721	0.4572282845652548	0.0620435921263067	4	4	0.0	1.0
8FCL_D	0.0136316807551195	0.2300616739433299	0.0934306979874881	-1	-1	0.1445600774521876	0.0
6EOQ_A	0.0168703082364077	0.5518039309846599	0.0118171139231386	4	4	0.21377644620255226	0.7862235537974477
3HIG_A	0.0135612451210582	0.612420681569068	0.0153283513243391	4	4	0.29727806787786765	0.7027219321221324
4AH6_A	0.006761292999476	0.3648754517694893	0.1600341228422639	-1	-1	0.2707145052491083	0.0
7BAG_A	0.0366473446319332	0.5126906710800042	0.0021896458253802	4	4	0.2512359019978499	0.7487640980021502
5AB2_A	0.0121163676026444	0.5195589787585896	0.0277572859037011	4	4	0.21377644620255226	0.7862235537974477
7Q4P_C	0.0172688999513159	0.4597492354692832	0.0277371931127072	4	4	0.28960214956163016	0.7103978504383698
7Z61_A	0.0245087570484088	0.1922968050913528	0.0357662262619218	2	2	0.0	1.0
7YBU_H	0.0091670038352363	0.4523800200866802	0.0644914133791398	4	4	0.056266471482960136	0.9437335285170398
6U23_P	0.0139688049497309	0.3352710683839277	0.0628394789167019	5	5	0.0	1.0
6C2Y_A	0.0157468454938508	0.3372174501207649	0.0522276825687215	5	5	0.0	1.0
5XGH_A	0.0085497239913553	0.495063206168763	0.049634873047397	4	4	0.41799186793511245	0.5820081320648876
3DPD_A	0.0246978422128303	0.1893479919725733	0.0357662262619218	2	2	0.006430870883811709	0.9935691291161883
4R07_C	0.0149603305620358	0.37624881709002	0.0489048903395892	4	4	0.3418138547324123	0.6581861452675877
4NXO_B	0.01001158333628	0.4606437061195979	0.0554744316333071	4	4	0.0	1.0
3CCB_A	0.0064066508122538	0.7978931420942192	0.0262171618622435	3	3	0.04500853686644358	0.9549914631335564
7PPJ_A	0.0116333186268731	0.5241818943629345	0.0285284596970611	4	4	0.2428754314236875	0.7571245685763125
4PF7_A	0.0075242760337865	0.4421028507558373	0.1029191881751347	4	4	0.22843841990334218	0.7715615800966578
5LHD_B	0.0112610956638754	0.5103933686977402	0.0313867882895628	4	4	0.21377644620255226	0.7862235537974477
7VPQ_C	0.0127889862192192	0.6099522405255249	0.0178305927380209	4	4	0.29727806787786765	0.7027219321221324
8FCM_D	0.011896258643634	0.2475632047086598	0.1124083264714621	-1	-1	0.13777257052325434	0.0
5OO6_D	0.0784290080296616	0.3098332362722393	0.0133138831004895	-1	-1	0.19684355290485953	0.0
3HAC_A	0.0080580222763232	0.7956555233630598	0.0208645945567758	3	3	0.0	1.0
2A5U_A	0.0233405214591627	0.1552714107427335	0.0489048903395892	2	2	0.0	1.0
4FA6_A	0.0217253674508713	0.1563148783761914	0.0554744316333071	2	2	0.0	1.0
3V5W_A	0.0144131254617814	0.3729737259223806	0.0546574059878011	4	4	0.36222535645280257	0.6377746435471974
7M05_E	0.0016473993629176	0.5427256866651641	0.2156166329051094	-1	-1	0.2244209925159741	0.0
3G0G_C	0.0075073725969824	0.7959045435671415	0.0233575447719152	3	3	0.042975542677116736	0.9570244573228832
5ZID_A	0.0063598437078118	0.7796723296812909	0.0306567185378972	3	3	0.6621546111587112	0.33784538884128884
4CCJ_B	0.001358470426846	0.8151094079384478	0.1156354068678819	0	0	0.23360911092822526	0.7663908890717748
5FO9_D	0.0428598597349853	0.4755171492478729	0.0051094444648316	4	4	0.35646400785375304	0.643535992146247
5IXC_B	0.0302860646941943	0.5298210742638005	0.0029282444105804	4	4	0.35401453129783617	0.6459854687021638
4A5S_B	0.0068879156304374	0.7798652021506818	0.0293011937554052	3	3	0.6011198876304951	0.398880112369505
7NFE_C	0.0148334472554089	0.3193623608677225	0.0656935549704063	5	5	0.0	1.0
2WJY_A	0.0056659958889391	0.4963358836901649	0.0855787620207846	4	4	0.35125106051612404	0.648748939483876
7AUA_B	0.013161450887572	0.4045922522238301	0.0554699020381697	4	4	0.2720222609652584	0.7279777390347416
2ONC_C	0.0086356564291956	0.792008898660213	0.0204377723355742	3	3	0.0	1.0
7YSW_A	0.0182857462200736	0.7367042144458036	0.0036630800678474	3	3	0.7654686423944087	0.2345313576055913
5KBY_D	0.0085166545347832	0.7983031174849705	0.0189780962148271	3	3	0.0	1.0
2JG4_B	0.0073942658856966	0.4658679083548286	0.0912409767262552	4	4	0.0	1.0
7BP9_E	0.0135725926006789	0.3007727501267487	0.0824814643431366	5	5	0.0	1.0
7RLF_B	0.0136890523743296	0.2635792575017136	0.0912409767262552	-1	-1	0.01227533106121985	0.0
7U30_A	0.0017747918343384	0.551637179385851	0.1531986327762031	4	4	0.44002448155216556	0.5599755184478344
7BP9_B	0.0133815677318128	0.3026211514553237	0.0832115711346694	5	5	0.0	1.0
1NU8_B	0.010294069460723	0.7943720911391225	0.0155670635003994	3	3	0.07404385163037892	0.925956148369621
4CGY_A	0.0077979029568402	0.4578898952771654	0.0907644454745959	4	4	0.0	1.0
1E8Y_A	0.0212279021480761	0.1741972025223719	0.0547444112487871	2	2	0.0	1.0
5GS0_B	0.0141259356157276	0.6984744367533717	0.0118171139231386	4	4	0.44662283928114754	0.5533771607188525
7RLI_K	0.0129293028430356	0.2643571903821978	0.1007293602259888	5	5	0.06285959686321231	0.9371404031367877
7A3G_B	0.0109774833021308	0.4728043567620046	0.0410335958026029	4	4	0.0	1.0
5IUD_A	0.008750773961316	0.3595149200648205	0.115328498697804	5	5	0.08393101736912788	0.9160689826308721
8OV6_A	0.0242436200080858	0.612784391719943	0.0007298270463003	-1	-1	0.08268848155796499	0.0
6ID1_c	0.0112742402370805	0.4385635912632363	0.0587327133805999	4	4	0.18826177758125073	0.8117382224187493
2J5W_A	0.0181908545202697	0.5516123214765074	0.01094855486171	4	4	0.21377644620255226	0.7862235537974477
3O95_A	0.0071834111486116	0.798632439352375	0.0246822773765587	3	3	0.05250584571812852	0.9474941542818714
1Z68_A	0.0066738502063343	0.8056504679466929	0.0248176303394369	3	3	0.39024380509479123	0.6097561949052088
5C97_A	0.0109874761001842	0.5350654135426468	0.0285284596970611	4	4	0.21377644620255226	0.7862235537974477
4GL2_A	0.0138985366571372	0.6697370776550171	0.0133138831004895	4	4	0.37831873315531417	0.6216812668446858
7RL6_C	0.0117907018979562	0.2539648776224386	0.1160584082911944	-1	-1	0.17955210946013198	0.0
2G54_A	0.0082965429385395	0.465554489500976	0.0715325243705191	4	4	0.0	1.0
2CHZ_A	0.018187617038456	0.1606350066731394	0.0715325243705191	2	2	0.0	1.0
5FTM_B	0.0209154977869793	0.4604222349762225	0.0233575447719152	4	4	0.31108355285819983	0.6889164471418002
5LS6_G	0.0083672829660929	0.7288265593065627	0.0248176303394369	-1	-1	0.16545445839600095	0.0
6U23_H	0.0127497385376766	0.3320683557378399	0.0830039517924496	5	5	0.0	1.0
4PFC_A	0.0072185231801538	0.4426414856456069	0.1145980035061278	4	4	0.3585508153506524	0.6414491846493475
2G63_D	0.0085870873310814	0.7944104551604679	0.0204377723355742	3	3	0.0	1.0
7SH0_A	0.0137522306173839	0.4903085345576765	0.0300754907253892	4	4	0.21377644620255226	0.7862235537974477
7RLH_A	0.0171759568259072	0.1864786216985101	0.0729927817404325	2	2	0.0	1.0
6YO6_B	0.0018796857876773	1.344378146183467	0.0065694124035411	1	1	0.06815060031413804	0.931849399685862
4DTT_B	0.0072193646612393	0.4744573699998754	0.0883205569167895	4	4	0.0	1.0
7WV3_D	0.0157159640704158	0.7052908363551192	0.009579955775703	-1	-1	0.10461298795066841	0.0
2G47_B	0.0086487947181215	0.4653959260893809	0.0693428042269768	4	4	0.0	1.0
2YPU_B	0.007702639600008	0.4725814769162768	0.0781018927757748	4	4	0.1166510013143382	0.8833489986856619
6EA4_A	0.0100350135844374	0.4281946362018298	0.0728270222687499	4	4	0.3080814157179179	0.6919185842820821
2G63_B	0.00964651528435	0.8033480340659398	0.0153283513243391	3	3	0.30161878388279106	0.6983812161172089
4PFC_B	0.0075327839495222	0.4395887949010648	0.1102187159977201	4	4	0.3653440881063419	0.6346559118936581
6UGH_A	0.0019209959080206	0.5521813469165255	0.1350455073952645	4	4	0.44002448155216556	0.5599755184478344
4CCM_A	0.0012411947333612	0.8321687125266252	0.1275719935866512	0	0	0.23360911092822526	0.7663908890717748
6H0F_J	0.0267866307870489	0.4895915482725836	0.0124087975246982	-1	-1	0.023450063665967847	0.0
4CCO_A	0.0011821461657822	0.8201552762174231	0.1369294736439956	0	0	0.23360911092822526	0.7663908890717748
5OAF_A	0.0157363351570002	0.4836141323193428	0.0277371931127072	4	4	0.28432754225393836	0.7156724577460617
3E4A_A	0.0089053095074426	0.4701840637339385	0.0620435921263067	4	4	0.0	1.0
3TL5_A	0.0254394219423434	0.1588302318128849	0.0445251834570807	2	2	0.0	1.0
8HBE_B	0.0185731863260703	0.389533810282906	0.0343063240734486	4	4	0.38812223432829895	0.611877765671701
5MHN_B	0.0193597239530774	0.2757012111460525	0.0538460379061194	-1	-1	0.056332440881384074	0.0
5J67_D	0.0028829931181366	0.4879458845447522	0.1102107751230563	4	4	0.3485297559366982	0.6514702440633018
4R0A_A	0.0180169645317997	0.3246592603309063	0.049634873047397	5	5	0.0	1.0
6KAM_B	0.001422759669209	0.7031324183824517	0.1800174790223048	-1	-1	0.4196456255344487	0.0
7BP9_A	0.0120148026534116	0.3125472573885146	0.1029191881751347	-1	-1	0.05422662536731405	0.0
3E4Z_A	0.008421456692866	0.4710392733908436	0.0678829313183804	4	4	0.0	1.0
6B1O_A	0.0067069653051766	0.7850959301755843	0.0308503701641407	3	3	0.3493868968634302	0.6506131031365697
5MHN_A	0.0211861205251473	0.3059128333326012	0.0394537506304994	5	5	0.0	1.0
5OO6_P	0.0921815144923605	0.3528331409677692	0.009579955775703	-1	-1	0.19684355290485953	0.0
5OO6_A	0.0919989202348404	0.3352409030409183	0.0110700407352846	-1	-1	0.19684355290485953	0.0
5C19_F	0.0140139531075687	0.1352742474453068	0.1226277150743757	-1	-1	0.19258467458993092	0.0
8FCT_C	0.0122031400720462	0.2721224578089583	0.1124083264714621	5	5	0.06285959686321231	0.9371404031367877
5FTK_E	0.0162181370422154	0.3088883900838077	0.0642335893644507	5	5	0.0	1.0
4AH6_C	0.0090898494664283	0.3704119791083782	0.112013220624304	-1	-1	0.08056309585998794	0.0
4PES_A	0.0077421935285433	0.4436576698194595	0.1058397609310897	4	4	0.2294470142351168	0.7705529857648832
7WUB_H	0.0130468973282469	0.273215258091954	0.104379035716063	5	5	0.06285959686321231	0.9371404031367877
4Y3O_A	0.0009219742707479	0.8252019123797272	0.165957360961179	0	0	0.23360911092822526	0.7663908890717748
8FCM_F	0.0121553707989912	0.4337371698750293	0.0576639954602209	4	4	0.18679748694115209	0.8132025130588479
5LHD_C	0.0114150846527518	0.5146892123557241	0.0321168830372178	4	4	0.21377644620255226	0.7862235537974477
7M05_G	0.0017247280989739	0.546521510243334	0.1975523096759199	-1	-1	0.22568590729292914	0.0
4IOF_B	0.0083801080520406	0.4518060751038754	0.0883205569167895	4	4	0.31907132954404605	0.680928670455954
7JL0_A	0.0134997356545187	0.605959964156155	0.0182480702564928	4	4	0.29727806787786765	0.7027219321221324
3R7R_A	0.029135912772396	0.1575857563790819	0.0364964556675917	2	2	0.0	1.0
7K1D_B	0.0063575978344482	0.4620591367476311	0.1197076528051555	4	4	0.0	1.0
4ZG7_A	0.0096846960333014	0.4553493862993343	0.0678101173054155	4	4	0.0	1.0
5FTK_C	0.0138959082453052	0.3139286401451255	0.0824814643431366	5	5	0.08231682908903058	0.9176831709109694
1TKR_A	0.0086968087173521	0.7937359039460904	0.0216257249425573	3	3	0.0	1.0
4A5T_S	0.0211142906455145	0.107217365689982	0.0703125681220877	-1	-1	0.11027860034049013	0.0
4L23_A	0.0082877076443916	0.4857453020789027	0.0642335893644507	4	4	0.23614705436861436	0.7638529456313856
4GB9_A	0.0301252111706338	0.1730916091660685	0.035036511315305	2	2	0.0	1.0
6KAJ_B	0.0013862701196626	0.7091322972381464	0.1986000504091436	-1	-1	0.4196456255344487	0.0
7BP8_C	0.011984973397598	0.3517188295262833	0.087591155387261	5	5	0.00893313243865354	0.9910668675613464
6U2J_H	0.01337426530251	0.2981773352609255	0.0951239129512884	5	5	0.024432022016466298	0.9755679779835337
2OAG_A	0.0082924647636662	0.7995517120576502	0.0208645945567758	3	3	0.0	1.0
2WK3_B	0.0075981764780995	0.4654138703650309	0.0956206337488771	4	4	0.0	1.0
4R09_C	0.0148741145223	0.3869332292240753	0.0547444112487871	4	4	0.34175670450663037	0.6582432954933697
7VCT_C	0.0082900281831374	0.4688798642824986	0.0751822857042021	4	4	0.0	1.0
8FCT_F	0.0142512196090698	0.2246435068984109	0.1014602199307292	2	2	0.08316300312887917	0.9168369968711209
3NZU_A	0.0188041697887117	0.1762793099429601	0.0700727235417066	2	2	0.0	1.0
5MQF_b	0.0156639728406527	0.4172951575060825	0.0394537506304994	4	4	0.3789040779206918	0.6210959220793082
7KIB_A	0.0018942299291459	0.552052239583664	0.1483653765329244	4	4	0.44002448155216556	0.5599755184478344
5TE1_A	0.0209828277724807	0.4214537229805423	0.0293011937554052	4	4	0.4035977512454461	0.5964022487545538
5UKL_A	0.0159540532178203	0.361312582797773	0.0530362982785894	4	4	0.45002863027199347	0.5499713697280065
2OQI_A	0.0074500775242878	0.8006217223837582	0.0246822773765587	3	3	0.08205403635924434	0.9179459636407556
6ERH_D	0.015418663989037	0.2837387749391839	0.0795618367211374	5	5	0.09791027324464152	0.9020897267553585
7S0U_A	0.0019622788747325	0.5508694008234419	0.1407160393125428	4	4	0.44002448155216556	0.5599755184478344
5OOB_A	0.0996680105624991	0.3381149432792567	0.01094855486171	-1	-1	0.19684355290485953	0.0
7EMF_P	0.0095699532638794	0.4796834312958921	0.0546574059878011	4	4	0.10196524846784778	0.8980347515321522
4PF9_A	0.006964313464787	0.4415108067073037	0.1299272862082559	-1	-1	0.06424358305968612	0.0
5ITD_A	0.0088304425427436	0.5488839367116628	0.0321168830372178	4	4	0.21377644620255226	0.7862235537974477
6ID0_C	0.0098465521645305	0.4602019456362588	0.066147948899792	4	4	0.0	1.0
4Y4R_A	0.0012610497200055	0.8500142853172683	0.1294311683533731	0	0	0.23360911092822526	0.7663908890717748
3L4G_P	0.0024964296004465	0.7121671661318394	0.0510948593011042	-1	-1	0.15089312675846517	0.0
7ZSC_C	0.0046873341502616	0.4511257129502907	0.1474036756193304	-1	-1	0.1370736228701827	0.0
7K1E_A	0.0079291135630176	0.4646838890498713	0.0912409767262552	4	4	0.0	1.0
4NXO_A	0.0079436034969056	0.4680921566887136	0.0854012245476465	4	4	0.0	1.0
7S1R_A	0.0019812090261867	0.5466830554138948	0.1416666910534196	4	4	0.44002448155216556	0.5599755184478344
5OQ4_A	0.0173297403751488	0.1684488827015282	0.0854012245476465	2	2	0.0	1.0
2IIV_A	0.009097848010634	0.7964440330837034	0.0193454927164979	3	3	0.0	1.0
6XOT_A	0.0131664615883019	0.3751553111438268	0.0715325243705191	-1	-1	0.01009490586486472	0.0
4G1F_D	0.0082868537123175	0.8191707506831266	0.020104517651075	-1	-1	0.051353815930893526	0.0
1CJY_A	0.0226451952059182	0.5296519205019832	0.0118171139231386	4	4	0.2365039993364633	0.7634960006635367
7RLF_A	0.0144201929689378	0.2548572170384285	0.0970802370411048	5	5	0.06285959686321231	0.9371404031367877
6U2J_G	0.0189040400845903	0.3018079963527882	0.0554699020381697	5	5	0.0	1.0
4JH0_A	0.0067823996800528	0.7897586599824318	0.0308503701641407	3	3	0.04500853686644358	0.9549914631335564
7YBU_A	0.0094822735752718	0.464212950830463	0.066147948899792	4	4	0.0	1.0
4PS8_A	0.01965940910649	0.1636991330564259	0.0722624044746096	2	2	0.0	1.0
3VJL_B	0.0065818359537835	0.7888575362403312	0.0316268163453545	3	3	0.04500853686644358	0.9549914631335564
5MHP_A	0.0058813008325951	0.5378697885767267	0.0636648718565564	4	4	0.21377644620255226	0.7862235537974477
2XWJ_E	0.0420906250668652	0.478554912825093	0.0072992307962134	4	4	0.32957479769065423	0.6704252023093458
5J7T_A	0.0013938072173181	1.0497752135345857	0.0804419460934062	-1	-1	0.48072273088914447	0.0
5OO6_J	0.0897767314551925	0.3506005101588443	0.0118171139231386	-1	-1	0.19684355290485953	0.0
3Q0T_A	0.0074434124172624	0.7898622034805225	0.0293011937554052	3	3	0.04500853686644358	0.9549914631335564
3ZUS_C	0.0097386277047622	0.2758871616216536	0.1541701439062561	-1	-1	0.20422086596422898	0.0
4GU1_A	0.0135929553305818	0.5613561058164658	0.0208645945567758	4	4	0.3938264514829994	0.6061735485170007
8CSG_A	0.0019048010049457	0.554236968610563	0.1522290382566056	4	4	0.44002448155216556	0.5599755184478344
4XX5_A	0.0162533384795982	0.1704619199470389	0.0992701436974832	2	2	0.0	1.0
6H0F_D	0.0252789009514582	0.5343272249822565	0.0080944703406706	4	4	0.2796178853857676	0.7203821146142324
6AUI_C	0.0228317758910793	0.7687178246422744	0.0	3	3	0.768471662831939	0.2315283371680609
2JBU_A	0.0080830683867978	0.4664021877003983	0.0897808278404694	4	4	0.0	1.0
2QKY_C	0.0062728330690568	0.7916191923370974	0.0321168830372178	3	3	0.04500853686644358	0.9549914631335564
7A3F_B	0.0153123710976635	0.5490758996355551	0.0193454927164979	4	4	0.21377644620255226	0.7862235537974477
1R49_A	0.0175251357708011	0.3976902693183807	0.0378787774827127	4	4	0.3817584613598257	0.6182415386401743
5J67_B	0.0050108468616359	0.4904369587785536	0.1102107751230563	4	4	0.24147797799012508	0.758522022009875
7AKK_C	0.038606617844422	0.5013869308989278	0.0066130905937114	4	4	0.2280378973517621	0.7719621026482378
5T4E_A	0.0074767700516846	0.7902193763992932	0.0293011937554052	3	3	0.04500853686644358	0.9549914631335564
6XOW_A	0.0137432106277474	0.3610223260480267	0.0722624044746096	5	5	0.007332405643049416	0.9926675943569506
3L17_A	0.0252003809260166	0.1501848067975043	0.0554744316333071	2	2	0.0	1.0
5NV6_A	0.0061430147607772	0.8114744513815758	0.0293011937554052	3	3	0.6475625258050773	0.35243747419492266
7RZI_A	0.0128086229902711	0.4421997364760274	0.0569339726158755	4	4	0.18679748694115209	0.8132025130588479
3EH2_A	0.0015739812058614	0.7680317860520656	0.1502939397071412	-1	-1	0.44093459529457507	0.0
1NU6_B	0.0090120859459608	0.7842211520932196	0.0239164285917981	3	3	0.48680053810298163	0.5131994618970184
6B1E_A	0.0091336961964495	0.7972972074227652	0.020104517651075	3	3	0.0	1.0
7B2P_A	0.0376091350671872	0.39298681077541	0.0208645945567758	-1	-1	0.1574348506134048	0.0
7R54_A	0.0190596525124643	0.3440663452009549	0.0459850450846748	5	5	0.0	1.0
2RIP_A	0.0069926179875655	0.7882550530177688	0.0316268163453545	3	3	0.04500853686644358	0.9549914631335564
3Q8W_A	0.0112138555002982	0.7959868773828848	0.0163203672213534	3	3	0.24382111992016564	0.7561788800798344
5JTV_C	0.001708433579955	0.6448231207895495	0.1551435751152032	-1	-1	0.29610948630901807	0.0
2XWB_A	0.0405716855659109	0.4804408692938663	0.0080944703406706	4	4	0.26692363846969364	0.7330763615303064
7RLH_D	0.0184051093523624	0.1785151914467229	0.0795618367211374	2	2	0.0	1.0
7RLF_E	0.0147860337953193	0.2526115947156713	0.1014602199307292	5	5	0.06285959686321231	0.9371404031367877
5RW1_A	0.0158169969736743	0.4079905193063403	0.0482019055190958	4	4	0.2720222609652584	0.7279777390347416
5DGY_D	0.0071376071267487	1.0571202728455724	0.0178305927380209	-1	-1	0.04406154387201812	0.0
5IJ8_B	0.0127223518074769	0.7499321840321721	0.0178305927380209	3	3	0.7654686423944087	0.2345313576055913
3SX4_B	0.007958616897939	0.7920931198038861	0.0269866903238209	3	3	0.24676982071949238	0.7532301792805076
2G48_B	0.008050756116941	0.4692151815348919	0.0897808278404694	4	4	0.0	1.0
2BGN_A	0.0100499958832853	0.7915267827314172	0.0204377723355742	3	3	0.0	1.0
8D43_A	0.0175694361629564	0.4454967720803892	0.0328465096023253	4	4	0.35178892856021254	0.6482110714397874
3B2D_B	0.014851311009708	0.4356558524784547	0.0466007016362619	4	4	0.19329822580023667	0.8067017741997633
5OOB_C	0.0944075814279706	0.3635864436613111	0.0110700407352846	-1	-1	0.19684355290485953	0.0
7Q1L_A	0.0097465708779123	0.4633975276115439	0.0703125681220877	4	4	0.0	1.0
8OG4_A	0.009903454879836	0.4016522360875183	0.1030596158455845	-1	-1	0.029380536781371765	0.0
4XVI_A	0.0204270373368514	0.6191678397717245	0.0080944703406706	4	4	0.29727806787786765	0.7027219321221324
3WQH_A	0.0099029844425603	0.7919605742698721	0.0208645945567758	3	3	0.0	1.0
7WUB_L	0.0107594684694137	0.274462068063626	0.1481753808528318	-1	-1	0.20422086596422898	0.0
6WML_C	0.0385438618158795	0.3168205701996675	0.0269866903238209	-1	-1	0.16621505684620866	0.0
3ZVV_A	0.0242053958720576	0.156467385878094	0.0598540584701086	2	2	0.0	1.0
6AHR_B	0.0206550749070763	0.2744431697510323	0.057915183363173	-1	-1	0.056332440881384074	0.0
7WUB_I	0.0106463726462366	0.2650618768540529	0.154744302984489	-1	-1	0.20422086596422898	0.0
3G6J_C	0.0305217232451307	0.507272146566452	0.0103244826675092	4	4	0.23145122656870232	0.7685487734312977
4R09_A	0.0101984864964623	0.4032366203438684	0.1014602199307292	4	4	0.4242564322309562	0.5757435677690438
5FTL_B	0.0118860234316353	0.3501721181088816	0.1029191881751347	5	5	0.0	1.0
4HVB_A	0.0278376435855245	0.1537541225385528	0.0503648629317097	2	2	0.0	1.0
3VJK_A	0.0062398796092306	0.7944625887824304	0.0324038473531247	3	3	0.04500853686644358	0.9549914631335564
4YCU_B	0.0016010651195721	0.6461046419136303	0.191304384351628	-1	-1	0.4444852430179212	0.0
6WML_D	0.0300564585388874	0.3025628958895537	0.0321168830372178	-1	-1	0.19959542894211216	0.0
4ASI_D	0.0110555287486494	0.6982858586357921	0.0226277946303061	-1	-1	0.009483069952734948	0.0
2WC0_B	0.0080280040456153	0.4654313842613545	0.0985396895399577	4	4	0.0	1.0
6XRN_A	0.0176543924624377	0.1601999751122514	0.0970802370411048	2	2	0.0	1.0
6KAJ_C	0.0012828961502974	0.7204206542050824	0.2961211182999497	0	0	0.6474512044214568	0.3525487955785432
4QIA_B	0.007269751107168	0.4648153412071645	0.1175185950756378	4	4	0.0	1.0
5HCE_B	0.0356644498913013	0.3263406779321829	0.0284671564505767	5	5	0.0	1.0
8FCP_E	0.0120484863048213	0.2735731632150902	0.1321168977668245	-1	-1	0.22527181424660803	0.0
4GS8_A	0.0084058337024745	0.4640185881007974	0.0934306979874881	4	4	0.0	1.0
3ZUS_B	0.0094847560574733	0.2691845411971366	0.1810346730489735	-1	-1	0.1869889847480813	0.0
5M6W_A	0.0441966692846102	0.5138915197733831	0.0029282444105804	4	4	0.34096694163038294	0.6590330583696171
2NVU_B	0.0082446677458108	0.6223827273619158	0.0324038473531247	4	4	0.29727806787786765	0.7027219321221324
3E50_A	0.0080449225193823	0.475435927350873	0.087591155387261	4	4	0.0	1.0
1TZN_E	0.0083349909150456	0.7741390853271946	0.0277572859037011	3	3	0.7326886390257838	0.26731136097421615
7MDM_D	0.0283665115218663	0.4397518044479257	0.0223883978326699	-1	-1	0.11952084044951229	0.0
3APF_A	0.0237589291766634	0.1631376079340346	0.0613135828266362	2	2	0.0	1.0
5TEQ_A	0.0240380580199126	0.4664706347169193	0.0223883978326699	4	4	0.3075752899733044	0.6924247100266956
6RQJ_A	0.0022166419751449	0.5975998801757991	0.1102187159977201	-1	-1	0.4255025929360733	0.0
7QO1_A	0.0079974375796332	0.7083495356391913	0.0313867882895628	3	3	0.7910569890763914	0.2089430109236086
3H0C_A	0.0081618435535487	0.8007075954052405	0.0239164285917981	3	3	0.0	1.0
7BP9_D	0.0123368379961867	0.3044536240854811	0.1182478050534847	5	5	0.06440370499219304	0.9355962950078069
4R6A_B	0.0193734570406458	0.294725575298629	0.0620435921263067	5	5	0.0	1.0
7QNG_B	0.0110592967215551	0.4243004975479598	0.0830039517924496	-1	-1	0.03666097432271614	0.0
7RLI_E	0.0142480985380745	0.2921389657346434	0.1029191881751347	5	5	0.024432022016466298	0.9755679779835337
6ZHE_B	0.0208868309162547	0.3562437173049456	0.0378787774827127	-1	-1	0.1689140530994752	0.0
7OR4_B	0.0116214095001646	0.4962958218642864	0.0418251637726221	4	4	0.21377644620255226	0.7862235537974477
7NOZ_A	0.050342416706942	0.4669014728653968	0.0080290976816657	-1	-1	0.1351130125039238	0.0
3C43_B	0.0081524375960751	0.7879366963641758	0.0277572859037011	3	3	0.2479443393932985	0.7520556606067015
6U7E_B	0.011608692295498	0.5015165188105204	0.0379559846242882	4	4	0.21377644620255226	0.7862235537974477
5AB0_A	0.0129808670823809	0.5118429285543686	0.0324038473531247	4	4	0.21377644620255226	0.7862235537974477
2VXO_B	0.0111644531501707	0.381787677596506	0.1030596158455845	-1	-1	0.0494637524886092	0.0
6NIG_A	0.0057832777016168	0.4768324200000932	0.1238719305969746	4	4	0.043772986838775126	0.9562270131612248
5AWC_A	0.0133576863183396	0.339870445822841	0.0934306979874881	5	5	0.0	1.0
4PF9_B	0.0074474903073508	0.4370270751494098	0.1394162299364882	-1	-1	0.08384244706565823	0.0
2HAV_B	0.0107706021404708	0.4384984983667734	0.0804419460934062	4	4	0.4099219706163775	0.5900780293836225
6U2K_B	0.0088246159409932	0.4171593478738187	0.1147276925961973	4	4	0.3585508153506524	0.6414491846493475
3T4A_A	0.0464491434767353	0.5012321450686311	0.0051094444648316	4	4	0.22121693474678997	0.7787830652532101
8FCL_C	0.0124175641709017	0.2017818956074849	0.1474452578505956	2	2	0.13673643437277522	0.8632635656272247
7VCX_B	0.009169578506624	0.4911984765759246	0.0620435921263067	4	4	0.32458838794692313	0.6754116120530769
8OM5_A	0.0248813799805804	0.7363691905392378	0.0007298270463003	-1	-1	0.037739161671773665	0.0
2QKI_A	0.0346910472745571	0.5226053924726304	0.0072992307962134	4	4	0.32178873774441297	0.678211262255587
7RLB_A	0.0147191193339271	0.3223714732075468	0.0897808278404694	5	5	0.0	1.0
5MHO_A	0.0226966508971054	0.2967561463139839	0.0482019055190958	5	5	0.0	1.0
7PWD_A	0.0200853391533884	0.3113076476394347	0.0570987886882312	5	5	0.0	1.0
7Q1L_B	0.0089670028888571	0.4644426088212445	0.0838610257695162	4	4	0.0	1.0
6MCK_E	0.0273490447761459	0.5244240243067535	0.01094855486171	4	4	0.25047910757022673	0.7495208924297733
7RLI_I	0.0159558298199738	0.2801922724950942	0.0912409767262552	-1	-1	0.08288403755177315	0.0
6OCU_A	0.0151230862902822	0.4360543683720936	0.0489048903395892	4	4	0.18679748694115209	0.8132025130588479
3ZUS_A	0.0110378719677595	0.2866366475432655	0.1493289795849364	-1	-1	0.20422086596422898	0.0
4AH6_D	0.0089223995863044	0.3575503234805272	0.1416666910534196	-1	-1	0.09327383935880375	0.0
6BFC_A	0.0080292875610176	0.4712456758503145	0.0956206337488771	4	4	0.0	1.0
5ZEN_A	0.0208910720966936	0.5196826951845382	0.0189780962148271	4	4	0.23764147247566078	0.7623585275243392
5GVC_B	0.006262932768924	0.4815097449333636	0.1192811334068133	4	4	0.31865786430761245	0.6813421356923876
4EL1_B	0.0063127177268644	0.4375378963681253	0.1719421374778409	-1	-1	0.18834301158282934	0.0
8G7M_C	0.0216481829577721	0.7577116633248545	0.0043989330665894	3	3	0.7788738052480305	0.22112619475196946
2I03_D	0.0085243896797434	0.7952289995863915	0.0248176303394369	3	3	0.04500853686644358	0.9549914631335564
6AYG_C	0.048856566236039	0.4284510276098591	0.0140635813350504	-1	-1	0.1329858681833085	0.0
3MJW_A	0.0226811399958769	0.1654541401566851	0.0678829313183804	2	2	0.0	1.0
6NIG_B	0.0053386078145802	0.4683596088626605	0.1407160393125428	4	4	0.13854851011831704	0.861451489881683
7RL6_F	0.0124655903395354	0.2595831759918209	0.1364958521805528	-1	-1	0.21335542760296877	0.0
5C19_B	0.0135866483188677	0.3019179939075942	0.1094894513224573	5	5	0.024432022016466298	0.9755679779835337
2QKY_B	0.0064713183558752	0.7950762564473721	0.0328465096023253	3	3	0.04500853686644358	0.9549914631335564
6WB8_C	0.0304333689420742	0.6237969447479769	0.0	-1	-1	0.00623866255894998	0.0
2CHW_A	0.0273884094245982	0.1753126591641133	0.049634873047397	2	2	0.0	1.0
5Y7H_B	0.0074078802644391	0.7956899317307671	0.0300754907253892	3	3	0.04500853686644358	0.9549914631335564
2CKJ_A	0.0154539748512739	0.4867119459491921	0.0321168830372178	4	4	0.22620371360498565	0.7737962863950143
4DPG_E	0.0022085327671202	0.6387336775600317	0.1075183924599529	-1	-1	0.34211599836716766	0.0
6BFC_a	0.0086132522528584	0.4636657853337467	0.0963501924934129	4	4	0.0	1.0
4ANX_A	0.0232472245840455	0.2188059781504125	0.0591240390843355	2	2	0.0	1.0
6C1S_A	0.0244543684312207	0.1958487340792846	0.0562044536492789	2	2	0.0	1.0
6U23_E	0.013217489985631	0.3376684545352474	0.1004018909031712	5	5	0.0	1.0
4AOF_A	0.0320667480419405	0.2045713770369154	0.0364964556675917	-1	-1	0.18866729884773878	0.0
5MHM_B	0.0187366484158539	0.30937782605828	0.0644914133791398	5	5	0.0	1.0
5RVX_A	0.0151990765413126	0.4085013415550322	0.0595513803978347	4	4	0.2720222609652584	0.7279777390347416
3ZUS_D	0.0109918563833945	0.2661697349286332	0.1620016753257345	-1	-1	0.20422086596422898	0.0
5LHD_A	0.0125357662167936	0.5199565010875109	0.0335766519568103	4	4	0.21377644620255226	0.7862235537974477
6EA4_B	0.0102359114058104	0.4549401691464337	0.0830039517924496	4	4	0.2264039096597545	0.7735960903402455
5HCD_B	0.0368734783547039	0.3286974135137149	0.029197147494578	5	5	0.0	1.0
7MYN_A	0.014270407896112	0.5368427011441503	0.0262773522597838	4	4	0.21377644620255226	0.7862235537974477
5FTL_C	0.0113467947434244	0.3439433733972174	0.1197076528051555	-1	-1	0.04857995576952249	0.0
3BJM_B	0.008891487231738	0.785564868150274	0.0269866903238209	3	3	0.4324258443157772	0.5675741556842229
5UOE_C	0.0074230698335225	0.4705257389642437	0.1145980035061278	4	4	0.0053915108379145905	0.9946084891620854
3U7U_D	0.0222458389962024	0.6704734759774096	0.0066130905937114	-1	-1	0.0016865929232918366	0.0
5XGI_A	0.008989995770421	0.5087268305143995	0.0591240390843355	4	4	0.28329582414224674	0.7167041758577533
7RLH_B	0.0156215556342566	0.1825421853542916	0.1175185950756378	2	2	0.04420424237906218	0.9557957576209378
6B3Q_A	0.0078963754238894	0.4629661569721596	0.1131384481440944	4	4	0.0	1.0
4FJY_A	0.0199983777470179	0.1678500846059397	0.087591155387261	2	2	0.0	1.0
6U23_J	0.0179446648864108	0.3283190835638126	0.0653191051655386	5	5	0.0	1.0
8EMR_A	0.019317371365589	0.4678602870470184	0.0299266744605297	4	4	0.2466035305227648	0.7533964694772352
3W3L_B	0.0165221440439578	0.3273034576090291	0.0773721476212931	5	5	0.0	1.0
5C97_B	0.0116389983926797	0.5795577967995915	0.0277572859037011	-1	-1	0.004607808344880341	0.0
7A3J_A	0.0127526722905958	0.4708522647502312	0.0506138163692111	4	4	0.0	1.0
5EPG_A	0.0090480976274146	0.4623400710559837	0.0912409767262552	4	4	0.0	1.0
2I03_B	0.0080338995621573	0.7958546084876427	0.0277371931127072	3	3	0.04500853686644358	0.9549914631335564
2I78_B	0.0077042154070365	0.7999976521136536	0.0277572859037011	3	3	0.15122466351186126	0.8487753364881387
5K47_D	0.039418669458741	0.5379929241404977	0.0029196362453518	-1	-1	0.10296250819635713	0.0
4PV7_B	0.0070240838922112	0.7963547919670384	0.0316268163453545	3	3	0.04500853686644358	0.9549914631335564
2OLE_A	0.0101959757584563	0.8017236960932399	0.0197076730907748	3	3	0.09548503402766097	0.904514965972339
5DGY_A	0.0097623435504395	1.0543320946803072	0.0103244826675092	-1	-1	0.05303117477235071	0.0
8FCM_B	0.0149481412259398	0.1959618931226324	0.1233570449311542	2	2	0.09551278539062684	0.9044872146093732
3OC0_B	0.007822180931056	0.7881775275008434	0.0308503701641407	3	3	0.04500853686644358	0.9549914631335564
7BP8_F	0.0125330964453592	0.3533174242951391	0.1051091569766122	5	5	0.0	1.0
6IEH_B	0.0153203526295203	0.3059128999156163	0.0970802370411048	5	5	0.05684619315047911	0.9431538068495209
2OLE_B	0.0079196860032041	0.7969089975936371	0.0277572859037011	3	3	0.04500853686644358	0.9549914631335564
6BF6_A	0.0087369221609914	0.4243489318040006	0.1226277150743757	4	4	0.3585508153506524	0.6414491846493475
2G5T_A	0.0083594000280701	0.7970999095223716	0.0262171618622435	3	3	0.04500853686644358	0.9549914631335564
6SY1_A	0.0142749831126207	0.4080608937776521	0.0669784550437508	4	4	0.2720222609652584	0.7279777390347416
6MCK_I	0.0249019624790448	0.5244926755534829	0.0140635813350504	4	4	0.22121693474678997	0.7787830652532101
3CCC_A	0.0081482146230979	0.8047851501335708	0.0254491879579255	3	3	0.32651973902493353	0.6734802609750664
3W3G_B	0.0228269544495329	0.3447873792849432	0.0379559846242882	5	5	0.08432820241032077	0.9156717975896792
6EOS_F	0.0139123519010128	0.490941761020867	0.0355252350918542	4	4	0.21377644620255226	0.7862235537974477
6DDQ_B	0.010750094756982	0.83360373706788	0.0170751996684577	-1	-1	0.011711637942616513	0.0
5J67_A	0.005285987437359	0.476677929495889	0.1378737142433073	4	4	0.13854851011831704	0.861451489881683
7ZNN_A	0.0230658566991676	0.628817259472269	0.0072992307962134	4	4	0.342772945979575	0.657227054020425
7R7T_B	0.0212145130343879	0.6278636277731193	0.0094889742856814	4	4	0.37194618087744963	0.6280538191225504
4DTC_B	0.0076957036761483	0.7965122911808514	0.0293011937554052	3	3	0.04500853686644358	0.9549914631335564
6XRL_A	0.0232883833430554	0.1569580873698674	0.0729927817404325	2	2	0.0	1.0
3ZW3_A	0.0249880706221425	0.1490825405832395	0.067152979131726	2	2	0.0	1.0
7WVF_A	0.012885882434002	0.6790688835807772	0.0218975903112057	4	4	0.37831873315531417	0.6216812668446858
5RW0_A	0.0160586454614642	0.4077850336053126	0.0570987886882312	4	4	0.2720222609652584	0.7279777390347416
4Y33_D	0.0012895050553547	0.8178929000578539	0.174957521031396	0	0	0.23360911092822526	0.7663908890717748
3G0C_C	0.0089441474299447	0.8020583961293261	0.0226277946303061	3	3	0.0	1.0
7VCX_A	0.0087371525139268	0.4939615634548036	0.0744524674147246	4	4	0.24122851638485088	0.7587714836151491
7A3K_B	0.0129151817616488	0.5378767011204252	0.0300754907253892	4	4	0.21377644620255226	0.7862235537974477
3OAW_A	0.0222220267761885	0.1511724682647013	0.0832115711346694	2	2	0.0	1.0
5RVW_A	0.0155695187224064	0.407833092287572	0.0611931441077286	4	4	0.2720222609652584	0.7279777390347416
4EL1_A	0.0062271372351806	0.4446667523826471	0.1830745130370237	-1	-1	0.06426518613299709	0.0
2OAG_B	0.0093334083590568	0.8012637746356	0.0218975903112057	3	3	0.0	1.0
5Y7K_B	0.0067723816878377	0.7925085861204535	0.0347433877716041	3	3	0.04500853686644358	0.9549914631335564
7OI8_5	0.0009504560474903	0.8604785361144518	0.2511419831069601	0	0	0.23360911092822526	0.7663908890717748
8FCM_C	0.0106944092021423	0.2647344910723949	0.1868613861101753	-1	-1	0.2553250899821681	0.0
7YBU_J	0.008655256062504	0.4602015923754151	0.1066236145665033	4	4	0.0	1.0
3L13_A	0.0237802095252838	0.2064949887599458	0.0627735967823235	2	2	0.0	1.0
3E50_B	0.0084943870583327	0.4671998755198543	0.0992701436974832	4	4	0.0	1.0
7QPG_B	0.0041432691123922	0.5255113461903062	0.1057306140816347	4	4	0.4103743792887022	0.5896256207112978
3CTZ_A	0.0049033818764362	0.8600373297551809	0.0316268163453545	-1	-1	0.23076381167813545	0.0
5UOE_B	0.0088455137595778	0.4513581781664242	0.1087585508850761	4	4	0.21382363394107318	0.7861763660589268
8PFI_A	0.0242083099827644	0.3291783280512447	0.0423354827531265	-1	-1	0.011152092424112869	0.0
6Q6Q_A	0.0081820925096184	0.4528757997861994	0.1204382912001629	4	4	0.3580567908360671	0.6419432091639329
5AWC_B	0.019793906823771	0.3470792020733572	0.0547444112487871	5	5	0.0	1.0
8FCO_A	0.013496319369715	0.2393367737850076	0.1372265998230157	-1	-1	0.014437036456989717	0.0
7RLJ_L	0.0179975166734936	0.2089357528025506	0.0970802370411048	2	2	0.08316300312887917	0.9168369968711209
4CHT_A	0.0088994365255025	0.4601633692015319	0.1021721191434639	4	4	0.0	1.0
5FTK_B	0.0166451012603821	0.3009200476216594	0.0897808278404694	5	5	0.0	1.0
7SH0_B	0.0123678763519529	0.6508834228071144	0.0239164285917981	4	4	0.41220259238262125	0.5877974076173788
8FCT_A	0.0143607938074616	0.135942717688185	0.1576640981123374	-1	-1	0.12321418471611492	0.0
4ZG9_A	0.0155676124295337	0.4447017261840312	0.0490049264750351	4	4	0.19329822580023667	0.8067017741997633
7LN3_E	0.0152154024113216	0.7788509165659175	0.0148148020346907	3	3	0.7343148935019469	0.265685106498053
4QZV_C	0.0087800479562383	0.7952103871907612	0.0262171618622435	3	3	0.04500853686644358	0.9549914631335564
3W2T_B	0.0080214160371964	0.7960885020221764	0.0285284596970611	3	3	0.04500853686644358	0.9549914631335564
8FCR_C	0.0118423693572542	0.263300401580337	0.1591234467632725	-1	-1	0.20422086596422898	0.0
5SWG_A	0.0097151472284611	0.5479420617856383	0.035036511315305	4	4	0.21377644620255226	0.7862235537974477
3KWJ_A	0.0081383011980276	0.7938975737917244	0.0293011937554052	3	3	0.04500853686644358	0.9549914631335564
4Z7I_B	0.0098056286179105	0.5639722104757574	0.0331824489470444	4	4	0.21377644620255226	0.7862235537974477
4ZWJ_D	0.0066972376301168	1.0568695546635936	0.0223883978326699	-1	-1	0.04406154387201812	0.0
6V0N_A	0.0021388808869731	0.551076386697029	0.1541701439062561	4	4	0.44002448155216556	0.5599755184478344
6R8Y_K	0.0259695293003504	0.580201772849469	0.0072992307962134	-1	-1	0.04166705074680341	0.0
6FXK_A	0.0090597686325056	0.8034445237924203	0.0226277946303061	3	3	0.0	1.0
7RLI_L	0.0143990170267453	0.2807979529714594	0.1160584082911944	-1	-1	0.006383069264782382	0.0
6NIT_B	0.0101753485803976	0.3841512255986655	0.129196921332773	-1	-1	0.1964889116203476	0.0
5K1V_A	0.0105073366597262	0.5116303632152404	0.0506138163692111	4	4	0.3868460035860309	0.6131539964139692
7QPG_C	0.0037701930153203	0.5260460280476953	0.1093117061739596	4	4	0.4103743792887022	0.5896256207112978
7RLI_C	0.0146252236579443	0.28048151397135	0.115328498697804	5	5	0.06285959686321231	0.9371404031367877
5FTK_F	0.0161790538319188	0.3076487330523574	0.0948905163147604	5	5	0.04728689727867177	0.9527131027213283
6XTX_4	0.0178319511992524	0.4391259410382438	0.0386659655318466	4	4	0.366980390041185	0.633019609958815
5FTJ_B	0.0204467901793527	0.1089607788264674	0.1058397609310897	-1	-1	0.11038994769239902	0.0
6AUD_A	0.0289386270574228	0.1948458889605273	0.0510948593011042	2	2	0.07736424722335	0.92263575277665
6U7C_A	0.016346472392499	0.3521068977078118	0.0736678509011601	5	5	0.046319160587451357	0.9536808394125487
3O9V_A	0.0076550942327712	0.7906531979588729	0.0324038473531247	3	3	0.04500853686644358	0.9549914631335564
5OO6_V	0.0944392593076036	0.3352085518527443	0.0178305927380209	-1	-1	0.19684355290485953	0.0
3APC_A	0.0235964251973774	0.154145481967386	0.0781018927757748	2	2	0.0	1.0
7K7L_A	0.0200915057361324	0.3350700980569095	0.0595513803978347	5	5	0.0	1.0
7JL2_A	0.0133446336882066	0.5954408820702614	0.0248176303394369	4	4	0.32549517389566246	0.6745048261043375
4R08_B	0.0110048729976585	0.3823980221578296	0.1226277150743757	-1	-1	0.13635188676450727	0.0
3PRE_A	0.0232193129789258	0.1595515809848547	0.0788321322144196	2	2	0.0	1.0
4WAF_A	0.0084627297072542	0.5386715024889898	0.053284378152949	4	4	0.21377644620255226	0.7862235537974477
2JG4_A	0.008796453297196	0.4719061356165617	0.0941608854281319	4	4	0.0	1.0
4RPU_A	0.0105978246898371	0.5087981804917807	0.0547444112487871	4	4	0.3430726553911259	0.656927344608874
4ZG4_B	0.0151842455427995	0.3856558922272964	0.0753535367540028	4	4	0.2986283847172257	0.7013716152827743
8FCT_E	0.0146336901321469	0.1699247483428548	0.1467155991324811	-1	-1	0.03566776612899095	0.0
3G0C_D	0.0093009651095334	0.795654359700388	0.0246822773765587	3	3	0.12339728003488423	0.8766027199651157
4M1C_B	0.0096676168539269	0.4583055004562512	0.0985396895399577	4	4	0.0	1.0
2WIN_E	0.0417798668811134	0.4891978095237735	0.0110700407352846	4	4	0.26692363846969364	0.7330763615303064
6U2J_C	0.0239297813872124	0.2940884782226955	0.0554699020381697	5	5	0.06033070893717197	0.939669291062828
5RVZ_A	0.0154492774736544	0.4071355881562363	0.066147948899792	4	4	0.2720222609652584	0.7279777390347416
2XWJ_G	0.0411107179890249	0.504976944584267	0.0094889742856814	4	4	0.22121693474678997	0.7787830652532101
6RUV_G	0.0426668800443989	0.4959709542725928	0.0102189826802625	4	4	0.22121693474678997	0.7787830652532101
5UOE_D	0.0076606616545453	0.4763873858152398	0.1138679867593452	4	4	0.0012872152387671983	0.9987127847612328
5FTL_E	0.0142849050300881	0.3346895130036546	0.1029191881751347	5	5	0.0	1.0
8CVP_B	0.0009318077706769	0.9333715744827072	0.2364619651209765	0	0	0.17691819016373375	1.0
8FCT_B	0.012284761944093	0.2339186809050794	0.1686134791734499	-1	-1	0.21780095314012796	0.0
4EZK_A	0.0261947626603234	0.1583351158722381	0.0664230173941995	2	2	0.0	1.0
5UOE_A	0.0075789109786003	0.4668363755699634	0.129196921332773	4	4	0.0	1.0
5FOA_A	0.0397220303877555	0.5106990760408556	0.0094889742856814	4	4	0.22121693474678997	0.7787830652532101
8OMA_A	0.0255811582955352	0.7470234295670691	0.0029282444105804	3	3	0.7654686423944087	0.2345313576055913
7NUP_B	0.0132383217381894	0.5371454077672546	0.0308503701641407	4	4	0.21377644620255226	0.7862235537974477
6KYV_J	0.0126107637876788	0.6548387551459148	0.0246822773765587	4	4	0.3753439175940747	0.6246560824059253
4E4H_D	0.001353936982037	0.8170053355749325	0.1892361776538369	0	0	0.23360911092822526	0.7663908890717748
5SWT_A	0.0106484908301553	0.5350342777507051	0.0379559846242882	4	4	0.21377644620255226	0.7862235537974477
6U2J_K	0.0192967740751433	0.2963142787710066	0.0770439234728341	5	5	0.0	1.0
4X61_A	0.0022802057301824	0.5422643437414876	0.1512608079233615	4	4	0.44002448155216556	0.5599755184478344
7LN4_E	0.0092577017226997	0.7653439783601486	0.029197147494578	3	3	0.7912683761302982	0.20873162386970168
6X9J_A	0.0112298625263767	0.378162534028688	0.1248171264087285	-1	-1	0.08592354066777211	0.0
6E2Q_A	0.0008941415598964	0.9374444678237794	0.2522855737635558	0	0	0.059366829437092386	1.0
3DBS_A	0.022695287250391	0.1780391985094235	0.0781018927757748	2	2	0.0	1.0
8FCO_E	0.0135316409160235	0.3117181156577086	0.1248171264087285	5	5	0.08343708120444883	0.9165629187955512
7VCX_D	0.0093147595361972	0.4990102562940949	0.0700727235417066	4	4	0.24122851638485088	0.7587714836151491
6U23_I	0.0135316640883989	0.3268001787158607	0.1183672531842279	5	5	0.0	1.0
4FWJ_B	0.0082411034345007	0.4564335043824359	0.1275719935866512	4	4	0.2312754991098621	0.7687245008901379
5Y3R_B	0.0130372868501006	0.4998504219160236	0.0442074641360952	4	4	0.21377644620255226	0.7862235537974477
6EOS_A	0.0144076275008983	0.4889872434215901	0.0370931750792566	4	4	0.21377644620255226	0.7862235537974477
2I78_C	0.0081242693541724	0.7956126154365436	0.0300754907253892	3	3	0.04500853686644358	0.9549914631335564
6ID1_C	0.0147021712426022	0.4412146964839788	0.0620157392898836	4	4	0.2607881448541745	0.7392118551458254
7BPA_D	0.0112985674453294	0.4376787939085588	0.0970802370411048	4	4	0.4175555540678227	0.5824444459321774
6XTY_4	0.0180675877195921	0.3928984010704982	0.0562840313767103	4	4	0.4040702886117318	0.5959297113882682
6U7F_B	0.0127632012677956	0.4728209302706015	0.058394017848627	4	4	0.0	1.0
5J67_C	0.0055345585947459	0.4896560830763962	0.1416666910534196	4	4	0.44002448155216556	0.5599755184478344
5T23_A	0.0236519160955762	0.1741133587772738	0.0751822857042021	2	2	0.0	1.0
7OMF_A	0.0149598116132894	0.4778405549146426	0.0394160818999413	4	4	0.3068541983669054	0.6931458016330946
6U23_M	0.0154467684337166	0.3330849477713385	0.0977563274607895	5	5	0.0	1.0
7VCT_F	0.0090760452891625	0.465264235861532	0.1014602199307292	4	4	0.0	1.0
4PNK_A	0.0183245158363556	0.3296955442366172	0.0736678509011601	5	5	0.0	1.0
7RLH_C	0.0152014103861443	0.1722280708733481	0.1459853115059712	-1	-1	0.002101190534600284	0.0
5HZV_A	0.0010808265164493	0.9190822115577284	0.2188612053200289	0	0	0.218556974535149	0.781443025464851
7W7W_A	0.0159310241247703	1.0217459682163317	0.002194902533056	-1	-1	0.16449317748322262	0.0
4UF0_A	0.0009084261892031	0.904974791759714	0.2779849214617771	0	0	0.15719191226516932	1.0
1FCK_A	0.0080026447763164	0.5442114641651252	0.0587327133805999	4	4	0.21377644620255226	0.7862235537974477
4IOF_A	0.0087652727364543	0.4598697097755593	0.1145980035061278	4	4	0.0	1.0
7VCU_J	0.0106910860438948	0.5332225882568451	0.0430653698396612	4	4	0.21377644620255226	0.7862235537974477
5CU5_B	0.0110567355318006	0.4759095725060304	0.0694769169631865	4	4	0.09488070968004546	0.9051192903199545
3L08_A	0.0239155125037426	0.1927185649815372	0.0708026304911424	2	2	0.030012486102191916	0.9699875138978081
6TD3_G	0.0256591146718657	0.5561231053648733	0.0102189826802625	4	4	0.24453612202084166	0.7554638779791584
8ENC_M	0.0117965647454383	0.4600215130022124	0.0787400536666942	4	4	0.18634932191173711	0.8136506780882629
7VCT_E	0.0082020112081159	0.4691982180551594	0.1131384481440944	4	4	0.0	1.0
2HCK_A	0.0005759513949174	1.0023664371861976	0.2803741353843718	0	0	0.11234620831175036	1.0
8FCQ_B	0.0132169292504128	0.2102400632577885	0.167882611127049	-1	-1	0.08732290552232815	0.0
7AZP_D	0.0183125298703309	0.8616198605760281	0.0043989330665894	-1	-1	0.17044617658971523	0.0
7S1S_A	0.0022417142681909	0.5546907814107445	0.1483653765329244	4	4	0.44002448155216556	0.5599755184478344
7SCJ_B	0.0231610919780473	0.5956617994934813	0.0110700407352846	4	4	0.43097373032625974	0.5690262696737403
4YCU_A	0.0024701440848799	0.6432049056357146	0.0907644454745959	-1	-1	0.29610948630901807	0.0
5FY1_A	0.0010249079981441	0.9022734752619936	0.2615105072902588	0	0	0.01113508856968265	1.0
6GYR_C	0.0054933494806767	0.5158248984142765	0.1201962945629606	-1	-1	0.15840980186187367	0.0
6BNB_B	0.0003765736844807	0.9133299627719365	0.3741224425985541	0	0	0.36760346654878373	0.6323965334512163
7ORC_A	0.0100832488106035	0.4582740139025294	0.1014602199307292	4	4	0.0	1.0
4CCN_A	0.0013752795915539	0.8253368948556064	0.1933801712076466	0	0	0.23360911092822526	0.7663908890717748
5KXA_A	0.0136759169001435	0.4634752601330374	0.0611931441077286	4	4	0.0	1.0
5SWP_A	0.0101311325826377	0.5376452742010535	0.0445251834570807	4	4	0.21377644620255226	0.7862235537974477
5C19_A	0.0150798456619269	0.2242943967898939	0.1372265998230157	2	2	0.08316300312887917	0.9168369968711209
3P2B_A	0.0223461868108735	0.2559168792268422	0.0729927817404325	-1	-1	0.07122272719941641	0.0
7RL6_D	0.0141124744620071	0.2506944655179278	0.1452554889642807	-1	-1	0.20851623265117206	0.0
7RLF_F	0.0127792260922655	0.2595060137135606	0.1671533132598741	-1	-1	0.20422086596422898	0.0
7SFG_A	0.0119800385059961	0.3600467986973515	0.1284670285521387	5	5	0.08393101736912788	0.9160689826308721
1ZIW_A	0.0174267236188069	0.6523918241039918	0.0167881324733683	4	4	0.4358178525871961	0.5641821474128039
7W5A_C	0.0077032640796367	0.4987423704187604	0.1084144223731702	4	4	0.2016156679526614	0.7983843320473386
8EMS_B	0.0322522429933752	0.7148238958705735	0.0007307814170889	-1	-1	0.2328270407849831	0.0
4FOI_B	0.0159443085893047	0.9898726199635142	0.0058391635426686	-1	-1	0.2069525918747222	0.0
6B3Q_a	0.0090420429723271	0.4611326807864229	0.1102187159977201	4	4	0.0	1.0
4CCN_B	0.0015839853143419	0.8147623730541504	0.1541701439062561	0	0	0.23360911092822526	0.7663908890717748
6EOS_C	0.0130532840387303	0.4322252778910141	0.0838610257695162	4	4	0.3756341396150279	0.6243658603849721
5K8D_A	0.0561915855507998	0.3836914910173595	0.0216257249425573	-1	-1	0.2763411661716031	0.0
2G63_A	0.0110927231314424	0.8011564713617583	0.0216257249425573	3	3	0.128574570537116	0.871425429462884
3G0B_A	0.0073752985166694	0.8006489458244137	0.0331824489470444	3	3	0.15220217150289347	0.8477978284971065
7SD0_A	0.018134500998958	0.6588452692965209	0.0155670635003994	4	4	0.39034759074441633	0.6096524092555836
4AY6_B	0.0266409204485915	0.6728112647771047	0.0058736968826307	-1	-1	0.11810980579610608	0.0
7AYR_A	0.0114297675211465	0.5775260231782557	0.0321168830372178	4	4	0.39496401719804686	0.6050359828019531
4G11_A	0.0243570605919048	0.2260602479802668	0.0678829313183804	2	2	0.0	1.0
7BPA_A	0.0120539248266269	0.4362736807698321	0.0956206337488771	4	4	0.42060130698387965	0.5793986930161203
6ATK_C	0.0120990460049114	0.5993054704397593	0.0300754907253892	4	4	0.29727806787786765	0.7027219321221324
7L5X_L	0.0361345124201046	0.5526935666989032	0.0058391635426686	-1	-1	0.09399366733936336	0.0
3R7Q_A	0.0245976152494378	0.157446523775546	0.0817518496585396	2	2	0.0	1.0
6R90_K	0.0245994692178031	0.5588123899188304	0.0118171139231386	4	4	0.27419120395606866	0.7258087960439313
5EDS_A	0.0234525819015525	0.1478750330229853	0.0941608854281319	2	2	0.0	1.0
6LN9_A	0.0173847746422912	1.0130673922101074	0.0014597092068022	-1	-1	0.22604080059546994	0.0
6AUI_D	0.02162034595771	0.7708774591380358	0.0080944703406706	3	3	0.7343148935019469	0.265685106498053
5WYZ_A	0.0199190957590714	0.3368382780076342	0.067152979131726	5	5	0.0	1.0
4P7H_A	0.0063102901852861	1.0978062003000817	0.0246822773765587	-1	-1	0.13372085051575366	0.0
7PG5_A	0.0100122059313178	0.5386271533590368	0.0467149921820611	4	4	0.21377644620255226	0.7862235537974477
2V4L_A	0.0203318823351316	0.2103616075584614	0.0985396895399577	2	2	0.08316300312887917	0.9168369968711209
5JHB_A	0.0302197578899811	0.2347659364290768	0.053284378152949	-1	-1	0.08747162326749375	0.0
7JKQ_D	0.0157198516898453	0.6736820768224528	0.020104517651075	4	4	0.37831873315531417	0.6216812668446858
4DIQ_A	0.0013981084844139	0.8144465620210789	0.228699704072582	0	0	0.23360911092822526	0.7663908890717748
4P8Q_A	0.0107530135329081	0.5349762568752698	0.0458015158382385	4	4	0.21377644620255226	0.7862235537974477
7BP8_E	0.0134691232062664	0.3335995977984452	0.1255468052397776	5	5	0.0	1.0
1E8Z_A	0.0242250521027732	0.1575660216076282	0.0861312290118383	2	2	0.0	1.0
5FTK_D	0.012130931504008	0.3174265743276603	0.1554746625975034	-1	-1	0.15653817398551775	0.0
4WWP_A	0.0209029951043785	0.205014801408431	0.0963501924934129	2	2	0.08316300312887917	0.9168369968711209
3QAQ_A	0.0223385490268716	0.2481572429678181	0.0795618367211374	2	2	0.14012717763954985	0.8598728223604502
4RY3_A	0.0395092679834622	0.5132651612800375	0.0110700407352846	4	4	0.22121693474678997	0.7787830652532101
7YBU_B	0.0089746909030855	0.4662656148813167	0.1102107751230563	4	4	0.0	1.0
4FXG_D	0.0486927598534523	0.3630058799155524	0.0246822773765587	-1	-1	0.16519268331556844	0.0
8FCR_F	0.0139289259560643	0.4187326539102366	0.0846711935183308	4	4	0.4409302922951801	0.5590697077048199
3HGZ_B	0.007664287930715	0.4556293639370917	0.1598543638747036	4	4	0.36801785555176514	0.6319821444482349
5AWB_A	0.0108889347956187	0.3942773910521983	0.1335764730959381	-1	-1	0.13955278281194602	0.0
5AWD_A	0.01658194875911	0.3368983018106699	0.0934306979874881	5	5	0.0	1.0
4RE9_A	0.0081518700256442	0.4653407968989423	0.1299272862082559	4	4	0.08442193260135442	0.9155780673986456
4RPU_B	0.014497080439418	0.5131424132490369	0.035036511315305	4	4	0.21377644620255226	0.7862235537974477
4L3T_A	0.0150882925768225	0.4979101786493911	0.0364964556675917	4	4	0.21377644620255226	0.7862235537974477
4R07_A	0.0135582305601478	0.3876254117277271	0.104379035716063	4	4	0.40045080834868	0.59954919165132
2WIN_C	0.0388819779355834	0.5031386809609933	0.0133138831004895	4	4	0.22121693474678997	0.7787830652532101
5FTL_F	0.0126762381819572	0.3510937199775057	0.1299272862082559	5	5	0.08393101736912788	0.9160689826308721
7TO2_A	0.0149716048453873	0.554686867146308	0.0269866903238209	4	4	0.21377644620255226	0.7862235537974477
7RLJ_K	0.0191237996293434	0.2078044566110194	0.1087585508850761	2	2	0.08316300312887917	0.9168369968711209
6QZH_A	0.0096770450952013	0.8904554316501492	0.0216257249425573	-1	-1	0.19440399744984824	0.0
4J6I_A	0.0272023782172523	0.1677254060631489	0.0708026304911424	2	2	0.0	1.0
8EOJ_B	0.0097166178605805	0.4604757580406489	0.1093117061739596	4	4	0.0	1.0
6HP8_A	0.0093390577710699	0.6131266604650183	0.0355252350918542	4	4	0.29727806787786765	0.7027219321221324
4FHJ_A	0.024122209430142	0.1473762981246011	0.0941608854281319	2	2	0.0	1.0
3V83_D	0.0109291394246089	0.5844662428447569	0.0339626237972179	4	4	0.29727806787786765	0.7027219321221324
7XE3_A	0.0096881859954297	0.4965573727609282	0.0787400536666942	4	4	0.24122851638485088	0.7587714836151491
4R6A_A	0.0169244998195916	0.3256907721482588	0.0985396895399577	5	5	0.0	1.0
7RLG_D	0.0138839580404931	0.3160447745250259	0.132846990547639	-1	-1	0.08212217825722522	0.0
6KAN_C	0.0018786042665286	0.7087910193350889	0.1902692642249119	-1	-1	0.4196456255344487	0.0
4GNK_D	0.0037473566895495	0.5043018318152814	0.1522290382566056	4	4	0.44002448155216556	0.5599755184478344
6D1W_C	0.0337702343544106	0.6909354406123022	0.002194902533056	-1	-1	0.05210707738370694	0.0
3CCC_B	0.0085637187230393	0.8069553256540201	0.0285284596970611	3	3	0.5662159443909903	0.43378405560900973
8EFI_M	0.011410727637195	0.450449258931472	0.0995186297095027	4	4	0.21382363394107318	0.7861763660589268
7RLH_F	0.015626025325449	0.172100231682719	0.1569345612627515	-1	-1	0.2802941749879583	0.0
3SD5_A	0.0294812229405839	0.1530579542480126	0.0708026304911424	2	2	0.0	1.0
5FQD_A	0.0281918839396501	0.6472444499040714	0.0065694124035411	-1	-1	0.21884776702754388	0.0
6U3J_A	0.0147724935965224	0.3945211690854237	0.0916333868263312	4	4	0.3959032638122617	0.6040967361877383
5RVY_A	0.016664546796209	0.4078645662649786	0.0686429373793724	4	4	0.2720222609652584	0.7279777390347416
5FTK_A	0.0135013634649391	0.3092725627287087	0.1437950563327696	-1	-1	0.03292451966516832	0.0
1TKR_B	0.0087142749063468	0.7879992706244647	0.0324038473531247	3	3	0.04500853686644358	0.9549914631335564
6MCK_G	0.024130380746319	0.5290657942036869	0.0193454927164979	4	4	0.22121693474678997	0.7787830652532101
7RLG_A	0.0156734795756028	0.3307306343097402	0.1094894513224573	5	5	0.0	1.0
8OG1_A	0.0117325625321661	0.4194420011460409	0.1129166018001488	4	4	0.3585508153506524	0.6414491846493475
7VCU_F	0.0098638632304056	0.5261968043728541	0.0605840753082309	4	4	0.21377644620255226	0.7862235537974477
7VCU_C	0.0105104653088734	0.5300396095053301	0.0547444112487871	4	4	0.21377644620255226	0.7862235537974477
6NIG_D	0.0084162394201973	0.4673500345007422	0.1247951360850041	4	4	0.0	1.0
4CCK_A	0.0016016739032821	0.8276305842667757	0.1570945564474273	0	0	0.23360911092822526	0.7663908890717748
4BDV_B	0.0555179806987341	0.4092974253628689	0.0208645945567758	-1	-1	0.32928190601375196	0.0
3E4A_B	0.0082242383017368	0.4708438191367771	0.1248171264087285	4	4	0.0	1.0
3Q0T_B	0.0077565604329354	0.7944612674482505	0.0347433877716041	3	3	0.04500853686644358	0.9549914631335564
3QAR_A	0.0264911118482752	0.1801136694327119	0.0722624044746096	2	2	0.0	1.0
7RLI_F	0.0172927085797053	0.2697217860753296	0.1131384481440944	-1	-1	0.021441600339873298	0.0
2OPH_A	0.0078399536705554	0.7910357984709143	0.0355252350918542	3	3	0.08269669894609694	0.9173033010539031
1WCY_A	0.0078928188729864	0.7865375919649447	0.036308661472808	3	3	0.42976623877430126	0.5702337612256988
6XOS_A	0.0148641538730474	0.3752546534994095	0.1021894626484167	4	4	0.41655277189104456	0.5834472281089554
6XR0_M	0.0131561105209424	0.521926410447403	0.0410335958026029	4	4	0.21377644620255226	0.7862235537974477
6FF7_b	0.0139561886184968	0.436203220899488	0.0812944145256238	4	4	0.38416648535579734	0.6158335146442027
5DYH_A	0.0095338543504551	0.4730682350911951	0.1004018909031712	4	4	0.05382733578653011	0.9461726642134699
3OFI_B	0.0076479359610222	0.4691429756556218	0.1474452578505956	4	4	0.13854851011831704	0.861451489881683
7SER_A	0.0023362555856731	0.5477264879917381	0.1580726629625284	4	4	0.44002448155216556	0.5599755184478344
5Z58_C	0.0083826905427207	0.4943365435874961	0.1066236145665033	4	4	0.2016156679526614	0.7983843320473386
5WYX_A	0.0219232870027177	0.3375344752800837	0.0635035960950682	5	5	0.0	1.0
2Z7X_A	0.0079710084031181	0.4774198047830043	0.126644897239454	4	4	0.0	1.0
5OO6_M	0.0995684022213358	0.306288202957561	0.0233575447719152	-1	-1	0.19684355290485953	0.0
4KX8_A	0.0136897626224307	0.6268056873053145	0.0269866903238209	4	4	0.29727806787786765	0.7027219321221324
7RL6_A	0.0142824328017646	0.2647894768292812	0.1532849684174009	-1	-1	0.20422086596422898	0.0
2G5T_B	0.0077084820328898	0.7968738303957519	0.0343063240734486	3	3	0.04500853686644358	0.9549914631335564
7BPA_C	0.0109668562913789	0.4248566512980809	0.1233570449311542	4	4	0.3585508153506524	0.6414491846493475
2CKJ_C	0.0192297217508871	0.5420379114124767	0.0226277946303061	4	4	0.2865333890532239	0.7134666109467761
5WG3_A	0.0223370333821625	0.3500512644613303	0.0595513803978347	5	5	0.03280251833112347	0.9671974816688765
3W3N_B	0.0210408076841376	0.3574393349284229	0.0627735967823235	5	5	0.0	1.0
4DWK_B	0.0076772866456231	0.4727834326634591	0.1408754236341265	4	4	0.13854851011831704	0.861451489881683
5F9H_G	0.0134027905277588	0.5578808462067897	0.0308503701641407	4	4	0.21377644620255226	0.7862235537974477
7RZF_A	0.0074208699985642	0.4576313679581302	0.2007303452197801	-1	-1	0.15464736360535647	0.0
7SR6_A	0.0023258252711683	0.5366662673953874	0.2070484262019805	-1	-1	0.2244209925159741	0.0
5IUD_G	0.0168298686777414	0.4122221435835935	0.0686128732512552	4	4	0.2720222609652584	0.7279777390347416
2NUT_B	0.0087679030855674	0.6973676529779979	0.036308661472808	-1	-1	0.043554945633992224	0.0
3N56_A	0.0077208396130188	0.4790359235635126	0.132846990547639	4	4	0.13253397356802482	0.8674660264319751
6EOO_B	0.0116313934963145	0.5341263699545011	0.0458015158382385	4	4	0.21377644620255226	0.7862235537974477
7RLG_C	0.0152620602325657	0.3249214759601857	0.1218977888030892	5	5	0.0	1.0
6U2W_P	0.0159896441123656	0.3959861755589985	0.0838610257695162	4	4	0.38372102203944647	0.6162789779605535
5MQF_B	0.0175956924410914	0.4121454362896715	0.0636648718565564	4	4	0.2720222609652584	0.7279777390347416
6U2J_M	0.0157173495237434	0.2910495925527115	0.130363252467047	5	5	0.06946254389700703	0.930537456102993
6L6P_C	0.0010965788415787	0.9013744941973472	0.3010444712249329	0	0	0.15719191226516932	1.0
5UOE_E	0.0090108977799696	0.4768385121497394	0.1080291886428159	4	4	0.18112942866810622	0.8188705713318938
6U2J_I	0.0160281969513467	0.2935924811475096	0.1257190999409134	5	5	0.045095857080931265	0.9549041429190688
4WWO_A	0.0246668277114889	0.1538830061971164	0.0956206337488771	2	2	0.0	1.0
3W3K_B	0.0153996336766302	0.3528574132241118	0.1072992501854066	5	5	0.0	1.0
5SX9_A	0.0091252731559264	0.5301375491752411	0.0664230173941995	4	4	0.21377644620255226	0.7862235537974477
3NMS_A	0.0312277615936156	0.5090892524725796	0.0182480702564928	4	4	0.25632998988786404	0.743670010112136
4KXA_A	0.0134350340664453	0.6247441143289773	0.0277572859037011	4	4	0.29727806787786765	0.7027219321221324
5SWO_A	0.0122718538662053	0.5306662781728592	0.0437952703033026	4	4	0.21377644620255226	0.7862235537974477
7BPA_F	0.0116014265189769	0.4317038759268659	0.1138679867593452	4	4	0.3585508153506524	0.6414491846493475
1SEU_A	0.0180811302589606	0.400403559142617	0.0669784550437508	4	4	0.2720222609652584	0.7279777390347416
7RLJ_B	0.0162272657134616	0.2191150271081947	0.1445250397065645	2	2	0.08316300312887917	0.9168369968711209
7ZGK_A	0.0336961394473475	0.4620647108367866	0.0246822773765587	-1	-1	0.17591236639805657	0.0
7RZI_a	0.0077395811962937	0.4547695344414435	0.180292096948873	4	4	0.38487512607330576	0.6151248739266942
3L16_A	0.0257882530807749	0.1676075253582388	0.0839416535012711	2	2	0.0	1.0
5FV3_A	0.0008718799552558	1.00992350256876	0.2827714860152739	0	0	0.11234620831175036	1.0
7PZC_E	0.0435053905718293	0.6287767642664892	0.0	-1	-1	0.1108598932787215	0.0
5KAE_A	0.0234026691875654	0.1759452736812433	0.0956206337488771	2	2	0.0	1.0
3OHM_B	0.0032554787915176	0.5331119738402131	0.1312966452446498	4	4	0.44002448155216556	0.5599755184478344
6TD3_D	0.0219728691282376	0.5520171238784617	0.0185875182467154	4	4	0.24453612202084166	0.7554638779791584
7L1G_A	0.0023305261842527	0.5522577967513826	0.1600341228422639	4	4	0.44002448155216556	0.5599755184478344
4URK_A	0.0221525172849024	0.1759597161510755	0.1036493968305367	2	2	0.0	1.0
7AD7_B	0.0330529199134917	0.2967898195935617	0.0474004981600588	-1	-1	0.17133355427023686	0.0
1R9M_A	0.0075606324554054	0.7981802481226865	0.0355252350918542	3	3	0.1631138178008068	0.8368861821991932
6AUI_B	0.0225263069325464	0.7705748630389639	0.009579955775703	3	3	0.7343148935019469	0.265685106498053
6UX2_A	0.0172974739097068	0.9593952390687076	0.0066130905937114	-1	-1	0.22487031854496958	0.0
6U2J_J	0.0167338794126499	0.3012581543708397	0.1165443926941143	5	5	0.024432022016466298	0.9755679779835337
6H4Z_A	0.0011912476992354	1.0010191948572535	0.2102476226676968	0	0	0.06513115476611307	1.0
7JL2_C	0.014885511682525	0.6080821167868056	0.0262773522597838	4	4	0.29727806787786765	0.7027219321221324
6U23_F	0.0196570447355841	0.3379393473748108	0.0787400536666942	5	5	0.0	1.0
5ZTF_A	0.0203681996034474	0.9552675881248712	0.0029282444105804	-1	-1	0.13357843068559236	0.0
7R52_A	0.0286118794825059	0.3422271485047757	0.0437952703033026	-1	-1	0.06529269211879317	0.0
2WJV_B	0.0050414061600689	0.5333805541034379	0.1257190999409134	-1	-1	0.008886286420350104	0.0
3W3K_A	0.0170836563110422	0.3483441285015781	0.0948905163147604	5	5	0.0	1.0
3CWW_B	0.0078574580856797	0.4715645018238316	0.1437950563327696	4	4	0.13854851011831704	0.861451489881683
4E36_B	0.0117123338526631	0.5013176931670067	0.066147948899792	4	4	0.2512288401432826	0.7487711598567174
6AYE_A	0.0486421865378774	0.5854750089731954	0.0007307814170889	4	4	0.431230052055395	0.568769947944605
7TW3_B	0.0214711062195789	0.8308157308143039	0.0051358048547096	-1	-1	0.07483280103533807	0.0
8CTB_A	0.0023383286785539	0.5466966697749795	0.1709400331101749	4	4	0.44002448155216556	0.5599755184478344
2BJJ_X	0.008700284043978	0.541905142461607	0.0653191051655386	4	4	0.21377644620255226	0.7862235537974477
5FZ0_A	0.0010407339994863	0.9994866325390228	0.2708718721168612	0	0	0.11234620831175036	1.0
4PS3_A	0.0234502780334213	0.1687016349136982	0.1007293602259888	2	2	0.0	1.0
6AYG_B	0.0430562586840479	0.4239219981326377	0.0246822773765587	-1	-1	0.05334077683771604	0.0
3BJU_A	0.002347908910013	0.6362756185448046	0.1294311683533731	-1	-1	0.29610948630901807	0.0
7YAI_A	0.0205528531162403	0.7453169691423807	0.0133138831004895	3	3	0.7654686423944087	0.2345313576055913
6MCK_B	0.0236755203106174	0.528600044287459	0.0216257249425573	4	4	0.22121693474678997	0.7787830652532101
8FCO_D	0.0143405920392048	0.259796584593698	0.1642329010143697	-1	-1	0.20422086596422898	0.0
5J6S_B	0.011325362950361	0.6002834028913444	0.0347433877716041	4	4	0.29727806787786765	0.7027219321221324
2G5P_A	0.0074998373834008	0.7993238141788752	0.0357662262619218	3	3	0.30454036849257954	0.6954596315074204
6RYF_A	0.0105670140834146	0.489168698120873	0.0873018129196776	4	4	0.2417716673962591	0.7582283326037409
4M1C_A	0.0097454468191939	0.463613321770109	0.1167877305104161	4	4	0.0	1.0
7BP8_B	0.0138484289034616	0.3501150252546089	0.129196921332773	5	5	0.08393101736912788	0.9160689826308721
3T8M_A	0.0292422195153708	0.1727749382934151	0.0737226325244466	2	2	0.0	1.0
7RLJ_E	0.0181396914861316	0.2259766256580341	0.1248171264087285	2	2	0.08316300312887917	0.9168369968711209
2OQI_D	0.0105130384059468	0.7959090824779159	0.0277371931127072	3	3	0.04500853686644358	0.9549914631335564
6T3C_A	0.0252498837859851	0.1504253246362595	0.0985396895399577	2	2	0.0	1.0
7YAH_A	0.020319149357205	0.7401033555524672	0.0140635813350504	3	3	0.7654686423944087	0.2345313576055913
4ANU_A	0.0289126449802262	0.2227128918616162	0.067152979131726	2	2	0.0	1.0
4GSF_B	0.0082518629095605	0.4735789306268836	0.1306570452048399	4	4	0.0	1.0
4YKN_A	0.012890337129734	0.666086260963669	0.029197147494578	4	4	0.37831873315531417	0.6216812668446858
2HAU_B	0.0113004628129973	0.4870872912630265	0.0795901497283129	4	4	0.24122851638485088	0.7587714836151491
7RLI_H	0.0183167830109325	0.2962352514130998	0.1087585508850761	5	5	0.024432022016466298	0.9755679779835337
6U7E_A	0.0117419613444512	0.6124609290208817	0.0331824489470444	4	4	0.29727806787786765	0.7027219321221324
6TNZ_A	0.0111077415125232	0.7989253233160039	0.0254491879579255	3	3	0.2792545505131722	0.7207454494868277
3THZ_A	0.0157819603921962	0.9931265282380504	0.0087590123987277	-1	-1	0.2069525918747222	0.0
6KAL_A	0.0017946205851152	0.7161552755614603	0.2791786656300146	0	0	0.5995342085100432	0.40046579148995676
3L5N_A	0.039349032957589	0.5135867156757435	0.0140635813350504	4	4	0.22121693474678997	0.7787830652532101
5FTL_A	0.0138904874499104	0.3290623111373951	0.1452554889642807	-1	-1	0.03595919973002096	0.0
5SXK_A	0.0137578620568787	0.5153339296811942	0.0452556070301213	4	4	0.26515573645518525	0.7348442635448148
3FXI_B	0.0135880822382385	0.5453242109218644	0.0331824489470444	4	4	0.21377644620255226	0.7862235537974477
4F1S_A	0.0265544538660833	0.228400798955613	0.0744524674147246	2	2	0.1326017639649329	0.8673982360350672
8SBC_A	0.0122316591404618	0.5410864342196905	0.0379559846242882	4	4	0.21377644620255226	0.7862235537974477
4XAM_A	0.0284929867184868	0.3812414663465889	0.0370931750792566	-1	-1	0.2346168612103444	0.0
3EQ6_B	0.0010648879276064	1.0348126253712906	0.21669642268954	0	0	0.04094861163793836	0.9590513883620616
6RQX_A	0.0096573852413034	0.4880850118350783	0.0986366013550175	4	4	0.2016156679526614	0.7983843320473386
3F8U_A	0.0063898860173255	0.4796746242282227	0.195462425217044	-1	-1	0.18260638748704733	0.0
7RLJ_H	0.0202419139260194	0.2214548861096227	0.1131384481440944	2	2	0.08316300312887917	0.9168369968711209
6X9I_A	0.0170996921596905	0.3354668125005559	0.1036493968305367	5	5	0.0	1.0
8FCQ_F	0.0167852867483199	0.2240440390225465	0.1452554889642807	2	2	0.08316300312887917	0.9168369968711209
4GUS_A	0.005385108957379	0.505167931509793	0.1620016753257345	4	4	0.44002448155216556	0.5599755184478344
2A74_D	0.0398467279992051	0.5080184503960866	0.0153283513243391	4	4	0.22121693474678997	0.7787830652532101
2FJP_B	0.0085309922564684	0.7958367166372172	0.0331824489470444	3	3	0.04500853686644358	0.9549914631335564
8FCP_F	0.0116110015853421	0.4109968301683873	0.1335764730959381	4	4	0.3585508153506524	0.6414491846493475
6OB0_C	0.0011736042084974	0.9363620572362186	0.2924526973986325	0	0	0.15719191226516932	1.0
6WML_B	0.023209466229596	0.3795720788614813	0.0562044536492789	4	4	0.3418138547324123	0.6581861452675877
3W3L_D	0.0203123834101913	0.3316947780823292	0.0854012245476465	5	5	0.0	1.0
7RLB_F	0.0137661468097707	0.3380064238961486	0.1394162299364882	-1	-1	0.142009948005619	0.0
7QH6_5	0.001120705071894	0.9113494828254456	0.3352827744365987	0	0	0.15719191226516932	1.0
5Z14_A	0.0225555931720695	0.3357174691716345	0.0686128732512552	5	5	0.0	1.0
3THZ_B	0.0168160738564786	0.8197327816545779	0.0125647391185939	-1	-1	0.12000964962398371	0.0
3SX4_A	0.0087313046637647	0.7864911677628867	0.0355252350918542	3	3	0.3760456807949855	0.6239543192050145
4GU0_B	0.0070775503635609	0.5037986921317672	0.1454848740897429	4	4	0.44002448155216556	0.5599755184478344
3G6J_D	0.0020049442754071	1.3455080244493431	0.0163203672213534	1	1	0.0	1.0
4GUU_A	0.0053198466213794	0.5251126741258497	0.1416666910534196	-1	-1	0.030627328351799675	0.0
4CCM_B	0.0016232470758188	0.8190466931904866	0.195462425217044	0	0	0.23360911092822526	0.7663908890717748
7MDO_D	0.0256402469890336	0.4936349688668463	0.0262171618622435	4	4	0.44547702564219815	0.5545229743578018
7VCU_D	0.009032799707184	0.5289683352646932	0.0759120866853579	4	4	0.21377644620255226	0.7862235537974477
6UCA_D	0.0011030584101459	1.0187472870248224	0.2386979447608388	0	0	0.11234620831175036	1.0
7L5X_G	0.0371647373784879	0.5202061190976962	0.0153283513243391	4	4	0.22121693474678997	0.7787830652532101
2XWJ_D	0.0031191612160229	1.336784257347361	0.0036496798094789	1	1	0.020599050990205904	0.9794009490097941
6RUR_A	0.0461358622591868	0.4997895397029573	0.0140635813350504	4	4	0.22121693474678997	0.7787830652532101
8FCL_E	0.0142408175686396	0.2882725598413667	0.1664233584226975	-1	-1	0.19887636666747818	0.0
2XWJ_F	0.0031932458678852	1.3404777335468328	0.0029196362453518	1	1	0.1365000945816144	0.8634999054183856
4JBS_B	0.0115849930424905	0.490000997612024	0.0795901497283129	4	4	0.24122851638485088	0.7587714836151491
6AUI_F	0.0216961349570655	0.7680082971755526	0.0124087975246982	3	3	0.7376243894879295	0.2623756105120705
1TL8_A	0.0223309503914302	0.4214938990694173	0.0482019055190958	-1	-1	0.13633983914336179	0.0
4PS7_A	0.0229113472616434	0.1646258303411152	0.1109484600168524	2	2	0.0	1.0
3CIK_A	0.0217960677734605	0.3374048502151121	0.0736678509011601	5	5	0.0	1.0
3L3O_A	0.0302109467950763	0.5213136090893267	0.0189780962148271	4	4	0.22121693474678997	0.7787830652532101
4FUL_A	0.0267235168526154	0.1769166992068789	0.0861312290118383	2	2	0.0	1.0
6GQ7_A	0.023935428942403	0.1757414019155012	0.1014602199307292	2	2	0.0	1.0
5HDH_A	0.0263319140366684	0.4035070257624358	0.0386857767018733	-1	-1	0.16116084645627632	0.0
4XZ4_A	0.0279415543035692	0.1639521355403305	0.0868612061966194	2	2	0.0	1.0
7VCT_A	0.0082216433735214	0.4582541235842757	0.1715325899205595	4	4	0.3130267948878206	0.6869732051121794
3APD_A	0.0283399910315177	0.1725167131230494	0.0824814643431366	2	2	0.0	1.0
7PZC_B	0.0462426581453251	0.6335194260349801	0.0007307814170889	-1	-1	0.0015866080059525759	0.0
3W3L_A	0.021243008158924	0.3296842698007936	0.0824814643431366	5	5	0.0	1.0
4R7P_C	0.0014109579436287	0.9894200914045156	0.1820538712071167	0	0	0.42203898393614775	0.5779610160638522
2A74_A	0.0480282144817982	0.5023623720482979	0.013138501865866	4	4	0.22121693474678997	0.7787830652532101
6U23_L	0.0180236143439112	0.3303298686546597	0.1030596158455845	5	5	0.0	1.0
3W3J_B	0.0166769774843628	0.3230394026455535	0.1197076528051555	5	5	0.0	1.0
6OB0_A	0.001334987805838	0.941838382430238	0.2488609113434448	0	0	0.03971340451707026	0.9602865954829297
3ENE_A	0.0241575622935603	0.21810229320529	0.0941608854281319	2	2	0.08316300312887917	0.9168369968711209
3PTA_A	0.0185928419572325	0.4719059886188356	0.040145908618359	4	4	0.31249255889314786	0.6875074411068521
2OQI_C	0.0088655090196313	0.7986757171672981	0.0316268163453545	3	3	0.14629983569653504	0.853700164303465
6U3J_B	0.0152386287019752	0.3934579749001996	0.1057306140816347	4	4	0.40118913361433234	0.5988108663856676
5FTJ_E	0.02304020775144	0.11757040701557	0.1233570449311542	-1	-1	0.32811088947286254	0.0
1TK3_B	0.0086553027468208	0.7937177838978339	0.0347433877716041	3	3	0.04500853686644358	0.9549914631335564
4ANW_A	0.0288861726946091	0.2317739932553337	0.0708026304911424	2	2	0.10525945575849965	0.8947405442415004
6D1W_A	0.0350002452811591	0.6939907878017376	0.0051358048547096	-1	-1	0.10023062930984464	0.0
5Z58_c	0.0104763445447724	0.4944923874732908	0.0933759535773626	4	4	0.2016156679526614	0.7983843320473386
6U23_D	0.017378037906632	0.3368005196792282	0.1066236145665033	5	5	0.0	1.0
6BF8_A	0.0109327694701453	0.4282860799492668	0.1401455933451614	4	4	0.3585508153506524	0.6414491846493475
7WV4_B	0.0172827492589388	0.6809633829477899	0.0211679073923163	4	4	0.37831873315531417	0.6216812668446858
6B70_A	0.008383266565569	0.460830535274926	0.1605835282464687	4	4	0.30699361385282586	0.6930063861471741
3EQ6_A	0.0009590161877178	1.0346457754427705	0.2827714860152739	0	0	0.11234620831175036	1.0
2XWB_C	0.0385329470785029	0.4872603351148388	0.020104517651075	-1	-1	0.002870908638824518	0.0
5DXH_D	0.0122988833922044	0.562920380978642	0.0355252350918542	4	4	0.21377644620255226	0.7862235537974477
7JWZ_A	0.0315866855540247	0.1613016555329635	0.0781018927757748	2	2	0.0	1.0
3S2A_A	0.0205515248493663	0.2184450225735756	0.1182478050534847	2	2	0.08316300312887917	0.9168369968711209
6U2J_N	0.0197520498086277	0.2944388127558399	0.1084144223731702	5	5	0.024432022016466298	0.9755679779835337
3L2P_A	0.012716232466457	0.6685749035124968	0.0308503701641407	4	4	0.4111577024256918	0.5888422975743082
7VCU_G	0.0105674176558717	0.5336834166738162	0.0627735967823235	4	4	0.21377644620255226	0.7862235537974477
5JTW_D	0.0388475279288026	0.3738571128744692	0.0331824489470444	-1	-1	0.14803634419098335	0.0
5Z14_B	0.0247294543103457	0.3162191193595054	0.0693428042269768	5	5	0.0	1.0
3QJZ_A	0.0343877899767645	0.2065948524461103	0.0642335893644507	2	2	0.13566367432330106	0.8643363256766989
6SKJ_B	0.0003575154391628	1.11551935483707	0.3110048638365361	0	0	0.3925279043235695	1.0
5G55_A	0.0231414516755186	0.1637389530534408	0.1131384481440944	2	2	0.0	1.0
4UHX_A	0.0102590305551943	0.4542660216307408	0.1321168977668245	4	4	0.36592838494776236	0.6340716150522376
1RRJ_A	0.0181410289966275	0.3932748420346237	0.0795901497283129	4	4	0.33319472950463835	0.6668052704953616
7WV4_D	0.0171652203021491	0.6775811163830949	0.0218975903112057	4	4	0.37831873315531417	0.6216812668446858
3PFF_A	0.0305744012933271	0.4440772240217685	0.0308503701641407	-1	-1	0.0447876818585207	0.0
6EOS_B	0.0183774158935255	0.6262990636435967	0.0216257249425573	4	4	0.3971588058552254	0.6028411941447746
3J2Q_A	0.0340727645351482	0.3638577366731018	0.036308661472808	-1	-1	0.14295732171696646	0.0
4DIQ_B	0.0017478836256102	0.8187958924338189	0.1709400331101749	0	0	0.23360911092822526	0.7663908890717748
6FF7_B	0.0127261365093054	0.46057647563777	0.1004018909031712	4	4	0.0	1.0
1AD5_A	0.0012252695933671	1.0021562115561855	0.263837584109343	0	0	0.11234620831175036	1.0
7R53_B	0.0227391173661206	0.362451757204694	0.064963575889908	-1	-1	0.01380540267596785	0.0
7SCH_B	0.0133631622108674	0.5652465280466125	0.0335766519568103	4	4	0.21377644620255226	0.7862235537974477
3THX_A	0.0178569571910326	0.9856248853901244	0.0073530278154354	-1	-1	0.2069525918747222	0.0
2ICF_A	0.0355315312407366	0.5220499984937284	0.0170751996684577	4	4	0.2783766655748063	0.7216233344251937
6HTS_F	0.0080484896812935	0.4981617000080706	0.130363252467047	-1	-1	0.020118092700100416	0.0
7ABH_E	0.0236075076056305	0.7246425619707437	0.0124087975246982	3	3	0.7853482659807881	0.21465173401921198
5ZAD_B	0.0217017189592949	0.4639035235490173	0.0364964556675917	4	4	0.42922165184145794	0.5707783481585421
6XTY_6	0.0140339020934109	0.486437185528188	0.0636648718565564	4	4	0.3747179252291219	0.625282074770878
8OM9_B	0.0303773466277802	0.7698043288713806	0.0058736968826307	3	3	0.780299761166842	0.21970023883315806
5FZM_A	0.0012474812403993	1.0114264510541522	0.2353475510302616	0	0	0.11234620831175036	1.0
5FZ3_A	0.0011355243212399	1.0034393498582903	0.2900187997113126	0	0	0.11234620831175036	1.0
5JPM_A	0.0379004966992794	0.3211617536587483	0.043412095966399	-1	-1	0.12976922734538085	0.0
4CCJ_C	0.0016970471120851	0.8124158712499177	0.20598582464205	0	0	0.23360911092822526	0.7663908890717748
6XTY_2	0.0192161152218406	0.4483421040019078	0.0562044536492789	4	4	0.4106141218823778	0.5893858781176222
8FCR_B	0.0168038987067144	0.2132054246435182	0.1598543638747036	2	2	0.08316300312887917	0.9168369968711209
5AWA_A	0.0178305624028031	0.3177809181396213	0.115328498697804	5	5	0.0	1.0
8FCP_B	0.017124881967261	0.2846091535222091	0.1350368477183117	-1	-1	0.1126607443016505	0.0
6NIH_B	0.0058489223311221	0.5174440119852732	0.1580726629625284	4	4	0.44002448155216556	0.5599755184478344
5FTJ_D	0.018706631843345	0.1101259703852415	0.1766417582796202	-1	-1	0.41468121947197956	0.0
4DLO_A	0.0004098876022035	1.0800485918166376	0.3591273018422825	0	0	0.3427227731763224	1.0
4R09_B	0.0112558376315885	0.3880239101653661	0.1737222297762717	-1	-1	0.08199121576113033	0.0
3F8U_C	0.0062942886229743	0.5240684521378242	0.1483653765329244	4	4	0.44002448155216556	0.5599755184478344
6DV2_H	0.03797241929465	0.6545888595381129	0.0058391635426686	-1	-1	0.1758318954708295	0.0
7RLJ_C	0.0177434237899703	0.2565000901424454	0.1372265998230157	-1	-1	0.2445057889067412	0.0
7MQO_F	0.0223553850981217	0.5123114120733666	0.0285284596970611	4	4	0.32105541169271357	0.6789445883072864
4F9O_B	0.0172889882483894	0.9884060007937971	0.0087590123987277	-1	-1	0.2069525918747222	0.0
1T8I_A	0.0194750853029352	0.3909425326075457	0.0761978850555316	4	4	0.2986283847172257	0.7013716152827743
2CHX_A	0.023911705340524	0.1912281247606125	0.1065687372842305	2	2	0.08316300312887917	0.9168369968711209
7RLI_G	0.0132568664096592	0.2522888722598159	0.2846709125492781	-1	-1	0.6105896166503147	0.0
8S91_E	0.0469502830446143	0.5206170619596773	0.0118171139231386	4	4	0.2968396905372258	0.7031603094627742
7VCX_C	0.0100329151146652	0.47946097902876	0.1109484600168524	4	4	0.21900494928268502	0.780995050717315
7OPN_B	0.0106731694380433	0.4524298900215135	0.1343064253853343	-1	-1	0.0068659625474276	0.0
7RL6_E	0.0151066958046906	0.2280120786828828	0.2160584073592968	-1	-1	0.3754796423969056	0.0
4X60_A	0.0036141216709332	0.5444686444734157	0.1331679050161578	4	4	0.44002448155216556	0.5599755184478344
6SOF_A	0.0207933246491164	0.8693890723036776	0.0073530278154354	-1	-1	0.028707839180233268	0.0
5HCC_B	0.0339502894900886	0.3121801863730158	0.0540143931905516	-1	-1	0.17133355427023686	0.0
7VCT_B	0.0092913563612565	0.4716496129864738	0.1284670285521387	4	4	0.0	1.0
7K1J_C	0.0278531379844812	0.2316378261963607	0.080292034788115	2	2	0.08518836905408526	0.9148116309459148
3ML8_A	0.0211602992085274	0.1558974549712844	0.1394162299364882	-1	-1	0.0474504426983698	0.0
4HLE_A	0.0183451858448212	0.1885664624429021	0.1496348281350508	2	2	0.12461022327970539	0.8753897767202946
7R7U_E	0.0408692177039973	0.6086213440446989	0.0065694124035411	-1	-1	0.14892672334010232	0.0
4DLO_B	0.0010150250225261	1.0641593412378252	0.269694356039371	0	0	0.11234620831175036	1.0
6U2J_D	0.0206342700815419	0.2906815543467749	0.1102107751230563	5	5	0.03828087220055997	0.96171912779944
3WQH_B	0.0090284997570578	0.7930545695760846	0.0347433877716041	3	3	0.08642340969907839	0.9135765903009216
7VCU_K	0.0102583796690458	0.5227867659433227	0.0788321322144196	4	4	0.21377644620255226	0.7862235537974477
3THX_B	0.0206848323563585	0.8187974173435053	0.009579955775703	-1	-1	0.17333599592371182	0.0
7RLB_D	0.0181610603192081	0.3501005620768003	0.1014602199307292	5	5	0.0	1.0
5EMM_A	0.003392571123352	0.5427353969565109	0.1378737142433073	4	4	0.44002448155216556	0.5599755184478344
4Y33_C	0.0016902143895322	0.8218612747886986	0.2145389596830651	0	0	0.23360911092822526	0.7663908890717748
5WG4_A	0.0232529906816417	0.3481753732634622	0.0703125681220877	5	5	0.0	1.0
6D1S_D	0.0010968046409747	0.8305397877743284	0.4226379172608761	0	0	0.5740626070162274	0.42593739298377264
5A3T_A	0.0012715973928602	1.013700005604835	0.233123499179328	0	0	0.11234620831175036	1.0
4FHK_A	0.0243151697791289	0.1436827617789473	0.1197076528051555	2	2	0.05080433485166998	0.94919566514833
5JPM_E	0.0030716196579734	0.5163028985087903	0.2138685038049816	-1	-1	0.13698314324029656	0.0
4WXX_B	0.0200706082642989	0.993827528017493	0.0058391635426686	-1	-1	0.2069525918747222	0.0
7NUP_C	0.0124572775963235	0.5947079309277277	0.0355252350918542	4	4	0.29727806787786765	0.7027219321221324
6U23_B	0.0241918472027454	0.3261975557670958	0.0761978850555316	5	5	0.0	1.0
7RLF_C	0.015811305116914	0.2470001887450996	0.1810217204120046	-1	-1	0.04209490617280496	0.0
7LN2_E	0.0099541472630917	0.7902641128297644	0.0335766519568103	3	3	0.2532961225482128	0.7467038774517872
5ZQF_A	0.0179545230831873	0.5182999132749178	0.0335766519568103	4	4	0.21377644620255226	0.7862235537974477
7ZGJ_A	0.0372102646270937	0.3152397420511637	0.0482019055190958	-1	-1	0.04228273569134925	0.0
6AUI_A	0.0210280554978448	0.7717518336546274	0.0153283513243391	3	3	0.7343148935019469	0.265685106498053
7JPO_C	0.060505701023338	0.5886557552293507	0.0021896458253802	-1	-1	0.18446165955428412	0.0
6NFJ_D	0.0315780760808108	0.7495100604465926	0.0066130905937114	3	3	0.7858492892697586	0.21415071073024142
6B70_a	0.0084041356094042	0.4598502126046704	0.1839413400929257	4	4	0.39477650305736917	0.6052234969426308
5SXJ_A	0.0127408963168461	0.5254630322216656	0.058394017848627	4	4	0.21377644620255226	0.7862235537974477
4QBZ_A	0.020845899570138	0.3448348570007947	0.0868612061966194	5	5	0.0	1.0
6U23_A	0.0183522674085515	0.3266322676448802	0.1129166018001488	5	5	0.0	1.0
4BGM_A	0.0012628364907844	0.900552044179697	0.3457760617909846	0	0	0.013486102038337895	1.0
8EFH_A	0.0140039986364165	0.4460002040392031	0.0986366013550175	4	4	0.2696336902940319	0.7303663097059682
5O32_E	0.041746505680914	0.4958440318615935	0.0189780962148271	4	4	0.22121693474678997	0.7787830652532101
6VXK_D	0.031405110435139	0.3332683339484177	0.0522276825687215	-1	-1	0.13802089715864013	0.0
6KYA_A	0.0223143187821963	0.3394068028411598	0.0795618367211374	5	5	0.0	1.0
7OP0_B	0.0427086276353972	0.2505296598317729	0.0503648629317097	-1	-1	0.1246228502104438	0.0
3TJP_A	0.0265613986558629	0.1544740785181016	0.1080291886428159	2	2	0.0	1.0
5FZE_A	0.0012693849549423	1.0136383247934029	0.2431944905478436	0	0	0.11234620831175036	1.0
6I35_B	0.0151846973054479	0.6417544693750199	0.0277572859037011	4	4	0.42127507568580635	0.5787249243141936
4RI8_A	0.0448677456417726	0.5928014848110981	0.0058391635426686	4	4	0.431230052055395	0.568769947944605
7W59_c	0.0075677514669802	0.5014295994001826	0.1502939397071412	4	4	0.44002448155216556	0.5599755184478344
4CCJ_D	0.0017084917587952	0.8226888908984819	0.2070484262019805	0	0	0.23360911092822526	0.7663908890717748
3PS6_A	0.0261791224751676	0.1508666634417135	0.1109484600168524	2	2	0.0	1.0
4RI8_B	0.0434030339291642	0.5883790957339583	0.0065694124035411	4	4	0.431230052055395	0.568769947944605
8DEY_A	0.0007737974356596	1.0538867771354783	0.357779958722014	0	0	0.06907920072038942	1.0
4QC0_A	0.0128934326050694	0.3451281002995874	0.1795617993215252	-1	-1	0.17315115780227938	0.0
7L5W_C	0.0338691626267878	0.5542535750779393	0.0125647391185939	4	4	0.31304055198229874	0.6869594480177013
2HAU_A	0.0107488158897331	0.4934149222164309	0.1012863867690643	4	4	0.2016156679526614	0.7983843320473386
5FZ7_A	0.0012927515554044	1.00652205593861	0.2580348221637403	0	0	0.11234620831175036	1.0
6D1W_D	0.0357050467599084	0.6943665610187744	0.0066130905937114	-1	-1	0.07926954610604138	0.0
5AZ5_D	0.0214189545242781	0.3704295263680104	0.0773721476212931	-1	-1	0.1005119940070478	0.0
7JL3_A	0.0150544262894879	0.5262087921562724	0.0430653698396612	4	4	0.21377644620255226	0.7862235537974477
7A3I_A	0.0139829661024289	0.5049401106007454	0.0603716916996117	4	4	0.27624702419733627	0.7237529758026637
7RLJ_J	0.0183410555133196	0.2098539531772982	0.1510950327523956	2	2	0.08316300312887917	0.9168369968711209
4DK5_A	0.0251089650620967	0.1467853368027204	0.1175185950756378	2	2	0.049939367367476305	0.9500606326325237
6U7G_B	0.0128808333841971	0.4763279685116957	0.0890514862251048	4	4	0.12237051358134746	0.8776294864186526
7RZF_a	0.0084363968363058	0.4575804538344879	0.2058391935492916	-1	-1	0.27872284590965307	0.0
7VCU_A	0.0093261298542391	0.5290962083887241	0.0854012245476465	4	4	0.2687632941420005	0.7312367058579995
7KID_A	0.0024781322680768	0.5526698963759984	0.1610169286715808	4	4	0.44002448155216556	0.5599755184478344
7PZC_G	0.0462801311375767	0.6349888254474897	0.0036496798094789	-1	-1	0.24891965835476657	0.0
8FCR_E	0.0130778914490116	0.3594926626956327	0.1620432324870817	-1	-1	0.11212564377941833	0.0
6SK3_B	0.000593810774455	1.119863630819262	0.3288072437535689	0	0	0.14876165786144246	1.0
4XAM_B	0.0272568772166334	0.3824197756559856	0.0522276825687215	-1	-1	0.017840981434439733	0.0
5WYX_B	0.0180158084847463	0.385996166411421	0.0956206337488771	4	4	0.41153704018744425	0.5884629598125558
7K1K_C	0.0299596976951519	0.3067738083117929	0.064963575889908	-1	-1	0.0015292104696835163	0.0
6TNY_A	0.0097067155996421	0.8027342033694758	0.0313867882895628	3	3	0.37952336093542216	0.6204766390645778
6BN7_B	0.0009286281829427	1.0857505819886375	0.2961211182999497	0	0	0.04456662151986031	1.0
7KLV_B	0.0136047181826337	0.9276663239648724	0.0185875182467154	-1	-1	0.21221669320557307	0.0
2WJV_A	0.007960410241783	0.5051994537839154	0.135987099964115	4	4	0.44002448155216556	0.5599755184478344
4E4H_C	0.0016721367436756	0.8221078718198693	0.2500000328268428	0	0	0.23360911092822526	0.7663908890717748
6BF9_A	0.0099629938974013	0.4304355652502126	0.1810217204120046	-1	-1	0.07109184033251638	0.0
6NIG_C	0.0087811949804121	0.4668666624753584	0.1580726629625284	4	4	0.30699361385282586	0.6930063861471741
3HI7_A	0.0129769601821287	0.6082468713748108	0.035036511315305	4	4	0.29727806787786765	0.7027219321221324
7W59_C	0.0077982857517377	0.5015672144630464	0.1474036756193304	4	4	0.44002448155216556	0.5599755184478344
7VCU_H	0.0102164814255238	0.5280609230944671	0.080292034788115	4	4	0.25932992126136384	0.7406700787386361
5ZAD_A	0.01721590219313	0.4762221856430108	0.0554744316333071	4	4	0.10990203906204309	0.8900979609379569
8B5R_C	0.0184749980801171	0.8443665160353027	0.0124087975246982	-1	-1	0.011711637942616513	0.0
5M6W_G	0.0432429012703128	0.502790441260127	0.0182480702564928	4	4	0.22121693474678997	0.7787830652532101
5MRI_A	0.0351034121471255	0.7144870085098723	0.0072992307962134	3	3	0.7692942316012089	0.23070576839879098
7RLJ_I	0.0217096499912725	0.2150221113941854	0.1262769574199462	2	2	0.08316300312887917	0.9168369968711209
5FTM_A	0.0118445758074942	0.4214569268246015	0.1496348281350508	-1	-1	0.03638147195306528	0.0
2Z7X_B	0.0038475472109182	0.5303951651923831	0.1739505991341376	-1	-1	0.11095513203678631	0.0
3ZPO_B	0.0014068142659418	0.9197697769119582	0.3072519291281601	0	0	0.15719191226516932	1.0
2WIN_G	0.0375057300128515	0.4957031493532744	0.0223883978326699	4	4	0.33209662766319015	0.6679033723368099
4KZC_A	0.0313359019458097	0.1323663317862465	0.1007293602259888	-1	-1	0.193380225132677	0.0
4UHW_A	0.0106954803876768	0.4432794179135843	0.1532849684174009	-1	-1	0.10636798977710511	0.0
6R8Z_K	0.0257174358243792	0.5327361354167641	0.0231516400799582	4	4	0.23229676506735394	0.767703234932646
6SK8_A	0.0007459497695649	1.1163628271632628	0.3313898699160018	0	0	0.23637561350433955	1.0
2GK6_A	0.0093300902920123	0.8671131886473771	0.0300754907253892	-1	-1	0.15915443556198763	0.0
5JPM_B	0.002479277524815	0.5384523973354005	0.2299271697608262	-1	-1	0.2244209925159741	0.0
5VHH_U	0.0683726094816273	0.5502116023340472	0.0043989330665894	-1	-1	0.3315251238109026	0.0
6U2J_F	0.0223758338640915	0.2915823329242041	0.1084144223731702	5	5	0.024432022016466298	0.9755679779835337
7TV9_A	0.0345329260098697	0.5066445639429082	0.0223883978326699	4	4	0.22121693474678997	0.7787830652532101
7K7Z_A	0.021802913655218	0.3513554714551945	0.0855787620207846	5	5	0.0	1.0
5Z15_A	0.0248336607208602	0.3356666159748463	0.0744524674147246	5	5	0.0	1.0
7W5A_c	0.0087830263633686	0.4999097112293289	0.1285009290470284	4	4	0.44002448155216556	0.5599755184478344
5SXF_A	0.0128881800631634	0.5321963194887278	0.0576639954602209	4	4	0.21377644620255226	0.7862235537974477
7B92_A	0.0171265859515151	0.5154156380544571	0.0378787774827127	4	4	0.21377644620255226	0.7862235537974477
6D1S_F	0.0007959529307223	0.8311548761509393	0.5188471359099591	0	0	0.5740626070162274	0.42593739298377264
6EIN_A	0.0014631826558403	0.996432441546798	0.2375791549009314	0	0	0.11234620831175036	1.0
5FTJ_C	0.022663677960097	0.1144226371799504	0.1503652472933854	-1	-1	0.20725634441234056	0.0
7B9C_A	0.0169604231494905	0.4735336645863176	0.0605840753082309	4	4	0.14384367951636515	0.8561563204836349
7BPB_D	0.0134590655103222	0.459585925029167	0.1080291886428159	4	4	0.0	1.0
4R08_A	0.0150859211239292	0.3773403525033884	0.1343064253853343	-1	-1	0.13733098819588682	0.0
6BWY_A	0.0002713181372456	1.056146431964398	0.4226379172608761	0	0	0.031189238799543585	0.9688107612004564
6XTY_5	0.0176940797844703	0.6805621135868868	0.0239164285917981	4	4	0.37831873315531417	0.6216812668446858
4KX9_A	0.0132877707107163	0.627925577194082	0.0339626237972179	4	4	0.29727806787786765	0.7027219321221324
2Z63_A	0.0119785327956723	0.4492043006992524	0.1331679050161578	-1	-1	0.0008985150643174845	0.0
4R07_B	0.0139576376669556	0.3766285599727179	0.1503652472933854	-1	-1	0.1448177852318252	0.0
7OPN_A	0.0098902413716239	0.4672116433052243	0.1408754236341265	4	4	0.13854851011831704	0.861451489881683
6CE9_A	0.0217690238179267	0.3999506923854796	0.0711493829927376	4	4	0.2986283847172257	0.7013716152827743
3NZS_A	0.0259270372266636	0.1600912239805987	0.1160584082911944	2	2	0.0	1.0
6KYV_D	0.0134015976997997	0.640227431019178	0.0331824489470444	4	4	0.4402442618266609	0.5597557381733391
4CCK_D	0.0018010611067364	0.8132538307356452	0.2264999022338196	0	0	0.23360911092822526	0.7663908890717748
5FTM_E	0.014214723348596	0.4117254925436992	0.1262769574199462	4	4	0.3585508153506524	0.6414491846493475
7VCX_F	0.0110160532918805	0.4858469619072942	0.1102187159977201	4	4	0.2016156679526614	0.7983843320473386
7MDO_E	0.0261889691641448	0.4771509866113064	0.0316268163453545	4	4	0.44658432925262453	0.5534156707473755
5SX8_A	0.011037460323792	0.5332696475849104	0.0715325243705191	4	4	0.21377644620255226	0.7862235537974477
3L54_A	0.0214570103806428	0.1885237218509499	0.1379556468436567	2	2	0.10025355587616491	0.8997464441238351
4GU0_A	0.0075375438405092	0.5089734823077499	0.156118378599569	4	4	0.44002448155216556	0.5599755184478344
7RLJ_F	0.0227774863307095	0.2105898411899143	0.1233570449311542	2	2	0.08316300312887917	0.9168369968711209
6SJZ_A	0.0007416292361278	1.1238132015065478	0.3185757809955751	0	0	0.15350747917781232	1.0
7RLI_D	0.0140205391344396	0.2807643269940896	0.2729922112186087	-1	-1	0.5992746155262618	0.0
7Z28_A	0.011830724354015	0.6614333344407919	0.036308661472808	-1	-1	0.14012834972268268	0.0
6SY1_B	0.0151739192672578	0.4126930113272259	0.1156354068678819	4	4	0.3585508153506524	0.6414491846493475
1K4T_A	0.0183782066396235	0.3954850203077585	0.095999985496791	4	4	0.3884007056680309	0.611599294331969
7RLB_C	0.0178320821749786	0.3063474055255725	0.1379556468436567	-1	-1	0.06269624133243318	0.0
1H6K_B	0.1271688376719777	0.4100257959844208	0.0208645945567758	-1	-1	0.5435793169407412	0.0
5FZ9_A	0.0014009958676849	1.0060493114251323	0.2650048429897604	0	0	0.11234620831175036	1.0
7B0I_A	0.0176724626412613	0.5037166271770339	0.0442074641360952	4	4	0.21377644620255226	0.7862235537974477
8FCP_C	0.0143341642116151	0.4196846794915819	0.1204382912001629	4	4	0.3585508153506524	0.6414491846493475
6U2J_B	0.0203500657031316	0.3003655359813219	0.1220310023871187	5	5	0.06946254389700703	0.930537456102993
2I03_A	0.0094832421262395	0.8022786897794572	0.0331824489470444	3	3	0.20658423125997422	0.7934157687400258
7ZGU_D	0.0453003028960056	0.764851362481925	0.0014620968756575	-1	-1	0.18826629928302727	0.0
7S1Q_A	0.0025887324064807	0.5518915177594985	0.1541701439062561	4	4	0.44002448155216556	0.5599755184478344
5FWI_C	0.0024032226413042	0.96360194467609	0.0770439234728341	-1	-1	0.5021452675583223	0.0
5G2N_A	0.0290164351118527	0.1663094363709176	0.1065687372842305	2	2	0.0	1.0
7RLJ_G	0.017418706929877	0.2161567343427647	0.1868613861101753	-1	-1	0.28613006145639797	0.0
7L5W_G	0.0338441427749724	0.5378185161826399	0.0182480702564928	4	4	0.364521697902644	0.635478302097356
8FCM_E	0.0151184654390601	0.3079338291672629	0.1978104464160233	-1	-1	0.058256103722844545	0.0
6I02_A	0.0087883080120685	0.8046626903240507	0.0355252350918542	3	3	0.4051130968261497	0.5948869031738503
6BN9_B	0.0010089950988842	1.0853303019911178	0.3185757809955751	0	0	0.05772904450545003	1.0
2WII_B	0.0013191006313873	1.3063440621050413	0.0503648629317097	-1	-1	0.13155157660154926	0.0
4CDG_A	0.0174892198623778	0.5275282903134849	0.0355252350918542	4	4	0.21377644620255226	0.7862235537974477
5C9Z_A	0.0026955413031359	0.5440739455793153	0.1620016753257345	4	4	0.44002448155216556	0.5599755184478344
5O35_A	0.0382030801144044	0.4564461966355281	0.0300754907253892	-1	-1	0.2101072368256928	0.0
6T3B_A	0.0284627623612345	0.171277175370998	0.1072992501854066	2	2	0.0	1.0
7NYA_B	0.0005509021796114	1.1326080611164784	0.3262346865359695	0	0	0.0	1.0
7AKK_A	0.0085706487695177	1.285949812789176	0.0043989330665894	1	1	0.0723049456591899	0.9276950543408101
8FCQ_E	0.0147709291980918	0.3275309506494946	0.1854010292112409	-1	-1	0.10295413769250714	0.0
7A3F_A	0.018890835133168	0.4595732208970531	0.0653191051655386	4	4	0.2803677978340489	0.7196322021659511
7OWP_A	0.0007916070724513	1.1198051403030531	0.3405089234511451	0	0	0.0	1.0
3SE6_B	0.0120143346845953	0.5008943610107768	0.0942490624608394	4	4	0.35125106051612404	0.648748939483876
3Q8W_B	0.0088103437281401	0.8005355298245407	0.036308661472808	3	3	0.22742218401938658	0.7725778159806134
6BF7_A	0.011391563621133	0.4249947606979206	0.1693425742554353	-1	-1	0.15606583565551002	0.0
5FTM_C	0.0128366749530533	0.4221397608772596	0.1467155991324811	4	4	0.3708389736013993	0.6291610263986007
2VZE_B	0.0012735757858014	1.0419435540288595	0.2720522999082921	0	0	0.11234620831175036	1.0
5FZI_A	0.0012757981850184	1.0115337046615254	0.3122607377373141	0	0	0.11331580283305531	0.8866841971669447
2OAG_D	0.0102242743745198	0.8004714731830953	0.0328465096023253	3	3	0.22742218401938658	0.7725778159806134
6GYR_D	0.008150286087477	0.5098163474642754	0.1397672661338691	4	4	0.44002448155216556	0.5599755184478344
4ZWJ_A	0.0093390571917863	1.0591581948920543	0.0239164285917981	-1	-1	0.04406154387201812	0.0
7RLJ_D	0.0179050721616399	0.2364036702767052	0.1715325899205595	-1	-1	0.22942822677764735	0.0
7XUM_A	0.0196346631571178	0.9419836609544668	0.0102189826802625	-1	-1	0.2069525918747222	0.0
6I35_C	0.0128757550090832	0.6453196185758607	0.0355252350918542	-1	-1	0.036715255778833715	0.0
5HMP_B	0.0165345638793284	0.3629598761352835	0.130363252467047	-1	-1	0.05189540874269038	0.0
6AYG_D	0.0491446086447436	0.4423365043140274	0.0269866903238209	-1	-1	0.026409555000747542	0.0
4CCO_B	0.0019951306371794	0.8145296855932956	0.1620016753257345	0	0	0.23360911092822526	0.7663908890717748
7MDO_A	0.0249995298229089	0.4888509330961809	0.0324038473531247	4	4	0.34826256809835343	0.6517374319016466
4GUT_A	0.0070852353343632	0.5233026103238045	0.1649659290338356	4	4	0.44002448155216556	0.5599755184478344
7OWM_A	0.0005014921646093	1.1210848378061848	0.3880447721603595	0	0	0.0	1.0
6XT9_A	0.0191726417841426	1.012272863698678	0.0080290976816657	-1	-1	0.2069525918747222	0.0
5WG5_A	0.0235989937680793	0.3489196082379843	0.0838610257695162	5	5	0.00893313243865354	0.9910668675613464
7BPA_B	0.0107445672316383	0.463838391344724	0.1467155991324811	4	4	0.1817935637048643	0.8182064362951357
4MK0_A	0.0198024164562864	0.3497663556960472	0.1093117061739596	5	5	0.0	1.0
8OG4_B	0.0152420293899232	0.4100450718898435	0.1247951360850041	4	4	0.3585508153506524	0.6414491846493475
7B91_A	0.0184049177430472	0.5031806608339038	0.0445251834570807	4	4	0.21377644620255226	0.7862235537974477
5O9T_B	0.0006015263690281	1.1259813171515791	0.3618292472191193	0	0	0.0	1.0
4BHF_A	0.0014932179981899	0.8986860681356142	0.3339826043159981	0	0	0.15719191226516932	1.0
7TNX_A	0.0157524586793144	0.5536477884542608	0.0343063240734486	4	4	0.21377644620255226	0.7862235537974477
5WJ9_A	0.0412905534983977	0.5095707170783029	0.020104517651075	4	4	0.22121693474678997	0.7787830652532101
5IZ5_A	0.0122363375808438	0.465596822270597	0.1211132731614654	4	4	0.0	1.0
7A3K_A	0.0132027725997893	0.532712364508701	0.0611931441077286	4	4	0.21377644620255226	0.7862235537974477
7ZWH_E	0.0273647140455748	0.986693155517699	0.0014597092068022	-1	-1	0.2069525918747222	0.0
4FPA_B	0.0171789297393173	0.9848743726702128	0.013138501865866	-1	-1	0.2069525918747222	0.0
7ORC_B	0.0118393302834628	0.5146611243086793	0.0868612061966194	-1	-1	0.0005282304983074451	0.0
6U2W_L	0.0193308117122988	0.4108801362925434	0.0907644454745959	-1	-1	0.007563265813912324	0.0
4G8A_A	0.0145407948661884	0.5284381155588078	0.0554699020381697	4	4	0.21377644620255226	0.7862235537974477
6X3L_A	0.0292733281486073	0.7056915280106226	0.0125647391185939	-1	-1	0.029204547633148947	0.0
7VCT_D	0.0089173021608303	0.4718863535799002	0.1656927484182397	4	4	0.3569728306159957	0.6430271693840043
5JPN_A	0.0271597390969771	0.3161320974963693	0.0838610257695162	-1	-1	0.08086888176439892	0.0
5K47_C	0.0488204633503504	0.5389531956256235	0.0116786539344329	-1	-1	0.15201293553568285	0.0
6RBI_A	0.001308269358689	1.0180035860125851	0.3072519291281601	0	0	0.006030041135828184	0.9939699588641718
7XE3_B	0.0089373151122064	0.4715990923030488	0.1669507495266013	4	4	0.39526380398258837	0.6047361960174117
7OWU_B	0.0008884120206272	1.118657116258296	0.3444554168950355	0	0	0.0	1.0
6U2J_A	0.0216557727951426	0.2962807658041789	0.1229510892476437	5	5	0.06440370499219304	0.9355962950078069
1B0L_A	0.0110186102329363	0.5451142372867988	0.0678101173054155	4	4	0.2995187158994789	0.700481284100521
3CEM_B	0.0296105195783179	0.7347559211625726	0.0118171139231386	3	3	0.7654686423944087	0.2345313576055913
2WIN_H	0.0031350433471098	1.3747046245798598	0.0065694124035411	1	1	0.026487234844546445	0.9735127651554536
7OWN_B	0.0008352901140247	1.125560666505133	0.336585486438524	0	0	0.0	1.0
7QPD_E	0.0037161738316113	0.5339977252231677	0.2243075415760307	-1	-1	0.2244209925159741	0.0
7SR6_F	0.0029579047478776	0.5374338991435783	0.21669642268954	-1	-1	0.2244209925159741	0.0
1EM6_A	0.0306234284353346	0.7392057986944078	0.0110700407352846	3	3	0.7654686423944087	0.2345313576055913
6AYE_C	0.0488803602491752	0.5828159289737413	0.0080290976816657	4	4	0.431230052055395	0.568769947944605
1N7D_A	0.063563047297799	0.7248540711633447	0.0007307814170889	-1	-1	0.20348585635248875	0.0
7BPA_E	0.0106104919029902	0.454419500493372	0.172992641245441	4	4	0.3575227868963143	0.6424772131036858
5FZ8_A	0.0015150880388438	1.0075753466407442	0.2511419831069601	0	0	0.11234620831175036	1.0
7CRF_A	0.018717288698822	0.3719314339540049	0.1131384481440944	-1	-1	0.1350497657537167	0.0
3V6E_A	0.0007984283586311	1.1319957766135942	0.3185757809955751	0	0	0.016897359253352045	1.0
5LWB_A	0.0014728726889814	1.008117251371199	0.2732344312454067	0	0	0.11234620831175036	1.0
7RLJ_A	0.0198509713449364	0.2265886513830096	0.1613142585362537	-1	-1	0.00997342562987504	0.0
7CRF_B	0.0214290129407333	0.3598619680735744	0.0992701436974832	5	5	0.06983252703066604	0.930167472969334
1M6B_B	0.0279581420877928	0.8334991135059335	0.0058736968826307	-1	-1	0.17333599592371182	0.0
6EOS_D	0.0149770477323915	0.5038416271581463	0.0678101173054155	4	4	0.34862296665954046	0.6513770333404596
7B2Q_A	0.0339034672016419	0.3767760708253058	0.0538460379061194	-1	-1	0.1142393087866379	0.0
5Z15_B	0.0318331071189869	0.3519108664140276	0.0605840753082309	5	5	0.08112969034801416	0.9188703096519858
7RLB_B	0.0158169503280242	0.3087283437642212	0.2080295884426151	-1	-1	0.19134153532090759	0.0
6S1O_A	0.0088891166893087	0.8092106347178549	0.0364964556675917	3	3	0.6513185598494082	0.3486814401505918
5WJ5_A	0.0351511782103248	0.4113205327185713	0.0394537506304994	-1	-1	0.08021335858087264	0.0
5VBN_A	0.0014159825603022	1.0360907190257114	0.263837584109343	0	0	0.11234620831175036	1.0
3W3J_A	0.0163032348699476	0.3302396976450834	0.1649637070397827	-1	-1	0.06765542390376822	0.0
5O9V_A	0.0007802456222658	1.1295577439658195	0.3431373488971012	0	0	0.0	1.0
6O9L_0	0.034391502460916	0.6855154463999543	0.0110700407352846	-1	-1	0.11810980579610608	0.0
7YQ4_E	0.0276614985515447	0.4500210401778765	0.0426178307838962	-1	-1	0.08525238213630298	0.0
1EKF_A	0.0008168735958428	1.12720061418093	0.3431373488971012	0	0	0.0	1.0
3CSF_A	0.0274605156026492	0.3399179377552995	0.0751822857042021	5	5	0.0	1.0
1SQY_A	0.0104988042909994	0.536088890033598	0.0873018129196776	4	4	0.4430541330372473	0.5569458669627527
6L7S_C	0.0023093930046037	0.7088927095391897	0.2134633990924352	-1	-1	0.4196456255344487	0.0
5RVW_B	0.0156939048289553	0.4179396480604106	0.1229510892476437	4	4	0.3585508153506524	0.6414491846493475
5FQD_B	0.0010413228783824	1.0913229729368683	0.3510851558164782	0	0	0.3427227731763224	1.0
2YD0_A	0.0104392462628176	0.503539892612812	0.1174551848221758	4	4	0.44004899722694735	0.5599510027730527
3OHX_D	0.0316185989310446	0.5081397924101009	0.0262773522597838	4	4	0.29748652307588863	0.7025134769241114
7T3C_A	0.010935136128936	0.5009599704533062	0.1145980035061278	4	4	0.4274524528600822	0.5725475471399177
4G8A_B	0.0133273420105005	0.4898240550982078	0.0968778049427547	4	4	0.2016156679526614	0.7983843320473386
5FZ6_A	0.0015392172128001	1.00904514114976	0.2488609113434448	0	0	0.11234620831175036	1.0
6VXK_B	0.0287668338587165	0.3337192663311891	0.0753535367540028	5	5	0.0	1.0
5ZRV_G	0.0570646013282997	0.6013923911424062	0.0066130905937114	-1	-1	0.20931376358665033	0.0
4CCJ_A	0.0021521977045735	0.8192555119050042	0.1493289795849364	0	0	0.23360911092822526	0.7663908890717748
4FXG_B	0.0027445091614823	0.541843626347326	0.2145980331248607	-1	-1	0.2244209925159741	0.0
3HII_A	0.0158447645857234	0.6082020752705759	0.0328465096023253	4	4	0.29727806787786765	0.7027219321221324
3W3N_A	0.020209912754705	0.3319618079857676	0.1248171264087285	5	5	0.0	1.0
6WML_A	0.0217430394660363	0.3461949261988293	0.1051091569766122	5	5	0.0	1.0
5FTL_D	0.0163863566494329	0.3552788415122121	0.1474452578505956	-1	-1	0.2496440769846994	0.0
6SK8_B	0.0010209791122494	1.121573234068455	0.3275197089749782	0	0	0.15350747917781232	1.0
7L7F_D	0.0499463211156274	0.4415636464968104	0.0285284596970611	-1	-1	0.04043445826414399	0.0
5IY8_W	0.0311387784373182	0.5433828549998111	0.020104517651075	4	4	0.3686952249062344	0.6313047750937656
5FZH_A	0.0015147218330204	1.0040451726565995	0.2744188765293505	0	0	0.11234620831175036	1.0
4QBZ_B	0.0221638960640929	0.3381763254680197	0.1080291886428159	5	5	0.0	1.0
6BWY_B	0.0009847160247945	1.0612665095585057	0.3979591031927509	0	0	0.032728609503719044	1.0
7XE1_B	0.0092485714304154	0.4754402611215109	0.1629883663299385	4	4	0.3545935287035809	0.645406471296419
5KCA_A	0.0268029048811403	0.7884704011062313	0.0125647391185939	-1	-1	0.2184748615457535	0.0
4GU0_D	0.0110201230109193	0.4825718861876541	0.1294311683533731	4	4	0.3177826173586015	0.6822173826413985
4P7H_B	0.0067143426171054	1.096374733367385	0.035036511315305	-1	-1	0.1524954735377297	0.0
4HSU_A	0.0079234367843764	0.509556047185766	0.165957360961179	-1	-1	0.002780504656082988	0.0
6XI2_C	0.0066078971088171	0.5365061844238246	0.1689422960399142	4	4	0.44002448155216556	0.5599755184478344
4QEB_C	0.0016378025361281	0.9680925959472586	0.2661737836891764	0	0	0.12213882824148334	1.0
7RLG_F	0.0178425788028271	0.3142701712029591	0.1569345612627515	-1	-1	0.22836863536882393	0.0
2A4Z_A	0.0318124386488418	0.1610584260944607	0.1116786836949257	2	2	0.0	1.0
7MDM_B	0.0281194833715818	0.2896391688497164	0.0978097207620083	-1	-1	0.13701967167296958	0.0
5O9U_A	0.0007489473565424	1.1206479787869823	0.3965339751675967	0	0	0.08180367498629815	1.0
6LN5_A	0.0170836180349397	0.926155869403096	0.0163203672213534	-1	-1	0.2069525918747222	0.0
6U2W_K	0.0208478428978612	0.4054516085755938	0.0925040622999016	4	4	0.4475519020920608	0.5524480979079391
4E4H_A	0.0019600465592697	0.8184053571729399	0.2156166329051094	0	0	0.23360911092822526	0.7663908890717748
4WWN_A	0.0260738273269163	0.1768232903494719	0.129196921332773	-1	-1	0.005747960758782106	0.0
4ZGA_A	0.0190826210399397	0.4704198105247862	0.0636648718565564	4	4	0.2582707420942234	0.7417292579057766
6U2J_E	0.0205646176017502	0.2971377127616409	0.1407160393125428	-1	-1	0.03292451966516832	0.0
7YAG_A	0.0218754283522985	0.7375333483428977	0.0204377723355742	3	3	0.7654686423944087	0.2345313576055913
7OWO_B	0.00084910479407	1.122366850602713	0.3727458335990203	0	0	0.0	1.0
5FO9_E	0.0019195848192695	1.3752376162494322	0.0233575447719152	1	1	0.0	1.0
5FOB_A	0.039374790082475	0.5347348182593308	0.0189780962148271	4	4	0.40187750378363957	0.5981224962163605
1LPQ_A	0.0230018166317538	0.4357375116210229	0.066147948899792	-1	-1	0.09027671525770317	0.0
7L5W_L	0.0355147516916304	0.5623657393341848	0.0163203672213534	4	4	0.4140895743620644	0.5859104256379356
8B5R_A	0.0170187653834094	0.8723732805732709	0.0185875182467154	-1	-1	0.08800038382188219	0.0
6QRM_A	0.0008608863103052	1.121394484191926	0.3755023997516837	0	0	0.0	1.0
8DVR_A	0.0163278169975783	0.5755300579473743	0.0343063240734486	4	4	0.27505916029172733	0.7249408397082726
7A3F_C	0.0209669831973636	0.4694884669113965	0.057915183363173	4	4	0.2429653177675415	0.7570346822324585
7KNQ_E	0.0654470550412087	0.5718253602705343	0.0072992307962134	-1	-1	0.1354317254057966	0.0
3FBY_B	0.052052862902749	0.3286491133053649	0.043412095966399	-1	-1	0.1683807661035618	0.0
6T9N_D	0.0455281549401507	0.5875124119263919	0.0103244826675092	4	4	0.431230052055395	0.568769947944605
8D81_A	0.0265773883101096	0.5320314343749981	0.0269866903238209	4	4	0.22121693474678997	0.7787830652532101
7EU7_A	0.0094654930612948	1.3148479799938348	0.0007307814170889	1	1	0.0	1.0
6SJZ_B	0.0007058854064915	1.1271883422498816	0.3908632303811648	0	0	0.0	1.0
7OWQ_A	0.0009502049395417	1.1181910518064486	0.37137125762016	0	0	0.0	1.0
7RLG_B	0.0163029697872837	0.3209982401572691	0.2051091786674088	-1	-1	0.19880921981076916	0.0
6D03_C	0.0104907945416173	0.5252864579178036	0.1066236145665033	4	4	0.4103743792887022	0.5896256207112978
7MD5_B	0.0277501845229569	0.4072986647545354	0.0611931441077286	4	4	0.40442608121896445	0.5955739187810355
6OB0_B	0.0015616859215581	0.9389244480889736	0.3352827744365987	0	0	0.25374660221509177	0.7462533977849082
5FZK_A	0.0016201397044104	1.009706131314791	0.2398189284062317	0	0	0.11234620831175036	1.0
6BWY_G	0.001088386419544	1.056058745402826	0.3922765965372021	0	0	0.031189238799543585	0.9688107612004564
8FCT_D	0.0166899484552764	0.2711613109811002	0.262044181763025	-1	-1	0.5505572399402664	0.0
7RL6_B	0.0173902250534119	0.2578268195953554	0.2445248552426022	-1	-1	0.438834165795647	0.0
7NY2_A	0.0005113031375942	1.1318428082737635	0.3993870200842673	0	0	0.0	1.0
4FXK_A	0.0474431227960136	0.3256789761340671	0.0498085626203308	-1	-1	0.05113204512432213	0.0
5IJ8_A	0.0143217390206244	0.7640016936603752	0.0316268163453545	3	3	0.7918809565286987	0.20811904347130128
6ERQ_B	0.0393121689118951	0.4402264212533342	0.0343063240734486	-1	-1	0.1725072648331343	0.0
4GUR_A	0.0090259144457967	0.499622315528459	0.1512608079233615	4	4	0.44002448155216556	0.5599755184478344
6BOY_B	0.001285599518257	1.0907962178488069	0.2961211182999497	0	0	0.06963585317227679	1.0
3QK0_A	0.034456468235131	0.2237374662173458	0.0970802370411048	-1	-1	0.10388445645498062	0.0
7MDM_E	0.0264738903625415	0.3777621184583525	0.0751822857042021	-1	-1	0.0706455953819237	0.0
7AZP_B	0.0189751299185367	0.8612931589208768	0.0163203672213534	-1	-1	0.011711637942616513	0.0
7NWM_B	0.0005941176757348	1.135918279816565	0.37137125762016	0	0	0.0	1.0
5LST_A	0.0129203234473535	0.5106179308366781	0.0925040622999016	-1	-1	0.11278501328986562	0.0
4D11_A	0.0019165038806069	0.883650342825513	0.1902692642249119	0	0	0.49613506940099256	0.5038649305990074
5OO6_G	0.100644404876212	0.3425666945233834	0.0308503701641407	-1	-1	0.19684355290485953	0.0
6BN7_A	0.0179069675925642	0.5653489153045166	0.0321168830372178	4	4	0.21377644620255226	0.7862235537974477
5FTJ_F	0.0242829506163545	0.1076274744352395	0.1773724936906964	-1	-1	0.4533016750122037	0.0
3W3M_A	0.0214056399847061	0.3440510801196986	0.115328498697804	5	5	0.0	1.0
1EM6_B	0.0303722702687935	0.7430518195575391	0.0133138831004895	3	3	0.7654686423944087	0.2345313576055913
6AUI_E	0.022763447443759	0.7724639352717477	0.0193454927164979	3	3	0.7469571731168344	0.2530428268831656
6FF4_B	0.0169240862681285	0.4585159482870693	0.0977563274607895	4	4	0.18628240327431944	0.8137175967256806
2HAV_A	0.0132108092857123	0.4923275814266555	0.1048388610401256	4	4	0.2016156679526614	0.7983843320473386
5FTM_F	0.0147338627877883	0.4261569023407611	0.1394162299364882	4	4	0.3585508153506524	0.6414491846493475
7YAJ_A	0.0195635479249938	0.7446497784567182	0.0240873273423209	3	3	0.777026722057993	0.22297327794200705
7JL3_E	0.0140155301329494	0.5235687963543736	0.0708026304911424	4	4	0.2556692527499888	0.7443307472500111
3HIG_B	0.0157486577759829	0.6396390878615874	0.0331824489470444	-1	-1	0.031258880053991925	0.0
8OJH_B	0.0012879506780017	1.0837135888935054	0.3147792305495516	0	0	0.04456662151986031	1.0
7BSW_C	0.0021724631238808	0.7634707903547275	0.2912348672325333	0	0	0.5895267610976394	0.4104732389023607
6LF3_B	0.0165485921646321	0.4060023785759015	0.1312966452446498	4	4	0.3585508153506524	0.6414491846493475
5RVX_B	0.0168180016199816	0.4189032695570412	0.1201962945629606	4	4	0.3585508153506524	0.6414491846493475
1L5S_A	0.0306233298724803	0.722826877089604	0.0140635813350504	3	3	0.7654686423944087	0.2345313576055913
5O9U_B	0.00100698774262	1.124351716169397	0.3564358916585775	0	0	0.0	1.0
6SK3_A	0.0010915008002688	1.1194805996464976	0.3470992886363773	0	0	0.0	1.0
7RZE_B	0.0120178500389122	0.4485760458240305	0.1700732400863185	4	4	0.4033470886119003	0.5966529113880997
2NZT_A	0.0219519425060516	1.0173362499929517	0.0073530278154354	-1	-1	0.2069525918747222	0.0
4R7P_D	0.0017280612131407	0.9961354553473968	0.2254026472951593	0	0	0.11234620831175036	1.0
7RLI_J	0.0162689248925888	0.2802539157023482	0.2897813818066366	-1	-1	0.6725105965327521	0.0
6C3P_A	0.001248442831749	0.8463617579927118	0.497268095003468	0	0	0.5740626070162274	0.42593739298377264
1LCF_A	0.0136253643662472	0.5354096071610567	0.066147948899792	4	4	0.21377644620255226	0.7862235537974477
3WN4_A	0.0210559806103768	0.3339379639279368	0.1284670285521387	5	5	0.0991506831102476	0.9008493168897524
7QTT_N	0.0216488727504075	0.2098360717543701	0.172992641245441	-1	-1	0.16262455971839	0.0
7RZG_A	0.0116585629142962	0.4595706577233337	0.1693425742554353	4	4	0.3130267948878206	0.6869732051121794
5FY1_B	0.0016891757997199	0.9022999119852388	0.3211189927609255	0	0	0.15719191226516932	1.0
5FZC_A	0.0016361314877582	1.0066771854654823	0.2673450131940473	0	0	0.11234620831175036	1.0
7VTP_F	0.0383679388139837	0.733789891601305	0.0103244826675092	-1	-1	0.0023335878949055453	0.0
5O9S_B	0.0009503212840813	1.1227213388161248	0.3824421172830761	0	0	0.0	1.0
4FPB_B	0.0165612653856356	0.9854634185773908	0.0182480702564928	-1	-1	0.2069525918747222	0.0
7NYA_A	0.0005418107174382	1.1292965121258982	0.4196894038155188	0	0	0.018004914916797902	1.0
4R7P_A	0.0016944140883135	0.9918496634900542	0.263837584109343	0	0	0.11234620831175036	1.0
4XVM_A	0.0196002615567916	0.4439089498494572	0.0881654014248551	4	4	0.42060130698387965	0.5793986930161203
8DWT_L	0.0063841466424109	0.5087438251132372	0.3470992886363773	-1	-1	0.49435555101581335	0.0
2ICE_A	0.0408043019373343	0.5129663016773023	0.0233575447719152	4	4	0.22121693474678997	0.7787830652532101
4BHI_A	0.0016451102270194	0.900095189828294	0.3550938012467257	0	0	0.10979301796602565	1.0
7A1O_A	0.000596497086185	1.150960166112728	0.3672655620337721	0	0	0.23283107691390054	1.0
6IRA_A	0.0084638451445373	1.2691973828325605	0.0116786539344329	1	1	0.0	1.0
7OWM_B	0.0009879565927961	1.123294187920281	0.3810486125685286	0	0	0.0	1.0
7QTT_n	0.0244595047917531	0.2156166620446509	0.1452554889642807	2	2	0.08316300312887917	0.9168369968711209
7WV4_C	0.0172380249437639	0.6793224066993465	0.0306567185378972	4	4	0.37831873315531417	0.6216812668446858
1A36_A	0.0196473804792451	0.4469714992186531	0.0890301951243806	-1	-1	0.0009211079505332267	0.0
6L6N_A	0.0016074965045964	0.8349728002920613	0.4036888984224935	0	0	0.5740626070162274	0.42593739298377264
6SK2_B	0.0010305554297334	1.1257609230219228	0.3645417693677915	0	0	0.0	1.0
6EIU_A	0.0016683878870968	1.0142591613260423	0.2431944905478436	0	0	0.11234620831175036	1.0
6CET_D	0.0328174272439118	0.3844426260484083	0.0635035960950682	4	4	0.41801930234330487	0.5819806976566951
7XE2_B	0.0120912261262864	0.4700303410510436	0.1454848740897429	4	4	0.13854851011831704	0.861451489881683
7NWB_C	0.0008067755075487	1.1330052216314206	0.3824421172830761	0	0	0.0	1.0
4YCW_E	0.0025906163758801	0.6361434441109602	0.1610169286715808	-1	-1	0.29610948630901807	0.0
7JX0_A	0.0360396433156356	0.1734936675783321	0.1094894513224573	2	2	0.0	1.0
6CEB_B	0.0253870788367134	0.4029625721642722	0.0761978850555316	4	4	0.43466994983940466	0.5653300501605953
3FEX_A	0.0876790796910122	0.4976068796176969	0.0178305927380209	-1	-1	0.3251775413010546	0.0
8B5R_D	0.0165395815335539	0.8420399323035378	0.0223883978326699	-1	-1	0.011711637942616513	0.0
7RBQ_A	0.0202808128768378	0.5030719643536175	0.0522276825687215	4	4	0.27624702419733627	0.7237529758026637
5RW1_B	0.0161470903846792	0.4188584213597559	0.135987099964115	4	4	0.3585508153506524	0.6414491846493475
7JWE_A	0.0328976092558227	0.1978373404049242	0.1124083264714621	-1	-1	0.12147143574058354	0.0
3T9D_A	0.0002928738249094	1.1302315001363192	0.4436252133763352	0	0	0.018004914916797902	1.0
5VA2_A	0.0320137525620581	0.980693556803182	0.0029282444105804	-1	-1	0.2069525918747222	0.0
5RW0_B	0.0173445124339426	0.4195940751406865	0.1211132731614654	4	4	0.3585508153506524	0.6414491846493475
5FUN_A	0.0017160506010656	1.0081115094588924	0.2443236968007476	0	0	0.11234620831175036	1.0
7E7S_A	0.0186817949507338	0.951432587401012	0.0160582219856566	-1	-1	0.2069525918747222	0.0
4GU0_C	0.0109074981960463	0.5067552615477268	0.1285009290470284	4	4	0.44002448155216556	0.5599755184478344
7Z6H_K	0.0297898126958338	0.4590022534549676	0.0458015158382385	-1	-1	0.22845597196583997	0.0
5JTW_A	0.0412884183039168	0.3894215950449657	0.0482019055190958	-1	-1	0.23556418151827022	0.0
6D1S_E	0.0016728911962937	0.8303637272165205	0.3965339751675967	0	0	0.5740626070162274	0.42593739298377264
5O9V_B	0.001155033863108	1.1251604015270795	0.336585486438524	0	0	0.0	1.0
6FH5_A	0.0292680439995138	0.1743881965913158	0.1306570452048399	-1	-1	0.10433266185390787	0.0
6LF3_C	0.0165985932518648	0.5402455085558131	0.0474004981600588	4	4	0.21377644620255226	0.7862235537974477
6CES_D	0.0395964455571395	0.3545740412745192	0.0591240390843355	-1	-1	0.030449914364366223	0.0
2WD9_B	0.0015449934405612	1.041880633326311	0.2767941177765869	0	0	0.11234620831175036	1.0
7B2M_B	0.0066921098660991	1.2087262546925972	0.0262171618622435	1	1	0.06971354292270335	0.9302864570772966
8GJU_H	0.0281394904308557	0.5297339454180935	0.0285284596970611	4	4	0.22121693474678997	0.7787830652532101
7NY2_B	0.0010585967818102	1.1280656774506377	0.3550938012467257	0	0	0.0	1.0
3T4A_D	0.0470118458604041	0.5166922539465263	0.0208645945567758	4	4	0.23215179592520016	0.7678482040747998
6XBU_A	0.0250638643199512	0.726736328684956	0.0197076730907748	3	3	0.7654686423944087	0.2345313576055913
4KRO_A	0.0381377524066182	0.7604760146728866	0.01094855486171	-1	-1	0.2258530850136709	0.0
8PFI_B	0.0270737157682467	0.524848374033007	0.0306567185378972	4	4	0.22121693474678997	0.7787830652532101
6BWY_E	0.0013457186349818	1.0637005529261958	0.3550938012467257	0	0	0.3427227731763224	1.0
5JHA_A	0.0358851567732173	0.2273456386630372	0.1029191881751347	-1	-1	0.2087595015841569	0.0
3KCY_A	0.0006328319947642	1.1497758683565031	0.3796578282534271	0	0	0.1501279807947116	1.0
7OWO_A	0.0009339292869643	1.1229519558205951	0.4051280280246261	0	0	0.0	1.0
8DEY_B	0.0302218381176995	0.5830845464727952	0.0208645945567758	-1	-1	0.0045863595042958645	0.0
5O6H_A	0.0010312347984805	1.1265307643980271	0.3727458335990203	0	0	0.0	1.0
7RLD_C	0.0171045539290938	0.406241643505889	0.1350368477183117	4	4	0.3585508153506524	0.6414491846493475
5RVZ_B	0.0167931215874482	0.4171060300865349	0.1322313486573259	4	4	0.3585508153506524	0.6414491846493475
6YSQ_A	0.0425909211642897	0.3548832318476214	0.0554699020381697	-1	-1	0.16385103539067378	0.0
7OWN_A	0.0010926259242549	1.123974111891919	0.3686314544145967	0	0	0.0	1.0
7R54_B	0.0232985231491422	0.3524829220006912	0.1102187159977201	5	5	0.0	1.0
1LFG_A	0.0104218408183912	0.5386026729092943	0.1039483535858343	4	4	0.42508812585472877	0.5749118741452712
5O9S_A	0.0010762582407702	1.1298802433711768	0.3497541520557985	0	0	0.0	1.0
6YSQ_B	0.0425255216507073	0.3584177094289498	0.0554699020381697	-1	-1	0.14295732171696646	0.0
7PZC_I	0.0400440032966755	0.6228887450056891	0.0140635813350504	-1	-1	0.0420681331043936	0.0
6H0F_E	0.001759913558799	0.9273725448252026	0.2973485059236742	0	0	0.15719191226516932	1.0
1OYH_I	0.0013938838129445	1.0875567856167492	0.3249515397685516	0	0	0.00038029698986326256	1.0
4KOD_G	0.0019636740946802	0.984183452836548	0.1759658673306416	0	0	0.49704290145714514	0.5029570985428549
5RVY_B	0.0166069541836039	0.4181956799085862	0.135987099964115	4	4	0.3585508153506524	0.6414491846493475
5KYN_A	0.0024753598728554	0.6712371427984483	0.221033915230052	-1	-1	0.4196456255344487	0.0
7OWP_B	0.0012042230043038	1.1273111000404372	0.3326849711230111	0	0	0.0	1.0
5FPL_A	0.0016565390604892	1.0100288531506587	0.2888051065657671	0	0	0.11234620831175036	1.0
2AHX_A	0.0136947781113353	0.8318374202637029	0.0293011937554052	-1	-1	0.011711637942616513	0.0
6H50_A	0.0018019318542851	1.0070811692592003	0.2298028433499759	0	0	0.11234620831175036	1.0
4FJZ_A	0.0331525649488527	0.1840575369484055	0.1218977888030892	2	2	0.12061686399396532	0.8793831360060347
6L6I_C	0.0016491938980261	0.8227314599639182	0.4241168463208071	0	0	0.5740626070162274	0.42593739298377264
7S6H_D	0.001969973243714	0.8643457955413203	0.2580348221637403	0	0	0.2075976214330954	0.7924023785669045
5UKK_A	0.0187741094526918	0.3425495092979553	0.1580726629625284	-1	-1	0.06548013228236503	0.0
2C10_D	0.0179414614563096	0.5983827467449203	0.0339626237972179	4	4	0.29727806787786765	0.7027219321221324
7PZC_J	0.0439082592751148	0.6192760588590233	0.013138501865866	-1	-1	0.015501769020873772	0.0
7RLG_E	0.0184791898188491	0.3175790386507478	0.1985394690137549	-1	-1	0.19285615719474059	0.0
4ZG6_B	0.0147530994572343	0.4919088084531708	0.1030596158455845	4	4	0.2016156679526614	0.7983843320473386
7NTR_B	0.0011663355183475	1.1334710869007076	0.3262346865359695	0	0	0.0	1.0
[truncated: 2,343 more rows]
