# Supplementary material for: Comparative structural insights and functional analysis for the distinct unbound states of Human AGO proteins
Source: Sci Rep. 2025 Mar 19;15:9432. doi: 10.1038/s41598-025-91849-5 (PMC11923369; doi:10.1038/s41598-025-91849-5)
Supplement: Supplementary file 24 — Supplementary Information 12. [file 41598_2025_91849_MOESM24_ESM.zip › 4KREp_A_mdwhole_HL2REF/candidates/4KREp_A-merged-cluster.csv]

structureId	b-phipsi	w-rdist	t-alpha	cluster	originalLabels	outlierScores	probabilities
medoid23-a1-s1_A	0.0005754264928911	0.2409056181734062	0.0066130905937114	2	-1	0.12403935154056112	0.0
medoid2-a1-s3_A	0.0010605671872583	0.1178102235250339	0.0072992307962134	2	2	0.1011516827285172	0.8988483172714828
medoid33-a1-s1_A	0.0004911074770211	0.3664586456013154	0.0066130905937114	2	-1	0.00614685020529078	0.0
4Z4E_A	0.0015266965524345	0.1461022058763982	0.0073530278154354	2	-1	0.06101136935614897	0.0
medoid25-a1-s1_A	0.000821136568201	0.4162732546873508	0.002194902533056	2	-1	0.06537616349409285	0.0
medoid21-a1-s1_A	0.0011945591696523	0.3743946803973847	0.0036496798094789	2	4	0.43963073552913207	0.5603692644708679
medoid10-a1-s1_A	0.0004231342824872	0.3310592331179414	0.0155670635003994	2	-1	0.1306811475351551	0.0
medoid36-a1-s1_A	0.0007578021990296	0.3861369232524044	0.0103244826675092	2	4	0.2720222609652584	0.7279777390347416
medoid9-a1-s1_A	0.0008968668936026	0.4045761569781677	0.0087590123987277	2	-1	0.013126244212451463	0.0
medoid19-a1-s1_A	0.0009442604766095	0.3868078321287571	0.0116786539344329	2	4	0.2720222609652584	0.7279777390347416
medoid28-a1-s1_A	0.0008473147131944	0.486700050961216	0.0029196362453518	2	-1	0.1973402121557866	0.0
8ASC_O	0.0012806387629723	0.3725195550250375	0.0116786539344329	2	4	0.3528104632292937	0.6471895367707063
medoid37-a1-s1_A	0.0014215636659456	0.3799597276641716	0.009579955775703	2	4	0.2720222609652584	0.7279777390347416
medoid31-a1-s1_A	0.0013854006360177	0.4525435621461751	0.0043792969344855	2	4	0.37438597462171636	0.6256140253782837
medoid27-a1-s1_A	0.0010037141486273	0.4310737216960891	0.0118171139231386	2	4	0.3622452992785739	0.637754700721426
medoid5-a1-s2_A	0.0006327176921485	0.2544788843824742	0.0299266744605297	2	-1	0.14071584073988852	0.0
medoid6-a1-s1_A	0.0003349220565231	0.5062521601780504	0.0080944703406706	2	4	0.444348826573244	0.555651173426756
medoid24-a1-s1_A	0.0006890809149013	0.4347679941965704	0.0178305927380209	2	4	0.3274590763818332	0.6725409236181669
medoid3-a1-s2_A	0.0006179756091877	0.314041301013239	0.0285284596970611	2	-1	0.17120750760797818	0.0
medoid13-a1-s1_A	0.0006864591803753	0.381243619750209	0.0239164285917981	2	-1	0.001902311105567869	0.0
medoid1-a1-s2_A	0.0007090192050734	0.2889683068917124	0.0308503701641407	2	-1	0.1847215567571873	0.0
medoid30-a1-s1_A	0.0014471819857849	0.3915386759867899	0.0140635813350504	2	4	0.2720222609652584	0.7279777390347416
medoid15-a1-s1_A	0.0006742106765635	0.4480673823870827	0.0216257249425573	2	4	0.3706250230946033	0.6293749769053967
medoid34-a1-s1_A	0.0010546782075829	0.3904862261590193	0.0233575447719152	2	4	0.2888121968909849	0.7111878031090151
medoid22-a1-s1_A	0.000418971135161	0.3958237307118346	0.0300754907253892	2	4	0.2720222609652584	0.7279777390347416
medoid2-a1-s1_A	0.0009507887882011	0.3406169246253652	0.0300754907253892	2	-1	0.03729599888817341	0.0
8D71_A	0.0048668412246206	0.2424580661201727	0.002194902533056	2	-1	0.08885557550717882	0.0
4W5Q_A	0.0051083730463051	0.1728170026082534	0.0051094444648316	2	2	0.0	1.0
4W5N_A	0.0042970334702519	0.1719970809195241	0.0058736968826307	2	2	0.024439530713707365	0.9755604692862926
7NFC_G	0.0021701848938172	0.3539905317103813	0.0088364585901983	2	-1	0.21905806290877355	0.0
medoid17-a1-s1_A	0.0008049287063267	0.3560018450159708	0.0324038473531247	2	-1	0.09173094096229503	0.0
medoid11-a1-s1_A	0.001757165415034	0.3977203625959434	0.0148148020346907	2	4	0.29996103065609325	0.7000389693439067
medoid35-a1-s1_A	0.0020321458124831	0.3391922115289695	0.0145985211566161	2	-1	0.10775439741394538	0.0
medoid4-a1-s1_A	0.0004731178809601	0.517540096167818	0.0185875182467154	2	4	0.30710425085594134	0.6928957491440587
4W5T_A	0.0048449357955406	0.1211912723178414	0.01094855486171	2	2	0.1011516827285172	0.8988483172714828
medoid32-a1-s1_A	0.0017523880448943	0.2626248019378641	0.0269866903238209	2	-1	0.08885557550717882	0.0
medoid29-a1-s1_A	0.00137134381139	0.4654206249263048	0.0178305927380209	2	4	0.35908206057200887	0.6409179394279911
medoid0-a1-s2_A	0.0007904518175389	0.3426289643810546	0.0370931750792566	2	5	0.09655641325472794	0.903443586745272
medoid0-a1-s1_A	0.0010039510907028	0.1930381904429056	0.0628394789167019	2	-1	0.0815152214093213	0.0
medoid6-a1-s2_A	0.0007289633652597	0.2737286927591358	0.0636648718565564	2	-1	0.056332440881384074	0.0
medoid3-a1-s1_A	0.0011247151134697	0.2943933491454833	0.0466007016362619	2	-1	0.2491072610320808	0.0
medoid8-a1-s1_A	0.0008720901182031	0.3504338425456797	0.0450039368925776	2	-1	0.056248191606655056	0.0
5IZ5_B	0.0039675777398058	0.401810249471191	0.0007307814170889	2	-1	0.12433531701397632	0.0
medoid7-a1-s1_A	0.0010302097990515	0.4008454757803413	0.0339626237972179	2	4	0.3262695801064863	0.6737304198935137
medoid4-a1-s2_A	0.0010219750803618	0.316786705748762	0.0530362982785894	2	-1	0.14491913119149188	0.0
medoid1-a1-s1_A	0.0005912197725075	0.2875606392544439	0.0745098508994681	2	-1	0.12862434606095932	0.0
4QCL_A	0.0090671595990991	0.1621979184043103	0.0043792969344855	2	2	0.09332738813404885	0.9066726118659512
6MGQ_A	0.0081076385400508	0.1654902314180817	0.0073530278154354	2	2	0.0	1.0
4W5R_A	0.0054240322669591	0.1153120059418452	0.0178305927380209	2	2	0.1011516827285172	0.8988483172714828
medoid26-a1-s1_A	0.0008838682495289	0.2059462445093152	0.0855787620207846	2	-1	0.18492902803236053	0.0
medoid1-a1-s3_A	0.0035278283090949	0.0893036890306033	0.0197076730907748	2	-1	0.3070599488865814	0.0
7NFC_C	0.0089211304956095	0.2606942446421239	0.002194902533056	2	-1	0.08885557550717882	0.0
medoid14-a1-s1_A	0.00062464186789	0.2929708252652838	0.0873018129196776	2	-1	0.15804300254918885	0.0
medoid5-a1-s1_A	0.0016654630168731	0.3567002092241467	0.0306567185378972	2	-1	0.10304511704906241	0.0
4OLA_A	0.0031228796109463	0.2357815661918286	0.0167881324733683	2	-1	0.12270330364452862	0.0
3ZIM_A	0.0129758435519069	0.1308608432811218	0.0021896458253802	2	2	0.1011516827285172	0.8988483172714828
7ZWA_A	0.0045835575502272	0.3881744934260059	0.0088364585901983	2	4	0.2720222609652584	0.7279777390347416
medoid18-a1-s1_A	0.0012503150594056	0.2080947236590388	0.0881654014248551	2	-1	0.14548475733253197	0.0
medoid2-a1-s2_A	0.0005222473446698	0.2907674946182451	0.1174551848221758	2	-1	0.020525998250798583	0.0
5C1B_C	0.0087543259550295	0.1868816868427378	0.01094855486171	2	-1	0.13081485957563588	0.0
6PYS_A	0.0119657523195993	0.1197912598975207	0.0072992307962134	2	2	0.1011516827285172	0.8988483172714828
6MGQ_C	0.0086981675739514	0.2548201006413522	0.0094889742856814	2	-1	0.08885557550717882	0.0
7RZI_B	0.007905420847295	0.4290884723608169	0.0	2	4	0.27416678617176093	0.7258332138282391
4Z4G_A	0.0042560491091995	0.155005670766033	0.0240873273423209	2	2	0.0	1.0
5GVC_A	0.0068068764247712	0.458143749499335	0.002194902533056	2	4	0.44946122439409203	0.5505387756059079
8ASC_E	0.0029314085146358	0.3749600655229853	0.0140635813350504	2	4	0.3451766144687223	0.6548233855312777
7NFC_B	0.0041587019304064	0.3260087346276992	0.0178305927380209	2	5	0.09722845545099859	0.9027715445490014
7ZT6_B	0.0031311191432428	0.432864528414056	0.0094889742856814	2	4	0.27416678617176093	0.7258332138282391
4TUU_A	0.0108506251716868	0.1303461170566309	0.01094855486171	2	2	0.1011516827285172	0.8988483172714828
6CBD_A	0.0030890495736064	0.187403327747466	0.0246822773765587	2	-1	0.10980542284791418	0.0
4KXT_A	0.0028268243767481	0.0834411400421236	0.029197147494578	2	-1	0.08973577511142015	0.0
4Z4D_A	0.0061052228852203	0.1512218713430206	0.0262171618622435	2	2	0.0	1.0
6ZHA_C	0.0087048262760725	0.4156813670788027	0.0014620968756575	2	4	0.43873174154180217	0.5612682584581978
4Z4H_A	0.0024246365823159	0.1454566914560177	0.0343063240734486	2	2	0.0	1.0
6B3Q_B	0.0083634104377933	0.4389794006983369	0.0007307814170889	2	4	0.27416678617176093	0.7258332138282391
6MGQ_B	0.0113758544956583	0.0837773069016121	0.0124087975246982	2	-1	0.12890886372518467	0.0
8EZA_A	0.0056682966785476	0.3919205688222712	0.0138687321491499	2	4	0.2720222609652584	0.7279777390347416
7ZYG_A	0.0076718084876409	0.4408420203914016	0.0051094444648316	2	4	0.27416678617176093	0.7258332138282391
6EJ7_A	0.0010078268069324	0.5622077094619765	0.0269866903238209	2	4	0.37395976067544506	0.6260402393245549
7R9Y_A	0.0163672785706327	0.1683351091040176	0.0036496798094789	2	-1	0.049850124428284806	0.0
medoid16-a1-s1_A	0.0012257963187961	0.4033650680820743	0.0770439234728341	2	-1	0.1887785268785857	0.0
4TV3_A	0.0124771636872386	0.128747219394129	0.0138687321491499	2	2	0.1011516827285172	0.8988483172714828
6ERF_E	0.0036881204897269	0.4422357953964919	0.0145985211566161	2	4	0.27416678617176093	0.7258332138282391
4DUR_A	0.0193546436841978	0.1417496500175507	0.0014620968756575	2	-1	0.03784156021321376	0.0
medoid0-a1-s3_A	0.0022328474397226	0.2548184466123105	0.0459850450846748	2	-1	0.05080514239595647	0.0
1JEY_A	0.0019293855231692	0.5575197467874368	0.0125647391185939	2	4	0.40966171923588995	0.59033828076411
4R08_D	0.0114253181767265	0.3854336224601717	0.0036496798094789	2	4	0.2720222609652584	0.7279777390347416
8EZA_J	0.0053878929363235	0.4006351129360193	0.0182480702564928	2	4	0.2720222609652584	0.7279777390347416
6EJD_A	0.001574662540743	0.5389047452140457	0.0231516400799582	2	4	0.30589511165334543	0.6941048883466546
3N56_B	0.0075913607419006	0.4406745655727152	0.0094889742856814	2	4	0.27416678617176093	0.7258332138282391
6B70_B	0.0109044979033463	0.4279247193276403	0.0014597092068022	2	4	0.27416678617176093	0.7258332138282391
8ASC_F	0.0031174385933673	0.4966481303776029	0.0088364585901983	2	4	0.39956969040073204	0.600430309599268
7ZWA_B	0.0035243769406465	0.4501884916148149	0.0160582219856566	2	4	0.31837549601142306	0.681624503988577
8AG5_B	0.0081301990430004	0.4610323661243504	0.0058736968826307	2	4	0.3519052240182479	0.6480947759817521
7ZVT_B	0.0015253605721672	0.4137099320485575	0.0627735967823235	2	-1	0.045591016931080114	0.0
3L4G_H	0.0017645124951361	0.7214858084914312	0.0118171139231386	2	-1	0.152448210873931	0.0
6EJA_A	0.0024061196614294	0.5785655626249655	0.0036630800678474	2	-1	0.23129081095387333	0.0
6MZC_B	0.0168105137903268	0.1908299470251563	0.0051358048547096	2	-1	0.20455305670081808	0.0
4Z4I_A	0.0040335673967296	0.15293402908317	0.0355252350918542	2	2	0.0	1.0
4W5O_A	0.0046139364391804	0.1546308434306182	0.035036511315305	2	2	0.0	1.0
medoid20-a1-s1_A	0.0024992016771036	0.4727618557651826	0.0160582219856566	2	4	0.3276057691412768	0.6723942308587232
7LT3_A	0.0089053747802316	0.3294226092496613	0.0155670635003994	2	5	0.0	1.0
6B3Q_b	0.0092583558771981	0.4442552096972814	0.0051094444648316	2	4	0.27416678617176093	0.7258332138282391
8SZP_B	0.0137080196321889	0.3839095728819436	0.0021896458253802	2	4	0.37246988201791803	0.627530117982082
4Z4C_A	0.0078008871764396	0.16395349061261	0.029197147494578	2	2	0.0	1.0
4F3T_A	0.0050394015705826	0.11013759297616	0.0408757514567565	2	2	0.11142192445357238	0.8885780755464276
medoid4-a1-s3_A	0.0026661479879058	0.1614248767992712	0.0423354827531265	2	2	0.0	1.0
6N4O_A	0.0078595704481958	0.3024498941414086	0.0239164285917981	2	-1	0.17067146861374244	0.0
8D6J_A	0.0024747945160059	0.1842276677135335	0.0518248614636667	2	2	0.0	1.0
6BFC_B	0.0100191664697572	0.4434130794754997	0.0065694124035411	2	4	0.27416678617176093	0.7258332138282391
7N2M_A	0.0112069254379016	0.1272469051524368	0.0226277946303061	2	2	0.1011516827285172	0.8988483172714828
medoid3-a1-s3_A	0.0027481847140552	0.3312553514193225	0.0313867882895628	2	5	0.036582607288035474	0.9634173927119645
3L4G_F	0.0016778906721311	0.706774951540803	0.0193454927164979	2	-1	0.19014270271626546	0.0
7ABI_r	0.0162559003241073	0.2652964022524349	0.0080290976816657	2	-1	0.18400795821443794	0.0
7KI3_D	0.0119573643868445	0.16032125521324	0.0216257249425573	2	2	0.0	1.0
6BFC_b	0.0092978091989853	0.4463153144764664	0.0087590123987277	2	4	0.27416678617176093	0.7258332138282391
3MDJ_C	0.0140576181835127	0.4211192957882859	0.0014620968756575	2	4	0.29787507912586436	0.7021249208741357
3ZD6_A	0.0221774098670269	0.2901545603375102	0.0	2	-1	0.013543820111052908	0.0
6R25_K	0.0068495365059536	0.5101343452385987	0.009579955775703	2	4	0.19763206945050169	0.8023679305494983
6EJ9_A	0.0010853214623571	0.558185234622221	0.0378787774827127	2	4	0.3951823878270186	0.6048176121729815
3E4Z_B	0.0077608823782745	0.4558020074414185	0.0153283513243391	2	4	0.2389153933421466	0.7610846066578534
7SGL_B	0.0071159629089559	0.400057928931409	0.0239164285917981	2	4	0.2720222609652584	0.7279777390347416
6ZHA_B	0.0132692458706143	0.3514609706451297	0.0103244826675092	2	-1	0.02814765213879792	0.0
5JS1_A	0.0040355148829862	0.1150766613962996	0.0613135828266362	2	2	0.011269989730564171	0.9887300102694359
5C1B_A	0.0098626094475988	0.2162128920394614	0.0255474760956377	2	-1	0.32213826504984266	0.0
4AY2_A	0.0152566827499727	0.3374934113243322	0.0080290976816657	2	5	0.0535452774515897	0.9464547225484103
7ABI_R	0.0150512819280006	0.2545436785236252	0.0138687321491499	2	-1	0.08885557550717882	0.0
3HIZ_A	0.0155307640771455	0.3771961170955666	0.0058391635426686	2	4	0.42680538978425203	0.5731946102157479
7A3J_C	0.0088245025436739	0.5094559274649146	0.0043792969344855	2	4	0.22767149683401683	0.7723285031659832
5C1B_D	0.0095380828609982	0.2122801212036357	0.0270072581572047	2	-1	0.29802969023549336	0.0
6U23_O	0.0155950569706046	0.3310542127561603	0.0088364585901983	2	-1	0.08843874776954554	0.0
7K71_A	0.0182166710222249	0.3125356276187309	0.0065694124035411	2	-1	0.24703203621108658	0.0
4FWE_A	0.0076154445537219	0.4618531900930668	0.0175180821197378	2	4	0.17366947586274653	0.8263305241372535
2E1Q_A	0.0077072006818306	0.3344900308194809	0.0284671564505767	2	5	0.0	1.0
8P4E_O	0.0021926475888307	0.5194837788786166	0.0262171618622435	2	4	0.24595305172902943	0.7540469482709706
3IHP_A	0.010549376579409	0.368892326919952	0.0178305927380209	2	4	0.42647375138827937	0.5735262486117206
3IHP_B	0.0115832242741381	0.3867522057489833	0.0140635813350504	2	4	0.2720222609652584	0.7279777390347416
5JS2_A	0.0056603876304776	0.12523622853912	0.0627735967823235	2	2	0.011269989730564171	0.9887300102694359
5KI6_A	0.0063100222942972	0.2616204065776599	0.0430653698396612	2	-1	0.16969812258603592	0.0
7AAV_r	0.0171183802326114	0.2475225692702646	0.0124087975246982	2	-1	0.08885557550717882	0.0
6PYR_A	0.0143720911171205	0.4556948743959526	0.002194902533056	2	4	0.4113730781357557	0.5886269218642443
5JTV_E	0.0028802024559202	0.6458115798370089	0.0058391635426686	2	4	0.40499791360609777	0.5950020863939022
3TON_A	0.0051977022389986	0.6196935070994957	0.0051358048547096	2	4	0.29727806787786765	0.7027219321221324
6PYU_A	0.0131610730106777	0.4335868426749642	0.0073530278154354	2	4	0.27416678617176093	0.7258332138282391
7Z6O_B	0.0025550204279347	0.4231866169214531	0.0321168830372178	2	4	0.30985682862112257	0.6901431713788774
6MFN_A	0.0032756358409374	0.3117306943171667	0.0474449492167272	2	-1	0.19923156394028005	0.0
6ERF_D	0.0080207166357241	0.4290339860795426	0.0211679073923163	2	4	0.3618891512658182	0.6381108487341818
7AXZ_B	0.0063339724826381	0.4865229256701008	0.0193454927164979	2	4	0.19489907337414197	0.805100926625858
7A3I_C	0.012278638814264	0.4786528171715806	0.0036496798094789	2	-1	0.13604719368390517	0.0
6ERG_B	0.0026750632113274	0.2674682812877991	0.058394017848627	2	-1	0.056332440881384074	0.0
4R07_D	0.0130399118194298	0.3851171447895203	0.013138501865866	2	4	0.2720222609652584	0.7279777390347416
1JEQ_B	0.010783907794134	0.4397159006921292	0.013138501865866	2	4	0.27416678617176093	0.7258332138282391
6ERG_E	0.0025848895614163	0.2698532929711568	0.0605840753082309	2	-1	0.056332440881384074	0.0
5JTV_G	0.0033370469054796	0.6437888352731985	0.0066130905937114	2	4	0.38628684948010533	0.6137131505198947
6MZM_B	0.026389523579386	0.2341878567585477	0.0036630800678474	2	-1	0.19733167674000557	0.0
8AG5_A	0.001700953672302	0.535342252832611	0.0355252350918542	2	4	0.36476330481394836	0.6352366951860516
4FLH_A	0.0314388970258082	0.2292285395423934	0.0007298270463003	2	-1	0.04605195220562189	0.0
7SVO_A	0.00531982619442	0.609038311398768	0.0072992307962134	2	4	0.29727806787786765	0.7027219321221324
7KI3_A	0.0054212573115643	0.4271664847429192	0.0299266744605297	2	4	0.2720222609652584	0.7279777390347416
4L2Y_A	0.0078446885030247	0.4996247291721827	0.013138501865866	2	4	0.23419139268815323	0.7658086073118467
6G6W_A	0.0162352336654108	0.4264898068050154	0.0043792969344855	2	4	0.27416678617176093	0.7258332138282391
medoid12-a1-s1_A	0.0028132883630723	0.3589443497076529	0.0378787774827127	2	-1	0.16018330243399748	0.0
6AHU_B	0.0214178117517286	0.3030603176985635	0.0066130905937114	2	-1	0.15672076270622456	0.0
6EOT_G	0.0081480566786535	0.594780270572101	0.0007307814170889	2	4	0.41349807191581506	0.5865019280841849
6TRW_C	0.0068586522117542	0.6173433024691491	0.0051358048547096	2	4	0.29727806787786765	0.7027219321221324
6MFR_A	0.0072366154628438	0.4312229420509489	0.0262773522597838	2	4	0.2720222609652584	0.7279777390347416
7A3K_C	0.0106697082982042	0.5305182510161506	0.0007307814170889	2	4	0.29970038978734487	0.7002996102126552
5UBT_A	0.016348403842224	0.4383323436989504	0.0036630800678474	2	4	0.27416678617176093	0.7258332138282391
6I2X_A	0.0024401491850084	0.2489062503958447	0.087591155387261	2	-1	0.2183579518911785	0.0
8A7D_C	0.0228618353839349	0.2963777055782466	0.0065694124035411	2	-1	0.2183419801266181	0.0
7SVM_B	0.0047924367720043	0.6115808645620524	0.0087590123987277	2	4	0.29727806787786765	0.7027219321221324
6ERF_C	0.0047741467267334	0.4783611787483461	0.0239164285917981	2	4	0.19489907337414197	0.805100926625858
6EOS_E	0.0152419214804522	0.4311773396043867	0.0066130905937114	2	4	0.27416678617176093	0.7258332138282391
8ONE_A	0.0058834962244448	0.7914007106480122	0.0014597092068022	2	3	0.0	1.0
2FJU_B	0.0053034614219495	0.7595513450215365	0.0043792969344855	2	3	0.7654686423944087	0.2345313576055913
8ASC_P	0.0050895300227189	0.4920669767211683	0.0223883978326699	2	4	0.3535495940790076	0.6464504059209925
6ERF_G	0.0032055690326512	0.4802440826974335	0.0248176303394369	2	4	0.20484283603398853	0.7951571639660114
6TRW_B	0.0073977823167957	0.6305730621891614	0.0036630800678474	2	4	0.29727806787786765	0.7027219321221324
7JN7_A	0.0077482562608604	0.6837457848277255	0.0007298270463003	2	4	0.44662283928114754	0.5533771607188525
8ASC_B	0.0036928014953877	0.5096266402487796	0.0208645945567758	2	4	0.30854513907242925	0.6914548609275708
8AG4_B	0.0034313046282815	0.4064815368232283	0.035036511315305	2	4	0.3204377822940704	0.6795622177059296
6EOP_B	0.0074596852485888	0.616077181160095	0.0043989330665894	2	4	0.29727806787786765	0.7027219321221324
7SVO_C	0.0073422673078183	0.6214282371927149	0.0051094444648316	2	4	0.29727806787786765	0.7027219321221324
7AD7_A	0.0027066301175605	0.2396467688058965	0.0711493829927376	2	-1	0.20373743625715424	0.0
6OAC_A	0.0270113328848098	0.2150944718525149	0.0065694124035411	2	-1	0.31407705956142107	0.0
5W6V_A	0.007299849635509	0.0480016471813546	0.0700727235417066	2	-1	0.5438916820811224	0.0
5UL1_A	0.0089351254278136	0.5262125510284531	0.0066130905937114	2	4	0.40230601481404266	0.5976939851859574
3F8S_B	0.0067588660442362	0.7908210230322221	0.0007307814170889	2	3	0.0	1.0
8BCY_A	0.0161861144407863	0.4109447712437809	0.0073530278154354	2	4	0.3661911068422677	0.6338088931577323
6ERH_B	0.0083809900001442	0.2970323247258843	0.0335766519568103	2	-1	0.13591653609430507	0.0
6OON_A	0.0096204195739037	0.0448533414195819	0.0410335958026029	2	-1	0.4292920561838217	0.0
8AG4_A	0.004809725836874	0.5650203430778917	0.0118171139231386	2	-1	0.07763879539995885	0.0
7A3L_C	0.0050415065068048	0.5458716821762288	0.0138687321491499	2	4	0.21377644620255226	0.7862235537974477
5VNE_B	0.0051945048209056	0.6832217486552135	0.0073530278154354	2	4	0.44662283928114754	0.5533771607188525
1NU8_A	0.0060808356371026	0.7944291133076992	0.0021896458253802	2	3	0.0	1.0
2QJR_A	0.0073101462120645	0.7867262968674937	0.0007307814170889	2	3	0.29372259545393237	0.7062774045460676
6B1E_B	0.0067615686980559	0.795885341921654	0.0	2	3	0.0800961951979867	0.9199038048020133
2P8S_A	0.0065702534391805	0.7922665725503555	0.0021896458253802	2	3	0.0	1.0
7WUB_G	0.0104151434187948	0.2759880850360971	0.0306567185378972	2	-1	0.1292148849413152	0.0
6TY5_A	0.023711587229119	0.3330423288629252	0.0051094444648316	2	5	0.0320291930227493	0.9679708069772507
7YBU_D	0.0089155813758374	0.4641640806813737	0.0185875182467154	2	4	0.11805456286327075	0.8819454371367292
6XOV_A	0.0132092034871313	0.3824135572914783	0.0182480702564928	2	4	0.3372358241896178	0.6627641758103823
6TEU_A	0.0061580507444843	0.8017215718023853	0.0007307814170889	2	3	0.12463609830911197	0.8753639016908881
4FAD_A	0.0272864360874197	0.1535867576690965	0.01094855486171	2	-1	0.06613687199006832	0.0
6DDQ_A	0.0082256914449526	0.6824730150494973	0.0007307814170889	2	4	0.44662283928114754	0.5533771607188525
2IIT_A	0.0057346177010899	0.7953971345278352	0.0029282444105804	2	3	0.0	1.0
6ZYM_B	0.0057689511822424	0.3803731297393054	0.0402431252841868	2	4	0.43002046101784336	0.5699795389821566
6GVF_A	0.0154672981136316	0.1118688734613787	0.0277371931127072	2	2	0.1011516827285172	0.8988483172714828
7K6N_A	0.0157603315979016	0.1062948496033748	0.0270072581572047	2	2	0.11142192445357238	0.8885780755464276
6TEX_A	0.0066227171131914	0.7987037446791934	0.0007307814170889	2	3	0.18324349716285795	0.8167565028371421
4BPB_A	0.0119732569889666	0.3590359712898371	0.0223883978326699	2	-1	0.09173094096229503	0.0
5WOB_c	0.00850281629458	0.4434532323504542	0.0233575447719152	2	4	0.27416678617176093	0.7258332138282391
4FWF_A	0.0091093145047613	0.4802686299765647	0.0153283513243391	2	4	0.22786224318003567	0.7721377568199643
4KRF_A	0.0026484238294918	0.1020285479845138	0.1131384481440944	2	-1	0.3491334159400442	0.0
4RE9_B	0.0063422934487333	0.4669821704128303	0.0284671564505767	2	4	0.2268735374365358	0.7731264625634642
3HAC_B	0.0075441413549399	0.7929190030037234	0.0	2	3	0.0	1.0
5C1B_F	0.008637685367797	0.1849536259974265	0.0489048903395892	2	2	0.0	1.0
7A3L_A	0.0061967671812129	0.5492949103515157	0.0148148020346907	2	4	0.21377644620255226	0.7862235537974477
6EJB_A	0.0015187821193541	0.5482536126288083	0.0554699020381697	2	-1	0.10539196358701111	0.0
4RAL_B	0.0077050447503385	0.4477502961926386	0.0270072581572047	2	4	0.27416678617176093	0.7258332138282391
5T4B_B	0.0066542943783874	0.7923892788845359	0.0043792969344855	2	3	0.0	1.0
2VXO_A	0.0084614774525197	0.3894469582387004	0.0300754907253892	2	4	0.30914983759485987	0.6908501624051402
6ERG_A	0.0015532033921463	0.5793812522712836	0.0482019055190958	2	-1	0.022230966326151794	0.0
7P7P_A	0.0147141420016946	0.4999485750207305	0.0029196362453518	2	4	0.3294547345649093	0.6705452654350906
8D96_C	0.0051621702584621	0.4026066921746822	0.0426178307838962	2	4	0.2720222609652584	0.7279777390347416
5M6U_A	0.0178897128051354	0.4363474851955097	0.0065694124035411	2	4	0.27416678617176093	0.7258332138282391
5WOB_H	0.0071245147307788	0.3915748489416472	0.0357662262619218	2	4	0.3538869490874036	0.6461130509125964
4OLB_A	0.007576789769875	0.1411310654457884	0.0781018927757748	2	2	0.13701127698127394	0.8629887230187261
8SBJ_A	0.0114167149743223	0.5366626111772286	0.0036496798094789	2	4	0.3203416568534648	0.6796583431465352
2QOE_A	0.0067703932845	0.7948428753773439	0.0036630800678474	2	3	0.0	1.0
6EOT_A	0.0060198277862963	0.6139366824398529	0.0124087975246982	2	4	0.29727806787786765	0.7027219321221324
7LT3_J	0.0157948437354256	0.3214407515460427	0.0197076730907748	2	5	0.01876519544635684	0.9812348045536432
6V9U_A	0.0189122370448566	0.3870295215856443	0.0094889742856814	2	4	0.2720222609652584	0.7279777390347416
3NOX_A	0.0074688066315068	0.7850633658385959	0.0036630800678474	2	3	0.22929179922191376	0.7707082007780862
8FCO_B	0.0117065884365274	0.4411881938910359	0.0182480702564928	2	4	0.27416678617176093	0.7258332138282391
4Z4F_A	0.0081991771746305	0.1731819503548787	0.0603716916996117	2	2	0.0	1.0
2QT9_A	0.0071973117616704	0.7891056120938362	0.0043989330665894	2	3	0.0	1.0
5C18_C	0.009263941176638	0.1795826522708984	0.0459850450846748	2	2	0.0	1.0
7K6O_A	0.0142199842725376	0.170605102294233	0.0299266744605297	2	2	0.0	1.0
7BG0_A	0.0131444483679187	0.3908589524302357	0.020104517651075	2	4	0.2720222609652584	0.7279777390347416
7YBU_F	0.0100026478743636	0.4625258894507817	0.0193454927164979	2	4	0.17945920770338641	0.8205407922966136
3VJM_B	0.0076007623428666	0.7900919240629835	0.0029196362453518	2	3	0.0	1.0
2QKY_D	0.0061656958354652	0.8015473839673778	0.0036630800678474	2	3	0.23883538192545795	0.761164618074542
6GVH_A	0.0118596267335544	0.1152109348264806	0.0386857767018733	2	2	0.1011516827285172	0.8988483172714828
3LPO_B	0.0088765846921009	0.6294868556663125	0.0029282444105804	2	4	0.29727806787786765	0.7027219321221324
7RC9_A	0.0206350615035391	0.4011046857884365	0.0072992307962134	2	4	0.3740675515604461	0.6259324484395539
6TY5_B	0.0243200875547788	0.3433622682228473	0.0066130905937114	2	5	0.0320291930227493	0.9679708069772507
2BGR_B	0.0071000075947619	0.782768394471362	0.0065694124035411	2	3	0.45617073228246113	0.5438292677175389
1SC7_A	0.0216007438359304	0.3937984614590088	0.0066130905937114	2	4	0.4391200729923638	0.5608799270076362
7SOL_C	0.004892163791082	0.3301417728603333	0.067152979131726	2	-1	0.05666360038265509	0.0
4NGE_A	0.0137106948775211	0.5028017133442028	0.0058391635426686	2	4	0.23419139268815323	0.7658086073118467
3VJL_A	0.0073051163393838	0.7878807905586193	0.0051358048547096	2	3	0.0	1.0
6GVG_A	0.0130791378365829	0.1249098211413021	0.035036511315305	2	2	0.1011516827285172	0.8988483172714828
1R9N_A	0.0074815794377973	0.791677994587198	0.0036496798094789	2	3	0.0	1.0
6ZHE_G	0.0133586584937449	0.3568227164009824	0.0223883978326699	2	-1	0.1355209316770343	0.0
6C02_A	0.0033083329508168	0.5111478182859857	0.0269866903238209	2	4	0.21377644620255226	0.7862235537974477
7ZYG_B	0.0035802074290379	0.4177155055212449	0.0474449492167272	2	4	0.435846971338028	0.564153028661972
8G1U_M	0.0008055481969474	0.5598649290873433	0.1066236145665033	2	-1	0.26330997131933825	0.0
5CU5_A	0.0095423959278005	0.4151533753276544	0.0262171618622435	2	4	0.2720222609652584	0.7279777390347416
7NSK_A	0.0118380631204684	0.5160135616907655	0.0073530278154354	2	4	0.28978514413506873	0.7102148558649313
7U6E_E	0.0158833092045217	0.4364307350350556	0.0110700407352846	2	4	0.27416678617176093	0.7258332138282391
8EZB_A	0.0059412479286354	0.3843856962516117	0.0518248614636667	2	4	0.38223761599754746	0.6177623840024525
7LM2_A	0.015284820290481	0.4012807707933917	0.0160582219856566	2	4	0.2720222609652584	0.7279777390347416
3W1B_A	0.0030516082296551	0.4287515124438537	0.0474004981600588	2	4	0.39535509885657405	0.604644901143426
5UKJ_A	0.0108622433965741	0.4978629037859555	0.013138501865866	2	4	0.19489907337414197	0.805100926625858
8IF3_A	0.0071537522639396	0.5128395273873659	0.0223883978326699	2	4	0.21377644620255226	0.7862235537974477
5C18_A	0.0103280882615365	0.191436062243368	0.0437952703033026	2	2	0.0	1.0
8AYH_A	0.0037493493262308	0.2486678541551362	0.0985396895399577	2	-1	0.09137588870585642	0.0
3VJK_B	0.0079184948267682	0.7860236745402746	0.0036496798094789	2	3	0.11159962412248725	0.8884003758775127
6Y0F_C	0.0068851174102683	0.7939054393956338	0.0058736968826307	2	3	0.0	1.0
5DXU_A	0.0136058842722302	0.4392472441466591	0.0160582219856566	2	4	0.27416678617176093	0.7258332138282391
6TRX_B	0.0050434425385688	0.6148253387730882	0.0155670635003994	2	4	0.29727806787786765	0.7027219321221324
4DTT_A	0.0071514154366125	0.467875573250494	0.0299266744605297	2	4	0.05908647591868656	0.9409135240813135
6EOT_B	0.0079468993818965	0.6155417166359046	0.0080944703406706	2	4	0.29727806787786765	0.7027219321221324
3W2T_A	0.0074386156356221	0.7936438828056442	0.0043989330665894	2	3	0.0	1.0
2E1Q_B	0.0077531035063943	0.3293172363247956	0.0503648629317097	2	5	0.0	1.0
5JPN_B	0.0048356461409091	0.3467757809579773	0.0664230173941995	2	-1	0.12777715932814263	0.0
5I7U_A	0.0076548656991418	0.7901022086931692	0.0043989330665894	2	3	0.0	1.0
2BGR_A	0.0065547388344139	0.7858534251660735	0.0087590123987277	2	3	0.12740620773915665	0.8725937922608433
6EOT_I	0.0055342877321286	0.613421600657787	0.0155670635003994	2	4	0.29727806787786765	0.7027219321221324
3W3G_A	0.0140030591302641	0.3969619498256374	0.0197076730907748	2	4	0.2720222609652584	0.7279777390347416
5UZ0_A	0.00747792315044	0.7535923826222958	0.0072992307962134	2	3	0.7654686423944087	0.2345313576055913
5I7U_B	0.0066088220785414	0.7880717922311199	0.0080944703406706	2	3	0.0	1.0
1JEY_B	0.0055923338074109	0.4828796414416673	0.0306567185378972	2	4	0.2909671035676456	0.7090328964323543
5UBR_A	0.0193210050599201	0.1247089030816309	0.0255474760956377	2	2	0.1011516827285172	0.8988483172714828
5IXC_A	0.0169723115239475	0.4203418416053109	0.0118171139231386	2	4	0.27416678617176093	0.7258332138282391
8EZB_J	0.0068130511646355	0.3760710291057556	0.053284378152949	2	4	0.3479480194360447	0.6520519805639553
3O95_D	0.0074773718517801	0.7953700701021109	0.0036630800678474	2	3	0.0	1.0
6ERF_B	0.0047026151446853	0.4427483069955125	0.0408757514567565	2	4	0.3900999447239861	0.6099000552760139
7AAV_R	0.0165371083782546	0.2499812182982103	0.0248176303394369	2	-1	0.08885557550717882	0.0
8FCQ_A	0.0086659056173061	0.1805602190524249	0.0627735967823235	2	2	0.0	1.0
6U23_K	0.0124028992399114	0.3319589164689585	0.0285284596970611	2	5	0.0	1.0
3LPP_C	0.0076274950223736	0.6359622710969228	0.009579955775703	2	4	0.29727806787786765	0.7027219321221324
7AXZ_A	0.0015903275129636	0.5862716534786362	0.0570987886882312	2	-1	0.2752270765809739	0.0
3C43_A	0.0076113590201972	0.7949291809708624	0.0036630800678474	2	3	0.0	1.0
3EIO_A	0.0077801477628442	0.7996933509546474	0.0014597092068022	2	3	0.026789313947354967	0.973210686052645
6U23_G	0.0162238549491865	0.3218430217090138	0.0223883978326699	2	5	0.0025330808786693713	0.9974669191213307
6TES_A	0.0061917871091023	0.7985021603166966	0.0072992307962134	2	3	0.0	1.0
5F98_A	0.0139668203258139	0.5421591982247289	0.0	2	4	0.3752334675057799	0.6247665324942201
5T8F_A	0.0156772403441769	0.4505286099676088	0.0124087975246982	2	4	0.34266100568469204	0.657338994315308
5UY8_A	0.008132861952	0.7531626389532664	0.0058391635426686	2	3	0.7654686423944087	0.2345313576055913
6TEC_A	0.0048887500149894	0.7913210717540029	0.01094855486171	2	3	0.16591947687091022	0.8340805231290898
3G0D_A	0.0083857180575962	0.792577146511689	0.0014620968756575	2	3	0.0	1.0
5T4F_B	0.0058718727480841	0.7943066282720269	0.0088364585901983	2	3	0.02436408016380784	0.9756359198361921
4OVU_A	0.0108584460899748	0.4085350514339786	0.0269866903238209	2	4	0.2720222609652584	0.7279777390347416
6GVI_A	0.0129845202729073	0.1355897672759409	0.040145908618359	2	-1	0.04824298704355656	0.0
3D4L_A	0.0076315107388809	0.7939436689444568	0.0051094444648316	2	3	0.0	1.0
6BF7_B	0.0143080704814496	0.3963623913831006	0.0204377723355742	2	4	0.2720222609652584	0.7279777390347416
2C11_D	0.0100174836067555	0.7439620905486566	0.0007298270463003	2	3	0.7654686423944087	0.2345313576055913
7MXA_A	0.0006728647894181	0.5469554821887839	0.1388198251143049	2	4	0.44002448155216556	0.5599755184478344
2QTB_A	0.008003398580678	0.7956810337031093	0.0029196362453518	2	3	0.0	1.0
7A3G_A	0.0098988394659625	0.5156474101608043	0.0145985211566161	2	4	0.21377644620255226	0.7862235537974477
5Y7J_D	0.0072828780423756	0.7997435808320101	0.0051358048547096	2	3	0.0	1.0
7DVQ_C	0.0056155339136092	0.5502599277641719	0.0208645945567758	2	4	0.21377644620255226	0.7862235537974477
8IF4_A	0.0072277490679861	0.4773961811157571	0.0300754907253892	2	4	0.19489907337414197	0.805100926625858
5O9Z_b	0.0126888739624517	0.3905710317557844	0.0254491879579255	2	4	0.2720222609652584	0.7279777390347416
3SWW_A	0.0073436838095634	0.7879678869658316	0.0080944703406706	2	3	0.0	1.0
4DSZ_B	0.0076612293285274	0.8013783804941071	0.0036496798094789	2	3	0.0941807615575604	0.9058192384424396
7P7P_B	0.0114538624889177	0.6015795214816023	0.0029282444105804	2	4	0.29727806787786765	0.7027219321221324
7NSK_B	0.0120757362355008	0.6033072491749103	0.0014620968756575	2	4	0.29727806787786765	0.7027219321221324
6FXR_A	0.0064079937768823	0.7969920157947692	0.0080944703406706	2	3	0.0	1.0
5C1B_E	0.0073412300680124	0.2568649375503349	0.0861312290118383	2	-1	0.09137588870585642	0.0
1X70_B	0.0079938137620749	0.7920552528405803	0.0051358048547096	2	3	0.0	1.0
5LS6_J	0.0108608627772584	0.7397735685267779	0.0	2	-1	0.06449354103147929	0.0
7JIS_A	0.0140218674660114	0.4156049496387997	0.0204377723355742	2	4	0.2720222609652584	0.7279777390347416
3VJM_A	0.0063522810613863	0.7871078645316049	0.0118171139231386	2	3	0.12740620773915665	0.8725937922608433
6ERF_F	0.0044415098270382	0.4599267188948843	0.0452556070301213	2	4	0.0	1.0
8P4F_O	0.0018833180188085	0.5181914246440251	0.0753535367540028	2	4	0.44286120591012107	0.557138794089879
3KRW_A	0.0150581935059202	0.3307316322006382	0.0262171618622435	2	5	0.0	1.0
5C1B_B	0.0074059394680287	0.2094368562539616	0.0970802370411048	2	2	0.08316300312887917	0.9168369968711209
6BKF_A	0.0132269489936517	0.4839538319668121	0.0133138831004895	2	4	0.3038551606088859	0.696144839391114
6C01_A	0.0027198783379398	0.5114076759150271	0.0316268163453545	2	4	0.26475137561641443	0.7352486243835856
4PNZ_A	0.0087664668430467	0.790877275113125	0.0029282444105804	2	3	0.0	1.0
1J2E_A	0.0062492837890377	0.7893432012194035	0.0118171139231386	2	3	0.0	1.0
6OCO_A	0.0180939579912431	0.4433394777590759	0.01094855486171	2	4	0.27416678617176093	0.7258332138282391
5ZID_B	0.0092558095863338	0.778833181779836	0.0029196362453518	2	3	0.6778851816120106	0.3221148183879894
6JT0_B	0.0232216014217424	0.4129231775995897	0.0073530278154354	2	4	0.3740675515604461	0.6259324484395539
1RWQ_A	0.0075086440026805	0.7868705603337562	0.0087590123987277	2	3	0.0	1.0
3LJ3_A	0.0239679449175249	0.174763384982042	0.0204377723355742	2	2	0.013533046723424482	0.9864669532765755
4LKO_A	0.0072721943486144	0.7944699876534348	0.0080290976816657	2	3	0.0	1.0
8EXL_A	0.0110715960894368	0.1240901431508654	0.0627735967823235	2	2	0.011269989730564171	0.9887300102694359
2RGU_A	0.008771565949997	0.7974416822936383	0.0007307814170889	2	3	0.0778280392548086	0.9221719607451914
8CYI_A	0.000999038681939	0.54228272212823	0.1369294736439956	2	4	0.44002448155216556	0.5599755184478344
7ZSC_D	0.0051119312298462	0.4614100224868614	0.0442074641360952	2	4	0.0	1.0
7SVM_C	0.00683723670565	0.6192841921968978	0.0170751996684577	2	4	0.29727806787786765	0.7027219321221324
5J6S_A	0.0110360092715259	0.5265271263841084	0.0124087975246982	2	4	0.3663090022082805	0.6336909977917194
2E1Q_D	0.0092738826203063	0.3284340824618911	0.0452556070301213	2	5	0.0	1.0
3KWF_B	0.0070610586616748	0.7863623610027592	0.0110700407352846	2	3	0.09085443358082038	0.9091455664191797
6V9U_B	0.0263157174681916	0.3441755856946575	0.0102189826802625	2	5	0.0320291930227493	0.9679708069772507
7ZT6_A	0.003812518694613	0.5825434632596334	0.0223883978326699	2	4	0.44814995436511224	0.5518500456348877
3QBJ_B	0.0085742149259341	0.7892928255707204	0.0051094444648316	2	3	0.0	1.0
5O9Z_B	0.0084733264455363	0.3380018323930703	0.0506138163692111	2	5	0.0	1.0
3IBE_A	0.0234733374341212	0.1540063957757953	0.0233575447719152	2	2	0.10520740785686812	0.8947925921431319
8FCN_D	0.0083866018875254	0.1672536781903251	0.087591155387261	2	2	0.0	1.0
7JIU_A	0.0122393256711392	0.121160809481375	0.0569339726158755	2	2	0.011269989730564171	0.9887300102694359
7R9V_A	0.0182605026988217	0.1755356533317906	0.0285284596970611	2	2	0.0	1.0
3OPM_C	0.00854279596855	0.8035240055311939	0.0014597092068022	2	3	0.44848994946108667	0.5515100505389133
6I2X_C	0.0320498537062727	0.348914789925301	0.0066130905937114	2	-1	0.2273821848407035	0.0
3L4G_D	0.0018293549846619	0.7100418141977272	0.0378787774827127	2	-1	0.043554945633992224	0.0
4DUR_B	0.0209964035883713	0.1188858369421114	0.0277572859037011	2	2	0.1011516827285172	0.8988483172714828
5WOB_e	0.0084304553277145	0.4193551043704682	0.035036511315305	2	4	0.2720222609652584	0.7279777390347416
3F8S_A	0.0069345621351719	0.793420555796559	0.0103244826675092	2	3	0.0	1.0
6HP8_B	0.0090872161758354	0.6155633758924063	0.0087590123987277	2	4	0.29727806787786765	0.7027219321221324
6Y0F_B	0.0055654579791759	0.8012998511762273	0.0103244826675092	2	3	0.2077376728258037	0.7922623271741963
2ONC_D	0.0078133600653128	0.7945509661753483	0.0066130905937114	2	3	0.0	1.0
7MXN_A	0.0006366231506349	0.5532664124396014	0.156118378599569	2	4	0.44002448155216556	0.5599755184478344
8EXV_A	0.0123147163746189	0.1301825938226964	0.0576639954602209	2	2	0.011269989730564171	0.9887300102694359
2FJP_A	0.007550607172102	0.7990695725411233	0.0066130905937114	2	3	0.0	1.0
2QJR_B	0.0099820363929777	0.793975783808622	0.0007298270463003	2	3	0.21288134769259842	0.7871186523074015
3G0C_A	0.0068582810690721	0.792759967581537	0.0110700407352846	2	3	0.0	1.0
6EOP_C	0.0093087945419308	0.629090552914715	0.0080290976816657	2	4	0.29727806787786765	0.7027219321221324
3TOP_A	0.0075060313028594	0.6243818226850854	0.0155670635003994	2	4	0.29727806787786765	0.7027219321221324
3EIO_B	0.0093690612699548	0.7936586664421181	0.0021896458253802	2	3	0.015077271651072505	0.9849227283489275
5VLR_A	0.0170353864757001	0.4393256014230728	0.0153283513243391	2	4	0.27416678617176093	0.7258332138282391
3LPP_A	0.0076738423480033	0.6390147280585121	0.0140635813350504	2	4	0.30433850927974015	0.6956614907202598
3CCB_D	0.0072865775563261	0.802529265121978	0.0073530278154354	2	3	0.18549796698364712	0.8145020330163528
4ZG6_A	0.0102623217708496	0.4705656701233642	0.0239164285917981	2	4	0.11805456286327075	0.8819454371367292
8FCL_A	0.0139339938512997	0.1595647650662127	0.0437952703033026	2	2	0.0	1.0
6GYR_B	0.007781468156227	0.4287507170432029	0.0394537506304994	2	4	0.2720222609652584	0.7279777390347416
5C18_D	0.0110523223868223	0.1963863048091024	0.058394017848627	2	2	0.0	1.0
6EOO_A	0.0089869050458404	0.5397492865846761	0.0155670635003994	2	4	0.21377644620255226	0.7862235537974477
3KWF_A	0.0072937885008812	0.8010718040839612	0.0080290976816657	2	3	0.0	1.0
8ASC_L	0.0031185940811384	0.4787615221136183	0.043412095966399	2	4	0.25349911722125823	0.7465008827787417
8BFU_A	0.0145611674520559	0.112725658296881	0.0459850450846748	2	2	0.1011516827285172	0.8988483172714828
5T4F_A	0.0086176415918957	0.7985710400930963	0.0036496798094789	2	3	0.026789313947354967	0.973210686052645
4PNZ_B	0.0082292043864035	0.7940215993898072	0.0065694124035411	2	3	0.0	1.0
5C18_F	0.0136141855839827	0.179316545498281	0.0416056097301684	2	2	0.0	1.0
2HHA_A	0.0081071459428307	0.7966712091279551	0.0058736968826307	2	3	0.0	1.0
3O3U_N	0.0006225253388873	0.7279206832618059	0.1192811334068133	2	-1	0.4997520120008127	0.0
1R9N_C	0.009403019036083	0.7882753087773777	0.0036630800678474	2	3	0.0	1.0
3NOX_B	0.0081545354904098	0.7893816695040327	0.0073530278154354	2	3	0.0	1.0
8OW2_A	0.0138594839596746	0.1998387387208283	0.0372262107185461	2	2	0.04343492698160302	0.956565073018397
2E1Q_C	0.0088419301195401	0.3239983905544468	0.058394017848627	2	5	0.0	1.0
7NFE_B	0.0106403174036277	0.3389365222287895	0.0370931750792566	2	5	0.0	1.0
3OC0_A	0.0067672797325973	0.790568446000255	0.013138501865866	2	3	0.0	1.0
6CKC_A	0.0008264014893608	0.5590947302307704	0.1483653765329244	2	4	0.44002448155216556	0.5599755184478344
7MEZ_A	0.0121648455872632	0.4425403896579383	0.0248176303394369	2	4	0.27416678617176093	0.7258332138282391
8EFD_A	0.0163187166857581	0.4190621630650369	0.0193454927164979	2	4	0.2720222609652584	0.7279777390347416
5F9H_I	0.0177835600776819	0.5340669850480335	0.0	2	4	0.2796178853857676	0.7203821146142324
5Y7H_A	0.00648939093706	0.7949724440124212	0.0124087975246982	2	3	0.0	1.0
3L4G_J	0.0019146603063907	0.7025347680718163	0.0372262107185461	2	-1	0.06377746273318681	0.0
7AYR_B	0.0121692677604878	0.4506319821604696	0.0240873273423209	2	4	0.3156627575704491	0.6843372424295509
7WVJ_B	0.0122325395114933	0.6775309214948072	0.0021896458253802	2	4	0.44662283928114754	0.5533771607188525
4LTE_A	0.0078537887186814	0.4697423096433048	0.0321168830372178	2	4	0.04698952661476427	0.9530104733852357
6RU5_B	0.0008405427276633	0.6944209559860808	0.1160584082911944	2	-1	0.4969252258196418	0.0
5Y3R_A	0.0158153470130757	0.3963403573920715	0.0223883978326699	2	4	0.2720222609652584	0.7279777390347416
3SE6_A	0.0113660057764745	0.4535606424199272	0.0262171618622435	2	4	0.30444745109146926	0.6955525489085307
7A3I_B	0.0153685570219426	0.5061817467652142	0.0094889742856814	2	4	0.19763206945050169	0.8023679305494983
6JT1_B	0.0159788967883086	0.4128536809477245	0.0204377723355742	2	4	0.302001403721734	0.697998596278266
7ZXS_A	0.0069796555135612	0.6638189326768269	0.0178305927380209	2	4	0.4337387768826764	0.5662612231173235
7OZ7_B	0.0195999157658188	0.5244642609494661	0.0	2	4	0.40230601481404266	0.5976939851859574
5WOB_b	0.007491821265626	0.4419736927510063	0.0452556070301213	2	4	0.18679748694115209	0.8132025130588479
2JID_B	0.0080014965166781	0.7975606317936424	0.0066130905937114	2	3	0.0	1.0
7LN5_D	0.0106272280067569	0.7876986609125601	0.0029196362453518	2	3	0.2154501419732452	0.7845498580267548
6MQ3_B	0.0064255583229491	0.4624394560750338	0.0481749154992192	2	4	0.0	1.0
6ERF_H	0.0035209954184032	0.4587538499819001	0.0598540584701086	2	4	0.0	1.0
5VM9_A	0.0128183479856162	0.0730912512857967	0.0628394789167019	2	-1	0.3394722260361882	0.0
7AD6_B	0.0353583310389307	0.2479804785821529	0.0138687321491499	2	-1	0.20169449903950026	0.0
5AWC_C	0.0211015568415005	0.3088631009333121	0.0218975903112057	2	-1	0.048677236267917166	0.0
4R08_C	0.0145656998036028	0.3744025416987315	0.0270072581572047	2	-1	0.14985143645222126	0.0
7WVJ_A	0.0127770839178265	0.6790784667392421	0.0014620968756575	2	4	0.44662283928114754	0.5533771607188525
5T4B_A	0.0074459930920846	0.7995447597732908	0.0088364585901983	2	3	0.0	1.0
2G48_A	0.0068896800493472	0.4635868758104824	0.0445251834570807	2	4	0.0	1.0
3W1G_A	0.0031789048088207	0.4434951546303687	0.0669784550437508	2	4	0.40615467347239526	0.5938453265276047
6RLL_A	0.0009798051212449	0.5524847763823072	0.1502939397071412	2	4	0.44002448155216556	0.5599755184478344
7PVN_B	0.0079535550119126	0.7601460916308994	0.0110700407352846	2	3	0.7654686423944087	0.2345313576055913
5CJO_A	0.0063769509887073	0.4667882965579772	0.0459850450846748	2	4	0.0	1.0
4N8D_B	0.0060549696331186	0.7850278985176652	0.0170751996684577	2	3	0.48324649280179527	0.5167535071982047
7WVE_B	0.0121217038817274	0.6840296144824605	0.0029282444105804	2	4	0.44662283928114754	0.5533771607188525
7SVM_A	0.0064740545988927	0.6088356698054721	0.0216257249425573	2	4	0.29727806787786765	0.7027219321221324
3D4L_B	0.0072622923106713	0.7937890718018003	0.0118171139231386	2	3	0.0	1.0
6ICZ_C	0.008441534004381	0.3970016512475053	0.0482019055190958	2	4	0.34266412208834796	0.657335877911652
6ICZ_c	0.008441534004381	0.3970016512475053	0.0482019055190958	2	4	0.34266412208834796	0.657335877911652
6UXY_A	0.0008230785732921	0.547555386319287	0.1759658673306416	2	4	0.44026449186273536	0.5597355081372647
7OP0_A	0.0018463171502529	0.6225295527773336	0.0562044536492789	2	-1	0.24756586093270685	0.0
3W5O_B	0.004367749472386	0.4777980831153304	0.0474004981600588	2	4	0.1701827806861697	0.8298172193138302
8G1U_I	0.0013797563232897	0.5497351063338713	0.1174551848221758	2	-1	0.08108283401607227	0.0
5IFW_B	0.007564081035575	0.7571107510040196	0.0138687321491499	2	3	0.7654686423944087	0.2345313576055913
7MYO_A	0.0108796985438074	0.2716557671983944	0.058394017848627	2	-1	0.056332440881384074	0.0
4FXG_A	0.0424755799758968	0.3613383161819605	0.0036630800678474	2	-1	0.2420878532648736	0.0
7MXC_A	0.0012427980889123	0.5521550397972377	0.1294311683533731	2	4	0.44002448155216556	0.5599755184478344
4DB1_A	0.0165630111795896	0.4621982029927995	0.0155670635003994	2	4	0.24111284508757114	0.7588871549124289
4L3T_B	0.0122086609960235	0.5030982119863645	0.0178305927380209	2	4	0.19763206945050169	0.8023679305494983
4DB1_B	0.0205435228568811	0.4683280485672662	0.0080944703406706	2	-1	0.045825059382842426	0.0
5WOB_B	0.0074462159752137	0.4400986538575948	0.0503648629317097	2	4	0.18679748694115209	0.8132025130588479
3HHM_A	0.0125008107750795	0.4247600267444945	0.0277572859037011	2	4	0.2720222609652584	0.7279777390347416
8EXU_A	0.0126969832036846	0.1247135875744794	0.0656935549704063	2	2	0.011269989730564171	0.9887300102694359
1J2E_B	0.0088872914002166	0.7887535781741364	0.0072992307962134	2	3	0.0	1.0
1R9M_C	0.0073928033210947	0.7984457453128053	0.0103244826675092	2	3	0.0	1.0
5C19_C	0.010975660188746	0.2663349520538799	0.0591240390843355	2	-1	0.056332440881384074	0.0
3SWW_B	0.0080093604154623	0.788834516355482	0.0103244826675092	2	3	0.0	1.0
8FCN_A	0.0104988853193558	0.1575149942415842	0.0810216958060698	2	2	0.0	1.0
5IUD_J	0.0069940905922707	0.3420649413385231	0.0912409767262552	2	5	0.0	1.0
3G0D_C	0.0097107133032787	0.7899330132806448	0.0051358048547096	2	3	0.0	1.0
7MXG_C	0.0008112705287321	0.5524307131938175	0.1769762014421934	2	-1	0.011200706982742541	0.0
5HE1_A	0.0143765238321313	0.3117438488332669	0.0331824489470444	2	5	0.0	1.0
4E36_A	0.0092539618964356	0.4299069143876856	0.0347433877716041	2	4	0.2720222609652584	0.7279777390347416
3L4G_N	0.0019600079346677	0.7170929511230041	0.040145908618359	2	-1	0.03968708725667767	0.0
2BUB_A	0.008738570756881	0.7970035543614093	0.0058736968826307	2	3	0.0	1.0
6EOT_D	0.0111388315768706	0.6192759308691869	0.0080290976816657	2	4	0.29727806787786765	0.7027219321221324
7PVN_A	0.0073403603955715	0.7703303015057772	0.0153283513243391	2	3	0.7654686423944087	0.2345313576055913
4Q5V_E	0.0081294401075587	0.1727250190547304	0.1116786836949257	2	2	0.09174973289567215	0.9082502671043279
2JBU_B	0.0069199410507903	0.4591470438055078	0.0518248614636667	2	4	0.0	1.0
7R7T_D	0.0185354292381004	0.5336022248960752	0.0014597092068022	2	4	0.2796178853857676	0.7203821146142324
7NUP_A	0.0126698988718309	0.4983172818269739	0.0185875182467154	2	4	0.19489907337414197	0.805100926625858
5DYH_B	0.0077361220387648	0.4320981844956871	0.0498085626203308	2	4	0.18679748694115209	0.8132025130588479
5CJO_a	0.0068883189659753	0.4655225384782934	0.0481749154992192	2	4	0.0	1.0
2OPH_B	0.0089068530528551	0.7888617335152227	0.0073530278154354	2	3	0.0	1.0
7A3L_B	0.0071963211626789	0.5914305500641952	0.0218975903112057	2	4	0.4166266240622671	0.5833733759377329
7WVF_B	0.0141528673211955	0.6784463929390914	0.0	2	4	0.44662283928114754	0.5533771607188525
2WBY_A	0.0072895421854179	0.4712627019713499	0.0372262107185461	2	4	0.0	1.0
5T4H_B	0.0072380998283224	0.7914070627217723	0.0140635813350504	2	3	0.09890806856008863	0.9010919314399114
8SW0_A	0.01013202894043	0.2945708398200898	0.0627735967823235	2	5	0.0	1.0
7PFS_A	0.0120952119059709	0.4814625174123652	0.0216257249425573	2	4	0.19489907337414197	0.805100926625858
7WUB_J	0.0121276591971009	0.274403176044784	0.0518248614636667	2	-1	0.056332440881384074	0.0
4KZ0_A	0.0224143963574116	0.1504339719340216	0.0299266744605297	2	2	0.0476765060664847	0.9523234939335153
2BUB_B	0.0087417336485372	0.7919964169934226	0.0080290976816657	2	3	0.033225348585334116	0.9667746514146659
6BYZ_B	0.0077109635080688	0.4585841627697036	0.0430653698396612	2	4	0.0	1.0
4FXK_B	0.0079351889349951	0.3413407249139158	0.0751822857042021	2	-1	0.014934397056145085	0.0
7BW8_A	0.0258592031136492	0.4698068891917514	0.0036496798094789	2	-1	0.15731494497183077	0.0
8SZP_A	0.0132093394886723	0.492840515028992	0.0185875182467154	2	4	0.19489907337414197	0.805100926625858
7S1P_A	0.0011553926831107	0.5525084733211953	0.1464438734176729	2	4	0.44002448155216556	0.5599755184478344
2G5P_B	0.0075555962932493	0.7974486351719055	0.01094855486171	2	3	0.0	1.0
7SFC_A	0.0071815934154308	0.424569797051101	0.0635035960950682	2	4	0.36646976379384993	0.63353023620615
5WOB_f	0.0102009224996877	0.3983813940350487	0.0364964556675917	2	4	0.2720222609652584	0.7279777390347416
3CWW_A	0.0074652171074598	0.4701988858967219	0.0372262107185461	2	4	0.0	1.0
6UXX_A	0.0009013525879763	0.5463876915498543	0.1975523096759199	2	-1	0.2244209925159741	0.0
8EOK_G	0.0306689697757455	0.329637817387002	0.0138687321491499	2	5	0.0652284999689795	0.9347715000310205
1N52_A	0.0878529153831904	0.2951015337319208	0.002194902533056	2	-1	0.36027694132745286	0.0
3EH1_A	0.0018124169365006	0.7554429741570876	0.0522276825687215	2	-1	0.07965289454738912	0.0
3KRX_A	0.0136887458052647	0.3224672960653355	0.0355252350918542	2	5	0.0	1.0
7OR4_A	0.0142051072540124	0.595441713736012	0.0043792969344855	2	4	0.29727806787786765	0.7027219321221324
5UZ0_D	0.0072438661546217	0.7578926533727789	0.0175180821197378	2	3	0.7654686423944087	0.2345313576055913
7LMZ_E	0.0115939145848702	0.7567596349573559	0.0051094444648316	2	3	0.7654686423944087	0.2345313576055913
7MDM_C	0.0278643655312869	0.4141488816840221	0.0088364585901983	2	4	0.41737161336871004	0.58262838663129
8SW1_A	0.0104711954582026	0.2923425914169921	0.064963575889908	2	5	0.0	1.0
5AZ5_C	0.0219191853088964	0.4241683558664089	0.0145985211566161	2	4	0.41737161336871004	0.58262838663129
2YKG_A	0.0155135623918599	0.3167637030998184	0.0328465096023253	2	5	0.0	1.0
3ML9_A	0.025325860813599	0.1723237320755838	0.0255474760956377	2	2	0.0	1.0
7K6M_A	0.0167322272984826	0.1660860878519553	0.0386857767018733	2	2	0.0	1.0
4PF7_B	0.0073882589002932	0.4304315894869007	0.0627735967823235	2	4	0.2333105487420692	0.7666894512579308
1JEQ_A	0.0066873273048689	0.7502911656843608	0.0197076730907748	2	3	0.7654686423944087	0.2345313576055913
8FCO_C	0.0132060401865873	0.2153139758971039	0.0562044536492789	2	-1	0.032890178649350496	0.0
5WEA_A	0.0157440622682156	0.1816294270784352	0.0430653698396612	2	2	0.0	1.0
8FCQ_D	0.0111299231431714	0.2165739554369694	0.0708026304911424	2	2	0.11694441751194129	0.8830555824880587
8AYH_C	0.0351909407404735	0.3440645075870182	0.01094855486171	2	-1	0.09722220444618726	0.0
4GS8_B	0.0070249462746606	0.4624768080045515	0.0547444112487871	2	4	0.0	1.0
3QZ2_B	0.0082010997451082	0.4502180214182999	0.0430653698396612	2	4	0.11264635859347319	0.8873536414065268
7AUA_A	0.0074483941569596	0.4109266789134524	0.0678101173054155	2	4	0.2720222609652584	0.7279777390347416
6U23_C	0.01648787522543	0.3267059144285534	0.0308503701641407	2	5	0.0	1.0
3FBY_C	0.0477568312891555	0.3262366235329539	0.0072992307962134	2	-1	0.21714390444145015	0.0
6EDS_A	0.007743299116726	0.4653519275634008	0.0416056097301684	2	4	0.0	1.0
3G0D_D	0.007980633805128	0.7981720145865516	0.0102189826802625	2	3	0.0	1.0
3O9V_C	0.008308133062997	0.7903657951094336	0.0110700407352846	2	3	0.0	1.0
5WOB_a	0.0073170150597249	0.4631362774614954	0.0518248614636667	2	4	0.0	1.0
8EXO_A	0.0127305233380912	0.1182719011855382	0.0781018927757748	2	2	0.07484220068220057	0.9251577993177994
2WK3_A	0.0066980837958856	0.4748805288889211	0.049634873047397	2	4	0.0	1.0
5ISM_B	0.0068459748472552	0.7960632071194143	0.0155670635003994	2	3	0.0103683798648788	0.9896316201351212
3BJM_A	0.0083372738577878	0.7910117940254957	0.0110700407352846	2	3	0.0	1.0
3G0B_C	0.00693842236966	0.8053663357783257	0.0133138831004895	2	3	0.4475321139620912	0.5524678860379089
4JBS_A	0.0104564124686836	0.4083400634947715	0.0370931750792566	2	4	0.2720222609652584	0.7279777390347416
3C45_B	0.007895072757781	0.7922606632024429	0.0125647391185939	2	3	0.0	1.0
5C19_E	0.0139007631112543	0.1398160145658332	0.064963575889908	2	2	0.011269989730564171	0.9887300102694359
6EOP_A	0.006384311010734	0.6203883619646169	0.0246822773765587	2	4	0.29727806787786765	0.7027219321221324
6QZW_B	0.0089751574496526	0.6050844604537455	0.0160582219856566	2	4	0.29727806787786765	0.7027219321221324
7B2M_A	0.0292809005531357	0.4036038081152346	0.0103244826675092	2	-1	0.009323221005392481	0.0
6KYV_L	0.0132061260490816	0.6575467963292977	0.0051358048547096	2	-1	0.10130871723113931	0.0
7RC9_B	0.0196028252729479	0.4026275957462859	0.0204377723355742	2	4	0.302001403721734	0.697998596278266
3L4G_B	0.0016121598636239	0.7252848378913258	0.0745098508994681	2	-1	0.35090806613389935	0.0
8EZB_K	0.0088842209839206	0.3610602015894438	0.0627735967823235	2	-1	0.01380540267596785	0.0
7R53_A	0.0241080728763376	0.3389684262427082	0.0197076730907748	2	5	0.0320291930227493	0.9679708069772507
4ENZ_A	0.0168803633421573	0.5501809732240217	0.0036496798094789	2	4	0.39278210538619396	0.607217894613806
7TZ7_A	0.0113123261796865	0.523689181396632	0.0197076730907748	2	4	0.27244525627577065	0.7275547437242293
2IIV_B	0.0081041306373941	0.7955846549528702	0.0110700407352846	2	3	0.0	1.0
6MFR_B	0.0077585029861974	0.4218233424778504	0.0620435921263067	2	4	0.3859435934141207	0.6140564065858793
3N57_B	0.0085980963817372	0.4527274711899467	0.040145908618359	2	4	0.1578453780648256	0.8421546219351744
5WOB_g	0.0094189102904639	0.4110885228599991	0.0452556070301213	2	4	0.2720222609652584	0.7279777390347416
7WUB_E	0.0248436985237474	0.4949552641512723	0.0029282444105804	2	-1	0.001913160425727535	0.0
2YPU_A	0.007910842566144	0.4670941082796775	0.040145908618359	2	4	0.0	1.0
7BAG_B	0.0008034800064782	1.3623122070215203	0.0118171139231386	2	1	0.0	1.0
4GSC_A	0.0071439588962564	0.4641218168470016	0.0562044536492789	2	4	0.0	1.0
1RWQ_B	0.0088650583861281	0.7971354608497445	0.0080290976816657	2	3	0.0	1.0
6C01_B	0.0040173006788629	0.5011225715519116	0.0506138163692111	2	4	0.3916961707050806	0.6083038292949194
7MXG_A	0.0012202596305794	0.5627174162276136	0.1512608079233615	2	4	0.44002448155216556	0.5599755184478344
5F98_G	0.0139212518842051	0.56511903574855	0.0073530278154354	2	-1	0.03126463844487801	0.0
3G0B_D	0.0081046863054963	0.8039539216285472	0.009579955775703	2	3	0.22897185544443863	0.7710281445555613
2QTB_B	0.0077453469586827	0.7926552090267088	0.0140635813350504	2	3	0.0	1.0
7AYQ_A	0.0165219760266904	0.5583014228919423	0.0036630800678474	2	4	0.3389016152658443	0.6610983847341557
5WOB_A	0.0072610247626244	0.4631456780915927	0.0562044536492789	2	4	0.0	1.0
3BDL_A	0.0019024777395061	0.4976707155600286	0.135987099964115	2	4	0.44002448155216556	0.5599755184478344
7K1N_B	0.0150722759994815	0.6460476686436923	0.002194902533056	2	4	0.40564936023638043	0.5943506397636196
5EMJ_A	0.0013072662697717	0.547607540768073	0.1522290382566056	2	4	0.44002448155216556	0.5599755184478344
3HGZ_A	0.0072548159404083	0.4680822977883175	0.0518248614636667	2	4	0.0	1.0
3O95_C	0.0079316631275912	0.7983699619303939	0.0116786539344329	2	3	0.0	1.0
5MHL_B	0.0113342734714776	0.2937831785848879	0.0644914133791398	2	5	0.0	1.0
8FCM_A	0.0117868219094933	0.2663544257485036	0.0656935549704063	2	-1	0.056332440881384074	0.0
6TRW_A	0.0070853464630469	0.6095960340144719	0.0246822773765587	2	4	0.29727806787786765	0.7027219321221324
8FCN_E	0.0082844831799954	0.1636517258721118	0.1313861965388669	2	2	0.12816976673970748	0.8718302332602925
5WOB_F	0.0092044744696043	0.3989316460155298	0.0540143931905516	2	4	0.2720222609652584	0.7279777390347416
4L72_A	0.0087700470555809	0.792785980579676	0.0103244826675092	2	3	0.0	1.0
6U7G_A	0.012110994517728	0.6148156192375813	0.009579955775703	2	4	0.29727806787786765	0.7027219321221324
6MQ3_A	0.0067805235689872	0.4624867414399678	0.0627735967823235	2	4	0.0	1.0
4ASI_C	0.0105070983837728	0.7214020098381139	0.0102189826802625	2	-1	0.23521729346103076	0.0
8FCR_A	0.0132107342206777	0.2254296768229527	0.0613135828266362	2	2	0.060423551402767624	0.9395764485972323
6B1O_B	0.0072497218682398	0.7915838842922303	0.0178305927380209	2	3	0.0	1.0
7WV3_A	0.0157532761671275	0.7036108593240763	0.0	2	-1	0.05024852103631359	0.0
7LN1_E	0.0082116843216078	0.7600061018720131	0.0153283513243391	2	3	0.7654686423944087	0.2345313576055913
4OVV_A	0.0089850164176165	0.3909361443250626	0.0587327133805999	2	4	0.34175670450663037	0.6582432954933697
6ID0_c	0.0081776399531928	0.4514665013752574	0.0490049264750351	2	4	0.24117356210042665	0.7588264378995734
5WOB_G	0.0095015452294259	0.4111608157561887	0.0481749154992192	2	4	0.2720222609652584	0.7279777390347416
2QOE_B	0.00663381591692	0.7949632858315213	0.0185875182467154	2	3	0.0	1.0
1N1M_A	0.0090202729137094	0.7963066348528336	0.0080944703406706	2	3	0.0	1.0
3HAB_A	0.0070070169338978	0.7978343732258789	0.0163203672213534	2	3	0.14428294720410292	0.855717052795897
4PES_B	0.008886197188369	0.4335385974596006	0.0481749154992192	2	4	0.18679748694115209	0.8132025130588479
3CDZ_A	0.0438801103211926	0.3702459179905237	0.0072992307962134	2	-1	0.3032048694191853	0.0
5MHL_A	0.0167316945333825	0.3139183163177882	0.0331824489470444	2	5	0.0	1.0
2OQI_B	0.0075212514805681	0.8001118257255087	0.0138687321491499	2	3	0.2450892536123161	0.7549107463876839
2HHA_B	0.0066037092905933	0.7936507490163187	0.0193454927164979	2	3	0.0	1.0
1U8E_A	0.009133786481262	0.8048101377530251	0.0066130905937114	2	3	0.39385694456524906	0.606143055434751
1NU6_A	0.0057497078836463	0.7833112663803085	0.0223883978326699	2	3	0.48324649280179527	0.5167535071982047
7WVE_A	0.011958868290023	0.6862518680086336	0.0080944703406706	2	4	0.44662283928114754	0.5533771607188525
4JH0_B	0.0074334179501701	0.7862756560352295	0.0185875182467154	2	3	0.3576129721117983	0.6423870278882017
3C45_A	0.0069203891144849	0.7949087663162363	0.0182480702564928	2	3	0.0	1.0
5UY8_D	0.0067286836260019	0.7576399133269722	0.0218975903112057	2	3	0.7654686423944087	0.2345313576055913
3H44_B	0.0089120312494361	0.4564974687163822	0.0394160818999413	2	4	0.0	1.0
6MDZ_B	0.006953523186949	0.4097618165704417	0.0905106578984824	2	4	0.40727771959099623	0.5927222804090038
6TE3_A	0.0068553820283641	0.7967189944966225	0.0178305927380209	2	3	0.0	1.0
2G47_A	0.0076879611780446	0.4696397755172574	0.0481749154992192	2	4	0.0	1.0
7M05_C	0.0012861927241178	0.5426948582073138	0.1800174790223048	2	-1	0.003622193739941444	0.0
3B2D_A	0.0138166367474365	0.4356588132488542	0.0293011937554052	2	4	0.31472220592665395	0.6852777940733461
7DVQ_c	0.005682311806327	0.5546823800454544	0.0308503701641407	2	4	0.21377644620255226	0.7862235537974477
7MDO_B	0.0268333973398691	0.5116053339204749	0.0	2	-1	0.05779212024131603	0.0
8BH3_T	0.027922840821294	0.4463263076214246	0.0088364585901983	2	-1	0.040022301420874304	0.0
3SWR_A	0.0103639636377668	0.5346286068024325	0.0211679073923163	2	4	0.22873075280923846	0.7712692471907615
7VPQ_A	0.0131296239412034	0.6144942309318152	0.0087590123987277	2	4	0.29727806787786765	0.7027219321221324
7PG6_A	0.0091670284479508	0.5376715716692826	0.0226277946303061	2	4	0.21377644620255226	0.7862235537974477
6H0G_D	0.0235272458720541	0.5078632667946059	0.0043989330665894	2	4	0.32010725217356434	0.6798927478264356
1W1I_C	0.0088468140997404	0.7986546304303603	0.0094889742856814	2	3	0.0	1.0
4DWK_A	0.0081486186398061	0.4673337933355136	0.0437952703033026	2	4	0.0	1.0
5F9H_A	0.0120440113996968	0.5830778010967596	0.0125647391185939	2	-1	0.007545848044742625	0.0
6BYZ_A	0.0073973928085647	0.4643527961725683	0.0591240390843355	2	4	0.0	1.0
5XGJ_A	0.0133652585531105	0.4797778152035603	0.0233575447719152	2	4	0.19489907337414197	0.805100926625858
8GHR_A	0.0013117245602982	0.6535042301974391	0.126644897239454	2	-1	0.29610948630901807	0.0
7T3B_A	0.0044610296569389	0.5314788600755569	0.0372262107185461	2	4	0.26034801107523486	0.7396519889247651
4KR0_A	0.0074492747594182	0.7943533192702725	0.0175180821197378	2	3	0.0	1.0
2OGZ_B	0.0076717288413794	0.7945339384847504	0.0160582219856566	2	3	0.0	1.0
1R9M_D	0.0084352080768605	0.7971084103118974	0.0116786539344329	2	3	0.0	1.0
7MDM_A	0.0116606140407621	0.292135589244916	0.0693428042269768	2	5	0.0	1.0
2OGZ_A	0.0083776494329042	0.8004842696658852	0.0110700407352846	2	3	0.0	1.0
4KRE_A	0.0099658460050939	0.0268686836495369	0.1284670285521387	2	-1	0.6823967297915816	0.0
5FUR_I	0.0166096977452465	0.1900886571970773	0.0482019055190958	2	2	0.0	1.0
3N57_A	0.0076408133945495	0.4729970328121665	0.0489048903395892	2	4	0.0	1.0
4AH6_B	0.0058938009135648	0.3584700286473714	0.126644897239454	2	5	0.08393101736912788	0.9160689826308721
8DP0_A	0.0154133384276223	0.4698256594755919	0.0218975903112057	2	4	0.19763066775663068	0.8023693322433693
6U7F_A	0.0113113567096717	0.6009279171251916	0.0140635813350504	2	4	0.32115259607658714	0.6788474039234129
1W1I_A	0.0087096815048556	0.7916491121476754	0.013138501865866	2	3	0.0	1.0
6EDS_B	0.0075750626659288	0.4575742011702427	0.0627735967823235	2	4	0.0	1.0
6ERF_A	0.0023990947739755	0.5076933618147772	0.0795901497283129	2	-1	0.002473083828703281	0.0
5FA5_A	0.0015859045501983	0.5515288250085293	0.130363252467047	2	4	0.44002448155216556	0.5599755184478344
6WKR_C	0.0100121498196966	0.8470799362390834	0.0051094444648316	2	-1	0.22929530094611286	0.0
6MDZ_A	0.0039832147275091	0.4494492418012445	0.0956206337488771	2	4	0.3080643947320808	0.6919356052679192
7AU2_B	0.0076533328044851	0.4050137538495875	0.0838610257695162	2	-1	0.049357099594315744	0.0
3OFI_A	0.0067979017157313	0.4756271842353148	0.0598540584701086	2	4	0.0	1.0
7SVO_B	0.0055685305372956	0.6042594101360702	0.0300754907253892	2	4	0.29727806787786765	0.7027219321221324
3HAB_B	0.0069712956317766	0.7927276333785851	0.020104517651075	2	3	0.0	1.0
6ERH_C	0.0082674404822994	0.5434734595329715	0.0262171618622435	2	4	0.21377644620255226	0.7862235537974477
3W3L_C	0.0202047319990117	0.3377636808219068	0.0284671564505767	2	5	0.0	1.0
4GSC_B	0.0077727194648767	0.4548331642102415	0.0613135828266362	2	4	0.0	1.0
4N8E_B	0.0077708871402165	0.7855503747006181	0.0185875182467154	2	3	0.4044826737761991	0.5955173262238008
3CST_A	0.017911540449017	0.1740643038863646	0.0452556070301213	2	2	0.0	1.0
6K1S_A	0.0013962301311121	0.5522007653494596	0.1590527016415781	2	4	0.44002448155216556	0.5599755184478344
5C18_E	0.0117088249893096	0.2827119991587405	0.0744524674147246	2	5	0.08638722556485133	0.9136127744351487
4GQB_A	0.0013011280206714	0.5576473344346073	0.1689422960399142	2	4	0.44002448155216556	0.5599755184478344
5VM9_C	0.0134322548393383	0.1529850433810552	0.0838610257695162	2	2	0.0	1.0
6DDO_A	0.0144309968125758	0.6906287268898025	0.0051358048547096	2	4	0.44662283928114754	0.5533771607188525
5ISM_A	0.0070345494469474	0.7905139122674913	0.0208645945567758	2	3	0.0	1.0
7K1D_A	0.006732519119839	0.4672168102905145	0.067152979131726	2	4	0.0	1.0
2C11_B	0.0108707339985248	0.7418154928874554	0.0110700407352846	2	3	0.7654686423944087	0.2345313576055913
2P8S_B	0.0065013457066295	0.7969577661951666	0.020104517651075	2	3	0.0	1.0
8FCO_F	0.0134881274488107	0.1490070733722817	0.0854012245476465	2	2	0.0	1.0
6XRM_A	0.0197733933708163	0.1537744772901385	0.0437952703033026	2	2	0.0	1.0
3TON_B	0.0038597488546571	0.6220344761006338	0.0308503701641407	2	4	0.29727806787786765	0.7027219321221324
6AS7_A	0.0064291882048948	0.424078689520943	0.0992701436974832	2	-1	0.17811609154539573	0.0
3LPP_B	0.009295317651846	0.646490633705876	0.0170751996684577	2	4	0.35664822281296427	0.6433517771870357
6TEZ_A	0.0044057673884473	0.7955805939278477	0.0231516400799582	2	3	0.3326390416680833	0.6673609583319168
6KAM_D	0.0008624138718353	0.7173399337433565	0.174957521031396	2	-1	0.4196456255344487	0.0
8FCP_A	0.0114637290079273	0.2748305376327881	0.0795618367211374	2	5	0.08888106095390791	0.9111189390460921
7M05_A	0.0013164550698963	0.543633547539615	0.2038662972579192	2	-1	0.2244209925159741	0.0
8FCN_B	0.0098140698854918	0.1598117919635663	0.1240879206199325	2	2	0.11435793528591298	0.885642064714087
8B5R_B	0.0123944065685888	0.8567076316726178	0.0	2	-1	0.2496863596410543	0.0
6TRX_C	0.0063572019460826	0.6035940273836743	0.0300754907253892	2	4	0.29727806787786765	0.7027219321221324
7RLH_E	0.0133125601993143	0.1692094521537786	0.0810216958060698	2	2	0.0	1.0
4ANV_A	0.02032086220516	0.1678087370221602	0.0394160818999413	2	2	0.0	1.0
7KKE_A	0.0158574979785047	0.1694793071189629	0.0627735967823235	2	2	0.0	1.0
5FTJ_A	0.0199360053238868	0.1574479700162955	0.0518248614636667	2	2	0.0	1.0
4EZL_A	0.0194912578758581	0.1601204990016556	0.0547444112487871	2	2	0.0	1.0
7MLK_A	0.0189659135579712	0.1188448236224258	0.0620435921263067	2	2	0.011269989730564171	0.9887300102694359
4EZJ_A	0.0247927662628121	0.1678717601790153	0.035036511315305	2	2	0.0	1.0
5DXT_A	0.0174527287942772	0.1168780407329723	0.0715325243705191	2	2	0.011269989730564171	0.9887300102694359
8FCL_F	0.0117670396554144	0.1495750824169021	0.129196921332773	2	2	0.05080433485166998	0.94919566514833
3PRZ_A	0.0202607440537331	0.154412945427343	0.0591240390843355	2	2	0.0	1.0
7Z61_A	0.0245087570484088	0.1922968050913528	0.0357662262619218	2	2	0.0	1.0
3DPD_A	0.0246978422128303	0.1893479919725733	0.0357662262619218	2	2	0.006430870883811709	0.9935691291161883
2A5U_A	0.0233405214591627	0.1552714107427335	0.0489048903395892	2	2	0.0	1.0
4FA6_A	0.0217253674508713	0.1563148783761914	0.0554744316333071	2	2	0.0	1.0
1E8Y_A	0.0212279021480761	0.1741972025223719	0.0547444112487871	2	2	0.0	1.0
2CHZ_A	0.018187617038456	0.1606350066731394	0.0715325243705191	2	2	0.0	1.0
7RLH_A	0.0171759568259072	0.1864786216985101	0.0729927817404325	2	2	0.0	1.0
3TL5_A	0.0254394219423434	0.1588302318128849	0.0445251834570807	2	2	0.0	1.0
3R7R_A	0.029135912772396	0.1575857563790819	0.0364964556675917	2	2	0.0	1.0
4GB9_A	0.0301252111706338	0.1730916091660685	0.035036511315305	2	2	0.0	1.0
8FCT_F	0.0142512196090698	0.2246435068984109	0.1014602199307292	2	2	0.08316300312887917	0.9168369968711209
3NZU_A	0.0188041697887117	0.1762793099429601	0.0700727235417066	2	2	0.0	1.0
5OQ4_A	0.0173297403751488	0.1684488827015282	0.0854012245476465	2	2	0.0	1.0
4PS8_A	0.01965940910649	0.1636991330564259	0.0722624044746096	2	2	0.0	1.0
4XX5_A	0.0162533384795982	0.1704619199470389	0.0992701436974832	2	2	0.0	1.0
3L17_A	0.0252003809260166	0.1501848067975043	0.0554744316333071	2	2	0.0	1.0
7RLH_D	0.0184051093523624	0.1785151914467229	0.0795618367211374	2	2	0.0	1.0
3ZVV_A	0.0242053958720576	0.156467385878094	0.0598540584701086	2	2	0.0	1.0
4HVB_A	0.0278376435855245	0.1537541225385528	0.0503648629317097	2	2	0.0	1.0
6XRN_A	0.0176543924624377	0.1601999751122514	0.0970802370411048	2	2	0.0	1.0
3APF_A	0.0237589291766634	0.1631376079340346	0.0613135828266362	2	2	0.0	1.0
8FCL_C	0.0124175641709017	0.2017818956074849	0.1474452578505956	2	2	0.13673643437277522	0.8632635656272247
3MJW_A	0.0226811399958769	0.1654541401566851	0.0678829313183804	2	2	0.0	1.0
2CHW_A	0.0273884094245982	0.1753126591641133	0.049634873047397	2	2	0.0	1.0
4ANX_A	0.0232472245840455	0.2188059781504125	0.0591240390843355	2	2	0.0	1.0
6C1S_A	0.0244543684312207	0.1958487340792846	0.0562044536492789	2	2	0.0	1.0
7RLH_B	0.0156215556342566	0.1825421853542916	0.1175185950756378	2	2	0.04420424237906218	0.9557957576209378
4FJY_A	0.0199983777470179	0.1678500846059397	0.087591155387261	2	2	0.0	1.0
8FCM_B	0.0149481412259398	0.1959618931226324	0.1233570449311542	2	2	0.09551278539062684	0.9044872146093732
6XRL_A	0.0232883833430554	0.1569580873698674	0.0729927817404325	2	2	0.0	1.0
3ZW3_A	0.0249880706221425	0.1490825405832395	0.067152979131726	2	2	0.0	1.0
3OAW_A	0.0222220267761885	0.1511724682647013	0.0832115711346694	2	2	0.0	1.0
3L13_A	0.0237802095252838	0.2064949887599458	0.0627735967823235	2	2	0.0	1.0
7RLJ_L	0.0179975166734936	0.2089357528025506	0.0970802370411048	2	2	0.08316300312887917	0.9168369968711209
6AUD_A	0.0289386270574228	0.1948458889605273	0.0510948593011042	2	2	0.07736424722335	0.92263575277665
3APC_A	0.0235964251973774	0.154145481967386	0.0781018927757748	2	2	0.0	1.0
3PRE_A	0.0232193129789258	0.1595515809848547	0.0788321322144196	2	2	0.0	1.0
4EZK_A	0.0261947626603234	0.1583351158722381	0.0664230173941995	2	2	0.0	1.0
3DBS_A	0.022695287250391	0.1780391985094235	0.0781018927757748	2	2	0.0	1.0
5T23_A	0.0236519160955762	0.1741133587772738	0.0751822857042021	2	2	0.0	1.0
3L08_A	0.0239155125037426	0.1927185649815372	0.0708026304911424	2	2	0.030012486102191916	0.9699875138978081
5C19_A	0.0150798456619269	0.2242943967898939	0.1372265998230157	2	2	0.08316300312887917	0.9168369968711209
4G11_A	0.0243570605919048	0.2260602479802668	0.0678829313183804	2	2	0.0	1.0
3R7Q_A	0.0245976152494378	0.157446523775546	0.0817518496585396	2	2	0.0	1.0
5EDS_A	0.0234525819015525	0.1478750330229853	0.0941608854281319	2	2	0.0	1.0
2V4L_A	0.0203318823351316	0.2103616075584614	0.0985396895399577	2	2	0.08316300312887917	0.9168369968711209
1E8Z_A	0.0242250521027732	0.1575660216076282	0.0861312290118383	2	2	0.0	1.0
4WWP_A	0.0209029951043785	0.205014801408431	0.0963501924934129	2	2	0.08316300312887917	0.9168369968711209
3QAQ_A	0.0223385490268716	0.2481572429678181	0.0795618367211374	2	2	0.14012717763954985	0.8598728223604502
7RLJ_K	0.0191237996293434	0.2078044566110194	0.1087585508850761	2	2	0.08316300312887917	0.9168369968711209
4J6I_A	0.0272023782172523	0.1677254060631489	0.0708026304911424	2	2	0.0	1.0
4FHJ_A	0.024122209430142	0.1473762981246011	0.0941608854281319	2	2	0.0	1.0
3SD5_A	0.0294812229405839	0.1530579542480126	0.0708026304911424	2	2	0.0	1.0
3QAR_A	0.0264911118482752	0.1801136694327119	0.0722624044746096	2	2	0.0	1.0
4WWO_A	0.0246668277114889	0.1538830061971164	0.0956206337488771	2	2	0.0	1.0
7RLJ_B	0.0162272657134616	0.2191150271081947	0.1445250397065645	2	2	0.08316300312887917	0.9168369968711209
3L16_A	0.0257882530807749	0.1676075253582388	0.0839416535012711	2	2	0.0	1.0
5KAE_A	0.0234026691875654	0.1759452736812433	0.0956206337488771	2	2	0.0	1.0
4URK_A	0.0221525172849024	0.1759597161510755	0.1036493968305367	2	2	0.0	1.0
4PS3_A	0.0234502780334213	0.1687016349136982	0.1007293602259888	2	2	0.0	1.0
3T8M_A	0.0292422195153708	0.1727749382934151	0.0737226325244466	2	2	0.0	1.0
7RLJ_E	0.0181396914861316	0.2259766256580341	0.1248171264087285	2	2	0.08316300312887917	0.9168369968711209
6T3C_A	0.0252498837859851	0.1504253246362595	0.0985396895399577	2	2	0.0	1.0
4ANU_A	0.0289126449802262	0.2227128918616162	0.067152979131726	2	2	0.0	1.0
4F1S_A	0.0265544538660833	0.228400798955613	0.0744524674147246	2	2	0.1326017639649329	0.8673982360350672
7RLJ_H	0.0202419139260194	0.2214548861096227	0.1131384481440944	2	2	0.08316300312887917	0.9168369968711209
8FCQ_F	0.0167852867483199	0.2240440390225465	0.1452554889642807	2	2	0.08316300312887917	0.9168369968711209
4PS7_A	0.0229113472616434	0.1646258303411152	0.1109484600168524	2	2	0.0	1.0
4FUL_A	0.0267235168526154	0.1769166992068789	0.0861312290118383	2	2	0.0	1.0
6GQ7_A	0.023935428942403	0.1757414019155012	0.1014602199307292	2	2	0.0	1.0
4XZ4_A	0.0279415543035692	0.1639521355403305	0.0868612061966194	2	2	0.0	1.0
3APD_A	0.0283399910315177	0.1725167131230494	0.0824814643431366	2	2	0.0	1.0
3ENE_A	0.0241575622935603	0.21810229320529	0.0941608854281319	2	2	0.08316300312887917	0.9168369968711209
4ANW_A	0.0288861726946091	0.2317739932553337	0.0708026304911424	2	2	0.10525945575849965	0.8947405442415004
7JWZ_A	0.0315866855540247	0.1613016555329635	0.0781018927757748	2	2	0.0	1.0
3S2A_A	0.0205515248493663	0.2184450225735756	0.1182478050534847	2	2	0.08316300312887917	0.9168369968711209
3QJZ_A	0.0343877899767645	0.2065948524461103	0.0642335893644507	2	2	0.13566367432330106	0.8643363256766989
5G55_A	0.0231414516755186	0.1637389530534408	0.1131384481440944	2	2	0.0	1.0
8FCR_B	0.0168038987067144	0.2132054246435182	0.1598543638747036	2	2	0.08316300312887917	0.9168369968711209
2CHX_A	0.023911705340524	0.1912281247606125	0.1065687372842305	2	2	0.08316300312887917	0.9168369968711209
7K1J_C	0.0278531379844812	0.2316378261963607	0.080292034788115	2	2	0.08518836905408526	0.9148116309459148
4HLE_A	0.0183451858448212	0.1885664624429021	0.1496348281350508	2	2	0.12461022327970539	0.8753897767202946
4FHK_A	0.0243151697791289	0.1436827617789473	0.1197076528051555	2	2	0.05080433485166998	0.94919566514833
3TJP_A	0.0265613986558629	0.1544740785181016	0.1080291886428159	2	2	0.0	1.0
3PS6_A	0.0261791224751676	0.1508666634417135	0.1109484600168524	2	2	0.0	1.0
7RLJ_J	0.0183410555133196	0.2098539531772982	0.1510950327523956	2	2	0.08316300312887917	0.9168369968711209
4DK5_A	0.0251089650620967	0.1467853368027204	0.1175185950756378	2	2	0.049939367367476305	0.9500606326325237
7RLJ_I	0.0217096499912725	0.2150221113941854	0.1262769574199462	2	2	0.08316300312887917	0.9168369968711209
3NZS_A	0.0259270372266636	0.1600912239805987	0.1160584082911944	2	2	0.0	1.0
3L54_A	0.0214570103806428	0.1885237218509499	0.1379556468436567	2	2	0.10025355587616491	0.8997464441238351
7RLJ_F	0.0227774863307095	0.2105898411899143	0.1233570449311542	2	2	0.08316300312887917	0.9168369968711209
5G2N_A	0.0290164351118527	0.1663094363709176	0.1065687372842305	2	2	0.0	1.0
6T3B_A	0.0284627623612345	0.171277175370998	0.1072992501854066	2	2	0.0	1.0
2A4Z_A	0.0318124386488418	0.1610584260944607	0.1116786836949257	2	2	0.0	1.0
7QTT_n	0.0244595047917531	0.2156166620446509	0.1452554889642807	2	2	0.08316300312887917	0.9168369968711209
7JX0_A	0.0360396433156356	0.1734936675783321	0.1094894513224573	2	2	0.0	1.0
4FJZ_A	0.0331525649488527	0.1840575369484055	0.1218977888030892	2	2	0.12061686399396532	0.8793831360060347
