# Supplementary material for: Comparative structural insights and functional analysis for the distinct unbound states of Human AGO proteins
Source: Sci Rep. 2025 Mar 19;15:9432. doi: 10.1038/s41598-025-91849-5 (PMC11923369; doi:10.1038/s41598-025-91849-5)
Supplement: Supplementary file 24 — Supplementary Information 12. [file 41598_2025_91849_MOESM24_ESM.zip › 4KREp_A_mdwhole_HL2REF/candidates/4KREp_A-merged-enriched_eval.csv]

pdbId	chainId	chainLength	resolution	geneId	taxonomy	molecularFunction	cellularComponent	biologicalProcess	uniprotId	b-phipsi	w-rdist	t-alpha	1D-score	1D-identity	1D-identity-ng	1D-identity-gaps	1D-content	1DPDB-score	1DPDB-identity	1DPDB-identity-ng	1DPDB-identity-gaps	1DPDB-content	2D-score	2D-identity	2D-identity-ng	2D-identity-gaps	2D-content	5UTR-score	5UTR-identity	5UTR-identity-ng	5UTR-identity-gaps	5UTR-content	CDS-score	CDS-identity	CDS-identity-ng	CDS-identity-gaps	CDS-content	3UTR-score	3UTR-identity	3UTR-identity-ng	3UTR-identity-gaps	3UTR-content	3D-score	3D-score-cand	length	chemSim	molecularFunctionSim	cellularComponentSim	biologicalProcessSim
4KREp	A	799.0	1.75	26523	9606	0001046#0003725#0035198#0003723#0000993#0003727	0005737#0036464#0005829#0005654#0005634#0000932#0005844#1990904#0016442#0070578	0035196#0035278#0016525#0000956#0045944#0031054#0070922#0010501	Q9UL18	1.7022130637271713e-08	0.0	0.0
4Z4E	A	802.0	1.8	#	9606	0001046#0003725#0090624#0070551#0046872#0035198#0035925#0098808#0000340#0003723#0004521#0000993#0003727#0035197#0003743	0005737#0036464#0005829#0030425#0070062#0016020#0005845#0005654#0005634#0000932#0005844#1990904#0016442#0070578	0010586#0035196#0035278#0035279#0035194#0042985#0045947#0045766#1900153#0060213#0045944#0045727#1901165#0009791#0031054#0070922#0010501#0031047#0030422#0090625#0006412	Q9UKV8	0.0015266965524345	0.1461022058763982	0.0073530278154354	3816.0	0.8267441860465117	0.830607476635514	4.0	{'M': 2.39, 'G': 7.03, 'A': 6.19, 'P': 6.47, 'Q': 6.61, 'F': 4.36, 'R': 6.33, 'T': 6.05, 'I': 5.91, 'K': 6.33, 'L': 7.17, 'N': 2.67, 'E': 4.92, 'D': 4.78, 'Y': 3.66, 'H': 3.23, 'C': 2.81, 'V': 8.02, 'S': 4.22, 'W': 0.84}	2715.0	0.7969121140142518	0.8345771144278606	38.0	{'F': 4.62, 'P': 6.56, 'R': 6.56, 'G': 6.41, 'T': 6.11, 'I': 6.41, 'K': 6.41, 'L': 7.75, 'A': 6.11, 'N': 2.68, 'E': 4.62, 'D': 4.77, 'Y': 3.87, 'H': 2.98, 'C': 2.83, 'V': 8.35, 'M': 2.24, 'Q': 6.26, 'S': 3.58, 'W': 0.89}	2025.0	0.672665916760405	0.7899603698811096	132.0	{'.': 17.39, 'E': 32.44, 'H': 36.96, 'T': 9.03, 'G': 2.68, 'B': 1.51}	170.0	0.3893805309734513	0.7719298245614035	112.0	{'C': 44.32, 'T': 3.41, 'G': 50.0, 'A': 2.27}	7225.0	0.7238970588235294	0.7764195583596214	184.0	{'A': 24.94, 'T': 19.3, 'G': 27.78, 'C': 27.98}	6832.0	0.4415009486332654	0.7409198113207547	5751.0	{'C': 19.16, 'T': 33.93, 'G': 22.0, 'A': 24.91}	0.9101	0.9518	802.0	0.9185236768802229	1.0	1.0	0.75
5IZ5	B	746.0	2.2	283748	9606	0005509#0047498#0005544#0008970	0005829#0016020	0006631#0046475#0036148#0036149	Q86XP0	0.0039675777398058	0.401810249471191	0.0007307814170889	-87.0	0.1820040899795501	0.2553802008608321	281.0	{'P': 8.99, 'G': 9.55, 'Y': 3.37, 'T': 4.49, 'V': 6.18, 'L': 14.61, 'N': 0.56, 'R': 5.06, 'D': 7.3, 'K': 5.62, 'S': 5.62, 'W': 1.12, 'Q': 6.18, 'E': 6.18, 'F': 4.49, 'A': 5.62, 'C': 1.12, 'M': 1.12, 'I': 2.25, 'H': 0.56}	-686.0	0.0227272727272727	0.7291666666666666	1492.0	{'G': 8.57, 'A': 2.86, 'C': 5.71, 'Q': 11.43, 'V': 8.57, 'K': 8.57, 'N': 11.43, 'T': 2.86, 'S': 8.57, 'P': 5.71, 'L': 14.29, 'I': 2.86, 'H': 2.86, 'R': 2.86, 'F': 2.86}	748.0	0.3812556869881711	0.8568507157464212	610.0	{'.': 14.32, 'E': 38.66, 'T': 10.98, 'H': 33.65, 'G': 2.39}	95.0	0.2677824267782426	0.8311688311688312	162.0	{'A': 14.06, 'G': 45.31, 'C': 29.69, 'T': 10.94}	1874.0	0.4682389937106918	0.7624167946748592	1227.0	{'A': 22.23, 'T': 18.27, 'G': 28.95, 'C': 30.56}	1726.0	0.1097572065108666	0.7878590078328982	9465.0	{'G': 19.72, 'T': 37.12, 'C': 21.62, 'A': 21.54}	0.2451	0.2645	757.0	0.9946969696969696	0.0	0.1	0.0
4QCL	A	865.0	2.2	5422	9606	0003682#0003677#0003688#0003887#0000166#0019901#0003697#0008270	0005658#0005829#0005635#0016363#0005730#0005654#0005634	0006281#0006260#0006270#0006269#0006271#0000731#0006303#0006273#0006272#1902975#0032479	P09884	0.0090671595990991	0.1621979184043103	0.0043792969344855	-417.0	0.1425689307330195	0.2548076923076923	655.0	{'P': 8.02, 'S': 4.72, 'G': 9.91, 'R': 4.72, 'K': 9.43, 'F': 3.3, 'D': 7.55, 'Y': 4.72, 'V': 8.49, 'T': 6.13, 'A': 2.83, 'W': 1.42, 'E': 6.13, 'Q': 4.25, 'H': 1.89, 'L': 8.02, 'N': 2.36, 'I': 3.3, 'C': 2.36, 'M': 0.47}	-805.0	0.0292504570383912	0.7164179104477612	1574.0	{'Q': 8.33, 'T': 8.33, 'I': 12.5, 'K': 4.17, 'A': 12.5, 'P': 10.42, 'D': 4.17, 'E': 4.17, 'S': 2.08, 'R': 8.33, 'L': 8.33, 'M': 2.08, 'Y': 4.17, 'F': 2.08, 'V': 4.17, 'G': 4.17}	811.0	0.3957081545064377	0.848987108655617	622.0	{'.': 19.52, 'E': 29.07, 'T': 6.94, 'H': 42.52, 'I': 1.08, 'B': 0.22, 'G': 0.65}	51.0	0.1435185185185185	0.7560975609756098	175.0	{'G': 58.06, 'C': 25.81, 'A': 6.45, 'T': 9.68}	1418.0	0.3989258861439312	0.770539419087137	2245.0	{'A': 27.57, 'T': 22.51, 'G': 26.01, 'C': 23.91}	779.0	0.0616269515201314	0.7450331125827815	10047.0	{'G': 21.48, 'A': 28.15, 'T': 32.15, 'C': 18.22}	0.2505	0.2451	865.0	0.676954732510288	0.0	0.3	0.0
8ASC	O	498.0	2.95	#	9606	0051575#0005524#0008094#0030332#0003684#0003677#0003678#0003690#0016787#0044877#0003723#0097110#0042162#0000976	0000781#0005829#0070418#0005576#1904813#0043564#0016020#0070419#0000783#0005730#0005654#0005634#0032991#0032993#0034774#0005667	0002218#0071480#0071481#0006266#0097680#0006303#0045087#0045892#0045621#0045860#0045944#0045893#0000725#0048660#0000723	P13010	0.0012806387629723	0.3725195550250375	0.0116786539344329	-48.0	0.168103448275862	0.2360060514372163	267.0	{'R': 3.85, 'N': 1.92, 'V': 6.41, 'I': 6.41, 'G': 5.77, 'P': 7.05, 'K': 10.9, 'E': 5.13, 'D': 7.69, 'L': 12.18, 'F': 6.41, 'S': 2.56, 'Q': 5.77, 'H': 3.21, 'A': 5.13, 'Y': 3.21, 'T': 4.49, 'M': 1.28, 'C': 0.64}	-469.0	0.0218068535825545	0.5490196078431373	1233.0	{'G': 7.14, 'M': 3.57, 'Q': 10.71, 'C': 3.57, 'K': 7.14, 'N': 10.71, 'V': 14.29, 'T': 3.57, 'L': 14.29, 'S': 7.14, 'I': 3.57, 'P': 7.14, 'R': 3.57, 'F': 3.57}	392.0	0.3184584178498986	0.8997134670487106	637.0	{'.': 25.48, 'E': 30.89, 'T': 38.85, 'G': 4.78}	92.0	0.2391304347826087	0.7638888888888888	158.0	{'G': 38.18, 'C': 36.36, 'A': 18.18, 'T': 7.27}	1433.0	0.4357142857142857	0.7476323119777158	1285.0	{'T': 22.43, 'G': 26.53, 'C': 22.5, 'A': 28.54}	896.0	0.0673059360730593	0.7645228215767634	9986.0	{'G': 19.0, 'T': 36.77, 'A': 26.32, 'C': 17.91}	0.1867	0.2834	28.0	-1.0	0.1666666666666666	0.3	0.125
6MGQ	A	861.0	2.92	51752	9606	0004177#0004175#0005151#0005138#0070006#0008235#0042277#0008270	0005737#0005829#0005783#0005788#0005789#0070062#0005576#0005615#0016020	0002250#0001525#0019885#0002474#0045444#0006509#0043171#0045766#0006508#0008217#0045088#0009617	Q9NZ08	0.0081076385400508	0.1654902314180817	0.0073530278154354	-114.0	0.1621621621621621	0.2204724409448819	274.0	{'V': 8.93, 'F': 4.17, 'P': 8.93, 'T': 11.31, 'L': 11.31, 'D': 4.17, 'N': 4.76, 'E': 4.76, 'Y': 5.95, 'H': 2.38, 'I': 5.36, 'G': 8.93, 'S': 4.76, 'A': 4.17, 'Q': 3.57, 'K': 2.98, 'C': 1.19, 'R': 1.19, 'W': 0.6, 'M': 0.6}	-809.0	0.0287637698898408	0.6714285714285714	1564.0	{'D': 10.64, 'T': 10.64, 'S': 6.38, 'I': 8.51, 'A': 14.89, 'R': 6.38, 'P': 4.26, 'Q': 8.51, 'M': 2.13, 'N': 6.38, 'L': 4.26, 'F': 2.13, 'G': 6.38, 'K': 2.13, 'V': 4.26, 'E': 2.13}	667.0	0.3455882352941176	0.88125	744.0	{'.': 16.55, 'E': 26.71, 'T': 8.98, 'B': 0.24, 'H': 45.39, 'G': 2.13}	0.0	-1.0	-1.0	-1.0	'-'	0.0	-1.0	-1.0	-1.0	'-'	0.0	-1.0	-1.0	-1.0	'-'	0.2569	0.2523	3.0	-1.0	0.0	0.2	0.0
7RZI	B	938.0	3.0	3416	9606	0005524#0004175#0042802#0043559#0004222#0042277#0042803#0140036#0001618#0008270	0016323#0009986#0005737#0005829#0009897#0070062#0005615#0005739#0005634#0005782#0005777	0097242#0150094#0050435#0019885#0010815#0042447#1901143#1901142#0008286#0043171#0032092#0045732#0030163#0006508#0051603#1903715#0010992	P14735	0.007905420847295	0.4290884723608169	0.0	-158.0	0.1592920353982301	0.2412868632707774	384.0	{'M': 2.78, 'A': 8.33, 'P': 11.67, 'S': 2.22, 'G': 7.78, 'L': 7.78, 'I': 3.89, 'N': 5.56, 'V': 5.0, 'D': 5.56, 'H': 3.89, 'C': 2.22, 'R': 2.78, 'E': 6.11, 'F': 2.78, 'K': 7.22, 'Y': 5.0, 'T': 5.56, 'W': 1.11, 'Q': 2.78}	3.0	0.0035714285714285	0.5	834.0	{'K': 33.33, 'R': 33.33, 'G': 33.33}	21.0	0.0059523809523809	0.8333333333333334	834.0	{'.': 100.0}	91.0	0.2062780269058296	0.71875	159.0	{'T': 10.87, 'G': 54.35, 'C': 26.09, 'A': 8.7}	1597.0	0.4474341192787794	0.7569216330361332	1474.0	{'A': 30.13, 'G': 23.74, 'C': 24.05, 'T': 22.07}	2087.0	0.1570527064260954	0.7577186963979416	8919.0	{'A': 28.92, 'G': 16.69, 'T': 37.24, 'C': 17.15}	0.2403	0.2211	938.0	0.976497346474602	0.0	0.3	0.0
4DUR	A	756.0	2.45	5340	9606	0034185#0004175#0019899#0019900#0002020#1990405#0019904#0051087#0004252#0008236#0005102	0072562#0009986#0062023#0009897#0070062#0005576#0005615#0005886#0031093	0051702#0007596#0022617#0042730#0008285#2000048#0010812#0051918#0043536#0051919#0006508#0048771	P00747	0.0193546436841978	0.1417496500175507	0.0014620968756575	-101.0	0.1531100478468899	0.2572347266881029	423.0	{'E': 7.5, 'V': 8.75, 'K': 6.25, 'G': 7.5, 'P': 14.37, 'D': 2.5, 'T': 9.38, 'R': 6.88, 'F': 4.38, 'I': 3.12, 'L': 5.62, 'M': 0.62, 'S': 5.0, 'H': 1.88, 'W': 1.25, 'Y': 2.5, 'C': 4.38, 'N': 1.88, 'Q': 4.38, 'A': 1.88}	-705.0	0.0286644951140065	0.6875	1471.0	{'L': 11.36, 'D': 9.09, 'N': 9.09, 'T': 6.82, 'M': 2.27, 'K': 6.82, 'A': 4.55, 'S': 4.55, 'P': 4.55, 'R': 9.09, 'E': 6.82, 'I': 6.82, 'Y': 2.27, 'Q': 4.55, 'V': 6.82, 'G': 4.55}	84.0	0.2431561996779388	0.84593837535014	885.0	{'T': 21.59, 'E': 37.21, '.': 31.23, 'H': 6.98, 'G': 1.99, 'B': 1.0}	47.0	0.1583710407239819	0.660377358490566	168.0	{'G': 22.86, 'T': 22.86, 'A': 14.29, 'C': 40.0}	1641.0	0.443611371446423	0.7442348008385744	1293.0	{'G': 26.76, 'A': 26.41, 'C': 26.55, 'T': 20.28}	816.0	0.0644661256496763	0.7926008968609866	10075.0	{'T': 30.98, 'G': 21.36, 'C': 16.83, 'A': 30.83}	0.2345	0.2538	756.0	0.7664148750726322	0.0	0.0	0.0
7ZWA	A	503.0	2.8	#	9606	0051575#0005524#0008094#0030332#0003684#0003677#0003678#0003690#0016787#0044877#0003723#0097110#0042162#0000976	0000781#0005829#0070418#0005576#1904813#0043564#0016020#0070419#0000783#0005730#0005654#0005634#0032991#0032993#0034774#0005667	0002218#0071480#0071481#0006266#0097680#0006303#0045087#0045892#0045621#0045860#0045944#0045893#0000725#0048660#0000723	P12956	0.0045835575502272	0.3881744934260059	0.0088364585901983	-77.0	0.1115498519249753	0.249448123620309	560.0	{'W': 0.88, 'A': 6.19, 'N': 2.65, 'S': 4.42, 'Y': 4.42, 'F': 5.31, 'D': 6.19, 'E': 6.19, 'P': 8.85, 'Q': 5.31, 'V': 6.19, 'K': 10.62, 'I': 4.42, 'G': 6.19, 'L': 12.39, 'H': 3.54, 'T': 1.77, 'C': 0.88, 'R': 3.54}	-465.0	0.0248062015503875	0.6037735849056604	1237.0	{'Y': 6.25, 'G': 6.25, 'K': 9.38, 'N': 6.25, 'I': 12.5, 'T': 3.12, 'P': 6.25, 'R': 9.38, 'V': 9.38, 'F': 6.25, 'E': 6.25, 'S': 3.12, 'L': 9.38, 'A': 6.25}	907.0	0.4280973451327434	0.8815489749430524	465.0	{'.': 22.48, 'E': 23.51, 'T': 23.0, 'H': 30.75, 'B': 0.26}	28.0	0.1193415637860082	0.8055555555555556	207.0	{'A': 10.34, 'G': 24.14, 'C': 41.38, 'T': 24.14}	1233.0	0.3782331205911992	0.736429038587312	1448.0	{'A': 27.53, 'T': 20.16, 'G': 28.33, 'C': 23.98}	233.0	0.0138121546961325	0.7936507936507936	10671.0	{'C': 25.33, 'A': 16.0, 'G': 26.0, 'T': 32.67}	0.1918	0.2816	503.0	0.9894019682059046	0.1666666666666666	0.3	0.125
3ZD6	A	632.0	2.8	23586	9606	0005524#0016887#0003690#0003725#0005525#0042802#0038187#0003724#0003727#0031625#0008270	0015629#0005923#0005737#0005829#1990904#0032587	0140374#0071360#0002753#0051607#0009597#0010467#0045087#0002230#0051091#0010628#0032725#0032727#0032728#0032755#0032757#0002735#0060760#0045944#0032760#0030334#0034344#0043330#0009615#0039529	O95786	0.0221774098670269	0.2901545603375102	0.0	-141.0	0.1599247412982126	0.2364394993045897	344.0	{'E': 5.29, 'Q': 5.88, 'F': 4.71, 'I': 7.06, 'P': 7.65, 'Y': 2.94, 'A': 5.29, 'V': 5.29, 'G': 5.88, 'K': 11.76, 'L': 10.59, 'W': 1.18, 'R': 4.12, 'D': 5.88, 'N': 4.12, 'C': 3.53, 'T': 3.53, 'S': 3.53, 'H': 1.76}	-590.0	0.0387374461979913	0.6585365853658537	1312.0	{'N': 9.26, 'Y': 3.7, 'S': 5.56, 'L': 14.81, 'P': 7.41, 'G': 3.7, 'K': 9.26, 'T': 7.41, 'V': 14.81, 'R': 1.85, 'A': 3.7, 'Q': 5.56, 'C': 1.85, 'I': 5.56, 'H': 1.85, 'F': 3.7}	668.0	0.3558341369334619	0.8405466970387244	598.0	{'.': 16.26, 'H': 52.85, 'T': 11.92, 'E': 17.89, 'G': 0.81, 'B': 0.27}	50.0	0.1013824884792626	0.8461538461538461	191.0	{'G': 50.0, 'A': 9.09, 'C': 31.82, 'T': 9.09}	1502.0	0.4418468731735827	0.7440944881889764	1390.0	{'A': 31.22, 'T': 22.49, 'G': 24.01, 'C': 22.29}	1371.0	0.1044722397192477	0.7588235294117647	9583.0	{'T': 39.62, 'G': 17.57, 'C': 17.83, 'A': 24.98}	0.2235	0.2762	632.0	0.9342857142857144	0.3333333333333333	0.3	0.125
5GVC	A	612.0	2.44	8940	9606	0003677#0003916#0003917#0003723	0000793#0140225#0005634	0007059#0006265	O95985	0.0068068764247712	0.458143749499335	0.002194902533056	-98.0	0.1735620585267406	0.2362637362637362	263.0	{'V': 6.98, 'P': 11.05, 'G': 11.05, 'T': 5.81, 'D': 6.4, 'Y': 5.81, 'E': 7.56, 'L': 6.98, 'F': 4.65, 'I': 3.49, 'A': 4.07, 'R': 8.72, 'Q': 4.07, 'K': 4.65, 'N': 0.58, 'S': 2.33, 'H': 2.91, 'C': 2.91}	-562.0	0.0393586005830903	0.6923076923076923	1294.0	{'G': 5.56, 'Q': 7.41, 'P': 5.56, 'C': 1.85, 'F': 3.7, 'K': 7.41, 'Y': 3.7, 'D': 1.85, 'S': 5.56, 'V': 12.96, 'E': 3.7, 'R': 5.56, 'H': 1.85, 'T': 7.41, 'L': 11.11, 'M': 1.85, 'A': 3.7, 'I': 5.56, 'N': 3.7}	723.0	0.3336520076481835	0.8638613861386139	642.0	{'E': 24.93, 'H': 50.72, 'T': 10.89, '.': 11.46, 'G': 1.72, 'B': 0.29}	0.0	-1.0	-1.0	-1.0	'-'	0.0	-1.0	-1.0	-1.0	'-'	0.0	-1.0	-1.0	-1.0	'-'	0.2135	0.27	612.0	0.9681717246484086	0.1666666666666666	0.1	0.0
6EJA	A	696.0	1.94	64131	9606	0046872#0030158	0005615#0000137#0000139	0030206#0050650#0048706#0006024#0030203#0015012#0043931#0030166	Q86Y38	0.0024061196614294	0.5785655626249655	0.0036630800678474	-199.0	0.1523297491039426	0.2428571428571428	416.0	{'A': 4.12, 'P': 14.71, 'R': 11.76, 'L': 5.88, 'V': 4.12, 'D': 5.88, 'E': 3.53, 'G': 10.0, 'I': 5.88, 'F': 2.94, 'K': 7.06, 'H': 2.35, 'S': 3.53, 'T': 4.12, 'C': 2.35, 'M': 1.18, 'Q': 4.12, 'Y': 3.53, 'N': 2.35, 'W': 0.59}	-644.0	0.0221923335574983	0.6470588235294118	1436.0	{'P': 12.12, 'K': 9.09, 'C': 3.03, 'R': 15.15, 'N': 3.03, 'V': 12.12, 'E': 3.03, 'Y': 6.06, 'M': 3.03, 'F': 6.06, 'Q': 3.03, 'G': 9.09, 'D': 3.03, 'T': 6.06, 'A': 3.03, 'L': 3.03}	657.0	0.3862987630827783	0.8336755646817249	564.0	{'.': 23.4, 'E': 26.6, 'H': 34.98, 'T': 12.32, 'G': 2.22, 'B': 0.49}	221.0	0.4388185654008439	0.7428571428571429	97.0	{'A': 7.69, 'C': 42.31, 'T': 3.85, 'G': 46.15}	1827.0	0.4542061441286247	0.7631452001929571	1410.0	{'A': 23.07, 'T': 16.43, 'G': 30.03, 'C': 30.47}	4703.0	0.3677197687086231	0.7544704264099037	6117.0	{'A': 25.02, 'C': 20.46, 'T': 31.47, 'G': 23.04}	0.252	0.2895	696.0	0.9059065934065934	0.0	0.0	0.0
5C1B	C	724.0	3.08	#	9606	0043531#0005524#0016887#1904288#0035800#0042802#0036435#0008289#0042288#0031593#0019904#0019903#0003723#0031625#0140036#0044389#1990381	1904949#0035578#0005737#0010494#0005829#0036513#0005783#0005789#0070062#0005576#1904813#0098978#0043231#0005811#0005654#0005634#0048471#0000502#0032991#0034774#0035861#0034098#1990730	0006919#0070842#0046034#0097352#0006914#1903843#0034605#0006974#0006281#0006302#0061857#0006888#0030968#0032510#0071712#0036503#0045184#0072389#0036297#0016236#0051228#0006734#0120186#0045879#2001171#0090263#1903007#0010918#1903862#0032436#0045732#1903006#0031334#0010498#0043161#0016567#0106300#1903715#0042981#1905634#0050807#0030970#0035617#0019985#0030433#0019079	P55072	0.0087543259550295	0.1868816868427378	0.01094855486171	-103.0	0.140973630831643	0.2053175775480059	309.0	{'D': 9.35, 'K': 5.04, 'R': 10.79, 'N': 2.16, 'V': 5.04, 'P': 8.63, 'T': 4.32, 'L': 8.63, 'G': 9.35, 'S': 2.88, 'Q': 4.32, 'F': 5.04, 'Y': 2.16, 'C': 1.44, 'E': 2.88, 'I': 7.91, 'M': 1.44, 'A': 7.91, 'H': 0.72}	-684.0	0.020983606557377	0.7804878048780488	1484.0	{'L': 18.75, 'Q': 6.25, 'I': 3.12, 'V': 12.5, 'P': 6.25, 'G': 9.38, 'K': 12.5, 'T': 12.5, 'A': 3.12, 'R': 3.12, 'M': 3.12, 'N': 3.12, 'S': 6.25}	788.0	0.397196261682243	0.8568548387096774	574.0	{'.': 18.35, 'E': 26.35, 'H': 44.71, 'T': 6.82, 'B': 0.94, 'G': 2.82}	190.0	0.4201954397394137	0.7247191011235955	129.0	{'A': 9.3, 'T': 10.08, 'C': 35.66, 'G': 44.96}	1696.0	0.4588607594936709	0.748580278781621	1223.0	{'A': 23.52, 'T': 21.38, 'G': 30.28, 'C': 24.83}	819.0	0.0631675034230944	0.751357220412595	10034.0	{'G': 25.0, 'T': 30.2, 'C': 20.66, 'A': 24.13}	0.2269	0.2529	724.0	0.7498575498575498	0.1666666666666666	0.4	0.0
6I2X	A	815.0	3.35	#	#	#	#	#	P01031	0.0024401491850084	0.2489062503958447	0.087591155387261	-548.0	0.1321197886083382	0.2710843373493976	873.0	{'M': 1.33, 'G': 7.11, 'Y': 7.11, 'F': 4.44, 'I': 4.44, 'T': 6.22, 'P': 8.0, 'L': 7.11, 'E': 4.89, 'V': 9.78, 'D': 6.67, 'K': 5.78, 'R': 5.33, 'H': 1.33, 'Q': 5.78, 'A': 5.33, 'S': 3.56, 'W': 0.89, 'C': 2.67, 'N': 2.22}	-760.0	0.0320956576463184	0.75	1521.0	{'I': 13.73, 'G': 5.88, 'R': 5.88, 'C': 1.96, 'K': 7.84, 'T': 11.76, 'D': 5.88, 'Q': 5.88, 'S': 7.84, 'A': 9.8, 'E': 3.92, 'Y': 3.92, 'L': 5.88, 'P': 5.88, 'V': 1.96, 'N': 1.96}	523.0	0.321398834304746	0.8464912280701754	745.0	{'.': 16.58, 'H': 42.75, 'T': 12.69, 'E': 26.94, 'B': 1.04}	37.0	0.0833333333333333	0.6923076923076923	190.0	{'T': 22.22, 'C': 50.0, 'G': 22.22, 'A': 5.56}	1131.0	0.3674133639670687	0.7725442834138486	2739.0	{'A': 27.57, 'T': 22.62, 'G': 25.01, 'C': 24.8}	384.0	0.0249424758398527	0.7486187845303868	10503.0	{'A': 31.0, 'T': 28.78, 'C': 17.71, 'G': 22.51}	0.2356	0.2882	648.0	0.8691341705221415	0.0	0.0	0.0
8SZP	B	860.0	2.62	#	#	#	#	#	Q08211	0.0137080196321889	0.3839095728819436	0.0021896458253802
6MZC	B	968.0	4.5	6873	9606	0003682#0016251#0000976	0005654#0005634#0005669#0033276	0000086#0043966#0035521#0035522#0042789#0045893#0060261#0006468#0006282#0006357#0014070#0051123#0006367	Q6P1X5	0.0168105137903268	0.1908299470251563	0.0051358048547096	-260.0	0.1614457831325301	0.2478421701602959	434.0	{'P': 7.46, 'L': 12.94, 'V': 6.47, 'F': 6.47, 'R': 7.46, 'I': 4.48, 'K': 5.97, 'E': 6.47, 'C': 2.49, 'D': 4.48, 'N': 3.48, 'Y': 2.49, 'A': 5.97, 'G': 5.47, 'S': 4.98, 'W': 1.0, 'H': 3.48, 'M': 1.0, 'T': 2.49, 'Q': 4.98}	-904.0	0.0294117647058823	0.6891891891891891	1660.0	{'E': 7.84, 'P': 7.84, 'L': 11.76, 'T': 9.8, 'Q': 9.8, 'R': 7.84, 'V': 9.8, 'I': 1.96, 'K': 7.84, 'H': 5.88, 'C': 3.92, 'A': 3.92, 'S': 1.96, 'F': 3.92, 'Y': 3.92, 'N': 1.96}	725.0	0.3694620253164557	0.8584558823529411	720.0	{'.': 20.77, 'E': 20.56, 'T': 12.42, 'H': 45.18, 'G': 0.64, 'B': 0.43}	216.0	0.4966216216216216	0.7577319587628866	102.0	{'A': 12.24, 'T': 10.88, 'G': 46.26, 'C': 30.61}	1565.0	0.426862696237229	0.7569597878921785	1750.0	{'T': 22.94, 'G': 24.58, 'C': 23.35, 'A': 29.13}	944.0	0.0665938864628821	0.746177370030581	10011.0	{'G': 15.16, 'A': 30.33, 'C': 14.34, 'T': 40.16}	0.2749	0.2472	968.0	0.9954510993176648	0.0	0.2	0.0
4R08	D	743.0	2.4	51311	9606	0003677#0003725#0042802#0038187#0003723#0038023#0003727	0036020#0005789#0010008#0009897#0000139#0005886	0071260#0051607#0007249#0016064#0006954#0045087#0032695#0045089#0032727#0032728#0032731#0032755#0032757#0032729#0001932#0009615#0034158#0002224	Q9NR97	0.0114253181767265	0.3854336224601717	0.0036496798094789	-185.0	0.1493955094991364	0.2337837837837837	418.0	{'F': 5.78, 'Q': 4.62, 'I': 5.78, 'L': 16.76, 'E': 3.47, 'Y': 3.47, 'D': 7.51, 'K': 6.36, 'C': 2.31, 'R': 4.05, 'V': 3.47, 'T': 5.78, 'N': 6.94, 'P': 6.36, 'G': 6.94, 'A': 1.73, 'S': 5.78, 'H': 1.73, 'M': 0.58, 'W': 0.58}	-680.0	0.0261267145656433	0.7272727272727273	1476.0	{'S': 5.0, 'P': 7.5, 'Q': 7.5, 'T': 5.0, 'L': 12.5, 'N': 10.0, 'K': 7.5, 'I': 10.0, 'G': 10.0, 'V': 7.5, 'H': 5.0, 'R': 2.5, 'F': 2.5, 'A': 5.0, 'D': 2.5}	55.0	0.3066202090592334	0.8036529680365296	710.0	{'.': 39.2, 'E': 22.44, 'T': 26.42, 'H': 8.24, 'G': 3.41, 'B': 0.28}	0.0	-1.0	-1.0	-1.0	'-'	0.0	-1.0	-1.0	-1.0	'-'	0.0	-1.0	-1.0	-1.0	'-'	0.2212	0.2424	743.0	0.716304347826087	0.5	0.0	0.0
5JTV	E	565.0	3.31	7874	9606	0004843#0004197#0101005#1990380#0002039	0005694#0005829#0016604#0005654#0005634#0016605#0032991	0075342#0035520#0044027#0045721#0032088#0032435#1901537#0016579#0050821#0016567#0042752#0051090#0031647#1905279#1901796#1904353#0048511#0006283#0006511	Q93009	0.0028802024559202	0.6458115798370089	0.0058391635426686	-181.0	0.1712095400340715	0.2560509554140127	389.0	{'Q': 3.48, 'G': 6.47, 'P': 9.45, 'D': 6.97, 'H': 2.49, 'E': 4.48, 'R': 6.97, 'V': 8.46, 'F': 1.49, 'K': 6.97, 'L': 12.94, 'I': 4.98, 'N': 3.48, 'T': 4.98, 'A': 3.48, 'W': 0.5, 'S': 3.98, 'C': 3.48, 'Y': 4.98}	-523.0	0.0212765957446808	0.6744186046511628	1320.0	{'K': 17.24, 'H': 3.45, 'T': 13.79, 'P': 3.45, 'L': 10.34, 'A': 6.9, 'Q': 6.9, 'R': 10.34, 'D': 3.45, 'I': 6.9, 'S': 6.9, 'E': 6.9, 'N': 3.45}	627.0	0.3363273453093812	0.8341584158415841	598.0	{'T': 13.95, '.': 19.29, 'H': 29.38, 'E': 35.61, 'G': 1.78}	-5.0	0.2472783825816485	0.8324607329842932	452.0	{'G': 48.43, 'C': 40.25, 'A': 7.55, 'T': 3.77}	1674.0	0.446108585183204	0.742653606411398	1493.0	{'A': 28.96, 'T': 22.24, 'G': 26.86, 'C': 21.94}	1347.0	0.1086878154289834	0.7407862407862408	9468.0	{'T': 35.07, 'C': 18.66, 'A': 22.72, 'G': 23.55}	0.1747	0.238	76.0	-1.0	0.0	0.3	0.0
8EZA	A	497.0	4.39	286257	#	#	#	#	Q9BUH6	0.0056682966785476	0.3919205688222712	0.0138687321491499	-13.0	0.0576036866359447	0.2590673575129533	675.0	{'P': 18.0, 'L': 10.0, 'G': 12.0, 'Y': 2.0, 'E': 8.0, 'T': 6.0, 'K': 4.0, 'I': 4.0, 'R': 8.0, 'A': 6.0, 'Q': 4.0, 'V': 4.0, 'D': 6.0, 'S': 4.0, 'F': 2.0, 'C': 2.0}	-463.0	0.0208494208494208	0.75	1259.0	{'Y': 3.7, 'L': 14.81, 'A': 7.41, 'R': 7.41, 'D': 11.11, 'I': 7.41, 'K': 14.81, 'V': 7.41, 'Q': 3.7, 'H': 7.41, 'T': 3.7, 'F': 3.7, 'N': 3.7, 'G': 3.7}	875.0	0.3625914315569488	0.927807486631016	583.0	{'.': 21.61, 'T': 18.44, 'E': 24.78, 'H': 34.87, 'B': 0.29}	41.0	0.064516129032258	0.7777777777777778	199.0	{'G': 50.0, 'C': 42.86, 'T': 7.14}	509.0	0.1367890568754499	0.7407407407407407	2265.0	{'G': 32.89, 'A': 19.74, 'C': 31.32, 'T': 16.05}	159.0	0.0095667371906908	0.8455284552845529	10748.0	{'G': 29.81, 'T': 19.23, 'C': 30.77, 'A': 20.19}	0.0196	0.2052	23.0	0.9909021986353298	0.0	0.0	0.0
8EZA	J	497.0	4.39	79840	#	#	#	#	Q9H9Q4	0.0053878929363235	0.4006351129360193	0.0182480702564928	-12.0	0.0592034445640473	0.2422907488986784	702.0	{'E': 5.45, 'L': 12.73, 'G': 7.27, 'P': 9.09, 'Q': 9.09, 'A': 5.45, 'F': 3.64, 'Y': 3.64, 'V': 7.27, 'W': 1.82, 'H': 5.45, 'N': 5.45, 'C': 5.45, 'D': 1.82, 'R': 3.64, 'S': 5.45, 'T': 3.64, 'K': 1.82, 'I': 1.82}	-463.0	0.0208494208494208	0.75	1259.0	{'Y': 3.7, 'L': 14.81, 'A': 7.41, 'R': 7.41, 'D': 11.11, 'I': 7.41, 'K': 14.81, 'V': 7.41, 'Q': 3.7, 'H': 7.41, 'T': 3.7, 'F': 3.7, 'N': 3.7, 'G': 3.7}	875.0	0.3625914315569488	0.927807486631016	583.0	{'.': 21.61, 'T': 18.44, 'E': 24.78, 'H': 34.87, 'B': 0.29}	115.0	0.2424242424242424	0.717948717948718	153.0	{'G': 50.0, 'A': 10.71, 'C': 28.57, 'T': 10.71}	783.0	0.2175313059033989	0.7784891165172856	2014.0	{'A': 25.66, 'T': 21.05, 'G': 26.64, 'C': 26.64}	4701.0	0.344189852700491	0.7474675670872578	6593.0	{'C': 20.78, 'T': 32.0, 'G': 21.8, 'A': 25.42}	0.302	0.0886	3720.0	0.9909021986353298	0.0	0.0	0.0
1N52	A	732.0	2.11	4686	9606	0060090#0003729#0000340#0003723#0000339	0005737#0005829#0005739#0005845#0005846#0005654#0005634#1990904#0034518	0006370#0000380#0002191#0051607#0008334#0035195#0031124#0006406#0016071#0000398#0042789#0000184#0030307#0031442#0048026#1905216#0032968#0031053#0050684#0006446#0006401#0008380#0006408#0000245	Q09161	0.0878529153831904	0.2951015337319208	0.002194902533056	-113.0	0.16	0.2321428571428571	303.0	{'R': 5.13, 'G': 5.13, 'P': 7.69, 'K': 7.69, 'A': 4.49, 'N': 3.85, 'E': 8.33, 'V': 8.97, 'C': 3.85, 'I': 4.49, 'Y': 3.21, 'T': 5.13, 'S': 2.56, 'L': 9.62, 'Q': 8.33, 'D': 3.85, 'W': 0.64, 'F': 3.85, 'H': 2.56, 'M': 0.64}	-669.0	0.0369623655913978	0.6395348837209303	1402.0	{'C': 5.45, 'K': 10.91, 'Y': 1.82, 'G': 3.64, 'V': 14.55, 'E': 1.82, 'M': 3.64, 'R': 3.64, 'L': 18.18, 'N': 3.64, 'T': 9.09, 'S': 3.64, 'Q': 7.27, 'P': 3.64, 'I': 1.82, 'A': 3.64, 'F': 3.64}	459.0	0.3011120615911035	0.8691358024691358	764.0	{'.': 14.2, 'H': 68.18, 'T': 13.07, 'B': 0.28, 'G': 4.26}	90.0	0.1945701357466063	0.8113207547169812	168.0	{'G': 41.86, 'C': 39.53, 'A': 6.98, 'T': 11.63}	1522.0	0.4479897894065092	0.7331592689295039	1219.0	{'A': 27.07, 'T': 24.07, 'G': 24.07, 'C': 24.79}	1904.0	0.1486051502145922	0.7595978062157221	8996.0	{'G': 18.89, 'T': 36.22, 'C': 15.16, 'A': 29.72}	0.2708	0.3002	732.0	0.9763138415988156	0.1666666666666666	0.5	0.0
7SOL	C	970.0	2.25	55236	9606	0005524#0019780#0016779#0004792#0004839	0005737#0005829	0021764#0060996#0021766#0007612#0007626#0032446#0016567#0006511	A0AVT1	0.004892163791082	0.3301417728603333	0.067152979131726	-156.0	0.1507077435470441	0.2556497175141243	493.0	{'P': 11.6, 'V': 7.18, 'G': 6.08, 'N': 2.21, 'T': 7.73, 'E': 4.97, 'D': 4.42, 'L': 11.05, 'S': 2.21, 'A': 3.87, 'F': 6.63, 'Y': 3.87, 'H': 3.87, 'Q': 3.31, 'M': 1.1, 'I': 7.18, 'C': 2.76, 'K': 4.97, 'R': 4.42, 'W': 0.55}	-895.0	0.0207015526164462	0.6792452830188679	1686.0	{'M': 2.78, 'I': 8.33, 'K': 11.11, 'A': 11.11, 'T': 8.33, 'D': 8.33, 'Q': 5.56, 'E': 8.33, 'S': 5.56, 'R': 2.78, 'L': 8.33, 'Y': 2.78, 'N': 2.78, 'F': 2.78, 'V': 5.56, 'P': 5.56}	1113.0	0.4145748987854251	0.919210053859964	678.0	{'.': 17.97, 'E': 19.14, 'T': 22.27, 'H': 39.06, 'B': 0.39, 'G': 1.17}	54.0	0.1162790697674418	0.7352941176470589	181.0	{'A': 12.0, 'C': 36.0, 'T': 8.0, 'G': 44.0}	1627.0	0.4524986271279517	0.7514819881440948	1449.0	{'A': 29.43, 'T': 22.88, 'G': 25.3, 'C': 22.39}	4586.0	0.3309304274937133	0.7537227949599083	6692.0	{'T': 37.36, 'A': 28.88, 'C': 15.48, 'G': 18.29}	0.2241	0.2014	970.0	0.9954510993176648	0.0	0.2	0.0
3TON	A	890.0	2.95	8972	9606	0004558#0016160#0030246#0003824#0004339#0032450	0016324#0070062#0101003#0005886#0070821	1901027#0000025#0005983	O43451	0.0051977022389986	0.6196935070994957	0.0051358048547096	-701.0	0.1368477103301384	0.3074162679425837	1042.0	{'M': 1.56, 'G': 12.06, 'A': 3.89, 'P': 12.45, 'L': 8.56, 'V': 8.95, 'Y': 6.23, 'F': 2.33, 'E': 5.84, 'I': 5.06, 'K': 2.72, 'R': 5.45, 'N': 2.72, 'Q': 4.28, 'T': 4.28, 'D': 3.89, 'S': 4.28, 'W': 1.56, 'H': 2.72, 'C': 1.17}	-836.0	0.0288982540638169	0.6956521739130435	1592.0	{'D': 6.25, 'M': 4.17, 'T': 6.25, 'E': 4.17, 'G': 10.42, 'V': 6.25, 'L': 6.25, 'P': 8.33, 'Q': 6.25, 'Y': 4.17, 'R': 8.33, 'N': 8.33, 'I': 6.25, 'W': 4.17, 'A': 4.17, 'F': 4.17, 'K': 2.08}	651.0	0.3769941225860621	0.8330241187384044	652.0	{'.': 23.39, 'E': 36.53, 'H': 26.06, 'T': 11.14, 'G': 2.67, 'B': 0.22}	49.0	0.1447963800904977	0.6956521739130435	175.0	{'A': 18.75, 'T': 12.5, 'G': 46.88, 'C': 21.88}	1273.0	0.3557776608802385	0.7966234786022772	3156.0	{'A': 24.79, 'T': 21.73, 'G': 25.78, 'C': 27.7}	709.0	0.0474591651542649	0.7936267071320182	10361.0	{'A': 36.71, 'T': 31.55, 'C': 11.85, 'G': 19.89}	0.2738	0.2622	890.0	0.9681952662721892	0.0	0.0	0.0
6OON	A	785.0	1.9	192670	9606	0003725#0035198#0004521#0003727	0005737#0036464#0005829#0016020#0005634#0000932#0016442#0070578	0008584#0007140#0010586#0035196#0035278#0006402#0043066#0031054#0022604#0070922#0010501#0007130	Q9HCK5	0.0096204195739037	0.0448533414195819	0.0410335958026029	3822.0	0.8264367816091954	0.847877358490566	22.0	{'M': 2.36, 'E': 4.59, 'A': 5.98, 'G': 7.09, 'P': 7.09, 'F': 4.17, 'Q': 6.68, 'R': 6.4, 'T': 5.84, 'V': 8.48, 'K': 6.12, 'I': 5.29, 'L': 7.23, 'N': 2.5, 'D': 4.59, 'Y': 4.45, 'H': 3.2, 'S': 4.45, 'W': 0.83, 'C': 2.64}	2695.0	0.7919143876337693	0.8398486759142497	48.0	{'F': 4.5, 'Q': 6.16, 'P': 7.06, 'R': 6.76, 'G': 6.01, 'T': 6.16, 'V': 9.16, 'K': 6.16, 'I': 5.56, 'L': 7.66, 'A': 6.16, 'N': 2.55, 'D': 4.5, 'Y': 4.8, 'H': 2.85, 'E': 4.05, 'M': 2.25, 'S': 4.05, 'W': 0.9, 'C': 2.7}	2077.0	0.6908045977011494	0.7866492146596858	106.0	{'.': 17.83, 'E': 32.33, 'H': 36.33, 'I': 0.83, 'T': 8.83, 'G': 2.17, 'B': 1.67}	139.0	0.3474178403755869	0.7872340425531915	238.0	{'C': 40.54, 'T': 7.43, 'G': 46.62, 'A': 5.41}	6896.0	0.7022045536682328	0.7787575150300601	272.0	{'A': 26.35, 'T': 22.23, 'G': 26.35, 'C': 25.06}	3040.0	0.2511664759221762	0.7610029341157643	7610.0	{'A': 27.83, 'G': 21.77, 'C': 15.84, 'T': 34.56}	0.9249	0.9892	785.0	0.9962092494313874	0.5	0.7	0.625
7JN7	A	846.0	3.3	91039	9606	0004177#0008239#0042802#0008236	0031252#0005829#0005874#0005634	0043069#0006508#0070269	Q86TI2	0.0077482562608604	0.6837457848277255	0.0007298270463003	-109.0	0.1464114832535885	0.2266666666666666	370.0	{'T': 5.88, 'P': 11.11, 'R': 6.54, 'D': 4.58, 'K': 7.19, 'S': 2.61, 'L': 11.76, 'I': 4.58, 'V': 4.58, 'Q': 4.58, 'H': 0.65, 'Y': 5.23, 'G': 7.84, 'E': 6.54, 'W': 1.31, 'M': 1.31, 'A': 3.92, 'F': 5.23, 'C': 3.27, 'N': 1.31}	-795.0	0.0324189526184538	0.6341463414634146	1522.0	{'Q': 5.77, 'K': 7.69, 'H': 1.92, 'Y': 1.92, 'L': 9.62, 'P': 5.77, 'E': 7.69, 'V': 9.62, 'N': 1.92, 'I': 7.69, 'A': 7.69, 'G': 5.77, 'T': 5.77, 'D': 9.62, 'S': 3.85, 'R': 3.85, 'M': 1.92, 'F': 1.92}	634.0	0.3610169491525424	0.841897233201581	674.0	{'.': 22.07, 'E': 44.6, 'T': 12.44, 'H': 20.19, 'G': 0.7}	0.0	-1.0	-1.0	-1.0	'-'	0.0	-1.0	-1.0	-1.0	'-'	0.0	-1.0	-1.0	-1.0	'-'	0.279	0.2775	799.0	-1.0	0.0	0.2	0.0
7ABI	r	895.0	8.0	51503	9606	0003723	0071013#0005739#0016607#0005654#0005634#0000974#0005681#0071007	0045292#0000398	Q9P013	0.0162559003241073	0.2652964022524349	0.0080290976816657	-5.0	0.0519187358916478	0.23	686.0	{'T': 4.35, 'R': 15.22, 'F': 2.17, 'P': 6.52, 'G': 8.7, 'K': 17.39, 'D': 6.52, 'E': 10.87, 'N': 4.35, 'L': 4.35, 'A': 4.35, 'Q': 8.7, 'I': 4.35, 'Y': 2.17}	-829.0	0.0251497005988023	0.6461538461538462	1605.0	{'K': 7.14, 'T': 7.14, 'P': 9.52, 'Q': 7.14, 'L': 11.9, 'N': 7.14, 'V': 14.29, 'G': 11.9, 'I': 7.14, 'R': 2.38, 'S': 4.76, 'A': 4.76, 'D': 2.38, 'M': 2.38}	521.0	0.3282988871224165	0.8658280922431866	781.0	{'.': 24.46, 'E': 21.55, 'T': 10.65, 'H': 41.89, 'B': 0.73, 'G': 0.73}	0.0	-1.0	-1.0	-1.0	'-'	0.0	-1.0	-1.0	-1.0	'-'	0.0	-1.0	-1.0	-1.0	'-'	0.1372	0.2993	78.0	-1.0	0.1666666666666666	0.2	0.0
3F8S	B	728.0	2.43	1803	9606	0004177#0045499#0008239#0042802#0002020#0042803#0004252#0008236#0005102#0001618	0016324#0009986#0030139#0070062#0005576#0005925#0046581#0030027#0031258#0005765#0016020#0045121#0005886	0001662#0007155#0043542#0120116#0035641#0061025#0010716#0090024#0016486#0008284#0006508#0036343#0019065#0046813#0033632#0001666#0042110#0031295#0046718	P27487	0.0067588660442362	0.7908210230322221	0.0007307814170889	-51.0	0.1579487179487179	0.2376543209876543	327.0	{'P': 8.44, 'G': 11.04, 'D': 5.84, 'R': 3.9, 'Y': 5.19, 'N': 3.9, 'I': 8.44, 'A': 5.84, 'V': 8.44, 'E': 2.6, 'S': 5.19, 'W': 1.3, 'L': 9.09, 'F': 3.25, 'K': 5.19, 'T': 5.19, 'C': 3.25, 'Q': 1.95, 'M': 0.65, 'H': 1.3}	-677.0	0.0189418680600914	0.7837837837837838	1494.0	{'S': 13.79, 'G': 6.9, 'Q': 6.9, 'I': 3.45, 'P': 13.79, 'V': 10.34, 'L': 10.34, 'E': 3.45, 'A': 6.9, 'D': 3.45, 'M': 3.45, 'R': 3.45, 'Y': 3.45, 'T': 3.45, 'F': 6.9}	554.0	0.3667595171773444	0.8044806517311609	586.0	{'.': 16.96, 'E': 47.09, 'T': 16.2, 'B': 1.27, 'H': 16.96, 'G': 1.52}	184.0	0.463768115942029	0.7485380116959064	105.0	{'A': 9.38, 'T': 12.5, 'G': 39.06, 'C': 39.06}	1404.0	0.4289340101522843	0.7408219178082192	1327.0	{'A': 28.33, 'T': 24.11, 'G': 24.11, 'C': 23.45}	840.0	0.0623858238947753	0.7480832420591457	10035.0	{'C': 16.98, 'A': 32.36, 'T': 30.89, 'G': 19.77}	0.2594	0.2891	728.0	0.7709431751611013	0.0	0.0	0.0
2E1Q	A	1307.0	2.6	7498	9606	0051537#0071949#0050660#0070674#0070675#0005506#0043546#0042803#0004854#0004855	0005829#0005615#0005777#0016529	0006919#0006154#0000255#0043605#0006196#0046059#0006157#0006161#0006149#0046055#0046038#0006147#0009114#0006204#0006148#0016226#0007595#0045602#0001937#0010629#0051898#0001933#1900747#2001213#1900745#2000379#0009115	P47989	0.0077072006818306	0.3344900308194809	0.0284671564505767	-307.0	0.1518054532056006	0.2472989195678271	524.0	{'M': 0.49, 'A': 7.77, 'G': 13.11, 'S': 4.85, 'L': 5.83, 'P': 10.19, 'I': 4.37, 'N': 3.4, 'E': 3.4, 'Y': 3.4, 'C': 2.43, 'V': 6.8, 'F': 6.8, 'K': 8.25, 'W': 0.49, 'T': 8.25, 'R': 3.88, 'Q': 1.94, 'H': 2.43, 'D': 1.94}	-1218.0	0.0259490629505045	0.8059701492537313	2014.0	{'A': 5.56, 'D': 1.85, 'V': 18.52, 'E': 3.7, 'K': 9.26, 'N': 7.41, 'Y': 1.85, 'L': 12.96, 'Q': 5.56, 'I': 5.56, 'G': 5.56, 'T': 9.26, 'R': 1.85, 'M': 1.85, 'C': 3.7, 'S': 3.7, 'P': 1.85}	964.0	0.3836817262306136	0.8556390977443609	818.0	{'.': 15.82, 'E': 31.81, 'T': 11.95, 'H': 39.37, 'B': 0.7, 'G': 0.35}	69.0	0.1826086956521739	0.711864406779661	171.0	{'C': 30.95, 'G': 33.33, 'A': 19.05, 'T': 16.67}	1914.0	0.4274773729403573	0.7775432672013508	1940.0	{'A': 24.0, 'T': 19.65, 'G': 28.28, 'C': 28.07}	1244.0	0.0971066907775768	0.7671428571428571	9660.0	{'A': 29.98, 'G': 21.14, 'T': 31.28, 'C': 17.6}	0.2943	0.208	1307.0	0.6562189054726368	0.0	0.1	0.0
6AHU	B	774.0	3.66	10940	9606	0004526#0033204#0003723	0005615#0030681#0005655#0005730#0005654#0000172	0090502#0001682#0016078#0008033	Q99575	0.0214178117517286	0.3030603176985635	0.0066130905937114	-215.0	0.1568965517241379	0.2524271844660194	439.0	{'A': 6.04, 'R': 8.79, 'P': 11.54, 'L': 9.89, 'F': 2.2, 'D': 4.95, 'V': 3.85, 'H': 3.3, 'K': 7.14, 'G': 9.34, 'T': 6.04, 'S': 4.95, 'W': 1.65, 'M': 1.65, 'Y': 1.65, 'Q': 5.49, 'C': 3.3, 'E': 3.85, 'I': 3.3, 'N': 1.1}	-727.0	0.027652733118971	0.6825396825396826	1492.0	{'K': 9.3, 'Y': 6.98, 'R': 6.98, 'C': 4.65, 'N': 4.65, 'T': 9.3, 'P': 4.65, 'S': 2.33, 'H': 6.98, 'L': 16.28, 'E': 9.3, 'G': 4.65, 'V': 4.65, 'Q': 9.3}	639.0	0.3590869183494293	0.8538622129436325	660.0	{'.': 21.52, 'H': 50.86, 'T': 12.22, 'E': 14.43, 'G': 0.73, 'B': 0.24}	30.0	0.0776255707762557	0.7727272727272727	197.0	{'G': 41.18, 'T': 17.65, 'C': 29.41, 'A': 11.76}	1720.0	0.461212976022567	0.7411604714415231	1339.0	{'A': 25.75, 'T': 21.22, 'G': 27.03, 'C': 25.99}	1200.0	0.0944760871530603	0.7880844645550528	9735.0	{'A': 28.42, 'T': 34.07, 'C': 16.46, 'G': 21.05}	0.2555	0.2717	774.0	0.9954510993176648	0.1666666666666666	0.1	0.0
8ONE	A	696.0	2.3	#	#	#	#	#	O60568	0.0058834962244448	0.7914007106480122	0.0014597092068022	-74.0	0.1615628299894403	0.2361111111111111	299.0	{'M': 1.31, 'G': 9.8, 'L': 12.42, 'P': 11.76, 'R': 7.84, 'V': 8.5, 'K': 3.92, 'I': 2.61, 'E': 3.27, 'Y': 4.58, 'F': 5.23, 'T': 3.27, 'D': 3.27, 'A': 2.61, 'S': 1.96, 'H': 5.88, 'Q': 5.23, 'W': 1.31, 'N': 3.92, 'C': 1.31}	-636.0	0.0383008356545961	0.5913978494623656	1343.0	{'P': 10.91, 'V': 10.91, 'K': 3.64, 'N': 1.82, 'Y': 3.64, 'T': 3.64, 'L': 10.91, 'G': 7.27, 'E': 3.64, 'R': 7.27, 'D': 3.64, 'F': 5.45, 'I': 7.27, 'S': 5.45, 'W': 1.82, 'A': 5.45, 'Q': 3.64, 'M': 1.82, 'H': 1.82}	1064.0	0.416267942583732	0.8987603305785123	561.0	{'.': 15.4, 'E': 27.82, 'T': 19.77, 'H': 34.94, 'G': 2.07}	174.0	0.4409937888198758	0.7171717171717171	124.0	{'A': 11.97, 'C': 37.32, 'T': 9.86, 'G': 40.85}	1598.0	0.4483430799220272	0.7603305785123967	1263.0	{'A': 20.65, 'T': 19.28, 'G': 28.7, 'C': 31.38}	1426.0	0.1354038360021115	0.7474502185526954	9307.0	{'C': 26.74, 'A': 21.93, 'T': 26.93, 'G': 24.27, '-': 0.13}	0.2139	0.2479	696.0	0.6604907361041562	0.0	0.0	0.0
8A7D	C	921.0	3.06	5069	9606	0004222#0008237#0008270	0005576#0005615	0007166#0007565#0030163#0019538#0006508#0071548#0032354	Q13219	0.0228618353839349	0.2963777055782466	0.0065694124035411	-500.0	0.1417322834645669	0.2809123649459784	818.0	{'M': 0.85, 'A': 6.41, 'G': 8.55, 'P': 8.97, 'R': 5.98, 'Y': 3.85, 'F': 5.56, 'D': 8.55, 'V': 6.41, 'K': 3.85, 'C': 6.84, 'E': 2.56, 'I': 3.42, 'S': 4.27, 'W': 1.28, 'H': 3.85, 'L': 5.98, 'Q': 5.13, 'N': 3.85, 'T': 3.85}	-863.0	0.0264239577216676	0.7758620689655172	1645.0	{'V': 13.33, 'K': 6.67, 'T': 4.44, 'S': 8.89, 'P': 11.11, 'Q': 2.22, 'L': 11.11, 'N': 8.89, 'I': 11.11, 'G': 11.11, 'A': 4.44, 'F': 2.22, 'D': 4.44}	730.0	0.3646677471636953	0.8538899430740038	707.0	{'.': 22.67, 'E': 36.0, 'T': 27.33, 'H': 11.11, 'B': 0.67, 'G': 2.22}	55.0	0.3382716049382716	0.7210526315789474	215.0	{'G': 49.64, 'C': 27.01, 'A': 13.14, 'T': 10.22}	1519.0	0.3770588235294118	0.7817073170731708	2640.0	{'A': 23.4, 'G': 27.51, 'C': 29.64, 'T': 19.45}	3974.0	0.3070691566470538	0.750052072484899	6926.0	{'G': 19.11, 'A': 29.96, 'C': 18.16, 'T': 32.77}	0.2753	0.2566	921.0	0.7270718232044199	0.0	0.0	0.0
6DDQ	A	507.0	2.31	22978	9606	0008253#0005524#0050484#0042802#0050483#0046872#0050146#0061630#0106411	0005737#0005829	0046085#0000255#0046054#0046037#0006204#0046040#0050689#0070936	P49902	0.0082256914449526	0.6824730150494973	0.0007307814170889	-62.0	0.1119023397761953	0.2528735632183908	548.0	{'S': 8.18, 'T': 3.64, 'A': 3.64, 'D': 8.18, 'R': 7.27, 'E': 5.45, 'N': 1.82, 'I': 4.55, 'F': 6.36, 'G': 9.09, 'K': 9.09, 'L': 10.0, 'Y': 1.82, 'V': 6.36, 'C': 2.73, 'P': 5.45, 'Q': 1.82, 'H': 4.55}	-473.0	0.0198473282442748	0.6842105263157895	1272.0	{'E': 11.54, 'L': 23.08, 'Y': 7.69, 'S': 3.85, 'T': 7.69, 'P': 7.69, 'R': 11.54, 'F': 3.85, 'D': 7.69, 'V': 3.85, 'Q': 3.85, 'H': 3.85, 'A': 3.85}	562.0	0.2958876629889669	0.8404558404558404	646.0	{'.': 17.69, 'G': 4.42, 'E': 16.67, 'T': 13.61, 'H': 47.28, 'B': 0.34}	0.0	-1.0	-1.0	-1.0	'-'	0.0	-1.0	-1.0	-1.0	'-'	0.0	-1.0	-1.0	-1.0	'-'	0.1773	0.2619	507.0	0.991679273827534	0.0	0.2	0.0
7SVO	A	848.0	2.58	54878	9606	0004177#0008239#0008236	0005737#0005829	0006915#0006955#0043069#0006508	Q6V1X1	0.00531982619442	0.609038311398768	0.0072992307962134	-108.0	0.1378692927484333	0.2413793103448276	479.0	{'K': 7.79, 'A': 3.9, 'E': 8.44, 'I': 4.55, 'P': 9.09, 'V': 7.79, 'Y': 7.14, 'R': 7.14, 'G': 9.74, 'S': 3.9, 'W': 0.65, 'L': 6.49, 'F': 5.84, 'H': 2.6, 'Q': 5.19, 'M': 1.3, 'D': 1.95, 'N': 1.95, 'T': 3.9, 'C': 0.65}	-788.0	0.0264615384615384	0.7049180327868853	1564.0	{'K': 4.65, 'A': 13.95, 'R': 9.3, 'P': 9.3, 'D': 9.3, 'E': 9.3, 'S': 2.33, 'Y': 6.98, 'N': 4.65, 'L': 6.98, 'I': 9.3, 'V': 4.65, 'T': 2.33, 'G': 6.98}	1035.0	0.4129310344827586	0.9106463878326996	634.0	{'.': 16.7, 'E': 39.04, 'T': 23.8, 'H': 19.0, 'G': 1.25, 'B': 0.21}	0.0	-1.0	-1.0	-1.0	'-'	0.0	-1.0	-1.0	-1.0	'-'	0.0	-1.0	-1.0	-1.0	'-'	0.281	0.279	848.0	0.8550065019505851	0.0	0.2	0.0
6ZYM	B	895.0	3.4	9343	9606	0005525#0003924#0003723#0030623	0015030#0071013#0005829#0043231#0016020#0016607#0005654#0005634#0071007#0071005#0046540	0071466#0000398#0042220	Q15029	0.0057689511822424	0.3803731297393054	0.0402431252841868	-153.0	0.1745589600742804	0.25	325.0	{'M': 1.06, 'G': 9.04, 'P': 11.7, 'A': 6.38, 'Y': 3.19, 'Q': 3.72, 'K': 7.98, 'F': 5.32, 'V': 6.91, 'E': 4.79, 'D': 5.85, 'R': 5.32, 'I': 3.19, 'T': 4.26, 'L': 11.7, 'H': 2.66, 'S': 3.72, 'W': 0.53, 'C': 1.06, 'N': 1.6}	-832.0	0.0245656081485919	0.6212121212121212	1603.0	{'V': 19.51, 'K': 7.32, 'T': 7.32, 'L': 12.2, 'N': 7.32, 'G': 12.2, 'I': 7.32, 'P': 7.32, 'Q': 4.88, 'R': 2.44, 'S': 4.88, 'A': 4.88, 'D': 2.44}	661.0	0.3557377049180328	0.8427184466019417	705.0	{'.': 21.43, 'E': 23.5, 'T': 12.44, 'H': 40.55, 'G': 2.07}	120.0	0.2511210762331838	0.7887323943661971	152.0	{'G': 50.0, 'C': 32.14, 'A': 14.29, 'T': 3.57}	1834.0	0.4557648401826484	0.7637494021999044	1413.0	{'A': 23.79, 'T': 21.54, 'G': 28.12, 'C': 26.55}	1048.0	0.073632918245804	0.7647610121836926	10015.0	{'T': 29.53, 'C': 27.57, 'G': 23.53, 'A': 19.36}	0.0116	0.2672	30.0	-1.0	0.1666666666666666	0.3	0.0
6PYR	A	933.0	2.21	5293	9606	0052812#0016303#0046934#0035005#0005524#0016301	0005737#0005829#0005942#0005943#0005886	0002250#0042113#0035754#0030183#0050853#0006955#0006954#0045087#0002551#0043303#0060374#0030101#0035747#0001779#0030593#0072672#0014065#0036092#0016310#0045766#0030335#0038089#0001819#0010595#0001938#1905278#0010628#0033031#0051897#0006468#0002679#0007165#0042110#0010818#0030217#0050852	O00329	0.0143720911171205	0.4556948743959526	0.002194902533056	-166.0	0.1550317316409791	0.2142857142857142	305.0	{'P': 9.94, 'G': 10.53, 'Y': 3.51, 'L': 11.7, 'F': 6.43, 'R': 8.19, 'T': 5.85, 'A': 4.09, 'V': 6.43, 'Q': 3.51, 'D': 5.85, 'K': 4.09, 'I': 3.51, 'E': 4.68, 'W': 2.34, 'H': 1.75, 'M': 0.58, 'S': 2.34, 'C': 2.92, 'N': 1.75}	-889.0	0.0231615518239722	0.7142857142857143	1671.0	{'Q': 15.0, 'T': 7.5, 'F': 5.0, 'P': 5.0, 'L': 20.0, 'E': 7.5, 'S': 2.5, 'G': 5.0, 'V': 7.5, 'A': 5.0, 'K': 5.0, 'Y': 7.5, 'C': 2.5, 'N': 2.5, 'I': 2.5}	849.0	0.385551948051948	0.8620689655172413	681.0	{'.': 16.42, 'E': 23.16, 'T': 11.16, 'H': 47.16, 'B': 0.21, 'G': 1.89}	0.0	-1.0	-1.0	-1.0	'-'	0.0	-1.0	-1.0	-1.0	'-'	0.0	-1.0	-1.0	-1.0	'-'	0.2614	0.2414	933.0	0.8532467532467533	0.0	0.2	0.0
3W1B	A	589.0	2.4	3981	9606	0005524#0003677#0003910#0003909#0016874#0046872	0000781#0000793#0036464#0032807#0005958#0070419#0005654#0005634	0007049#0051301#0008283#0071479#0071285#0007417#0051276#1904155#0071897#0006266#0051102#0051103#0006260#0006302#0097680#0006303#0075713#0048144#0033152#0001701#0045190#0043524#0022008#0051402#0006297#2001252#0048146#0050769#0002328#0010332#0010165#0000012#0035019#0072089#0033077#0033153#0033151	P49917	0.0030516082296551	0.4287515124438537	0.0474004981600588	-119.0	0.155599603567889	0.2068511198945981	250.0	{'A': 5.73, 'P': 6.37, 'D': 7.64, 'I': 5.73, 'K': 12.74, 'R': 4.46, 'E': 5.73, 'F': 7.64, 'V': 3.82, 'G': 10.83, 'L': 7.64, 'S': 5.1, 'H': 2.55, 'T': 3.18, 'Q': 3.82, 'N': 1.27, 'Y': 3.18, 'W': 0.64, 'C': 1.91}	-550.0	0.0290697674418604	0.7272727272727273	1321.0	{'T': 2.5, 'G': 7.5, 'K': 17.5, 'L': 5.0, 'N': 2.5, 'Y': 12.5, 'F': 7.5, 'V': 10.0, 'D': 7.5, 'I': 7.5, 'E': 5.0, 'P': 10.0, 'M': 2.5, 'H': 2.5}	555.0	0.3044719314938154	0.8421052631578947	671.0	{'.': 18.75, 'H': 54.06, 'T': 10.62, 'G': 0.94, 'E': 15.62}	0.0	-1.0	-1.0	-1.0	'-'	0.0	-1.0	-1.0	-1.0	'-'	0.0	-1.0	-1.0	-1.0	'-'	0.1986	0.2594	589.0	0.8792756539235412	0.0	0.3	0.0
2FJU	B	696.0	2.2	#	9606	0005509#0031683#0004435#0004629#0005543	0005829#0031680#0098992	0007202#0001580#0007186#0016042#0046488#0048015#0007200#0006644#0051209	Q00722	0.0053034614219495	0.7595513450215365	0.0043792969344855	-227.0	0.1515650741350906	0.2222222222222222	386.0	{'L': 10.87, 'P': 12.5, 'I': 3.8, 'T': 6.52, 'V': 6.52, 'Y': 2.72, 'D': 6.52, 'K': 6.52, 'F': 3.8, 'G': 7.07, 'W': 0.54, 'A': 6.52, 'S': 1.63, 'E': 5.98, 'H': 2.17, 'M': 1.09, 'Q': 4.89, 'R': 4.89, 'C': 2.17, 'N': 3.26}	-646.0	0.0207080828323313	0.7045454545454546	1453.0	{'K': 6.45, 'V': 16.13, 'I': 9.68, 'W': 3.23, 'L': 16.13, 'S': 9.68, 'R': 6.45, 'A': 9.68, 'G': 3.23, 'P': 6.45, 'E': 3.23, 'Q': 3.23, 'D': 3.23, 'M': 3.23}	577.0	0.3408679927667269	0.8666666666666667	671.0	{'.': 15.92, 'E': 32.89, 'T': 10.08, 'H': 37.93, 'G': 2.92, 'B': 0.27}	127.0	0.419672131147541	0.7485380116959064	134.0	{'A': 12.5, 'G': 46.09, 'C': 28.12, 'T': 13.28}	1789.0	0.4484722941481098	0.730185497470489	1490.0	{'A': 24.31, 'T': 17.73, 'G': 28.98, 'C': 28.98}	587.0	0.0453966521106259	0.783359497645212	10355.0	{'T': 28.26, 'C': 30.66, 'A': 16.23, 'G': 24.85}	0.2268	0.2615	696.0	0.8723544973544973	0.0	0.1	0.0
8P4E	O	695.0	3.9	23070	9606	0004483#0003676	0005737#0043231#0005654#0005634	0006370#0097309#0080009	Q8N1G2	0.0021926475888307	0.5194837788786166	0.0262171618622435	-108.0	0.153	0.2210982658959537	308.0	{'R': 6.54, 'D': 7.84, 'E': 5.88, 'T': 3.92, 'P': 8.5, 'K': 9.15, 'L': 8.5, 'S': 6.54, 'H': 1.96, 'A': 5.88, 'Y': 4.58, 'F': 3.27, 'G': 9.8, 'Q': 2.61, 'C': 1.96, 'V': 3.92, 'N': 1.96, 'I': 6.54, 'M': 0.65}	-642.0	0.0326530612244898	0.7384615384615385	1405.0	{'V': 6.25, 'D': 10.42, 'T': 10.42, 'I': 6.25, 'E': 2.08, 'F': 8.33, 'Y': 10.42, 'S': 10.42, 'G': 4.17, 'R': 10.42, 'P': 6.25, 'L': 6.25, 'Q': 2.08, 'C': 2.08, 'A': 4.17}	1038.0	0.4409756097560975	0.8862745098039215	515.0	{'.': 17.7, 'T': 21.9, 'E': 21.24, 'H': 36.28, 'G': 2.88}	211.0	0.4851063829787234	0.8085106382978723	94.0	{'G': 46.49, 'C': 35.96, 'A': 7.02, 'T': 10.53}	1696.0	0.4558641975308642	0.7597736625514403	1296.0	{'A': 24.31, 'T': 21.33, 'G': 28.77, 'C': 25.59}	1025.0	0.0808236574746008	0.7667814113597247	9862.0	{'G': 26.6, 'A': 17.28, 'C': 27.27, 'T': 28.84}	0.036	0.3564	695.0	-1.0	0.0	0.3	0.0
4FXG	A	651.0	3.75	#	#	#	#	#	P0C0L4	0.0424755799758968	0.3613383161819605	0.0036630800678474	-610.0	0.1361315938740782	0.2863961813842482	925.0	{'M': 0.83, 'P': 9.17, 'S': 4.58, 'G': 10.83, 'L': 12.08, 'Q': 5.0, 'R': 5.0, 'V': 8.33, 'K': 2.5, 'N': 3.33, 'D': 5.83, 'F': 2.92, 'Y': 5.42, 'A': 5.83, 'E': 3.75, 'T': 5.83, 'I': 2.5, 'H': 2.92, 'C': 2.5, 'W': 0.83}	-597.0	0.0249307479224376	0.7659574468085106	1397.0	{'A': 5.56, 'L': 13.89, 'S': 8.33, 'Q': 5.56, 'V': 8.33, 'P': 13.89, 'E': 2.78, 'D': 2.78, 'M': 5.56, 'R': 5.56, 'H': 5.56, 'Y': 8.33, 'G': 13.89}	405.0	0.3436329588014981	0.8676122931442081	645.0	{'.': 23.98, 'E': 56.4, 'T': 12.26, 'H': 7.36}	41.0	0.1461187214611872	0.7111111111111111	174.0	{'G': 31.25, 'A': 25.0, 'C': 31.25, 'T': 12.5}	1538.0	0.3677419354838709	0.8024939662107804	2939.0	{'A': 22.01, 'T': 19.5, 'G': 29.02, 'C': 29.47}	169.0	0.0087622209924368	0.7786885245901639	10720.0	{'C': 34.74, 'T': 16.84, 'A': 23.16, 'G': 25.26}	0.2377	0.2893	651.0	0.7950423216444982	0.0	0.0	0.0
6U23	O	583.0	3.49	219972	9606	#	0031410#0030659#0005576#0045335	0140367#0042742#0050829#0050830	Q2M385	0.0155950569706046	0.3310542127561603	0.0088364585901983	-83.0	0.1260330578512396	0.2016528925619834	363.0	{'F': 4.92, 'A': 4.1, 'W': 0.82, 'K': 6.56, 'E': 2.46, 'V': 9.02, 'L': 11.48, 'R': 4.1, 'N': 5.74, 'D': 4.1, 'T': 7.38, 'S': 4.1, 'Q': 8.2, 'M': 0.82, 'Y': 3.28, 'G': 11.48, 'P': 8.2, 'H': 1.64, 'I': 0.82, 'C': 0.82}	-542.0	0.0203045685279187	0.5833333333333334	1331.0	{'V': 17.86, 'K': 10.71, 'N': 14.29, 'T': 3.57, 'P': 3.57, 'Q': 7.14, 'S': 7.14, 'L': 10.71, 'I': 10.71, 'G': 3.57, 'R': 3.57, 'A': 3.57, 'F': 3.57}	406.0	0.2327044025157232	0.8248407643312102	799.0	{'.': 22.01, 'H': 32.43, 'E': 25.87, 'T': 18.15, 'B': 1.54}	69.0	0.2054794520547945	0.8035714285714286	163.0	{'A': 8.89, 'G': 53.33, 'T': 13.33, 'C': 24.44}	1581.0	0.4260757036557748	0.7586405529953917	1355.0	{'A': 24.53, 'G': 25.97, 'C': 28.7, 'T': 20.8}	1607.0	0.121757732418219	0.7551133222775014	9410.0	{'A': 27.53, 'T': 33.38, 'C': 19.25, 'G': 19.84}	0.2161	0.2813	583.0	-1.0	0.0	0.0	0.0
6R25	K	737.0	4.61	221656	9606	0003682#0071949#0140682#0050660#0042393#0032452#0016491#0008270	0000785#0005654#0000786#0005634	0071514#0000122#0045944#0006349#0045815	Q8NB78	0.0068495365059536	0.5101343452385987	0.009579955775703	-118.0	0.1595959595959596	0.2293178519593613	301.0	{'A': 5.7, 'P': 12.03, 'G': 8.23, 'L': 6.33, 'K': 6.96, 'E': 5.06, 'R': 8.86, 'Y': 3.8, 'D': 5.06, 'I': 5.06, 'T': 3.8, 'M': 1.9, 'S': 3.16, 'V': 7.59, 'F': 3.16, 'C': 1.9, 'Q': 6.96, 'N': 2.53, 'W': 0.63, 'H': 1.27}	-680.0	0.0445043830074173	0.6875	1387.0	{'K': 9.09, 'A': 10.61, 'T': 3.03, 'R': 10.61, 'S': 4.55, 'D': 4.55, 'Q': 7.58, 'E': 7.58, 'M': 1.52, 'N': 3.03, 'L': 3.03, 'P': 3.03, 'I': 9.09, 'F': 4.55, 'G': 7.58, 'V': 6.06, 'W': 1.52, 'C': 3.03}	638.0	0.3416370106761566	0.843956043956044	669.0	{'.': 16.67, 'T': 12.24, 'E': 15.62, 'H': 53.12, 'G': 2.34}	0.0	-1.0	-1.0	-1.0	'-'	0.0	-1.0	-1.0	-1.0	'-'	0.0	-1.0	-1.0	-1.0	'-'	0.2079	0.2295	98.0	-1.0	0.0	0.2	0.125
5VNE	B	729.0	2.7	10802	9606	0000149#0008270	0030127#0005829#0070971#0005789#0012507	0042632#0090110#0006888#0006886#0050714#0032374	O95486	0.0051945048209056	0.6832217486552135	0.0073530278154354	-197.0	0.1665205959684487	0.2348578491965389	332.0	{'P': 16.32, 'A': 5.26, 'G': 8.42, 'L': 12.63, 'Q': 7.89, 'V': 10.53, 'Y': 1.58, 'R': 6.32, 'F': 2.63, 'W': 1.05, 'S': 6.32, 'H': 1.05, 'N': 3.16, 'T': 5.79, 'E': 2.11, 'I': 2.11, 'K': 2.11, 'D': 3.68, 'M': 0.53, 'C': 0.53}	-657.0	0.0389523169912693	0.6987951807228916	1406.0	{'V': 13.79, 'T': 3.45, 'S': 8.62, 'P': 8.62, 'Q': 8.62, 'L': 12.07, 'N': 3.45, 'K': 1.72, 'I': 8.62, 'G': 3.45, 'R': 5.17, 'A': 6.9, 'F': 3.45, 'D': 3.45, 'M': 1.72, 'H': 1.72, 'Y': 3.45, 'E': 1.72}	616.0	0.3209019947961838	0.883054892601432	734.0	{'.': 14.32, 'E': 26.49, 'T': 12.97, 'H': 46.22}	161.0	0.4272445820433436	0.7582417582417582	141.0	{'A': 8.7, 'C': 40.58, 'T': 14.49, 'G': 36.23}	1657.0	0.4413958444326052	0.7518148820326679	1550.0	{'A': 27.22, 'T': 23.54, 'G': 22.87, 'C': 26.37}	2163.0	0.1562278839348903	0.7566409597257926	8970.0	{'T': 40.88, 'G': 16.48, 'A': 29.9, 'C': 12.74}	0.2296	0.2576	729.0	0.9410071942446044	0.0	0.1	0.0
3LPO	B	870.0	3.2	6476	9606	0004558#0030246#0004574#0004575	0016324#0005903#0070062#0005794#0005886	0044245#0005987	P14410	0.0088765846921009	0.6294868556663125	0.0029282444105804	-671.0	0.128385698808234	0.2828162291169451	1008.0	{'M': 1.69, 'S': 2.95, 'G': 10.13, 'P': 8.86, 'V': 7.59, 'K': 4.64, 'N': 4.22, 'D': 6.33, 'Y': 7.17, 'I': 5.06, 'R': 5.49, 'E': 5.06, 'F': 5.06, 'W': 2.11, 'H': 3.8, 'L': 5.06, 'A': 3.38, 'Q': 4.22, 'T': 5.06, 'C': 2.11}	-817.0	0.0304136253041362	0.7575757575757576	1578.0	{'K': 8.0, 'P': 6.0, 'T': 6.0, 'R': 10.0, 'I': 14.0, 'F': 4.0, 'D': 4.0, 'Q': 4.0, 'L': 12.0, 'Y': 6.0, 'A': 8.0, 'C': 2.0, 'G': 8.0, 'V': 4.0, 'H': 4.0}	719.0	0.3729957805907173	0.8419047619047619	660.0	{'.': 20.59, 'E': 34.84, 'T': 16.06, 'H': 26.47, 'B': 0.68, 'G': 1.36}	25.0	0.1538461538461538	0.6071428571428571	165.0	{'T': 17.65, 'G': 32.35, 'A': 26.47, 'C': 23.53}	892.0	0.3429781227946366	0.7800963081861958	3176.0	{'A': 28.34, 'T': 23.25, 'G': 24.07, 'C': 24.33}	441.0	0.0283981251723187	0.7610837438423645	10475.0	{'A': 39.16, 'G': 11.33, 'T': 39.48, 'C': 10.03}	0.2693	0.2625	870.0	0.8392857142857143	0.0	0.0	0.0
6C02	A	815.0	1.94	5169	9606	0005509#0003676#0047429#0004528#0008270	0016324#0009897#0070062#0048471	0046034#0002276#0050728#0033007#0070667#0009143#0055062#0006796#0006220	O14638	0.0033083329508168	0.5111478182859857	0.0269866903238209	-129.0	0.1745877788554801	0.2567760342368045	330.0	{'M': 2.22, 'E': 5.0, 'A': 7.22, 'L': 8.89, 'G': 5.56, 'K': 5.56, 'F': 5.56, 'V': 8.33, 'C': 3.89, 'D': 3.33, 'N': 2.22, 'T': 6.11, 'P': 12.22, 'R': 3.33, 'H': 3.89, 'S': 3.89, 'W': 1.67, 'Q': 3.89, 'I': 3.33, 'Y': 3.89}	-749.0	0.0470360824742268	0.7019230769230769	1448.0	{'S': 1.37, 'T': 10.96, 'R': 9.59, 'F': 6.85, 'I': 6.85, 'D': 4.11, 'G': 5.48, 'V': 4.11, 'P': 4.11, 'E': 4.11, 'L': 13.7, 'Q': 2.74, 'H': 5.48, 'A': 6.85, 'K': 4.11, 'N': 4.11, 'Y': 4.11, 'W': 1.37}	428.0	0.2954545454545454	0.8584905660377359	808.0	{'.': 16.76, 'E': 30.77, 'H': 33.79, 'T': 16.21, 'G': 2.47}	14.0	0.1487603305785124	0.6666666666666666	188.0	{'C': 33.33, 'A': 13.89, 'G': 38.89, 'T': 13.89}	1691.0	0.4568835098335855	0.7553776888444222	1306.0	{'A': 27.75, 'T': 23.58, 'G': 23.84, 'C': 24.83}	445.0	0.0296555535089335	0.7684964200477327	10439.0	{'T': 47.83, 'A': 31.06, 'G': 9.01, 'C': 12.11}	0.2308	0.236	815.0	0.6648185483870968	0.0	0.0	0.0
3IHP	A	673.0	2.8	8078	9606	0004843#0004197#0043130#0008270	0005829#0005764#0005634	0032436#0016579#0071108#0016567#0006511	P45974	0.010549376579409	0.368892326919952	0.0178305927380209	-139.0	0.1471941122355105	0.2547770700636942	459.0	{'A': 5.62, 'E': 5.62, 'P': 10.62, 'I': 5.62, 'V': 7.5, 'D': 6.88, 'C': 1.88, 'Y': 5.0, 'H': 2.5, 'F': 3.75, 'R': 6.88, 'G': 8.12, 'T': 3.75, 'L': 8.75, 'K': 7.5, 'S': 1.88, 'Q': 3.75, 'M': 2.5, 'N': 1.25, 'W': 0.62}	-636.0	0.0133600534402137	0.8333333333333334	1473.0	{'M': 5.0, 'L': 20.0, 'H': 5.0, 'E': 10.0, 'A': 15.0, 'S': 10.0, 'Q': 10.0, 'P': 10.0, 'V': 15.0}	644.0	0.3477460901563937	0.8709677419354839	653.0	{'.': 20.11, 'E': 21.96, 'T': 10.32, 'H': 45.24, 'G': 2.38}	54.0	0.0863636363636363	0.8260869565217391	197.0	{'G': 47.37, 'C': 26.32, 'T': 21.05, 'A': 5.26}	1858.0	0.4568245125348189	0.7557603686635944	1278.0	{'A': 23.37, 'T': 18.77, 'G': 29.07, 'C': 28.79}	412.0	0.0328560939794419	0.7427385892116183	10414.0	{'G': 28.49, 'C': 29.61, 'T': 23.46, 'A': 18.44}	0.2199	0.2598	673.0	0.8436293436293436	0.0	0.2	0.0
3L4G	H	589.0	3.3	10056	9606	0005524#0000287#0004826#0003723	0005737#0005829#0016020#0009328	0006432#0051290#0006412	Q9NSD9	0.0017645124951361	0.7214858084914312	0.0118171139231386	-37.0	0.1376344086021505	0.2480620155038759	414.0	{'P': 10.16, 'D': 5.47, 'F': 6.25, 'T': 4.69, 'E': 7.81, 'I': 10.16, 'S': 1.56, 'A': 6.25, 'V': 6.25, 'R': 5.47, 'G': 5.47, 'L': 11.72, 'K': 7.03, 'Q': 3.12, 'C': 3.12, 'Y': 3.12, 'H': 1.56, 'N': 0.78}	-548.0	0.0253439536567704	0.7291666666666666	1333.0	{'M': 2.86, 'Q': 2.86, 'F': 8.57, 'K': 11.43, 'I': 14.29, 'P': 8.57, 'V': 8.57, 'Y': 5.71, 'D': 8.57, 'G': 5.71, 'N': 5.71, 'T': 5.71, 'A': 2.86, 'L': 2.86, 'R': 2.86, 'E': 2.86}	691.0	0.3597621407333994	0.8642857142857143	589.0	{'.': 16.8, 'E': 34.99, 'H': 32.51, 'T': 13.77, 'G': 1.65, 'B': 0.28}	0.0	-1.0	-1.0	-1.0	'-'	0.0	-1.0	-1.0	-1.0	'-'	0.0	-1.0	-1.0	-1.0	'-'	0.1771	0.2312	589.0	0.8749058025621703	0.1666666666666666	0.2	0.0
7NSK	B	877.0	3.1	64167	9606	0004177#0004175#0070006#0008237#0042277#0008270	0005737#0005788#0005789	0002250#0019885#0002474#0043171#0006508#0008217	Q6P179	0.0120757362355008	0.6033072491749103	0.0014620968756575	-112.0	0.146384479717813	0.2430453879941435	451.0	{'M': 1.2, 'H': 3.61, 'P': 9.04, 'L': 12.05, 'S': 4.22, 'F': 6.02, 'G': 7.23, 'R': 7.23, 'W': 1.81, 'V': 4.22, 'K': 10.24, 'T': 6.02, 'Y': 3.01, 'Q': 4.82, 'C': 2.41, 'A': 4.22, 'D': 3.01, 'I': 3.61, 'N': 3.01, 'E': 3.01}	-789.0	0.0296296296296296	0.6666666666666666	1548.0	{'A': 6.25, 'T': 6.25, 'V': 6.25, 'Q': 4.17, 'I': 10.42, 'E': 10.42, 'D': 2.08, 'L': 14.58, 'S': 4.17, 'Y': 6.25, 'F': 6.25, 'K': 6.25, 'P': 6.25, 'R': 4.17, 'G': 2.08, 'H': 2.08, 'C': 2.08}	1079.0	0.4101899827288428	0.8895131086142322	624.0	{'.': 16.84, 'E': 24.21, 'T': 18.95, 'B': 0.21, 'H': 38.53, 'G': 1.26}	15.0	0.2322097378277153	0.6458333333333334	171.0	{'A': 17.74, 'G': 35.48, 'C': 29.03, 'T': 17.74}	1660.0	0.4557291666666667	0.7489300998573466	1353.0	{'T': 22.54, 'G': 23.87, 'C': 25.71, 'A': 27.87}	1506.0	0.1193161475116362	0.7621497998856489	9423.0	{'A': 32.11, 'T': 32.33, 'G': 19.28, 'C': 16.28}	0.2692	0.2605	877.0	0.6746926229508197	0.0	0.1	0.0
2C11	D	671.0	2.9	8639	9606	0005509#0005507#0042802#0008131#0046982#0048038#0052593	0009986#0005737#0005769#0005783#0005794#0016020#0005902#0005886	0009308#0007155#0006954#1902283#0046677	Q16853	0.0100174836067555	0.7439620905486566	0.0007298270463003	-102.0	0.1560874089490114	0.2276176024279211	302.0	{'K': 3.33, 'I': 2.67, 'L': 9.33, 'V': 5.33, 'G': 12.67, 'D': 5.33, 'S': 6.67, 'W': 0.67, 'M': 2.0, 'R': 5.33, 'P': 10.0, 'F': 5.33, 'H': 4.67, 'E': 4.67, 'C': 3.33, 'T': 4.0, 'Q': 4.67, 'A': 6.0, 'Y': 2.67, 'N': 1.33}	-625.0	0.0231923601637107	0.7391304347826086	1420.0	{'M': 2.94, 'V': 8.82, 'T': 5.88, 'G': 14.71, 'R': 5.88, 'L': 5.88, 'P': 8.82, 'A': 11.76, 'Q': 5.88, 'Y': 5.88, 'N': 5.88, 'W': 5.88, 'D': 2.94, 'F': 2.94, 'E': 2.94, 'I': 2.94}	387.0	0.2883597883597883	0.8650793650793651	756.0	{'.': 18.35, 'E': 55.66, 'H': 8.56, 'I': 1.53, 'T': 15.6, 'B': 0.31}	104.0	0.3846153846153846	0.7258064516129032	110.0	{'A': 14.44, 'G': 32.22, 'T': 11.11, 'C': 42.22}	1620.0	0.4480645161290322	0.7435760171306209	1232.0	{'A': 20.23, 'T': 19.08, 'C': 31.39, 'G': 29.3}	1127.0	0.0904499954910271	0.7668195718654435	9781.0	{'G': 26.62, 'T': 27.92, 'C': 24.13, 'A': 21.34}	0.2085	0.2467	670.0	0.7020255863539445	0.0	0.1	0.0
8SBJ	A	986.0	3.1	#	9606	0016303#0035005#0005524#0043560#0016301#0052742#0046934#0030295#0106310#0004674	0005737#0005829#0014704#0030027#0016020#0048471#0005942#0005943#0005944#0005886	0030036#0060612#0001525#0043276#0086003#0060048#0016477#0071333#0071464#0043542#0097009#0007173#0006006#0044029#0001889#0030835#2000811#2000270#0010629#0016242#0043524#0006909#0046854#0036092#0048015#0016310#0030168#0010592#0033138#0051897#0048661#0032008#0043491#0110053#0043457#0040014#0055119#0014823#1903544#0071548#0043201#0014870#0035994#0031295#0050852#0038084#0001944	P42336	0.0114167149743223	0.5366626111772286	0.0036496798094789	-164.0	0.1563604240282685	0.223203026481715	339.0	{'P': 9.04, 'R': 8.47, 'G': 6.78, 'L': 12.99, 'E': 5.08, 'I': 7.91, 'K': 6.21, 'Q': 3.95, 'F': 2.26, 'D': 8.47, 'V': 5.08, 'M': 1.13, 'H': 3.39, 'Y': 2.82, 'S': 2.26, 'W': 1.69, 'N': 3.95, 'A': 2.26, 'C': 3.95, 'T': 2.26}	-876.0	0.0144341801385681	0.78125	1700.0	{'P': 4.0, 'R': 8.0, 'Q': 8.0, 'E': 8.0, 'I': 12.0, 'S': 8.0, 'L': 4.0, 'M': 4.0, 'A': 4.0, 'Y': 8.0, 'N': 4.0, 'D': 12.0, 'F': 4.0, 'G': 4.0, 'V': 4.0, 'K': 4.0}	1238.0	0.4352548036758563	0.9188712522045857	630.0	{'.': 15.36, 'E': 21.11, 'T': 22.26, 'H': 39.92, 'B': 0.19, 'G': 1.15}	0.0	-1.0	-1.0	-1.0	'-'	0.0	-1.0	-1.0	-1.0	'-'	0.0	-1.0	-1.0	-1.0	'-'	0.2637	0.2345	986.0	0.8708609271523179	0.0	0.2	0.0
3FBY	C	535.0	3.15	1311	9606	0036122#0005509#0005518#0005201#0043395#0008201#0005178#0002020#0043394	0062023#0070062#0031012#0005576#0005615#0032991	0009887#0006915#0048844#0030509#0030282#1990079#0090398#0002063#0035988#0030199#0003417#0060173#0035264#0050881#0043066#1900047#0070527#1902732#0051260#0016485#0009306#0030500#0010468#0006986#0001501#0043588#0035989#0097084#0014829	P49747	0.0477568312891555	0.3262366235329539	0.0072992307962134	-115.0	0.1379647749510763	0.2381756756756756	430.0	{'V': 9.22, 'L': 4.96, 'P': 10.64, 'R': 9.22, 'E': 4.96, 'D': 11.35, 'Q': 5.67, 'K': 3.55, 'C': 5.67, 'G': 10.64, 'M': 0.71, 'H': 4.26, 'F': 1.42, 'S': 2.84, 'T': 2.84, 'N': 4.26, 'W': 1.42, 'A': 2.84, 'I': 0.71, 'Y': 2.84}	-493.0	0.0194756554307116	0.65	1295.0	{'S': 7.69, 'A': 7.69, 'F': 11.54, 'Y': 3.85, 'V': 7.69, 'E': 11.54, 'L': 7.69, 'D': 11.54, 'R': 11.54, 'N': 3.85, 'P': 7.69, 'T': 3.85, 'Q': 3.85}	72.0	0.1596858638743455	0.7991266375545851	917.0	{'.': 16.94, 'E': 54.1, 'T': 21.31, 'H': 7.65}	41.0	0.1220657276995305	0.7222222222222222	177.0	{'G': 26.92, 'A': 23.08, 'C': 50.0}	1738.0	0.4503225806451613	0.7545945945945945	1250.0	{'A': 21.78, 'T': 16.55, 'G': 31.38, 'C': 30.3}	146.0	0.0091294725193655	0.8181818181818182	10723.0	{'G': 41.41, 'A': 24.24, 'C': 21.21, 'T': 13.13}	0.1967	0.2769	535.0	0.6772867420349434	0.0	0.0	0.0
8FCN	A	721.0	2.95	80700	9606	0043531#0005524#0016887#1904288#0035800#0042802#0036435#0008289#0042288#0031593#0019904#0019903#0003723#0031625#0044389#1990381	1904949#0035578#0005737#0010494#0005829#0036513#0005783#0005789#0070062#0005576#1904813#0098978#0043231#0005811#0005654#0005634#0048471#0000502#0032991#0034774#0035861#0034098#1990730	0006919#0070842#0046034#0097352#0006914#1903843#0006974#0034605#0006281#0006302#0061857#0006888#0030968#0032510#0071712#0036503#0045184#0072389#0036297#0016236#0051228#0006734#0045879#2001171#0090263#1903007#0010918#1903862#0032436#0045732#1903006#0031334#0010498#0043161#0016567#0106300#1903715#0042981#1905634#0050807#0030970#0035617#0019985#0030433#0019079	Q9BZV1	0.0104988853193558	0.1575149942415842	0.0810216958060698	-9.0	0.1033402922755741	0.2911764705882353	618.0	{'Q': 7.07, 'E': 5.05, 'F': 4.04, 'G': 10.1, 'K': 6.06, 'P': 9.09, 'A': 8.08, 'R': 9.09, 'N': 3.03, 'V': 7.07, 'Y': 4.04, 'T': 3.03, 'L': 10.1, 'C': 2.02, 'S': 4.04, 'I': 2.02, 'H': 2.02, 'D': 4.04}	-664.0	0.0206528980679546	0.7380952380952381	1459.0	{'L': 19.35, 'Q': 6.45, 'I': 3.23, 'V': 12.9, 'P': 6.45, 'G': 9.68, 'K': 12.9, 'T': 12.9, 'A': 3.23, 'R': 3.23, 'M': 3.23, 'N': 3.23, 'S': 3.23}	1094.0	0.4296650717703349	0.9016064257028112	547.0	{'.': 13.81, 'E': 24.5, 'H': 44.1, 'T': 16.04, 'G': 1.34, 'B': 0.22}	0.0	-1.0	-1.0	-1.0	'-'	0.0	-1.0	-1.0	-1.0	'-'	0.0	-1.0	-1.0	-1.0	'-'	0.0226	0.7265	20.0	0.796969696969697	0.1666666666666666	0.4	0.0
4AH6	B	589.0	3.7	55157	9606	0004815#0050560#0005524#0042803#0000049	0005759#0005739#0005654	0006422#0070145#0043039	Q6PI48	0.0058938009135648	0.3584700286473714	0.126644897239454	-51.0	0.1310483870967742	0.2549019607843137	482.0	{'Y': 3.08, 'R': 9.23, 'P': 7.69, 'T': 6.15, 'L': 10.77, 'S': 6.15, 'Q': 6.92, 'F': 4.62, 'N': 3.08, 'H': 6.15, 'C': 2.31, 'K': 6.92, 'E': 5.38, 'I': 4.62, 'A': 3.08, 'V': 3.85, 'M': 1.54, 'G': 4.62, 'D': 3.85}	-542.0	0.0261437908496732	0.6923076923076923	1325.0	{'P': 5.56, 'E': 8.33, 'G': 5.56, 'Q': 8.33, 'L': 16.67, 'I': 8.33, 'A': 5.56, 'C': 5.56, 'K': 8.33, 'D': 5.56, 'T': 5.56, 'V': 5.56, 'H': 2.78, 'R': 2.78, 'N': 2.78, 'S': 2.78}	644.0	0.3141210374639769	0.8427835051546392	653.0	{'T': 12.23, '.': 21.1, 'E': 25.08, 'H': 40.67, 'G': 0.92}	-45.0	0.2854609929078014	0.7815533980582524	358.0	{'T': 14.29, 'G': 42.24, 'C': 31.06, 'A': 12.42}	1297.0	0.3955100693298118	0.7558359621451104	1444.0	{'T': 21.79, 'G': 24.79, 'C': 26.63, 'A': 26.79}	737.0	0.051354815086049	0.7581081081081081	10184.0	{'A': 34.58, 'C': 15.69, 'T': 32.8, 'G': 16.93}	0.1966	0.2592	589.0	0.9916603487490524	0.0	0.1	0.0
5VM9	A	779.0	3.28	192669	9606	0003725#0090624#0046872#0035198#0003723#0004521#0003727	0000794#0005737#0036464#0005829#0016020#0005654#0000932#0016442#0070578	0035196#0035278#0006402#0010628#1901224#0031054#0072091#0070922#0010501	Q9H9G7	0.0128183479856162	0.0730912512857967	0.0628394789167019	3893.0	0.8406466512702079	0.8554641598119859	15.0	{'M': 2.34, 'E': 4.67, 'G': 7.01, 'A': 6.18, 'Q': 6.32, 'P': 6.73, 'R': 6.59, 'T': 5.91, 'K': 6.04, 'I': 5.49, 'L': 7.55, 'N': 2.34, 'F': 4.12, 'V': 8.52, 'D': 5.08, 'Y': 4.26, 'C': 2.61, 'H': 3.16, 'S': 4.26, 'W': 0.82}	2832.0	0.807372175980975	0.8627700127064803	54.0	{'P': 6.92, 'R': 6.92, 'G': 5.74, 'T': 6.19, 'K': 6.19, 'I': 5.89, 'L': 7.81, 'A': 6.33, 'N': 2.36, 'F': 4.42, 'V': 8.98, 'D': 5.01, 'Y': 4.57, 'E': 3.83, 'C': 2.8, 'M': 2.21, 'Q': 6.19, 'H': 3.09, 'S': 3.83, 'W': 0.74}	1777.0	0.6429378531073446	0.765814266487214	142.0	{'.': 20.42, 'E': 30.81, 'H': 36.8, 'T': 8.98, 'G': 1.76, 'B': 1.23}	0.0	-1.0	-1.0	-1.0	'-'	0.0	-1.0	-1.0	-1.0	'-'	0.0	-1.0	-1.0	-1.0	'-'	0.9012	0.9702	779.0	1.0	0.6666666666666666	0.7	0.625
8SW0	A	864.0	2.3	#	#	#	#	#	P55786	0.01013202894043	0.2945708398200898	0.0627735967823235	-111.0	0.15625	0.2470930232558139	400.0	{'W': 1.76, 'L': 12.94, 'A': 7.06, 'G': 9.41, 'P': 8.82, 'R': 2.94, 'S': 4.71, 'E': 5.29, 'V': 5.88, 'N': 5.29, 'I': 2.35, 'D': 5.88, 'T': 6.47, 'Y': 5.29, 'F': 5.88, 'K': 3.53, 'C': 1.76, 'Q': 3.53, 'H': 1.18}	-801.0	0.0223700120918984	0.74	1604.0	{'T': 2.7, 'A': 10.81, 'P': 8.11, 'E': 10.81, 'I': 8.11, 'S': 5.41, 'L': 5.41, 'M': 5.41, 'K': 5.41, 'N': 5.41, 'D': 8.11, 'Y': 5.41, 'Q': 5.41, 'F': 2.7, 'V': 8.11, 'G': 2.7}	973.0	0.389873417721519	0.8901734104046243	666.0	{'.': 11.9, 'E': 26.41, 'T': 20.35, 'B': 0.22, 'H': 39.83, 'G': 1.3}	0.0	-1.0	-1.0	-1.0	'-'	0.0	-1.0	-1.0	-1.0	'-'	0.0	-1.0	-1.0	-1.0	'-'	0.2654	0.26	864.0	0.851491569390402	0.0	0.0	0.0
5LS6	J	570.0	3.47	2146	9606	0003682#0031490#0046976#0140951#0042054#0106222#0070878#1990841#0016279#0043021#0000978#0000979#0003714#0001222	0000785#0005677#0000781#0035098#0005654#0005634#0005721#0045120#0045202	0030183#0014898#0070301#0035984#0021695#0006325#0006306#0140718#0070314#0000082#0036333#0031507#0021766#0070734#0030216#0097421#1900016#0043433#0045892#2000134#0045814#0045617#0048387#2000737#0051154#0000122#0034244#1902808#0008284#1900006#0010718#0043547#0043406#0071902#0071168#0042752#0006355#0014013#0090183#0032355#1904772#0048511#0014834#0048863#0031509#0051932	Q15910	0.0108608627772584	0.7397735685267779	0.0	-100.0	0.1643835616438356	0.2385321100917431	295.0	{'K': 12.18, 'P': 9.62, 'R': 8.33, 'V': 5.77, 'E': 8.97, 'F': 4.49, 'D': 6.41, 'I': 5.77, 'S': 2.56, 'L': 7.69, 'H': 2.56, 'G': 5.13, 'N': 5.13, 'A': 3.21, 'Y': 3.21, 'C': 3.21, 'Q': 2.56, 'T': 2.56, 'M': 0.64}	-538.0	0.0279206465833945	0.7037037037037037	1307.0	{'G': 5.26, 'I': 5.26, 'Q': 5.26, 'T': 7.89, 'S': 5.26, 'P': 5.26, 'Y': 10.53, 'V': 7.89, 'L': 7.89, 'D': 2.63, 'F': 2.63, 'A': 15.79, 'E': 2.63, 'H': 2.63, 'R': 10.53, 'C': 2.63}	389.0	0.2804532577903683	0.8342696629213483	703.0	{'H': 51.52, 'T': 10.1, 'E': 19.87, '.': 17.85, 'G': 0.67}	0.0	-1.0	-1.0	-1.0	'-'	0.0	-1.0	-1.0	-1.0	'-'	0.0	-1.0	-1.0	-1.0	'-'	0.2146	0.286	9.0	-1.0	0.0	0.2	0.0
7ZSC	D	458.0	3.85	5034	9606	0003779#0019899#0005178#0004656#0003756#0046982#0015035#0003723#0016972	0005856#0005829#0005783#0034663#0005788#0005793#0009897#0070062#0005576#0005925#0030027#0042470#0016222#0032991	0071456#0098761#0006888#0030070#0035722#0038155#0018401#0045785#1900026#0046598#0006457#0034975#1902175#0034976	O15460	0.0051119312298462	0.4614100224868614	0.0442074641360952	-68.0	0.1173304628632938	0.2354211663066954	466.0	{'K': 5.5, 'W': 2.75, 'S': 4.59, 'G': 11.93, 'I': 2.75, 'E': 3.67, 'V': 10.09, 'Q': 5.5, 'L': 8.26, 'Y': 5.5, 'H': 2.75, 'P': 5.5, 'N': 3.67, 'F': 1.83, 'D': 3.67, 'T': 9.17, 'C': 1.83, 'A': 4.59, 'R': 6.42}	-427.0	0.0289389067524115	0.6666666666666666	1190.0	{'E': 11.11, 'L': 19.44, 'F': 5.56, 'Y': 5.56, 'R': 8.33, 'P': 8.33, 'T': 5.56, 'I': 8.33, 'D': 5.56, 'G': 8.33, 'V': 5.56, 'Q': 5.56, 'A': 2.78}	876.0	0.3837719298245614	0.9067357512953368	526.0	{'.': 12.0, 'E': 24.29, 'T': 23.43, 'H': 39.14, 'G': 0.86, 'B': 0.29}	0.0	-1.0	-1.0	-1.0	'-'	0.0	-1.0	-1.0	-1.0	'-'	0.0	-1.0	-1.0	-1.0	'-'	0.1774	0.2793	458.0	0.9931766489764974	0.1666666666666666	0.1	0.0
5O9Z	B	844.0	4.5	6636	9606	0003723	0071013#0005829#0034709#0005654#0005634#0034715#0030532#0034719#0005681#0005685#0005689#0005686#0071007#0071005#0005687#0046540#0005682#0005683	0036261#0000398#0008380#0000387#1903241	P62306	0.0084733264455363	0.3380018323930703	0.0506138163692111	3.0	0.0241102181400688	0.2916666666666667	799.0	{'S': 9.52, 'P': 4.76, 'L': 9.52, 'G': 14.29, 'E': 9.52, 'V': 9.52, 'M': 4.76, 'N': 4.76, 'I': 14.29, 'D': 4.76, 'A': 4.76, 'C': 4.76, 'R': 4.76}	-787.0	0.0297951582867784	0.6575342465753424	1538.0	{'Y': 2.08, 'E': 6.25, 'V': 16.67, 'I': 10.42, 'K': 14.58, 'P': 12.5, 'D': 6.25, 'N': 6.25, 'Q': 4.17, 'H': 2.08, 'F': 4.17, 'G': 4.17, 'R': 2.08, 'T': 4.17, 'A': 2.08, 'S': 2.08}	810.0	0.3830334190231362	0.8646034816247582	650.0	{'.': 19.02, 'E': 21.25, 'H': 46.09, 'T': 12.75, 'B': 0.22, 'G': 0.67}	118.0	0.3133047210300429	0.7156862745098039	131.0	{'C': 32.88, 'G': 49.32, 'T': 12.33, 'A': 5.48}	211.0	0.0644804716285924	0.7847533632286996	2491.0	{'A': 35.43, 'T': 21.14, 'G': 29.71, 'C': 13.71}	114.0	0.0042462845010615	0.7796610169491526	10774.0	{'C': 8.7, 'A': 17.39, 'T': 58.7, 'G': 15.22}	0.2422	0.1139	82.0	-1.0	0.1666666666666666	0.3	0.0
2VXO	A	643.0	2.5	8833	9606	0005524#0003922#0003921	0005829	0006541#0006177#0009113#0009168	P49915	0.0084614774525197	0.3894469582387004	0.0300754907253892	-70.0	0.1280547409579667	0.2485768500948766	496.0	{'A': 5.34, 'L': 7.63, 'G': 9.92, 'K': 8.4, 'D': 2.29, 'I': 7.63, 'R': 5.34, 'E': 4.58, 'V': 11.45, 'P': 8.4, 'T': 6.87, 'F': 5.34, 'W': 0.76, 'C': 2.29, 'N': 2.29, 'S': 4.58, 'Y': 3.05, 'Q': 3.05, 'H': 0.76}	-581.0	0.0250521920668058	0.72	1387.0	{'E': 13.89, 'V': 16.67, 'Q': 2.78, 'F': 8.33, 'P': 8.33, 'I': 11.11, 'K': 5.56, 'D': 5.56, 'G': 5.56, 'N': 5.56, 'T': 8.33, 'A': 2.78, 'L': 2.78, 'R': 2.78}	790.0	0.3798449612403101	0.8615384615384616	577.0	{'.': 16.33, 'E': 26.28, 'H': 45.92, 'T': 8.93, 'G': 2.3, 'B': 0.26}	176.0	0.4810606060606061	0.7470588235294118	94.0	{'A': 4.72, 'C': 46.46, 'G': 37.8, 'T': 11.02}	1369.0	0.4352005303281405	0.7541642734060885	1276.0	{'T': 23.38, 'G': 24.6, 'C': 22.09, 'A': 29.93}	5122.0	0.3331649831649831	0.7509011572756593	6609.0	{'T': 32.9, 'A': 29.76, 'C': 17.23, 'G': 20.11}	0.2151	0.2629	643.0	0.785799522673031	0.0	0.1	0.0
1SC7	A	566.0	3.0	7150	9606	0005524#0003682#0003677#0008301#0003917#0003690#0019904#0004674#0003723#0000978#0003697#0097100	0005694#0001650#0001673#0005730#0005654#0005634#0000932#0043204#0032993	0006338#0007059#0032922#0007623#0006260#0006265#0040016#0018105#0016310#0012501#0009410	P11387	0.0216007438359304	0.3937984614590088	0.0066130905937114	-86.0	0.1323828920570264	0.203125	342.0	{'L': 10.77, 'D': 12.31, 'K': 13.08, 'H': 1.54, 'E': 6.92, 'G': 7.69, 'I': 3.08, 'P': 6.15, 'W': 1.54, 'Y': 2.31, 'A': 6.15, 'V': 2.31, 'F': 1.54, 'R': 4.62, 'T': 4.62, 'C': 2.31, 'Q': 5.38, 'M': 1.54, 'S': 2.31, 'N': 3.85}	-507.0	0.0218978102189781	0.8108108108108109	1333.0	{'P': 6.67, 'V': 10.0, 'Y': 3.33, 'D': 10.0, 'G': 6.67, 'K': 10.0, 'N': 6.67, 'I': 6.67, 'T': 10.0, 'A': 3.33, 'L': 3.33, 'E': 10.0, 'R': 6.67, 'F': 6.67}	655.0	0.3616161616161616	0.8585131894484412	573.0	{'.': 15.64, 'T': 16.76, 'E': 10.06, 'H': 55.87, 'B': 0.84, 'G': 0.84}	159.0	0.4640287769784172	0.712707182320442	97.0	{'C': 41.09, 'A': 7.75, 'T': 12.4, 'G': 38.76}	1384.0	0.4231618807194698	0.7429362880886426	1364.0	{'T': 17.97, 'G': 26.99, 'A': 34.75, 'C': 20.28}	941.0	0.0701530612244897	0.742526518804243	9939.0	{'C': 13.77, 'A': 28.7, 'G': 18.7, 'T': 38.83}	0.2234	0.3058	566.0	0.9164345403899722	0.1666666666666666	0.3	0.0
7T3B	A	989.0	3.9	9681	9606	0005096#0044877	0005829#1990130#0005765#0005764#0048471	0034198#0035556#0032007#1904262#0010508	O75140	0.0044610296569389	0.5314788600755569	0.0372262107185461	-521.0	0.1415441176470588	0.2789855072463768	804.0	{'M': 2.16, 'G': 8.23, 'P': 8.23, 'V': 8.66, 'F': 4.33, 'I': 4.33, 'L': 7.36, 'D': 6.06, 'Y': 4.33, 'E': 6.93, 'K': 4.33, 'Q': 5.19, 'R': 7.36, 'A': 3.46, 'N': 2.16, 'W': 1.3, 'S': 5.19, 'T': 6.06, 'C': 1.73, 'H': 2.6}	-936.0	0.0248166948674562	0.6984126984126984	1710.0	{'V': 13.64, 'R': 9.09, 'M': 4.55, 'W': 2.27, 'K': 9.09, 'L': 9.09, 'S': 4.55, 'A': 4.55, 'F': 6.82, 'Y': 2.27, 'E': 9.09, 'I': 4.55, 'D': 4.55, 'Q': 2.27, 'P': 2.27, 'T': 6.82, 'G': 2.27, 'H': 2.27}	827.0	0.3735317149569303	0.853309481216458	718.0	{'.': 18.03, 'E': 30.19, 'H': 41.93, 'T': 8.6, 'G': 1.26}	0.0	-1.0	-1.0	-1.0	'-'	0.0	-1.0	-1.0	-1.0	'-'	0.0	-1.0	-1.0	-1.0	'-'	0.1697	0.3594	305.0	0.9946929492039424	0.0	0.1	0.0
7DVQ	C	902.0	2.89	6632	9606	0003723#1990446	0071013#0000243#0005829#0034709#0005654#0005634#0034715#0071011#0030532#0034719#0005681#0097526#0005685#0005689#0005686#0071007#0071005#0005687#0046540#0005682	0036261#0000398#0008380#0000245#0000387#1903241	P62314	0.0056155339136092	0.5502599277641719	0.0208645945567758	22.0	0.0309988518943742	0.2571428571428571	766.0	{'H': 3.7, 'E': 11.11, 'N': 7.41, 'G': 11.11, 'T': 7.41, 'D': 7.41, 'K': 11.11, 'A': 3.7, 'R': 14.81, 'S': 3.7, 'Y': 3.7, 'L': 3.7, 'V': 7.41, 'P': 3.7}	-836.0	0.025089605734767	0.6176470588235294	1606.0	{'V': 19.05, 'K': 7.14, 'T': 7.14, 'L': 11.9, 'N': 7.14, 'G': 11.9, 'I': 7.14, 'P': 7.14, 'Q': 4.76, 'R': 2.38, 'S': 4.76, 'A': 4.76, 'D': 2.38, 'M': 2.38}	847.0	0.384742951907131	0.8656716417910447	670.0	{'.': 20.04, 'E': 25.0, 'T': 13.79, 'H': 40.52, 'G': 0.65}	83.0	0.2261904761904762	0.7402597402597403	175.0	{'C': 28.07, 'T': 10.53, 'G': 52.63, 'A': 8.77}	261.0	0.0901066568591393	0.7728706624605678	2402.0	{'A': 30.61, 'T': 20.0, 'C': 20.82, 'G': 28.57}	3663.0	0.2583824694182874	0.7641853201457575	7521.0	{'T': 33.41, 'G': 21.56, 'C': 17.03, 'A': 28.0}	0.0697	0.4852	80.0	0.7564766839378239	0.1666666666666666	0.3	0.0
7WVJ	B	659.0	3.26	7098	9606	0003725#0042802#0038187#0038023#0004888	0005737#0005769#0036020#0005789#0010008#0031012#0005615#0000139#0005765#0016020#0005886	0007250#0071360#0035458#0071260#0071346#0098586#0071466#0042742#0051607#0009597#0097191#0006972#0007252#0090594#0045087#0007254#0008584#0001774#0097527#0045671#0045766#0043065#0032722#1900017#0010628#0043123#0050729#0032727#0032728#0032735#0032755#0032757#0046330#0060907#0051092#1901224#0045944#0032760#0032729#0034346#0002730#0043331#0043330#0007165#0034138#0002224#0034343	O15455	0.0122325395114933	0.6775309214948072	0.0021896458253802	-156.0	0.1747474747474747	0.2243839169909209	219.0	{'M': 0.58, 'P': 7.51, 'G': 5.78, 'L': 16.18, 'Q': 3.47, 'V': 4.05, 'A': 2.89, 'N': 7.51, 'D': 4.05, 'C': 3.47, 'H': 4.05, 'T': 6.36, 'S': 5.78, 'E': 5.2, 'F': 6.36, 'Y': 2.89, 'K': 5.2, 'I': 3.47, 'R': 5.2}	-615.0	0.0226492793411118	0.7857142857142857	1415.0	{'T': 6.06, 'L': 18.18, 'S': 6.06, 'N': 9.09, 'C': 3.03, 'I': 9.09, 'K': 3.03, 'G': 9.09, 'V': 9.09, 'P': 9.09, 'Q': 6.06, 'R': 3.03, 'F': 3.03, 'A': 3.03, 'H': 3.03}	0.0	-1.0	-1.0	-1.0	'-'	0.0	-1.0	-1.0	-1.0	'-'	0.0	-1.0	-1.0	-1.0	'-'	0.0	-1.0	-1.0	-1.0	'-'	0.2089	0.2497	659.0	0.9674556213017752	0.1666666666666666	0.1	0.125
4NGE	A	964.0	2.7	10531	9606	0008047#0004222#0008237#0008270	0005759#0005739	0016485#0006626#0006508	Q5JRX3	0.0137106948775211	0.5028017133442028	0.0058391635426686	-172.0	0.1596715328467153	0.219298245614035	298.0	{'M': 1.14, 'G': 12.0, 'R': 6.86, 'E': 4.57, 'H': 4.0, 'V': 4.57, 'Q': 5.14, 'P': 10.29, 'N': 2.29, 'T': 7.43, 'D': 4.57, 'F': 4.0, 'L': 11.43, 'W': 1.14, 'Y': 2.86, 'A': 3.43, 'I': 4.0, 'K': 6.29, 'C': 2.29, 'S': 1.71}	-934.0	0.0290763968072976	0.6891891891891891	1680.0	{'T': 5.88, 'A': 7.84, 'V': 5.88, 'G': 1.96, 'S': 7.84, 'M': 3.92, 'H': 3.92, 'P': 7.84, 'Y': 5.88, 'R': 13.73, 'Q': 5.88, 'I': 7.84, 'E': 5.88, 'D': 3.92, 'F': 3.92, 'K': 1.96, 'L': 5.88}	826.0	0.3847376788553259	0.8491228070175438	688.0	{'.': 17.56, 'E': 26.86, 'T': 9.3, 'H': 44.42, 'G': 1.86}	23.0	0.0328638497652582	0.7	203.0	{'G': 28.57, 'C': 42.86, 'T': 14.29, 'A': 14.29}	1818.0	0.4570560618613642	0.7630244352236053	1452.0	{'T': 20.06, 'G': 26.59, 'C': 27.85, 'A': 25.5}	254.0	0.017750390876483	0.7628458498023716	10620.0	{'G': 19.69, 'C': 21.24, 'A': 34.72, 'T': 24.35}	0.2599	0.2344	964.0	0.7920673076923077	0.0	0.0	0.0
3CDZ	A	630.0	3.98	2157	9606	0005507#0016491	0030134#0005788#0033116#0005576#0005615#0005796#0005886#0031093#0032991#1905370	0006953#0007596#0007597#0006508#0031638	P00451	0.0438801103211926	0.3702459179905237	0.0072992307962134	-1034.0	0.1226295828065739	0.348502994011976	1538.0	{'M': 1.03, 'S': 5.84, 'L': 9.62, 'F': 4.12, 'A': 2.75, 'R': 8.59, 'G': 7.9, 'V': 7.56, 'Y': 5.5, 'D': 5.84, 'P': 8.59, 'N': 4.47, 'K': 4.47, 'E': 4.12, 'H': 5.15, 'I': 3.78, 'Q': 3.44, 'C': 1.72, 'T': 5.15, 'W': 0.34}	-585.0	0.017385257301808	0.7142857142857143	1403.0	{'L': 20.0, 'K': 8.0, 'N': 4.0, 'T': 12.0, 'Y': 4.0, 'S': 4.0, 'I': 8.0, 'V': 12.0, 'G': 12.0, 'P': 4.0, 'A': 4.0, 'D': 4.0, 'M': 4.0}	108.0	0.1717990275526742	0.8870292887029289	995.0	{'.': 25.94, 'E': 42.45, 'H': 14.15, 'T': 17.45}	153.0	0.359375	0.7863247863247863	139.0	{'G': 54.35, 'C': 32.61, 'T': 7.61, 'A': 5.43}	474.0	0.1440860215053763	0.7486033519553073	2253.0	{'A': 27.36, 'T': 23.63, 'G': 22.64, 'C': 26.37}	1342.0	0.0997934069882331	0.7431438127090301	9638.0	{'G': 19.44, 'T': 31.86, 'C': 18.9, 'A': 29.79}	0.2237	0.2776	630.0	0.7379349046015713	0.0	0.0	0.0
8P4F	O	695.0	4.0	#	#	#	#	#	O00267	0.0018833180188085	0.5181914246440251	0.0753535367540028	-216.0	0.1544434857635893	0.2280254777070063	374.0	{'M': 2.23, 'E': 5.03, 'G': 14.53, 'A': 5.59, 'P': 11.17, 'Y': 5.59, 'D': 6.15, 'K': 6.7, 'R': 5.03, 'V': 7.82, 'N': 2.23, 'T': 5.03, 'H': 1.68, 'Q': 5.59, 'S': 3.35, 'I': 2.79, 'L': 5.03, 'F': 2.23, 'C': 2.23}	-642.0	0.0326530612244898	0.7384615384615385	1405.0	{'V': 6.25, 'D': 10.42, 'T': 10.42, 'I': 6.25, 'E': 2.08, 'F': 8.33, 'Y': 10.42, 'S': 10.42, 'G': 4.17, 'R': 10.42, 'P': 6.25, 'L': 6.25, 'Q': 2.08, 'C': 2.08, 'A': 4.17}	1038.0	0.4409756097560975	0.8862745098039215	515.0	{'.': 17.7, 'T': 21.9, 'E': 21.24, 'H': 36.28, 'G': 2.88}	163.0	0.3815789473684211	0.7435897435897436	148.0	{'G': 54.31, 'C': 26.72, 'A': 10.34, 'T': 8.62}	1981.0	0.4547893748323048	0.7659286037053773	1514.0	{'A': 23.95, 'T': 16.17, 'G': 29.91, 'C': 29.97}	279.0	0.0178917273817209	0.7729083665338645	10592.0	{'G': 25.26, 'C': 27.84, 'A': 13.4, 'T': 33.51}	0.2819	0.1867	695.0	-1.0	0.0	0.0	0.0
3KRW	A	618.0	2.9	156	9606	0031694#0005524#0047696#0031755#0001664#0004703#0004672	0005929#0005737#0005829#0016020#0005886#0098794#0098793	0060048#0002029#0007213#0007186#0007507#1901081#0045988#0003108#0018105#0018107#0033605#0006468#0031623#0002026#0007217#0046718#0019079	P25098	0.0150581935059202	0.3307316322006382	0.0262171618622435	-52.0	0.148663101604278	0.2274959083469721	324.0	{'L': 11.51, 'E': 9.35, 'V': 8.63, 'A': 5.04, 'D': 5.76, 'T': 5.76, 'P': 6.47, 'R': 5.04, 'S': 4.32, 'Y': 2.16, 'G': 7.91, 'F': 5.76, 'Q': 5.76, 'I': 3.6, 'C': 3.6, 'K': 4.32, 'H': 1.44, 'M': 2.16, 'N': 1.44}	-579.0	0.023371104815864	0.673469387755102	1363.0	{'K': 12.12, 'I': 9.09, 'L': 6.06, 'A': 3.03, 'N': 6.06, 'F': 3.03, 'V': 18.18, 'D': 6.06, 'P': 9.09, 'Y': 6.06, 'H': 3.03, 'R': 6.06, 'E': 6.06, 'M': 3.03, 'Q': 3.03}	759.0	0.3818897637795275	0.8719101123595505	571.0	{'.': 18.3, 'T': 10.57, 'H': 51.29, 'E': 18.04, 'G': 1.8}	238.0	0.4795539033457249	0.7543859649122807	98.0	{'A': 9.3, 'T': 1.55, 'G': 53.49, 'C': 35.66}	1544.0	0.4525008392077878	0.7628749292586304	1212.0	{'A': 21.81, 'T': 17.28, 'G': 30.71, 'C': 30.19}	753.0	0.0624545454545454	0.7395048439181916	10071.0	{'C': 33.33, 'G': 26.93, 'A': 15.28, 'T': 24.45}	0.2189	0.2764	618.0	0.8323845667299178	0.0	0.2	0.0
6Y0F	C	722.0	2.92	2191	9606	0008239#0004175#0042802#0005178#0008233#0002020#0042803#0004252#0008236	0045177#0045178#0009986#0005737#0005615#0005925#0030027#0031258#0016020#1905368#0005886#0032587	0001525#0007155#0043542#1902362#0097325#0060244#0010716#1903054#1900119#0006508#0051603#0051726#0010710#0051917	Q12884	0.0068851174102683	0.7939054393956338	0.0058736968826307	-121.0	0.1337209302325581	0.2358974358974359	447.0	{'F': 5.07, 'G': 10.87, 'P': 7.25, 'V': 7.25, 'N': 3.62, 'T': 3.62, 'I': 5.8, 'W': 1.45, 'L': 4.35, 'H': 2.17, 'E': 2.9, 'Q': 5.07, 'R': 7.25, 'S': 6.52, 'D': 3.62, 'C': 2.9, 'K': 7.97, 'Y': 7.25, 'A': 5.07}	-672.0	0.0348993288590604	0.7222222222222222	1418.0	{'E': 5.77, 'I': 13.46, 'S': 3.85, 'R': 5.77, 'M': 1.92, 'K': 7.69, 'N': 3.85, 'A': 9.62, 'Y': 7.69, 'L': 3.85, 'P': 9.62, 'F': 3.85, 'V': 5.77, 'G': 9.62, 'Q': 3.85, 'T': 1.92, 'D': 1.92}	609.0	0.3757009345794392	0.8170731707317073	578.0	{'.': 17.41, 'E': 47.76, 'H': 17.41, 'T': 14.43, 'B': 0.75, 'G': 2.24}	32.0	0.216	0.6666666666666666	169.0	{'G': 31.48, 'C': 29.63, 'T': 14.81, 'A': 24.07}	1363.0	0.4224246231155779	0.7577464788732394	1409.0	{'A': 29.14, 'T': 25.13, 'G': 23.72, 'C': 22.01}	303.0	0.0183258126899346	0.7683397683397684	10600.0	{'A': 39.2, 'G': 19.1, 'T': 31.66, 'C': 10.05}	0.2593	0.2911	720.0	-1.0	0.0	0.1	0.0
3BDL	A	537.0	1.9	27044	9606	0045296#0004519#0016894#0004518#1905172#0003723#0004521#0003712	0005829#0097433#0070062#0042470#0016020#0005634#0016442	0010587#0006402#0001649#0010564#0031047	Q7KZF4	0.0019024777395061	0.4976707155600286	0.135987099964115	-85.0	0.1613526570048309	0.2281420765027322	303.0	{'M': 1.2, 'A': 7.19, 'G': 10.78, 'P': 8.98, 'Q': 5.39, 'I': 3.59, 'D': 6.59, 'E': 7.78, 'F': 4.19, 'R': 5.99, 'K': 5.99, 'T': 3.59, 'L': 8.38, 'V': 6.59, 'S': 2.99, 'H': 2.99, 'Y': 5.39, 'N': 1.8, 'W': 0.6}	-495.0	0.027128862094951	0.7058823529411765	1276.0	{'M': 2.78, 'Q': 8.33, 'V': 19.44, 'N': 5.56, 'K': 2.78, 'S': 5.56, 'P': 8.33, 'L': 13.89, 'C': 2.78, 'I': 8.33, 'G': 2.78, 'H': 5.56, 'R': 2.78, 'A': 5.56, 'F': 2.78, 'T': 2.78}	742.0	0.3940677966101695	0.8571428571428571	510.0	{'.': 14.78, 'E': 38.17, 'T': 11.02, 'H': 33.6, 'G': 2.42}	139.0	0.358974358974359	0.8166666666666667	153.0	{'C': 46.94, 'T': 13.27, 'G': 29.59, 'A': 10.2}	1989.0	0.4686379928315412	0.7612809315866085	1287.0	{'A': 25.18, 'T': 19.38, 'G': 27.98, 'C': 27.47}	420.0	0.0312557286892759	0.7611607142857143	10462.0	{'G': 26.98, 'T': 28.74, 'C': 27.57, 'A': 16.72}	0.166	0.2316	537.0	0.9618768328445748	0.1666666666666666	0.3	0.0
6GYR	B	583.0	3.1	2033	9606	0016407#0016746#0008013#0003682#0031490#0003684#0003677#0140297#0004402#0140069#0140068#0044013#0010484#0140908#0010485#0120301#0004468#0051059#0050681#0016922#0002039#0106226#0140065#0034212#0061733#0097157#0061920#0061629#0097677#0048156#0003713#0001223#0001221#0008270	0000785#0005737#0005829#0000123#0005654#0005634#0032993#0005667	0009887#0006915#0030183#0002209#0007049#0034644#0007623#0060325#0045444#0007507#0016573#0018393#0006475#0042771#0007611#0030324#0010742#0035855#0035264#0018076#0045721#0031333#0000122#0007399#0018394#0140067#0140066#0061921#0030220#0043923#0051091#0045893#0010976#0051092#1901224#0032092#0042307#0046427#1905636#0045944#0030511#0006473#0031648#0050821#0060765#0010506#1900034#0006110#0010821#1901796…	Q09472	0.007781468156227	0.4287507170432029	0.0394537506304994	-1159.0	0.1141439205955335	0.3235638921453693	1565.0	{'M': 2.54, 'E': 5.07, 'G': 11.59, 'P': 14.13, 'S': 3.26, 'A': 5.43, 'Q': 10.51, 'K': 5.8, 'L': 7.61, 'N': 2.9, 'F': 1.81, 'D': 3.62, 'C': 2.54, 'R': 4.35, 'V': 6.52, 'H': 2.54, 'I': 2.9, 'T': 5.07, 'Y': 1.81}	-543.0	0.0216763005780346	0.75	1344.0	{'A': 3.33, 'L': 10.0, 'P': 6.67, 'I': 13.33, 'E': 13.33, 'V': 10.0, 'D': 6.67, 'F': 6.67, 'T': 3.33, 'G': 3.33, 'K': 10.0, 'S': 6.67, 'R': 3.33, 'M': 3.33}	637.0	0.3505461767626613	0.8465227817745803	590.0	{'.': 15.3, 'H': 55.24, 'T': 11.9, 'E': 15.3, 'G': 2.27}	130.0	0.3556581986143187	0.7979274611398963	240.0	{'G': 44.16, 'C': 38.31, 'A': 8.44, 'T': 9.09}	164.0	0.2869979577944179	0.8183229813664596	4769.0	{'A': 25.62, 'T': 19.59, 'G': 26.8, 'C': 27.99}	821.0	0.0638684473516852	0.7502668089647813	10070.0	{'G': 14.37, 'A': 34.57, 'T': 35.56, 'C': 15.5}	0.2319	0.3057	584.0	-1.0	0.0	0.4	0.125
8G1U	M	609.0	2.83	#	#	#	#	#	O14744	0.0008055481969474	0.5598649290873433	0.1066236145665033	-74.0	0.1336032388663967	0.2608695652173913	482.0	{'M': 3.03, 'A': 6.06, 'G': 9.09, 'P': 11.36, 'F': 4.55, 'R': 7.58, 'T': 5.3, 'K': 6.06, 'I': 5.3, 'D': 5.3, 'Q': 6.06, 'N': 3.03, 'V': 6.82, 'W': 0.76, 'L': 6.06, 'S': 1.52, 'E': 5.3, 'H': 1.52, 'C': 3.79, 'Y': 1.52}	-562.0	0.0127028934368383	0.8571428571428571	1396.0	{'P': 16.67, 'R': 11.11, 'G': 11.11, 'T': 5.56, 'V': 5.56, 'K': 11.11, 'I': 5.56, 'L': 11.11, 'A': 5.56, 'Y': 5.56, 'F': 5.56, 'E': 5.56}	949.0	0.3923923923923924	0.8929384965831435	560.0	{'.': 11.48, 'E': 20.92, 'T': 25.26, 'H': 42.35}	30.0	0.0469483568075117	0.6666666666666666	198.0	{'A': 40.0, 'C': 20.0, 'G': 40.0}	1394.0	0.395950879522071	0.7564996829422955	1436.0	{'A': 24.9, 'T': 20.54, 'G': 26.99, 'C': 27.58}	324.0	0.0229821658393086	0.78125	10558.0	{'C': 20.0, 'T': 30.8, 'G': 26.8, 'A': 22.4}	0.0071	0.7162	6.0	0.8173913043478261	0.0	0.0	0.0
8IF3	A	917.0	3.2	781	9606	0046872#0005245	0070062#1990454#0098992#0005886#0016529#0005891	0098703#0070588#0061577#0006816#0060402#0086002#1904646#0086048#1901843#0045933#1902514#0051924#0086091#0098903#0060307	P54289	0.0071537522639396	0.5128395273873659	0.0223883978326699	-222.0	0.1583673469387755	0.2639455782312925	490.0	{'M': 1.55, 'A': 4.64, 'G': 12.37, 'P': 6.19, 'S': 3.61, 'Q': 4.64, 'V': 7.73, 'I': 4.12, 'K': 7.22, 'L': 11.86, 'N': 6.19, 'D': 7.73, 'Y': 2.58, 'R': 3.61, 'E': 5.15, 'H': 2.06, 'T': 4.12, 'F': 2.58, 'W': 1.03, 'C': 1.03}	-779.0	0.0419354838709677	0.5652173913043478	1435.0	{'F': 3.08, 'P': 7.69, 'Q': 10.77, 'L': 7.69, 'E': 7.69, 'T': 9.23, 'V': 6.15, 'A': 3.08, 'Y': 4.62, 'C': 1.54, 'G': 6.15, 'K': 6.15, 'N': 6.15, 'I': 9.23, 'D': 6.15, 'R': 3.08, 'S': 1.54}	1001.0	0.3953287197231834	0.8978388998035364	647.0	{'.': 15.97, 'H': 39.39, 'T': 21.88, 'E': 22.76}	0.0	-1.0	-1.0	-1.0	'-'	0.0	-1.0	-1.0	-1.0	'-'	0.0	-1.0	-1.0	-1.0	'-'	0.2425	0.2274	917.0	0.8178993163455562	0.0	0.0	0.0
7BG0	A	403.0	2.89	3375	9606	0001540#0005179#0042802#0008289#0005102	0005576#0005615#0016234	0007189#0097647#1990000#0006915#0045453#0007267#0042755#1905907#0045779#0008285#0010823#0045671#0031333#0030316#0043065#1905665#0007204#0070374#0010628#0043410#0033138#0010739#0051897#0031648#0051260#0019233#0007165	P10997	0.0131444483679187	0.3908589524302357	0.020104517651075	7.0	0.0207612456747404	0.2278481012658227	788.0	{'G': 11.11, 'L': 16.67, 'Q': 11.11, 'T': 11.11, 'P': 11.11, 'V': 11.11, 'A': 5.56, 'N': 16.67, 'S': 5.56}	-376.0	0.0190555095277547	0.6388888888888888	1171.0	{'T': 8.7, 'I': 13.04, 'K': 4.35, 'A': 8.7, 'S': 13.04, 'P': 8.7, 'E': 13.04, 'L': 4.35, 'M': 4.35, 'N': 8.7, 'D': 4.35, 'F': 4.35, 'G': 4.35}	518.0	0.2838569880823402	0.81875	603.0	{'.': 14.94, 'E': 22.61, 'T': 9.96, 'H': 51.34, 'G': 1.15}	24.0	0.1746724890829694	0.7407407407407407	175.0	{'A': 25.0, 'G': 15.0, 'C': 42.5, 'T': 17.5}	237.0	0.0602055800293685	0.7387387387387387	2502.0	{'A': 31.1, 'T': 21.34, 'G': 24.39, 'C': 23.17}	1158.0	0.0918376570550483	0.7732115677321156	9749.0	{'A': 30.12, 'G': 19.39, 'T': 35.83, 'C': 14.67}	0.1786	0.3117	403.0	0.9681952662721892	0.0	0.0	0.0
7YBU	D	670.0	2.2	#	#	#	#	#	P05165	0.0089155813758374	0.4641640806813737	0.0185875182467154	-44.0	0.165631469979296	0.258481421647819	347.0	{'V': 10.62, 'P': 5.0, 'R': 9.38, 'K': 10.0, 'N': 1.88, 'E': 6.88, 'G': 9.38, 'I': 6.25, 'A': 6.25, 'M': 1.88, 'S': 5.0, 'D': 4.38, 'F': 4.38, 'L': 5.62, 'H': 1.25, 'C': 1.25, 'Q': 4.38, 'Y': 2.5, 'T': 3.12, 'W': 0.62}	-615.0	0.0525179856115107	0.6083333333333333	1270.0	{'G': 8.22, 'I': 12.33, 'T': 2.74, 'V': 12.33, 'K': 6.85, 'L': 9.59, 'A': 4.11, 'E': 5.48, 'P': 6.85, 'D': 8.22, 'Y': 4.11, 'R': 8.22, 'N': 2.74, 'F': 1.37, 'S': 4.11, 'M': 1.37, 'H': 1.37}	1113.0	0.4214634146341463	0.8907216494845361	540.0	{'.': 18.75, 'E': 27.08, 'H': 34.72, 'T': 18.75, 'G': 0.69}	47.0	0.0985915492957746	0.75	185.0	{'G': 52.38, 'C': 28.57, 'A': 14.29, 'T': 4.76}	1317.0	0.44	0.7665505226480837	1278.0	{'A': 27.65, 'T': 23.71, 'G': 27.5, 'C': 21.14}	258.0	0.0163133640552995	0.731404958677686	10608.0	{'A': 33.33, 'G': 14.69, 'T': 33.9, 'C': 18.08}	0.1967	0.2314	507.0	-1.0	0.0	0.0	0.0
7SFC	A	842.0	1.97	1786	9606	0003886#0003677#0009008#0008327#1990841#0003723#0008270	0001674#0005654#0005634#0005721#0005657	0071230#1903926#0010424#0006346#0006351#0043045#0010629#0044027#0000122#1905460#1905931#0010628#1904707	P26358	0.0071815934154308	0.424569797051101	0.0635035960950682	-532.0	0.1363088057901085	0.2773006134969325	843.0	{'M': 1.33, 'A': 3.98, 'P': 10.62, 'L': 5.75, 'R': 7.08, 'V': 7.52, 'I': 3.1, 'Y': 3.98, 'E': 4.42, 'K': 7.96, 'H': 2.65, 'F': 3.98, 'Q': 4.42, 'D': 7.08, 'T': 7.08, 'G': 7.96, 'S': 4.42, 'W': 0.88, 'N': 1.77, 'C': 3.98}	-773.0	0.0389937106918239	0.6666666666666666	1497.0	{'R': 11.29, 'C': 1.61, 'I': 6.45, 'K': 6.45, 'L': 4.84, 'T': 8.06, 'D': 4.84, 'A': 14.52, 'Q': 6.45, 'E': 4.84, 'N': 4.84, 'S': 1.61, 'Y': 3.23, 'P': 3.23, 'F': 3.23, 'G': 8.06, 'V': 4.84, 'M': 1.61}	622.0	0.3620836891545687	0.828125	659.0	{'.': 17.69, 'E': 33.73, 'T': 12.74, 'H': 33.73, 'G': 2.12}	0.0	-1.0	-1.0	-1.0	'-'	0.0	-1.0	-1.0	-1.0	'-'	0.0	-1.0	-1.0	-1.0	'-'	0.236	0.2356	842.0	0.8055045871559633	0.1666666666666666	0.2	0.0
8EOK	G	629.0	3.53	#	#	#	#	#	P01024	0.0306689697757455	0.329637817387002	0.0138687321491499	-516.0	0.1470238095238095	0.294047619047619	840.0	{'G': 10.53, 'P': 9.72, 'A': 5.67, 'F': 2.02, 'I': 3.24, 'T': 6.48, 'V': 9.72, 'K': 6.48, 'L': 8.5, 'D': 4.45, 'E': 5.67, 'Y': 6.07, 'R': 6.07, 'H': 2.43, 'S': 3.24, 'Q': 6.88, 'C': 2.02, 'N': 0.81}	-576.0	0.0262597586941093	0.6981132075471698	1356.0	{'N': 5.41, 'R': 8.11, 'E': 5.41, 'V': 16.22, 'Q': 5.41, 'K': 8.11, 'P': 8.11, 'I': 8.11, 'F': 2.7, 'G': 13.51, 'D': 8.11, 'T': 5.41, 'A': 2.7, 'L': 2.7}	902.0	0.4350051177072671	0.8762886597938144	492.0	{'.': 22.12, 'E': 48.0, 'T': 21.65, 'H': 6.82, 'G': 0.71, 'B': 0.71}	59.0	0.1889400921658986	0.7192982456140351	160.0	{'A': 12.2, 'C': 56.1, 'T': 21.95, 'G': 9.76}	1630.0	0.380787037037037	0.7946859903381642	2700.0	{'A': 25.58, 'T': 17.53, 'G': 27.81, 'C': 29.08}	162.0	0.0105088495575221	0.7450980392156863	10695.0	{'C': 36.84, 'A': 18.42, 'T': 26.32, 'G': 18.42}	0.0398	0.329	54.0	0.970414201183432	0.0	0.0	0.0
5UZ0	A	589.0	1.79	471	9606	0045296#0003937#0004643#0042803	0005829#0070062#0016020#0005886	0044208#0006189#0097294#0031100#0003360#0098761#0021549#0021987#0046452#0006177#0006139#0010035#0046654	P31939	0.00747792315044	0.7535923826222958	0.0072992307962134	-66.0	0.1281512605042016	0.2454728370221328	455.0	{'G': 9.84, 'F': 3.28, 'V': 10.66, 'S': 4.92, 'K': 9.02, 'R': 5.74, 'L': 9.02, 'A': 8.2, 'H': 1.64, 'M': 0.82, 'N': 3.28, 'I': 5.74, 'Y': 4.92, 'P': 4.92, 'E': 4.92, 'D': 4.92, 'T': 3.28, 'Q': 4.1, 'C': 0.82}	-542.0	0.0276967930029154	0.6666666666666666	1315.0	{'Q': 18.42, 'L': 13.16, 'S': 2.63, 'G': 5.26, 'T': 7.89, 'V': 7.89, 'C': 2.63, 'A': 5.26, 'Y': 7.89, 'K': 7.89, 'P': 7.89, 'E': 2.63, 'I': 5.26, 'D': 2.63, 'N': 2.63}	745.0	0.3846153846153846	0.8616780045351474	547.0	{'.': 15.26, 'E': 16.84, 'T': 10.26, 'H': 56.05, 'G': 1.58}	88.0	0.222707423580786	0.75	161.0	{'G': 27.45, 'C': 52.94, 'A': 5.88, 'T': 13.73}	1266.0	0.3771043771043771	0.7542087542087542	1485.0	{'A': 26.61, 'T': 22.41, 'G': 25.36, 'C': 25.62}	126.0	0.0072042116929897	0.7428571428571429	10722.0	{'T': 35.9, 'A': 33.33, 'C': 17.95, 'G': 12.82}	0.1934	0.2522	589.0	0.7732079905992949	0.0	0.1	0.0
7AUA	A	686.0	2.93	2137	9606	0001888#0016757#0000287#0016500	0005783#0005789#0005794#0005634#0005886	0015012#1900016#0050728#0106015#0045617#0030307#2000972#0014068#0006486	O43909	0.0074483941569596	0.4109266789134524	0.0678101173054155	-124.0	0.1722054380664652	0.2183908045977011	210.0	{'R': 5.26, 'G': 11.11, 'I': 5.85, 'L': 8.77, 'F': 4.09, 'V': 8.19, 'P': 11.7, 'Y': 3.51, 'D': 4.68, 'K': 5.26, 'E': 8.19, 'A': 5.85, 'Q': 3.51, 'H': 4.09, 'N': 2.34, 'T': 3.51, 'W': 0.58, 'S': 2.34, 'M': 1.17}	-620.0	0.0366528354080221	0.6385542168674698	1363.0	{'L': 7.55, 'H': 5.66, 'A': 9.43, 'S': 9.43, 'G': 11.32, 'Q': 5.66, 'P': 7.55, 'V': 11.32, 'E': 3.77, 'M': 3.77, 'R': 7.55, 'Y': 1.89, 'T': 3.77, 'W': 1.89, 'F': 5.66, 'N': 1.89, 'K': 1.89}	594.0	0.3225806451612903	0.8716707021791767	703.0	{'.': 22.22, 'T': 12.5, 'E': 21.11, 'H': 41.67, 'G': 2.22, 'B': 0.28}	0.0	-1.0	-1.0	-1.0	'-'	0.0	-1.0	-1.0	-1.0	'-'	0.0	-1.0	-1.0	-1.0	'-'	0.2192	0.2537	686.0	0.7853309481216458	0.0	0.1	0.0
5MHL	A	692.0	2.4	2162	9606	0046872#0003810	0072562#0062023#0005576#0005615#0031093#1990234	0007596#0072378#0018149	P00488	0.0167316945333825	0.3139183163177882	0.0331824489470444	-80.0	0.1187258687258687	0.2224231464737794	483.0	{'S': 2.44, 'T': 9.76, 'A': 4.07, 'F': 5.69, 'P': 8.13, 'N': 4.07, 'E': 4.88, 'Q': 4.88, 'V': 13.82, 'G': 8.13, 'K': 4.07, 'L': 5.69, 'Y': 6.5, 'I': 4.07, 'C': 1.63, 'R': 4.07, 'D': 4.07, 'M': 0.81, 'H': 2.44, 'W': 0.81}	-648.0	0.0344352617079889	0.6097560975609756	1370.0	{'P': 8.0, 'R': 6.0, 'V': 14.0, 'N': 6.0, 'E': 6.0, 'Y': 6.0, 'Q': 4.0, 'I': 10.0, 'G': 10.0, 'D': 6.0, 'T': 2.0, 'L': 6.0, 'F': 4.0, 'K': 6.0, 'S': 4.0, 'A': 2.0}	607.0	0.3576779026217228	0.8197424892703863	602.0	{'.': 19.16, 'E': 44.88, 'T': 14.7, 'H': 20.21, 'G': 0.79, 'B': 0.26}	83.0	0.2805429864253393	0.7209302325581395	135.0	{'G': 48.39, 'A': 17.74, 'T': 4.84, 'C': 29.03}	1596.0	0.4577557755775577	0.7517615176151762	1185.0	{'T': 20.33, 'G': 27.4, 'C': 25.23, 'A': 27.04}	1192.0	0.0870664739884393	0.749611197511664	9786.0	{'A': 29.56, 'T': 32.88, 'G': 18.36, 'C': 19.19}	0.2038	0.2354	692.0	0.8402822322001283	0.0	0.0	0.0
8AYH	C	648.0	3.35	#	#	#	#	#	Q91132	0.0351909407404735	0.3440645075870182	0.01094855486171	-492.0	0.1514063435068821	0.3055555555555556	843.0	{'M': 0.4, 'E': 3.16, 'G': 9.09, 'A': 4.74, 'P': 8.7, 'F': 5.53, 'R': 3.95, 'I': 5.53, 'T': 5.93, 'L': 7.11, 'D': 7.51, 'K': 8.3, 'V': 8.3, 'Y': 5.93, 'N': 3.95, 'S': 2.37, 'H': 2.37, 'C': 2.77, 'Q': 3.95, 'W': 0.4}	-590.0	0.028030833917309	0.7272727272727273	1372.0	{'I': 7.5, 'V': 17.5, 'L': 10.0, 'P': 7.5, 'G': 10.0, 'Y': 2.5, 'E': 2.5, 'K': 7.5, 'R': 2.5, 'T': 10.0, 'M': 2.5, 'Q': 5.0, 'N': 10.0, 'S': 5.0}	806.0	0.3839458413926499	0.8861607142857143	586.0	{'.': 16.67, 'E': 49.75, 'T': 30.81, 'G': 0.76, 'H': 2.02}	0.0	-1.0	-1.0	-1.0	'-'	0.0	-1.0	-1.0	-1.0	'-'	0.0	-1.0	-1.0	-1.0	'-'	0.2225	0.2025	951.0	0.966715976331361	0.0	0.0	0.0
5DYH	B	677.0	2.68	7018	9606	0008199#0008198#0034986#1990459	0016324#0045178#0009925#0072562#0009986#0030669#0005905#0031410#0005769#0030139#0005788#0010008#0070062#0005576#0005615#1990712#0005770#0048471#0005886#0055037#0034774#0031982	0007015#0019731#0071281#0070371#0006879#0034755#0006826#0030316#0045780#2000147#0045893#0042327#0048260#0034756#0031647#0001895#0060395	P02787	0.0077361220387648	0.4320981844956871	0.0498085626203308	-115.0	0.138663967611336	0.2416225749559082	421.0	{'L': 9.49, 'G': 9.49, 'V': 5.11, 'D': 8.03, 'W': 0.73, 'A': 9.49, 'H': 2.92, 'E': 5.11, 'I': 3.65, 'P': 9.49, 'F': 5.11, 'Y': 3.65, 'K': 9.49, 'C': 8.03, 'T': 0.73, 'Q': 2.19, 'N': 2.19, 'R': 2.19, 'S': 2.92}	-620.0	0.0282369146005509	0.6307692307692307	1387.0	{'H': 7.32, 'E': 7.32, 'A': 9.76, 'L': 7.32, 'V': 12.2, 'S': 7.32, 'G': 9.76, 'I': 2.44, 'P': 7.32, 'D': 2.44, 'M': 2.44, 'T': 2.44, 'R': 7.32, 'F': 7.32, 'Y': 4.88, 'Q': 2.44}	666.0	0.3748792270531401	0.8049792531120332	553.0	{'E': 25.26, 'H': 43.81, 'T': 14.69, '.': 14.69, 'G': 1.55}	0.0	-1.0	-1.0	-1.0	'-'	0.0	-1.0	-1.0	-1.0	'-'	0.0	-1.0	-1.0	-1.0	'-'	0.221	0.2607	677.0	0.9354609929078014	0.0	0.0	0.0
4ENZ	A	1029.0	2.6	1356	9606	0005507#0004322#0016491#0051087	0072562#0005788#0070062#0005576#0005615#0005765#0005886	0006825#0006879#0006826	P00450	0.0168803633421573	0.5501809732240217	0.0036496798094789	-168.0	0.1662269129287599	0.240764331210191	352.0	{'G': 11.64, 'L': 7.41, 'I': 5.82, 'E': 5.82, 'D': 8.47, 'H': 3.7, 'P': 7.94, 'R': 5.29, 'Y': 6.35, 'F': 4.76, 'K': 5.29, 'V': 5.29, 'N': 4.23, 'T': 5.29, 'M': 1.06, 'S': 2.65, 'W': 0.53, 'A': 2.12, 'Q': 4.23, 'C': 2.12}	-962.0	0.0242691671263099	0.7586206896551724	1755.0	{'F': 2.27, 'R': 2.27, 'H': 2.27, 'L': 15.91, 'K': 9.09, 'N': 6.82, 'T': 9.09, 'Y': 4.55, 'S': 2.27, 'G': 9.09, 'I': 4.55, 'P': 4.55, 'V': 13.64, 'A': 4.55, 'E': 2.27, 'M': 2.27, 'Q': 4.55}	627.0	0.3455223880597015	0.871939736346516	809.0	{'.': 19.22, 'E': 42.33, 'T': 15.98, 'H': 20.3, 'B': 0.22, 'G': 1.94}	36.0	0.110091743119266	0.75	186.0	{'A': 20.83, 'C': 33.33, 'T': 20.83, 'G': 25.0}	1594.0	0.4315452361889512	0.7602256699576869	1620.0	{'T': 23.01, 'G': 24.8, 'A': 29.13, 'C': 23.07}	934.0	0.0681055590822526	0.7413622902270484	10014.0	{'T': 31.56, 'G': 16.91, 'A': 37.82, 'C': 13.72}	0.2837	0.2425	1029.0	-1.0	0.0	0.0	0.0
6JT0	B	576.0	4.0	2983	9606	0004016#0047805#0005525#0004383#0020037#0051879#0046872#0044877#0038023	0005829#0098978#0008074#0098831	0008015#0071732#0006182#0019934#0007263#0038060#0070482#0099555	Q02153	0.0232216014217424	0.4129231775995897	0.0073530278154354	-45.0	0.1061946902654867	0.2352941176470588	558.0	{'V': 8.33, 'N': 3.7, 'P': 8.33, 'D': 9.26, 'K': 5.56, 'Y': 3.7, 'A': 3.7, 'L': 13.89, 'F': 3.7, 'G': 8.33, 'I': 6.48, 'S': 2.78, 'R': 5.56, 'H': 1.85, 'M': 1.85, 'E': 4.63, 'T': 3.7, 'C': 2.78, 'Q': 1.85}	-529.0	0.0277574872169466	0.7755102040816326	1320.0	{'Y': 2.63, 'S': 2.63, 'G': 5.26, 'L': 15.79, 'Q': 7.89, 'I': 10.53, 'V': 18.42, 'K': 10.53, 'P': 2.63, 'A': 5.26, 'R': 2.63, 'D': 2.63, 'T': 2.63, 'M': 2.63, 'N': 7.89}	624.0	0.3399800598205383	0.8216867469879519	588.0	{'.': 12.02, 'H': 45.45, 'T': 10.85, 'B': 0.29, 'E': 31.38}	129.0	0.3333333333333333	0.7238095238095238	123.0	{'G': 43.42, 'C': 40.79, 'T': 9.21, 'A': 6.58}	1245.0	0.3641830938857334	0.7548476454293629	1549.0	{'T': 23.94, 'G': 24.31, 'A': 28.53, 'C': 23.21}	1133.0	0.0859588417410307	0.7594529364440868	9739.0	{'A': 30.93, 'T': 39.72, 'G': 14.62, 'C': 14.72}	0.1975	0.2634	576.0	0.9027586206896552	0.0	0.1	0.0
6H0G	D	825.0	4.25	1642	9606	0097602#0003684#0003677#0044877#0030674#0160072#0071987	0000781#0080008#0031464#0031465#0005737#0070062#0005615#0005730#0005654#0005634#0032991#0035861	0006915#0051702#0034644#0006974#0006281#0035234#0044725#0043066#0051093#2000242#0006289#0046726#0045722#0045732#0045070#0010498#0043161#0016567#0042752#1901990#0048511#0007056#0006511#0070914#0019076#0016055	Q16531	0.0235272458720541	0.5078632667946059	0.0043989330665894	-214.0	0.1557788944723618	0.2316313823163138	391.0	{'V': 8.6, 'A': 4.3, 'T': 5.91, 'L': 12.37, 'Y': 4.3, 'P': 10.22, 'K': 5.38, 'E': 4.84, 'F': 3.23, 'G': 14.52, 'N': 2.15, 'D': 4.84, 'R': 5.38, 'I': 3.23, 'S': 4.3, 'M': 1.08, 'H': 2.15, 'Q': 2.69, 'C': 0.54}	-770.0	0.0332914572864321	0.7162162162162162	1518.0	{'K': 7.55, 'N': 1.89, 'I': 7.55, 'Y': 3.77, 'V': 15.09, 'T': 1.89, 'A': 9.43, 'E': 5.66, 'P': 5.66, 'G': 5.66, 'D': 1.89, 'R': 7.55, 'F': 3.77, 'S': 9.43, 'L': 9.43, 'Q': 1.89, 'M': 1.89}	481.0	0.3458262350936967	0.8252032520325203	682.0	{'.': 22.66, 'E': 51.72, 'T': 15.52, 'G': 0.74, 'B': 0.49, 'H': 8.87}	129.0	0.3568464730290456	0.7889908256880734	132.0	{'G': 46.51, 'C': 33.72, 'A': 10.47, 'T': 9.3}	1867.0	0.447594278283485	0.7635314995563443	1591.0	{'A': 23.88, 'T': 20.74, 'G': 28.12, 'C': 27.25}	540.0	0.0368747718145308	0.7318840579710145	10404.0	{'C': 25.0, 'A': 17.57, 'G': 26.24, 'T': 31.19}	0.2541	0.2575	825.0	0.9916603487490524	0.0	0.3	0.0
8GHR	A	735.0	3.2	#	#	#	#	#	P22413	0.0013117245602982	0.6535042301974391	0.126644897239454	-138.0	0.181998021760633	0.238651102464332	240.0	{'M': 0.54, 'E': 3.26, 'G': 10.87, 'S': 4.89, 'P': 12.5, 'R': 4.89, 'D': 7.61, 'K': 7.61, 'V': 8.7, 'I': 3.26, 'F': 5.43, 'T': 4.35, 'N': 3.8, 'L': 6.52, 'Y': 5.98, 'H': 4.89, 'A': 1.09, 'Q': 2.72, 'C': 1.09}	-682.0	0.0345744680851063	0.7323943661971831	1433.0	{'K': 7.69, 'P': 7.69, 'V': 15.38, 'Y': 3.85, 'D': 3.85, 'G': 7.69, 'I': 5.77, 'T': 5.77, 'L': 9.62, 'R': 5.77, 'F': 5.77, 'S': 9.62, 'E': 3.85, 'A': 3.85, 'M': 1.92, 'H': 1.92}	977.0	0.4254920337394564	0.8937007874015748	559.0	{'.': 20.48, 'E': 27.75, 'T': 24.01, 'H': 27.09, 'B': 0.66}	44.0	0.056338028169014	0.75	197.0	{'G': 58.33, 'C': 33.33, 'A': 8.33}	1656.0	0.4484991171277221	0.7412451361867705	1342.0	{'A': 26.64, 'T': 23.49, 'G': 25.13, 'C': 24.74}	3806.0	0.2607332578594444	0.7515060240963856	7499.0	{'T': 35.0, 'A': 26.62, 'C': 18.67, 'G': 19.71}	0.2301	0.2542	735.0	0.6731358529111338	0.0	0.0	0.0
7U6E	E	584.0	3.0	3643	9606	0001540#0005524#0038024#0005525#0042802#0043559#0005009#0043560#0031994#0031995#0005159#0043548#0019904#0004713#0044877#0051425#0005198	0030424#0005901#0032590#0010008#0009897#0070062#0005899#0005770#0005764#0016020#0032809#0005886#0043235	0032147#0032148#0030325#0097242#0005975#0071363#0032869#0097062#0008544#0031017#0007186#0042593#0003007#0008286#0007612#0008584#0030238#0007613#1990535#0038083#0018108#0030335#0008284#0048639#0045893#0046326#0045725#0045821#0033674#0043406#0043410#0051446#0045840#0045429#0014068#0051897#0001934#0043243#0002092#0060267#0046777#0006468#0031623#0006898#0006355#0045995#2000194#0007169#0150104#0046718	P06213	0.0158833092045217	0.4364307350350556	0.0110700407352846	-330.0	0.1475524475524475	0.2608158220024721	621.0	{'M': 0.95, 'G': 10.9, 'A': 3.79, 'L': 9.95, 'P': 12.32, 'I': 5.69, 'E': 5.69, 'H': 3.32, 'D': 6.16, 'Y': 3.79, 'N': 3.79, 'V': 6.64, 'F': 3.32, 'R': 5.21, 'K': 4.74, 'W': 1.9, 'Q': 2.37, 'T': 4.74, 'C': 2.37, 'S': 2.37}	-545.0	0.0188405797101449	0.7027027027027027	1343.0	{'V': 7.69, 'E': 3.85, 'G': 7.69, 'L': 19.23, 'Q': 11.54, 'I': 15.38, 'Y': 11.54, 'R': 3.85, 'D': 7.69, 'K': 3.85, 'P': 3.85, 'T': 3.85}	604.0	0.357429718875502	0.8456057007125891	575.0	{'.': 18.26, 'E': 34.83, 'T': 33.43, 'B': 0.28, 'H': 12.36, 'G': 0.84}	41.0	0.3188679245283018	0.8203883495145631	324.0	{'A': 5.92, 'C': 35.5, 'T': 10.06, 'G': 48.52}	1837.0	0.4175774134790528	0.7651230705047977	1995.0	{'A': 23.94, 'T': 19.74, 'G': 27.97, 'C': 28.35}	3293.0	0.2707770122961542	0.7487340245960936	7320.0	{'C': 18.36, 'A': 26.86, 'G': 23.0, 'T': 31.79}	0.1484	0.3178	308.0	0.8392857142857143	0.0	0.0	0.0
4ZG6	A	754.0	1.8	5168	9606	0047391#0005509#0016787#0004622#0003676#0004528#0030247#0005044#0008270	0005615#0005886	0048870#0006935#0006955#0034638#0009395#0010634#2000394#0050731#0030334#0030149	Q13822	0.0102623217708496	0.4705656701233642	0.0239164285917981	-122.0	0.1620553359683794	0.231638418079096	304.0	{'A': 3.05, 'Q': 2.44, 'F': 3.66, 'G': 7.93, 'I': 5.49, 'K': 7.32, 'E': 6.1, 'D': 6.71, 'P': 9.76, 'C': 4.27, 'R': 4.88, 'N': 3.05, 'L': 6.1, 'V': 8.54, 'S': 4.88, 'H': 2.44, 'M': 1.22, 'Y': 6.1, 'T': 4.88, 'W': 1.22}	-711.0	0.0306588388780169	0.7230769230769231	1468.0	{'G': 6.38, 'R': 10.64, 'E': 10.64, 'F': 8.51, 'V': 8.51, 'P': 6.38, 'K': 6.38, 'M': 4.26, 'N': 2.13, 'I': 6.38, 'D': 4.26, 'A': 4.26, 'T': 4.26, 'Y': 2.13, 'Q': 4.26, 'C': 2.13, 'L': 6.38, 'S': 2.13}	395.0	0.2917023096663815	0.7948717948717948	740.0	{'.': 18.18, 'T': 16.13, 'H': 41.94, 'E': 20.82, 'G': 2.35, 'B': 0.59}	43.0	0.1153846153846153	0.7105263157894737	196.0	{'G': 37.04, 'C': 40.74, 'T': 11.11, 'A': 11.11}	1685.0	0.4620669056152927	0.7451830443159922	1272.0	{'A': 28.57, 'T': 21.78, 'G': 24.69, 'C': 24.95}	409.0	0.0259191176470588	0.746031746031746	10502.0	{'C': 14.54, 'T': 43.26, 'G': 14.89, 'A': 27.3}	0.2363	0.2559	754.0	0.6734798160449668	0.0	0.0	0.0
3O3U	N	580.0	1.5	75204178; 948538	83333	0015144#1901982	0043190#0055052#1990060#0030288#0042597	0008643#0060326#0034289#0006974#0042956#0015768	P0AEX9	0.0006225253388873	0.7279206832618059	0.1192811334068133	-2.0	0.0830601092896174	0.2248520710059171	577.0	{'L': 7.89, 'T': 6.58, 'A': 6.58, 'I': 5.26, 'N': 7.89, 'D': 5.26, 'F': 3.95, 'K': 14.47, 'G': 10.53, 'V': 7.89, 'H': 2.63, 'P': 6.58, 'S': 2.63, 'E': 5.26, 'Y': 3.95, 'Q': 1.32, 'M': 1.32}	-539.0	0.0195936139332365	0.627906976744186	1335.0	{'I': 7.41, 'E': 3.7, 'G': 14.81, 'K': 7.41, 'V': 11.11, 'D': 3.7, 'M': 3.7, 'T': 11.11, 'R': 7.41, 'L': 3.7, 'P': 7.41, 'A': 11.11, 'Q': 3.7, 'W': 3.7}	614.0	0.3643807574206755	0.8018018018018018	533.0	{'.': 15.77, 'E': 32.96, 'T': 11.83, 'H': 38.59, 'G': 0.85}	0.0	-1.0	-1.0	-1.0	'-'	0.0	-1.0	-1.0	-1.0	'-'	0.0	-1.0	-1.0	-1.0	'-'	0.1906	0.2534	580.0	0.8870094722598105	0.0	0.0	0.0
3EH1	A	737.0	1.8	10427	9606	0000149#0008270	0030127#0005829#0070971#0005789#0012507	0035909#0060088#0021747#0090110#0060982#0006888#0006886#0060463#0001843#0003151#0061156#1901301#0090178	O95487	0.0018124169365006	0.7554429741570876	0.0522276825687215	-320.0	0.1620795107033639	0.2594859241126071	491.0	{'M': 0.94, 'A': 8.96, 'G': 8.49, 'S': 5.66, 'P': 14.15, 'H': 2.83, 'I': 2.36, 'C': 0.94, 'V': 9.43, 'N': 3.3, 'Y': 4.72, 'T': 4.25, 'L': 11.32, 'Q': 5.19, 'E': 1.89, 'D': 5.19, 'K': 3.3, 'R': 4.72, 'F': 2.36}	-694.0	0.0128369704749679	0.9523809523809524	1537.0	{'Q': 10.0, 'P': 10.0, 'V': 10.0, 'I': 15.0, 'E': 15.0, 'F': 5.0, 'M': 5.0, 'L': 5.0, 'D': 10.0, 'R': 5.0, 'N': 5.0, 'K': 5.0}	663.0	0.3309859154929577	0.8487584650112867	693.0	{'.': 15.96, 'H': 39.1, 'E': 29.26, 'T': 12.77, 'B': 0.53, 'G': 2.39}	46.0	0.1743119266055046	0.76	168.0	{'C': 60.53, 'T': 10.53, 'G': 21.05, 'A': 7.89}	1577.0	0.4298817282162684	0.7611111111111111	1803.0	{'A': 26.17, 'T': 23.02, 'G': 23.36, 'C': 27.46}	965.0	0.0674941112520384	0.7405566600397614	10032.0	{'G': 21.07, 'T': 31.95, 'A': 33.69, 'C': 13.29}	0.2268	0.2524	737.0	0.9549418604651164	0.0	0.1	0.0
4DB1	B	718.0	2.6	4625	9606	0051015#0005524#0005516#0000146	0005737#0005859#0030016#0016459#0032982#0016460#0030017#0001725#0030018	0007512#0046034#0060048#0014898#0006936#0030049#0002027#0031449#0002026#0014728#0045214#0003009#0006941#0014883#0055010	P12883	0.0205435228568811	0.4683280485672662	0.0080944703406706	-785.0	0.1193415637860082	0.2735849056603773	1096.0	{'G': 8.62, 'S': 2.59, 'A': 11.21, 'P': 3.88, 'Q': 6.9, 'F': 3.45, 'R': 6.03, 'V': 5.6, 'K': 11.21, 'D': 6.03, 'Y': 2.16, 'E': 8.19, 'M': 1.72, 'N': 2.59, 'T': 5.17, 'I': 2.16, 'H': 3.02, 'L': 7.76, 'C': 1.72}	-654.0	0.0350404312668463	0.6666666666666666	1406.0	{'G': 7.69, 'D': 3.85, 'S': 7.69, 'E': 3.85, 'M': 3.85, 'F': 1.92, 'H': 1.92, 'L': 19.23, 'K': 7.69, 'T': 7.69, 'Y': 1.92, 'V': 11.54, 'P': 3.85, 'R': 1.92, 'A': 1.92, 'Q': 3.85, 'N': 5.77, 'I': 3.85}	842.0	0.4001874414245548	0.8626262626262626	572.0	{'.': 19.2, 'E': 21.55, 'T': 10.07, 'H': 49.18}	0.0	-1.0	-1.0	-1.0	'-'	0.0	-1.0	-1.0	-1.0	'-'	0.0	-1.0	-1.0	-1.0	'-'	0.2424	0.2731	718.0	0.7420814479638009	0.0	0.1	0.0
6KAM	D	443.0	2.46	79147	9606	0002162#0042802#0046872#0016780	0005829#0005615#0005794#0000139#0005654#0005791#0042383	0007420#0051674#0035269#0016485#0051262#0043403	Q9H9S5	0.0008624138718353	0.7173399337433565	0.174957521031396	-86.0	0.1160042964554242	0.2565320665083135	510.0	{'M': 1.85, 'A': 11.11, 'L': 12.04, 'V': 8.33, 'P': 14.81, 'E': 4.63, 'Q': 3.7, 'D': 2.78, 'Y': 2.78, 'I': 1.85, 'N': 2.78, 'R': 9.26, 'G': 11.11, 'T': 3.7, 'C': 2.78, 'F': 3.7, 'W': 1.85, 'S': 0.93}	-406.0	0.0284321689683184	0.660377358490566	1178.0	{'P': 14.29, 'V': 11.43, 'E': 5.71, 'A': 8.57, 'L': 8.57, 'D': 2.86, 'R': 8.57, 'S': 8.57, 'G': 17.14, 'F': 8.57, 'W': 2.86, 'Q': 2.86}	469.0	0.2873443983402489	0.865625	644.0	{'.': 14.08, 'E': 32.49, 'H': 38.63, 'T': 14.44, 'B': 0.36}	0.0	-1.0	-1.0	-1.0	'-'	0.0	-1.0	-1.0	-1.0	'-'	0.0	-1.0	-1.0	-1.0	'-'	0.156	0.2488	443.0	0.7138979370249728	0.0	0.2	0.0
6U7G	A	898.0	2.35	290	9606	0004177#0070006#0008237#0042277#0038023#0001618#0008270	0005737#0005793#0009897#0070062#0005615#0005765#0005886#0030667	0001525#0030154#0043171#0006508	P15144	0.012110994517728	0.6148156192375813	0.009579955775703	-180.0	0.1604477611940298	0.2287234042553191	320.0	{'F': 4.07, 'G': 6.98, 'I': 4.07, 'V': 9.3, 'Y': 5.81, 'E': 2.91, 'P': 9.88, 'A': 6.98, 'K': 2.91, 'R': 6.98, 'L': 10.47, 'D': 5.81, 'H': 1.16, 'T': 8.14, 'S': 3.49, 'N': 5.23, 'Q': 3.49, 'C': 1.16, 'W': 1.16}	-839.0	0.0280932456664674	0.7121212121212122	1607.0	{'Q': 12.77, 'K': 12.77, 'P': 6.38, 'T': 10.64, 'D': 2.13, 'S': 6.38, 'R': 10.64, 'V': 10.64, 'F': 4.26, 'E': 6.38, 'G': 4.26, 'M': 2.13, 'Y': 2.13, 'N': 2.13, 'A': 2.13, 'L': 4.26}	688.0	0.3661971830985915	0.8308270676691729	675.0	{'.': 12.44, 'E': 25.11, 'T': 14.93, 'B': 0.23, 'H': 44.57, 'G': 2.71}	0.0	-1.0	-1.0	-1.0	'-'	0.0	-1.0	-1.0	-1.0	'-'	0.0	-1.0	-1.0	-1.0	'-'	0.2618	0.2492	898.0	0.746742209631728	0.0	0.1	0.0
3B2D	A	601.0	2.8	4064	9606	#	0031012#0005615#0072686#0005730#0005654#0005886	0002322#0071222#0006954#0045087#0031663#0031666	Q99467	0.0138166367474365	0.4356588132488542	0.0293011937554052	-87.0	0.1235839340885684	0.2193784277879341	424.0	{'F': 5.83, 'K': 5.0, 'I': 8.33, 'Y': 1.67, 'E': 5.83, 'P': 7.5, 'D': 4.17, 'N': 4.17, 'T': 5.0, 'G': 8.33, 'S': 5.83, 'L': 15.83, 'V': 3.33, 'H': 4.17, 'R': 1.67, 'W': 0.83, 'A': 5.0, 'C': 3.33, 'Q': 4.17}	-568.0	0.0127118644067796	0.72	1391.0	{'Q': 11.11, 'V': 16.67, 'K': 22.22, 'N': 11.11, 'T': 5.56, 'S': 5.56, 'L': 22.22, 'G': 5.56}	307.0	0.2919776119402985	0.8482384823848238	703.0	{'.': 31.95, 'E': 29.39, 'T': 28.75, 'G': 3.19, 'H': 6.39, 'B': 0.32}	78.0	0.2536231884057971	0.7368421052631579	181.0	{'C': 37.14, 'G': 27.14, 'A': 15.71, 'T': 20.0}	1324.0	0.4022494211048627	0.7419158023184869	1384.0	{'A': 26.73, 'T': 25.0, 'G': 22.29, 'C': 25.99}	2752.0	0.1867326207932161	0.7698470502549163	8575.0	{'T': 31.5, 'C': 21.1, 'G': 21.24, 'A': 26.16}	0.2165	0.2778	601.0	0.7921686746987951	0.0	0.1	0.0
8DP0	A	979.0	2.96	#	9606	0016303#0035005#0005524#0046875#0042802#0016301#0052742#0046934#0004672#0106310#0004674	0005737#0005829#0016020#0005942#0005943#0005944#0005886	0002250#0001525#0016477#0071320#0002407#0006897#0007186#0097284#0006955#0006954#0045087#0043303#0035747#0055118#2000270#0010897#0030593#0072672#0046854#0036092#0048015#0016310#0070527#0002675#0001819#0007204#0010595#0043406#0051897#0035022#0006468#1903169#0033628#0002679#0032252#0003376#0042110#0010818#0042098	P48736	0.0154133384276223	0.4698256594755919	0.0218975903112057	-170.0	0.1761612620508326	0.245721271393643	323.0	{'M': 1.49, 'E': 4.98, 'P': 7.46, 'A': 5.97, 'L': 8.96, 'Q': 6.97, 'G': 7.96, 'V': 7.46, 'D': 6.47, 'Y': 3.48, 'H': 2.49, 'K': 5.97, 'R': 4.98, 'F': 3.48, 'T': 4.48, 'N': 5.47, 'W': 1.99, 'S': 3.98, 'I': 5.47, 'C': 0.5}	-839.0	0.0277942046126552	0.7580645161290323	1629.0	{'I': 10.64, 'V': 19.15, 'L': 17.02, 'P': 6.38, 'K': 10.64, 'T': 6.38, 'A': 4.26, 'E': 2.13, 'G': 8.51, 'Q': 4.26, 'S': 4.26, 'N': 4.26, 'C': 2.13}	1191.0	0.4260355029585799	0.8842105263157894	613.0	{'.': 16.47, 'E': 19.64, 'T': 18.45, 'H': 44.05, 'B': 0.2, 'G': 1.19}	0.0	-1.0	-1.0	-1.0	'-'	0.0	-1.0	-1.0	-1.0	'-'	0.0	-1.0	-1.0	-1.0	'-'	0.2458	0.2191	979.0	0.9916603487490524	0.0	0.2	0.0
4ASI	C	755.0	2.8	31	9606	0003989#0005524#0042802#0046872	0015629#0005829#0001650#0005739	0006084#0071380#0006633#0046949#0055088#2001295#0051289#0019538#0001894	Q13085	0.0105070983837728	0.7214020098381139	0.0102189826802625	-1079.0	0.1065365025466893	0.2963400236127508	1509.0	{'M': 3.19, 'E': 6.37, 'S': 1.59, 'A': 1.99, 'G': 9.96, 'Y': 4.78, 'P': 9.96, 'Q': 3.98, 'V': 7.17, 'I': 5.98, 'L': 8.37, 'D': 6.37, 'K': 5.18, 'R': 7.17, 'H': 3.19, 'N': 3.19, 'T': 5.58, 'F': 4.38, 'W': 0.4, 'C': 1.2}	-693.0	0.0315581854043392	0.64	1446.0	{'D': 6.25, 'G': 10.42, 'I': 10.42, 'Y': 2.08, 'T': 4.17, 'L': 12.5, 'P': 2.08, 'N': 2.08, 'E': 8.33, 'V': 12.5, 'K': 6.25, 'R': 6.25, 'F': 2.08, 'A': 6.25, 'W': 2.08, 'Q': 4.17, 'M': 2.08}	744.0	0.3513986013986014	0.8893805309734514	692.0	{'.': 13.18, 'H': 55.47, 'E': 25.12, 'T': 5.22, 'B': 0.25, 'G': 0.75}	0.0	-1.0	-1.0	-1.0	'-'	0.0	-1.0	-1.0	-1.0	'-'	0.0	-1.0	-1.0	-1.0	'-'	0.1952	0.2116	755.0	0.9610866372980912	0.0	0.1	0.0
7QTT	n	64.0	3.1	8449	9606	0005524#0016887#0004386#0060090#0038187#0003723#0003724#0043130	0005737#0005654#0005634#0005681#0071005	0140374#0000398#0008380	Q9BWJ5	0.0244595047917531	0.2156166620446509	0.1452554889642807	5.0	0.0148401826484018	0.1940298507462686	809.0	{'Y': 15.38, 'H': 7.69, 'L': 7.69, 'G': 7.69, 'N': 15.38, 'A': 15.38, 'M': 7.69, 'D': 7.69, 'E': 15.38}	-45.0	0.0068104426787741	0.6	871.0	{'E': 33.33, 'D': 16.67, 'M': 16.67, 'V': 16.67, 'L': 16.67}	156.0	0.0534441805225653	0.9183673469387756	793.0	{'H': 97.78, '.': 2.22}	71.0	0.2227272727272727	0.7101449275362319	151.0	{'A': 10.2, 'C': 30.61, 'T': 12.24, 'G': 46.94}	229.0	0.0680473372781065	0.7896995708154506	2471.0	{'A': 26.09, 'T': 17.39, 'G': 24.46, 'C': 32.07}	328.0	0.0220689655172413	0.7973421926910299	10574.0	{'G': 25.83, 'T': 30.0, 'C': 30.83, 'A': 13.33}	0.0559	0.5136	64.0	0.3241106719367589	0.1666666666666666	0.3	0.0
[truncated: 2 more columns]
