# Supplementary material for: Comparative structural insights and functional analysis for the distinct unbound states of Human AGO proteins
Source: Sci Rep. 2025 Mar 19;15:9432. doi: 10.1038/s41598-025-91849-5 (PMC11923369; doi:10.1038/s41598-025-91849-5)
Supplement: Supplementary file 24 — Supplementary Information 12. [file 41598_2025_91849_MOESM24_ESM.zip › 4KREp_A_mdwhole_HL2REF/candidates/4KREp_A-merged-enriched_full.csv]

pdbId	chainId	chainLength	resolution	geneId	taxonomy	molecularFunction	cellularComponent	biologicalProcess	uniprotId	b-phipsi	w-rdist	t-alpha
4KRE	A	799.0	1.75	26523	9606	0001046#0003725#0035198#0003723#0000993#0003727	0005737#0036464#0005829#0005654#0005634#0000932#0005844#1990904#0016442#0070578	0035196#0035278#0016525#0000956#0045944#0031054#0070922#0010501	Q9UL18	1.7022130637271713e-08	0.0	0.0
4Z4E	A	802.0	1.8	#	9606	0001046#0003725#0090624#0070551#0046872#0035198#0035925#0098808#0000340#0003723#0004521#0000993#0003727#0035197#0003743	0005737#0036464#0005829#0030425#0070062#0016020#0005845#0005654#0005634#0000932#0005844#1990904#0016442#0070578	0010586#0035196#0035278#0035279#0035194#0042985#0045947#0045766#1900153#0060213#0045944#0045727#1901165#0009791#0031054#0070922#0010501#0031047#0030422#0090625#0006412	Q9UKV8	0.0015266965524345	0.1461022058763982	0.0073530278154354
4W5N	A	806.0	2.9	#	9606	0001046#0003725#0090624#0070551#0046872#0035198#0035925#0098808#0000340#0003723#0004521#0000993#0003727#0035197#0003743	0005737#0036464#0005829#0030425#0070062#0016020#0005845#0005654#0005634#0000932#0005844#1990904#0016442#0070578	0010586#0035196#0035278#0035279#0035194#0042985#0045947#0045766#1900153#0060213#0045944#0045727#1901165#0009791#0031054#0070922#0010501#0031047#0030422#0090625#0006412	Q9UKV8	0.0042970334702519	0.1719970809195241	0.0058736968826307
4W5Q	A	803.0	3.1	#	9606	0001046#0003725#0090624#0070551#0046872#0035198#0035925#0098808#0000340#0003723#0004521#0000993#0003727#0035197#0003743	0005737#0036464#0005829#0030425#0070062#0016020#0005845#0005654#0005634#0000932#0005844#1990904#0016442#0070578	0010586#0035196#0035278#0035279#0035194#0042985#0045947#0045766#1900153#0060213#0045944#0045727#1901165#0009791#0031054#0070922#0010501#0031047#0030422#0090625#0006412	Q9UKV8	0.0051083730463051	0.1728170026082534	0.0051094444648316
4W5T	A	807.0	2.5	#	9606	0001046#0003725#0090624#0070551#0046872#0035198#0035925#0098808#0000340#0003723#0004521#0000993#0003727#0035197#0003743	0005737#0036464#0005829#0030425#0070062#0016020#0005845#0005654#0005634#0000932#0005844#1990904#0016442#0070578	0010586#0035196#0035278#0035279#0035194#0042985#0045947#0045766#1900153#0060213#0045944#0045727#1901165#0009791#0031054#0070922#0010501#0031047#0030422#0090625#0006412	Q9UKV8	0.0048449357955406	0.1211912723178414	0.01094855486171
8D71	A	810.0	2.5	#	9606	0001046#0003725#0090624#0070551#0046872#0035198#0035925#0098808#0000340#0003723#0004521#0000993#0003727#0035197#0003743	0005737#0036464#0005829#0030425#0070062#0016020#0005845#0005654#0005634#0000932#0005844#1990904#0016442#0070578	0010586#0035196#0035278#0035279#0035194#0042985#0045947#0045766#1900153#0060213#0045944#0045727#1901165#0009791#0031054#0070922#0010501#0031047#0030422#0090625#0006412	Q9UKV8	0.0048668412246206	0.2424580661201727	0.002194902533056
5IZ5	B	746.0	2.2	283748	9606	0005509#0047498#0005544#0008970	0005829#0016020	0006631#0046475#0036148#0036149	Q86XP0	0.0039675777398058	0.401810249471191	0.0007307814170889
4W5R	A	803.0	2.5	#	9606	0001046#0003725#0090624#0070551#0046872#0035198#0035925#0098808#0000340#0003723#0004521#0000993#0003727#0035197#0003743	0005737#0036464#0005829#0030425#0070062#0016020#0005845#0005654#0005634#0000932#0005844#1990904#0016442#0070578	0010586#0035196#0035278#0035279#0035194#0042985#0045947#0045766#1900153#0060213#0045944#0045727#1901165#0009791#0031054#0070922#0010501#0031047#0030422#0090625#0006412	Q9UKV8	0.0054240322669591	0.1153120059418452	0.0178305927380209
4KXT	A	806.0	2.29	26523	9606	0001046#0003725#0035198#0003723#0000993#0003727	0005737#0036464#0005829#0005654#0005634#0000932#0005844#1990904#0016442#0070578	0035196#0035278#0016525#0000956#0045944#0031054#0070922#0010501	Q9UL18	0.0028268243767481	0.0834411400421236	0.029197147494578
7NFC	G	489.0	4.14	2547	9606	0051575#0005524#0016887#0008094#0030332#0003684#0003677#0003678#0003690#0044877#0003723#0097110#0042162#0000976	0000781#0005829#0070418#0005576#1904813#0043564#0016020#0070419#0000783#0005730#0005654#0005634#0032991#0032993#0034774#0005667	0002218#0071475#0071480#0071481#0006266#0097680#0006303#0045087#0045892#0045893#0045621#0045860#0045944#0000725#0048660#0000723	P12956	0.0021701848938172	0.3539905317103813	0.0088364585901983
4Z4H	A	802.0	2.5	#	9606	0001046#0003725#0090624#0070551#0046872#0035198#0035925#0098808#0000340#0003723#0004521#0000993#0003727#0035197#0003743	0005737#0036464#0005829#0030425#0070062#0016020#0005845#0005654#0005634#0000932#0005844#1990904#0016442#0070578	0010586#0035196#0035278#0035279#0035194#0042985#0045947#0045766#1900153#0060213#0045944#0045727#1901165#0009791#0031054#0070922#0010501#0031047#0030422#0090625#0006412	Q9UKV8	0.0024246365823159	0.1454566914560177	0.0343063240734486
4Z4G	A	799.0	2.7	#	9606	0001046#0003725#0090624#0070551#0046872#0035198#0035925#0098808#0000340#0003723#0004521#0000993#0003727#0035197#0003743	0005737#0036464#0005829#0030425#0070062#0016020#0005845#0005654#0005634#0000932#0005844#1990904#0016442#0070578	0010586#0035196#0035278#0035279#0035194#0042985#0045947#0045766#1900153#0060213#0045944#0045727#1901165#0009791#0031054#0070922#0010501#0031047#0030422#0090625#0006412	Q9UKV8	0.0042560491091995	0.155005670766033	0.0240873273423209
8ASC	O	498.0	2.95	#	9606	0051575#0005524#0008094#0030332#0003684#0003677#0003678#0003690#0016787#0044877#0003723#0097110#0042162#0000976	0000781#0005829#0070418#0005576#1904813#0043564#0016020#0070419#0000783#0005730#0005654#0005634#0032991#0032993#0034774#0005667	0002218#0071480#0071481#0006266#0097680#0006303#0045087#0045892#0045621#0045860#0045944#0045893#0000725#0048660#0000723	P13010	0.0012806387629723	0.3725195550250375	0.0116786539344329
4QCL	A	865.0	2.2	5422	9606	0003682#0003677#0003688#0003887#0000166#0019901#0003697#0008270	0005658#0005829#0005635#0016363#0005730#0005654#0005634	0006281#0006260#0006270#0006269#0006271#0000731#0006303#0006273#0006272#1902975#0032479	P09884	0.0090671595990991	0.1621979184043103	0.0043792969344855
3ZIM	A	886.0	2.85	5290	9606	0052812#0016303#0046934#0035005#0005524#0043560#0016301#0030295#0106310#0004674	0005737#0005829#0014704#0030027#0048471#0005942#0005943#0005944#0005886	0030036#0060612#0001525#0043276#0086003#0060048#0071333#0071464#0043542#0097009#0007173#0071514#0006006#0038028#0048009#0001889#0030835#2000811#2000270#0010629#0016242#0043524#0006909#0014065#0046854#0036092#0016310#0030168#0044029#0010592#0033138#0051897#0048661#0032008#0043491#0110053#0043457#0040014#0055119#0014823#1903544#0071548#0043201#0014870#0035994#0031295#0050852#0038084#0001944	P42336	0.0129758435519069	0.1308608432811218	0.0021896458253802
4OLA	A	789.0	2.3	#	9606	0001046#0003725#0090624#0070551#0046872#0035198#0035925#0098808#0000340#0003723#0004521#0000993#0003727#0035197#0003743	0005737#0036464#0005829#0030425#0070062#0016020#0005845#0005654#0005634#0000932#0005844#1990904#0016442#0070578	0010586#0035196#0035278#0035279#0035194#0042985#0045947#0045766#1900153#0060213#0045944#0045727#1901165#0009791#0031054#0070922#0010501#0031047#0030422#0090625#0006412	Q9UKV8	0.0031228796109463	0.2357815661918286	0.0167881324733683
6MGQ	A	861.0	2.92	51752	9606	0004177#0004175#0005151#0005138#0070006#0008235#0042277#0008270	0005737#0005829#0005783#0005788#0005789#0070062#0005576#0005615#0016020	0002250#0001525#0019885#0002474#0045444#0006509#0043171#0045766#0006508#0008217#0045088#0009617	Q9NZ08	0.0081076385400508	0.1654902314180817	0.0073530278154354
7ZWA	A	503.0	2.8	#	9606	0051575#0005524#0008094#0030332#0003684#0003677#0003678#0003690#0016787#0044877#0003723#0097110#0042162#0000976	0000781#0005829#0070418#0005576#1904813#0043564#0016020#0070419#0000783#0005730#0005654#0005634#0032991#0032993#0034774#0005667	0002218#0071480#0071481#0006266#0097680#0006303#0045087#0045892#0045621#0045860#0045944#0045893#0000725#0048660#0000723	P12956	0.0045835575502272	0.3881744934260059	0.0088364585901983
4Z4D	A	803.0	1.6	#	9606	0001046#0003725#0090624#0070551#0046872#0035198#0035925#0098808#0000340#0003723#0004521#0000993#0003727#0035197#0003743	0005737#0036464#0005829#0030425#0070062#0016020#0005845#0005654#0005634#0000932#0005844#1990904#0016442#0070578	0010586#0035196#0035278#0035279#0035194#0042985#0045947#0045766#1900153#0060213#0045944#0045727#1901165#0009791#0031054#0070922#0010501#0031047#0030422#0090625#0006412	Q9UKV8	0.0061052228852203	0.1512218713430206	0.0262171618622435
4Z4I	A	800.0	2.8	#	9606	0001046#0003725#0090624#0070551#0046872#0035198#0035925#0098808#0000340#0003723#0004521#0000993#0003727#0035197#0003743	0005737#0036464#0005829#0030425#0070062#0016020#0005845#0005654#0005634#0000932#0005844#1990904#0016442#0070578	0010586#0035196#0035278#0035279#0035194#0042985#0045947#0045766#1900153#0060213#0045944#0045727#1901165#0009791#0031054#0070922#0010501#0031047#0030422#0090625#0006412	Q9UKV8	0.0040335673967296	0.15293402908317	0.0355252350918542
4F3T	A	801.0	2.25	#	9606	0001046#0003725#0090624#0070551#0046872#0035198#0035925#0098808#0000340#0003723#0004521#0000993#0003727#0035197#0003743	0005737#0036464#0005829#0030425#0070062#0016020#0005845#0005654#0005634#0000932#0005844#1990904#0016442#0070578	0010586#0035196#0035278#0035279#0035194#0042985#0045947#0045766#1900153#0060213#0045944#0045727#1901165#0009791#0031054#0070922#0010501#0031047#0030422#0090625#0006412	Q9UKV8	0.0050394015705826	0.11013759297616	0.0408757514567565
6CBD	A	787.0	2.2	#	9606	0001046#0003725#0090624#0070551#0046872#0035198#0035925#0098808#0000340#0003723#0004521#0000993#0003727#0035197#0003743	0005737#0036464#0005829#0030425#0070062#0016020#0005845#0005654#0005634#0000932#0005844#1990904#0016442#0070578	0010586#0035196#0035278#0035279#0035194#0042985#0045947#0045766#1900153#0060213#0045944#0045727#1901165#0009791#0031054#0070922#0010501#0031047#0030422#0090625#0006412	Q9UKV8	0.0030890495736064	0.187403327747466	0.0246822773765587
4W5O	A	801.0	1.8	#	9606	0001046#0003725#0090624#0070551#0046872#0035198#0035925#0098808#0000340#0003723#0004521#0000993#0003727#0035197#0003743	0005737#0036464#0005829#0030425#0070062#0016020#0005845#0005654#0005634#0000932#0005844#1990904#0016442#0070578	0010586#0035196#0035278#0035279#0035194#0042985#0045947#0045766#1900153#0060213#0045944#0045727#1901165#0009791#0031054#0070922#0010501#0031047#0030422#0090625#0006412	Q9UKV8	0.0046139364391804	0.1546308434306182	0.035036511315305
8ASC	E	497.0	2.95	#	9606	0051575#0005524#0008094#0030332#0003684#0003677#0003678#0003690#0016787#0044877#0003723#0097110#0042162#0000976	0000781#0005829#0070418#0005576#1904813#0043564#0016020#0070419#0000783#0005730#0005654#0005634#0032991#0032993#0034774#0005667	0002218#0071480#0071481#0006266#0097680#0006303#0045087#0045892#0045621#0045860#0045944#0045893#0000725#0048660#0000723	P12956	0.0029314085146358	0.3749600655229853	0.0140635813350504
7ZT6	B	530.0	3.5	7520	9606	0005524#0016887#0008094#0003684#0003677#0045027#0003678#0003690#0008047#0044877#0003723#0042162#0000976#0034511#0031625	0000781#0005829#0070418#0005576#0043564#0016020#0070419#0000783#0005730#0005654#0005634#0005886#0032991#0032993#1990904#0034774#0090734#0032040	0002218#0071475#0071398#0071480#1990830#0071481#0006974#0006310#0006302#0006303#0060218#0071425#0045087#0045892#1904430#0022008#0043085#0050769#0045860#0051973#0032212#0070198#0000725#0048660#0032204#0009410#0034462#0000723	P13010	0.0031311191432428	0.432864528414056	0.0094889742856814
5GVC	A	612.0	2.44	8940	9606	0003677#0003916#0003917#0003723	0000793#0140225#0005634	0007059#0006265	O95985	0.0068068764247712	0.458143749499335	0.002194902533056
6PYS	A	890.0	2.19	5290	9606	0052812#0016303#0046934#0035005#0005524#0043560#0016301#0030295#0106310#0004674	0005737#0005829#0014704#0030027#0048471#0005942#0005943#0005944#0005886	0030036#0060612#0001525#0043276#0086003#0060048#0071333#0071464#0043542#0097009#0007173#0071514#0006006#0038028#0048009#0001889#0030835#2000811#2000270#0010629#0016242#0043524#0006909#0014065#0046854#0036092#0016310#0030168#0044029#0010592#0033138#0051897#0048661#0032008#0043491#0110053#0043457#0040014#0055119#0014823#1903544#0071548#0043201#0014870#0035994#0031295#0050852#0038084#0001944	P42336	0.0119657523195993	0.1197912598975207	0.0072992307962134
7NFC	C	477.0	4.14	7520	9606	0005524#0016887#0008094#0003684#0003677#0045027#0003678#0003690#0008047#0044877#0003723#0042162#0000976#0034511#0031625	0000781#0005829#0070418#0005576#0043564#0016020#0070419#0000783#0005730#0005654#0005634#0005886#0032991#0032993#1990904#0034774#0090734#0032040	0002218#0071475#0071398#0071480#1990830#0071481#0006974#0006310#0006302#0006303#0060218#0071425#0045087#0045892#1904430#0022008#0043085#0050769#0045860#0051973#0032212#0070198#0000725#0048660#0032204#0009410#0034462#0000723	P13010	0.0089211304956095	0.2606942446421239	0.002194902533056
7NFC	B	476.0	4.14	2547	9606	0051575#0005524#0016887#0008094#0030332#0003684#0003677#0003678#0003690#0044877#0003723#0097110#0042162#0000976	0000781#0005829#0070418#0005576#1904813#0043564#0016020#0070419#0000783#0005730#0005654#0005634#0032991#0032993#0034774#0005667	0002218#0071475#0071480#0071481#0006266#0097680#0006303#0045087#0045892#0045893#0045621#0045860#0045944#0000725#0048660#0000723	P12956	0.0041587019304064	0.3260087346276992	0.0178305927380209
7RZI	B	938.0	3.0	3416	9606	0005524#0004175#0042802#0043559#0004222#0042277#0042803#0140036#0001618#0008270	0016323#0009986#0005737#0005829#0009897#0070062#0005615#0005739#0005634#0005782#0005777	0097242#0150094#0050435#0019885#0010815#0042447#1901143#1901142#0008286#0043171#0032092#0045732#0030163#0006508#0051603#1903715#0010992	P14735	0.007905420847295	0.4290884723608169	0.0
6EJA	A	696.0	1.94	64131	9606	0046872#0030158	0005615#0000137#0000139	0030206#0050650#0048706#0006024#0030203#0015012#0043931#0030166	Q86Y38	0.0024061196614294	0.5785655626249655	0.0036630800678474
5JS1	A	801.0	2.5	#	9606	0001046#0003725#0090624#0070551#0046872#0035198#0035925#0098808#0000340#0003723#0004521#0000993#0003727#0035197#0003743	0005737#0036464#0005829#0030425#0070062#0016020#0005845#0005654#0005634#0000932#0005844#1990904#0016442#0070578	0010586#0035196#0035278#0035279#0035194#0042985#0045947#0045766#1900153#0060213#0045944#0045727#1901165#0009791#0031054#0070922#0010501#0031047#0030422#0090625#0006412	Q9UKV8	0.0040355148829862	0.1150766613962996	0.0613135828266362
4TUU	A	879.0	2.64	5290	9606	0052812#0016303#0046934#0035005#0005524#0043560#0016301#0030295#0106310#0004674	0005737#0005829#0014704#0030027#0048471#0005942#0005943#0005944#0005886	0030036#0060612#0001525#0043276#0086003#0060048#0071333#0071464#0043542#0097009#0007173#0071514#0006006#0038028#0048009#0001889#0030835#2000811#2000270#0010629#0016242#0043524#0006909#0014065#0046854#0036092#0016310#0030168#0044029#0010592#0033138#0051897#0048661#0032008#0043491#0110053#0043457#0040014#0055119#0014823#1903544#0071548#0043201#0014870#0035994#0031295#0050852#0038084#0001944	P42336	0.0108506251716868	0.1303461170566309	0.01094855486171
4DUR	A	756.0	2.45	5340	9606	0034185#0004175#0019899#0019900#0002020#1990405#0019904#0051087#0004252#0008236#0005102	0072562#0009986#0062023#0009897#0070062#0005576#0005615#0005886#0031093	0051702#0007596#0022617#0042730#0008285#2000048#0010812#0051918#0043536#0051919#0006508#0048771	P00747	0.0193546436841978	0.1417496500175507	0.0014620968756575
8EZA	A	497.0	4.39	286257	#	#	#	#	Q9BUH6	0.0056682966785476	0.3919205688222712	0.0138687321491499
6MGQ	B	858.0	2.92	51752	9606	0004177#0004175#0005151#0005138#0070006#0008235#0042277#0008270	0005737#0005829#0005783#0005788#0005789#0070062#0005576#0005615#0016020	0002250#0001525#0019885#0002474#0045444#0006509#0043171#0045766#0006508#0008217#0045088#0009617	Q9NZ08	0.0113758544956583	0.0837773069016121	0.0124087975246982
8ASC	F	537.0	2.95	#	#	#	#	#	P13010	0.0031174385933673	0.4966481303776029	0.0088364585901983
6B3Q	B	938.0	3.7	3416	9606	0005524#0004175#0042802#0043559#0004222#0042277#0042803#0140036#0001618#0008270	0016323#0009986#0005737#0005829#0009897#0070062#0005615#0005739#0005634#0005782#0005777	0097242#0150094#0050435#0019885#0010815#0042447#1901143#1901142#0008286#0043171#0032092#0045732#0030163#0006508#0051603#1903715#0010992	P14735	0.0083634104377933	0.4389794006983369	0.0007307814170889
6ZHA	C	539.0	3.91	7520	9606	0005524#0016887#0008094#0003684#0003677#0045027#0003678#0003690#0008047#0044877#0003723#0042162#0000976#0034511#0031625	0000781#0005829#0070418#0005576#0043564#0016020#0070419#0000783#0005730#0005654#0005634#0005886#0032991#0032993#1990904#0034774#0090734#0032040	0002218#0071475#0071398#0071480#1990830#0071481#0006974#0006310#0006302#0006303#0060218#0071425#0045087#0045892#1904430#0022008#0043085#0050769#0045860#0051973#0032212#0070198#0000725#0048660#0032204#0009410#0034462#0000723	P13010	0.0087048262760725	0.4156813670788027	0.0014620968756575
5C1B	C	724.0	3.08	#	9606	0043531#0005524#0016887#1904288#0035800#0042802#0036435#0008289#0042288#0031593#0019904#0019903#0003723#0031625#0140036#0044389#1990381	1904949#0035578#0005737#0010494#0005829#0036513#0005783#0005789#0070062#0005576#1904813#0098978#0043231#0005811#0005654#0005634#0048471#0000502#0032991#0034774#0035861#0034098#1990730	0006919#0070842#0046034#0097352#0006914#1903843#0034605#0006974#0006281#0006302#0061857#0006888#0030968#0032510#0071712#0036503#0045184#0072389#0036297#0016236#0051228#0006734#0120186#0045879#2001171#0090263#1903007#0010918#1903862#0032436#0045732#1903006#0031334#0010498#0043161#0016567#0106300#1903715#0042981#1905634#0050807#0030970#0035617#0019985#0030433#0019079	P55072	0.0087543259550295	0.1868816868427378	0.01094855486171
8D6J	A	810.0	2.5	#	9606	0001046#0003725#0090624#0070551#0046872#0035198#0035925#0098808#0000340#0003723#0004521#0000993#0003727#0035197#0003743	0005737#0036464#0005829#0030425#0070062#0016020#0005845#0005654#0005634#0000932#0005844#1990904#0016442#0070578	0010586#0035196#0035278#0035279#0035194#0042985#0045947#0045766#1900153#0060213#0045944#0045727#1901165#0009791#0031054#0070922#0010501#0031047#0030422#0090625#0006412	Q9UKV8	0.0024747945160059	0.1842276677135335	0.0518248614636667
5JS2	A	800.0	2.95	#	9606	0001046#0003725#0090624#0070551#0046872#0035198#0035925#0098808#0000340#0003723#0004521#0000993#0003727#0035197#0003743	0005737#0036464#0005829#0030425#0070062#0016020#0005845#0005654#0005634#0000932#0005844#1990904#0016442#0070578	0010586#0035196#0035278#0035279#0035194#0042985#0045947#0045766#1900153#0060213#0045944#0045727#1901165#0009791#0031054#0070922#0010501#0031047#0030422#0090625#0006412	Q9UKV8	0.0056603876304776	0.12523622853912	0.0627735967823235
6ERF	E	497.0	3.01	2547	9606	0051575#0005524#0016887#0008094#0030332#0003684#0003677#0003678#0003690#0044877#0003723#0097110#0042162#0000976	0000781#0005829#0070418#0005576#1904813#0043564#0016020#0070419#0000783#0005730#0005654#0005634#0032991#0032993#0034774#0005667	0002218#0071475#0071480#0071481#0006266#0097680#0006303#0045087#0045892#0045893#0045621#0045860#0045944#0000725#0048660#0000723	P12956	0.0036881204897269	0.4422357953964919	0.0145985211566161
7R9Y	A	853.0	2.85	5290	9606	0052812#0016303#0046934#0035005#0005524#0043560#0016301#0030295#0106310#0004674	0005737#0005829#0014704#0030027#0048471#0005942#0005943#0005944#0005886	0030036#0060612#0001525#0043276#0086003#0060048#0071333#0071464#0043542#0097009#0007173#0071514#0006006#0038028#0048009#0001889#0030835#2000811#2000270#0010629#0016242#0043524#0006909#0014065#0046854#0036092#0016310#0030168#0044029#0010592#0033138#0051897#0048661#0032008#0043491#0110053#0043457#0040014#0055119#0014823#1903544#0071548#0043201#0014870#0035994#0031295#0050852#0038084#0001944	P42336	0.0163672785706327	0.1683351091040176	0.0036496798094789
8EZA	J	497.0	4.39	79840	#	#	#	#	Q9H9Q4	0.0053878929363235	0.4006351129360193	0.0182480702564928
4KRF	A	817.0	2.1	26523	9606	0001046#0003725#0035198#0003723#0000993#0003727	0005737#0036464#0005829#0005654#0005634#0000932#0005844#1990904#0016442#0070578	0035196#0035278#0016525#0000956#0045944#0031054#0070922#0010501	Q9UL18	0.0026484238294918	0.1020285479845138	0.1131384481440944
7ZYG	A	505.0	2.68	#	9606	0051575#0005524#0008094#0030332#0003684#0003677#0003678#0003690#0016787#0044877#0003723#0097110#0042162#0000976	0000781#0005829#0070418#0005576#1904813#0043564#0016020#0070419#0000783#0005730#0005654#0005634#0032991#0032993#0034774#0005667	0002218#0071480#0071481#0006266#0097680#0006303#0045087#0045892#0045621#0045860#0045944#0045893#0000725#0048660#0000723	P12956	0.0076718084876409	0.4408420203914016	0.0051094444648316
5JTV	E	565.0	3.31	7874	9606	0004843#0004197#0101005#1990380#0002039	0005694#0005829#0016604#0005654#0005634#0016605#0032991	0075342#0035520#0044027#0045721#0032088#0032435#1901537#0016579#0050821#0016567#0042752#0051090#0031647#1905279#1901796#1904353#0048511#0006283#0006511	Q93009	0.0028802024559202	0.6458115798370089	0.0058391635426686
6MGQ	C	843.0	2.92	51752	9606	0004177#0004175#0005151#0005138#0070006#0008235#0042277#0008270	0005737#0005829#0005783#0005788#0005789#0070062#0005576#0005615#0016020	0002250#0001525#0019885#0002474#0045444#0006509#0043171#0045766#0006508#0008217#0045088#0009617	Q9NZ08	0.0086981675739514	0.2548201006413522	0.0094889742856814
7ZWA	B	529.0	2.8	#	9606	0005524#0008094#0003684#0003677#0045027#0003678#0003690#0008047#0016787#0044877#0003723#0042162#0000976#0034511#0031625	0000781#0005829#0070418#0005576#0043564#0016020#0070419#0000783#0005730#0005654#0005634#0005886#0032991#0032993#1990904#0034774#0090734#0032040	0002218#0007420#0071475#0006974#0071398#0071480#1990830#0071481#0006310#0006302#0006303#0060218#0071425#0045087#1904430#0045892#0022008#0043085#0050769#0045860#0051973#0032212#0070198#0000725#0048660#0032204#0009410#0034462#0000723	P13010	0.0035243769406465	0.4501884916148149	0.0160582219856566
4TV3	A	879.0	2.85	5290	9606	0052812#0016303#0046934#0035005#0005524#0043560#0016301#0030295#0106310#0004674	0005737#0005829#0014704#0030027#0048471#0005942#0005943#0005944#0005886	0030036#0060612#0001525#0043276#0086003#0060048#0071333#0071464#0043542#0097009#0007173#0071514#0006006#0038028#0048009#0001889#0030835#2000811#2000270#0010629#0016242#0043524#0006909#0014065#0046854#0036092#0016310#0030168#0044029#0010592#0033138#0051897#0048661#0032008#0043491#0110053#0043457#0040014#0055119#0014823#1903544#0071548#0043201#0014870#0035994#0031295#0050852#0038084#0001944	P42336	0.0124771636872386	0.128747219394129	0.0138687321491499
5JTV	G	563.0	3.31	7874	9606	0004843#0004197#0101005#1990380#0002039	0005694#0005829#0016604#0005654#0005634#0016605#0032991	0075342#0035520#0044027#0045721#0032088#0032435#1901537#0016579#0050821#0016567#0042752#0051090#0031647#1905279#1901796#1904353#0048511#0006283#0006511	Q93009	0.0033370469054796	0.6437888352731985	0.0066130905937114
3TON	A	890.0	2.95	8972	9606	0004558#0016160#0030246#0003824#0004339#0032450	0016324#0070062#0101003#0005886#0070821	1901027#0000025#0005983	O43451	0.0051977022389986	0.6196935070994957	0.0051358048547096
4Z4C	A	803.0	2.3	#	9606	0001046#0003725#0090624#0070551#0046872#0035198#0035925#0098808#0000340#0003723#0004521#0000993#0003727#0035197#0003743	0005737#0036464#0005829#0030425#0070062#0016020#0005845#0005654#0005634#0000932#0005844#1990904#0016442#0070578	0010586#0035196#0035278#0035279#0035194#0042985#0045947#0045766#1900153#0060213#0045944#0045727#1901165#0009791#0031054#0070922#0010501#0031047#0030422#0090625#0006412	Q9UKV8	0.0078008871764396	0.16395349061261	0.029197147494578
6MFN	A	803.0	2.5	#	9606	0001046#0003725#0090624#0070551#0046872#0035198#0035925#0098808#0000340#0003723#0004521#0000993#0003727#0035197#0003743	0005737#0036464#0005829#0030425#0070062#0016020#0005845#0005654#0005634#0000932#0005844#1990904#0016442#0070578	0010586#0035196#0035278#0035279#0035194#0042985#0045947#0045766#1900153#0060213#0045944#0045727#1901165#0009791#0031054#0070922#0010501#0031047#0030422#0090625#0006412	Q9UKV8	0.0032756358409374	0.3117306943171667	0.0474449492167272
4R08	D	743.0	2.4	51311	9606	0003677#0003725#0042802#0038187#0003723#0038023#0003727	0036020#0005789#0010008#0009897#0000139#0005886	0071260#0051607#0007249#0016064#0006954#0045087#0032695#0045089#0032727#0032728#0032731#0032755#0032757#0032729#0001932#0009615#0034158#0002224	Q9NR97	0.0114253181767265	0.3854336224601717	0.0036496798094789
7SVO	A	848.0	2.58	54878	9606	0004177#0008239#0008236	0005737#0005829	0006915#0006955#0043069#0006508	Q6V1X1	0.00531982619442	0.609038311398768	0.0072992307962134
6B70	B	940.0	3.7	3416	9606	0005524#0004175#0042802#0043559#0004222#0042277#0042803#0140036#0001618#0008270	0016323#0009986#0005737#0005829#0009897#0070062#0005615#0005739#0005634#0005782#0005777	0097242#0150094#0050435#0019885#0010815#0042447#1901143#1901142#0008286#0043171#0032092#0045732#0030163#0006508#0051603#1903715#0010992	P14735	0.0109044979033463	0.4279247193276403	0.0014597092068022
1JEY	A	493.0	2.5	2547	9606	0051575#0005524#0016887#0008094#0030332#0003684#0003677#0003678#0003690#0044877#0003723#0097110#0042162#0000976	0000781#0005829#0070418#0005576#1904813#0043564#0016020#0070419#0000783#0005730#0005654#0005634#0032991#0032993#0034774#0005667	0002218#0071475#0071480#0071481#0006266#0097680#0006303#0045087#0045892#0045893#0045621#0045860#0045944#0000725#0048660#0000723	P12956	0.0019293855231692	0.5575197467874368	0.0125647391185939
8ONE	A	696.0	2.3	#	#	#	#	#	O60568	0.0058834962244448	0.7914007106480122	0.0014597092068022
2FJU	B	696.0	2.2	#	9606	0005509#0031683#0004435#0004629#0005543	0005829#0031680#0098992	0007202#0001580#0007186#0016042#0046488#0048015#0007200#0006644#0051209	Q00722	0.0053034614219495	0.7595513450215365	0.0043792969344855
7Z6O	B	536.0	3.7	#	9606	0005524#0008094#0003684#0003677#0045027#0003678#0003690#0008047#0016787#0044877#0003723#0042162#0000976#0034511#0031625	0000781#0005829#0070418#0005576#0043564#0016020#0070419#0000783#0005730#0005654#0005634#0005886#0032991#0032993#1990904#0034774#0090734#0032040	0002218#0007420#0071475#0006974#0071398#0071480#1990830#0071481#0006310#0006302#0006303#0060218#0071425#0045087#1904430#0045892#0022008#0043085#0050769#0045860#0051973#0032212#0070198#0000725#0048660#0032204#0009410#0034462#0000723	P13010	0.0025550204279347	0.4231866169214531	0.0321168830372178
6ERG	B	531.0	2.9	7520	9606	0005524#0016887#0008094#0003684#0003677#0045027#0003678#0003690#0008047#0044877#0003723#0042162#0000976#0034511#0031625	0000781#0005829#0070418#0005576#0043564#0016020#0070419#0000783#0005730#0005654#0005634#0005886#0032991#0032993#1990904#0034774#0090734#0032040	0002218#0071475#0071398#0071480#1990830#0071481#0006974#0006310#0006302#0006303#0060218#0071425#0045087#0045892#1904430#0022008#0043085#0050769#0045860#0051973#0032212#0070198#0000725#0048660#0032204#0009410#0034462#0000723	P13010	0.0026750632113274	0.2674682812877991	0.058394017848627
5W6V	A	796.0	2.83	26523	9606	0001046#0003725#0035198#0003723#0000993#0003727	0005737#0036464#0005829#0005654#0005634#0000932#0005844#1990904#0016442#0070578	0035196#0035278#0016525#0000956#0045944#0031054#0070922#0010501	Q9UL18	0.007299849635509	0.0480016471813546	0.0700727235417066
7SVM	B	852.0	2.69	54878	9606	0004177#0008239#0008236	0005737#0005829	0006915#0006955#0043069#0006508	Q6V1X1	0.0047924367720043	0.6115808645620524	0.0087590123987277
7N2M	A	865.0	2.9	5422	9606	0003682#0003677#0003688#0003887#0000166#0019901#0003697#0008270	0005658#0005829#0005635#0016363#0005730#0005654#0005634	0006281#0006260#0006270#0006269#0006271#0000731#0006303#0006273#0006272#1902975#0032479	P09884	0.0112069254379016	0.1272469051524368	0.0226277946303061
3N56	B	951.0	3.1	3416	9606	0005524#0004175#0042802#0043559#0004222#0042277#0042803#0140036#0001618#0008270	0016323#0009986#0005737#0005829#0009897#0070062#0005615#0005739#0005634#0005782#0005777	0097242#0150094#0050435#0019885#0010815#0042447#1901143#1901142#0008286#0043171#0032092#0045732#0030163#0006508#0051603#1903715#0010992	P14735	0.0075913607419006	0.4406745655727152	0.0094889742856814
8AG4	B	539.0	2.46	7520	9606	0005524#0016887#0008094#0003684#0003677#0045027#0003678#0003690#0008047#0044877#0003723#0042162#0000976#0034511#0031625	0000781#0005829#0070418#0005576#0043564#0016020#0070419#0000783#0005730#0005654#0005634#0005886#0032991#0032993#1990904#0034774#0090734#0032040	0002218#0071475#0071398#0071480#1990830#0071481#0006974#0006310#0006302#0006303#0060218#0071425#0045087#0045892#1904430#0022008#0043085#0050769#0045860#0051973#0032212#0070198#0000725#0048660#0032204#0009410#0034462#0000723	P13010	0.0034313046282815	0.4064815368232283	0.035036511315305
6ERG	E	536.0	2.9	7520	9606	0005524#0016887#0008094#0003684#0003677#0045027#0003678#0003690#0008047#0044877#0003723#0042162#0000976#0034511#0031625	0000781#0005829#0070418#0005576#0043564#0016020#0070419#0000783#0005730#0005654#0005634#0005886#0032991#0032993#1990904#0034774#0090734#0032040	0002218#0071475#0071398#0071480#1990830#0071481#0006974#0006310#0006302#0006303#0060218#0071425#0045087#0045892#1904430#0022008#0043085#0050769#0045860#0051973#0032212#0070198#0000725#0048660#0032204#0009410#0034462#0000723	P13010	0.0025848895614163	0.2698532929711568	0.0605840753082309
5KI6	A	798.0	2.15	#	9606	0001046#0003725#0090624#0070551#0046872#0035198#0035925#0098808#0000340#0003723#0004521#0000993#0003727#0035197#0003743	0005737#0036464#0005829#0030425#0070062#0016020#0005845#0005654#0005634#0000932#0005844#1990904#0016442#0070578	0010586#0035196#0035278#0035279#0035194#0042985#0045947#0045766#1900153#0060213#0045944#0045727#1901165#0009791#0031054#0070922#0010501#0031047#0030422#0090625#0006412	Q9UKV8	0.0063100222942972	0.2616204065776599	0.0430653698396612
3F8S	B	728.0	2.43	1803	9606	0004177#0045499#0008239#0042802#0002020#0042803#0004252#0008236#0005102#0001618	0016324#0009986#0030139#0070062#0005576#0005925#0046581#0030027#0031258#0005765#0016020#0045121#0005886	0001662#0007155#0043542#0120116#0035641#0061025#0010716#0090024#0016486#0008284#0006508#0036343#0019065#0046813#0033632#0001666#0042110#0031295#0046718	P27487	0.0067588660442362	0.7908210230322221	0.0007307814170889
8SZP	B	860.0	2.62	#	#	#	#	#	Q08211	0.0137080196321889	0.3839095728819436	0.0021896458253802
6MZC	B	968.0	4.5	6873	9606	0003682#0016251#0000976	0005654#0005634#0005669#0033276	0000086#0043966#0035521#0035522#0042789#0045893#0060261#0006468#0006282#0006357#0014070#0051123#0006367	Q6P1X5	0.0168105137903268	0.1908299470251563	0.0051358048547096
8AG5	B	539.0	3.47	7520	9606	0005524#0016887#0008094#0003684#0003677#0045027#0003678#0003690#0008047#0044877#0003723#0042162#0000976#0034511#0031625	0000781#0005829#0070418#0005576#0043564#0016020#0070419#0000783#0005730#0005654#0005634#0005886#0032991#0032993#1990904#0034774#0090734#0032040	0002218#0071475#0071398#0071480#1990830#0071481#0006974#0006310#0006302#0006303#0060218#0071425#0045087#0045892#1904430#0022008#0043085#0050769#0045860#0051973#0032212#0070198#0000725#0048660#0032204#0009410#0034462#0000723	P13010	0.0081301990430004	0.4610323661243504	0.0058736968826307
6TRW	C	838.0	3.0	54878	9606	0004177#0008239#0008236	0005737#0005829	0006915#0006955#0043069#0006508	Q6V1X1	0.0068586522117542	0.6173433024691491	0.0051358048547096
5VNE	B	729.0	2.7	10802	9606	0000149#0008270	0030127#0005829#0070971#0005789#0012507	0042632#0090110#0006888#0006886#0050714#0032374	O95486	0.0051945048209056	0.6832217486552135	0.0073530278154354
6R25	K	737.0	4.61	221656	9606	0003682#0071949#0140682#0050660#0042393#0032452#0016491#0008270	0000785#0005654#0000786#0005634	0071514#0000122#0045944#0006349#0045815	Q8NB78	0.0068495365059536	0.5101343452385987	0.009579955775703
1NU8	A	728.0	2.5	1803	9606	0004177#0045499#0008239#0042802#0002020#0042803#0004252#0008236#0005102#0001618	0016324#0009986#0030139#0070062#0005576#0005925#0046581#0030027#0031258#0005765#0016020#0045121#0005886	0001662#0007155#0043542#0120116#0035641#0061025#0010716#0090024#0016486#0008284#0006508#0036343#0019065#0046813#0033632#0001666#0042110#0031295#0046718	P27487	0.0060808356371026	0.7944291133076992	0.0021896458253802
2P8S	A	728.0	2.2	1803	9606	0004177#0045499#0008239#0042802#0002020#0042803#0004252#0008236#0005102#0001618	0016324#0009986#0030139#0070062#0005576#0005925#0046581#0030027#0031258#0005765#0016020#0045121#0005886	0001662#0007155#0043542#0120116#0035641#0061025#0010716#0090024#0016486#0008284#0006508#0036343#0019065#0046813#0033632#0001666#0042110#0031295#0046718	P27487	0.0065702534391805	0.7922665725503555	0.0021896458253802
3ZD6	A	632.0	2.8	23586	9606	0005524#0016887#0003690#0003725#0005525#0042802#0038187#0003724#0003727#0031625#0008270	0015629#0005923#0005737#0005829#1990904#0032587	0140374#0071360#0002753#0051607#0009597#0010467#0045087#0002230#0051091#0010628#0032725#0032727#0032728#0032755#0032757#0002735#0060760#0045944#0032760#0030334#0034344#0043330#0009615#0039529	O95786	0.0221774098670269	0.2901545603375102	0.0
7AD7	A	782.0	2.3	727	9606	0008009#0004866#0005102	0070062#0005576#0005615#0005579	0007166#0006935#0006956#0006957#0006958#0007186#0006954#0031640#0010760#0032722#0050778#0010575	P01031	0.0027066301175605	0.2396467688058965	0.0711493829927376
8AG4	A	502.0	2.46	2547	9606	0051575#0005524#0016887#0008094#0030332#0003684#0003677#0003678#0003690#0044877#0003723#0097110#0042162#0000976	0000781#0005829#0070418#0005576#1904813#0043564#0016020#0070419#0000783#0005730#0005654#0005634#0032991#0032993#0034774#0005667	0002218#0071475#0071480#0071481#0006266#0097680#0006303#0045087#0045892#0045893#0045621#0045860#0045944#0000725#0048660#0000723	P12956	0.004809725836874	0.5650203430778917	0.0118171139231386
6OON	A	785.0	1.9	192670	9606	0003725#0035198#0004521#0003727	0005737#0036464#0005829#0016020#0005634#0000932#0016442#0070578	0008584#0007140#0010586#0035196#0035278#0006402#0043066#0031054#0022604#0070922#0010501#0007130	Q9HCK5	0.0096204195739037	0.0448533414195819	0.0410335958026029
6B3Q	b	15.0	3.7	3416	9606	0005524#0004175#0042802#0043559#0004222#0042277#0042803#0140036#0001618#0008270	0016323#0009986#0005737#0005829#0009897#0070062#0005615#0005739#0005634#0005782#0005777	0097242#0150094#0050435#0019885#0010815#0042447#1901143#1901142#0008286#0043171#0032092#0045732#0030163#0006508#0051603#1903715#0010992	P14735	0.0092583558771981	0.4442552096972814	0.0051094444648316
3L4G	H	589.0	3.3	10056	9606	0005524#0000287#0004826#0003723	0005737#0005829#0016020#0009328	0006432#0051290#0006412	Q9NSD9	0.0017645124951361	0.7214858084914312	0.0118171139231386
7A3L	C	850.0	2.8	54878	9606	0004177#0008239#0008236	0005737#0005829	0006915#0006955#0043069#0006508	Q6V1X1	0.0050415065068048	0.5458716821762288	0.0138687321491499
6B1E	B	728.0	1.77	1803	9606	0004177#0045499#0008239#0042802#0002020#0042803#0004252#0008236#0005102#0001618	0016324#0009986#0030139#0070062#0005576#0005925#0046581#0030027#0031258#0005765#0016020#0045121#0005886	0001662#0007155#0043542#0120116#0035641#0061025#0010716#0090024#0016486#0008284#0006508#0036343#0019065#0046813#0033632#0001666#0042110#0031295#0046718	P27487	0.0067615686980559	0.795885341921654	0.0
2QJR	A	728.0	2.2	1803	9606	0004177#0045499#0008239#0042802#0002020#0042803#0004252#0008236#0005102#0001618	0016324#0009986#0030139#0070062#0005576#0005925#0046581#0030027#0031258#0005765#0016020#0045121#0005886	0001662#0007155#0043542#0120116#0035641#0061025#0010716#0090024#0016486#0008284#0006508#0036343#0019065#0046813#0033632#0001666#0042110#0031295#0046718	P27487	0.0073101462120645	0.7867262968674937	0.0007307814170889
6EOT	G	836.0	3.5	54878	9606	0004177#0008239#0008236	0005737#0005829	0006915#0006955#0043069#0006508	Q6V1X1	0.0081480566786535	0.594780270572101	0.0007307814170889
2IIT	A	728.0	2.35	1803	9606	0004177#0045499#0008239#0042802#0002020#0042803#0004252#0008236#0005102#0001618	0016324#0009986#0030139#0070062#0005576#0005925#0046581#0030027#0031258#0005765#0016020#0045121#0005886	0001662#0007155#0043542#0120116#0035641#0061025#0010716#0090024#0016486#0008284#0006508#0036343#0019065#0046813#0033632#0001666#0042110#0031295#0046718	P27487	0.0057346177010899	0.7953971345278352	0.0029282444105804
7KI3	A	804.0	3.0	#	9606	0001046#0003725#0090624#0070551#0046872#0035198#0035925#0098808#0000340#0003723#0004521#0000993#0003727#0035197#0003743	0005737#0036464#0005829#0030425#0070062#0016020#0005845#0005654#0005634#0000932#0005844#1990904#0016442#0070578	0010586#0035196#0035278#0035279#0035194#0042985#0045947#0045766#1900153#0060213#0045944#0045727#1901165#0009791#0031054#0070922#0010501#0031047#0030422#0090625#0006412	Q9UKV8	0.0054212573115643	0.4271664847429192	0.0299266744605297
7JN7	A	846.0	3.3	91039	9606	0004177#0008239#0042802#0008236	0031252#0005829#0005874#0005634	0043069#0006508#0070269	Q86TI2	0.0077482562608604	0.6837457848277255	0.0007298270463003
6TRW	B	834.0	3.0	54878	9606	0004177#0008239#0008236	0005737#0005829	0006915#0006955#0043069#0006508	Q6V1X1	0.0073977823167957	0.6305730621891614	0.0036630800678474
7SGL	B	507.0	3.0	2547	9606	0051575#0005524#0016887#0008094#0030332#0003684#0003677#0003678#0003690#0044877#0003723#0097110#0042162#0000976	0000781#0005829#0070418#0005576#1904813#0043564#0016020#0070419#0000783#0005730#0005654#0005634#0032991#0032993#0034774#0005667	0002218#0071475#0071480#0071481#0006266#0097680#0006303#0045087#0045892#0045893#0045621#0045860#0045944#0000725#0048660#0000723	P12956	0.0071159629089559	0.400057928931409	0.0239164285917981
6ZYM	B	895.0	3.4	9343	9606	0005525#0003924#0003723#0030623	0015030#0071013#0005829#0043231#0016020#0016607#0005654#0005634#0071007#0071005#0046540	0071466#0000398#0042220	Q15029	0.0057689511822424	0.3803731297393054	0.0402431252841868
6EJD	A	693.0	2.68	64131	9606	0046872#0030158	0005615#0000137#0000139	0030206#0050650#0048706#0006024#0030203#0015012#0043931#0030166	Q86Y38	0.001574662540743	0.5389047452140457	0.0231516400799582
6TEU	A	691.0	3.0	8985	9606	0005506#0031418#0046872#0050211#0033823#0008475#0036094	0062023#0005783#0005788#0005789#0070062#0005615#0005794#0005791#0005802	0070831#0030199#0032963#0001886#0048730#0046947#0001701#0060425#0021915#0017185#0008104#0006493#0042311	O60568	0.0061580507444843	0.8017215718023853	0.0007307814170889
7KI3	D	783.0	3.0	#	9606	0001046#0003725#0090624#0070551#0046872#0035198#0035925#0098808#0000340#0003723#0004521#0000993#0003727#0035197#0003743	0005737#0036464#0005829#0030425#0070062#0016020#0005845#0005654#0005634#0000932#0005844#1990904#0016442#0070578	0010586#0035196#0035278#0035279#0035194#0042985#0045947#0045766#1900153#0060213#0045944#0045727#1901165#0009791#0031054#0070922#0010501#0031047#0030422#0090625#0006412	Q9UKV8	0.0119573643868445	0.16032125521324	0.0216257249425573
8ASC	B	531.0	2.95	#	#	#	#	#	P13010	0.0036928014953877	0.5096266402487796	0.0208645945567758
6EOP	B	837.0	2.4	54878	9606	0004177#0008239#0008236	0005737#0005829	0006915#0006955#0043069#0006508	Q6V1X1	0.0074596852485888	0.616077181160095	0.0043989330665894
7SVO	C	840.0	2.58	54878	9606	0004177#0008239#0008236	0005737#0005829	0006915#0006955#0043069#0006508	Q6V1X1	0.0073422673078183	0.6214282371927149	0.0051094444648316
3MDJ	C	819.0	2.95	51752	9606	0004177#0004175#0005151#0005138#0070006#0008235#0042277#0008270	0005737#0005829#0005783#0005788#0005789#0070062#0005576#0005615#0016020	0002250#0001525#0019885#0002474#0045444#0006509#0043171#0045766#0006508#0008217#0045088#0009617	Q9NZ08	0.0140576181835127	0.4211192957882859	0.0014620968756575
6ERF	G	495.0	3.01	2547	9606	0051575#0005524#0016887#0008094#0030332#0003684#0003677#0003678#0003690#0044877#0003723#0097110#0042162#0000976	0000781#0005829#0070418#0005576#1904813#0043564#0016020#0070419#0000783#0005730#0005654#0005634#0032991#0032993#0034774#0005667	0002218#0071475#0071480#0071481#0006266#0097680#0006303#0045087#0045892#0045893#0045621#0045860#0045944#0000725#0048660#0000723	P12956	0.0032055690326512	0.4802440826974335	0.0248176303394369
6N4O	A	796.0	2.9	#	9606	0001046#0003725#0090624#0070551#0046872#0035198#0035925#0098808#0000340#0003723#0004521#0000993#0003727#0035197#0003743	0005737#0036464#0005829#0030425#0070062#0016020#0005845#0005654#0005634#0000932#0005844#1990904#0016442#0070578	0010586#0035196#0035278#0035279#0035194#0042985#0045947#0045766#1900153#0060213#0045944#0045727#1901165#0009791#0031054#0070922#0010501#0031047#0030422#0090625#0006412	Q9UKV8	0.0078595704481958	0.3024498941414086	0.0239164285917981
6TEX	A	700.0	2.3	8985	9606	0005506#0031418#0046872#0050211#0033823#0008475#0036094	0062023#0005783#0005788#0005789#0070062#0005615#0005794#0005791#0005802	0070831#0030199#0032963#0001886#0048730#0046947#0001701#0060425#0021915#0017185#0008104#0006493#0042311	O60568	0.0066227171131914	0.7987037446791934	0.0007307814170889
8D96	C	869.0	3.35	5422	9606	0003682#0003677#0003688#0003887#0000166#0019901#0003697#0008270	0005658#0005829#0005635#0016363#0005730#0005654#0005634	0006281#0006260#0006270#0006269#0006271#0000731#0006303#0006273#0006272#1902975#0032479	P09884	0.0051621702584621	0.4026066921746822	0.0426178307838962
7LT3	A	497.0	4.6	2547	9606	0051575#0005524#0016887#0008094#0030332#0003684#0003677#0003678#0003690#0044877#0003723#0097110#0042162#0000976	0000781#0005829#0070418#0005576#1904813#0043564#0016020#0070419#0000783#0005730#0005654#0005634#0032991#0032993#0034774#0005667	0002218#0071475#0071480#0071481#0006266#0097680#0006303#0045087#0045892#0045893#0045621#0045860#0045944#0000725#0048660#0000723	P12956	0.0089053747802316	0.3294226092496613	0.0155670635003994
6I2X	A	815.0	3.35	#	#	#	#	#	P01031	0.0024401491850084	0.2489062503958447	0.087591155387261
3W1B	A	589.0	2.4	3981	9606	0005524#0003677#0003910#0003909#0016874#0046872	0000781#0000793#0036464#0032807#0005958#0070419#0005654#0005634	0007049#0051301#0008283#0071479#0071285#0007417#0051276#1904155#0071897#0006266#0051102#0051103#0006260#0006302#0097680#0006303#0075713#0048144#0033152#0001701#0045190#0043524#0022008#0051402#0006297#2001252#0048146#0050769#0002328#0010332#0010165#0000012#0035019#0072089#0033077#0033153#0033151	P49917	0.0030516082296551	0.4287515124438537	0.0474004981600588
7ZYG	B	504.0	2.68	#	9606	0005524#0008094#0003684#0003677#0045027#0003678#0003690#0008047#0016787#0044877#0003723#0042162#0000976#0034511#0031625	0000781#0005829#0070418#0005576#0043564#0016020#0070419#0000783#0005730#0005654#0005634#0005886#0032991#0032993#1990904#0034774#0090734#0032040	0002218#0007420#0071475#0006974#0071398#0071480#1990830#0071481#0006310#0006302#0006303#0060218#0071425#0045087#1904430#0045892#0022008#0043085#0050769#0045860#0051973#0032212#0070198#0000725#0048660#0032204#0009410#0034462#0000723	P13010	0.0035802074290379	0.4177155055212449	0.0474449492167272
6ERF	C	500.0	3.01	2547	9606	0051575#0005524#0016887#0008094#0030332#0003684#0003677#0003678#0003690#0044877#0003723#0097110#0042162#0000976	0000781#0005829#0070418#0005576#1904813#0043564#0016020#0070419#0000783#0005730#0005654#0005634#0032991#0032993#0034774#0005667	0002218#0071475#0071480#0071481#0006266#0097680#0006303#0045087#0045892#0045893#0045621#0045860#0045944#0000725#0048660#0000723	P12956	0.0047741467267334	0.4783611787483461	0.0239164285917981
5T4B	B	728.0	1.76	1803	9606	0004177#0045499#0008239#0042802#0002020#0042803#0004252#0008236#0005102#0001618	0016324#0009986#0030139#0070062#0005576#0005925#0046581#0030027#0031258#0005765#0016020#0045121#0005886	0001662#0007155#0043542#0120116#0035641#0061025#0010716#0090024#0016486#0008284#0006508#0036343#0019065#0046813#0033632#0001666#0042110#0031295#0046718	P27487	0.0066542943783874	0.7923892788845359	0.0043792969344855
8P4E	O	695.0	3.9	23070	9606	0004483#0003676	0005737#0043231#0005654#0005634	0006370#0097309#0080009	Q8N1G2	0.0021926475888307	0.5194837788786166	0.0262171618622435
7A3J	C	820.0	3.0	54878	9606	0004177#0008239#0008236	0005737#0005829	0006915#0006955#0043069#0006508	Q6V1X1	0.0088245025436739	0.5094559274649146	0.0043792969344855
6BFC	B	938.0	3.7	3416	9606	0005524#0004175#0042802#0043559#0004222#0042277#0042803#0140036#0001618#0008270	0016323#0009986#0005737#0005829#0009897#0070062#0005615#0005739#0005634#0005782#0005777	0097242#0150094#0050435#0019885#0010815#0042447#1901143#1901142#0008286#0043171#0032092#0045732#0030163#0006508#0051603#1903715#0010992	P14735	0.0100191664697572	0.4434130794754997	0.0065694124035411
4OLB	A	794.0	2.9	#	9606	0001046#0003725#0090624#0070551#0046872#0035198#0035925#0098808#0000340#0003723#0004521#0000993#0003727#0035197#0003743	0005737#0036464#0005829#0030425#0070062#0016020#0005845#0005654#0005634#0000932#0005844#1990904#0016442#0070578	0010586#0035196#0035278#0035279#0035194#0042985#0045947#0045766#1900153#0060213#0045944#0045727#1901165#0009791#0031054#0070922#0010501#0031047#0030422#0090625#0006412	Q9UKV8	0.007576789769875	0.1411310654457884	0.0781018927757748
8ASC	P	531.0	2.95	#	#	#	#	#	P13010	0.0050895300227189	0.4920669767211683	0.0223883978326699
7AXZ	B	524.0	3.2	7520	9606	0005524#0016887#0008094#0003684#0003677#0045027#0003678#0003690#0008047#0044877#0003723#0042162#0000976#0034511#0031625	0000781#0005829#0070418#0005576#0043564#0016020#0070419#0000783#0005730#0005654#0005634#0005886#0032991#0032993#1990904#0034774#0090734#0032040	0002218#0071475#0071398#0071480#1990830#0071481#0006974#0006310#0006302#0006303#0060218#0071425#0045087#0045892#1904430#0022008#0043085#0050769#0045860#0051973#0032212#0070198#0000725#0048660#0032204#0009410#0034462#0000723	P13010	0.0063339724826381	0.4865229256701008	0.0193454927164979
3HAC	B	728.0	2.0	1803	9606	0004177#0045499#0008239#0042802#0002020#0042803#0004252#0008236#0005102#0001618	0016324#0009986#0030139#0070062#0005576#0005925#0046581#0030027#0031258#0005765#0016020#0045121#0005886	0001662#0007155#0043542#0120116#0035641#0061025#0010716#0090024#0016486#0008284#0006508#0036343#0019065#0046813#0033632#0001666#0042110#0031295#0046718	P27487	0.0075441413549399	0.7929190030037234	0.0
6DDQ	A	507.0	2.31	22978	9606	0008253#0005524#0050484#0042802#0050483#0046872#0050146#0061630#0106411	0005737#0005829	0046085#0000255#0046054#0046037#0006204#0046040#0050689#0070936	P49902	0.0082256914449526	0.6824730150494973	0.0007307814170889
7A3L	A	850.0	2.8	54878	9606	0004177#0008239#0008236	0005737#0005829	0006915#0006955#0043069#0006508	Q6V1X1	0.0061967671812129	0.5492949103515157	0.0148148020346907
6GVH	A	913.0	2.74	5290	9606	0052812#0016303#0046934#0035005#0005524#0043560#0016301#0030295#0106310#0004674	0005737#0005829#0014704#0030027#0048471#0005942#0005943#0005944#0005886	0030036#0060612#0001525#0043276#0086003#0060048#0071333#0071464#0043542#0097009#0007173#0071514#0006006#0038028#0048009#0001889#0030835#2000811#2000270#0010629#0016242#0043524#0006909#0014065#0046854#0036092#0016310#0030168#0044029#0010592#0033138#0051897#0048661#0032008#0043491#0110053#0043457#0040014#0055119#0014823#1903544#0071548#0043201#0014870#0035994#0031295#0050852#0038084#0001944	P42336	0.0118596267335544	0.1152109348264806	0.0386857767018733
7A3K	C	821.0	2.65	54878	9606	0004177#0008239#0008236	0005737#0005829	0006915#0006955#0043069#0006508	Q6V1X1	0.0106697082982042	0.5305182510161506	0.0007307814170889
7ZVT	B	530.0	2.74	7520	9606	0005524#0016887#0008094#0003684#0003677#0045027#0003678#0003690#0008047#0044877#0003723#0042162#0000976#0034511#0031625	0000781#0005829#0070418#0005576#0043564#0016020#0070419#0000783#0005730#0005654#0005634#0005886#0032991#0032993#1990904#0034774#0090734#0032040	0002218#0071475#0071398#0071480#1990830#0071481#0006974#0006310#0006302#0006303#0060218#0071425#0045087#0045892#1904430#0022008#0043085#0050769#0045860#0051973#0032212#0070198#0000725#0048660#0032204#0009410#0034462#0000723	P13010	0.0015253605721672	0.4137099320485575	0.0627735967823235
4FLH	A	840.0	2.6	5294	9606	0052812#0016303#0046934#0035005#0005524#0046875#0042802#0016301#0004672#0106310#0004674	0005737#0005829#0016020#0005943#0005944#0005886	0002250#0001525#0071320#0002407#0006897#0007186#0097284#0006955#0006954#0045087#0043303#0035747#0055118#2000270#0010897#0030593#0072672#0014065#0046854#0036092#0016310#0070527#0002675#0001819#0007204#0010595#0043406#0051897#0035022#0006468#0045765#1903169#0033628#0002679#0032252#0003376#0042110#0010818#0042098	P48736	0.0314388970258082	0.2292285395423934	0.0007298270463003
6EOT	A	832.0	3.5	54878	9606	0004177#0008239#0008236	0005737#0005829	0006915#0006955#0043069#0006508	Q6V1X1	0.0060198277862963	0.6139366824398529	0.0124087975246982
6EJ7	A	706.0	2.0	64131	9606	0046872#0030158	0005615#0000137#0000139	0030206#0050650#0048706#0006024#0030203#0015012#0043931#0030166	Q86Y38	0.0010078268069324	0.5622077094619765	0.0269866903238209
2QOE	A	728.0	2.3	1803	9606	0004177#0045499#0008239#0042802#0002020#0042803#0004252#0008236#0005102#0001618	0016324#0009986#0030139#0070062#0005576#0005925#0046581#0030027#0031258#0005765#0016020#0045121#0005886	0001662#0007155#0043542#0120116#0035641#0061025#0010716#0090024#0016486#0008284#0006508#0036343#0019065#0046813#0033632#0001666#0042110#0031295#0046718	P27487	0.0067703932845	0.7948428753773439	0.0036630800678474
6C02	A	815.0	1.94	5169	9606	0005509#0003676#0047429#0004528#0008270	0016324#0009897#0070062#0048471	0046034#0002276#0050728#0033007#0070667#0009143#0055062#0006796#0006220	O14638	0.0033083329508168	0.5111478182859857	0.0269866903238209
2E1Q	A	1307.0	2.6	7498	9606	0051537#0071949#0050660#0070674#0070675#0005506#0043546#0042803#0004854#0004855	0005829#0005615#0005777#0016529	0006919#0006154#0000255#0043605#0006196#0046059#0006157#0006161#0006149#0046055#0046038#0006147#0009114#0006204#0006148#0016226#0007595#0045602#0001937#0010629#0051898#0001933#1900747#2001213#1900745#2000379#0009115	P47989	0.0077072006818306	0.3344900308194809	0.0284671564505767
2QT9	A	728.0	2.1	1803	9606	0004177#0045499#0008239#0042802#0002020#0042803#0004252#0008236#0005102#0001618	0016324#0009986#0030139#0070062#0005576#0005925#0046581#0030027#0031258#0005765#0016020#0045121#0005886	0001662#0007155#0043542#0120116#0035641#0061025#0010716#0090024#0016486#0008284#0006508#0036343#0019065#0046813#0033632#0001666#0042110#0031295#0046718	P27487	0.0071973117616704	0.7891056120938362	0.0043989330665894
3NOX	A	727.0	2.34	1803	9606	0004177#0045499#0008239#0042802#0002020#0042803#0004252#0008236#0005102#0001618	0016324#0009986#0030139#0070062#0005576#0005925#0046581#0030027#0031258#0005765#0016020#0045121#0005886	0001662#0007155#0043542#0120116#0035641#0061025#0010716#0090024#0016486#0008284#0006508#0036343#0019065#0046813#0033632#0001666#0042110#0031295#0046718	P27487	0.0074688066315068	0.7850633658385959	0.0036630800678474
6ERF	B	521.0	3.01	7520	9606	0005524#0016887#0008094#0003684#0003677#0045027#0003678#0003690#0008047#0044877#0003723#0042162#0000976#0034511#0031625	0000781#0005829#0070418#0005576#0043564#0016020#0070419#0000783#0005730#0005654#0005634#0005886#0032991#0032993#1990904#0034774#0090734#0032040	0002218#0071475#0071398#0071480#1990830#0071481#0006974#0006310#0006302#0006303#0060218#0071425#0045087#0045892#1904430#0022008#0043085#0050769#0045860#0051973#0032212#0070198#0000725#0048660#0032204#0009410#0034462#0000723	P13010	0.0047026151446853	0.4427483069955125	0.0408757514567565
2QKY	D	728.0	3.1	1803	9606	0004177#0045499#0008239#0042802#0002020#0042803#0004252#0008236#0005102#0001618	0016324#0009986#0030139#0070062#0005576#0005925#0046581#0030027#0031258#0005765#0016020#0045121#0005886	0001662#0007155#0043542#0120116#0035641#0061025#0010716#0090024#0016486#0008284#0006508#0036343#0019065#0046813#0033632#0001666#0042110#0031295#0046718	P27487	0.0061656958354652	0.8015473839673778	0.0036630800678474
7ABI	r	895.0	8.0	51503	9606	0003723	0071013#0005739#0016607#0005654#0005634#0000974#0005681#0071007	0045292#0000398	Q9P013	0.0162559003241073	0.2652964022524349	0.0080290976816657
2BGR	B	729.0	2.0	1803	9606	0004177#0045499#0008239#0042802#0002020#0042803#0004252#0008236#0005102#0001618	0016324#0009986#0030139#0070062#0005576#0005925#0046581#0030027#0031258#0005765#0016020#0045121#0005886	0001662#0007155#0043542#0120116#0035641#0061025#0010716#0090024#0016486#0008284#0006508#0036343#0019065#0046813#0033632#0001666#0042110#0031295#0046718	P27487	0.0071000075947619	0.782768394471362	0.0065694124035411
6TRX	B	839.0	3.2	54878	9606	0004177#0008239#0008236	0005737#0005829	0006915#0006955#0043069#0006508	Q6V1X1	0.0050434425385688	0.6148253387730882	0.0155670635003994
3HIZ	A	1024.0	3.3	5290	9606	0052812#0016303#0046934#0035005#0005524#0043560#0016301#0030295#0106310#0004674	0005737#0005829#0014704#0030027#0048471#0005942#0005943#0005944#0005886	0030036#0060612#0001525#0043276#0086003#0060048#0071333#0071464#0043542#0097009#0007173#0071514#0006006#0038028#0048009#0001889#0030835#2000811#2000270#0010629#0016242#0043524#0006909#0014065#0046854#0036092#0016310#0030168#0044029#0010592#0033138#0051897#0048661#0032008#0043491#0110053#0043457#0040014#0055119#0014823#1903544#0071548#0043201#0014870#0035994#0031295#0050852#0038084#0001944	P42336	0.0155307640771455	0.3771961170955666	0.0058391635426686
5WOB	H	936.0	3.95	3416	9606	0005524#0004175#0042802#0043559#0004222#0042277#0042803#0140036#0001618#0008270	0016323#0009986#0005737#0005829#0009897#0070062#0005615#0005739#0005634#0005782#0005777	0097242#0150094#0050435#0019885#0010815#0042447#1901143#1901142#0008286#0043171#0032092#0045732#0030163#0006508#0051603#1903715#0010992	P14735	0.0071245147307788	0.3915748489416472	0.0357662262619218
3L4G	F	589.0	3.3	10056	9606	0005524#0000287#0004826#0003723	0005737#0005829#0016020#0009328	0006432#0051290#0006412	Q9NSD9	0.0016778906721311	0.706774951540803	0.0193454927164979
8AYH	A	815.0	3.35	#	#	#	#	#	P01031	0.0037493493262308	0.2486678541551362	0.0985396895399577
8EZB	A	497.0	8.9	#	9606	0051575#0005524#0008094#0030332#0003684#0003677#0003678#0003690#0016787#0044877#0003723#0097110#0042162#0000976	0000781#0005829#0070418#0005576#1904813#0043564#0016020#0070419#0000783#0005730#0005654#0005634#0032991#0032993#0034774#0005667	0002218#0071480#0071481#0006266#0097680#0006303#0045087#0045892#0045621#0045860#0045944#0045893#0000725#0048660#0000723	P12956	0.0059412479286354	0.3843856962516117	0.0518248614636667
7SOL	C	970.0	2.25	55236	9606	0005524#0019780#0016779#0004792#0004839	0005737#0005829	0021764#0060996#0021766#0007612#0007626#0032446#0016567#0006511	A0AVT1	0.004892163791082	0.3301417728603333	0.067152979131726
6GVG	A	910.0	3.0	5290	9606	0052812#0016303#0046934#0035005#0005524#0043560#0016301#0030295#0106310#0004674	0005737#0005829#0014704#0030027#0048471#0005942#0005943#0005944#0005886	0030036#0060612#0001525#0043276#0086003#0060048#0071333#0071464#0043542#0097009#0007173#0071514#0006006#0038028#0048009#0001889#0030835#2000811#2000270#0010629#0016242#0043524#0006909#0014065#0046854#0036092#0016310#0030168#0044029#0010592#0033138#0051897#0048661#0032008#0043491#0110053#0043457#0040014#0055119#0014823#1903544#0071548#0043201#0014870#0035994#0031295#0050852#0038084#0001944	P42336	0.0130791378365829	0.1249098211413021	0.035036511315305
6GVF	A	910.0	2.5	5290	9606	0052812#0016303#0046934#0035005#0005524#0043560#0016301#0030295#0106310#0004674	0005737#0005829#0014704#0030027#0048471#0005942#0005943#0005944#0005886	0030036#0060612#0001525#0043276#0086003#0060048#0071333#0071464#0043542#0097009#0007173#0071514#0006006#0038028#0048009#0001889#0030835#2000811#2000270#0010629#0016242#0043524#0006909#0014065#0046854#0036092#0016310#0030168#0044029#0010592#0033138#0051897#0048661#0032008#0043491#0110053#0043457#0040014#0055119#0014823#1903544#0071548#0043201#0014870#0035994#0031295#0050852#0038084#0001944	P42336	0.0154672981136316	0.1118688734613787	0.0277371931127072
6BFC	b	22.0	3.7	3416	9606	0005524#0004175#0042802#0043559#0004222#0042277#0042803#0140036#0001618#0008270	0016323#0009986#0005737#0005829#0009897#0070062#0005615#0005739#0005634#0005782#0005777	0097242#0150094#0050435#0019885#0010815#0042447#1901143#1901142#0008286#0043171#0032092#0045732#0030163#0006508#0051603#1903715#0010992	P14735	0.0092978091989853	0.4463153144764664	0.0087590123987277
6EOT	I	832.0	3.5	54878	9606	0004177#0008239#0008236	0005737#0005829	0006915#0006955#0043069#0006508	Q6V1X1	0.0055342877321286	0.613421600657787	0.0155670635003994
6C01	A	819.0	2.3	5169	9606	0005509#0003676#0047429#0004528#0008270	0016324#0009897#0070062#0048471	0046034#0002276#0050728#0033007#0070667#0009143#0055062#0006796#0006220	O14638	0.0027198783379398	0.5114076759150271	0.0316268163453545
7K6N	A	875.0	2.77	5290	9606	0052812#0016303#0046934#0035005#0005524#0043560#0016301#0030295#0106310#0004674	0005737#0005829#0014704#0030027#0048471#0005942#0005943#0005944#0005886	0030036#0060612#0001525#0043276#0086003#0060048#0071333#0071464#0043542#0097009#0007173#0071514#0006006#0038028#0048009#0001889#0030835#2000811#2000270#0010629#0016242#0043524#0006909#0014065#0046854#0036092#0016310#0030168#0044029#0010592#0033138#0051897#0048661#0032008#0043491#0110053#0043457#0040014#0055119#0014823#1903544#0071548#0043201#0014870#0035994#0031295#0050852#0038084#0001944	P42336	0.0157603315979016	0.1062948496033748	0.0270072581572047
3VJM	B	729.0	2.1	1803	9606	0004177#0045499#0008239#0042802#0002020#0042803#0004252#0008236#0005102#0001618	0016324#0009986#0030139#0070062#0005576#0005925#0046581#0030027#0031258#0005765#0016020#0045121#0005886	0001662#0007155#0043542#0120116#0035641#0061025#0010716#0090024#0016486#0008284#0006508#0036343#0019065#0046813#0033632#0001666#0042110#0031295#0046718	P27487	0.0076007623428666	0.7900919240629835	0.0029196362453518
5JPN	B	697.0	3.6	720; 721	9606	0001849#0004866	0030424#0072562#0005601#0030425#0005788#0070062#0005576#0005615#0043025#0005886#0045202	0006956#0006958#0006954#0045087#2000427#0050778#1903028	P0C0L4	0.0048356461409091	0.3467757809579773	0.0664230173941995
7K71	A	843.0	2.9	5290	9606	0052812#0016303#0046934#0035005#0005524#0043560#0016301#0030295#0106310#0004674	0005737#0005829#0014704#0030027#0048471#0005942#0005943#0005944#0005886	0030036#0060612#0001525#0043276#0086003#0060048#0071333#0071464#0043542#0097009#0007173#0071514#0006006#0038028#0048009#0001889#0030835#2000811#2000270#0010629#0016242#0043524#0006909#0014065#0046854#0036092#0016310#0030168#0044029#0010592#0033138#0051897#0048661#0032008#0043491#0110053#0043457#0040014#0055119#0014823#1903544#0071548#0043201#0014870#0035994#0031295#0050852#0038084#0001944	P42336	0.0182166710222249	0.3125356276187309	0.0065694124035411
6MFR	A	802.0	3.6	#	9606	0001046#0003725#0090624#0070551#0046872#0035198#0035925#0098808#0000340#0003723#0004521#0000993#0003727#0035197#0003743	0005737#0036464#0005829#0030425#0070062#0016020#0005845#0005654#0005634#0000932#0005844#1990904#0016442#0070578	0010586#0035196#0035278#0035279#0035194#0042985#0045947#0045766#1900153#0060213#0045944#0045727#1901165#0009791#0031054#0070922#0010501#0031047#0030422#0090625#0006412	Q9UKV8	0.0072366154628438	0.4312229420509489	0.0262773522597838
2BGR	A	729.0	2.0	1803	9606	0004177#0045499#0008239#0042802#0002020#0042803#0004252#0008236#0005102#0001618	0016324#0009986#0030139#0070062#0005576#0005925#0046581#0030027#0031258#0005765#0016020#0045121#0005886	0001662#0007155#0043542#0120116#0035641#0061025#0010716#0090024#0016486#0008284#0006508#0036343#0019065#0046813#0033632#0001666#0042110#0031295#0046718	P27487	0.0065547388344139	0.7858534251660735	0.0087590123987277
3E4Z	B	952.0	2.28	3416	9606	0005524#0004175#0042802#0043559#0004222#0042277#0042803#0140036#0001618#0008270	0016323#0009986#0005737#0005829#0009897#0070062#0005615#0005739#0005634#0005782#0005777	0097242#0150094#0050435#0019885#0010815#0042447#1901143#1901142#0008286#0043171#0032092#0045732#0030163#0006508#0051603#1903715#0010992	P14735	0.0077608823782745	0.4558020074414185	0.0153283513243391
3VJL	A	729.0	2.39	1803	9606	0004177#0045499#0008239#0042802#0002020#0042803#0004252#0008236#0005102#0001618	0016324#0009986#0030139#0070062#0005576#0005925#0046581#0030027#0031258#0005765#0016020#0045121#0005886	0001662#0007155#0043542#0120116#0035641#0061025#0010716#0090024#0016486#0008284#0006508#0036343#0019065#0046813#0033632#0001666#0042110#0031295#0046718	P27487	0.0073051163393838	0.7878807905586193	0.0051358048547096
5C1B	A	724.0	3.08	#	9606	0043531#0005524#0016887#1904288#0035800#0042802#0036435#0008289#0042288#0031593#0019904#0019903#0003723#0031625#0140036#0044389#1990381	1904949#0035578#0005737#0010494#0005829#0036513#0005783#0005789#0070062#0005576#1904813#0098978#0043231#0005811#0005654#0005634#0048471#0000502#0032991#0034774#0035861#0034098#1990730	0006919#0070842#0046034#0097352#0006914#1903843#0034605#0006974#0006281#0006302#0061857#0006888#0030968#0032510#0071712#0036503#0045184#0072389#0036297#0016236#0051228#0006734#0120186#0045879#2001171#0090263#1903007#0010918#1903862#0032436#0045732#1903006#0031334#0010498#0043161#0016567#0106300#1903715#0042981#1905634#0050807#0030970#0035617#0019985#0030433#0019079	P55072	0.0098626094475988	0.2162128920394614	0.0255474760956377
4AY2	A	628.0	2.8	23586	9606	0005524#0016887#0003690#0003725#0005525#0042802#0038187#0003724#0003727#0031625#0008270	0015629#0005923#0005737#0005829#1990904#0032587	0140374#0071360#0002753#0051607#0009597#0010467#0045087#0002230#0051091#0010628#0032725#0032727#0032728#0032755#0032757#0002735#0060760#0045944#0032760#0030334#0034344#0043330#0009615#0039529	O95786	0.0152566827499727	0.3374934113243322	0.0080290976816657
8AG5	A	502.0	3.47	2547	9606	0051575#0005524#0016887#0008094#0030332#0003684#0003677#0003678#0003690#0044877#0003723#0097110#0042162#0000976	0000781#0005829#0070418#0005576#1904813#0043564#0016020#0070419#0000783#0005730#0005654#0005634#0032991#0032993#0034774#0005667	0002218#0071475#0071480#0071481#0006266#0097680#0006303#0045087#0045892#0045893#0045621#0045860#0045944#0000725#0048660#0000723	P12956	0.001700953672302	0.535342252832611	0.0355252350918542
5C1B	D	724.0	3.08	#	9606	0043531#0005524#0016887#1904288#0035800#0042802#0036435#0008289#0042288#0031593#0019904#0019903#0003723#0031625#0140036#0044389#1990381	1904949#0035578#0005737#0010494#0005829#0036513#0005783#0005789#0070062#0005576#1904813#0098978#0043231#0005811#0005654#0005634#0048471#0000502#0032991#0034774#0035861#0034098#1990730	0006919#0070842#0046034#0097352#0006914#1903843#0034605#0006974#0006281#0006302#0061857#0006888#0030968#0032510#0071712#0036503#0045184#0072389#0036297#0016236#0051228#0006734#0120186#0045879#2001171#0090263#1903007#0010918#1903862#0032436#0045732#1903006#0031334#0010498#0043161#0016567#0106300#1903715#0042981#1905634#0050807#0030970#0035617#0019985#0030433#0019079	P55072	0.0095380828609982	0.2122801212036357	0.0270072581572047
5I7U	B	728.0	1.95	1803	9606	0004177#0045499#0008239#0042802#0002020#0042803#0004252#0008236#0005102#0001618	0016324#0009986#0030139#0070062#0005576#0005925#0046581#0030027#0031258#0005765#0016020#0045121#0005886	0001662#0007155#0043542#0120116#0035641#0061025#0010716#0090024#0016486#0008284#0006508#0036343#0019065#0046813#0033632#0001666#0042110#0031295#0046718	P27487	0.0066088220785414	0.7880717922311199	0.0080944703406706
7ZT6	A	501.0	3.5	2547	9606	0051575#0005524#0016887#0008094#0030332#0003684#0003677#0003678#0003690#0044877#0003723#0097110#0042162#0000976	0000781#0005829#0070418#0005576#1904813#0043564#0016020#0070419#0000783#0005730#0005654#0005634#0032991#0032993#0034774#0005667	0002218#0071475#0071480#0071481#0006266#0097680#0006303#0045087#0045892#0045893#0045621#0045860#0045944#0000725#0048660#0000723	P12956	0.003812518694613	0.5825434632596334	0.0223883978326699
6MZM	B	968.0	7.5	6873	9606	0003682#0016251#0000976	0005654#0005634#0005669#0033276	0000086#0043966#0035521#0035522#0042789#0045893#0060261#0006468#0006282#0006357#0014070#0051123#0006367	Q6P1X5	0.026389523579386	0.2341878567585477	0.0036630800678474
6PYR	A	933.0	2.21	5293	9606	0052812#0016303#0046934#0035005#0005524#0016301	0005737#0005829#0005942#0005943#0005886	0002250#0042113#0035754#0030183#0050853#0006955#0006954#0045087#0002551#0043303#0060374#0030101#0035747#0001779#0030593#0072672#0014065#0036092#0016310#0045766#0030335#0038089#0001819#0010595#0001938#1905278#0010628#0033031#0051897#0006468#0002679#0007165#0042110#0010818#0030217#0050852	O00329	0.0143720911171205	0.4556948743959526	0.002194902533056
1R9N	A	728.0	2.3	1803	9606	0004177#0045499#0008239#0042802#0002020#0042803#0004252#0008236#0005102#0001618	0016324#0009986#0030139#0070062#0005576#0005925#0046581#0030027#0031258#0005765#0016020#0045121#0005886	0001662#0007155#0043542#0120116#0035641#0061025#0010716#0090024#0016486#0008284#0006508#0036343#0019065#0046813#0033632#0001666#0042110#0031295#0046718	P27487	0.0074815794377973	0.791677994587198	0.0036496798094789
6TEC	A	700.0	2.4	8985	9606	0005506#0031418#0046872#0050211#0033823#0008475#0036094	0062023#0005783#0005788#0005789#0070062#0005615#0005794#0005791#0005802	0070831#0030199#0032963#0001886#0048730#0046947#0001701#0060425#0021915#0017185#0008104#0006493#0042311	O60568	0.0048887500149894	0.7913210717540029	0.01094855486171
4FAD	A	839.0	2.7	5294	9606	0052812#0016303#0046934#0035005#0005524#0046875#0042802#0016301#0004672#0106310#0004674	0005737#0005829#0016020#0005943#0005944#0005886	0002250#0001525#0071320#0002407#0006897#0007186#0097284#0006955#0006954#0045087#0043303#0035747#0055118#2000270#0010897#0030593#0072672#0014065#0046854#0036092#0016310#0070527#0002675#0001819#0007204#0010595#0043406#0051897#0035022#0006468#0045765#1903169#0033628#0002679#0032252#0003376#0042110#0010818#0042098	P48736	0.0272864360874197	0.1535867576690965	0.01094855486171
7BAG	B	915.0	2.0	718	9606	0031715#0004866#0005102	0035578#0072562#0009986#0005788#0070062#0005576#0005615#0005886#0032991#0034774#1905370	0097242#1905114#0006956#0006957#0006958#0097278#0150062#0006631#0007186#0006955#0006954#0016322#0008228#0035846#0001970#0045766#2000427#0044533#0045745#0010828#0050778#0010884#1903028#0050766#0060100#0001934#0048260#0001798#0010575#0006508#0030449#0030451#0010866#0009617#0007165#0150064	P01024	0.0008034800064782	1.3623122070215203	0.0118171139231386
4FWE	A	750.0	2.13	221656	9606	0003682#0071949#0140682#0050660#0042393#0032452#0016491#0008270	0000785#0005654#0000786#0005634	0071514#0000122#0045944#0006349#0045815	Q8NB78	0.0076154445537219	0.4618531900930668	0.0175180821197378
4RE9	B	956.0	2.91	3416	9606	0005524#0004175#0042802#0043559#0004222#0042277#0042803#0140036#0001618#0008270	0016323#0009986#0005737#0005829#0009897#0070062#0005615#0005739#0005634#0005782#0005777	0097242#0150094#0050435#0019885#0010815#0042447#1901143#1901142#0008286#0043171#0032092#0045732#0030163#0006508#0051603#1903715#0010992	P14735	0.0063422934487333	0.4669821704128303	0.0284671564505767
7DVQ	C	902.0	2.89	6632	9606	0003723#1990446	0071013#0000243#0005829#0034709#0005654#0005634#0034715#0071011#0030532#0034719#0005681#0097526#0005685#0005689#0005686#0071007#0071005#0005687#0046540#0005682	0036261#0000398#0008380#0000245#0000387#1903241	P62314	0.0056155339136092	0.5502599277641719	0.0208645945567758
6Y0F	C	722.0	2.92	2191	9606	0008239#0004175#0042802#0005178#0008233#0002020#0042803#0004252#0008236	0045177#0045178#0009986#0005737#0005615#0005925#0030027#0031258#0016020#1905368#0005886#0032587	0001525#0007155#0043542#1902362#0097325#0060244#0010716#1903054#1900119#0006508#0051603#0051726#0010710#0051917	Q12884	0.0068851174102683	0.7939054393956338	0.0058736968826307
6ZHA	B	489.0	3.91	2547	9606	0051575#0005524#0016887#0008094#0030332#0003684#0003677#0003678#0003690#0044877#0003723#0097110#0042162#0000976	0000781#0005829#0070418#0005576#1904813#0043564#0016020#0070419#0000783#0005730#0005654#0005634#0032991#0032993#0034774#0005667	0002218#0071475#0071480#0071481#0006266#0097680#0006303#0045087#0045892#0045893#0045621#0045860#0045944#0000725#0048660#0000723	P12956	0.0132692458706143	0.3514609706451297	0.0103244826675092
7A3I	C	808.0	2.8	54878	9606	0004177#0008239#0008236	0005737#0005829	0006915#0006955#0043069#0006508	Q6V1X1	0.012278638814264	0.4786528171715806	0.0036496798094789
6GVI	A	910.0	2.9	5290	9606	0052812#0016303#0046934#0035005#0005524#0043560#0016301#0030295#0106310#0004674	0005737#0005829#0014704#0030027#0048471#0005942#0005943#0005944#0005886	0030036#0060612#0001525#0043276#0086003#0060048#0071333#0071464#0043542#0097009#0007173#0071514#0006006#0038028#0048009#0001889#0030835#2000811#2000270#0010629#0016242#0043524#0006909#0014065#0046854#0036092#0016310#0030168#0044029#0010592#0033138#0051897#0048661#0032008#0043491#0110053#0043457#0040014#0055119#0014823#1903544#0071548#0043201#0014870#0035994#0031295#0050852#0038084#0001944	P42336	0.0129845202729073	0.1355897672759409	0.040145908618359
6ERF	F	526.0	3.01	7520	9606	0005524#0016887#0008094#0003684#0003677#0045027#0003678#0003690#0008047#0044877#0003723#0042162#0000976#0034511#0031625	0000781#0005829#0070418#0005576#0043564#0016020#0070419#0000783#0005730#0005654#0005634#0005886#0032991#0032993#1990904#0034774#0090734#0032040	0002218#0071475#0071398#0071480#1990830#0071481#0006974#0006310#0006302#0006303#0060218#0071425#0045087#0045892#1904430#0022008#0043085#0050769#0045860#0051973#0032212#0070198#0000725#0048660#0032204#0009410#0034462#0000723	P13010	0.0044415098270382	0.4599267188948843	0.0452556070301213
3VJK	B	729.0	2.49	1803	9606	0004177#0045499#0008239#0042802#0002020#0042803#0004252#0008236#0005102#0001618	0016324#0009986#0030139#0070062#0005576#0005925#0046581#0030027#0031258#0005765#0016020#0045121#0005886	0001662#0007155#0043542#0120116#0035641#0061025#0010716#0090024#0016486#0008284#0006508#0036343#0019065#0046813#0033632#0001666#0042110#0031295#0046718	P27487	0.0079184948267682	0.7860236745402746	0.0036496798094789
3LPO	B	870.0	3.2	6476	9606	0004558#0030246#0004574#0004575	0016324#0005903#0070062#0005794#0005886	0044245#0005987	P14410	0.0088765846921009	0.6294868556663125	0.0029282444105804
8ASC	L	530.0	2.95	#	#	#	#	#	P13010	0.0031185940811384	0.4787615221136183	0.043412095966399
6U23	O	583.0	3.49	219972	9606	#	0031410#0030659#0005576#0045335	0140367#0042742#0050829#0050830	Q2M385	0.0155950569706046	0.3310542127561603	0.0088364585901983
6EJ9	A	701.0	2.02	64131	9606	0046872#0030158	0005615#0000137#0000139	0030206#0050650#0048706#0006024#0030203#0015012#0043931#0030166	Q86Y38	0.0010853214623571	0.558185234622221	0.0378787774827127
5UL1	A	1000.0	3.0	5290	9606	0052812#0016303#0046934#0035005#0005524#0043560#0016301#0030295#0106310#0004674	0005737#0005829#0014704#0030027#0048471#0005942#0005943#0005944#0005886	0030036#0060612#0001525#0043276#0086003#0060048#0071333#0071464#0043542#0097009#0007173#0071514#0006006#0038028#0048009#0001889#0030835#2000811#2000270#0010629#0016242#0043524#0006909#0014065#0046854#0036092#0016310#0030168#0044029#0010592#0033138#0051897#0048661#0032008#0043491#0110053#0043457#0040014#0055119#0014823#1903544#0071548#0043201#0014870#0035994#0031295#0050852#0038084#0001944	P42336	0.0089351254278136	0.5262125510284531	0.0066130905937114
8EZB	J	497.0	8.9	#	9606	0051575#0005524#0008094#0030332#0003684#0003677#0003678#0003690#0016787#0044877#0003723#0097110#0042162#0000976	0000781#0005829#0070418#0005576#1904813#0043564#0016020#0070419#0000783#0005730#0005654#0005634#0032991#0032993#0034774#0005667	0002218#0071480#0071481#0006266#0097680#0006303#0045087#0045892#0045621#0045860#0045944#0045893#0000725#0048660#0000723	P12956	0.0068130511646355	0.3760710291057556	0.053284378152949
1JEY	B	530.0	2.5	7520	9606	0005524#0016887#0008094#0003684#0003677#0045027#0003678#0003690#0008047#0044877#0003723#0042162#0000976#0034511#0031625	0000781#0005829#0070418#0005576#0043564#0016020#0070419#0000783#0005730#0005654#0005634#0005886#0032991#0032993#1990904#0034774#0090734#0032040	0002218#0071475#0071398#0071480#1990830#0071481#0006974#0006310#0006302#0006303#0060218#0071425#0045087#0045892#1904430#0022008#0043085#0050769#0045860#0051973#0032212#0070198#0000725#0048660#0032204#0009410#0034462#0000723	P13010	0.0055923338074109	0.4828796414416673	0.0306567185378972
6G6W	A	925.0	2.72	5293	9606	0052812#0016303#0046934#0035005#0005524#0016301	0005737#0005829#0005942#0005943#0005886	0002250#0042113#0035754#0030183#0050853#0006955#0006954#0045087#0002551#0043303#0060374#0030101#0035747#0001779#0030593#0072672#0014065#0036092#0016310#0045766#0030335#0038089#0001819#0010595#0001938#1905278#0010628#0033031#0051897#0006468#0002679#0007165#0042110#0010818#0030217#0050852	O00329	0.0162352336654108	0.4264898068050154	0.0043792969344855
6ERH	B	534.0	2.8	7520	9606	0005524#0016887#0008094#0003684#0003677#0045027#0003678#0003690#0008047#0044877#0003723#0042162#0000976#0034511#0031625	0000781#0005829#0070418#0005576#0043564#0016020#0070419#0000783#0005730#0005654#0005634#0005886#0032991#0032993#1990904#0034774#0090734#0032040	0002218#0071475#0071398#0071480#1990830#0071481#0006974#0006310#0006302#0006303#0060218#0071425#0045087#0045892#1904430#0022008#0043085#0050769#0045860#0051973#0032212#0070198#0000725#0048660#0032204#0009410#0034462#0000723	P13010	0.0083809900001442	0.2970323247258843	0.0335766519568103
6AHU	B	774.0	3.66	10940	9606	0004526#0033204#0003723	0005615#0030681#0005655#0005730#0005654#0000172	0090502#0001682#0016078#0008033	Q99575	0.0214178117517286	0.3030603176985635	0.0066130905937114
5T4F	B	728.0	1.9	1803	9606	0004177#0045499#0008239#0042802#0002020#0042803#0004252#0008236#0005102#0001618	0016324#0009986#0030139#0070062#0005576#0005925#0046581#0030027#0031258#0005765#0016020#0045121#0005886	0001662#0007155#0043542#0120116#0035641#0061025#0010716#0090024#0016486#0008284#0006508#0036343#0019065#0046813#0033632#0001666#0042110#0031295#0046718	P27487	0.0058718727480841	0.7943066282720269	0.0088364585901983
8A7D	C	921.0	3.06	5069	9606	0004222#0008237#0008270	0005576#0005615	0007166#0007565#0030163#0019538#0006508#0071548#0032354	Q13219	0.0228618353839349	0.2963777055782466	0.0065694124035411
5UZ0	A	589.0	1.79	471	9606	0045296#0003937#0004643#0042803	0005829#0070062#0016020#0005886	0044208#0006189#0097294#0031100#0003360#0098761#0021549#0021987#0046452#0006177#0006139#0010035#0046654	P31939	0.00747792315044	0.7535923826222958	0.0072992307962134
6TES	A	700.0	2.2	8985	9606	0005506#0031418#0046872#0050211#0033823#0008475#0036094	0062023#0005783#0005788#0005789#0070062#0005615#0005794#0005791#0005802	0070831#0030199#0032963#0001886#0048730#0046947#0001701#0060425#0021915#0017185#0008104#0006493#0042311	O60568	0.0061917871091023	0.7985021603166966	0.0072992307962134
3W2T	A	729.0	2.36	1803	9606	0004177#0045499#0008239#0042802#0002020#0042803#0004252#0008236#0005102#0001618	0016324#0009986#0030139#0070062#0005576#0005925#0046581#0030027#0031258#0005765#0016020#0045121#0005886	0001662#0007155#0043542#0120116#0035641#0061025#0010716#0090024#0016486#0008284#0006508#0036343#0019065#0046813#0033632#0001666#0042110#0031295#0046718	P27487	0.0074386156356221	0.7936438828056442	0.0043989330665894
5C1B	F	724.0	3.08	#	9606	0043531#0005524#0016887#1904288#0035800#0042802#0036435#0008289#0042288#0031593#0019904#0019903#0003723#0031625#0140036#0044389#1990381	1904949#0035578#0005737#0010494#0005829#0036513#0005783#0005789#0070062#0005576#1904813#0098978#0043231#0005811#0005654#0005634#0048471#0000502#0032991#0034774#0035861#0034098#1990730	0006919#0070842#0046034#0097352#0006914#1903843#0034605#0006974#0006281#0006302#0061857#0006888#0030968#0032510#0071712#0036503#0045184#0072389#0036297#0016236#0051228#0006734#0120186#0045879#2001171#0090263#1903007#0010918#1903862#0032436#0045732#1903006#0031334#0010498#0043161#0016567#0106300#1903715#0042981#1905634#0050807#0030970#0035617#0019985#0030433#0019079	P55072	0.008637685367797	0.1849536259974265	0.0489048903395892
4Z4F	A	801.0	2.8	#	9606	0001046#0003725#0090624#0070551#0046872#0035198#0035925#0098808#0000340#0003723#0004521#0000993#0003727#0035197#0003743	0005737#0036464#0005829#0030425#0070062#0016020#0005845#0005654#0005634#0000932#0005844#1990904#0016442#0070578	0010586#0035196#0035278#0035279#0035194#0042985#0045947#0045766#1900153#0060213#0045944#0045727#1901165#0009791#0031054#0070922#0010501#0031047#0030422#0090625#0006412	Q9UKV8	0.0081991771746305	0.1731819503548787	0.0603716916996117
7ZSC	D	458.0	3.85	5034	9606	0003779#0019899#0005178#0004656#0003756#0046982#0015035#0003723#0016972	0005856#0005829#0005783#0034663#0005788#0005793#0009897#0070062#0005576#0005925#0030027#0042470#0016222#0032991	0071456#0098761#0006888#0030070#0035722#0038155#0018401#0045785#1900026#0046598#0006457#0034975#1902175#0034976	O15460	0.0051119312298462	0.4614100224868614	0.0442074641360952
8SBJ	A	986.0	3.1	#	9606	0016303#0035005#0005524#0043560#0016301#0052742#0046934#0030295#0106310#0004674	0005737#0005829#0014704#0030027#0016020#0048471#0005942#0005943#0005944#0005886	0030036#0060612#0001525#0043276#0086003#0060048#0016477#0071333#0071464#0043542#0097009#0007173#0006006#0044029#0001889#0030835#2000811#2000270#0010629#0016242#0043524#0006909#0046854#0036092#0048015#0016310#0030168#0010592#0033138#0051897#0048661#0032008#0043491#0110053#0043457#0040014#0055119#0014823#1903544#0071548#0043201#0014870#0035994#0031295#0050852#0038084#0001944	P42336	0.0114167149743223	0.5366626111772286	0.0036496798094789
6OAC	A	847.0	3.15	5290	9606	0052812#0016303#0046934#0035005#0005524#0043560#0016301#0030295#0106310#0004674	0005737#0005829#0014704#0030027#0048471#0005942#0005943#0005944#0005886	0030036#0060612#0001525#0043276#0086003#0060048#0071333#0071464#0043542#0097009#0007173#0071514#0006006#0038028#0048009#0001889#0030835#2000811#2000270#0010629#0016242#0043524#0006909#0014065#0046854#0036092#0016310#0030168#0044029#0010592#0033138#0051897#0048661#0032008#0043491#0110053#0043457#0040014#0055119#0014823#1903544#0071548#0043201#0014870#0035994#0031295#0050852#0038084#0001944	P42336	0.0270113328848098	0.2150944718525149	0.0065694124035411
6ERF	D	520.0	3.01	7520	9606	0005524#0016887#0008094#0003684#0003677#0045027#0003678#0003690#0008047#0044877#0003723#0042162#0000976#0034511#0031625	0000781#0005829#0070418#0005576#0043564#0016020#0070419#0000783#0005730#0005654#0005634#0005886#0032991#0032993#1990904#0034774#0090734#0032040	0002218#0071475#0071398#0071480#1990830#0071481#0006974#0006310#0006302#0006303#0060218#0071425#0045087#0045892#1904430#0022008#0043085#0050769#0045860#0051973#0032212#0070198#0000725#0048660#0032204#0009410#0034462#0000723	P13010	0.0080207166357241	0.4290339860795426	0.0211679073923163
5I7U	A	728.0	1.95	1803	9606	0004177#0045499#0008239#0042802#0002020#0042803#0004252#0008236#0005102#0001618	0016324#0009986#0030139#0070062#0005576#0005925#0046581#0030027#0031258#0005765#0016020#0045121#0005886	0001662#0007155#0043542#0120116#0035641#0061025#0010716#0090024#0016486#0008284#0006508#0036343#0019065#0046813#0033632#0001666#0042110#0031295#0046718	P27487	0.0076548656991418	0.7901022086931692	0.0043989330665894
3IHP	A	673.0	2.8	8078	9606	0004843#0004197#0043130#0008270	0005829#0005764#0005634	0032436#0016579#0071108#0016567#0006511	P45974	0.010549376579409	0.368892326919952	0.0178305927380209
7ABI	R	44.0	8.0	51503	9606	0003723	0071013#0005739#0016607#0005654#0005634#0000974#0005681#0071007	0045292#0000398	Q9P013	0.0150512819280006	0.2545436785236252	0.0138687321491499
4L2Y	A	991.0	2.8	5290	9606	0052812#0016303#0046934#0035005#0005524#0043560#0016301#0030295#0106310#0004674	0005737#0005829#0014704#0030027#0048471#0005942#0005943#0005944#0005886	0030036#0060612#0001525#0043276#0086003#0060048#0071333#0071464#0043542#0097009#0007173#0071514#0006006#0038028#0048009#0001889#0030835#2000811#2000270#0010629#0016242#0043524#0006909#0014065#0046854#0036092#0016310#0030168#0044029#0010592#0033138#0051897#0048661#0032008#0043491#0110053#0043457#0040014#0055119#0014823#1903544#0071548#0043201#0014870#0035994#0031295#0050852#0038084#0001944	P42336	0.0078446885030247	0.4996247291721827	0.013138501865866
5UBT	A	911.0	2.83	5293	9606	0052812#0016303#0046934#0035005#0005524#0016301	0005737#0005829#0005942#0005943#0005886	0002250#0042113#0035754#0030183#0050853#0006955#0006954#0045087#0002551#0043303#0060374#0030101#0035747#0001779#0030593#0072672#0014065#0036092#0016310#0045766#0030335#0038089#0001819#0010595#0001938#1905278#0010628#0033031#0051897#0006468#0002679#0007165#0042110#0010818#0030217#0050852	O00329	0.016348403842224	0.4383323436989504	0.0036630800678474
5UBR	A	887.0	2.4	5290	9606	0052812#0016303#0046934#0035005#0005524#0043560#0016301#0030295#0106310#0004674	0005737#0005829#0014704#0030027#0048471#0005942#0005943#0005944#0005886	0030036#0060612#0001525#0043276#0086003#0060048#0071333#0071464#0043542#0097009#0007173#0071514#0006006#0038028#0048009#0001889#0030835#2000811#2000270#0010629#0016242#0043524#0006909#0014065#0046854#0036092#0016310#0030168#0044029#0010592#0033138#0051897#0048661#0032008#0043491#0110053#0043457#0040014#0055119#0014823#1903544#0071548#0043201#0014870#0035994#0031295#0050852#0038084#0001944	P42336	0.0193210050599201	0.1247089030816309	0.0255474760956377
1N52	A	732.0	2.11	4686	9606	0060090#0003729#0000340#0003723#0000339	0005737#0005829#0005739#0005845#0005846#0005654#0005634#1990904#0034518	0006370#0000380#0002191#0051607#0008334#0035195#0031124#0006406#0016071#0000398#0042789#0000184#0030307#0031442#0048026#1905216#0032968#0031053#0050684#0006446#0006401#0008380#0006408#0000245	Q09161	0.0878529153831904	0.2951015337319208	0.002194902533056
6PYU	A	930.0	2.54	5293	9606	0052812#0016303#0046934#0035005#0005524#0016301	0005737#0005829#0005942#0005943#0005886	0002250#0042113#0035754#0030183#0050853#0006955#0006954#0045087#0002551#0043303#0060374#0030101#0035747#0001779#0030593#0072672#0014065#0036092#0016310#0045766#0030335#0038089#0001819#0010595#0001938#1905278#0010628#0033031#0051897#0006468#0002679#0007165#0042110#0010818#0030217#0050852	O00329	0.0131610730106777	0.4335868426749642	0.0073530278154354
3IHP	B	681.0	2.8	8078	9606	0004843#0004197#0043130#0008270	0005829#0005764#0005634	0032436#0016579#0071108#0016567#0006511	P45974	0.0115832242741381	0.3867522057489833	0.0140635813350504
6TY5	A	738.0	2.79	51311	9606	0003677#0003725#0042802#0038187#0003723#0038023#0003727	0036020#0005789#0010008#0009897#0000139#0005886	0071260#0051607#0007249#0016064#0006954#0045087#0032695#0045089#0032727#0032728#0032731#0032755#0032757#0032729#0001932#0009615#0034158#0002224	Q9NR97	0.023711587229119	0.3330423288629252	0.0051094444648316
3VJM	A	729.0	2.1	1803	9606	0004177#0045499#0008239#0042802#0002020#0042803#0004252#0008236#0005102#0001618	0016324#0009986#0030139#0070062#0005576#0005925#0046581#0030027#0031258#0005765#0016020#0045121#0005886	0001662#0007155#0043542#0120116#0035641#0061025#0010716#0090024#0016486#0008284#0006508#0036343#0019065#0046813#0033632#0001666#0042110#0031295#0046718	P27487	0.0063522810613863	0.7871078645316049	0.0118171139231386
3O95	D	727.0	2.85	1803	9606	0004177#0045499#0008239#0042802#0002020#0042803#0004252#0008236#0005102#0001618	0016324#0009986#0030139#0070062#0005576#0005925#0046581#0030027#0031258#0005765#0016020#0045121#0005886	0001662#0007155#0043542#0120116#0035641#0061025#0010716#0090024#0016486#0008284#0006508#0036343#0019065#0046813#0033632#0001666#0042110#0031295#0046718	P27487	0.0074773718517801	0.7953700701021109	0.0036630800678474
5C18	C	724.0	3.3	#	9606	0043531#0005524#0016887#1904288#0035800#0042802#0036435#0008289#0042288#0031593#0019904#0019903#0003723#0031625#0140036#0044389#1990381	1904949#0035578#0005737#0010494#0005829#0036513#0005783#0005789#0070062#0005576#1904813#0098978#0043231#0005811#0005654#0005634#0048471#0000502#0032991#0034774#0035861#0034098#1990730	0006919#0070842#0046034#0097352#0006914#1903843#0034605#0006974#0006281#0006302#0061857#0006888#0030968#0032510#0071712#0036503#0045184#0072389#0036297#0016236#0051228#0006734#0120186#0045879#2001171#0090263#1903007#0010918#1903862#0032436#0045732#1903006#0031334#0010498#0043161#0016567#0106300#1903715#0042981#1905634#0050807#0030970#0035617#0019985#0030433#0019079	P55072	0.009263941176638	0.1795826522708984	0.0459850450846748
5F98	A	650.0	3.28	23586	9606	0005524#0016887#0003690#0003725#0005525#0042802#0038187#0003724#0003727#0031625#0008270	0015629#0005923#0005737#0005829#1990904#0032587	0140374#0071360#0002753#0051607#0009597#0010467#0045087#0002230#0051091#0010628#0032725#0032727#0032728#0032755#0032757#0002735#0060760#0045944#0032760#0030334#0034344#0043330#0009615#0039529	O95786	0.0139668203258139	0.5421591982247289	0.0
1J2E	A	729.0	2.6	1803	9606	0004177#0045499#0008239#0042802#0002020#0042803#0004252#0008236#0005102#0001618	0016324#0009986#0030139#0070062#0005576#0005925#0046581#0030027#0031258#0005765#0016020#0045121#0005886	0001662#0007155#0043542#0120116#0035641#0061025#0010716#0090024#0016486#0008284#0006508#0036343#0019065#0046813#0033632#0001666#0042110#0031295#0046718	P27487	0.0062492837890377	0.7893432012194035	0.0118171139231386
2C11	D	671.0	2.9	8639	9606	0005509#0005507#0042802#0008131#0046982#0048038#0052593	0009986#0005737#0005769#0005783#0005794#0016020#0005902#0005886	0009308#0007155#0006954#1902283#0046677	Q16853	0.0100174836067555	0.7439620905486566	0.0007298270463003
3C43	A	728.0	2.3	1803	9606	0004177#0045499#0008239#0042802#0002020#0042803#0004252#0008236#0005102#0001618	0016324#0009986#0030139#0070062#0005576#0005925#0046581#0030027#0031258#0005765#0016020#0045121#0005886	0001662#0007155#0043542#0120116#0035641#0061025#0010716#0090024#0016486#0008284#0006508#0036343#0019065#0046813#0033632#0001666#0042110#0031295#0046718	P27487	0.0076113590201972	0.7949291809708624	0.0036630800678474
6FXR	A	700.0	2.1	8985	9606	0005506#0031418#0046872#0050211#0033823#0008475#0036094	0062023#0005783#0005788#0005789#0070062#0005615#0005794#0005791#0005802	0070831#0030199#0032963#0001886#0048730#0046947#0001701#0060425#0021915#0017185#0008104#0006493#0042311	O60568	0.0064079937768823	0.7969920157947692	0.0080944703406706
3W5O	B	579.0	2.84	3981	9606	0005524#0003677#0003910#0003909#0016874#0046872	0000781#0000793#0036464#0032807#0005958#0070419#0005654#0005634	0007049#0051301#0008283#0071479#0071285#0007417#0051276#1904155#0071897#0006266#0051102#0051103#0006260#0006302#0097680#0006303#0075713#0048144#0033152#0001701#0045190#0043524#0022008#0051402#0006297#2001252#0048146#0050769#0002328#0010332#0010165#0000012#0035019#0072089#0033077#0033153#0033151	P49917	0.004367749472386	0.4777980831153304	0.0474004981600588
7AAV	r	895.0	4.2	51503	9606	0003723	0071013#0005739#0016607#0005654#0005634#0000974#0005681#0071007	0045292#0000398	Q9P013	0.0171183802326114	0.2475225692702646	0.0124087975246982
6EOT	B	832.0	3.5	54878	9606	0004177#0008239#0008236	0005737#0005829	0006915#0006955#0043069#0006508	Q6V1X1	0.0079468993818965	0.6155417166359046	0.0080944703406706
3G0D	A	723.0	2.39	1803	9606	0004177#0045499#0008239#0042802#0002020#0042803#0004252#0008236#0005102#0001618	0016324#0009986#0030139#0070062#0005576#0005925#0046581#0030027#0031258#0005765#0016020#0045121#0005886	0001662#0007155#0043542#0120116#0035641#0061025#0010716#0090024#0016486#0008284#0006508#0036343#0019065#0046813#0033632#0001666#0042110#0031295#0046718	P27487	0.0083857180575962	0.792577146511689	0.0014620968756575
8EXL	A	892.0	1.99	5290	9606	0052812#0016303#0046934#0035005#0005524#0043560#0016301#0030295#0106310#0004674	0005737#0005829#0014704#0030027#0048471#0005942#0005943#0005944#0005886	0030036#0060612#0001525#0043276#0086003#0060048#0071333#0071464#0043542#0097009#0007173#0071514#0006006#0038028#0048009#0001889#0030835#2000811#2000270#0010629#0016242#0043524#0006909#0014065#0046854#0036092#0016310#0030168#0044029#0010592#0033138#0051897#0048661#0032008#0043491#0110053#0043457#0040014#0055119#0014823#1903544#0071548#0043201#0014870#0035994#0031295#0050852#0038084#0001944	P42336	0.0110715960894368	0.1240901431508654	0.0627735967823235
6EOS	E	825.0	3.1	54878	9606	0004177#0008239#0008236	0005737#0005829	0006915#0006955#0043069#0006508	Q6V1X1	0.0152419214804522	0.4311773396043867	0.0066130905937114
5LS6	J	570.0	3.47	2146	9606	0003682#0031490#0046976#0140951#0042054#0106222#0070878#1990841#0016279#0043021#0000978#0000979#0003714#0001222	0000785#0005677#0000781#0035098#0005654#0005634#0005721#0045120#0045202	0030183#0014898#0070301#0035984#0021695#0006325#0006306#0140718#0070314#0000082#0036333#0031507#0021766#0070734#0030216#0097421#1900016#0043433#0045892#2000134#0045814#0045617#0048387#2000737#0051154#0000122#0034244#1902808#0008284#1900006#0010718#0043547#0043406#0071902#0071168#0042752#0006355#0014013#0090183#0032355#1904772#0048511#0014834#0048863#0031509#0051932	Q15910	0.0108608627772584	0.7397735685267779	0.0
7T3B	A	989.0	3.9	9681	9606	0005096#0044877	0005829#1990130#0005765#0005764#0048471	0034198#0035556#0032007#1904262#0010508	O75140	0.0044610296569389	0.5314788600755569	0.0372262107185461
8BFU	A	880.0	2.41	5290	9606	0052812#0016303#0046934#0035005#0005524#0043560#0016301#0030295#0106310#0004674	0005737#0005829#0014704#0030027#0048471#0005942#0005943#0005944#0005886	0030036#0060612#0001525#0043276#0086003#0060048#0071333#0071464#0043542#0097009#0007173#0071514#0006006#0038028#0048009#0001889#0030835#2000811#2000270#0010629#0016242#0043524#0006909#0014065#0046854#0036092#0016310#0030168#0044029#0010592#0033138#0051897#0048661#0032008#0043491#0110053#0043457#0040014#0055119#0014823#1903544#0071548#0043201#0014870#0035994#0031295#0050852#0038084#0001944	P42336	0.0145611674520559	0.112725658296881	0.0459850450846748
4R07	D	735.0	2.0	51311	9606	0003677#0003725#0042802#0038187#0003723#0038023#0003727	0036020#0005789#0010008#0009897#0000139#0005886	0071260#0051607#0007249#0016064#0006954#0045087#0032695#0045089#0032727#0032728#0032731#0032755#0032757#0032729#0001932#0009615#0034158#0002224	Q9NR97	0.0130399118194298	0.3851171447895203	0.013138501865866
3EIO	A	726.0	2.0	1803	9606	0004177#0045499#0008239#0042802#0002020#0042803#0004252#0008236#0005102#0001618	0016324#0009986#0030139#0070062#0005576#0005925#0046581#0030027#0031258#0005765#0016020#0045121#0005886	0001662#0007155#0043542#0120116#0035641#0061025#0010716#0090024#0016486#0008284#0006508#0036343#0019065#0046813#0033632#0001666#0042110#0031295#0046718	P27487	0.0077801477628442	0.7996933509546474	0.0014597092068022
6ERF	H	526.0	3.01	7520	9606	0005524#0016887#0008094#0003684#0003677#0045027#0003678#0003690#0008047#0044877#0003723#0042162#0000976#0034511#0031625	0000781#0005829#0070418#0005576#0043564#0016020#0070419#0000783#0005730#0005654#0005634#0005886#0032991#0032993#1990904#0034774#0090734#0032040	0002218#0071475#0071398#0071480#1990830#0071481#0006974#0006310#0006302#0006303#0060218#0071425#0045087#0045892#1904430#0022008#0043085#0050769#0045860#0051973#0032212#0070198#0000725#0048660#0032204#0009410#0034462#0000723	P13010	0.0035209954184032	0.4587538499819001	0.0598540584701086
3LPP	C	871.0	2.15	6476	9606	0004558#0030246#0004574#0004575	0016324#0005903#0070062#0005794#0005886	0044245#0005987	P14410	0.0076274950223736	0.6359622710969228	0.009579955775703
5UY8	A	589.0	2.39	471	9606	0045296#0003937#0004643#0042803	0005829#0070062#0016020#0005886	0044208#0006189#0097294#0031100#0003360#0098761#0021549#0021987#0046452#0006177#0006139#0010035#0046654	P31939	0.008132861952	0.7531626389532664	0.0058391635426686
7SVM	C	843.0	2.69	54878	9606	0004177#0008239#0008236	0005737#0005829	0006915#0006955#0043069#0006508	Q6V1X1	0.00683723670565	0.6192841921968978	0.0170751996684577
3SWW	A	727.0	2.0	1803	9606	0004177#0045499#0008239#0042802#0002020#0042803#0004252#0008236#0005102#0001618	0016324#0009986#0030139#0070062#0005576#0005925#0046581#0030027#0031258#0005765#0016020#0045121#0005886	0001662#0007155#0043542#0120116#0035641#0061025#0010716#0090024#0016486#0008284#0006508#0036343#0019065#0046813#0033632#0001666#0042110#0031295#0046718	P27487	0.0073436838095634	0.7879678869658316	0.0080944703406706
7JIU	A	900.0	2.12	5290	9606	0052812#0016303#0046934#0035005#0005524#0043560#0016301#0030295#0106310#0004674	0005737#0005829#0014704#0030027#0048471#0005942#0005943#0005944#0005886	0030036#0060612#0001525#0043276#0086003#0060048#0071333#0071464#0043542#0097009#0007173#0071514#0006006#0038028#0048009#0001889#0030835#2000811#2000270#0010629#0016242#0043524#0006909#0014065#0046854#0036092#0016310#0030168#0044029#0010592#0033138#0051897#0048661#0032008#0043491#0110053#0043457#0040014#0055119#0014823#1903544#0071548#0043201#0014870#0035994#0031295#0050852#0038084#0001944	P42336	0.0122393256711392	0.121160809481375	0.0569339726158755
7NSK	B	877.0	3.1	64167	9606	0004177#0004175#0070006#0008237#0042277#0008270	0005737#0005788#0005789	0002250#0019885#0002474#0043171#0006508#0008217	Q6P179	0.0120757362355008	0.6033072491749103	0.0014620968756575
8IF3	A	917.0	3.2	781	9606	0046872#0005245	0070062#1990454#0098992#0005886#0016529#0005891	0098703#0070588#0061577#0006816#0060402#0086002#1904646#0086048#1901843#0045933#1902514#0051924#0086091#0098903#0060307	P54289	0.0071537522639396	0.5128395273873659	0.0223883978326699
3W1G	A	583.0	2.55	3981	9606	0005524#0003677#0003910#0003909#0016874#0046872	0000781#0000793#0036464#0032807#0005958#0070419#0005654#0005634	0007049#0051301#0008283#0071479#0071285#0007417#0051276#1904155#0071897#0006266#0051102#0051103#0006260#0006302#0097680#0006303#0075713#0048144#0033152#0001701#0045190#0043524#0022008#0051402#0006297#2001252#0048146#0050769#0002328#0010332#0010165#0000012#0035019#0072089#0033077#0033153#0033151	P49917	0.0031789048088207	0.4434951546303687	0.0669784550437508
8BCY	A	922.0	2.43	5293	9606	0052812#0016303#0046934#0035005#0005524#0016301	0005737#0005829#0005942#0005943#0005886	0002250#0042113#0035754#0030183#0050853#0006955#0006954#0045087#0002551#0043303#0060374#0030101#0035747#0001779#0030593#0072672#0014065#0036092#0016310#0045766#0030335#0038089#0001819#0010595#0001938#1905278#0010628#0033031#0051897#0006468#0002679#0007165#0042110#0010818#0030217#0050852	O00329	0.0161861144407863	0.4109447712437809	0.0073530278154354
3D4L	A	728.0	2.0	1803	9606	0004177#0045499#0008239#0042802#0002020#0042803#0004252#0008236#0005102#0001618	0016324#0009986#0030139#0070062#0005576#0005925#0046581#0030027#0031258#0005765#0016020#0045121#0005886	0001662#0007155#0043542#0120116#0035641#0061025#0010716#0090024#0016486#0008284#0006508#0036343#0019065#0046813#0033632#0001666#0042110#0031295#0046718	P27487	0.0076315107388809	0.7939436689444568	0.0051094444648316
4DUR	B	754.0	2.45	5340	9606	0034185#0004175#0019899#0019900#0002020#1990405#0019904#0051087#0004252#0008236#0005102	0072562#0009986#0062023#0009897#0070062#0005576#0005615#0005886#0031093	0051702#0007596#0022617#0042730#0008285#2000048#0010812#0051918#0043536#0051919#0006508#0048771	P00747	0.0209964035883713	0.1188858369421114	0.0277572859037011
7P7P	B	871.0	3.0	64167	9606	0004177#0004175#0070006#0008237#0042277#0008270	0005737#0005788#0005789	0002250#0019885#0002474#0043171#0006508#0008217	Q6P179	0.0114538624889177	0.6015795214816023	0.0029282444105804
4DTT	A	956.0	3.22	3416	9606	0005524#0004175#0042802#0043559#0004222#0042277#0042803#0140036#0001618#0008270	0016323#0009986#0005737#0005829#0009897#0070062#0005615#0005739#0005634#0005782#0005777	0097242#0150094#0050435#0019885#0010815#0042447#1901143#1901142#0008286#0043171#0032092#0045732#0030163#0006508#0051603#1903715#0010992	P14735	0.0071514154366125	0.467875573250494	0.0299266744605297
7P7P	A	911.0	3.0	64167	9606	0004177#0004175#0070006#0008237#0042277#0008270	0005737#0005788#0005789	0002250#0019885#0002474#0043171#0006508#0008217	Q6P179	0.0147141420016946	0.4999485750207305	0.0029196362453518
7SVM	A	852.0	2.69	54878	9606	0004177#0008239#0008236	0005737#0005829	0006915#0006955#0043069#0006508	Q6V1X1	0.0064740545988927	0.6088356698054721	0.0216257249425573
1JEQ	B	520.0	2.7	7520	9606	0005524#0016887#0008094#0003684#0003677#0045027#0003678#0003690#0008047#0044877#0003723#0042162#0000976#0034511#0031625	0000781#0005829#0070418#0005576#0043564#0016020#0070419#0000783#0005730#0005654#0005634#0005886#0032991#0032993#1990904#0034774#0090734#0032040	0002218#0071475#0071398#0071480#1990830#0071481#0006974#0006310#0006302#0006303#0060218#0071425#0045087#0045892#1904430#0022008#0043085#0050769#0045860#0051973#0032212#0070198#0000725#0048660#0032204#0009410#0034462#0000723	P13010	0.010783907794134	0.4397159006921292	0.013138501865866
7K6O	A	852.0	2.74	5290	9606	0052812#0016303#0046934#0035005#0005524#0043560#0016301#0030295#0106310#0004674	0005737#0005829#0014704#0030027#0048471#0005942#0005943#0005944#0005886	0030036#0060612#0001525#0043276#0086003#0060048#0071333#0071464#0043542#0097009#0007173#0071514#0006006#0038028#0048009#0001889#0030835#2000811#2000270#0010629#0016242#0043524#0006909#0014065#0046854#0036092#0016310#0030168#0044029#0010592#0033138#0051897#0048661#0032008#0043491#0110053#0043457#0040014#0055119#0014823#1903544#0071548#0043201#0014870#0035994#0031295#0050852#0038084#0001944	P42336	0.0142199842725376	0.170605102294233	0.0299266744605297
5Y7J	D	728.0	2.52	1803	9606	0004177#0045499#0008239#0042802#0002020#0042803#0004252#0008236#0005102#0001618	0016324#0009986#0030139#0070062#0005576#0005925#0046581#0030027#0031258#0005765#0016020#0045121#0005886	0001662#0007155#0043542#0120116#0035641#0061025#0010716#0090024#0016486#0008284#0006508#0036343#0019065#0046813#0033632#0001666#0042110#0031295#0046718	P27487	0.0072828780423756	0.7997435808320101	0.0051358048547096
5C18	A	722.0	3.3	#	9606	0043531#0005524#0016887#1904288#0035800#0042802#0036435#0008289#0042288#0031593#0019904#0019903#0003723#0031625#0140036#0044389#1990381	1904949#0035578#0005737#0010494#0005829#0036513#0005783#0005789#0070062#0005576#1904813#0098978#0043231#0005811#0005654#0005634#0048471#0000502#0032991#0034774#0035861#0034098#1990730	0006919#0070842#0046034#0097352#0006914#1903843#0034605#0006974#0006281#0006302#0061857#0006888#0030968#0032510#0071712#0036503#0045184#0072389#0036297#0016236#0051228#0006734#0120186#0045879#2001171#0090263#1903007#0010918#1903862#0032436#0045732#1903006#0031334#0010498#0043161#0016567#0106300#1903715#0042981#1905634#0050807#0030970#0035617#0019985#0030433#0019079	P55072	0.0103280882615365	0.191436062243368	0.0437952703033026
3KWF	B	728.0	2.4	1803	9606	0004177#0045499#0008239#0042802#0002020#0042803#0004252#0008236#0005102#0001618	0016324#0009986#0030139#0070062#0005576#0005925#0046581#0030027#0031258#0005765#0016020#0045121#0005886	0001662#0007155#0043542#0120116#0035641#0061025#0010716#0090024#0016486#0008284#0006508#0036343#0019065#0046813#0033632#0001666#0042110#0031295#0046718	P27487	0.0070610586616748	0.7863623610027592	0.0110700407352846
8EXV	A	895.0	2.48	5290	9606	0052812#0016303#0046934#0035005#0005524#0043560#0016301#0030295#0106310#0004674	0005737#0005829#0014704#0030027#0048471#0005942#0005943#0005944#0005886	0030036#0060612#0001525#0043276#0086003#0060048#0071333#0071464#0043542#0097009#0007173#0071514#0006006#0038028#0048009#0001889#0030835#2000811#2000270#0010629#0016242#0043524#0006909#0014065#0046854#0036092#0016310#0030168#0044029#0010592#0033138#0051897#0048661#0032008#0043491#0110053#0043457#0040014#0055119#0014823#1903544#0071548#0043201#0014870#0035994#0031295#0050852#0038084#0001944	P42336	0.0123147163746189	0.1301825938226964	0.0576639954602209
2E1Q	B	1307.0	2.6	7498	9606	0051537#0071949#0050660#0070674#0070675#0005506#0043546#0042803#0004854#0004855	0005829#0005615#0005777#0016529	0006919#0006154#0000255#0043605#0006196#0046059#0006157#0006161#0006149#0046055#0046038#0006147#0009114#0006204#0006148#0016226#0007595#0045602#0001937#0010629#0051898#0001933#1900747#2001213#1900745#2000379#0009115	P47989	0.0077531035063943	0.3293172363247956	0.0503648629317097
5ZID	B	727.0	3.0	1803	9606	0004177#0045499#0008239#0042802#0002020#0042803#0004252#0008236#0005102#0001618	0016324#0009986#0030139#0070062#0005576#0005925#0046581#0030027#0031258#0005765#0016020#0045121#0005886	0001662#0007155#0043542#0120116#0035641#0061025#0010716#0090024#0016486#0008284#0006508#0036343#0019065#0046813#0033632#0001666#0042110#0031295#0046718	P27487	0.0092558095863338	0.778833181779836	0.0029196362453518
2QTB	A	728.0	2.25	1803	9606	0004177#0045499#0008239#0042802#0002020#0042803#0004252#0008236#0005102#0001618	0016324#0009986#0030139#0070062#0005576#0005925#0046581#0030027#0031258#0005765#0016020#0045121#0005886	0001662#0007155#0043542#0120116#0035641#0061025#0010716#0090024#0016486#0008284#0006508#0036343#0019065#0046813#0033632#0001666#0042110#0031295#0046718	P27487	0.008003398580678	0.7956810337031093	0.0029196362453518
2VXO	A	643.0	2.5	8833	9606	0005524#0003922#0003921	0005829	0006541#0006177#0009113#0009168	P49915	0.0084614774525197	0.3894469582387004	0.0300754907253892
4N8D	B	733.0	1.65	1803	9606	0004177#0045499#0008239#0042802#0002020#0042803#0004252#0008236#0005102#0001618	0016324#0009986#0030139#0070062#0005576#0005925#0046581#0030027#0031258#0005765#0016020#0045121#0005886	0001662#0007155#0043542#0120116#0035641#0061025#0010716#0090024#0016486#0008284#0006508#0036343#0019065#0046813#0033632#0001666#0042110#0031295#0046718	P27487	0.0060549696331186	0.7850278985176652	0.0170751996684577
6Y0F	B	719.0	2.92	2191	9606	0008239#0004175#0042802#0005178#0008233#0002020#0042803#0004252#0008236	0045177#0045178#0009986#0005737#0005615#0005925#0030027#0031258#0016020#1905368#0005886#0032587	0001525#0007155#0043542#1902362#0097325#0060244#0010716#1903054#1900119#0006508#0051603#0051726#0010710#0051917	Q12884	0.0055654579791759	0.8012998511762273	0.0103244826675092
7WUB	G	755.0	3.0	#	9606	0043531#0005524#0016887#1904288#0035800#0042802#0036435#0008289#0042288#0031593#0019904#0019903#0003723#0031625#0044389#1990381	1904949#0035578#0005737#0010494#0005829#0036513#0005783#0005789#0070062#0005576#1904813#0098978#0043231#0005811#0005654#0005634#0048471#0000502#0032991#0034774#0035861#0034098#1990730	0006919#0070842#0046034#0097352#0006914#1903843#0006974#0034605#0006281#0006302#0061857#0006888#0030968#0032510#0071712#0036503#0045184#0072389#0036297#0016236#0051228#0006734#0045879#2001171#0090263#1903007#0010918#1903862#0032436#0045732#1903006#0031334#0010498#0043161#0016567#0106300#1903715#0042981#1905634#0050807#0030970#0035617#0019985#0030433#0019079	P55072	0.0104151434187948	0.2759880850360971	0.0306567185378972
4RAL	B	953.0	3.15	3416	9606	0005524#0004175#0042802#0043559#0004222#0042277#0042803#0140036#0001618#0008270	0016323#0009986#0005737#0005829#0009897#0070062#0005615#0005739#0005634#0005782#0005777	0097242#0150094#0050435#0019885#0010815#0042447#1901143#1901142#0008286#0043171#0032092#0045732#0030163#0006508#0051603#1903715#0010992	P14735	0.0077050447503385	0.4477502961926386	0.0270072581572047
1RWQ	A	728.0	2.2	1803	9606	0004177#0045499#0008239#0042802#0002020#0042803#0004252#0008236#0005102#0001618	0016324#0009986#0030139#0070062#0005576#0005925#0046581#0030027#0031258#0005765#0016020#0045121#0005886	0001662#0007155#0043542#0120116#0035641#0061025#0010716#0090024#0016486#0008284#0006508#0036343#0019065#0046813#0033632#0001666#0042110#0031295#0046718	P27487	0.0075086440026805	0.7868705603337562	0.0087590123987277
4DSZ	B	724.0	3.2	1803	9606	0004177#0045499#0008239#0042802#0002020#0042803#0004252#0008236#0005102#0001618	0016324#0009986#0030139#0070062#0005576#0005925#0046581#0030027#0031258#0005765#0016020#0045121#0005886	0001662#0007155#0043542#0120116#0035641#0061025#0010716#0090024#0016486#0008284#0006508#0036343#0019065#0046813#0033632#0001666#0042110#0031295#0046718	P27487	0.0076612293285274	0.8013783804941071	0.0036496798094789
8FCQ	A	721.0	3.93	#	9606	0043531#0005524#0016887#1904288#0035800#0042802#0036435#0008289#0042288#0031593#0019904#0019903#0003723#0031625#0044389#1990381	1904949#0035578#0005737#0010494#0005829#0036513#0005783#0005789#0070062#0005576#1904813#0098978#0043231#0005811#0005654#0005634#0048471#0000502#0032991#0034774#0035861#0034098#1990730	0006919#0070842#0046034#0097352#0006914#1903843#0006974#0034605#0006281#0006302#0061857#0006888#0030968#0032510#0071712#0036503#0045184#0072389#0036297#0016236#0051228#0006734#0045879#2001171#0090263#1903007#0010918#1903862#0032436#0045732#1903006#0031334#0010498#0043161#0016567#0106300#1903715#0042981#1905634#0050807#0030970#0035617#0019985#0030433#0019079	P55072	0.0086659056173061	0.1805602190524249	0.0627735967823235
4PNZ	A	728.0	1.9	1803	9606	0004177#0045499#0008239#0042802#0002020#0042803#0004252#0008236#0005102#0001618	0016324#0009986#0030139#0070062#0005576#0005925#0046581#0030027#0031258#0005765#0016020#0045121#0005886	0001662#0007155#0043542#0120116#0035641#0061025#0010716#0090024#0016486#0008284#0006508#0036343#0019065#0046813#0033632#0001666#0042110#0031295#0046718	P27487	0.0087664668430467	0.790877275113125	0.0029282444105804
6ERG	A	501.0	2.9	2547	9606	0051575#0005524#0016887#0008094#0030332#0003684#0003677#0003678#0003690#0044877#0003723#0097110#0042162#0000976	0000781#0005829#0070418#0005576#1904813#0043564#0016020#0070419#0000783#0005730#0005654#0005634#0032991#0032993#0034774#0005667	0002218#0071475#0071480#0071481#0006266#0097680#0006303#0045087#0045892#0045893#0045621#0045860#0045944#0000725#0048660#0000723	P12956	0.0015532033921463	0.5793812522712836	0.0482019055190958
6MQ3	B	959.0	3.57	3416	9606	0005524#0004175#0042802#0043559#0004222#0042277#0042803#0140036#0001618#0008270	0016323#0009986#0005737#0005829#0009897#0070062#0005615#0005739#0005634#0005782#0005777	0097242#0150094#0050435#0019885#0010815#0042447#1901143#1901142#0008286#0043171#0032092#0045732#0030163#0006508#0051603#1903715#0010992	P14735	0.0064255583229491	0.4624394560750338	0.0481749154992192
4LKO	A	728.0	2.43	1803	9606	0004177#0045499#0008239#0042802#0002020#0042803#0004252#0008236#0005102#0001618	0016324#0009986#0030139#0070062#0005576#0005925#0046581#0030027#0031258#0005765#0016020#0045121#0005886	0001662#0007155#0043542#0120116#0035641#0061025#0010716#0090024#0016486#0008284#0006508#0036343#0019065#0046813#0033632#0001666#0042110#0031295#0046718	P27487	0.0072721943486144	0.7944699876534348	0.0080290976816657
3TON	B	890.0	2.95	8972	9606	0004558#0016160#0030246#0003824#0004339#0032450	0016324#0070062#0101003#0005886#0070821	1901027#0000025#0005983	O43451	0.0038597488546571	0.6220344761006338	0.0308503701641407
5CJO	A	959.0	3.29	3416	9606	0005524#0004175#0042802#0043559#0004222#0042277#0042803#0140036#0001618#0008270	0016323#0009986#0005737#0005829#0009897#0070062#0005615#0005739#0005634#0005782#0005777	0097242#0150094#0050435#0019885#0010815#0042447#1901143#1901142#0008286#0043171#0032092#0045732#0030163#0006508#0051603#1903715#0010992	P14735	0.0063769509887073	0.4667882965579772	0.0459850450846748
6EJB	A	702.0	2.56	64131	9606	0046872#0030158	0005615#0000137#0000139	0030206#0050650#0048706#0006024#0030203#0015012#0043931#0030166	Q86Y38	0.0015187821193541	0.5482536126288083	0.0554699020381697
1SC7	A	566.0	3.0	7150	9606	0005524#0003682#0003677#0008301#0003917#0003690#0019904#0004674#0003723#0000978#0003697#0097100	0005694#0001650#0001673#0005730#0005654#0005634#0000932#0043204#0032993	0006338#0007059#0032922#0007623#0006260#0006265#0040016#0018105#0016310#0012501#0009410	P11387	0.0216007438359304	0.3937984614590088	0.0066130905937114
6C01	B	807.0	2.3	5169	9606	0005509#0003676#0047429#0004528#0008270	0016324#0009897#0070062#0048471	0046034#0002276#0050728#0033007#0070667#0009143#0055062#0006796#0006220	O14638	0.0040173006788629	0.5011225715519116	0.0506138163692111
3F8S	A	728.0	2.43	1803	9606	0004177#0045499#0008239#0042802#0002020#0042803#0004252#0008236#0005102#0001618	0016324#0009986#0030139#0070062#0005576#0005925#0046581#0030027#0031258#0005765#0016020#0045121#0005886	0001662#0007155#0043542#0120116#0035641#0061025#0010716#0090024#0016486#0008284#0006508#0036343#0019065#0046813#0033632#0001666#0042110#0031295#0046718	P27487	0.0069345621351719	0.793420555796559	0.0103244826675092
5C1B	B	724.0	3.08	#	9606	0043531#0005524#0016887#1904288#0035800#0042802#0036435#0008289#0042288#0031593#0019904#0019903#0003723#0031625#0140036#0044389#1990381	1904949#0035578#0005737#0010494#0005829#0036513#0005783#0005789#0070062#0005576#1904813#0098978#0043231#0005811#0005654#0005634#0048471#0000502#0032991#0034774#0035861#0034098#1990730	0006919#0070842#0046034#0097352#0006914#1903843#0034605#0006974#0006281#0006302#0061857#0006888#0030968#0032510#0071712#0036503#0045184#0072389#0036297#0016236#0051228#0006734#0120186#0045879#2001171#0090263#1903007#0010918#1903862#0032436#0045732#1903006#0031334#0010498#0043161#0016567#0106300#1903715#0042981#1905634#0050807#0030970#0035617#0019985#0030433#0019079	P55072	0.0074059394680287	0.2094368562539616	0.0970802370411048
5VM9	A	779.0	3.28	192669	9606	0003725#0090624#0046872#0035198#0003723#0004521#0003727	0000794#0005737#0036464#0005829#0016020#0005654#0000932#0016442#0070578	0035196#0035278#0006402#0010628#1901224#0031054#0072091#0070922#0010501	Q9H9G7	0.0128183479856162	0.0730912512857967	0.0628394789167019
7DVQ	c	82.0	2.89	6632	9606	0003723#1990446	0071013#0000243#0005829#0034709#0005654#0005634#0034715#0071011#0030532#0034719#0005681#0097526#0005685#0005689#0005686#0071007#0071005#0005687#0046540#0005682	0036261#0000398#0008380#0000245#0000387#1903241	P62316	0.005682311806327	0.5546823800454544	0.0308503701641407
8IF4	A	915.0	3.2	781	9606	0046872#0005245	0070062#1990454#0098992#0005886#0016529#0005891	0098703#0070588#0061577#0006816#0060402#0086002#1904646#0086048#1901843#0045933#1902514#0051924#0086091#0098903#0060307	P54289	0.0072277490679861	0.4773961811157571	0.0300754907253892
1X70	B	728.0	2.1	1803	9606	0004177#0045499#0008239#0042802#0002020#0042803#0004252#0008236#0005102#0001618	0016324#0009986#0030139#0070062#0005576#0005925#0046581#0030027#0031258#0005765#0016020#0045121#0005886	0001662#0007155#0043542#0120116#0035641#0061025#0010716#0090024#0016486#0008284#0006508#0036343#0019065#0046813#0033632#0001666#0042110#0031295#0046718	P27487	0.0079938137620749	0.7920552528405803	0.0051358048547096
3OC0	A	728.0	2.7	1803	9606	0004177#0045499#0008239#0042802#0002020#0042803#0004252#0008236#0005102#0001618	0016324#0009986#0030139#0070062#0005576#0005925#0046581#0030027#0031258#0005765#0016020#0045121#0005886	0001662#0007155#0043542#0120116#0035641#0061025#0010716#0090024#0016486#0008284#0006508#0036343#0019065#0046813#0033632#0001666#0042110#0031295#0046718	P27487	0.0067672797325973	0.790568446000255	0.013138501865866
6TY5	B	743.0	2.79	51311	9606	0003677#0003725#0042802#0038187#0003723#0038023#0003727	0036020#0005789#0010008#0009897#0000139#0005886	0071260#0051607#0007249#0016064#0006954#0045087#0032695#0045089#0032727#0032728#0032731#0032755#0032757#0032729#0001932#0009615#0034158#0002224	Q9NR97	0.0243200875547788	0.3433622682228473	0.0066130905937114
3G0C	A	723.0	2.69	1803	9606	0004177#0045499#0008239#0042802#0002020#0042803#0004252#0008236#0005102#0001618	0016324#0009986#0030139#0070062#0005576#0005925#0046581#0030027#0031258#0005765#0016020#0045121#0005886	0001662#0007155#0043542#0120116#0035641#0061025#0010716#0090024#0016486#0008284#0006508#0036343#0019065#0046813#0033632#0001666#0042110#0031295#0046718	P27487	0.0068582810690721	0.792759967581537	0.0110700407352846
8FCL	A	721.0	3.51	#	9606	0043531#0005524#0016887#1904288#0035800#0042802#0036435#0008289#0042288#0031593#0019904#0019903#0003723#0031625#0044389#1990381	1904949#0035578#0005737#0010494#0005829#0036513#0005783#0005789#0070062#0005576#1904813#0098978#0043231#0005811#0005654#0005634#0048471#0000502#0032991#0034774#0035861#0034098#1990730	0006919#0070842#0046034#0097352#0006914#1903843#0006974#0034605#0006281#0006302#0061857#0006888#0030968#0032510#0071712#0036503#0045184#0072389#0036297#0016236#0051228#0006734#0045879#2001171#0090263#1903007#0010918#1903862#0032436#0045732#1903006#0031334#0010498#0043161#0016567#0106300#1903715#0042981#1905634#0050807#0030970#0035617#0019985#0030433#0019079	P55072	0.0139339938512997	0.1595647650662127	0.0437952703033026
3IBE	A	850.0	2.8	5294	9606	0052812#0016303#0046934#0035005#0005524#0046875#0042802#0016301#0004672#0106310#0004674	0005737#0005829#0016020#0005943#0005944#0005886	0002250#0001525#0071320#0002407#0006897#0007186#0097284#0006955#0006954#0045087#0043303#0035747#0055118#2000270#0010897#0030593#0072672#0014065#0046854#0036092#0016310#0070527#0002675#0001819#0007204#0010595#0043406#0051897#0035022#0006468#0045765#1903169#0033628#0002679#0032252#0003376#0042110#0010818#0042098	P48736	0.0234733374341212	0.1540063957757953	0.0233575447719152
5M6U	A	916.0	2.85	5293	9606	0052812#0016303#0046934#0035005#0005524#0016301	0005737#0005829#0005942#0005943#0005886	0002250#0042113#0035754#0030183#0050853#0006955#0006954#0045087#0002551#0043303#0060374#0030101#0035747#0001779#0030593#0072672#0014065#0036092#0016310#0045766#0030335#0038089#0001819#0010595#0001938#1905278#0010628#0033031#0051897#0006468#0002679#0007165#0042110#0010818#0030217#0050852	O00329	0.0178897128051354	0.4363474851955097	0.0065694124035411
7ZXS	A	843.0	1.81	91039	9606	0004177#0008239#0042802#0008236	0031252#0005829#0005874#0005634	0043069#0006508#0070269	Q86TI2	0.0069796555135612	0.6638189326768269	0.0178305927380209
5F9H	I	644.0	3.1	23586	9606	0005524#0016887#0003690#0003725#0005525#0042802#0038187#0003724#0003727#0031625#0008270	0015629#0005923#0005737#0005829#1990904#0032587	0140374#0071360#0002753#0051607#0009597#0010467#0045087#0002230#0051091#0010628#0032725#0032727#0032728#0032755#0032757#0002735#0060760#0045944#0032760#0030334#0034344#0043330#0009615#0039529	O95786	0.0177835600776819	0.5340669850480335	0.0
7RC9	A	737.0	2.76	51311	9606	0003677#0003725#0042802#0038187#0003723#0038023#0003727	0036020#0005789#0010008#0009897#0000139#0005886	0071260#0051607#0007249#0016064#0006954#0045087#0032695#0045089#0032727#0032728#0032731#0032755#0032757#0032729#0001932#0009615#0034158#0002224	Q9NR97	0.0206350615035391	0.4011046857884365	0.0072992307962134
7SVO	B	849.0	2.58	54878	9606	0004177#0008239#0008236	0005737#0005829	0006915#0006955#0043069#0006508	Q6V1X1	0.0055685305372956	0.6042594101360702	0.0300754907253892
8FCN	D	721.0	2.95	#	9606	0043531#0005524#0016887#1904288#0035800#0042802#0036435#0008289#0042288#0031593#0019904#0019903#0003723#0031625#0044389#1990381	1904949#0035578#0005737#0010494#0005829#0036513#0005783#0005789#0070062#0005576#1904813#0098978#0043231#0005811#0005654#0005634#0048471#0000502#0032991#0034774#0035861#0034098#1990730	0006919#0070842#0046034#0097352#0006914#1903843#0006974#0034605#0006281#0006302#0061857#0006888#0030968#0032510#0071712#0036503#0045184#0072389#0036297#0016236#0051228#0006734#0045879#2001171#0090263#1903007#0010918#1903862#0032436#0045732#1903006#0031334#0010498#0043161#0016567#0106300#1903715#0042981#1905634#0050807#0030970#0035617#0019985#0030433#0019079	P55072	0.0083866018875254	0.1672536781903251	0.087591155387261
3QBJ	B	728.0	2.21	1803	9606	0004177#0045499#0008239#0042802#0002020#0042803#0004252#0008236#0005102#0001618	0016324#0009986#0030139#0070062#0005576#0005925#0046581#0030027#0031258#0005765#0016020#0045121#0005886	0001662#0007155#0043542#0120116#0035641#0061025#0010716#0090024#0016486#0008284#0006508#0036343#0019065#0046813#0033632#0001666#0042110#0031295#0046718	P27487	0.0085742149259341	0.7892928255707204	0.0051094444648316
2RGU	A	728.0	2.6	1803	9606	0004177#0045499#0008239#0042802#0002020#0042803#0004252#0008236#0005102#0001618	0016324#0009986#0030139#0070062#0005576#0005925#0046581#0030027#0031258#0005765#0016020#0045121#0005886	0001662#0007155#0043542#0120116#0035641#0061025#0010716#0090024#0016486#0008284#0006508#0036343#0019065#0046813#0033632#0001666#0042110#0031295#0046718	P27487	0.008771565949997	0.7974416822936383	0.0007307814170889
3L4G	J	589.0	3.3	10056	9606	0005524#0000287#0004826#0003723	0005737#0005829#0016020#0009328	0006432#0051290#0006412	Q9NSD9	0.0019146603063907	0.7025347680718163	0.0372262107185461
5C1B	E	724.0	3.08	#	9606	0043531#0005524#0016887#1904288#0035800#0042802#0036435#0008289#0042288#0031593#0019904#0019903#0003723#0031625#0140036#0044389#1990381	1904949#0035578#0005737#0010494#0005829#0036513#0005783#0005789#0070062#0005576#1904813#0098978#0043231#0005811#0005654#0005634#0048471#0000502#0032991#0034774#0035861#0034098#1990730	0006919#0070842#0046034#0097352#0006914#1903843#0034605#0006974#0006281#0006302#0061857#0006888#0030968#0032510#0071712#0036503#0045184#0072389#0036297#0016236#0051228#0006734#0120186#0045879#2001171#0090263#1903007#0010918#1903862#0032436#0045732#1903006#0031334#0010498#0043161#0016567#0106300#1903715#0042981#1905634#0050807#0030970#0035617#0019985#0030433#0019079	P55072	0.0073412300680124	0.2568649375503349	0.0861312290118383
4FXG	A	651.0	3.75	#	#	#	#	#	P0C0L4	0.0424755799758968	0.3613383161819605	0.0036630800678474
3L4G	D	589.0	3.3	10056	9606	0005524#0000287#0004826#0003723	0005737#0005829#0016020#0009328	0006432#0051290#0006412	Q9NSD9	0.0018293549846619	0.7100418141977272	0.0378787774827127
6EOP	A	840.0	2.4	54878	9606	0004177#0008239#0008236	0005737#0005829	0006915#0006955#0043069#0006508	Q6V1X1	0.006384311010734	0.6203883619646169	0.0246822773765587
2G48	A	968.0	2.6	3416	9606	0005524#0004175#0042802#0043559#0004222#0042277#0042803#0140036#0001618#0008270	0016323#0009986#0005737#0005829#0009897#0070062#0005615#0005739#0005634#0005782#0005777	0097242#0150094#0050435#0019885#0010815#0042447#1901143#1901142#0008286#0043171#0032092#0045732#0030163#0006508#0051603#1903715#0010992	P14735	0.0068896800493472	0.4635868758104824	0.0445251834570807
5Y7H	A	726.0	3.0	1803	9606	0004177#0045499#0008239#0042802#0002020#0042803#0004252#0008236#0005102#0001618	0016324#0009986#0030139#0070062#0005576#0005925#0046581#0030027#0031258#0005765#0016020#0045121#0005886	0001662#0007155#0043542#0120116#0035641#0061025#0010716#0090024#0016486#0008284#0006508#0036343#0019065#0046813#0033632#0001666#0042110#0031295#0046718	P27487	0.00648939093706	0.7949724440124212	0.0124087975246982
5WOB	c	20.0	3.95	3416	9606	0005524#0004175#0042802#0043559#0004222#0042277#0042803#0140036#0001618#0008270	0016323#0009986#0005737#0005829#0009897#0070062#0005615#0005739#0005634#0005782#0005777	0097242#0150094#0050435#0019885#0010815#0042447#1901143#1901142#0008286#0043171#0032092#0045732#0030163#0006508#0051603#1903715#0010992	P14735	0.00850281629458	0.4434532323504542	0.0233575447719152
6V9U	A	738.0	2.65	51311	9606	0003677#0003725#0042802#0038187#0003723#0038023#0003727	0036020#0005789#0010008#0009897#0000139#0005886	0071260#0051607#0007249#0016064#0006954#0045087#0032695#0045089#0032727#0032728#0032731#0032755#0032757#0032729#0001932#0009615#0034158#0002224	Q9NR97	0.0189122370448566	0.3870295215856443	0.0094889742856814
7NSK	A	912.0	3.1	64167	9606	0004177#0004175#0070006#0008237#0042277#0008270	0005737#0005788#0005789	0002250#0019885#0002474#0043171#0006508#0008217	Q6P179	0.0118380631204684	0.5160135616907655	0.0073530278154354
7WVJ	B	659.0	3.26	7098	9606	0003725#0042802#0038187#0038023#0004888	0005737#0005769#0036020#0005789#0010008#0031012#0005615#0000139#0005765#0016020#0005886	0007250#0071360#0035458#0071260#0071346#0098586#0071466#0042742#0051607#0009597#0097191#0006972#0007252#0090594#0045087#0007254#0008584#0001774#0097527#0045671#0045766#0043065#0032722#1900017#0010628#0043123#0050729#0032727#0032728#0032735#0032755#0032757#0046330#0060907#0051092#1901224#0045944#0032760#0032729#0034346#0002730#0043331#0043330#0007165#0034138#0002224#0034343	O15455	0.0122325395114933	0.6775309214948072	0.0021896458253802
4NGE	A	964.0	2.7	10531	9606	0008047#0004222#0008237#0008270	0005759#0005739	0016485#0006626#0006508	Q5JRX3	0.0137106948775211	0.5028017133442028	0.0058391635426686
2QJR	B	728.0	2.2	1803	9606	0004177#0045499#0008239#0042802#0002020#0042803#0004252#0008236#0005102#0001618	0016324#0009986#0030139#0070062#0005576#0005925#0046581#0030027#0031258#0005765#0016020#0045121#0005886	0001662#0007155#0043542#0120116#0035641#0061025#0010716#0090024#0016486#0008284#0006508#0036343#0019065#0046813#0033632#0001666#0042110#0031295#0046718	P27487	0.0099820363929777	0.793975783808622	0.0007298270463003
8EXU	A	898.0	2.68	5290	9606	0052812#0016303#0046934#0035005#0005524#0043560#0016301#0030295#0106310#0004674	0005737#0005829#0014704#0030027#0048471#0005942#0005943#0005944#0005886	0030036#0060612#0001525#0043276#0086003#0060048#0071333#0071464#0043542#0097009#0007173#0071514#0006006#0038028#0048009#0001889#0030835#2000811#2000270#0010629#0016242#0043524#0006909#0014065#0046854#0036092#0016310#0030168#0044029#0010592#0033138#0051897#0048661#0032008#0043491#0110053#0043457#0040014#0055119#0014823#1903544#0071548#0043201#0014870#0035994#0031295#0050852#0038084#0001944	P42336	0.0126969832036846	0.1247135875744794	0.0656935549704063
7OZ7	B	804.0	2.6	54878	9606	0004177#0008239#0008236	0005737#0005829	0006915#0006955#0043069#0006508	Q6V1X1	0.0195999157658188	0.5244642609494661	0.0
7A3L	B	826.0	2.8	54878	9606	0004177#0008239#0008236	0005737#0005829	0006915#0006955#0043069#0006508	Q6V1X1	0.0071963211626789	0.5914305500641952	0.0218975903112057
4BPB	A	634.0	2.58	23586	9606	0005524#0016887#0003690#0003725#0005525#0042802#0038187#0003724#0003727#0031625#0008270	0015629#0005923#0005737#0005829#1990904#0032587	0140374#0071360#0002753#0051607#0009597#0010467#0045087#0002230#0051091#0010628#0032725#0032727#0032728#0032755#0032757#0002735#0060760#0045944#0032760#0030334#0034344#0043330#0009615#0039529	O95786	0.0119732569889666	0.3590359712898371	0.0223883978326699
4KZ0	A	833.0	2.87	5294	9606	0052812#0016303#0046934#0035005#0005524#0046875#0042802#0016301#0004672#0106310#0004674	0005737#0005829#0016020#0005943#0005944#0005886	0002250#0001525#0071320#0002407#0006897#0007186#0097284#0006955#0006954#0045087#0043303#0035747#0055118#2000270#0010897#0030593#0072672#0014065#0046854#0036092#0016310#0070527#0002675#0001819#0007204#0010595#0043406#0051897#0035022#0006468#0045765#1903169#0033628#0002679#0032252#0003376#0042110#0010818#0042098	P48736	0.0224143963574116	0.1504339719340216	0.0299266744605297
6XOV	A	966.0	3.3	10531	9606	0008047#0004222#0008237#0008270	0005759#0005739	0016485#0006626#0006508	Q5JRX3	0.0132092034871313	0.3824135572914783	0.0182480702564928
1JEQ	A	548.0	2.7	2547	9606	0051575#0005524#0016887#0008094#0030332#0003684#0003677#0003678#0003690#0044877#0003723#0097110#0042162#0000976	0000781#0005829#0070418#0005576#1904813#0043564#0016020#0070419#0000783#0005730#0005654#0005634#0032991#0032993#0034774#0005667	0002218#0071475#0071480#0071481#0006266#0097680#0006303#0045087#0045892#0045893#0045621#0045860#0045944#0000725#0048660#0000723	P12956	0.0066873273048689	0.7502911656843608	0.0197076730907748
3OPM	C	725.0	2.72	1803	9606	0004177#0045499#0008239#0042802#0002020#0042803#0004252#0008236#0005102#0001618	0016324#0009986#0030139#0070062#0005576#0005925#0046581#0030027#0031258#0005765#0016020#0045121#0005886	0001662#0007155#0043542#0120116#0035641#0061025#0010716#0090024#0016486#0008284#0006508#0036343#0019065#0046813#0033632#0001666#0042110#0031295#0046718	P27487	0.00854279596855	0.8035240055311939	0.0014597092068022
7WVJ	A	659.0	3.26	7098	9606	0003725#0042802#0038187#0038023#0004888	0005737#0005769#0036020#0005789#0010008#0031012#0005615#0000139#0005765#0016020#0005886	0007250#0071360#0035458#0071260#0071346#0098586#0071466#0042742#0051607#0009597#0097191#0006972#0007252#0090594#0045087#0007254#0008584#0001774#0097527#0045671#0045766#0043065#0032722#1900017#0010628#0043123#0050729#0032727#0032728#0032735#0032755#0032757#0046330#0060907#0051092#1901224#0045944#0032760#0032729#0034346#0002730#0043331#0043330#0007165#0034138#0002224#0034343	O15455	0.0127770839178265	0.6790784667392421	0.0014620968756575
6GYR	B	583.0	3.1	2033	9606	0016407#0016746#0008013#0003682#0031490#0003684#0003677#0140297#0004402#0140069#0140068#0044013#0010484#0140908#0010485#0120301#0004468#0051059#0050681#0016922#0002039#0106226#0140065#0034212#0061733#0097157#0061920#0061629#0097677#0048156#0003713#0001223#0001221#0008270	0000785#0005737#0005829#0000123#0005654#0005634#0032993#0005667	0009887#0006915#0030183#0002209#0007049#0034644#0007623#0060325#0045444#0007507#0016573#0018393#0006475#0042771#0007611#0030324#0010742#0035855#0035264#0018076#0045721#0031333#0000122#0007399#0018394#0140067#0140066#0061921#0030220#0043923#0051091#0045893#0010976#0051092#1901224#0032092#0042307#0046427#1905636#0045944#0030511#0006473#0031648#0050821#0060765#0010506#1900034#0006110#0010821#1901796…	Q09472	0.007781468156227	0.4287507170432029	0.0394537506304994
3L4G	N	589.0	3.3	10056	9606	0005524#0000287#0004826#0003723	0005737#0005829#0016020#0009328	0006432#0051290#0006412	Q9NSD9	0.0019600079346677	0.7170929511230041	0.040145908618359
7LN5	D	752.0	3.09	#	9606	0043531#0005524#0016887#1904288#0035800#0042802#0036435#0008289#0042288#0031593#0019904#0019903#0003723#0031625#0140036#0044389#1990381	1904949#0035578#0005737#0010494#0005829#0036513#0005783#0005789#0070062#0005576#1904813#0098978#0043231#0005811#0005654#0005634#0048471#0000502#0032991#0034774#0035861#0034098#1990730	0006919#0070842#0046034#0097352#0006914#1903843#0034605#0006974#0006281#0006302#0061857#0006888#0030968#0032510#0071712#0036503#0045184#0072389#0036297#0016236#0051228#0006734#0120186#0045879#2001171#0090263#1903007#0010918#1903862#0032436#0045732#1903006#0031334#0010498#0043161#0016567#0106300#1903715#0042981#1905634#0050807#0030970#0035617#0019985#0030433#0019079	P55072	0.0106272280067569	0.7876986609125601	0.0029196362453518
3TOP	A	890.0	2.88	8972	9606	0004558#0016160#0030246#0003824#0004339#0032450	0016324#0070062#0101003#0005886#0070821	1901027#0000025#0005983	O43451	0.0075060313028594	0.6243818226850854	0.0155670635003994
1NU6	A	728.0	2.1	1803	9606	0004177#0045499#0008239#0042802#0002020#0042803#0004252#0008236#0005102#0001618	0016324#0009986#0030139#0070062#0005576#0005925#0046581#0030027#0031258#0005765#0016020#0045121#0005886	0001662#0007155#0043542#0120116#0035641#0061025#0010716#0090024#0016486#0008284#0006508#0036343#0019065#0046813#0033632#0001666#0042110#0031295#0046718	P27487	0.0057497078836463	0.7833112663803085	0.0223883978326699
1R9N	C	727.0	2.3	1803	9606	0004177#0045499#0008239#0042802#0002020#0042803#0004252#0008236#0005102#0001618	0016324#0009986#0030139#0070062#0005576#0005925#0046581#0030027#0031258#0005765#0016020#0045121#0005886	0001662#0007155#0043542#0120116#0035641#0061025#0010716#0090024#0016486#0008284#0006508#0036343#0019065#0046813#0033632#0001666#0042110#0031295#0046718	P27487	0.009403019036083	0.7882753087773777	0.0036630800678474
3EIO	B	728.0	2.0	1803	9606	0004177#0045499#0008239#0042802#0002020#0042803#0004252#0008236#0005102#0001618	0016324#0009986#0030139#0070062#0005576#0005925#0046581#0030027#0031258#0005765#0016020#0045121#0005886	0001662#0007155#0043542#0120116#0035641#0061025#0010716#0090024#0016486#0008284#0006508#0036343#0019065#0046813#0033632#0001666#0042110#0031295#0046718	P27487	0.0093690612699548	0.7936586664421181	0.0021896458253802
3CCB	D	724.0	2.49	1803	9606	0004177#0045499#0008239#0042802#0002020#0042803#0004252#0008236#0005102#0001618	0016324#0009986#0030139#0070062#0005576#0005925#0046581#0030027#0031258#0005765#0016020#0045121#0005886	0001662#0007155#0043542#0120116#0035641#0061025#0010716#0090024#0016486#0008284#0006508#0036343#0019065#0046813#0033632#0001666#0042110#0031295#0046718	P27487	0.0072865775563261	0.802529265121978	0.0073530278154354
4KRE	A	799.0	1.75	26523	9606	0001046#0003725#0035198#0003723#0000993#0003727	0005737#0036464#0005829#0005654#0005634#0000932#0005844#1990904#0016442#0070578	0035196#0035278#0016525#0000956#0045944#0031054#0070922#0010501	Q9UL18	0.0099658460050939	0.0268686836495369	0.1284670285521387
7YBU	D	670.0	2.2	#	#	#	#	#	P05165	0.0089155813758374	0.4641640806813737	0.0185875182467154
7WVF	B	659.0	3.91	7098	9606	0003725#0042802#0038187#0038023#0004888	0005737#0005769#0036020#0005789#0010008#0031012#0005615#0000139#0005765#0016020#0005886	0007250#0071360#0035458#0071260#0071346#0098586#0071466#0042742#0051607#0009597#0097191#0006972#0007252#0090594#0045087#0007254#0008584#0001774#0097527#0045671#0045766#0043065#0032722#1900017#0010628#0043123#0050729#0032727#0032728#0032735#0032755#0032757#0046330#0060907#0051092#1901224#0045944#0032760#0032729#0034346#0002730#0043331#0043330#0007165#0034138#0002224#0034343	O15455	0.0141528673211955	0.6784463929390914	0.0
6TRX	C	841.0	3.2	54878	9606	0004177#0008239#0008236	0005737#0005829	0006915#0006955#0043069#0006508	Q6V1X1	0.0063572019460826	0.6035940273836743	0.0300754907253892
4FWF	A	739.0	2.7	221656	9606	0003682#0071949#0140682#0050660#0042393#0032452#0016491#0008270	0000785#0005654#0000786#0005634	0071514#0000122#0045944#0006349#0045815	Q8NB78	0.0091093145047613	0.4802686299765647	0.0153283513243391
2FJP	A	728.0	2.4	1803	9606	0004177#0045499#0008239#0042802#0002020#0042803#0004252#0008236#0005102#0001618	0016324#0009986#0030139#0070062#0005576#0005925#0046581#0030027#0031258#0005765#0016020#0045121#0005886	0001662#0007155#0043542#0120116#0035641#0061025#0010716#0090024#0016486#0008284#0006508#0036343#0019065#0046813#0033632#0001666#0042110#0031295#0046718	P27487	0.007550607172102	0.7990695725411233	0.0066130905937114
5CJO	a	7.0	3.29	3416	9606	0005524#0004175#0042802#0043559#0004222#0042277#0042803#0140036#0001618#0008270	0016323#0009986#0005737#0005829#0009897#0070062#0005615#0005739#0005634#0005782#0005777	0097242#0150094#0050435#0019885#0010815#0042447#1901143#1901142#0008286#0043171#0032092#0045732#0030163#0006508#0051603#1903715#0010992	P14735	0.0068883189659753	0.4655225384782934	0.0481749154992192
5WOB	e	9.0	3.95	3416	9606	0005524#0004175#0042802#0043559#0004222#0042277#0042803#0140036#0001618#0008270	0016323#0009986#0005737#0005829#0009897#0070062#0005615#0005739#0005634#0005782#0005777	0097242#0150094#0050435#0019885#0010815#0042447#1901143#1901142#0008286#0043171#0032092#0045732#0030163#0006508#0051603#1903715#0010992	P14735	0.0084304553277145	0.4193551043704682	0.035036511315305
7WVE	B	659.0	3.11	7098	9606	0003725#0042802#0038187#0038023#0004888	0005737#0005769#0036020#0005789#0010008#0031012#0005615#0000139#0005765#0016020#0005886	0007250#0071360#0035458#0071260#0071346#0098586#0071466#0042742#0051607#0009597#0097191#0006972#0007252#0090594#0045087#0007254#0008584#0001774#0097527#0045671#0045766#0043065#0032722#1900017#0010628#0043123#0050729#0032727#0032728#0032735#0032755#0032757#0046330#0060907#0051092#1901224#0045944#0032760#0032729#0034346#0002730#0043331#0043330#0007165#0034138#0002224#0034343	O15455	0.0121217038817274	0.6840296144824605	0.0029282444105804
7AXZ	A	499.0	3.2	2547	9606	0051575#0005524#0016887#0008094#0030332#0003684#0003677#0003678#0003690#0044877#0003723#0097110#0042162#0000976	0000781#0005829#0070418#0005576#1904813#0043564#0016020#0070419#0000783#0005730#0005654#0005634#0032991#0032993#0034774#0005667	0002218#0071475#0071480#0071481#0006266#0097680#0006303#0045087#0045892#0045893#0045621#0045860#0045944#0000725#0048660#0000723	P12956	0.0015903275129636	0.5862716534786362	0.0570987886882312
2ONC	D	722.0	2.55	1803	9606	0004177#0045499#0008239#0042802#0002020#0042803#0004252#0008236#0005102#0001618	0016324#0009986#0030139#0070062#0005576#0005925#0046581#0030027#0031258#0005765#0016020#0045121#0005886	0001662#0007155#0043542#0120116#0035641#0061025#0010716#0090024#0016486#0008284#0006508#0036343#0019065#0046813#0033632#0001666#0042110#0031295#0046718	P27487	0.0078133600653128	0.7945509661753483	0.0066130905937114
4AH6	B	589.0	3.7	55157	9606	0004815#0050560#0005524#0042803#0000049	0005759#0005739#0005654	0006422#0070145#0043039	Q6PI48	0.0058938009135648	0.3584700286473714	0.126644897239454
3KWF	A	728.0	2.4	1803	9606	0004177#0045499#0008239#0042802#0002020#0042803#0004252#0008236#0005102#0001618	0016324#0009986#0030139#0070062#0005576#0005925#0046581#0030027#0031258#0005765#0016020#0045121#0005886	0001662#0007155#0043542#0120116#0035641#0061025#0010716#0090024#0016486#0008284#0006508#0036343#0019065#0046813#0033632#0001666#0042110#0031295#0046718	P27487	0.0072937885008812	0.8010718040839612	0.0080290976816657
5IUD	J	861.0	3.3	5422	9606	0003682#0003677#0003688#0003887#0000166#0019901#0003697#0008270	0005658#0005829#0005635#0016363#0005730#0005654#0005634	0006281#0006260#0006270#0006269#0006271#0000731#0006303#0006273#0006272#1902975#0032479	P09884	0.0069940905922707	0.3420649413385231	0.0912409767262552
2WBY	A	958.0	2.6	3416	9606	0005524#0004175#0042802#0043559#0004222#0042277#0042803#0140036#0001618#0008270	0016323#0009986#0005737#0005829#0009897#0070062#0005615#0005739#0005634#0005782#0005777	0097242#0150094#0050435#0019885#0010815#0042447#1901143#1901142#0008286#0043171#0032092#0045732#0030163#0006508#0051603#1903715#0010992	P14735	0.0072895421854179	0.4712627019713499	0.0372262107185461
4Q5V	E	865.0	2.52	5422	9606	0003682#0003677#0003688#0003887#0000166#0019901#0003697#0008270	0005658#0005829#0005635#0016363#0005730#0005654#0005634	0006281#0006260#0006270#0006269#0006271#0000731#0006303#0006273#0006272#1902975#0032479	P09884	0.0081294401075587	0.1727250190547304	0.1116786836949257
3LPP	A	871.0	2.15	6476	9606	0004558#0030246#0004574#0004575	0016324#0005903#0070062#0005794#0005886	0044245#0005987	P14410	0.0076738423480033	0.6390147280585121	0.0140635813350504
6HP8	B	835.0	2.5	54878	9606	0004177#0008239#0008236	0005737#0005829	0006915#0006955#0043069#0006508	Q6V1X1	0.0090872161758354	0.6155633758924063	0.0087590123987277
7R7T	D	724.0	4.5	#	9606	0043531#0005524#0016887#1904288#0035800#0042802#0036435#0008289#0042288#0031593#0019904#0019903#0003723#0031625#0140036#0044389#1990381	1904949#0035578#0005737#0010494#0005829#0036513#0005783#0005789#0070062#0005576#1904813#0098978#0043231#0005811#0005654#0005634#0048471#0000502#0032991#0034774#0035861#0034098#1990730	0006919#0070842#0046034#0097352#0006914#1903843#0034605#0006974#0006281#0006302#0061857#0006888#0030968#0032510#0071712#0036503#0045184#0072389#0036297#0016236#0051228#0006734#0120186#0045879#2001171#0090263#1903007#0010918#1903862#0032436#0045732#1903006#0031334#0010498#0043161#0016567#0106300#1903715#0042981#1905634#0050807#0030970#0035617#0019985#0030433#0019079	P55072	0.0185354292381004	0.5336022248960752	0.0014597092068022
5WOB	b	5.0	3.95	3416	9606	0005524#0004175#0042802#0043559#0004222#0042277#0042803#0140036#0001618#0008270	0016323#0009986#0005737#0005829#0009897#0070062#0005615#0005739#0005634#0005782#0005777	0097242#0150094#0050435#0019885#0010815#0042447#1901143#1901142#0008286#0043171#0032092#0045732#0030163#0006508#0051603#1903715#0010992	P14735	0.007491821265626	0.4419736927510063	0.0452556070301213
3NOX	B	727.0	2.34	1803	9606	0004177#0045499#0008239#0042802#0002020#0042803#0004252#0008236#0005102#0001618	0016324#0009986#0030139#0070062#0005576#0005925#0046581#0030027#0031258#0005765#0016020#0045121#0005886	0001662#0007155#0043542#0120116#0035641#0061025#0010716#0090024#0016486#0008284#0006508#0036343#0019065#0046813#0033632#0001666#0042110#0031295#0046718	P27487	0.0081545354904098	0.7893816695040327	0.0073530278154354
5C18	F	724.0	3.3	#	9606	0043531#0005524#0016887#1904288#0035800#0042802#0036435#0008289#0042288#0031593#0019904#0019903#0003723#0031625#0140036#0044389#1990381	1904949#0035578#0005737#0010494#0005829#0036513#0005783#0005789#0070062#0005576#1904813#0098978#0043231#0005811#0005654#0005634#0048471#0000502#0032991#0034774#0035861#0034098#1990730	0006919#0070842#0046034#0097352#0006914#1903843#0034605#0006974#0006281#0006302#0061857#0006888#0030968#0032510#0071712#0036503#0045184#0072389#0036297#0016236#0051228#0006734#0120186#0045879#2001171#0090263#1903007#0010918#1903862#0032436#0045732#1903006#0031334#0010498#0043161#0016567#0106300#1903715#0042981#1905634#0050807#0030970#0035617#0019985#0030433#0019079	P55072	0.0136141855839827	0.179316545498281	0.0416056097301684
5CU5	A	871.0	3.02	64167	9606	0004177#0004175#0070006#0008237#0042277#0008270	0005737#0005788#0005789	0002250#0019885#0002474#0043171#0006508#0008217	Q6P179	0.0095423959278005	0.4151533753276544	0.0262171618622435
2JBU	B	961.0	3.0	3416	9606	0005524#0004175#0042802#0043559#0004222#0042277#0042803#0140036#0001618#0008270	0016323#0009986#0005737#0005829#0009897#0070062#0005615#0005739#0005634#0005782#0005777	0097242#0150094#0050435#0019885#0010815#0042447#1901143#1901142#0008286#0043171#0032092#0045732#0030163#0006508#0051603#1903715#0010992	P14735	0.0069199410507903	0.4591470438055078	0.0518248614636667
2WK3	A	958.0	2.59	3416	9606	0005524#0004175#0042802#0043559#0004222#0042277#0042803#0140036#0001618#0008270	0016323#0009986#0005737#0005829#0009897#0070062#0005615#0005739#0005634#0005782#0005777	0097242#0150094#0050435#0019885#0010815#0042447#1901143#1901142#0008286#0043171#0032092#0045732#0030163#0006508#0051603#1903715#0010992	P14735	0.0066980837958856	0.4748805288889211	0.049634873047397
5O9Z	B	844.0	4.5	6636	9606	0003723	0071013#0005829#0034709#0005654#0005634#0034715#0030532#0034719#0005681#0005685#0005689#0005686#0071007#0071005#0005687#0046540#0005682#0005683	0036261#0000398#0008380#0000387#1903241	P62306	0.0084733264455363	0.3380018323930703	0.0506138163692111
8FCN	A	721.0	2.95	80700	9606	0043531#0005524#0016887#1904288#0035800#0042802#0036435#0008289#0042288#0031593#0019904#0019903#0003723#0031625#0044389#1990381	1904949#0035578#0005737#0010494#0005829#0036513#0005783#0005789#0070062#0005576#1904813#0098978#0043231#0005811#0005654#0005634#0048471#0000502#0032991#0034774#0035861#0034098#1990730	0006919#0070842#0046034#0097352#0006914#1903843#0006974#0034605#0006281#0006302#0061857#0006888#0030968#0032510#0071712#0036503#0045184#0072389#0036297#0016236#0051228#0006734#0045879#2001171#0090263#1903007#0010918#1903862#0032436#0045732#1903006#0031334#0010498#0043161#0016567#0106300#1903715#0042981#1905634#0050807#0030970#0035617#0019985#0030433#0019079	Q9BZV1	0.0104988853193558	0.1575149942415842	0.0810216958060698
7PVN	A	990.0	2.71	55236	9606	0005524#0019780#0016779#0004792#0004839	0005737#0005829	0021764#0060996#0021766#0007612#0007626#0032446#0016567#0006511	A0AVT1	0.0073403603955715	0.7703303015057772	0.0153283513243391
8EXO	A	900.0	2.46	5290	9606	0052812#0016303#0046934#0035005#0005524#0043560#0016301#0030295#0106310#0004674	0005737#0005829#0014704#0030027#0048471#0005942#0005943#0005944#0005886	0030036#0060612#0001525#0043276#0086003#0060048#0071333#0071464#0043542#0097009#0007173#0071514#0006006#0038028#0048009#0001889#0030835#2000811#2000270#0010629#0016242#0043524#0006909#0014065#0046854#0036092#0016310#0030168#0044029#0010592#0033138#0051897#0048661#0032008#0043491#0110053#0043457#0040014#0055119#0014823#1903544#0071548#0043201#0014870#0035994#0031295#0050852#0038084#0001944	P42336	0.0127305233380912	0.1182719011855382	0.0781018927757748
6TRW	A	839.0	3.0	54878	9606	0004177#0008239#0008236	0005737#0005829	0006915#0006955#0043069#0006508	Q6V1X1	0.0070853464630469	0.6095960340144719	0.0246822773765587
6EOP	C	836.0	2.4	54878	9606	0004177#0008239#0008236	0005737#0005829	0006915#0006955#0043069#0006508	Q6V1X1	0.0093087945419308	0.629090552914715	0.0080290976816657
7LT3	J	497.0	4.6	2547	9606	0051575#0005524#0016887#0008094#0030332#0003684#0003677#0003678#0003690#0044877#0003723#0097110#0042162#0000976	0000781#0005829#0070418#0005576#1904813#0043564#0016020#0070419#0000783#0005730#0005654#0005634#0032991#0032993#0034774#0005667	0002218#0071475#0071480#0071481#0006266#0097680#0006303#0045087#0045892#0045893#0045621#0045860#0045944#0000725#0048660#0000723	P12956	0.0157948437354256	0.3214407515460427	0.0197076730907748
7BG0	A	403.0	2.89	3375	9606	0001540#0005179#0042802#0008289#0005102	0005576#0005615#0016234	0007189#0097647#1990000#0006915#0045453#0007267#0042755#1905907#0045779#0008285#0010823#0045671#0031333#0030316#0043065#1905665#0007204#0070374#0010628#0043410#0033138#0010739#0051897#0031648#0051260#0019233#0007165	P10997	0.0131444483679187	0.3908589524302357	0.020104517651075
8FCN	E	721.0	2.95	80700	9606	0043531#0005524#0016887#1904288#0035800#0042802#0036435#0008289#0042288#0031593#0019904#0019903#0003723#0031625#0044389#1990381	1904949#0035578#0005737#0010494#0005829#0036513#0005783#0005789#0070062#0005576#1904813#0098978#0043231#0005811#0005654#0005634#0048471#0000502#0032991#0034774#0035861#0034098#1990730	0006919#0070842#0046034#0097352#0006914#1903843#0006974#0034605#0006281#0006302#0061857#0006888#0030968#0032510#0071712#0036503#0045184#0072389#0036297#0016236#0051228#0006734#0045879#2001171#0090263#1903007#0010918#1903862#0032436#0045732#1903006#0031334#0010498#0043161#0016567#0106300#1903715#0042981#1905634#0050807#0030970#0035617#0019985#0030433#0019079	Q9BZV1	0.0082844831799954	0.1636517258721118	0.1313861965388669
3FBY	C	535.0	3.15	1311	9606	0036122#0005509#0005518#0005201#0043395#0008201#0005178#0002020#0043394	0062023#0070062#0031012#0005576#0005615#0032991	0009887#0006915#0048844#0030509#0030282#1990079#0090398#0002063#0035988#0030199#0003417#0060173#0035264#0050881#0043066#1900047#0070527#1902732#0051260#0016485#0009306#0030500#0010468#0006986#0001501#0043588#0035989#0097084#0014829	P49747	0.0477568312891555	0.3262366235329539	0.0072992307962134
5T4F	A	728.0	1.9	1803	9606	0004177#0045499#0008239#0042802#0002020#0042803#0004252#0008236#0005102#0001618	0016324#0009986#0030139#0070062#0005576#0005925#0046581#0030027#0031258#0005765#0016020#0045121#0005886	0001662#0007155#0043542#0120116#0035641#0061025#0010716#0090024#0016486#0008284#0006508#0036343#0019065#0046813#0033632#0001666#0042110#0031295#0046718	P27487	0.0086176415918957	0.7985710400930963	0.0036496798094789
3LJ3	A	829.0	2.43	5294	9606	0052812#0016303#0046934#0035005#0005524#0046875#0042802#0016301#0004672#0106310#0004674	0005737#0005829#0016020#0005943#0005944#0005886	0002250#0001525#0071320#0002407#0006897#0007186#0097284#0006955#0006954#0045087#0043303#0035747#0055118#2000270#0010897#0030593#0072672#0014065#0046854#0036092#0016310#0070527#0002675#0001819#0007204#0010595#0043406#0051897#0035022#0006468#0045765#1903169#0033628#0002679#0032252#0003376#0042110#0010818#0042098	P48736	0.0239679449175249	0.174763384982042	0.0204377723355742
5UZ0	D	588.0	1.79	471	9606	0045296#0003937#0004643#0042803	0005829#0070062#0016020#0005886	0044208#0006189#0097294#0031100#0003360#0098761#0021549#0021987#0046452#0006177#0006139#0010035#0046654	P31939	0.0072438661546217	0.7578926533727789	0.0175180821197378
2E1Q	D	1307.0	2.6	7498	9606	0051537#0071949#0050660#0070674#0070675#0005506#0043546#0042803#0004854#0004855	0005829#0005615#0005777#0016529	0006919#0006154#0000255#0043605#0006196#0046059#0006157#0006161#0006149#0046055#0046038#0006147#0009114#0006204#0006148#0016226#0007595#0045602#0001937#0010629#0051898#0001933#1900747#2001213#1900745#2000379#0009115	P47989	0.0092738826203063	0.3284340824618911	0.0452556070301213
6MDZ	A	804.0	3.4	#	9606	0001046#0003725#0090624#0070551#0046872#0035198#0035925#0098808#0000340#0003723#0004521#0000993#0003727#0035197#0003743	0005737#0036464#0005829#0030425#0070062#0016020#0005845#0005654#0005634#0000932#0005844#1990904#0016442#0070578	0010586#0035196#0035278#0035279#0035194#0042985#0045947#0045766#1900153#0060213#0045944#0045727#1901165#0009791#0031054#0070922#0010501#0031047#0030422#0090625#0006412	Q9UKV8	0.0039832147275091	0.4494492418012445	0.0956206337488771
5UY8	D	589.0	2.39	471	9606	0045296#0003937#0004643#0042803	0005829#0070062#0016020#0005886	0044208#0006189#0097294#0031100#0003360#0098761#0021549#0021987#0046452#0006177#0006139#0010035#0046654	P31939	0.0067286836260019	0.7576399133269722	0.0218975903112057
3D4L	B	728.0	2.0	1803	9606	0004177#0045499#0008239#0042802#0002020#0042803#0004252#0008236#0005102#0001618	0016324#0009986#0030139#0070062#0005576#0005925#0046581#0030027#0031258#0005765#0016020#0045121#0005886	0001662#0007155#0043542#0120116#0035641#0061025#0010716#0090024#0016486#0008284#0006508#0036343#0019065#0046813#0033632#0001666#0042110#0031295#0046718	P27487	0.0072622923106713	0.7937890718018003	0.0118171139231386
5IFW	B	702.0	3.4	#	9606	0043531#0005524#0016887#1904288#0035800#0042802#0036435#0008289#0042288#0031593#0019904#0019903#0003723#0031625#0140036#0044389#1990381	1904949#0035578#0005737#0010494#0005829#0036513#0005783#0005789#0070062#0005576#1904813#0098978#0043231#0005811#0005654#0005634#0048471#0000502#0032991#0034774#0035861#0034098#1990730	0006919#0070842#0046034#0097352#0006914#1903843#0034605#0006974#0006281#0006302#0061857#0006888#0030968#0032510#0071712#0036503#0045184#0072389#0036297#0016236#0051228#0006734#0120186#0045879#2001171#0090263#1903007#0010918#1903862#0032436#0045732#1903006#0031334#0010498#0043161#0016567#0106300#1903715#0042981#1905634#0050807#0030970#0035617#0019985#0030433#0019079	P55072	0.007564081035575	0.7571107510040196	0.0138687321491499
5WOB	B	947.0	3.95	3416	9606	0005524#0004175#0042802#0043559#0004222#0042277#0042803#0140036#0001618#0008270	0016323#0009986#0005737#0005829#0009897#0070062#0005615#0005739#0005634#0005782#0005777	0097242#0150094#0050435#0019885#0010815#0042447#1901143#1901142#0008286#0043171#0032092#0045732#0030163#0006508#0051603#1903715#0010992	P14735	0.0074462159752137	0.4400986538575948	0.0503648629317097
8OW2	A	895.0	2.57	5290	9606	0052812#0016303#0046934#0035005#0005524#0043560#0016301#0030295#0106310#0004674	0005737#0005829#0014704#0030027#0048471#0005942#0005943#0005944#0005886	0030036#0060612#0001525#0043276#0086003#0060048#0071333#0071464#0043542#0097009#0007173#0071514#0006006#0038028#0048009#0001889#0030835#2000811#2000270#0010629#0016242#0043524#0006909#0014065#0046854#0036092#0016310#0030168#0044029#0010592#0033138#0051897#0048661#0032008#0043491#0110053#0043457#0040014#0055119#0014823#1903544#0071548#0043201#0014870#0035994#0031295#0050852#0038084#0001944	P42336	0.0138594839596746	0.1998387387208283	0.0372262107185461
4PNZ	B	727.0	1.9	1803	9606	0004177#0045499#0008239#0042802#0002020#0042803#0004252#0008236#0005102#0001618	0016324#0009986#0030139#0070062#0005576#0005925#0046581#0030027#0031258#0005765#0016020#0045121#0005886	0001662#0007155#0043542#0120116#0035641#0061025#0010716#0090024#0016486#0008284#0006508#0036343#0019065#0046813#0033632#0001666#0042110#0031295#0046718	P27487	0.0082292043864035	0.7940215993898072	0.0065694124035411
7R9V	A	855.0	2.69	5290	9606	0052812#0016303#0046934#0035005#0005524#0043560#0016301#0030295#0106310#0004674	0005737#0005829#0014704#0030027#0048471#0005942#0005943#0005944#0005886	0030036#0060612#0001525#0043276#0086003#0060048#0071333#0071464#0043542#0097009#0007173#0071514#0006006#0038028#0048009#0001889#0030835#2000811#2000270#0010629#0016242#0043524#0006909#0014065#0046854#0036092#0016310#0030168#0044029#0010592#0033138#0051897#0048661#0032008#0043491#0110053#0043457#0040014#0055119#0014823#1903544#0071548#0043201#0014870#0035994#0031295#0050852#0038084#0001944	P42336	0.0182605026988217	0.1755356533317906	0.0285284596970611
7K6M	A	878.0	2.41	5290	9606	0052812#0016303#0046934#0035005#0005524#0043560#0016301#0030295#0106310#0004674	0005737#0005829#0014704#0030027#0048471#0005942#0005943#0005944#0005886	0030036#0060612#0001525#0043276#0086003#0060048#0071333#0071464#0043542#0097009#0007173#0071514#0006006#0038028#0048009#0001889#0030835#2000811#2000270#0010629#0016242#0043524#0006909#0014065#0046854#0036092#0016310#0030168#0044029#0010592#0033138#0051897#0048661#0032008#0043491#0110053#0043457#0040014#0055119#0014823#1903544#0071548#0043201#0014870#0035994#0031295#0050852#0038084#0001944	P42336	0.0167322272984826	0.1660860878519553	0.0386857767018733
6JT0	B	576.0	4.0	2983	9606	0004016#0047805#0005525#0004383#0020037#0051879#0046872#0044877#0038023	0005829#0098978#0008074#0098831	0008015#0071732#0006182#0019934#0007263#0038060#0070482#0099555	Q02153	0.0232216014217424	0.4129231775995897	0.0073530278154354
2HHA	A	728.0	2.35	1803	9606	0004177#0045499#0008239#0042802#0002020#0042803#0004252#0008236#0005102#0001618	0016324#0009986#0030139#0070062#0005576#0005925#0046581#0030027#0031258#0005765#0016020#0045121#0005886	0001662#0007155#0043542#0120116#0035641#0061025#0010716#0090024#0016486#0008284#0006508#0036343#0019065#0046813#0033632#0001666#0042110#0031295#0046718	P27487	0.0081071459428307	0.7966712091279551	0.0058736968826307
6I2X	C	648.0	3.35	#	#	#	#	#	P01031	0.0320498537062727	0.348914789925301	0.0066130905937114
5C19	E	723.0	4.2	#	9606	0043531#0005524#0016887#1904288#0035800#0042802#0036435#0008289#0042288#0031593#0019904#0019903#0003723#0031625#0140036#0044389#1990381	1904949#0035578#0005737#0010494#0005829#0036513#0005783#0005789#0070062#0005576#1904813#0098978#0043231#0005811#0005654#0005634#0048471#0000502#0032991#0034774#0035861#0034098#1990730	0006919#0070842#0046034#0097352#0006914#1903843#0034605#0006974#0006281#0006302#0061857#0006888#0030968#0032510#0071712#0036503#0045184#0072389#0036297#0016236#0051228#0006734#0120186#0045879#2001171#0090263#1903007#0010918#1903862#0032436#0045732#1903006#0031334#0010498#0043161#0016567#0106300#1903715#0042981#1905634#0050807#0030970#0035617#0019985#0030433#0019079	P55072	0.0139007631112543	0.1398160145658332	0.064963575889908
7SFC	A	842.0	1.97	1786	9606	0003886#0003677#0009008#0008327#1990841#0003723#0008270	0001674#0005654#0005634#0005721#0005657	0071230#1903926#0010424#0006346#0006351#0043045#0010629#0044027#0000122#1905460#1905931#0010628#1904707	P26358	0.0071815934154308	0.424569797051101	0.0635035960950682
3CWW	A	953.0	1.96	3416	9606	0005524#0004175#0042802#0043559#0004222#0042277#0042803#0140036#0001618#0008270	0016323#0009986#0005737#0005829#0009897#0070062#0005615#0005739#0005634#0005782#0005777	0097242#0150094#0050435#0019885#0010815#0042447#1901143#1901142#0008286#0043171#0032092#0045732#0030163#0006508#0051603#1903715#0010992	P14735	0.0074652171074598	0.4701988858967219	0.0372262107185461
6ZHE	G	489.0	7.24	2547	9606	0051575#0005524#0016887#0008094#0030332#0003684#0003677#0003678#0003690#0044877#0003723#0097110#0042162#0000976	0000781#0005829#0070418#0005576#1904813#0043564#0016020#0070419#0000783#0005730#0005654#0005634#0032991#0032993#0034774#0005667	0002218#0071475#0071480#0071481#0006266#0097680#0006303#0045087#0045892#0045893#0045621#0045860#0045944#0000725#0048660#0000723	P12956	0.0133586584937449	0.3568227164009824	0.0223883978326699
7NFE	B	475.0	4.29	2547	9606	0051575#0005524#0016887#0008094#0030332#0003684#0003677#0003678#0003690#0044877#0003723#0097110#0042162#0000976	0000781#0005829#0070418#0005576#1904813#0043564#0016020#0070419#0000783#0005730#0005654#0005634#0032991#0032993#0034774#0005667	0002218#0071475#0071480#0071481#0006266#0097680#0006303#0045087#0045892#0045893#0045621#0045860#0045944#0000725#0048660#0000723	P12956	0.0106403174036277	0.3389365222287895	0.0370931750792566
5T4H	B	728.0	2.61	1803	9606	0004177#0045499#0008239#0042802#0002020#0042803#0004252#0008236#0005102#0001618	0016324#0009986#0030139#0070062#0005576#0005925#0046581#0030027#0031258#0005765#0016020#0045121#0005886	0001662#0007155#0043542#0120116#0035641#0061025#0010716#0090024#0016486#0008284#0006508#0036343#0019065#0046813#0033632#0001666#0042110#0031295#0046718	P27487	0.0072380998283224	0.7914070627217723	0.0140635813350504
8P4F	O	695.0	4.0	#	#	#	#	#	O00267	0.0018833180188085	0.5181914246440251	0.0753535367540028
8FCO	B	712.0	3.31	#	9606	0043531#0005524#0016887#1904288#0035800#0042802#0036435#0008289#0042288#0031593#0019904#0019903#0003723#0031625#0044389#1990381	1904949#0035578#0005737#0010494#0005829#0036513#0005783#0005789#0070062#0005576#1904813#0098978#0043231#0005811#0005654#0005634#0048471#0000502#0032991#0034774#0035861#0034098#1990730	0006919#0070842#0046034#0097352#0006914#1903843#0006974#0034605#0006281#0006302#0061857#0006888#0030968#0032510#0071712#0036503#0045184#0072389#0036297#0016236#0051228#0006734#0045879#2001171#0090263#1903007#0010918#1903862#0032436#0045732#1903006#0031334#0010498#0043161#0016567#0106300#1903715#0042981#1905634#0050807#0030970#0035617#0019985#0030433#0019079	P55072	0.0117065884365274	0.4411881938910359	0.0182480702564928
6U23	K	583.0	3.49	219972	9606	#	0031410#0030659#0005576#0045335	0140367#0042742#0050829#0050830	Q2M385	0.0124028992399114	0.3319589164689585	0.0285284596970611
5UKJ	A	1009.0	2.8	5290	9606	0052812#0016303#0046934#0035005#0005524#0043560#0016301#0030295#0106310#0004674	0005737#0005829#0014704#0030027#0048471#0005942#0005943#0005944#0005886	0030036#0060612#0001525#0043276#0086003#0060048#0071333#0071464#0043542#0097009#0007173#0071514#0006006#0038028#0048009#0001889#0030835#2000811#2000270#0010629#0016242#0043524#0006909#0014065#0046854#0036092#0016310#0030168#0044029#0010592#0033138#0051897#0048661#0032008#0043491#0110053#0043457#0040014#0055119#0014823#1903544#0071548#0043201#0014870#0035994#0031295#0050852#0038084#0001944	P42336	0.0108622433965741	0.4978629037859555	0.013138501865866
4OVU	A	1044.0	2.96	5290	9606	0052812#0016303#0046934#0035005#0005524#0043560#0016301#0030295#0106310#0004674	0005737#0005829#0014704#0030027#0048471#0005942#0005943#0005944#0005886	0030036#0060612#0001525#0043276#0086003#0060048#0071333#0071464#0043542#0097009#0007173#0071514#0006006#0038028#0048009#0001889#0030835#2000811#2000270#0010629#0016242#0043524#0006909#0014065#0046854#0036092#0016310#0030168#0044029#0010592#0033138#0051897#0048661#0032008#0043491#0110053#0043457#0040014#0055119#0014823#1903544#0071548#0043201#0014870#0035994#0031295#0050852#0038084#0001944	P42336	0.0108584460899748	0.4085350514339786	0.0269866903238209
7PVN	B	982.0	2.71	55236	9606	0005524#0019780#0016779#0004792#0004839	0005737#0005829	0021764#0060996#0021766#0007612#0007626#0032446#0016567#0006511	A0AVT1	0.0079535550119126	0.7601460916308994	0.0110700407352846
4GS8	B	954.0	2.99	3416	9606	0005524#0004175#0042802#0043559#0004222#0042277#0042803#0140036#0001618#0008270	0016323#0009986#0005737#0005829#0009897#0070062#0005615#0005739#0005634#0005782#0005777	0097242#0150094#0050435#0019885#0010815#0042447#1901143#1901142#0008286#0043171#0032092#0045732#0030163#0006508#0051603#1903715#0010992	P14735	0.0070249462746606	0.4624768080045515	0.0547444112487871
7YBU	F	670.0	2.2	#	#	#	#	#	P05165	0.0100026478743636	0.4625258894507817	0.0193454927164979
7OP0	A	972.0	2.57	#	9606	0008009#0004866#0005102	0070062#0005576#0005615#0005579#0005886	0007166#0006935#0006956#0006957#0006958#0019835#0007186#0001701#0006954#0010760#0045766#0032722#0050778#0010575	P01031	0.0018463171502529	0.6225295527773336	0.0562044536492789
6ERF	A	493.0	3.01	2547	9606	0051575#0005524#0016887#0008094#0030332#0003684#0003677#0003678#0003690#0044877#0003723#0097110#0042162#0000976	0000781#0005829#0070418#0005576#1904813#0043564#0016020#0070419#0000783#0005730#0005654#0005634#0032991#0032993#0034774#0005667	0002218#0071475#0071480#0071481#0006266#0097680#0006303#0045087#0045892#0045893#0045621#0045860#0045944#0000725#0048660#0000723	P12956	0.0023990947739755	0.5076933618147772	0.0795901497283129
5C18	D	722.0	3.3	#	9606	0043531#0005524#0016887#1904288#0035800#0042802#0036435#0008289#0042288#0031593#0019904#0019903#0003723#0031625#0140036#0044389#1990381	1904949#0035578#0005737#0010494#0005829#0036513#0005783#0005789#0070062#0005576#1904813#0098978#0043231#0005811#0005654#0005634#0048471#0000502#0032991#0034774#0035861#0034098#1990730	0006919#0070842#0046034#0097352#0006914#1903843#0034605#0006974#0006281#0006302#0061857#0006888#0030968#0032510#0071712#0036503#0045184#0072389#0036297#0016236#0051228#0006734#0120186#0045879#2001171#0090263#1903007#0010918#1903862#0032436#0045732#1903006#0031334#0010498#0043161#0016567#0106300#1903715#0042981#1905634#0050807#0030970#0035617#0019985#0030433#0019079	P55072	0.0110523223868223	0.1963863048091024	0.058394017848627
5T4B	A	728.0	1.76	1803	9606	0004177#0045499#0008239#0042802#0002020#0042803#0004252#0008236#0005102#0001618	0016324#0009986#0030139#0070062#0005576#0005925#0046581#0030027#0031258#0005765#0016020#0045121#0005886	0001662#0007155#0043542#0120116#0035641#0061025#0010716#0090024#0016486#0008284#0006508#0036343#0019065#0046813#0033632#0001666#0042110#0031295#0046718	P27487	0.0074459930920846	0.7995447597732908	0.0088364585901983
6TEZ	A	697.0	2.7	8985	9606	0005506#0031418#0046872#0050211#0033823#0008475#0036094	0062023#0005783#0005788#0005789#0070062#0005615#0005794#0005791#0005802	0070831#0030199#0032963#0001886#0048730#0046947#0001701#0060425#0021915#0017185#0008104#0006493#0042311	O60568	0.0044057673884473	0.7955805939278477	0.0231516400799582
7WV3	A	668.0	2.26	7098	9606	0003725#0042802#0038187#0038023#0004888	0005737#0005769#0036020#0005789#0010008#0031012#0005615#0000139#0005765#0016020#0005886	0007250#0071360#0035458#0071260#0071346#0098586#0071466#0042742#0051607#0009597#0097191#0006972#0007252#0090594#0045087#0007254#0008584#0001774#0097527#0045671#0045766#0043065#0032722#1900017#0010628#0043123#0050729#0032727#0032728#0032735#0032755#0032757#0046330#0060907#0051092#1901224#0045944#0032760#0032729#0034346#0002730#0043331#0043330#0007165#0034138#0002224#0034343	O15455	0.0157532761671275	0.7036108593240763	0.0
1J2E	B	729.0	2.6	1803	9606	0004177#0045499#0008239#0042802#0002020#0042803#0004252#0008236#0005102#0001618	0016324#0009986#0030139#0070062#0005576#0005925#0046581#0030027#0031258#0005765#0016020#0045121#0005886	0001662#0007155#0043542#0120116#0035641#0061025#0010716#0090024#0016486#0008284#0006508#0036343#0019065#0046813#0033632#0001666#0042110#0031295#0046718	P27487	0.0088872914002166	0.7887535781741364	0.0072992307962134
7LM2	A	935.0	2.79	5293	9606	0052812#0016303#0046934#0035005#0005524#0016301	0005737#0005829#0005942#0005943#0005886	0002250#0042113#0035754#0030183#0050853#0006955#0006954#0045087#0002551#0043303#0060374#0030101#0035747#0001779#0030593#0072672#0014065#0036092#0016310#0045766#0030335#0038089#0001819#0010595#0001938#1905278#0010628#0033031#0051897#0006468#0002679#0007165#0042110#0010818#0030217#0050852	O00329	0.015284820290481	0.4012807707933917	0.0160582219856566
7U6E	E	584.0	3.0	3643	9606	0001540#0005524#0038024#0005525#0042802#0043559#0005009#0043560#0031994#0031995#0005159#0043548#0019904#0004713#0044877#0051425#0005198	0030424#0005901#0032590#0010008#0009897#0070062#0005899#0005770#0005764#0016020#0032809#0005886#0043235	0032147#0032148#0030325#0097242#0005975#0071363#0032869#0097062#0008544#0031017#0007186#0042593#0003007#0008286#0007612#0008584#0030238#0007613#1990535#0038083#0018108#0030335#0008284#0048639#0045893#0046326#0045725#0045821#0033674#0043406#0043410#0051446#0045840#0045429#0014068#0051897#0001934#0043243#0002092#0060267#0046777#0006468#0031623#0006898#0006355#0045995#2000194#0007169#0150104#0046718	P06213	0.0158833092045217	0.4364307350350556	0.0110700407352846
7OR4	A	805.0	2.44	54878	9606	0004177#0008239#0008236	0005737#0005829	0006915#0006955#0043069#0006508	Q6V1X1	0.0142051072540124	0.595441713736012	0.0043792969344855
6XRM	A	828.0	2.88	5294	9606	0052812#0016303#0046934#0035005#0005524#0046875#0042802#0016301#0004672#0106310#0004674	0005737#0005829#0016020#0005943#0005944#0005886	0002250#0001525#0071320#0002407#0006897#0007186#0097284#0006955#0006954#0045087#0043303#0035747#0055118#2000270#0010897#0030593#0072672#0014065#0046854#0036092#0016310#0070527#0002675#0001819#0007204#0010595#0043406#0051897#0035022#0006468#0045765#1903169#0033628#0002679#0032252#0003376#0042110#0010818#0042098	P48736	0.0197733933708163	0.1537744772901385	0.0437952703033026
2JID	B	728.0	2.8	1803	9606	0004177#0045499#0008239#0042802#0002020#0042803#0004252#0008236#0005102#0001618	0016324#0009986#0030139#0070062#0005576#0005925#0046581#0030027#0031258#0005765#0016020#0045121#0005886	0001662#0007155#0043542#0120116#0035641#0061025#0010716#0090024#0016486#0008284#0006508#0036343#0019065#0046813#0033632#0001666#0042110#0031295#0046718	P27487	0.0080014965166781	0.7975606317936424	0.0066130905937114
3G0D	C	723.0	2.39	1803	9606	0004177#0045499#0008239#0042802#0002020#0042803#0004252#0008236#0005102#0001618	0016324#0009986#0030139#0070062#0005576#0005925#0046581#0030027#0031258#0005765#0016020#0045121#0005886	0001662#0007155#0043542#0120116#0035641#0061025#0010716#0090024#0016486#0008284#0006508#0036343#0019065#0046813#0033632#0001666#0042110#0031295#0046718	P27487	0.0097107133032787	0.7899330132806448	0.0051358048547096
4LTE	A	954.0	2.71	3416	9606	0005524#0004175#0042802#0043559#0004222#0042277#0042803#0140036#0001618#0008270	0016323#0009986#0005737#0005829#0009897#0070062#0005615#0005739#0005634#0005782#0005777	0097242#0150094#0050435#0019885#0010815#0042447#1901143#1901142#0008286#0043171#0032092#0045732#0030163#0006508#0051603#1903715#0010992	P14735	0.0078537887186814	0.4697423096433048	0.0321168830372178
6ICZ	C	894.0	3.0	6632	9606	0003723#1990446	0071013#0000243#0005829#0034709#0005654#0005634#0034715#0071011#0030532#0034719#0005681#0097526#0005685#0005689#0005686#0071007#0071005#0005687#0046540#0005682	0036261#0000398#0008380#0000245#0000387#1903241	P62314	0.008441534004381	0.3970016512475053	0.0482019055190958
6ICZ	c	82.0	3.0	6632	9606	0003723#1990446	0071013#0000243#0005829#0034709#0005654#0005634#0034715#0071011#0030532#0034719#0005681#0097526#0005685#0005689#0005686#0071007#0071005#0005687#0046540#0005682	0036261#0000398#0008380#0000245#0000387#1903241	P62314	0.008441534004381	0.3970016512475053	0.0482019055190958
3SWW	B	727.0	2.0	1803	9606	0004177#0045499#0008239#0042802#0002020#0042803#0004252#0008236#0005102#0001618	0016324#0009986#0030139#0070062#0005576#0005925#0046581#0030027#0031258#0005765#0016020#0045121#0005886	0001662#0007155#0043542#0120116#0035641#0061025#0010716#0090024#0016486#0008284#0006508#0036343#0019065#0046813#0033632#0001666#0042110#0031295#0046718	P27487	0.0080093604154623	0.788834516355482	0.0103244826675092
5DYH	B	677.0	2.68	7018	9606	0008199#0008198#0034986#1990459	0016324#0045178#0009925#0072562#0009986#0030669#0005905#0031410#0005769#0030139#0005788#0010008#0070062#0005576#0005615#1990712#0005770#0048471#0005886#0055037#0034774#0031982	0007015#0019731#0071281#0070371#0006879#0034755#0006826#0030316#0045780#2000147#0045893#0042327#0048260#0034756#0031647#0001895#0060395	P02787	0.0077361220387648	0.4320981844956871	0.0498085626203308
3W3G	A	752.0	2.3	51311	9606	0003677#0003725#0042802#0038187#0003723#0038023#0003727	0036020#0005789#0010008#0009897#0000139#0005886	0071260#0051607#0007249#0016064#0006954#0045087#0032695#0045089#0032727#0032728#0032731#0032755#0032757#0032729#0001932#0009615#0034158#0002224	Q9NR97	0.0140030591302641	0.3969619498256374	0.0197076730907748
2E1Q	C	1307.0	2.6	7498	9606	0051537#0071949#0050660#0070674#0070675#0005506#0043546#0042803#0004854#0004855	0005829#0005615#0005777#0016529	0006919#0006154#0000255#0043605#0006196#0046059#0006157#0006161#0006149#0046055#0046038#0006147#0009114#0006204#0006148#0016226#0007595#0045602#0001937#0010629#0051898#0001933#1900747#2001213#1900745#2000379#0009115	P47989	0.0088419301195401	0.3239983905544468	0.058394017848627
4ENZ	A	1029.0	2.6	1356	9606	0005507#0004322#0016491#0051087	0072562#0005788#0070062#0005576#0005615#0005765#0005886	0006825#0006879#0006826	P00450	0.0168803633421573	0.5501809732240217	0.0036496798094789
1R9M	C	727.0	2.1	1803	9606	0004177#0045499#0008239#0042802#0002020#0042803#0004252#0008236#0005102#0001618	0016324#0009986#0030139#0070062#0005576#0005925#0046581#0030027#0031258#0005765#0016020#0045121#0005886	0001662#0007155#0043542#0120116#0035641#0061025#0010716#0090024#0016486#0008284#0006508#0036343#0019065#0046813#0033632#0001666#0042110#0031295#0046718	P27487	0.0073928033210947	0.7984457453128053	0.0103244826675092
7A3G	A	827.0	2.8	54878	9606	0004177#0008239#0008236	0005737#0005829	0006915#0006955#0043069#0006508	Q6V1X1	0.0098988394659625	0.5156474101608043	0.0145985211566161
5IXC	A	684.0	2.65	283748	9606	0005509#0047498#0005544#0008970	0005829#0016020	0006631#0046475#0036148#0036149	Q86XP0	0.0169723115239475	0.4203418416053109	0.0118171139231386
2HHA	B	728.0	2.35	1803	9606	0004177#0045499#0008239#0042802#0002020#0042803#0004252#0008236#0005102#0001618	0016324#0009986#0030139#0070062#0005576#0005925#0046581#0030027#0031258#0005765#0016020#0045121#0005886	0001662#0007155#0043542#0120116#0035641#0061025#0010716#0090024#0016486#0008284#0006508#0036343#0019065#0046813#0033632#0001666#0042110#0031295#0046718	P27487	0.0066037092905933	0.7936507490163187	0.0193454927164979
6BYZ	B	958.0	2.96	3416	9606	0005524#0004175#0042802#0043559#0004222#0042277#0042803#0140036#0001618#0008270	0016323#0009986#0005737#0005829#0009897#0070062#0005615#0005739#0005634#0005782#0005777	0097242#0150094#0050435#0019885#0010815#0042447#1901143#1901142#0008286#0043171#0032092#0045732#0030163#0006508#0051603#1903715#0010992	P14735	0.0077109635080688	0.4585841627697036	0.0430653698396612
6EOO	A	820.0	2.5	54878	9606	0004177#0008239#0008236	0005737#0005829	0006915#0006955#0043069#0006508	Q6V1X1	0.0089869050458404	0.5397492865846761	0.0155670635003994
7K1N	B	490.0	3.9	2547	9606	0051575#0005524#0016887#0008094#0030332#0003684#0003677#0003678#0003690#0044877#0003723#0097110#0042162#0000976	0000781#0005829#0070418#0005576#1904813#0043564#0016020#0070419#0000783#0005730#0005654#0005634#0032991#0032993#0034774#0005667	0002218#0071475#0071480#0071481#0006266#0097680#0006303#0045087#0045892#0045893#0045621#0045860#0045944#0000725#0048660#0000723	P12956	0.0150722759994815	0.6460476686436923	0.002194902533056
7LMZ	E	743.0	3.06	#	9606	0043531#0005524#0016887#1904288#0035800#0042802#0036435#0008289#0042288#0031593#0019904#0019903#0003723#0031625#0140036#0044389#1990381	1904949#0035578#0005737#0010494#0005829#0036513#0005783#0005789#0070062#0005576#1904813#0098978#0043231#0005811#0005654#0005634#0048471#0000502#0032991#0034774#0035861#0034098#1990730	0006919#0070842#0046034#0097352#0006914#1903843#0034605#0006974#0006281#0006302#0061857#0006888#0030968#0032510#0071712#0036503#0045184#0072389#0036297#0016236#0051228#0006734#0120186#0045879#2001171#0090263#1903007#0010918#1903862#0032436#0045732#1903006#0031334#0010498#0043161#0016567#0106300#1903715#0042981#1905634#0050807#0030970#0035617#0019985#0030433#0019079	P55072	0.0115939145848702	0.7567596349573559	0.0051094444648316
7AAV	R	44.0	4.2	51503	9606	0003723	0071013#0005739#0016607#0005654#0005634#0000974#0005681#0071007	0045292#0000398	Q9P013	0.0165371083782546	0.2499812182982103	0.0248176303394369
3CDZ	A	630.0	3.98	2157	9606	0005507#0016491	0030134#0005788#0033116#0005576#0005615#0005796#0005886#0031093#0032991#1905370	0006953#0007596#0007597#0006508#0031638	P00451	0.0438801103211926	0.3702459179905237	0.0072992307962134
6U23	G	583.0	3.49	219972	9606	#	0031410#0030659#0005576#0045335	0140367#0042742#0050829#0050830	Q2M385	0.0162238549491865	0.3218430217090138	0.0223883978326699
5O9Z	b	73.0	4.5	6636	9606	0003723	0071013#0005829#0034709#0005654#0005634#0034715#0030532#0034719#0005681#0005685#0005689#0005686#0071007#0071005#0005687#0046540#0005682#0005683	0036261#0000398#0008380#0000387#1903241	P62306	0.0126888739624517	0.3905710317557844	0.0254491879579255
2OPH	B	728.0	2.4	1803	9606	0004177#0045499#0008239#0042802#0002020#0042803#0004252#0008236#0005102#0001618	0016324#0009986#0030139#0070062#0005576#0005925#0046581#0030027#0031258#0005765#0016020#0045121#0005886	0001662#0007155#0043542#0120116#0035641#0061025#0010716#0090024#0016486#0008284#0006508#0036343#0019065#0046813#0033632#0001666#0042110#0031295#0046718	P27487	0.0089068530528551	0.7888617335152227	0.0073530278154354
6MQ3	A	959.0	3.57	3416	9606	0005524#0004175#0042802#0043559#0004222#0042277#0042803#0140036#0001618#0008270	0016323#0009986#0005737#0005829#0009897#0070062#0005615#0005739#0005634#0005782#0005777	0097242#0150094#0050435#0019885#0010815#0042447#1901143#1901142#0008286#0043171#0032092#0045732#0030163#0006508#0051603#1903715#0010992	P14735	0.0067805235689872	0.4624867414399678	0.0627735967823235
7AUA	A	686.0	2.93	2137	9606	0001888#0016757#0000287#0016500	0005783#0005789#0005794#0005634#0005886	0015012#1900016#0050728#0106015#0045617#0030307#2000972#0014068#0006486	O43909	0.0074483941569596	0.4109266789134524	0.0678101173054155
4PF7	B	959.0	2.33	3416	9606	0005524#0004175#0042802#0043559#0004222#0042277#0042803#0140036#0001618#0008270	0016323#0009986#0005737#0005829#0009897#0070062#0005615#0005739#0005634#0005782#0005777	0097242#0150094#0050435#0019885#0010815#0042447#1901143#1901142#0008286#0043171#0032092#0045732#0030163#0006508#0051603#1903715#0010992	P14735	0.0073882589002932	0.4304315894869007	0.0627735967823235
5ISM	B	728.0	2.0	1803	9606	0004177#0045499#0008239#0042802#0002020#0042803#0004252#0008236#0005102#0001618	0016324#0009986#0030139#0070062#0005576#0005925#0046581#0030027#0031258#0005765#0016020#0045121#0005886	0001662#0007155#0043542#0120116#0035641#0061025#0010716#0090024#0016486#0008284#0006508#0036343#0019065#0046813#0033632#0001666#0042110#0031295#0046718	P27487	0.0068459748472552	0.7960632071194143	0.0155670635003994
6EOT	D	832.0	3.5	54878	9606	0004177#0008239#0008236	0005737#0005829	0006915#0006955#0043069#0006508	Q6V1X1	0.0111388315768706	0.6192759308691869	0.0080290976816657
5J6S	A	910.0	2.8	64167	9606	0004177#0004175#0070006#0008237#0042277#0008270	0005737#0005788#0005789	0002250#0019885#0002474#0043171#0006508#0008217	Q6P179	0.0110360092715259	0.5265271263841084	0.0124087975246982
4GSC	A	958.0	2.81	3416	9606	0005524#0004175#0042802#0043559#0004222#0042277#0042803#0140036#0001618#0008270	0016323#0009986#0005737#0005829#0009897#0070062#0005615#0005739#0005634#0005782#0005777	0097242#0150094#0050435#0019885#0010815#0042447#1901143#1901142#0008286#0043171#0032092#0045732#0030163#0006508#0051603#1903715#0010992	P14735	0.0071439588962564	0.4641218168470016	0.0562044536492789
6AS7	A	870.0	2.95	5422	9606	0003682#0003677#0003688#0003887#0000166#0019901#0003697#0008270	0005658#0005829#0005635#0016363#0005730#0005654#0005634	0006281#0006260#0006270#0006269#0006271#0000731#0006303#0006273#0006272#1902975#0032479	P09884	0.0064291882048948	0.424078689520943	0.0992701436974832
6V9U	B	735.0	2.65	51311	9606	0003677#0003725#0042802#0038187#0003723#0038023#0003727	0036020#0005789#0010008#0009897#0000139#0005886	0071260#0051607#0007249#0016064#0006954#0045087#0032695#0045089#0032727#0032728#0032731#0032755#0032757#0032729#0001932#0009615#0034158#0002224	Q9NR97	0.0263157174681916	0.3441755856946575	0.0102189826802625
6MDZ	B	796.0	3.4	#	9606	0001046#0003725#0090624#0070551#0046872#0035198#0035925#0098808#0000340#0003723#0004521#0000993#0003727#0035197#0003743	0005737#0036464#0005829#0030425#0070062#0016020#0005845#0005654#0005634#0000932#0005844#1990904#0016442#0070578	0010586#0035196#0035278#0035279#0035194#0042985#0045947#0045766#1900153#0060213#0045944#0045727#1901165#0009791#0031054#0070922#0010501#0031047#0030422#0090625#0006412	Q9UKV8	0.006953523186949	0.4097618165704417	0.0905106578984824
5WOB	f	18.0	3.95	3416	9606	0005524#0004175#0042802#0043559#0004222#0042277#0042803#0140036#0001618#0008270	0016323#0009986#0005737#0005829#0009897#0070062#0005615#0005739#0005634#0005782#0005777	0097242#0150094#0050435#0019885#0010815#0042447#1901143#1901142#0008286#0043171#0032092#0045732#0030163#0006508#0051603#1903715#0010992	P14735	0.0102009224996877	0.3983813940350487	0.0364964556675917
5WEA	A	764.0	3.12	#	9606	0001046#0003725#0090624#0070551#0046872#0035198#0035925#0098808#0000340#0003723#0004521#0000993#0003727#0035197#0003743	0005737#0036464#0005829#0030425#0070062#0016020#0005845#0005654#0005634#0000932#0005844#1990904#0016442#0070578	0010586#0035196#0035278#0035279#0035194#0042985#0045947#0045766#1900153#0060213#0045944#0045727#1901165#0009791#0031054#0070922#0010501#0031047#0030422#0090625#0006412	Q9UKV8	0.0157440622682156	0.1816294270784352	0.0430653698396612
6BF7	B	940.0	6.5	3416	9606	0005524#0004175#0042802#0043559#0004222#0042277#0042803#0140036#0001618#0008270	0016323#0009986#0005737#0005829#0009897#0070062#0005615#0005739#0005634#0005782#0005777	0097242#0150094#0050435#0019885#0010815#0042447#1901143#1901142#0008286#0043171#0032092#0045732#0030163#0006508#0051603#1903715#0010992	P14735	0.0143080704814496	0.3963623913831006	0.0204377723355742
5WOB	a	20.0	3.95	3416	9606	0005524#0004175#0042802#0043559#0004222#0042277#0042803#0140036#0001618#0008270	0016323#0009986#0005737#0005829#0009897#0070062#0005615#0005739#0005634#0005782#0005777	0097242#0150094#0050435#0019885#0010815#0042447#1901143#1901142#0008286#0043171#0032092#0045732#0030163#0006508#0051603#1903715#0010992	P14735	0.0073170150597249	0.4631362774614954	0.0518248614636667
5DXU	A	922.0	2.64	5293	9606	0052812#0016303#0046934#0035005#0005524#0016301	0005737#0005829#0005942#0005943#0005886	0002250#0042113#0035754#0030183#0050853#0006955#0006954#0045087#0002551#0043303#0060374#0030101#0035747#0001779#0030593#0072672#0014065#0036092#0016310#0045766#0030335#0038089#0001819#0010595#0001938#1905278#0010628#0033031#0051897#0006468#0002679#0007165#0042110#0010818#0030217#0050852	O00329	0.0136058842722302	0.4392472441466591	0.0160582219856566
2QOE	B	728.0	2.3	1803	9606	0004177#0045499#0008239#0042802#0002020#0042803#0004252#0008236#0005102#0001618	0016324#0009986#0030139#0070062#0005576#0005925#0046581#0030027#0031258#0005765#0016020#0045121#0005886	0001662#0007155#0043542#0120116#0035641#0061025#0010716#0090024#0016486#0008284#0006508#0036343#0019065#0046813#0033632#0001666#0042110#0031295#0046718	P27487	0.00663381591692	0.7949632858315213	0.0185875182467154
7AYQ	A	808.0	2.45	54878	9606	0004177#0008239#0008236	0005737#0005829	0006915#0006955#0043069#0006508	Q6V1X1	0.0165219760266904	0.5583014228919423	0.0036630800678474
4E36	A	869.0	3.22	64167	9606	0004177#0004175#0070006#0008237#0042277#0008270	0005737#0005788#0005789	0002250#0019885#0002474#0043171#0006508#0008217	Q6P179	0.0092539618964356	0.4299069143876856	0.0347433877716041
3HGZ	A	958.0	2.91	3416	9606	0005524#0004175#0042802#0043559#0004222#0042277#0042803#0140036#0001618#0008270	0016323#0009986#0005737#0005829#0009897#0070062#0005615#0005739#0005634#0005782#0005777	0097242#0150094#0050435#0019885#0010815#0042447#1901143#1901142#0008286#0043171#0032092#0045732#0030163#0006508#0051603#1903715#0010992	P14735	0.0072548159404083	0.4680822977883175	0.0518248614636667
3EH1	A	737.0	1.8	10427	9606	0000149#0008270	0030127#0005829#0070971#0005789#0012507	0035909#0060088#0021747#0090110#0060982#0006888#0006886#0060463#0001843#0003151#0061156#1901301#0090178	O95487	0.0018124169365006	0.7554429741570876	0.0522276825687215
6EDS	A	959.0	3.18	3416	9606	0005524#0004175#0042802#0043559#0004222#0042277#0042803#0140036#0001618#0008270	0016323#0009986#0005737#0005829#0009897#0070062#0005615#0005739#0005634#0005782#0005777	0097242#0150094#0050435#0019885#0010815#0042447#1901143#1901142#0008286#0043171#0032092#0045732#0030163#0006508#0051603#1903715#0010992	P14735	0.007743299116726	0.4653519275634008	0.0416056097301684
3OFI	A	954.0	2.35	3416	9606	0005524#0004175#0042802#0043559#0004222#0042277#0042803#0140036#0001618#0008270	0016323#0009986#0005737#0005829#0009897#0070062#0005615#0005739#0005634#0005782#0005777	0097242#0150094#0050435#0019885#0010815#0042447#1901143#1901142#0008286#0043171#0032092#0045732#0030163#0006508#0051603#1903715#0010992	P14735	0.0067979017157313	0.4756271842353148	0.0598540584701086
5WOB	A	941.0	3.95	3416	9606	0005524#0004175#0042802#0043559#0004222#0042277#0042803#0140036#0001618#0008270	0016323#0009986#0005737#0005829#0009897#0070062#0005615#0005739#0005634#0005782#0005777	0097242#0150094#0050435#0019885#0010815#0042447#1901143#1901142#0008286#0043171#0032092#0045732#0030163#0006508#0051603#1903715#0010992	P14735	0.0072610247626244	0.4631456780915927	0.0562044536492789
2BUB	A	728.0	2.66	1803	9606	0004177#0045499#0008239#0042802#0002020#0042803#0004252#0008236#0005102#0001618	0016324#0009986#0030139#0070062#0005576#0005925#0046581#0030027#0031258#0005765#0016020#0045121#0005886	0001662#0007155#0043542#0120116#0035641#0061025#0010716#0090024#0016486#0008284#0006508#0036343#0019065#0046813#0033632#0001666#0042110#0031295#0046718	P27487	0.008738570756881	0.7970035543614093	0.0058736968826307
6B1O	B	728.0	1.91	1803	9606	0004177#0045499#0008239#0042802#0002020#0042803#0004252#0008236#0005102#0001618	0016324#0009986#0030139#0070062#0005576#0005925#0046581#0030027#0031258#0005765#0016020#0045121#0005886	0001662#0007155#0043542#0120116#0035641#0061025#0010716#0090024#0016486#0008284#0006508#0036343#0019065#0046813#0033632#0001666#0042110#0031295#0046718	P27487	0.0072497218682398	0.7915838842922303	0.0178305927380209
2BUB	B	728.0	2.66	1803	9606	0004177#0045499#0008239#0042802#0002020#0042803#0004252#0008236#0005102#0001618	0016324#0009986#0030139#0070062#0005576#0005925#0046581#0030027#0031258#0005765#0016020#0045121#0005886	0001662#0007155#0043542#0120116#0035641#0061025#0010716#0090024#0016486#0008284#0006508#0036343#0019065#0046813#0033632#0001666#0042110#0031295#0046718	P27487	0.0087417336485372	0.7919964169934226	0.0080290976816657
8FCN	B	721.0	2.95	#	9606	0043531#0005524#0016887#1904288#0035800#0042802#0036435#0008289#0042288#0031593#0019904#0019903#0003723#0031625#0044389#1990381	1904949#0035578#0005737#0010494#0005829#0036513#0005783#0005789#0070062#0005576#1904813#0098978#0043231#0005811#0005654#0005634#0048471#0000502#0032991#0034774#0035861#0034098#1990730	0006919#0070842#0046034#0097352#0006914#1903843#0006974#0034605#0006281#0006302#0061857#0006888#0030968#0032510#0071712#0036503#0045184#0072389#0036297#0016236#0051228#0006734#0045879#2001171#0090263#1903007#0010918#1903862#0032436#0045732#1903006#0031334#0010498#0043161#0016567#0106300#1903715#0042981#1905634#0050807#0030970#0035617#0019985#0030433#0019079	P55072	0.0098140698854918	0.1598117919635663	0.1240879206199325
7MDO	B	531.0	4.12	#	9606	0043531#0005524#0016887#1904288#0035800#0042802#0036435#0008289#0042288#0031593#0019904#0019903#0003723#0031625#0140036#0044389#1990381	1904949#0035578#0005737#0010494#0005829#0036513#0005783#0005789#0070062#0005576#1904813#0098978#0043231#0005811#0005654#0005634#0048471#0000502#0032991#0034774#0035861#0034098#1990730	0006919#0070842#0046034#0097352#0006914#1903843#0034605#0006974#0006281#0006302#0061857#0006888#0030968#0032510#0071712#0036503#0045184#0072389#0036297#0016236#0051228#0006734#0120186#0045879#2001171#0090263#1903007#0010918#1903862#0032436#0045732#1903006#0031334#0010498#0043161#0016567#0106300#1903715#0042981#1905634#0050807#0030970#0035617#0019985#0030433#0019079	P55072	0.0268333973398691	0.5116053339204749	0.0
3KRW	A	618.0	2.9	156	9606	0031694#0005524#0047696#0031755#0001664#0004703#0004672	0005929#0005737#0005829#0016020#0005886#0098794#0098793	0060048#0002029#0007213#0007186#0007507#1901081#0045988#0003108#0018105#0018107#0033605#0006468#0031623#0002026#0007217#0046718#0019079	P25098	0.0150581935059202	0.3307316322006382	0.0262171618622435
2G5P	B	726.0	2.4	1803	9606	0004177#0045499#0008239#0042802#0002020#0042803#0004252#0008236#0005102#0001618	0016324#0009986#0030139#0070062#0005576#0005925#0046581#0030027#0031258#0005765#0016020#0045121#0005886	0001662#0007155#0043542#0120116#0035641#0061025#0010716#0090024#0016486#0008284#0006508#0036343#0019065#0046813#0033632#0001666#0042110#0031295#0046718	P27487	0.0075555962932493	0.7974486351719055	0.01094855486171
4ANV	A	848.0	2.13	5294	9606	0052812#0016303#0046934#0035005#0005524#0046875#0042802#0016301#0004672#0106310#0004674	0005737#0005829#0016020#0005943#0005944#0005886	0002250#0001525#0071320#0002407#0006897#0007186#0097284#0006955#0006954#0045087#0043303#0035747#0055118#2000270#0010897#0030593#0072672#0014065#0046854#0036092#0016310#0070527#0002675#0001819#0007204#0010595#0043406#0051897#0035022#0006468#0045765#1903169#0033628#0002679#0032252#0003376#0042110#0010818#0042098	P48736	0.02032086220516	0.1678087370221602	0.0394160818999413
4JH0	B	728.0	2.35	1803	9606	0004177#0045499#0008239#0042802#0002020#0042803#0004252#0008236#0005102#0001618	0016324#0009986#0030139#0070062#0005576#0005925#0046581#0030027#0031258#0005765#0016020#0045121#0005886	0001662#0007155#0043542#0120116#0035641#0061025#0010716#0090024#0016486#0008284#0006508#0036343#0019065#0046813#0033632#0001666#0042110#0031295#0046718	P27487	0.0074334179501701	0.7862756560352295	0.0185875182467154
3G0B	C	726.0	2.25	1803	9606	0004177#0045499#0008239#0042802#0002020#0042803#0004252#0008236#0005102#0001618	0016324#0009986#0030139#0070062#0005576#0005925#0046581#0030027#0031258#0005765#0016020#0045121#0005886	0001662#0007155#0043542#0120116#0035641#0061025#0010716#0090024#0016486#0008284#0006508#0036343#0019065#0046813#0033632#0001666#0042110#0031295#0046718	P27487	0.00693842236966	0.8053663357783257	0.0133138831004895
6KYV	L	672.0	3.0	23586	9606	0005524#0016887#0003690#0003725#0005525#0042802#0038187#0003724#0003727#0031625#0008270	0015629#0005923#0005737#0005829#1990904#0032587	0140374#0071360#0002753#0051607#0009597#0010467#0045087#0002230#0051091#0010628#0032725#0032727#0032728#0032755#0032757#0002735#0060760#0045944#0032760#0030334#0034344#0043330#0009615#0039529	O95786	0.0132061260490816	0.6575467963292977	0.0051358048547096
3ML9	A	847.0	2.55	5294	9606	0052812#0016303#0046934#0035005#0005524#0046875#0042802#0016301#0004672#0106310#0004674	0005737#0005829#0016020#0005943#0005944#0005886	0002250#0001525#0071320#0002407#0006897#0007186#0097284#0006955#0006954#0045087#0043303#0035747#0055118#2000270#0010897#0030593#0072672#0014065#0046854#0036092#0016310#0070527#0002675#0001819#0007204#0010595#0043406#0051897#0035022#0006468#0045765#1903169#0033628#0002679#0032252#0003376#0042110#0010818#0042098	P48736	0.025325860813599	0.1723237320755838	0.0255474760956377
5T8F	A	921.0	2.91	5293	9606	0052812#0016303#0046934#0035005#0005524#0016301	0005737#0005829#0005942#0005943#0005886	0002250#0042113#0035754#0030183#0050853#0006955#0006954#0045087#0002551#0043303#0060374#0030101#0035747#0001779#0030593#0072672#0014065#0036092#0016310#0045766#0030335#0038089#0001819#0010595#0001938#1905278#0010628#0033031#0051897#0006468#0002679#0007165#0042110#0010818#0030217#0050852	O00329	0.0156772403441769	0.4505286099676088	0.0124087975246982
4FXK	B	697.0	3.6	721	#	#	#	#	P0C0L4	0.0079351889349951	0.3413407249139158	0.0751822857042021
7MLK	A	888.0	2.91	5290	9606	0052812#0016303#0046934#0035005#0005524#0043560#0016301#0030295#0106310#0004674	0005737#0005829#0014704#0030027#0048471#0005942#0005943#0005944#0005886	0030036#0060612#0001525#0043276#0086003#0060048#0071333#0071464#0043542#0097009#0007173#0071514#0006006#0038028#0048009#0001889#0030835#2000811#2000270#0010629#0016242#0043524#0006909#0014065#0046854#0036092#0016310#0030168#0044029#0010592#0033138#0051897#0048661#0032008#0043491#0110053#0043457#0040014#0055119#0014823#1903544#0071548#0043201#0014870#0035994#0031295#0050852#0038084#0001944	P42336	0.0189659135579712	0.1188448236224258	0.0620435921263067
5ISM	A	728.0	2.0	1803	9606	0004177#0045499#0008239#0042802#0002020#0042803#0004252#0008236#0005102#0001618	0016324#0009986#0030139#0070062#0005576#0005925#0046581#0030027#0031258#0005765#0016020#0045121#0005886	0001662#0007155#0043542#0120116#0035641#0061025#0010716#0090024#0016486#0008284#0006508#0036343#0019065#0046813#0033632#0001666#0042110#0031295#0046718	P27487	0.0070345494469474	0.7905139122674913	0.0208645945567758
4JBS	A	869.0	2.79	64167	9606	0004177#0004175#0070006#0008237#0042277#0008270	0005737#0005788#0005789	0002250#0019885#0002474#0043171#0006508#0008217	Q6P179	0.0104564124686836	0.4083400634947715	0.0370931750792566
2YPU	A	956.0	2.8	3416	9606	0005524#0004175#0042802#0043559#0004222#0042277#0042803#0140036#0001618#0008270	0016323#0009986#0005737#0005829#0009897#0070062#0005615#0005739#0005634#0005782#0005777	0097242#0150094#0050435#0019885#0010815#0042447#1901143#1901142#0008286#0043171#0032092#0045732#0030163#0006508#0051603#1903715#0010992	P14735	0.007910842566144	0.4670941082796775	0.040145908618359
7BW8	A	551.0	3.8	3643	9606	0001540#0005524#0038024#0005525#0042802#0043559#0005009#0043560#0031994#0031995#0005159#0043548#0019904#0004713#0044877#0051425#0005198	0030424#0005901#0032590#0010008#0009897#0070062#0005899#0005770#0005764#0016020#0032809#0005886#0043235	0032147#0032148#0030325#0097242#0005975#0071363#0032869#0097062#0008544#0031017#0007186#0042593#0003007#0008286#0007612#0008584#0030238#0007613#1990535#0038083#0018108#0030335#0008284#0048639#0045893#0046326#0045725#0045821#0033674#0043406#0043410#0051446#0045840#0045429#0014068#0051897#0001934#0043243#0002092#0060267#0046777#0006468#0031623#0006898#0006355#0045995#2000194#0007169#0150104#0046718	P06213	0.0258592031136492	0.4698068891917514	0.0036496798094789
6OCO	A	930.0	2.58	5293	9606	0052812#0016303#0046934#0035005#0005524#0016301	0005737#0005829#0005942#0005943#0005886	0002250#0042113#0035754#0030183#0050853#0006955#0006954#0045087#0002551#0043303#0060374#0030101#0035747#0001779#0030593#0072672#0014065#0036092#0016310#0045766#0030335#0038089#0001819#0010595#0001938#1905278#0010628#0033031#0051897#0006468#0002679#0007165#0042110#0010818#0030217#0050852	O00329	0.0180939579912431	0.4433394777590759	0.01094855486171
3C45	A	728.0	2.05	1803	9606	0004177#0045499#0008239#0042802#0002020#0042803#0004252#0008236#0005102#0001618	0016324#0009986#0030139#0070062#0005576#0005925#0046581#0030027#0031258#0005765#0016020#0045121#0005886	0001662#0007155#0043542#0120116#0035641#0061025#0010716#0090024#0016486#0008284#0006508#0036343#0019065#0046813#0033632#0001666#0042110#0031295#0046718	P27487	0.0069203891144849	0.7949087663162363	0.0182480702564928
6TE3	A	686.0	2.3	8985	9606	0005506#0031418#0046872#0050211#0033823#0008475#0036094	0062023#0005783#0005788#0005789#0070062#0005615#0005794#0005791#0005802	0070831#0030199#0032963#0001886#0048730#0046947#0001701#0060425#0021915#0017185#0008104#0006493#0042311	O60568	0.0068553820283641	0.7967189944966225	0.0178305927380209
7K1D	A	957.0	3.0	3416	9606	0005524#0004175#0042802#0043559#0004222#0042277#0042803#0140036#0001618#0008270	0016323#0009986#0005737#0005829#0009897#0070062#0005615#0005739#0005634#0005782#0005777	0097242#0150094#0050435#0019885#0010815#0042447#1901143#1901142#0008286#0043171#0032092#0045732#0030163#0006508#0051603#1903715#0010992	P14735	0.006732519119839	0.4672168102905145	0.067152979131726
3QZ2	B	952.0	3.2	3416	9606	0005524#0004175#0042802#0043559#0004222#0042277#0042803#0140036#0001618#0008270	0016323#0009986#0005737#0005829#0009897#0070062#0005615#0005739#0005634#0005782#0005777	0097242#0150094#0050435#0019885#0010815#0042447#1901143#1901142#0008286#0043171#0032092#0045732#0030163#0006508#0051603#1903715#0010992	P14735	0.0082010997451082	0.4502180214182999	0.0430653698396612
8FCO	F	721.0	3.31	#	9606	0043531#0005524#0016887#1904288#0035800#0042802#0036435#0008289#0042288#0031593#0019904#0019903#0003723#0031625#0044389#1990381	1904949#0035578#0005737#0010494#0005829#0036513#0005783#0005789#0070062#0005576#1904813#0098978#0043231#0005811#0005654#0005634#0048471#0000502#0032991#0034774#0035861#0034098#1990730	0006919#0070842#0046034#0097352#0006914#1903843#0006974#0034605#0006281#0006302#0061857#0006888#0030968#0032510#0071712#0036503#0045184#0072389#0036297#0016236#0051228#0006734#0045879#2001171#0090263#1903007#0010918#1903862#0032436#0045732#1903006#0031334#0010498#0043161#0016567#0106300#1903715#0042981#1905634#0050807#0030970#0035617#0019985#0030433#0019079	P55072	0.0134881274488107	0.1490070733722817	0.0854012245476465
3HAB	B	728.0	2.1	1803	9606	0004177#0045499#0008239#0042802#0002020#0042803#0004252#0008236#0005102#0001618	0016324#0009986#0030139#0070062#0005576#0005925#0046581#0030027#0031258#0005765#0016020#0045121#0005886	0001662#0007155#0043542#0120116#0035641#0061025#0010716#0090024#0016486#0008284#0006508#0036343#0019065#0046813#0033632#0001666#0042110#0031295#0046718	P27487	0.0069712956317766	0.7927276333785851	0.020104517651075
7JIS	A	925.0	2.42	5293	9606	0052812#0016303#0046934#0035005#0005524#0016301	0005737#0005829#0005942#0005943#0005886	0002250#0042113#0035754#0030183#0050853#0006955#0006954#0045087#0002551#0043303#0060374#0030101#0035747#0001779#0030593#0072672#0014065#0036092#0016310#0045766#0030335#0038089#0001819#0010595#0001938#1905278#0010628#0033031#0051897#0006468#0002679#0007165#0042110#0010818#0030217#0050852	O00329	0.0140218674660114	0.4156049496387997	0.0204377723355742
2P8S	B	728.0	2.2	1803	9606	0004177#0045499#0008239#0042802#0002020#0042803#0004252#0008236#0005102#0001618	0016324#0009986#0030139#0070062#0005576#0005925#0046581#0030027#0031258#0005765#0016020#0045121#0005886	0001662#0007155#0043542#0120116#0035641#0061025#0010716#0090024#0016486#0008284#0006508#0036343#0019065#0046813#0033632#0001666#0042110#0031295#0046718	P27487	0.0065013457066295	0.7969577661951666	0.020104517651075
6MFR	B	795.0	3.6	#	9606	0001046#0003725#0090624#0070551#0046872#0035198#0035925#0098808#0000340#0003723#0004521#0000993#0003727#0035197#0003743	0005737#0036464#0005829#0030425#0070062#0016020#0005845#0005654#0005634#0000932#0005844#1990904#0016442#0070578	0010586#0035196#0035278#0035279#0035194#0042985#0045947#0045766#1900153#0060213#0045944#0045727#1901165#0009791#0031054#0070922#0010501#0031047#0030422#0090625#0006412	Q9UKV8	0.0077585029861974	0.4218233424778504	0.0620435921263067
7WUB	E	576.0	3.0	#	#	#	#	#	P55072	0.0248436985237474	0.4949552641512723	0.0029282444105804
3KRX	A	618.0	3.1	156	9606	0031694#0005524#0047696#0031755#0001664#0004703#0004672	0005929#0005737#0005829#0016020#0005886#0098794#0098793	0060048#0002029#0007213#0007186#0007507#1901081#0045988#0003108#0018105#0018107#0033605#0006468#0031623#0002026#0007217#0046718#0019079	P25098	0.0136887458052647	0.3224672960653355	0.0355252350918542
5HE1	A	618.0	3.15	156	9606	0031694#0005524#0047696#0031755#0001664#0004703#0004672	0005929#0005737#0005829#0016020#0005886#0098794#0098793	0060048#0002029#0007213#0007186#0007507#1901081#0045988#0003108#0018105#0018107#0033605#0006468#0031623#0002026#0007217#0046718#0019079	P25098	0.0143765238321313	0.3117438488332669	0.0331824489470444
7AD6	B	646.0	2.75	727	9606	0008009#0004866#0005102	0070062#0005576#0005615#0005579	0007166#0006935#0006956#0006957#0006958#0007186#0006954#0031640#0010760#0032722#0050778#0010575	P01031	0.0353583310389307	0.2479804785821529	0.0138687321491499
5VM9	C	785.0	3.28	192669	9606	0003725#0090624#0046872#0035198#0003723#0004521#0003727	0000794#0005737#0036464#0005829#0016020#0005654#0000932#0016442#0070578	0035196#0035278#0006402#0010628#1901224#0031054#0072091#0070922#0010501	Q9H9G7	0.0134322548393383	0.1529850433810552	0.0838610257695162
3O9V	C	727.0	2.75	1803	9606	0004177#0045499#0008239#0042802#0002020#0042803#0004252#0008236#0005102#0001618	0016324#0009986#0030139#0070062#0005576#0005925#0046581#0030027#0031258#0005765#0016020#0045121#0005886	0001662#0007155#0043542#0120116#0035641#0061025#0010716#0090024#0016486#0008284#0006508#0036343#0019065#0046813#0033632#0001666#0042110#0031295#0046718	P27487	0.008308133062997	0.7903657951094336	0.0110700407352846
7MYO	A	992.0	2.92	5290	9606	0052812#0016303#0046934#0035005#0005524#0043560#0016301#0030295#0106310#0004674	0005737#0005829#0014704#0030027#0048471#0005942#0005943#0005944#0005886	0030036#0060612#0001525#0043276#0086003#0060048#0071333#0071464#0043542#0097009#0007173#0071514#0006006#0038028#0048009#0001889#0030835#2000811#2000270#0010629#0016242#0043524#0006909#0014065#0046854#0036092#0016310#0030168#0044029#0010592#0033138#0051897#0048661#0032008#0043491#0110053#0043457#0040014#0055119#0014823#1903544#0071548#0043201#0014870#0035994#0031295#0050852#0038084#0001944	P42336	0.0108796985438074	0.2716557671983944	0.058394017848627
3HAB	A	728.0	2.1	1803	9606	0004177#0045499#0008239#0042802#0002020#0042803#0004252#0008236#0005102#0001618	0016324#0009986#0030139#0070062#0005576#0005925#0046581#0030027#0031258#0005765#0016020#0045121#0005886	0001662#0007155#0043542#0120116#0035641#0061025#0010716#0090024#0016486#0008284#0006508#0036343#0019065#0046813#0033632#0001666#0042110#0031295#0046718	P27487	0.0070070169338978	0.7978343732258789	0.0163203672213534
5F98	G	647.0	3.28	23586	9606	0005524#0016887#0003690#0003725#0005525#0042802#0038187#0003724#0003727#0031625#0008270	0015629#0005923#0005737#0005829#1990904#0032587	0140374#0071360#0002753#0051607#0009597#0010467#0045087#0002230#0051091#0010628#0032725#0032727#0032728#0032755#0032757#0002735#0060760#0045944#0032760#0030334#0034344#0043330#0009615#0039529	O95786	0.0139212518842051	0.56511903574855	0.0073530278154354
8G1U	M	609.0	2.83	#	#	#	#	#	O14744	0.0008055481969474	0.5598649290873433	0.1066236145665033
3CST	A	836.0	3.2	5294	9606	0052812#0016303#0046934#0035005#0005524#0046875#0042802#0016301#0004672#0106310#0004674	0005737#0005829#0016020#0005943#0005944#0005886	0002250#0001525#0071320#0002407#0006897#0007186#0097284#0006955#0006954#0045087#0043303#0035747#0055118#2000270#0010897#0030593#0072672#0014065#0046854#0036092#0016310#0070527#0002675#0001819#0007204#0010595#0043406#0051897#0035022#0006468#0045765#1903169#0033628#0002679#0032252#0003376#0042110#0010818#0042098	P48736	0.017911540449017	0.1740643038863646	0.0452556070301213
5C19	C	729.0	4.2	#	9606	0043531#0005524#0016887#1904288#0035800#0042802#0036435#0008289#0042288#0031593#0019904#0019903#0003723#0031625#0140036#0044389#1990381	1904949#0035578#0005737#0010494#0005829#0036513#0005783#0005789#0070062#0005576#1904813#0098978#0043231#0005811#0005654#0005634#0048471#0000502#0032991#0034774#0035861#0034098#1990730	0006919#0070842#0046034#0097352#0006914#1903843#0034605#0006974#0006281#0006302#0061857#0006888#0030968#0032510#0071712#0036503#0045184#0072389#0036297#0016236#0051228#0006734#0120186#0045879#2001171#0090263#1903007#0010918#1903862#0032436#0045732#1903006#0031334#0010498#0043161#0016567#0106300#1903715#0042981#1905634#0050807#0030970#0035617#0019985#0030433#0019079	P55072	0.010975660188746	0.2663349520538799	0.0591240390843355
8FCL	F	721.0	3.51	#	9606	0043531#0005524#0016887#1904288#0035800#0042802#0036435#0008289#0042288#0031593#0019904#0019903#0003723#0031625#0044389#1990381	1904949#0035578#0005737#0010494#0005829#0036513#0005783#0005789#0070062#0005576#1904813#0098978#0043231#0005811#0005654#0005634#0048471#0000502#0032991#0034774#0035861#0034098#1990730	0006919#0070842#0046034#0097352#0006914#1903843#0006974#0034605#0006281#0006302#0061857#0006888#0030968#0032510#0071712#0036503#0045184#0072389#0036297#0016236#0051228#0006734#0045879#2001171#0090263#1903007#0010918#1903862#0032436#0045732#1903006#0031334#0010498#0043161#0016567#0106300#1903715#0042981#1905634#0050807#0030970#0035617#0019985#0030433#0019079	P55072	0.0117670396554144	0.1495750824169021	0.129196921332773
3C45	B	728.0	2.05	1803	9606	0004177#0045499#0008239#0042802#0002020#0042803#0004252#0008236#0005102#0001618	0016324#0009986#0030139#0070062#0005576#0005925#0046581#0030027#0031258#0005765#0016020#0045121#0005886	0001662#0007155#0043542#0120116#0035641#0061025#0010716#0090024#0016486#0008284#0006508#0036343#0019065#0046813#0033632#0001666#0042110#0031295#0046718	P27487	0.007895072757781	0.7922606632024429	0.0125647391185939
7A3I	B	808.0	2.8	54878	9606	0004177#0008239#0008236	0005737#0005829	0006915#0006955#0043069#0006508	Q6V1X1	0.0153685570219426	0.5061817467652142	0.0094889742856814
3N57	B	953.0	3.03	3416	9606	0005524#0004175#0042802#0043559#0004222#0042277#0042803#0140036#0001618#0008270	0016323#0009986#0005737#0005829#0009897#0070062#0005615#0005739#0005634#0005782#0005777	0097242#0150094#0050435#0019885#0010815#0042447#1901143#1901142#0008286#0043171#0032092#0045732#0030163#0006508#0051603#1903715#0010992	P14735	0.0085980963817372	0.4527274711899467	0.040145908618359
3BJM	A	728.0	2.35	1803	9606	0004177#0045499#0008239#0042802#0002020#0042803#0004252#0008236#0005102#0001618	0016324#0009986#0030139#0070062#0005576#0005925#0046581#0030027#0031258#0005765#0016020#0045121#0005886	0001662#0007155#0043542#0120116#0035641#0061025#0010716#0090024#0016486#0008284#0006508#0036343#0019065#0046813#0033632#0001666#0042110#0031295#0046718	P27487	0.0083372738577878	0.7910117940254957	0.0110700407352846
5DXT	A	879.0	2.25	5290	9606	0052812#0016303#0046934#0035005#0005524#0043560#0016301#0030295#0106310#0004674	0005737#0005829#0014704#0030027#0048471#0005942#0005943#0005944#0005886	0030036#0060612#0001525#0043276#0086003#0060048#0071333#0071464#0043542#0097009#0007173#0071514#0006006#0038028#0048009#0001889#0030835#2000811#2000270#0010629#0016242#0043524#0006909#0014065#0046854#0036092#0016310#0030168#0044029#0010592#0033138#0051897#0048661#0032008#0043491#0110053#0043457#0040014#0055119#0014823#1903544#0071548#0043201#0014870#0035994#0031295#0050852#0038084#0001944	P42336	0.0174527287942772	0.1168780407329723	0.0715325243705191
5FTJ	A	723.0	2.3	#	9606	0043531#0005524#0016887#1904288#0035800#0042802#0036435#0008289#0042288#0031593#0019904#0019903#0003723#0031625#0140036#0044389#1990381	1904949#0035578#0005737#0010494#0005829#0036513#0005783#0005789#0070062#0005576#1904813#0098978#0043231#0005811#0005654#0005634#0048471#0000502#0032991#0034774#0035861#0034098#1990730	0006919#0070842#0046034#0097352#0006914#1903843#0034605#0006974#0006281#0006302#0061857#0006888#0030968#0032510#0071712#0036503#0045184#0072389#0036297#0016236#0051228#0006734#0120186#0045879#2001171#0090263#1903007#0010918#1903862#0032436#0045732#1903006#0031334#0010498#0043161#0016567#0106300#1903715#0042981#1905634#0050807#0030970#0035617#0019985#0030433#0019079	P55072	0.0199360053238868	0.1574479700162955	0.0518248614636667
3BDL	A	537.0	1.9	27044	9606	0045296#0004519#0016894#0004518#1905172#0003723#0004521#0003712	0005829#0097433#0070062#0042470#0016020#0005634#0016442	0010587#0006402#0001649#0010564#0031047	Q7KZF4	0.0019024777395061	0.4976707155600286	0.135987099964115
2G47	A	964.0	2.1	3416	9606	0005524#0004175#0042802#0043559#0004222#0042277#0042803#0140036#0001618#0008270	0016323#0009986#0005737#0005829#0009897#0070062#0005615#0005739#0005634#0005782#0005777	0097242#0150094#0050435#0019885#0010815#0042447#1901143#1901142#0008286#0043171#0032092#0045732#0030163#0006508#0051603#1903715#0010992	P14735	0.0076879611780446	0.4696397755172574	0.0481749154992192
6BYZ	A	959.0	2.96	3416	9606	0005524#0004175#0042802#0043559#0004222#0042277#0042803#0140036#0001618#0008270	0016323#0009986#0005737#0005829#0009897#0070062#0005615#0005739#0005634#0005782#0005777	0097242#0150094#0050435#0019885#0010815#0042447#1901143#1901142#0008286#0043171#0032092#0045732#0030163#0006508#0051603#1903715#0010992	P14735	0.0073973928085647	0.4643527961725683	0.0591240390843355
6QZW	B	833.0	3.2	54878	9606	0004177#0008239#0008236	0005737#0005829	0006915#0006955#0043069#0006508	Q6V1X1	0.0089751574496526	0.6050844604537455	0.0160582219856566
5WOB	g	15.0	3.95	3416	9606	0005524#0004175#0042802#0043559#0004222#0042277#0042803#0140036#0001618#0008270	0016323#0009986#0005737#0005829#0009897#0070062#0005615#0005739#0005634#0005782#0005777	0097242#0150094#0050435#0019885#0010815#0042447#1901143#1901142#0008286#0043171#0032092#0045732#0030163#0006508#0051603#1903715#0010992	P14735	0.0094189102904639	0.4110885228599991	0.0452556070301213
5AWC	C	727.0	2.5	51311	9606	0003677#0003725#0042802#0038187#0003723#0038023#0003727	0036020#0005789#0010008#0009897#0000139#0005886	0071260#0051607#0007249#0016064#0006954#0045087#0032695#0045089#0032727#0032728#0032731#0032755#0032757#0032729#0001932#0009615#0034158#0002224	Q9NR97	0.0211015568415005	0.3088631009333121	0.0218975903112057
6BKF	A	562.0	3.25	3981	9606	0005524#0003677#0003910#0003909#0016874#0046872	0000781#0000793#0036464#0032807#0005958#0070419#0005654#0005634	0007049#0051301#0008283#0071479#0071285#0007417#0051276#1904155#0071897#0006266#0051102#0051103#0006260#0006302#0097680#0006303#0075713#0048144#0033152#0001701#0045190#0043524#0022008#0051402#0006297#2001252#0048146#0050769#0002328#0010332#0010165#0000012#0035019#0072089#0033077#0033153#0033151	P49917	0.0132269489936517	0.4839538319668121	0.0133138831004895
4R08	C	731.0	2.4	51311	9606	0003677#0003725#0042802#0038187#0003723#0038023#0003727	0036020#0005789#0010008#0009897#0000139#0005886	0071260#0051607#0007249#0016064#0006954#0045087#0032695#0045089#0032727#0032728#0032731#0032755#0032757#0032729#0001932#0009615#0034158#0002224	Q9NR97	0.0145656998036028	0.3744025416987315	0.0270072581572047
8AYH	C	648.0	3.35	#	#	#	#	#	Q91132	0.0351909407404735	0.3440645075870182	0.01094855486171
8SW0	A	864.0	2.3	#	#	#	#	#	P55786	0.01013202894043	0.2945708398200898	0.0627735967823235
6ERH	C	493.0	2.8	2547	9606	0051575#0005524#0016887#0008094#0030332#0003684#0003677#0003678#0003690#0044877#0003723#0097110#0042162#0000976	0000781#0005829#0070418#0005576#1904813#0043564#0016020#0070419#0000783#0005730#0005654#0005634#0032991#0032993#0034774#0005667	0002218#0071475#0071480#0071481#0006266#0097680#0006303#0045087#0045892#0045893#0045621#0045860#0045944#0000725#0048660#0000723	P12956	0.0082674404822994	0.5434734595329715	0.0262171618622435
2YKG	A	636.0	2.5	23586	9606	0005524#0016887#0003690#0003725#0005525#0042802#0038187#0003724#0003727#0031625#0008270	0015629#0005923#0005737#0005829#1990904#0032587	0140374#0071360#0002753#0051607#0009597#0010467#0045087#0002230#0051091#0010628#0032725#0032727#0032728#0032755#0032757#0002735#0060760#0045944#0032760#0030334#0034344#0043330#0009615#0039529	O95786	0.0155135623918599	0.3167637030998184	0.0328465096023253
5Y3R	A	493.0	6.6	2547	9606	0051575#0005524#0016887#0008094#0030332#0003684#0003677#0003678#0003690#0044877#0003723#0097110#0042162#0000976	0000781#0005829#0070418#0005576#1904813#0043564#0016020#0070419#0000783#0005730#0005654#0005634#0032991#0032993#0034774#0005667	0002218#0071475#0071480#0071481#0006266#0097680#0006303#0045087#0045892#0045893#0045621#0045860#0045944#0000725#0048660#0000723	P12956	0.0158153470130757	0.3963403573920715	0.0223883978326699
2QTB	B	728.0	2.25	1803	9606	0004177#0045499#0008239#0042802#0002020#0042803#0004252#0008236#0005102#0001618	0016324#0009986#0030139#0070062#0005576#0005925#0046581#0030027#0031258#0005765#0016020#0045121#0005886	0001662#0007155#0043542#0120116#0035641#0061025#0010716#0090024#0016486#0008284#0006508#0036343#0019065#0046813#0033632#0001666#0042110#0031295#0046718	P27487	0.0077453469586827	0.7926552090267088	0.0140635813350504
6H0G	D	825.0	4.25	1642	9606	0097602#0003684#0003677#0044877#0030674#0160072#0071987	0000781#0080008#0031464#0031465#0005737#0070062#0005615#0005730#0005654#0005634#0032991#0035861	0006915#0051702#0034644#0006974#0006281#0035234#0044725#0043066#0051093#2000242#0006289#0046726#0045722#0045732#0045070#0010498#0043161#0016567#0042752#1901990#0048511#0007056#0006511#0070914#0019076#0016055	Q16531	0.0235272458720541	0.5078632667946059	0.0043989330665894
7WUB	J	755.0	3.0	#	9606	0043531#0005524#0016887#1904288#0035800#0042802#0036435#0008289#0042288#0031593#0019904#0019903#0003723#0031625#0044389#1990381	1904949#0035578#0005737#0010494#0005829#0036513#0005783#0005789#0070062#0005576#1904813#0098978#0043231#0005811#0005654#0005634#0048471#0000502#0032991#0034774#0035861#0034098#1990730	0006919#0070842#0046034#0097352#0006914#1903843#0006974#0034605#0006281#0006302#0061857#0006888#0030968#0032510#0071712#0036503#0045184#0072389#0036297#0016236#0051228#0006734#0045879#2001171#0090263#1903007#0010918#1903862#0032436#0045732#1903006#0031334#0010498#0043161#0016567#0106300#1903715#0042981#1905634#0050807#0030970#0035617#0019985#0030433#0019079	P55072	0.0121276591971009	0.274403176044784	0.0518248614636667
8EZB	K	524.0	8.9	#	9606	0005524#0008094#0003684#0003677#0045027#0003678#0003690#0008047#0016787#0044877#0003723#0042162#0000976#0034511#0031625	0000781#0005829#0070418#0005576#0043564#0016020#0070419#0000783#0005730#0005654#0005634#0005886#0032991#0032993#1990904#0034774#0090734#0032040	0002218#0007420#0071475#0006974#0071398#0071480#1990830#0071481#0006310#0006302#0006303#0060218#0071425#0045087#1904430#0045892#0022008#0043085#0050769#0045860#0051973#0032212#0070198#0000725#0048660#0032204#0009410#0034462#0000723	P13010	0.0088842209839206	0.3610602015894438	0.0627735967823235
8FCO	C	721.0	3.31	80700	9606	0043531#0005524#0016887#1904288#0035800#0042802#0036435#0008289#0042288#0031593#0019904#0019903#0003723#0031625#0044389#1990381	1904949#0035578#0005737#0010494#0005829#0036513#0005783#0005789#0070062#0005576#1904813#0098978#0043231#0005811#0005654#0005634#0048471#0000502#0032991#0034774#0035861#0034098#1990730	0006919#0070842#0046034#0097352#0006914#1903843#0006974#0034605#0006281#0006302#0061857#0006888#0030968#0032510#0071712#0036503#0045184#0072389#0036297#0016236#0051228#0006734#0045879#2001171#0090263#1903007#0010918#1903862#0032436#0045732#1903006#0031334#0010498#0043161#0016567#0106300#1903715#0042981#1905634#0050807#0030970#0035617#0019985#0030433#0019079	Q9BZV1	0.0132060401865873	0.2153139758971039	0.0562044536492789
8B5R	B	753.0	6.1	#	#	#	#	#	P55072	0.0123944065685888	0.8567076316726178	0.0
7LN1	E	743.0	3.4	#	9606	0043531#0005524#0016887#1904288#0035800#0042802#0036435#0008289#0042288#0031593#0019904#0019903#0003723#0031625#0140036#0044389#1990381	1904949#0035578#0005737#0010494#0005829#0036513#0005783#0005789#0070062#0005576#1904813#0098978#0043231#0005811#0005654#0005634#0048471#0000502#0032991#0034774#0035861#0034098#1990730	0006919#0070842#0046034#0097352#0006914#1903843#0034605#0006974#0006281#0006302#0061857#0006888#0030968#0032510#0071712#0036503#0045184#0072389#0036297#0016236#0051228#0006734#0120186#0045879#2001171#0090263#1903007#0010918#1903862#0032436#0045732#1903006#0031334#0010498#0043161#0016567#0106300#1903715#0042981#1905634#0050807#0030970#0035617#0019985#0030433#0019079	P55072	0.0082116843216078	0.7600061018720131	0.0153283513243391
7MXA	A	621.0	2.71	10419	9606	0070888#0008469#0044020#0042802#0008327#0008168#0002039#0046982#0016274#0035243#0043021#0003714	0000785#0005737#0005829#0005794#0035097#0034709#0005654#0005634	0032922#0006353#0042118#0090161#0034969#0043985#0097421#0045596#0018216#0035246#1904992#0048026#0048714#0044030#0006355#0070372#0007088#1901796#0000387	O14744	0.0006728647894181	0.5469554821887839	0.1388198251143049
3N57	A	954.0	3.03	3416	9606	0005524#0004175#0042802#0043559#0004222#0042277#0042803#0140036#0001618#0008270	0016323#0009986#0005737#0005829#0009897#0070062#0005615#0005739#0005634#0005782#0005777	0097242#0150094#0050435#0019885#0010815#0042447#1901143#1901142#0008286#0043171#0032092#0045732#0030163#0006508#0051603#1903715#0010992	P14735	0.0076408133945495	0.4729970328121665	0.0489048903395892
8CYI	A	625.0	3.14	10419	9606	0070888#0008469#0044020#0042802#0008327#0008168#0002039#0046982#0016274#0035243#0043021#0003714	0000785#0005737#0005829#0005794#0035097#0034709#0005654#0005634	0032922#0006353#0042118#0090161#0034969#0043985#0097421#0045596#0018216#0035246#1904992#0048026#0048714#0044030#0006355#0070372#0007088#1901796#0000387	O14744	0.000999038681939	0.54228272212823	0.1369294736439956
3G0D	D	723.0	2.39	1803	9606	0004177#0045499#0008239#0042802#0002020#0042803#0004252#0008236#0005102#0001618	0016324#0009986#0030139#0070062#0005576#0005925#0046581#0030027#0031258#0005765#0016020#0045121#0005886	0001662#0007155#0043542#0120116#0035641#0061025#0010716#0090024#0016486#0008284#0006508#0036343#0019065#0046813#0033632#0001666#0042110#0031295#0046718	P27487	0.007980633805128	0.7981720145865516	0.0102189826802625
4ZG6	A	754.0	1.8	5168	9606	0047391#0005509#0016787#0004622#0003676#0004528#0030247#0005044#0008270	0005615#0005886	0048870#0006935#0006955#0034638#0009395#0010634#2000394#0050731#0030334#0030149	Q13822	0.0102623217708496	0.4705656701233642	0.0239164285917981
6U7G	A	898.0	2.35	290	9606	0004177#0070006#0008237#0042277#0038023#0001618#0008270	0005737#0005793#0009897#0070062#0005615#0005765#0005886#0030667	0001525#0030154#0043171#0006508	P15144	0.012110994517728	0.6148156192375813	0.009579955775703
4ASI	C	755.0	2.8	31	9606	0003989#0005524#0042802#0046872	0015629#0005829#0001650#0005739	0006084#0071380#0006633#0046949#0055088#2001295#0051289#0019538#0001894	Q13085	0.0105070983837728	0.7214020098381139	0.0102189826802625
4EZJ	A	834.0	2.67	5294	9606	0052812#0016303#0046934#0035005#0005524#0046875#0042802#0016301#0004672#0106310#0004674	0005737#0005829#0016020#0005943#0005944#0005886	0002250#0001525#0071320#0002407#0006897#0007186#0097284#0006955#0006954#0045087#0043303#0035747#0055118#2000270#0010897#0030593#0072672#0014065#0046854#0036092#0016310#0070527#0002675#0001819#0007204#0010595#0043406#0051897#0035022#0006468#0045765#1903169#0033628#0002679#0032252#0003376#0042110#0010818#0042098	P48736	0.0247927662628121	0.1678717601790153	0.035036511315305
8G1U	I	609.0	2.83	#	#	#	#	#	O14744	0.0013797563232897	0.5497351063338713	0.1174551848221758
7WVE	A	659.0	3.11	7098	9606	0003725#0042802#0038187#0038023#0004888	0005737#0005769#0036020#0005789#0010008#0031012#0005615#0000139#0005765#0016020#0005886	0007250#0071360#0035458#0071260#0071346#0098586#0071466#0042742#0051607#0009597#0097191#0006972#0007252#0090594#0045087#0007254#0008584#0001774#0097527#0045671#0045766#0043065#0032722#1900017#0010628#0043123#0050729#0032727#0032728#0032735#0032755#0032757#0046330#0060907#0051092#1901224#0045944#0032760#0032729#0034346#0002730#0043331#0043330#0007165#0034138#0002224#0034343	O15455	0.011958868290023	0.6862518680086336	0.0080944703406706
4EZL	A	834.0	2.94	5294	9606	0052812#0016303#0046934#0035005#0005524#0046875#0042802#0016301#0004672#0106310#0004674	0005737#0005829#0016020#0005943#0005944#0005886	0002250#0001525#0071320#0002407#0006897#0007186#0097284#0006955#0006954#0045087#0043303#0035747#0055118#2000270#0010897#0030593#0072672#0014065#0046854#0036092#0016310#0070527#0002675#0001819#0007204#0010595#0043406#0051897#0035022#0006468#0045765#1903169#0033628#0002679#0032252#0003376#0042110#0010818#0042098	P48736	0.0194912578758581	0.1601204990016556	0.0547444112487871
8FCQ	D	721.0	3.93	#	9606	0043531#0005524#0016887#1904288#0035800#0042802#0036435#0008289#0042288#0031593#0019904#0019903#0003723#0031625#0044389#1990381	1904949#0035578#0005737#0010494#0005829#0036513#0005783#0005789#0070062#0005576#1904813#0098978#0043231#0005811#0005654#0005634#0048471#0000502#0032991#0034774#0035861#0034098#1990730	0006919#0070842#0046034#0097352#0006914#1903843#0006974#0034605#0006281#0006302#0061857#0006888#0030968#0032510#0071712#0036503#0045184#0072389#0036297#0016236#0051228#0006734#0045879#2001171#0090263#1903007#0010918#1903862#0032436#0045732#1903006#0031334#0010498#0043161#0016567#0106300#1903715#0042981#1905634#0050807#0030970#0035617#0019985#0030433#0019079	P55072	0.0111299231431714	0.2165739554369694	0.0708026304911424
4DB1	B	718.0	2.6	4625	9606	0051015#0005524#0005516#0000146	0005737#0005859#0030016#0016459#0032982#0016460#0030017#0001725#0030018	0007512#0046034#0060048#0014898#0006936#0030049#0002027#0031449#0002026#0014728#0045214#0003009#0006941#0014883#0055010	P12883	0.0205435228568811	0.4683280485672662	0.0080944703406706
6JT1	B	576.0	3.9	2983	9606	0004016#0047805#0005525#0004383#0020037#0051879#0046872#0044877#0038023	0005829#0098978#0008074#0098831	0008015#0071732#0006182#0019934#0007263#0038060#0070482#0099555	Q02153	0.0159788967883086	0.4128536809477245	0.0204377723355742
2A5U	A	839.0	2.7	5294	9606	0052812#0016303#0046934#0035005#0005524#0046875#0042802#0016301#0004672#0106310#0004674	0005737#0005829#0016020#0005943#0005944#0005886	0002250#0001525#0071320#0002407#0006897#0007186#0097284#0006955#0006954#0045087#0043303#0035747#0055118#2000270#0010897#0030593#0072672#0014065#0046854#0036092#0016310#0070527#0002675#0001819#0007204#0010595#0043406#0051897#0035022#0006468#0045765#1903169#0033628#0002679#0032252#0003376#0042110#0010818#0042098	P48736	0.0233405214591627	0.1552714107427335	0.0489048903395892
7VPQ	A	895.0	3.1	290	9606	0004177#0070006#0008237#0042277#0038023#0001618#0008270	0005737#0005793#0009897#0070062#0005615#0005765#0005886#0030667	0001525#0030154#0043171#0006508	P15144	0.0131296239412034	0.6144942309318152	0.0087590123987277
5WOB	F	944.0	3.95	3416	9606	0005524#0004175#0042802#0043559#0004222#0042277#0042803#0140036#0001618#0008270	0016323#0009986#0005737#0005829#0009897#0070062#0005615#0005739#0005634#0005782#0005777	0097242#0150094#0050435#0019885#0010815#0042447#1901143#1901142#0008286#0043171#0032092#0045732#0030163#0006508#0051603#1903715#0010992	P14735	0.0092044744696043	0.3989316460155298	0.0540143931905516
4KR0	A	728.0	2.7	1803	9606	0004177#0045499#0008239#0042802#0002020#0042803#0004252#0008236#0005102#0001618	0016324#0009986#0030139#0070062#0005576#0005925#0046581#0030027#0031258#0005765#0016020#0045121#0005886	0001662#0007155#0043542#0120116#0035641#0061025#0010716#0090024#0016486#0008284#0006508#0036343#0019065#0046813#0033632#0001666#0042110#0031295#0046718	P27487	0.0074492747594182	0.7943533192702725	0.0175180821197378
5WOB	G	943.0	3.95	3416	9606	0005524#0004175#0042802#0043559#0004222#0042277#0042803#0140036#0001618#0008270	0016323#0009986#0005737#0005829#0009897#0070062#0005615#0005739#0005634#0005782#0005777	0097242#0150094#0050435#0019885#0010815#0042447#1901143#1901142#0008286#0043171#0032092#0045732#0030163#0006508#0051603#1903715#0010992	P14735	0.0095015452294259	0.4111608157561887	0.0481749154992192
7MDM	C	703.0	4.86	#	9606	0043531#0005524#0016887#1904288#0035800#0042802#0036435#0008289#0042288#0031593#0019904#0019903#0003723#0031625#0140036#0044389#1990381	1904949#0035578#0005737#0010494#0005829#0036513#0005783#0005789#0070062#0005576#1904813#0098978#0043231#0005811#0005654#0005634#0048471#0000502#0032991#0034774#0035861#0034098#1990730	0006919#0070842#0046034#0097352#0006914#1903843#0034605#0006974#0006281#0006302#0061857#0006888#0030968#0032510#0071712#0036503#0045184#0072389#0036297#0016236#0051228#0006734#0120186#0045879#2001171#0090263#1903007#0010918#1903862#0032436#0045732#1903006#0031334#0010498#0043161#0016567#0106300#1903715#0042981#1905634#0050807#0030970#0035617#0019985#0030433#0019079	P55072	0.0278643655312869	0.4141488816840221	0.0088364585901983
4N8E	B	734.0	2.3	1803	9606	0004177#0045499#0008239#0042802#0002020#0042803#0004252#0008236#0005102#0001618	0016324#0009986#0030139#0070062#0005576#0005925#0046581#0030027#0031258#0005765#0016020#0045121#0005886	0001662#0007155#0043542#0120116#0035641#0061025#0010716#0090024#0016486#0008284#0006508#0036343#0019065#0046813#0033632#0001666#0042110#0031295#0046718	P27487	0.0077708871402165	0.7855503747006181	0.0185875182467154
4OVV	A	1042.0	3.5	5290	9606	0052812#0016303#0046934#0035005#0005524#0043560#0016301#0030295#0106310#0004674	0005737#0005829#0014704#0030027#0048471#0005942#0005943#0005944#0005886	0030036#0060612#0001525#0043276#0086003#0060048#0071333#0071464#0043542#0097009#0007173#0071514#0006006#0038028#0048009#0001889#0030835#2000811#2000270#0010629#0016242#0043524#0006909#0014065#0046854#0036092#0016310#0030168#0044029#0010592#0033138#0051897#0048661#0032008#0043491#0110053#0043457#0040014#0055119#0014823#1903544#0071548#0043201#0014870#0035994#0031295#0050852#0038084#0001944	P42336	0.0089850164176165	0.3909361443250626	0.0587327133805999
7MEZ	A	989.0	2.89	5294	9606	0052812#0016303#0046934#0035005#0005524#0046875#0042802#0016301#0004672#0106310#0004674	0005737#0005829#0016020#0005943#0005944#0005886	0002250#0001525#0071320#0002407#0006897#0007186#0097284#0006955#0006954#0045087#0043303#0035747#0055118#2000270#0010897#0030593#0072672#0014065#0046854#0036092#0016310#0070527#0002675#0001819#0007204#0010595#0043406#0051897#0035022#0006468#0045765#1903169#0033628#0002679#0032252#0003376#0042110#0010818#0042098	P48736	0.0121648455872632	0.4425403896579383	0.0248176303394369
8EFD	A	740.0	3.8	4625	9606	0051015#0005524#0005516#0000146	0005737#0005859#0030016#0016459#0032982#0016460#0030017#0001725#0030018	0007512#0046034#0060048#0014898#0006936#0030049#0002027#0031449#0002026#0014728#0045214#0003009#0006941#0014883#0055010	P12883	0.0163187166857581	0.4190621630650369	0.0193454927164979
6ID0	c	82.0	2.9	6632	9606	0003723#1990446	0071013#0000243#0005829#0034709#0005654#0005634#0034715#0071011#0030532#0034719#0005681#0097526#0005685#0005689#0005686#0071007#0071005#0005687#0046540#0005682	0036261#0000398#0008380#0000245#0000387#1903241	P62314	0.0081776399531928	0.4514665013752574	0.0490049264750351
7AU2	B	686.0	2.43	2137	9606	0001888#0016757#0000287#0016500	0005783#0005789#0005794#0005634#0005886	0015012#1900016#0050728#0106015#0045617#0030307#2000972#0014068#0006486	O43909	0.0076533328044851	0.4050137538495875	0.0838610257695162
3SE6	A	869.0	3.08	64167	9606	0004177#0004175#0070006#0008237#0042277#0008270	0005737#0005788#0005789	0002250#0019885#0002474#0043171#0006508#0008217	Q6P179	0.0113660057764745	0.4535606424199272	0.0262171618622435
6DDO	A	500.0	2.48	22978	9606	0008253#0005524#0050484#0042802#0050483#0046872#0050146#0061630#0106411	0005737#0005829	0046085#0000255#0046054#0046037#0006204#0046040#0050689#0070936	P49902	0.0144309968125758	0.6906287268898025	0.0051358048547096
4DWK	A	955.0	3.0	3416	9606	0005524#0004175#0042802#0043559#0004222#0042277#0042803#0140036#0001618#0008270	0016323#0009986#0005737#0005829#0009897#0070062#0005615#0005739#0005634#0005782#0005777	0097242#0150094#0050435#0019885#0010815#0042447#1901143#1901142#0008286#0043171#0032092#0045732#0030163#0006508#0051603#1903715#0010992	P14735	0.0081486186398061	0.4673337933355136	0.0437952703033026
4PES	B	959.0	2.21	3416	9606	0005524#0004175#0042802#0043559#0004222#0042277#0042803#0140036#0001618#0008270	0016323#0009986#0005737#0005829#0009897#0070062#0005615#0005739#0005634#0005782#0005777	0097242#0150094#0050435#0019885#0010815#0042447#1901143#1901142#0008286#0043171#0032092#0045732#0030163#0006508#0051603#1903715#0010992	P14735	0.008886197188369	0.4335385974596006	0.0481749154992192
3HHM	A	1032.0	2.8	5290	9606	0052812#0016303#0046934#0035005#0005524#0043560#0016301#0030295#0106310#0004674	0005737#0005829#0014704#0030027#0048471#0005942#0005943#0005944#0005886	0030036#0060612#0001525#0043276#0086003#0060048#0071333#0071464#0043542#0097009#0007173#0071514#0006006#0038028#0048009#0001889#0030835#2000811#2000270#0010629#0016242#0043524#0006909#0014065#0046854#0036092#0016310#0030168#0044029#0010592#0033138#0051897#0048661#0032008#0043491#0110053#0043457#0040014#0055119#0014823#1903544#0071548#0043201#0014870#0035994#0031295#0050852#0038084#0001944	P42336	0.0125008107750795	0.4247600267444945	0.0277572859037011
2IIV	B	728.0	2.15	1803	9606	0004177#0045499#0008239#0042802#0002020#0042803#0004252#0008236#0005102#0001618	0016324#0009986#0030139#0070062#0005576#0005925#0046581#0030027#0031258#0005765#0016020#0045121#0005886	0001662#0007155#0043542#0120116#0035641#0061025#0010716#0090024#0016486#0008284#0006508#0036343#0019065#0046813#0033632#0001666#0042110#0031295#0046718	P27487	0.0081041306373941	0.7955846549528702	0.0110700407352846
8SW1	A	864.0	3.65	#	#	#	#	#	P55786	0.0104711954582026	0.2923425914169921	0.064963575889908
3H44	B	955.0	3.0	3416	9606	0005524#0004175#0042802#0043559#0004222#0042277#0042803#0140036#0001618#0008270	0016323#0009986#0005737#0005829#0009897#0070062#0005615#0005739#0005634#0005782#0005777	0097242#0150094#0050435#0019885#0010815#0042447#1901143#1901142#0008286#0043171#0032092#0045732#0030163#0006508#0051603#1903715#0010992	P14735	0.0089120312494361	0.4564974687163822	0.0394160818999413
5VLR	A	926.0	2.8	5293	9606	0052812#0016303#0046934#0035005#0005524#0016301	0005737#0005829#0005942#0005943#0005886	0002250#0042113#0035754#0030183#0050853#0006955#0006954#0045087#0002551#0043303#0060374#0030101#0035747#0001779#0030593#0072672#0014065#0036092#0016310#0045766#0030335#0038089#0001819#0010595#0001938#1905278#0010628#0033031#0051897#0006468#0002679#0007165#0042110#0010818#0030217#0050852	O00329	0.0170353864757001	0.4393256014230728	0.0153283513243391
5FUR	I	914.0	8.5	6873	9606	0003682#0016251#0000976	0005654#0005634#0005669#0033276	0000086#0043966#0035521#0035522#0042789#0045893#0060261#0006468#0006282#0006357#0014070#0051123#0006367	Q6P1X5	0.0166096977452465	0.1900886571970773	0.0482019055190958
3PRZ	A	844.0	2.6	5294	9606	0052812#0016303#0046934#0035005#0005524#0046875#0042802#0016301#0004672#0106310#0004674	0005737#0005829#0016020#0005943#0005944#0005886	0002250#0001525#0071320#0002407#0006897#0007186#0097284#0006955#0006954#0045087#0043303#0035747#0055118#2000270#0010897#0030593#0072672#0014065#0046854#0036092#0016310#0070527#0002675#0001819#0007204#0010595#0043406#0051897#0035022#0006468#0045765#1903169#0033628#0002679#0032252#0003376#0042110#0010818#0042098	P48736	0.0202607440537331	0.154412945427343	0.0591240390843355
1RWQ	B	728.0	2.2	1803	9606	0004177#0045499#0008239#0042802#0002020#0042803#0004252#0008236#0005102#0001618	0016324#0009986#0030139#0070062#0005576#0005925#0046581#0030027#0031258#0005765#0016020#0045121#0005886	0001662#0007155#0043542#0120116#0035641#0061025#0010716#0090024#0016486#0008284#0006508#0036343#0019065#0046813#0033632#0001666#0042110#0031295#0046718	P27487	0.0088650583861281	0.7971354608497445	0.0080290976816657
6EDS	B	959.0	3.18	3416	9606	0005524#0004175#0042802#0043559#0004222#0042277#0042803#0140036#0001618#0008270	0016323#0009986#0005737#0005829#0009897#0070062#0005615#0005739#0005634#0005782#0005777	0097242#0150094#0050435#0019885#0010815#0042447#1901143#1901142#0008286#0043171#0032092#0045732#0030163#0006508#0051603#1903715#0010992	P14735	0.0075750626659288	0.4575742011702427	0.0627735967823235
4L72	A	728.0	3.0	1803	9606	0004177#0045499#0008239#0042802#0002020#0042803#0004252#0008236#0005102#0001618	0016324#0009986#0030139#0070062#0005576#0005925#0046581#0030027#0031258#0005765#0016020#0045121#0005886	0001662#0007155#0043542#0120116#0035641#0061025#0010716#0090024#0016486#0008284#0006508#0036343#0019065#0046813#0033632#0001666#0042110#0031295#0046718	P27487	0.0087700470555809	0.792785980579676	0.0103244826675092
7MXC	A	621.0	2.41	10419	9606	0070888#0008469#0044020#0042802#0008327#0008168#0002039#0046982#0016274#0035243#0043021#0003714	0000785#0005737#0005829#0005794#0035097#0034709#0005654#0005634	0032922#0006353#0042118#0090161#0034969#0043985#0097421#0045596#0018216#0035246#1904992#0048026#0048714#0044030#0006355#0070372#0007088#1901796#0000387	O14744	0.0012427980889123	0.5521550397972377	0.1294311683533731
4FA6	A	842.0	2.7	5294	9606	0052812#0016303#0046934#0035005#0005524#0046875#0042802#0016301#0004672#0106310#0004674	0005737#0005829#0016020#0005943#0005944#0005886	0002250#0001525#0071320#0002407#0006897#0007186#0097284#0006955#0006954#0045087#0043303#0035747#0055118#2000270#0010897#0030593#0072672#0014065#0046854#0036092#0016310#0070527#0002675#0001819#0007204#0010595#0043406#0051897#0035022#0006468#0045765#1903169#0033628#0002679#0032252#0003376#0042110#0010818#0042098	P48736	0.0217253674508713	0.1563148783761914	0.0554744316333071
8EOK	G	629.0	3.53	#	#	#	#	#	P01024	0.0306689697757455	0.329637817387002	0.0138687321491499
3R7R	A	838.0	2.9	5294	9606	0052812#0016303#0046934#0035005#0005524#0046875#0042802#0016301#0004672#0106310#0004674	0005737#0005829#0016020#0005943#0005944#0005886	0002250#0001525#0071320#0002407#0006897#0007186#0097284#0006955#0006954#0045087#0043303#0035747#0055118#2000270#0010897#0030593#0072672#0014065#0046854#0036092#0016310#0070527#0002675#0001819#0007204#0010595#0043406#0051897#0035022#0006468#0045765#1903169#0033628#0002679#0032252#0003376#0042110#0010818#0042098	P48736	0.029135912772396	0.1575857563790819	0.0364964556675917
7AYR	B	804.0	2.69	54878	9606	0004177#0008239#0008236	0005737#0005829	0006915#0006955#0043069#0006508	Q6V1X1	0.0121692677604878	0.4506319821604696	0.0240873273423209
7PG6	A	1026.0	2.5	5290	9606	0052812#0016303#0046934#0035005#0005524#0043560#0016301#0030295#0106310#0004674	0005737#0005829#0014704#0030027#0048471#0005942#0005943#0005944#0005886	0030036#0060612#0001525#0043276#0086003#0060048#0071333#0071464#0043542#0097009#0007173#0071514#0006006#0038028#0048009#0001889#0030835#2000811#2000270#0010629#0016242#0043524#0006909#0014065#0046854#0036092#0016310#0030168#0044029#0010592#0033138#0051897#0048661#0032008#0043491#0110053#0043457#0040014#0055119#0014823#1903544#0071548#0043201#0014870#0035994#0031295#0050852#0038084#0001944	P42336	0.0091670284479508	0.5376715716692826	0.0226277946303061
2OQI	B	726.0	2.8	1803	9606	0004177#0045499#0008239#0042802#0002020#0042803#0004252#0008236#0005102#0001618	0016324#0009986#0030139#0070062#0005576#0005925#0046581#0030027#0031258#0005765#0016020#0045121#0005886	0001662#0007155#0043542#0120116#0035641#0061025#0010716#0090024#0016486#0008284#0006508#0036343#0019065#0046813#0033632#0001666#0042110#0031295#0046718	P27487	0.0075212514805681	0.8001118257255087	0.0138687321491499
7KKE	A	842.0	2.81	5294	9606	0052812#0016303#0046934#0035005#0005524#0046875#0042802#0016301#0004672#0106310#0004674	0005737#0005829#0016020#0005943#0005944#0005886	0002250#0001525#0071320#0002407#0006897#0007186#0097284#0006955#0006954#0045087#0043303#0035747#0055118#2000270#0010897#0030593#0072672#0014065#0046854#0036092#0016310#0070527#0002675#0001819#0007204#0010595#0043406#0051897#0035022#0006468#0045765#1903169#0033628#0002679#0032252#0003376#0042110#0010818#0042098	P48736	0.0158574979785047	0.1694793071189629	0.0627735967823235
6U23	C	583.0	3.49	219972	9606	#	0031410#0030659#0005576#0045335	0140367#0042742#0050829#0050830	Q2M385	0.01648787522543	0.3267059144285534	0.0308503701641407
6UXY	A	615.0	2.57	10419	9606	0070888#0008469#0044020#0042802#0008327#0008168#0002039#0046982#0016274#0035243#0043021#0003714	0000785#0005737#0005829#0005794#0035097#0034709#0005654#0005634	0032922#0006353#0042118#0090161#0034969#0043985#0097421#0045596#0018216#0035246#1904992#0048026#0048714#0044030#0006355#0070372#0007088#1901796#0000387	O14744	0.0008230785732921	0.547555386319287	0.1759658673306416
6WKR	C	606.0	3.5	2146	9606	0003682#0031490#0046976#0140951#0042054#0106222#0070878#1990841#0016279#0043021#0000978#0000979#0003714#0001222	0000785#0005677#0000781#0035098#0005654#0005634#0005721#0045120#0045202	0030183#0014898#0070301#0035984#0021695#0006325#0006306#0140718#0070314#0000082#0036333#0031507#0021766#0070734#0030216#0097421#1900016#0043433#0045892#2000134#0045814#0045617#0048387#2000737#0051154#0000122#0034244#1902808#0008284#1900006#0010718#0043547#0043406#0071902#0071168#0042752#0006355#0014013#0090183#0032355#1904772#0048511#0014834#0048863#0031509#0051932	Q15910	0.0100121498196966	0.8470799362390834	0.0051094444648316
3G0B	D	727.0	2.25	1803	9606	0004177#0045499#0008239#0042802#0002020#0042803#0004252#0008236#0005102#0001618	0016324#0009986#0030139#0070062#0005576#0005925#0046581#0030027#0031258#0005765#0016020#0045121#0005886	0001662#0007155#0043542#0120116#0035641#0061025#0010716#0090024#0016486#0008284#0006508#0036343#0019065#0046813#0033632#0001666#0042110#0031295#0046718	P27487	0.0081046863054963	0.8039539216285472	0.009579955775703
7MXN	A	621.0	2.55	10419	9606	0070888#0008469#0044020#0042802#0008327#0008168#0002039#0046982#0016274#0035243#0043021#0003714	0000785#0005737#0005829#0005794#0035097#0034709#0005654#0005634	0032922#0006353#0042118#0090161#0034969#0043985#0097421#0045596#0018216#0035246#1904992#0048026#0048714#0044030#0006355#0070372#0007088#1901796#0000387	O14744	0.0006366231506349	0.5532664124396014	0.156118378599569
3O95	C	726.0	2.85	1803	9606	0004177#0045499#0008239#0042802#0002020#0042803#0004252#0008236#0005102#0001618	0016324#0009986#0030139#0070062#0005576#0005925#0046581#0030027#0031258#0005765#0016020#0045121#0005886	0001662#0007155#0043542#0120116#0035641#0061025#0010716#0090024#0016486#0008284#0006508#0036343#0019065#0046813#0033632#0001666#0042110#0031295#0046718	P27487	0.0079316631275912	0.7983699619303939	0.0116786539344329
5MHL	A	692.0	2.4	2162	9606	0046872#0003810	0072562#0062023#0005576#0005615#0031093#1990234	0007596#0072378#0018149	P00488	0.0167316945333825	0.3139183163177882	0.0331824489470444
6UXX	A	610.0	2.69	10419	9606	0070888#0008469#0044020#0042802#0008327#0008168#0002039#0046982#0016274#0035243#0043021#0003714	0000785#0005737#0005829#0005794#0035097#0034709#0005654#0005634	0032922#0006353#0042118#0090161#0034969#0043985#0097421#0045596#0018216#0035246#1904992#0048026#0048714#0044030#0006355#0070372#0007088#1901796#0000387	O14744	0.0009013525879763	0.5463876915498543	0.1975523096759199
7B2M	A	650.0	3.39	721	9606	0001849#0004866	0070161#0030424#0072562#0005601#0030425#0005788#0070062#0005576#0005615#0043025#0005886#0045202	0006956#0006958#0006954#0045087#2000427#0050778#1903028	P0C0L4	0.0292809005531357	0.4036038081152346	0.0103244826675092
4L3T	B	932.0	2.03	10531	9606	0008047#0004222#0008237#0008270	0005759#0005739	0016485#0006626#0006508	Q5JRX3	0.0122086609960235	0.5030982119863645	0.0178305927380209
7RLH	E	728.0	3.0	#	9606	0043531#0005524#0016887#1904288#0035800#0042802#0036435#0008289#0042288#0031593#0019904#0019903#0003723#0031625#0140036#0044389#1990381	1904949#0035578#0005737#0010494#0005829#0036513#0005783#0005789#0070062#0005576#1904813#0098978#0043231#0005811#0005654#0005634#0048471#0000502#0032991#0034774#0035861#0034098#1990730	0006919#0070842#0046034#0097352#0006914#1903843#0034605#0006974#0006281#0006302#0061857#0006888#0030968#0032510#0071712#0036503#0045184#0072389#0036297#0016236#0051228#0006734#0120186#0045879#2001171#0090263#1903007#0010918#1903862#0032436#0045732#1903006#0031334#0010498#0043161#0016567#0106300#1903715#0042981#1905634#0050807#0030970#0035617#0019985#0030433#0019079	P55072	0.0133125601993143	0.1692094521537786	0.0810216958060698
5F9H	A	646.0	3.1	23586	9606	0005524#0016887#0003690#0003725#0005525#0042802#0038187#0003724#0003727#0031625#0008270	0015629#0005923#0005737#0005829#1990904#0032587	0140374#0071360#0002753#0051607#0009597#0010467#0045087#0002230#0051091#0010628#0032725#0032727#0032728#0032755#0032757#0002735#0060760#0045944#0032760#0030334#0034344#0043330#0009615#0039529	O95786	0.0120440113996968	0.5830778010967596	0.0125647391185939
6RLL	A	625.0	2.22	10419	9606	0070888#0008469#0044020#0042802#0008327#0008168#0002039#0046982#0016274#0035243#0043021#0003714	0000785#0005737#0005829#0005794#0035097#0034709#0005654#0005634	0032922#0006353#0042118#0090161#0034969#0043985#0097421#0045596#0018216#0035246#1904992#0048026#0048714#0044030#0006355#0070372#0007088#1901796#0000387	O14744	0.0009798051212449	0.5524847763823072	0.1502939397071412
2OGZ	B	728.0	2.1	1803	9606	0004177#0045499#0008239#0042802#0002020#0042803#0004252#0008236#0005102#0001618	0016324#0009986#0030139#0070062#0005576#0005925#0046581#0030027#0031258#0005765#0016020#0045121#0005886	0001662#0007155#0043542#0120116#0035641#0061025#0010716#0090024#0016486#0008284#0006508#0036343#0019065#0046813#0033632#0001666#0042110#0031295#0046718	P27487	0.0076717288413794	0.7945339384847504	0.0160582219856566
3TL5	A	845.0	2.79	5294	9606	0052812#0016303#0046934#0035005#0005524#0046875#0042802#0016301#0004672#0106310#0004674	0005737#0005829#0016020#0005943#0005944#0005886	0002250#0001525#0071320#0002407#0006897#0007186#0097284#0006955#0006954#0045087#0043303#0035747#0055118#2000270#0010897#0030593#0072672#0014065#0046854#0036092#0016310#0070527#0002675#0001819#0007204#0010595#0043406#0051897#0035022#0006468#0045765#1903169#0033628#0002679#0032252#0003376#0042110#0010818#0042098	P48736	0.0254394219423434	0.1588302318128849	0.0445251834570807
4GSC	B	956.0	2.81	3416	9606	0005524#0004175#0042802#0043559#0004222#0042277#0042803#0140036#0001618#0008270	0016323#0009986#0005737#0005829#0009897#0070062#0005615#0005739#0005634#0005782#0005777	0097242#0150094#0050435#0019885#0010815#0042447#1901143#1901142#0008286#0043171#0032092#0045732#0030163#0006508#0051603#1903715#0010992	P14735	0.0077727194648767	0.4548331642102415	0.0613135828266362
3L4G	B	589.0	3.3	10056	9606	0005524#0000287#0004826#0003723	0005737#0005829#0016020#0009328	0006432#0051290#0006412	Q9NSD9	0.0016121598636239	0.7252848378913258	0.0745098508994681
7S1P	A	616.0	2.21	10419	9606	0070888#0008469#0044020#0042802#0008327#0008168#0002039#0046982#0016274#0035243#0043021#0003714	0000785#0005737#0005829#0005794#0035097#0034709#0005654#0005634	0032922#0006353#0042118#0090161#0034969#0043985#0097421#0045596#0018216#0035246#1904992#0048026#0048714#0044030#0006355#0070372#0007088#1901796#0000387	O14744	0.0011553926831107	0.5525084733211953	0.1464438734176729
1N1M	A	726.0	2.5	1803	9606	0004177#0045499#0008239#0042802#0002020#0042803#0004252#0008236#0005102#0001618	0016324#0009986#0030139#0070062#0005576#0005925#0046581#0030027#0031258#0005765#0016020#0045121#0005886	0001662#0007155#0043542#0120116#0035641#0061025#0010716#0090024#0016486#0008284#0006508#0036343#0019065#0046813#0033632#0001666#0042110#0031295#0046718	P27487	0.0090202729137094	0.7963066348528336	0.0080944703406706
3SWR	A	965.0	2.49	1786	9606	0003886#0003677#0009008#0008327#1990841#0003723#0008270	0001674#0005654#0005634#0005721#0005657	0071230#1903926#0010424#0006346#0006351#0043045#0010629#0044027#0000122#1905460#1905931#0010628#1904707	P26358	0.0103639636377668	0.5346286068024325	0.0211679073923163
7M05	C	615.0	2.39	10419	9606	0070888#0008469#0044020#0042802#0008327#0008168#0002039#0046982#0016274#0035243#0043021#0003714	0000785#0005737#0005829#0005794#0035097#0034709#0005654#0005634	0032922#0006353#0042118#0090161#0034969#0043985#0097421#0045596#0018216#0035246#1904992#0048026#0048714#0044030#0006355#0070372#0007088#1901796#0000387	O14744	0.0012861927241178	0.5426948582073138	0.1800174790223048
1U8E	A	726.0	2.2	1803	9606	0004177#0045499#0008239#0042802#0002020#0042803#0004252#0008236#0005102#0001618	0016324#0009986#0030139#0070062#0005576#0005925#0046581#0030027#0031258#0005765#0016020#0045121#0005886	0001662#0007155#0043542#0120116#0035641#0061025#0010716#0090024#0016486#0008284#0006508#0036343#0019065#0046813#0033632#0001666#0042110#0031295#0046718	P27487	0.009133786481262	0.8048101377530251	0.0066130905937114
5FA5	A	625.0	2.34	10419	9606	0070888#0008469#0044020#0042802#0008327#0008168#0002039#0046982#0016274#0035243#0043021#0003714	0000785#0005737#0005829#0005794#0035097#0034709#0005654#0005634	0032922#0006353#0042118#0090161#0034969#0043985#0097421#0045596#0018216#0035246#1904992#0048026#0048714#0044030#0006355#0070372#0007088#1901796#0000387	O14744	0.0015859045501983	0.5515288250085293	0.130363252467047
6CKC	A	625.0	2.8	10419	9606	0070888#0008469#0044020#0042802#0008327#0008168#0002039#0046982#0016274#0035243#0043021#0003714	0000785#0005737#0005829#0005794#0035097#0034709#0005654#0005634	0032922#0006353#0042118#0090161#0034969#0043985#0097421#0045596#0018216#0035246#1904992#0048026#0048714#0044030#0006355#0070372#0007088#1901796#0000387	O14744	0.0008264014893608	0.5590947302307704	0.1483653765329244
6U7F	A	897.0	2.75	290	9606	0004177#0070006#0008237#0042277#0038023#0001618#0008270	0005737#0005793#0009897#0070062#0005615#0005765#0005886#0030667	0001525#0030154#0043171#0006508	P15144	0.0113113567096717	0.6009279171251916	0.0140635813350504
5EMJ	A	625.0	2.27	10419	9606	0070888#0008469#0044020#0042802#0008327#0008168#0002039#0046982#0016274#0035243#0043021#0003714	0000785#0005737#0005829#0005794#0035097#0034709#0005654#0005634	0032922#0006353#0042118#0090161#0034969#0043985#0097421#0045596#0018216#0035246#1904992#0048026#0048714#0044030#0006355#0070372#0007088#1901796#0000387	O14744	0.0013072662697717	0.547607540768073	0.1522290382566056
7MXG	C	625.0	2.4	10419	9606	0070888#0008469#0044020#0042802#0008327#0008168#0002039#0046982#0016274#0035243#0043021#0003714	0000785#0005737#0005829#0005794#0035097#0034709#0005654#0005634	0032922#0006353#0042118#0090161#0034969#0043985#0097421#0045596#0018216#0035246#1904992#0048026#0048714#0044030#0006355#0070372#0007088#1901796#0000387	O14744	0.0008112705287321	0.5524307131938175	0.1769762014421934
5AZ5	C	748.0	2.4	51311	9606	0003677#0003725#0042802#0038187#0003723#0038023#0003727	0036020#0005789#0010008#0009897#0000139#0005886	0071260#0051607#0007249#0016064#0006954#0045087#0032695#0045089#0032727#0032728#0032731#0032755#0032757#0032729#0001932#0009615#0034158#0002224	Q9NR97	0.0219191853088964	0.4241683558664089	0.0145985211566161
7TZ7	A	988.0	2.41	5290	9606	0052812#0016303#0046934#0035005#0005524#0043560#0016301#0030295#0106310#0004674	0005737#0005829#0014704#0030027#0048471#0005942#0005943#0005944#0005886	0030036#0060612#0001525#0043276#0086003#0060048#0071333#0071464#0043542#0097009#0007173#0071514#0006006#0038028#0048009#0001889#0030835#2000811#2000270#0010629#0016242#0043524#0006909#0014065#0046854#0036092#0016310#0030168#0044029#0010592#0033138#0051897#0048661#0032008#0043491#0110053#0043457#0040014#0055119#0014823#1903544#0071548#0043201#0014870#0035994#0031295#0050852#0038084#0001944	P42336	0.0113123261796865	0.523689181396632	0.0197076730907748
5MHL	B	697.0	2.4	2162	9606	0046872#0003810	0072562#0062023#0005576#0005615#0031093#1990234	0007596#0072378#0018149	P00488	0.0113342734714776	0.2937831785848879	0.0644914133791398
8FCR	A	721.0	4.12	#	9606	0043531#0005524#0016887#1904288#0035800#0042802#0036435#0008289#0042288#0031593#0019904#0019903#0003723#0031625#0044389#1990381	1904949#0035578#0005737#0010494#0005829#0036513#0005783#0005789#0070062#0005576#1904813#0098978#0043231#0005811#0005654#0005634#0048471#0000502#0032991#0034774#0035861#0034098#1990730	0006919#0070842#0046034#0097352#0006914#1903843#0006974#0034605#0006281#0006302#0061857#0006888#0030968#0032510#0071712#0036503#0045184#0072389#0036297#0016236#0051228#0006734#0045879#2001171#0090263#1903007#0010918#1903862#0032436#0045732#1903006#0031334#0010498#0043161#0016567#0106300#1903715#0042981#1905634#0050807#0030970#0035617#0019985#0030433#0019079	P55072	0.0132107342206777	0.2254296768229527	0.0613135828266362
7R53	A	737.0	3.12	51311	9606	0003677#0003725#0042802#0038187#0003723#0038023#0003727	0036020#0005789#0010008#0009897#0000139#0005886	0071260#0051607#0007249#0016064#0006954#0045087#0032695#0045089#0032727#0032728#0032731#0032755#0032757#0032729#0001932#0009615#0034158#0002224	Q9NR97	0.0241080728763376	0.3389684262427082	0.0197076730907748
2C11	B	671.0	2.9	8639	9606	0005509#0005507#0042802#0008131#0046982#0048038#0052593	0009986#0005737#0005769#0005783#0005794#0016020#0005902#0005886	0009308#0007155#0006954#1902283#0046677	Q16853	0.0108707339985248	0.7418154928874554	0.0110700407352846
7M05	A	615.0	2.39	10419	9606	0070888#0008469#0044020#0042802#0008327#0008168#0002039#0046982#0016274#0035243#0043021#0003714	0000785#0005737#0005829#0005794#0035097#0034709#0005654#0005634	0032922#0006353#0042118#0090161#0034969#0043985#0097421#0045596#0018216#0035246#1904992#0048026#0048714#0044030#0006355#0070372#0007088#1901796#0000387	O14744	0.0013164550698963	0.543633547539615	0.2038662972579192
8FCM	A	721.0	3.27	#	9606	0043531#0005524#0016887#1904288#0035800#0042802#0036435#0008289#0042288#0031593#0019904#0019903#0003723#0031625#0044389#1990381	1904949#0035578#0005737#0010494#0005829#0036513#0005783#0005789#0070062#0005576#1904813#0098978#0043231#0005811#0005654#0005634#0048471#0000502#0032991#0034774#0035861#0034098#1990730	0006919#0070842#0046034#0097352#0006914#1903843#0006974#0034605#0006281#0006302#0061857#0006888#0030968#0032510#0071712#0036503#0045184#0072389#0036297#0016236#0051228#0006734#0045879#2001171#0090263#1903007#0010918#1903862#0032436#0045732#1903006#0031334#0010498#0043161#0016567#0106300#1903715#0042981#1905634#0050807#0030970#0035617#0019985#0030433#0019079	P55072	0.0117868219094933	0.2663544257485036	0.0656935549704063
1W1I	A	728.0	3.03	1803	9606	0004177#0045499#0008239#0042802#0002020#0042803#0004252#0008236#0005102#0001618	0016324#0009986#0030139#0070062#0005576#0005925#0046581#0030027#0031258#0005765#0016020#0045121#0005886	0001662#0007155#0043542#0120116#0035641#0061025#0010716#0090024#0016486#0008284#0006508#0036343#0019065#0046813#0033632#0001666#0042110#0031295#0046718	P27487	0.0087096815048556	0.7916491121476754	0.013138501865866
7NUP	A	915.0	3.1	64167	9606	0004177#0004175#0070006#0008237#0042277#0008270	0005737#0005788#0005789	0002250#0019885#0002474#0043171#0006508#0008217	Q6P179	0.0126698988718309	0.4983172818269739	0.0185875182467154
7PFS	A	916.0	2.7	64167	9606	0004177#0004175#0070006#0008237#0042277#0008270	0005737#0005788#0005789	0002250#0019885#0002474#0043171#0006508#0008217	Q6P179	0.0120952119059709	0.4814625174123652	0.0216257249425573
3LPP	B	869.0	2.15	6476	9606	0004558#0030246#0004574#0004575	0016324#0005903#0070062#0005794#0005886	0044245#0005987	P14410	0.009295317651846	0.646490633705876	0.0170751996684577
7RC9	B	737.0	2.76	51311	9606	0003677#0003725#0042802#0038187#0003723#0038023#0003727	0036020#0005789#0010008#0009897#0000139#0005886	0071260#0051607#0007249#0016064#0006954#0045087#0032695#0045089#0032727#0032728#0032731#0032755#0032757#0032729#0001932#0009615#0034158#0002224	Q9NR97	0.0196028252729479	0.4026275957462859	0.0204377723355742
6K1S	A	625.0	2.6	10419	9606	0070888#0008469#0044020#0042802#0008327#0008168#0002039#0046982#0016274#0035243#0043021#0003714	0000785#0005737#0005829#0005794#0035097#0034709#0005654#0005634	0032922#0006353#0042118#0090161#0034969#0043985#0097421#0045596#0018216#0035246#1904992#0048026#0048714#0044030#0006355#0070372#0007088#1901796#0000387	O14744	0.0013962301311121	0.5522007653494596	0.1590527016415781
7MXG	A	625.0	2.4	10419	9606	0070888#0008469#0044020#0042802#0008327#0008168#0002039#0046982#0016274#0035243#0043021#0003714	0000785#0005737#0005829#0005794#0035097#0034709#0005654#0005634	0032922#0006353#0042118#0090161#0034969#0043985#0097421#0045596#0018216#0035246#1904992#0048026#0048714#0044030#0006355#0070372#0007088#1901796#0000387	O14744	0.0012202596305794	0.5627174162276136	0.1512608079233615
3L17	A	841.0	3.0	5294	9606	0052812#0016303#0046934#0035005#0005524#0046875#0042802#0016301#0004672#0106310#0004674	0005737#0005829#0016020#0005943#0005944#0005886	0002250#0001525#0071320#0002407#0006897#0007186#0097284#0006955#0006954#0045087#0043303#0035747#0055118#2000270#0010897#0030593#0072672#0014065#0046854#0036092#0016310#0070527#0002675#0001819#0007204#0010595#0043406#0051897#0035022#0006468#0045765#1903169#0033628#0002679#0032252#0003376#0042110#0010818#0042098	P48736	0.0252003809260166	0.1501848067975043	0.0554744316333071
4DB1	A	716.0	2.6	4625	9606	0051015#0005524#0005516#0000146	0005737#0005859#0030016#0016459#0032982#0016460#0030017#0001725#0030018	0007512#0046034#0060048#0014898#0006936#0030049#0002027#0031449#0002026#0014728#0045214#0003009#0006941#0014883#0055010	P12883	0.0165630111795896	0.4621982029927995	0.0155670635003994
4GQB	A	625.0	2.06	10419	9606	0070888#0008469#0044020#0042802#0008327#0008168#0002039#0046982#0016274#0035243#0043021#0003714	0000785#0005737#0005829#0005794#0035097#0034709#0005654#0005634	0032922#0006353#0042118#0090161#0034969#0043985#0097421#0045596#0018216#0035246#1904992#0048026#0048714#0044030#0006355#0070372#0007088#1901796#0000387	O14744	0.0013011280206714	0.5576473344346073	0.1689422960399142
1W1I	C	728.0	3.03	1803	9606	0004177#0045499#0008239#0042802#0002020#0042803#0004252#0008236#0005102#0001618	0016324#0009986#0030139#0070062#0005576#0005925#0046581#0030027#0031258#0005765#0016020#0045121#0005886	0001662#0007155#0043542#0120116#0035641#0061025#0010716#0090024#0016486#0008284#0006508#0036343#0019065#0046813#0033632#0001666#0042110#0031295#0046718	P27487	0.0088468140997404	0.7986546304303603	0.0094889742856814
8SZP	A	855.0	2.62	#	#	#	#	#	Q08211	0.0132093394886723	0.492840515028992	0.0185875182467154
1R9M	D	727.0	2.1	1803	9606	0004177#0045499#0008239#0042802#0002020#0042803#0004252#0008236#0005102#0001618	0016324#0009986#0030139#0070062#0005576#0005925#0046581#0030027#0031258#0005765#0016020#0045121#0005886	0001662#0007155#0043542#0120116#0035641#0061025#0010716#0090024#0016486#0008284#0006508#0036343#0019065#0046813#0033632#0001666#0042110#0031295#0046718	P27487	0.0084352080768605	0.7971084103118974	0.0116786539344329
3DPD	A	846.0	2.85	5294	9606	0052812#0016303#0046934#0035005#0005524#0046875#0042802#0016301#0004672#0106310#0004674	0005737#0005829#0016020#0005943#0005944#0005886	0002250#0001525#0071320#0002407#0006897#0007186#0097284#0006955#0006954#0045087#0043303#0035747#0055118#2000270#0010897#0030593#0072672#0014065#0046854#0036092#0016310#0070527#0002675#0001819#0007204#0010595#0043406#0051897#0035022#0006468#0045765#1903169#0033628#0002679#0032252#0003376#0042110#0010818#0042098	P48736	0.0246978422128303	0.1893479919725733	0.0357662262619218
7Z61	A	834.0	2.74	5294	9606	0052812#0016303#0046934#0035005#0005524#0046875#0042802#0016301#0004672#0106310#0004674	0005737#0005829#0016020#0005943#0005944#0005886	0002250#0001525#0071320#0002407#0006897#0007186#0097284#0006955#0006954#0045087#0043303#0035747#0055118#2000270#0010897#0030593#0072672#0014065#0046854#0036092#0016310#0070527#0002675#0001819#0007204#0010595#0043406#0051897#0035022#0006468#0045765#1903169#0033628#0002679#0032252#0003376#0042110#0010818#0042098	P48736	0.0245087570484088	0.1922968050913528	0.0357662262619218
4GB9	A	840.0	2.44	5294	9606	0052812#0016303#0046934#0035005#0005524#0046875#0042802#0016301#0004672#0106310#0004674	0005737#0005829#0016020#0005943#0005944#0005886	0002250#0001525#0071320#0002407#0006897#0007186#0097284#0006955#0006954#0045087#0043303#0035747#0055118#2000270#0010897#0030593#0072672#0014065#0046854#0036092#0016310#0070527#0002675#0001819#0007204#0010595#0043406#0051897#0035022#0006468#0045765#1903169#0033628#0002679#0032252#0003376#0042110#0010818#0042098	P48736	0.0301252111706338	0.1730916091660685	0.035036511315305
4HVB	A	830.0	2.35	5294	9606	0052812#0016303#0046934#0035005#0005524#0046875#0042802#0016301#0004672#0106310#0004674	0005737#0005829#0016020#0005943#0005944#0005886	0002250#0001525#0071320#0002407#0006897#0007186#0097284#0006955#0006954#0045087#0043303#0035747#0055118#2000270#0010897#0030593#0072672#0014065#0046854#0036092#0016310#0070527#0002675#0001819#0007204#0010595#0043406#0051897#0035022#0006468#0045765#1903169#0033628#0002679#0032252#0003376#0042110#0010818#0042098	P48736	0.0278376435855245	0.1537541225385528	0.0503648629317097
7MDM	A	701.0	4.86	#	9606	0043531#0005524#0016887#1904288#0035800#0042802#0036435#0008289#0042288#0031593#0019904#0019903#0003723#0031625#0140036#0044389#1990381	1904949#0035578#0005737#0010494#0005829#0036513#0005783#0005789#0070062#0005576#1904813#0098978#0043231#0005811#0005654#0005634#0048471#0000502#0032991#0034774#0035861#0034098#1990730	0006919#0070842#0046034#0097352#0006914#1903843#0034605#0006974#0006281#0006302#0061857#0006888#0030968#0032510#0071712#0036503#0045184#0072389#0036297#0016236#0051228#0006734#0120186#0045879#2001171#0090263#1903007#0010918#1903862#0032436#0045732#1903006#0031334#0010498#0043161#0016567#0106300#1903715#0042981#1905634#0050807#0030970#0035617#0019985#0030433#0019079	P55072	0.0116606140407621	0.292135589244916	0.0693428042269768
3W3L	C	751.0	2.33	51311	9606	0003677#0003725#0042802#0038187#0003723#0038023#0003727	0036020#0005789#0010008#0009897#0000139#0005886	0071260#0051607#0007249#0016064#0006954#0045087#0032695#0045089#0032727#0032728#0032731#0032755#0032757#0032729#0001932#0009615#0034158#0002224	Q9NR97	0.0202047319990117	0.3377636808219068	0.0284671564505767
2OGZ	A	726.0	2.1	1803	9606	0004177#0045499#0008239#0042802#0002020#0042803#0004252#0008236#0005102#0001618	0016324#0009986#0030139#0070062#0005576#0005925#0046581#0030027#0031258#0005765#0016020#0045121#0005886	0001662#0007155#0043542#0120116#0035641#0061025#0010716#0090024#0016486#0008284#0006508#0036343#0019065#0046813#0033632#0001666#0042110#0031295#0046718	P27487	0.0083776494329042	0.8004842696658852	0.0110700407352846
8BH3	T	502.0	4.55	#	9606	0051575#0005524#0008094#0030332#0003684#0003677#0003678#0003690#0016787#0044877#0003723#0097110#0042162#0000976	0000781#0005829#0070418#0005576#1904813#0043564#0016020#0070419#0000783#0005730#0005654#0005634#0032991#0032993#0034774#0005667	0002218#0071480#0071481#0006266#0097680#0006303#0045087#0045892#0045621#0045860#0045944#0045893#0000725#0048660#0000723	P12956	0.027922840821294	0.4463263076214246	0.0088364585901983
6RU5	B	980.0	3.9	#	9606	0031715#0004866#0005102	0035578#0072562#0009986#0005788#0070062#0005576#0005615#0005886#0032991#0034774#1905370	0097242#0006956#0006957#0006958#0097278#0150062#0006631#0007186#0006955#0006954#0016322#0008228#0035846#0001970#0045766#2000427#0044533#0045745#0010828#0050778#0010884#1903028#0050766#0060100#0001934#0048260#0001798#0010575#0006508#0030449#0030451#0010866#0009617#0007165#0150064	P01024	0.0008405427276633	0.6944209559860808	0.1160584082911944
1E8Y	A	841.0	2.0	5294	9606	0052812#0016303#0046934#0035005#0005524#0046875#0042802#0016301#0004672#0106310#0004674	0005737#0005829#0016020#0005943#0005944#0005886	0002250#0001525#0071320#0002407#0006897#0007186#0097284#0006955#0006954#0045087#0043303#0035747#0055118#2000270#0010897#0030593#0072672#0014065#0046854#0036092#0016310#0070527#0002675#0001819#0007204#0010595#0043406#0051897#0035022#0006468#0045765#1903169#0033628#0002679#0032252#0003376#0042110#0010818#0042098	P48736	0.0212279021480761	0.1741972025223719	0.0547444112487871
2CHZ	A	840.0	2.6	5294	9606	0052812#0016303#0046934#0035005#0005524#0046875#0042802#0016301#0004672#0106310#0004674	0005737#0005829#0016020#0005943#0005944#0005886	0002250#0001525#0071320#0002407#0006897#0007186#0097284#0006955#0006954#0045087#0043303#0035747#0055118#2000270#0010897#0030593#0072672#0014065#0046854#0036092#0016310#0070527#0002675#0001819#0007204#0010595#0043406#0051897#0035022#0006468#0045765#1903169#0033628#0002679#0032252#0003376#0042110#0010818#0042098	P48736	0.018187617038456	0.1606350066731394	0.0715325243705191
3B2D	A	601.0	2.8	4064	9606	#	0031012#0005615#0072686#0005730#0005654#0005886	0002322#0071222#0006954#0045087#0031663#0031666	Q99467	0.0138166367474365	0.4356588132488542	0.0293011937554052
3O3U	N	580.0	1.5	75204178; 948538	83333	0015144#1901982	0043190#0055052#1990060#0030288#0042597	0008643#0060326#0034289#0006974#0042956#0015768	P0AEX9	0.0006225253388873	0.7279206832618059	0.1192811334068133
3ZVV	A	829.0	2.5	5294	9606	0052812#0016303#0046934#0035005#0005524#0046875#0042802#0016301#0004672#0106310#0004674	0005737#0005829#0016020#0005943#0005944#0005886	0002250#0001525#0071320#0002407#0006897#0007186#0097284#0006955#0006954#0045087#0043303#0035747#0055118#2000270#0010897#0030593#0072672#0014065#0046854#0036092#0016310#0070527#0002675#0001819#0007204#0010595#0043406#0051897#0035022#0006468#0045765#1903169#0033628#0002679#0032252#0003376#0042110#0010818#0042098	P48736	0.0242053958720576	0.156467385878094	0.0598540584701086
5C18	E	723.0	3.3	#	9606	0043531#0005524#0016887#1904288#0035800#0042802#0036435#0008289#0042288#0031593#0019904#0019903#0003723#0031625#0140036#0044389#1990381	1904949#0035578#0005737#0010494#0005829#0036513#0005783#0005789#0070062#0005576#1904813#0098978#0043231#0005811#0005654#0005634#0048471#0000502#0032991#0034774#0035861#0034098#1990730	0006919#0070842#0046034#0097352#0006914#1903843#0034605#0006974#0006281#0006302#0061857#0006888#0030968#0032510#0071712#0036503#0045184#0072389#0036297#0016236#0051228#0006734#0120186#0045879#2001171#0090263#1903007#0010918#1903862#0032436#0045732#1903006#0031334#0010498#0043161#0016567#0106300#1903715#0042981#1905634#0050807#0030970#0035617#0019985#0030433#0019079	P55072	0.0117088249893096	0.2827119991587405	0.0744524674147246
8GHR	A	735.0	3.2	#	#	#	#	#	P22413	0.0013117245602982	0.6535042301974391	0.126644897239454
8FCP	A	721.0	3.52	#	9606	0043531#0005524#0016887#1904288#0035800#0042802#0036435#0008289#0042288#0031593#0019904#0019903#0003723#0031625#0044389#1990381	1904949#0035578#0005737#0010494#0005829#0036513#0005783#0005789#0070062#0005576#1904813#0098978#0043231#0005811#0005654#0005634#0048471#0000502#0032991#0034774#0035861#0034098#1990730	0006919#0070842#0046034#0097352#0006914#1903843#0006974#0034605#0006281#0006302#0061857#0006888#0030968#0032510#0071712#0036503#0045184#0072389#0036297#0016236#0051228#0006734#0045879#2001171#0090263#1903007#0010918#1903862#0032436#0045732#1903006#0031334#0010498#0043161#0016567#0106300#1903715#0042981#1905634#0050807#0030970#0035617#0019985#0030433#0019079	P55072	0.0114637290079273	0.2748305376327881	0.0795618367211374
3APF	A	840.0	2.82	5294	9606	0052812#0016303#0046934#0035005#0005524#0046875#0042802#0016301#0004672#0106310#0004674	0005737#0005829#0016020#0005943#0005944#0005886	0002250#0001525#0071320#0002407#0006897#0007186#0097284#0006955#0006954#0045087#0043303#0035747#0055118#2000270#0010897#0030593#0072672#0014065#0046854#0036092#0016310#0070527#0002675#0001819#0007204#0010595#0043406#0051897#0035022#0006468#0045765#1903169#0033628#0002679#0032252#0003376#0042110#0010818#0042098	P48736	0.0237589291766634	0.1631376079340346	0.0613135828266362
4PS8	A	843.0	2.99	5294	9606	0052812#0016303#0046934#0035005#0005524#0046875#0042802#0016301#0004672#0106310#0004674	0005737#0005829#0016020#0005943#0005944#0005886	0002250#0001525#0071320#0002407#0006897#0007186#0097284#0006955#0006954#0045087#0043303#0035747#0055118#2000270#0010897#0030593#0072672#0014065#0046854#0036092#0016310#0070527#0002675#0001819#0007204#0010595#0043406#0051897#0035022#0006468#0045765#1903169#0033628#0002679#0032252#0003376#0042110#0010818#0042098	P48736	0.01965940910649	0.1636991330564259	0.0722624044746096
3ZW3	A	831.0	2.8	5294	9606	0052812#0016303#0046934#0035005#0005524#0046875#0042802#0016301#0004672#0106310#0004674	0005737#0005829#0016020#0005943#0005944#0005886	0002250#0001525#0071320#0002407#0006897#0007186#0097284#0006955#0006954#0045087#0043303#0035747#0055118#2000270#0010897#0030593#0072672#0014065#0046854#0036092#0016310#0070527#0002675#0001819#0007204#0010595#0043406#0051897#0035022#0006468#0045765#1903169#0033628#0002679#0032252#0003376#0042110#0010818#0042098	P48736	0.0249880706221425	0.1490825405832395	0.067152979131726
5XGJ	A	980.0	2.97	5290	9606	0052812#0016303#0046934#0035005#0005524#0043560#0016301#0030295#0106310#0004674	0005737#0005829#0014704#0030027#0048471#0005942#0005943#0005944#0005886	0030036#0060612#0001525#0043276#0086003#0060048#0071333#0071464#0043542#0097009#0007173#0071514#0006006#0038028#0048009#0001889#0030835#2000811#2000270#0010629#0016242#0043524#0006909#0014065#0046854#0036092#0016310#0030168#0044029#0010592#0033138#0051897#0048661#0032008#0043491#0110053#0043457#0040014#0055119#0014823#1903544#0071548#0043201#0014870#0035994#0031295#0050852#0038084#0001944	P42336	0.0133652585531105	0.4797778152035603	0.0233575447719152
3OAW	A	841.0	2.75	5294	9606	0052812#0016303#0046934#0035005#0005524#0046875#0042802#0016301#0004672#0106310#0004674	0005737#0005829#0016020#0005943#0005944#0005886	0002250#0001525#0071320#0002407#0006897#0007186#0097284#0006955#0006954#0045087#0043303#0035747#0055118#2000270#0010897#0030593#0072672#0014065#0046854#0036092#0016310#0070527#0002675#0001819#0007204#0010595#0043406#0051897#0035022#0006468#0045765#1903169#0033628#0002679#0032252#0003376#0042110#0010818#0042098	P48736	0.0222220267761885	0.1511724682647013	0.0832115711346694
6XRL	A	835.0	2.99	5294	9606	0052812#0016303#0046934#0035005#0005524#0046875#0042802#0016301#0004672#0106310#0004674	0005737#0005829#0016020#0005943#0005944#0005886	0002250#0001525#0071320#0002407#0006897#0007186#0097284#0006955#0006954#0045087#0043303#0035747#0055118#2000270#0010897#0030593#0072672#0014065#0046854#0036092#0016310#0070527#0002675#0001819#0007204#0010595#0043406#0051897#0035022#0006468#0045765#1903169#0033628#0002679#0032252#0003376#0042110#0010818#0042098	P48736	0.0232883833430554	0.1569580873698674	0.0729927817404325
8DP0	A	979.0	2.96	#	9606	0016303#0035005#0005524#0046875#0042802#0016301#0052742#0046934#0004672#0106310#0004674	0005737#0005829#0016020#0005942#0005943#0005944#0005886	0002250#0001525#0016477#0071320#0002407#0006897#0007186#0097284#0006955#0006954#0045087#0043303#0035747#0055118#2000270#0010897#0030593#0072672#0046854#0036092#0048015#0016310#0070527#0002675#0001819#0007204#0010595#0043406#0051897#0035022#0006468#1903169#0033628#0002679#0032252#0003376#0042110#0010818#0042098	P48736	0.0154133384276223	0.4698256594755919	0.0218975903112057
6XRN	A	824.0	2.96	5294	9606	0052812#0016303#0046934#0035005#0005524#0046875#0042802#0016301#0004672#0106310#0004674	0005737#0005829#0016020#0005943#0005944#0005886	0002250#0001525#0071320#0002407#0006897#0007186#0097284#0006955#0006954#0045087#0043303#0035747#0055118#2000270#0010897#0030593#0072672#0014065#0046854#0036092#0016310#0070527#0002675#0001819#0007204#0010595#0043406#0051897#0035022#0006468#0045765#1903169#0033628#0002679#0032252#0003376#0042110#0010818#0042098	P48736	0.0176543924624377	0.1601999751122514	0.0970802370411048
3MJW	A	819.0	2.87	5294	9606	0052812#0016303#0046934#0035005#0005524#0046875#0042802#0016301#0004672#0106310#0004674	0005737#0005829#0016020#0005943#0005944#0005886	0002250#0001525#0071320#0002407#0006897#0007186#0097284#0006955#0006954#0045087#0043303#0035747#0055118#2000270#0010897#0030593#0072672#0014065#0046854#0036092#0016310#0070527#0002675#0001819#0007204#0010595#0043406#0051897#0035022#0006468#0045765#1903169#0033628#0002679#0032252#0003376#0042110#0010818#0042098	P48736	0.0226811399958769	0.1654541401566851	0.0678829313183804
6KAM	D	443.0	2.46	79147	9606	0002162#0042802#0046872#0016780	0005829#0005615#0005794#0000139#0005654#0005791#0042383	0007420#0051674#0035269#0016485#0051262#0043403	Q9H9S5	0.0008624138718353	0.7173399337433565	0.174957521031396
5OQ4	A	834.0	2.7	5294	9606	0052812#0016303#0046934#0035005#0005524#0046875#0042802#0016301#0004672#0106310#0004674	0005737#0005829#0016020#0005943#0005944#0005886	0002250#0001525#0071320#0002407#0006897#0007186#0097284#0006955#0006954#0045087#0043303#0035747#0055118#2000270#0010897#0030593#0072672#0014065#0046854#0036092#0016310#0070527#0002675#0001819#0007204#0010595#0043406#0051897#0035022#0006468#0045765#1903169#0033628#0002679#0032252#0003376#0042110#0010818#0042098	P48736	0.0173297403751488	0.1684488827015282	0.0854012245476465
3NZU	A	822.0	2.6	5294	9606	0052812#0016303#0046934#0035005#0005524#0046875#0042802#0016301#0004672#0106310#0004674	0005737#0005829#0016020#0005943#0005944#0005886	0002250#0001525#0071320#0002407#0006897#0007186#0097284#0006955#0006954#0045087#0043303#0035747#0055118#2000270#0010897#0030593#0072672#0014065#0046854#0036092#0016310#0070527#0002675#0001819#0007204#0010595#0043406#0051897#0035022#0006468#0045765#1903169#0033628#0002679#0032252#0003376#0042110#0010818#0042098	P48736	0.0188041697887117	0.1762793099429601	0.0700727235417066
3APC	A	839.0	2.54	5294	9606	0052812#0016303#0046934#0035005#0005524#0046875#0042802#0016301#0004672#0106310#0004674	0005737#0005829#0016020#0005943#0005944#0005886	0002250#0001525#0071320#0002407#0006897#0007186#0097284#0006955#0006954#0045087#0043303#0035747#0055118#2000270#0010897#0030593#0072672#0014065#0046854#0036092#0016310#0070527#0002675#0001819#0007204#0010595#0043406#0051897#0035022#0006468#0045765#1903169#0033628#0002679#0032252#0003376#0042110#0010818#0042098	P48736	0.0235964251973774	0.154145481967386	0.0781018927757748
4XX5	A	843.0	2.76	5294	9606	0052812#0016303#0046934#0035005#0005524#0046875#0042802#0016301#0004672#0106310#0004674	0005737#0005829#0016020#0005943#0005944#0005886	0002250#0001525#0071320#0002407#0006897#0007186#0097284#0006955#0006954#0045087#0043303#0035747#0055118#2000270#0010897#0030593#0072672#0014065#0046854#0036092#0016310#0070527#0002675#0001819#0007204#0010595#0043406#0051897#0035022#0006468#0045765#1903169#0033628#0002679#0032252#0003376#0042110#0010818#0042098	P48736	0.0162533384795982	0.1704619199470389	0.0992701436974832
7RLH	A	728.0	3.0	#	9606	0043531#0005524#0016887#1904288#0035800#0042802#0036435#0008289#0042288#0031593#0019904#0019903#0003723#0031625#0140036#0044389#1990381	1904949#0035578#0005737#0010494#0005829#0036513#0005783#0005789#0070062#0005576#1904813#0098978#0043231#0005811#0005654#0005634#0048471#0000502#0032991#0034774#0035861#0034098#1990730	0006919#0070842#0046034#0097352#0006914#1903843#0034605#0006974#0006281#0006302#0061857#0006888#0030968#0032510#0071712#0036503#0045184#0072389#0036297#0016236#0051228#0006734#0120186#0045879#2001171#0090263#1903007#0010918#1903862#0032436#0045732#1903006#0031334#0010498#0043161#0016567#0106300#1903715#0042981#1905634#0050807#0030970#0035617#0019985#0030433#0019079	P55072	0.0171759568259072	0.1864786216985101	0.0729927817404325
2CHW	A	840.0	2.6	5294	9606	0052812#0016303#0046934#0035005#0005524#0046875#0042802#0016301#0004672#0106310#0004674	0005737#0005829#0016020#0005943#0005944#0005886	0002250#0001525#0071320#0002407#0006897#0007186#0097284#0006955#0006954#0045087#0043303#0035747#0055118#2000270#0010897#0030593#0072672#0014065#0046854#0036092#0016310#0070527#0002675#0001819#0007204#0010595#0043406#0051897#0035022#0006468#0045765#1903169#0033628#0002679#0032252#0003376#0042110#0010818#0042098	P48736	0.0273884094245982	0.1753126591641133	0.049634873047397
5EDS	A	823.0	2.8	5294	9606	0052812#0016303#0046934#0035005#0005524#0046875#0042802#0016301#0004672#0106310#0004674	0005737#0005829#0016020#0005943#0005944#0005886	0002250#0001525#0071320#0002407#0006897#0007186#0097284#0006955#0006954#0045087#0043303#0035747#0055118#2000270#0010897#0030593#0072672#0014065#0046854#0036092#0016310#0070527#0002675#0001819#0007204#0010595#0043406#0051897#0035022#0006468#0045765#1903169#0033628#0002679#0032252#0003376#0042110#0010818#0042098	P48736	0.0234525819015525	0.1478750330229853	0.0941608854281319
3PRE	A	839.0	2.91	5294	9606	0052812#0016303#0046934#0035005#0005524#0046875#0042802#0016301#0004672#0106310#0004674	0005737#0005829#0016020#0005943#0005944#0005886	0002250#0001525#0071320#0002407#0006897#0007186#0097284#0006955#0006954#0045087#0043303#0035747#0055118#2000270#0010897#0030593#0072672#0014065#0046854#0036092#0016310#0070527#0002675#0001819#0007204#0010595#0043406#0051897#0035022#0006468#0045765#1903169#0033628#0002679#0032252#0003376#0042110#0010818#0042098	P48736	0.0232193129789258	0.1595515809848547	0.0788321322144196
4EZK	A	842.0	2.8	5294	9606	0052812#0016303#0046934#0035005#0005524#0046875#0042802#0016301#0004672#0106310#0004674	0005737#0005829#0016020#0005943#0005944#0005886	0002250#0001525#0071320#0002407#0006897#0007186#0097284#0006955#0006954#0045087#0043303#0035747#0055118#2000270#0010897#0030593#0072672#0014065#0046854#0036092#0016310#0070527#0002675#0001819#0007204#0010595#0043406#0051897#0035022#0006468#0045765#1903169#0033628#0002679#0032252#0003376#0042110#0010818#0042098	P48736	0.0261947626603234	0.1583351158722381	0.0664230173941995
4FHJ	A	819.0	2.6	5294	9606	0052812#0016303#0046934#0035005#0005524#0046875#0042802#0016301#0004672#0106310#0004674	0005737#0005829#0016020#0005943#0005944#0005886	0002250#0001525#0071320#0002407#0006897#0007186#0097284#0006955#0006954#0045087#0043303#0035747#0055118#2000270#0010897#0030593#0072672#0014065#0046854#0036092#0016310#0070527#0002675#0001819#0007204#0010595#0043406#0051897#0035022#0006468#0045765#1903169#0033628#0002679#0032252#0003376#0042110#0010818#0042098	P48736	0.024122209430142	0.1473762981246011	0.0941608854281319
8FCL	C	721.0	3.51	#	9606	0043531#0005524#0016887#1904288#0035800#0042802#0036435#0008289#0042288#0031593#0019904#0019903#0003723#0031625#0044389#1990381	1904949#0035578#0005737#0010494#0005829#0036513#0005783#0005789#0070062#0005576#1904813#0098978#0043231#0005811#0005654#0005634#0048471#0000502#0032991#0034774#0035861#0034098#1990730	0006919#0070842#0046034#0097352#0006914#1903843#0006974#0034605#0006281#0006302#0061857#0006888#0030968#0032510#0071712#0036503#0045184#0072389#0036297#0016236#0051228#0006734#0045879#2001171#0090263#1903007#0010918#1903862#0032436#0045732#1903006#0031334#0010498#0043161#0016567#0106300#1903715#0042981#1905634#0050807#0030970#0035617#0019985#0030433#0019079	P55072	0.0124175641709017	0.2017818956074849	0.1474452578505956
7RLH	D	728.0	3.0	#	9606	0043531#0005524#0016887#1904288#0035800#0042802#0036435#0008289#0042288#0031593#0019904#0019903#0003723#0031625#0140036#0044389#1990381	1904949#0035578#0005737#0010494#0005829#0036513#0005783#0005789#0070062#0005576#1904813#0098978#0043231#0005811#0005654#0005634#0048471#0000502#0032991#0034774#0035861#0034098#1990730	0006919#0070842#0046034#0097352#0006914#1903843#0034605#0006974#0006281#0006302#0061857#0006888#0030968#0032510#0071712#0036503#0045184#0072389#0036297#0016236#0051228#0006734#0120186#0045879#2001171#0090263#1903007#0010918#1903862#0032436#0045732#1903006#0031334#0010498#0043161#0016567#0106300#1903715#0042981#1905634#0050807#0030970#0035617#0019985#0030433#0019079	P55072	0.0184051093523624	0.1785151914467229	0.0795618367211374
4FJY	A	839.0	2.9	5294	9606	0052812#0016303#0046934#0035005#0005524#0046875#0042802#0016301#0004672#0106310#0004674	0005737#0005829#0016020#0005943#0005944#0005886	0002250#0001525#0071320#0002407#0006897#0007186#0097284#0006955#0006954#0045087#0043303#0035747#0055118#2000270#0010897#0030593#0072672#0014065#0046854#0036092#0016310#0070527#0002675#0001819#0007204#0010595#0043406#0051897#0035022#0006468#0045765#1903169#0033628#0002679#0032252#0003376#0042110#0010818#0042098	P48736	0.0199983777470179	0.1678500846059397	0.087591155387261
6C1S	A	826.0	2.31	5294	9606	0052812#0016303#0046934#0035005#0005524#0046875#0042802#0016301#0004672#0106310#0004674	0005737#0005829#0016020#0005943#0005944#0005886	0002250#0001525#0071320#0002407#0006897#0007186#0097284#0006955#0006954#0045087#0043303#0035747#0055118#2000270#0010897#0030593#0072672#0014065#0046854#0036092#0016310#0070527#0002675#0001819#0007204#0010595#0043406#0051897#0035022#0006468#0045765#1903169#0033628#0002679#0032252#0003376#0042110#0010818#0042098	P48736	0.0244543684312207	0.1958487340792846	0.0562044536492789
3SD5	A	817.0	3.2	5294	9606	0052812#0016303#0046934#0035005#0005524#0046875#0042802#0016301#0004672#0106310#0004674	0005737#0005829#0016020#0005943#0005944#0005886	0002250#0001525#0071320#0002407#0006897#0007186#0097284#0006955#0006954#0045087#0043303#0035747#0055118#2000270#0010897#0030593#0072672#0014065#0046854#0036092#0016310#0070527#0002675#0001819#0007204#0010595#0043406#0051897#0035022#0006468#0045765#1903169#0033628#0002679#0032252#0003376#0042110#0010818#0042098	P48736	0.0294812229405839	0.1530579542480126	0.0708026304911424
3R7Q	A	837.0	2.5	5294	9606	0052812#0016303#0046934#0035005#0005524#0046875#0042802#0016301#0004672#0106310#0004674	0005737#0005829#0016020#0005943#0005944#0005886	0002250#0001525#0071320#0002407#0006897#0007186#0097284#0006955#0006954#0045087#0043303#0035747#0055118#2000270#0010897#0030593#0072672#0014065#0046854#0036092#0016310#0070527#0002675#0001819#0007204#0010595#0043406#0051897#0035022#0006468#0045765#1903169#0033628#0002679#0032252#0003376#0042110#0010818#0042098	P48736	0.0245976152494378	0.157446523775546	0.0817518496585396
7RLH	B	728.0	3.0	#	9606	0043531#0005524#0016887#1904288#0035800#0042802#0036435#0008289#0042288#0031593#0019904#0019903#0003723#0031625#0140036#0044389#1990381	1904949#0035578#0005737#0010494#0005829#0036513#0005783#0005789#0070062#0005576#1904813#0098978#0043231#0005811#0005654#0005634#0048471#0000502#0032991#0034774#0035861#0034098#1990730	0006919#0070842#0046034#0097352#0006914#1903843#0034605#0006974#0006281#0006302#0061857#0006888#0030968#0032510#0071712#0036503#0045184#0072389#0036297#0016236#0051228#0006734#0120186#0045879#2001171#0090263#1903007#0010918#1903862#0032436#0045732#1903006#0031334#0010498#0043161#0016567#0106300#1903715#0042981#1905634#0050807#0030970#0035617#0019985#0030433#0019079	P55072	0.0156215556342566	0.1825421853542916	0.1175185950756378
1E8Z	A	839.0	2.4	5294	9606	0052812#0016303#0046934#0035005#0005524#0046875#0042802#0016301#0004672#0106310#0004674	0005737#0005829#0016020#0005943#0005944#0005886	0002250#0001525#0071320#0002407#0006897#0007186#0097284#0006955#0006954#0045087#0043303#0035747#0055118#2000270#0010897#0030593#0072672#0014065#0046854#0036092#0016310#0070527#0002675#0001819#0007204#0010595#0043406#0051897#0035022#0006468#0045765#1903169#0033628#0002679#0032252#0003376#0042110#0010818#0042098	P48736	0.0242250521027732	0.1575660216076282	0.0861312290118383
4ANX	A	833.0	2.73	5294	9606	0052812#0016303#0046934#0035005#0005524#0046875#0042802#0016301#0004672#0106310#0004674	0005737#0005829#0016020#0005943#0005944#0005886	0002250#0001525#0071320#0002407#0006897#0007186#0097284#0006955#0006954#0045087#0043303#0035747#0055118#2000270#0010897#0030593#0072672#0014065#0046854#0036092#0016310#0070527#0002675#0001819#0007204#0010595#0043406#0051897#0035022#0006468#0045765#1903169#0033628#0002679#0032252#0003376#0042110#0010818#0042098	P48736	0.0232472245840455	0.2188059781504125	0.0591240390843355
8FCT	F	712.0	3.42	#	9606	0043531#0005524#0016887#1904288#0035800#0042802#0036435#0008289#0042288#0031593#0019904#0019903#0003723#0031625#0044389#1990381	1904949#0035578#0005737#0010494#0005829#0036513#0005783#0005789#0070062#0005576#1904813#0098978#0043231#0005811#0005654#0005634#0048471#0000502#0032991#0034774#0035861#0034098#1990730	0006919#0070842#0046034#0097352#0006914#1903843#0006974#0034605#0006281#0006302#0061857#0006888#0030968#0032510#0071712#0036503#0045184#0072389#0036297#0016236#0051228#0006734#0045879#2001171#0090263#1903007#0010918#1903862#0032436#0045732#1903006#0031334#0010498#0043161#0016567#0106300#1903715#0042981#1905634#0050807#0030970#0035617#0019985#0030433#0019079	P55072	0.0142512196090698	0.2246435068984109	0.1014602199307292
4WWO	A	814.0	2.3	5294	9606	0052812#0016303#0046934#0035005#0005524#0046875#0042802#0016301#0004672#0106310#0004674	0005737#0005829#0016020#0005943#0005944#0005886	0002250#0001525#0071320#0002407#0006897#0007186#0097284#0006955#0006954#0045087#0043303#0035747#0055118#2000270#0010897#0030593#0072672#0014065#0046854#0036092#0016310#0070527#0002675#0001819#0007204#0010595#0043406#0051897#0035022#0006468#0045765#1903169#0033628#0002679#0032252#0003376#0042110#0010818#0042098	P48736	0.0246668277114889	0.1538830061971164	0.0956206337488771
8FCM	B	721.0	3.27	#	9606	0043531#0005524#0016887#1904288#0035800#0042802#0036435#0008289#0042288#0031593#0019904#0019903#0003723#0031625#0044389#1990381	1904949#0035578#0005737#0010494#0005829#0036513#0005783#0005789#0070062#0005576#1904813#0098978#0043231#0005811#0005654#0005634#0048471#0000502#0032991#0034774#0035861#0034098#1990730	0006919#0070842#0046034#0097352#0006914#1903843#0006974#0034605#0006281#0006302#0061857#0006888#0030968#0032510#0071712#0036503#0045184#0072389#0036297#0016236#0051228#0006734#0045879#2001171#0090263#1903007#0010918#1903862#0032436#0045732#1903006#0031334#0010498#0043161#0016567#0106300#1903715#0042981#1905634#0050807#0030970#0035617#0019985#0030433#0019079	P55072	0.0149481412259398	0.1959618931226324	0.1233570449311542
6AUD	A	840.0	2.02	5294	9606	0052812#0016303#0046934#0035005#0005524#0046875#0042802#0016301#0004672#0106310#0004674	0005737#0005829#0016020#0005943#0005944#0005886	0002250#0001525#0071320#0002407#0006897#0007186#0097284#0006955#0006954#0045087#0043303#0035747#0055118#2000270#0010897#0030593#0072672#0014065#0046854#0036092#0016310#0070527#0002675#0001819#0007204#0010595#0043406#0051897#0035022#0006468#0045765#1903169#0033628#0002679#0032252#0003376#0042110#0010818#0042098	P48736	0.0289386270574228	0.1948458889605273	0.0510948593011042
6T3C	A	819.0	2.62	5294	9606	0052812#0016303#0046934#0035005#0005524#0046875#0042802#0016301#0004672#0106310#0004674	0005737#0005829#0016020#0005943#0005944#0005886	0002250#0001525#0071320#0002407#0006897#0007186#0097284#0006955#0006954#0045087#0043303#0035747#0055118#2000270#0010897#0030593#0072672#0014065#0046854#0036092#0016310#0070527#0002675#0001819#0007204#0010595#0043406#0051897#0035022#0006468#0045765#1903169#0033628#0002679#0032252#0003376#0042110#0010818#0042098	P48736	0.0252498837859851	0.1504253246362595	0.0985396895399577
3DBS	A	841.0	2.8	5294	9606	0052812#0016303#0046934#0035005#0005524#0046875#0042802#0016301#0004672#0106310#0004674	0005737#0005829#0016020#0005943#0005944#0005886	0002250#0001525#0071320#0002407#0006897#0007186#0097284#0006955#0006954#0045087#0043303#0035747#0055118#2000270#0010897#0030593#0072672#0014065#0046854#0036092#0016310#0070527#0002675#0001819#0007204#0010595#0043406#0051897#0035022#0006468#0045765#1903169#0033628#0002679#0032252#0003376#0042110#0010818#0042098	P48736	0.022695287250391	0.1780391985094235	0.0781018927757748
3L13	A	841.0	3.0	5294	9606	0052812#0016303#0046934#0035005#0005524#0046875#0042802#0016301#0004672#0106310#0004674	0005737#0005829#0016020#0005943#0005944#0005886	0002250#0001525#0071320#0002407#0006897#0007186#0097284#0006955#0006954#0045087#0043303#0035747#0055118#2000270#0010897#0030593#0072672#0014065#0046854#0036092#0016310#0070527#0002675#0001819#0007204#0010595#0043406#0051897#0035022#0006468#0045765#1903169#0033628#0002679#0032252#0003376#0042110#0010818#0042098	P48736	0.0237802095252838	0.2064949887599458	0.0627735967823235
5T23	A	804.0	2.78	5294	9606	0052812#0016303#0046934#0035005#0005524#0046875#0042802#0016301#0004672#0106310#0004674	0005737#0005829#0016020#0005943#0005944#0005886	0002250#0001525#0071320#0002407#0006897#0007186#0097284#0006955#0006954#0045087#0043303#0035747#0055118#2000270#0010897#0030593#0072672#0014065#0046854#0036092#0016310#0070527#0002675#0001819#0007204#0010595#0043406#0051897#0035022#0006468#0045765#1903169#0033628#0002679#0032252#0003376#0042110#0010818#0042098	P48736	0.0236519160955762	0.1741133587772738	0.0751822857042021
4FHK	A	819.0	3.0	5294	9606	0052812#0016303#0046934#0035005#0005524#0046875#0042802#0016301#0004672#0106310#0004674	0005737#0005829#0016020#0005943#0005944#0005886	0002250#0001525#0071320#0002407#0006897#0007186#0097284#0006955#0006954#0045087#0043303#0035747#0055118#2000270#0010897#0030593#0072672#0014065#0046854#0036092#0016310#0070527#0002675#0001819#0007204#0010595#0043406#0051897#0035022#0006468#0045765#1903169#0033628#0002679#0032252#0003376#0042110#0010818#0042098	P48736	0.0243151697791289	0.1436827617789473	0.1197076528051555
4J6I	A	833.0	2.9	5294	9606	0052812#0016303#0046934#0035005#0005524#0046875#0042802#0016301#0004672#0106310#0004674	0005737#0005829#0016020#0005943#0005944#0005886	0002250#0001525#0071320#0002407#0006897#0007186#0097284#0006955#0006954#0045087#0043303#0035747#0055118#2000270#0010897#0030593#0072672#0014065#0046854#0036092#0016310#0070527#0002675#0001819#0007204#0010595#0043406#0051897#0035022#0006468#0045765#1903169#0033628#0002679#0032252#0003376#0042110#0010818#0042098	P48736	0.0272023782172523	0.1677254060631489	0.0708026304911424
4DK5	A	834.0	2.95	5294	9606	0052812#0016303#0046934#0035005#0005524#0046875#0042802#0016301#0004672#0106310#0004674	0005737#0005829#0016020#0005943#0005944#0005886	0002250#0001525#0071320#0002407#0006897#0007186#0097284#0006955#0006954#0045087#0043303#0035747#0055118#2000270#0010897#0030593#0072672#0014065#0046854#0036092#0016310#0070527#0002675#0001819#0007204#0010595#0043406#0051897#0035022#0006468#0045765#1903169#0033628#0002679#0032252#0003376#0042110#0010818#0042098	P48736	0.0251089650620967	0.1467853368027204	0.1175185950756378
4PS7	A	843.0	2.69	5294	9606	0052812#0016303#0046934#0035005#0005524#0046875#0042802#0016301#0004672#0106310#0004674	0005737#0005829#0016020#0005943#0005944#0005886	0002250#0001525#0071320#0002407#0006897#0007186#0097284#0006955#0006954#0045087#0043303#0035747#0055118#2000270#0010897#0030593#0072672#0014065#0046854#0036092#0016310#0070527#0002675#0001819#0007204#0010595#0043406#0051897#0035022#0006468#0045765#1903169#0033628#0002679#0032252#0003376#0042110#0010818#0042098	P48736	0.0229113472616434	0.1646258303411152	0.1109484600168524
3PS6	A	841.0	2.6	5294	9606	0052812#0016303#0046934#0035005#0005524#0046875#0042802#0016301#0004672#0106310#0004674	0005737#0005829#0016020#0005943#0005944#0005886	0002250#0001525#0071320#0002407#0006897#0007186#0097284#0006955#0006954#0045087#0043303#0035747#0055118#2000270#0010897#0030593#0072672#0014065#0046854#0036092#0016310#0070527#0002675#0001819#0007204#0010595#0043406#0051897#0035022#0006468#0045765#1903169#0033628#0002679#0032252#0003376#0042110#0010818#0042098	P48736	0.0261791224751676	0.1508666634417135	0.1109484600168524
5G55	A	847.0	2.45	5294	9606	0052812#0016303#0046934#0035005#0005524#0046875#0042802#0016301#0004672#0106310#0004674	0005737#0005829#0016020#0005943#0005944#0005886	0002250#0001525#0071320#0002407#0006897#0007186#0097284#0006955#0006954#0045087#0043303#0035747#0055118#2000270#0010897#0030593#0072672#0014065#0046854#0036092#0016310#0070527#0002675#0001819#0007204#0010595#0043406#0051897#0035022#0006468#0045765#1903169#0033628#0002679#0032252#0003376#0042110#0010818#0042098	P48736	0.0231414516755186	0.1637389530534408	0.1131384481440944
7RLJ	L	728.0	3.8	#	9606	0043531#0005524#0016887#1904288#0035800#0042802#0036435#0008289#0042288#0031593#0019904#0019903#0003723#0031625#0140036#0044389#1990381	1904949#0035578#0005737#0010494#0005829#0036513#0005783#0005789#0070062#0005576#1904813#0098978#0043231#0005811#0005654#0005634#0048471#0000502#0032991#0034774#0035861#0034098#1990730	0006919#0070842#0046034#0097352#0006914#1903843#0034605#0006974#0006281#0006302#0061857#0006888#0030968#0032510#0071712#0036503#0045184#0072389#0036297#0016236#0051228#0006734#0120186#0045879#2001171#0090263#1903007#0010918#1903862#0032436#0045732#1903006#0031334#0010498#0043161#0016567#0106300#1903715#0042981#1905634#0050807#0030970#0035617#0019985#0030433#0019079	P55072	0.0179975166734936	0.2089357528025506	0.0970802370411048
3L08	A	828.0	2.7	5294	9606	0052812#0016303#0046934#0035005#0005524#0046875#0042802#0016301#0004672#0106310#0004674	0005737#0005829#0016020#0005943#0005944#0005886	0002250#0001525#0071320#0002407#0006897#0007186#0097284#0006955#0006954#0045087#0043303#0035747#0055118#2000270#0010897#0030593#0072672#0014065#0046854#0036092#0016310#0070527#0002675#0001819#0007204#0010595#0043406#0051897#0035022#0006468#0045765#1903169#0033628#0002679#0032252#0003376#0042110#0010818#0042098	P48736	0.0239155125037426	0.1927185649815372	0.0708026304911424
4PS3	A	843.0	2.9	5294	9606	0052812#0016303#0046934#0035005#0005524#0046875#0042802#0016301#0004672#0106310#0004674	0005737#0005829#0016020#0005943#0005944#0005886	0002250#0001525#0071320#0002407#0006897#0007186#0097284#0006955#0006954#0045087#0043303#0035747#0055118#2000270#0010897#0030593#0072672#0014065#0046854#0036092#0016310#0070527#0002675#0001819#0007204#0010595#0043406#0051897#0035022#0006468#0045765#1903169#0033628#0002679#0032252#0003376#0042110#0010818#0042098	P48736	0.0234502780334213	0.1687016349136982	0.1007293602259888
3L16	A	841.0	2.9	5294	9606	0052812#0016303#0046934#0035005#0005524#0046875#0042802#0016301#0004672#0106310#0004674	0005737#0005829#0016020#0005943#0005944#0005886	0002250#0001525#0071320#0002407#0006897#0007186#0097284#0006955#0006954#0045087#0043303#0035747#0055118#2000270#0010897#0030593#0072672#0014065#0046854#0036092#0016310#0070527#0002675#0001819#0007204#0010595#0043406#0051897#0035022#0006468#0045765#1903169#0033628#0002679#0032252#0003376#0042110#0010818#0042098	P48736	0.0257882530807749	0.1676075253582388	0.0839416535012711
7JWZ	A	832.0	2.65	5294	9606	0052812#0016303#0046934#0035005#0005524#0046875#0042802#0016301#0004672#0106310#0004674	0005737#0005829#0016020#0005943#0005944#0005886	0002250#0001525#0071320#0002407#0006897#0007186#0097284#0006955#0006954#0045087#0043303#0035747#0055118#2000270#0010897#0030593#0072672#0014065#0046854#0036092#0016310#0070527#0002675#0001819#0007204#0010595#0043406#0051897#0035022#0006468#0045765#1903169#0033628#0002679#0032252#0003376#0042110#0010818#0042098	P48736	0.0315866855540247	0.1613016555329635	0.0781018927757748
3TJP	A	840.0	2.7	5294	9606	0052812#0016303#0046934#0035005#0005524#0046875#0042802#0016301#0004672#0106310#0004674	0005737#0005829#0016020#0005943#0005944#0005886	0002250#0001525#0071320#0002407#0006897#0007186#0097284#0006955#0006954#0045087#0043303#0035747#0055118#2000270#0010897#0030593#0072672#0014065#0046854#0036092#0016310#0070527#0002675#0001819#0007204#0010595#0043406#0051897#0035022#0006468#0045765#1903169#0033628#0002679#0032252#0003376#0042110#0010818#0042098	P48736	0.0265613986558629	0.1544740785181016	0.1080291886428159
4URK	A	837.0	2.9	5294	9606	0052812#0016303#0046934#0035005#0005524#0046875#0042802#0016301#0004672#0106310#0004674	0005737#0005829#0016020#0005943#0005944#0005886	0002250#0001525#0071320#0002407#0006897#0007186#0097284#0006955#0006954#0045087#0043303#0035747#0055118#2000270#0010897#0030593#0072672#0014065#0046854#0036092#0016310#0070527#0002675#0001819#0007204#0010595#0043406#0051897#0035022#0006468#0045765#1903169#0033628#0002679#0032252#0003376#0042110#0010818#0042098	P48736	0.0221525172849024	0.1759597161510755	0.1036493968305367
5KAE	A	840.0	2.65	5294	9606	0052812#0016303#0046934#0035005#0005524#0046875#0042802#0016301#0004672#0106310#0004674	0005737#0005829#0016020#0005943#0005944#0005886	0002250#0001525#0071320#0002407#0006897#0007186#0097284#0006955#0006954#0045087#0043303#0035747#0055118#2000270#0010897#0030593#0072672#0014065#0046854#0036092#0016310#0070527#0002675#0001819#0007204#0010595#0043406#0051897#0035022#0006468#0045765#1903169#0033628#0002679#0032252#0003376#0042110#0010818#0042098	P48736	0.0234026691875654	0.1759452736812433	0.0956206337488771
5C19	A	734.0	4.2	#	9606	0043531#0005524#0016887#1904288#0035800#0042802#0036435#0008289#0042288#0031593#0019904#0019903#0003723#0031625#0140036#0044389#1990381	1904949#0035578#0005737#0010494#0005829#0036513#0005783#0005789#0070062#0005576#1904813#0098978#0043231#0005811#0005654#0005634#0048471#0000502#0032991#0034774#0035861#0034098#1990730	0006919#0070842#0046034#0097352#0006914#1903843#0034605#0006974#0006281#0006302#0061857#0006888#0030968#0032510#0071712#0036503#0045184#0072389#0036297#0016236#0051228#0006734#0120186#0045879#2001171#0090263#1903007#0010918#1903862#0032436#0045732#1903006#0031334#0010498#0043161#0016567#0106300#1903715#0042981#1905634#0050807#0030970#0035617#0019985#0030433#0019079	P55072	0.0150798456619269	0.2242943967898939	0.1372265998230157
3QAR	A	834.0	2.65	5294	9606	0052812#0016303#0046934#0035005#0005524#0046875#0042802#0016301#0004672#0106310#0004674	0005737#0005829#0016020#0005943#0005944#0005886	0002250#0001525#0071320#0002407#0006897#0007186#0097284#0006955#0006954#0045087#0043303#0035747#0055118#2000270#0010897#0030593#0072672#0014065#0046854#0036092#0016310#0070527#0002675#0001819#0007204#0010595#0043406#0051897#0035022#0006468#0045765#1903169#0033628#0002679#0032252#0003376#0042110#0010818#0042098	P48736	0.0264911118482752	0.1801136694327119	0.0722624044746096
4XZ4	A	843.0	2.6	5294	9606	0052812#0016303#0046934#0035005#0005524#0046875#0042802#0016301#0004672#0106310#0004674	0005737#0005829#0016020#0005943#0005944#0005886	0002250#0001525#0071320#0002407#0006897#0007186#0097284#0006955#0006954#0045087#0043303#0035747#0055118#2000270#0010897#0030593#0072672#0014065#0046854#0036092#0016310#0070527#0002675#0001819#0007204#0010595#0043406#0051897#0035022#0006468#0045765#1903169#0033628#0002679#0032252#0003376#0042110#0010818#0042098	P48736	0.0279415543035692	0.1639521355403305	0.0868612061966194
4WWP	A	820.0	2.4	5294	9606	0052812#0016303#0046934#0035005#0005524#0046875#0042802#0016301#0004672#0106310#0004674	0005737#0005829#0016020#0005943#0005944#0005886	0002250#0001525#0071320#0002407#0006897#0007186#0097284#0006955#0006954#0045087#0043303#0035747#0055118#2000270#0010897#0030593#0072672#0014065#0046854#0036092#0016310#0070527#0002675#0001819#0007204#0010595#0043406#0051897#0035022#0006468#0045765#1903169#0033628#0002679#0032252#0003376#0042110#0010818#0042098	P48736	0.0209029951043785	0.205014801408431	0.0963501924934129
3T8M	A	841.0	2.5	5294	9606	0052812#0016303#0046934#0035005#0005524#0046875#0042802#0016301#0004672#0106310#0004674	0005737#0005829#0016020#0005943#0005944#0005886	0002250#0001525#0071320#0002407#0006897#0007186#0097284#0006955#0006954#0045087#0043303#0035747#0055118#2000270#0010897#0030593#0072672#0014065#0046854#0036092#0016310#0070527#0002675#0001819#0007204#0010595#0043406#0051897#0035022#0006468#0045765#1903169#0033628#0002679#0032252#0003376#0042110#0010818#0042098	P48736	0.0292422195153708	0.1727749382934151	0.0737226325244466
7RLJ	K	728.0	3.8	#	9606	0043531#0005524#0016887#1904288#0035800#0042802#0036435#0008289#0042288#0031593#0019904#0019903#0003723#0031625#0140036#0044389#1990381	1904949#0035578#0005737#0010494#0005829#0036513#0005783#0005789#0070062#0005576#1904813#0098978#0043231#0005811#0005654#0005634#0048471#0000502#0032991#0034774#0035861#0034098#1990730	0006919#0070842#0046034#0097352#0006914#1903843#0034605#0006974#0006281#0006302#0061857#0006888#0030968#0032510#0071712#0036503#0045184#0072389#0036297#0016236#0051228#0006734#0120186#0045879#2001171#0090263#1903007#0010918#1903862#0032436#0045732#1903006#0031334#0010498#0043161#0016567#0106300#1903715#0042981#1905634#0050807#0030970#0035617#0019985#0030433#0019079	P55072	0.0191237996293434	0.2078044566110194	0.1087585508850761
2V4L	A	845.0	2.5	5294	9606	0052812#0016303#0046934#0035005#0005524#0046875#0042802#0016301#0004672#0106310#0004674	0005737#0005829#0016020#0005943#0005944#0005886	0002250#0001525#0071320#0002407#0006897#0007186#0097284#0006955#0006954#0045087#0043303#0035747#0055118#2000270#0010897#0030593#0072672#0014065#0046854#0036092#0016310#0070527#0002675#0001819#0007204#0010595#0043406#0051897#0035022#0006468#0045765#1903169#0033628#0002679#0032252#0003376#0042110#0010818#0042098	P48736	0.0203318823351316	0.2103616075584614	0.0985396895399577
3NZS	A	828.0	2.75	5294	9606	0052812#0016303#0046934#0035005#0005524#0046875#0042802#0016301#0004672#0106310#0004674	0005737#0005829#0016020#0005943#0005944#0005886	0002250#0001525#0071320#0002407#0006897#0007186#0097284#0006955#0006954#0045087#0043303#0035747#0055118#2000270#0010897#0030593#0072672#0014065#0046854#0036092#0016310#0070527#0002675#0001819#0007204#0010595#0043406#0051897#0035022#0006468#0045765#1903169#0033628#0002679#0032252#0003376#0042110#0010818#0042098	P48736	0.0259270372266636	0.1600912239805987	0.1160584082911944
7RLJ	B	728.0	3.8	#	9606	0043531#0005524#0016887#1904288#0035800#0042802#0036435#0008289#0042288#0031593#0019904#0019903#0003723#0031625#0140036#0044389#1990381	1904949#0035578#0005737#0010494#0005829#0036513#0005783#0005789#0070062#0005576#1904813#0098978#0043231#0005811#0005654#0005634#0048471#0000502#0032991#0034774#0035861#0034098#1990730	0006919#0070842#0046034#0097352#0006914#1903843#0034605#0006974#0006281#0006302#0061857#0006888#0030968#0032510#0071712#0036503#0045184#0072389#0036297#0016236#0051228#0006734#0120186#0045879#2001171#0090263#1903007#0010918#1903862#0032436#0045732#1903006#0031334#0010498#0043161#0016567#0106300#1903715#0042981#1905634#0050807#0030970#0035617#0019985#0030433#0019079	P55072	0.0162272657134616	0.2191150271081947	0.1445250397065645
3APD	A	839.0	2.55	5294	9606	0052812#0016303#0046934#0035005#0005524#0046875#0042802#0016301#0004672#0106310#0004674	0005737#0005829#0016020#0005943#0005944#0005886	0002250#0001525#0071320#0002407#0006897#0007186#0097284#0006955#0006954#0045087#0043303#0035747#0055118#2000270#0010897#0030593#0072672#0014065#0046854#0036092#0016310#0070527#0002675#0001819#0007204#0010595#0043406#0051897#0035022#0006468#0045765#1903169#0033628#0002679#0032252#0003376#0042110#0010818#0042098	P48736	0.0283399910315177	0.1725167131230494	0.0824814643431366
6GQ7	A	802.0	2.84	5294	9606	0052812#0016303#0046934#0035005#0005524#0046875#0042802#0016301#0004672#0106310#0004674	0005737#0005829#0016020#0005943#0005944#0005886	0002250#0001525#0071320#0002407#0006897#0007186#0097284#0006955#0006954#0045087#0043303#0035747#0055118#2000270#0010897#0030593#0072672#0014065#0046854#0036092#0016310#0070527#0002675#0001819#0007204#0010595#0043406#0051897#0035022#0006468#0045765#1903169#0033628#0002679#0032252#0003376#0042110#0010818#0042098	P48736	0.023935428942403	0.1757414019155012	0.1014602199307292
4G11	A	836.0	3.4	5294	9606	0052812#0016303#0046934#0035005#0005524#0046875#0042802#0016301#0004672#0106310#0004674	0005737#0005829#0016020#0005943#0005944#0005886	0002250#0001525#0071320#0002407#0006897#0007186#0097284#0006955#0006954#0045087#0043303#0035747#0055118#2000270#0010897#0030593#0072672#0014065#0046854#0036092#0016310#0070527#0002675#0001819#0007204#0010595#0043406#0051897#0035022#0006468#0045765#1903169#0033628#0002679#0032252#0003376#0042110#0010818#0042098	P48736	0.0243570605919048	0.2260602479802668	0.0678829313183804
4HLE	A	828.0	2.78	5294	9606	0052812#0016303#0046934#0035005#0005524#0046875#0042802#0016301#0004672#0106310#0004674	0005737#0005829#0016020#0005943#0005944#0005886	0002250#0001525#0071320#0002407#0006897#0007186#0097284#0006955#0006954#0045087#0043303#0035747#0055118#2000270#0010897#0030593#0072672#0014065#0046854#0036092#0016310#0070527#0002675#0001819#0007204#0010595#0043406#0051897#0035022#0006468#0045765#1903169#0033628#0002679#0032252#0003376#0042110#0010818#0042098	P48736	0.0183451858448212	0.1885664624429021	0.1496348281350508
3QAQ	A	837.0	2.9	5294	9606	0052812#0016303#0046934#0035005#0005524#0046875#0042802#0016301#0004672#0106310#0004674	0005737#0005829#0016020#0005943#0005944#0005886	0002250#0001525#0071320#0002407#0006897#0007186#0097284#0006955#0006954#0045087#0043303#0035747#0055118#2000270#0010897#0030593#0072672#0014065#0046854#0036092#0016310#0070527#0002675#0001819#0007204#0010595#0043406#0051897#0035022#0006468#0045765#1903169#0033628#0002679#0032252#0003376#0042110#0010818#0042098	P48736	0.0223385490268716	0.2481572429678181	0.0795618367211374
3QJZ	A	795.0	2.9	5294	9606	0052812#0016303#0046934#0035005#0005524#0046875#0042802#0016301#0004672#0106310#0004674	0005737#0005829#0016020#0005943#0005944#0005886	0002250#0001525#0071320#0002407#0006897#0007186#0097284#0006955#0006954#0045087#0043303#0035747#0055118#2000270#0010897#0030593#0072672#0014065#0046854#0036092#0016310#0070527#0002675#0001819#0007204#0010595#0043406#0051897#0035022#0006468#0045765#1903169#0033628#0002679#0032252#0003376#0042110#0010818#0042098	P48736	0.0343877899767645	0.2065948524461103	0.0642335893644507
4FUL	A	832.0	2.47	5294	9606	0052812#0016303#0046934#0035005#0005524#0046875#0042802#0016301#0004672#0106310#0004674	0005737#0005829#0016020#0005943#0005944#0005886	0002250#0001525#0071320#0002407#0006897#0007186#0097284#0006955#0006954#0045087#0043303#0035747#0055118#2000270#0010897#0030593#0072672#0014065#0046854#0036092#0016310#0070527#0002675#0001819#0007204#0010595#0043406#0051897#0035022#0006468#0045765#1903169#0033628#0002679#0032252#0003376#0042110#0010818#0042098	P48736	0.0267235168526154	0.1769166992068789	0.0861312290118383
8FCR	B	721.0	4.12	#	9606	0043531#0005524#0016887#1904288#0035800#0042802#0036435#0008289#0042288#0031593#0019904#0019903#0003723#0031625#0044389#1990381	1904949#0035578#0005737#0010494#0005829#0036513#0005783#0005789#0070062#0005576#1904813#0098978#0043231#0005811#0005654#0005634#0048471#0000502#0032991#0034774#0035861#0034098#1990730	0006919#0070842#0046034#0097352#0006914#1903843#0006974#0034605#0006281#0006302#0061857#0006888#0030968#0032510#0071712#0036503#0045184#0072389#0036297#0016236#0051228#0006734#0045879#2001171#0090263#1903007#0010918#1903862#0032436#0045732#1903006#0031334#0010498#0043161#0016567#0106300#1903715#0042981#1905634#0050807#0030970#0035617#0019985#0030433#0019079	P55072	0.0168038987067144	0.2132054246435182	0.1598543638747036
8FCQ	F	721.0	3.93	#	9606	0043531#0005524#0016887#1904288#0035800#0042802#0036435#0008289#0042288#0031593#0019904#0019903#0003723#0031625#0044389#1990381	1904949#0035578#0005737#0010494#0005829#0036513#0005783#0005789#0070062#0005576#1904813#0098978#0043231#0005811#0005654#0005634#0048471#0000502#0032991#0034774#0035861#0034098#1990730	0006919#0070842#0046034#0097352#0006914#1903843#0006974#0034605#0006281#0006302#0061857#0006888#0030968#0032510#0071712#0036503#0045184#0072389#0036297#0016236#0051228#0006734#0045879#2001171#0090263#1903007#0010918#1903862#0032436#0045732#1903006#0031334#0010498#0043161#0016567#0106300#1903715#0042981#1905634#0050807#0030970#0035617#0019985#0030433#0019079	P55072	0.0167852867483199	0.2240440390225465	0.1452554889642807
7RLJ	E	728.0	3.8	#	9606	0043531#0005524#0016887#1904288#0035800#0042802#0036435#0008289#0042288#0031593#0019904#0019903#0003723#0031625#0140036#0044389#1990381	1904949#0035578#0005737#0010494#0005829#0036513#0005783#0005789#0070062#0005576#1904813#0098978#0043231#0005811#0005654#0005634#0048471#0000502#0032991#0034774#0035861#0034098#1990730	0006919#0070842#0046034#0097352#0006914#1903843#0034605#0006974#0006281#0006302#0061857#0006888#0030968#0032510#0071712#0036503#0045184#0072389#0036297#0016236#0051228#0006734#0120186#0045879#2001171#0090263#1903007#0010918#1903862#0032436#0045732#1903006#0031334#0010498#0043161#0016567#0106300#1903715#0042981#1905634#0050807#0030970#0035617#0019985#0030433#0019079	P55072	0.0181396914861316	0.2259766256580341	0.1248171264087285
5G2N	A	823.0	2.68	5294	9606	0052812#0016303#0046934#0035005#0005524#0046875#0042802#0016301#0004672#0106310#0004674	0005737#0005829#0016020#0005943#0005944#0005886	0002250#0001525#0071320#0002407#0006897#0007186#0097284#0006955#0006954#0045087#0043303#0035747#0055118#2000270#0010897#0030593#0072672#0014065#0046854#0036092#0016310#0070527#0002675#0001819#0007204#0010595#0043406#0051897#0035022#0006468#0045765#1903169#0033628#0002679#0032252#0003376#0042110#0010818#0042098	P48736	0.0290164351118527	0.1663094363709176	0.1065687372842305
7RLJ	H	728.0	3.8	#	9606	0043531#0005524#0016887#1904288#0035800#0042802#0036435#0008289#0042288#0031593#0019904#0019903#0003723#0031625#0140036#0044389#1990381	1904949#0035578#0005737#0010494#0005829#0036513#0005783#0005789#0070062#0005576#1904813#0098978#0043231#0005811#0005654#0005634#0048471#0000502#0032991#0034774#0035861#0034098#1990730	0006919#0070842#0046034#0097352#0006914#1903843#0034605#0006974#0006281#0006302#0061857#0006888#0030968#0032510#0071712#0036503#0045184#0072389#0036297#0016236#0051228#0006734#0120186#0045879#2001171#0090263#1903007#0010918#1903862#0032436#0045732#1903006#0031334#0010498#0043161#0016567#0106300#1903715#0042981#1905634#0050807#0030970#0035617#0019985#0030433#0019079	P55072	0.0202419139260194	0.2214548861096227	0.1131384481440944
2CHX	A	843.0	2.5	5294	9606	0052812#0016303#0046934#0035005#0005524#0046875#0042802#0016301#0004672#0106310#0004674	0005737#0005829#0016020#0005943#0005944#0005886	0002250#0001525#0071320#0002407#0006897#0007186#0097284#0006955#0006954#0045087#0043303#0035747#0055118#2000270#0010897#0030593#0072672#0014065#0046854#0036092#0016310#0070527#0002675#0001819#0007204#0010595#0043406#0051897#0035022#0006468#0045765#1903169#0033628#0002679#0032252#0003376#0042110#0010818#0042098	P48736	0.023911705340524	0.1912281247606125	0.1065687372842305
3L54	A	837.0	2.3	5294	9606	0052812#0016303#0046934#0035005#0005524#0046875#0042802#0016301#0004672#0106310#0004674	0005737#0005829#0016020#0005943#0005944#0005886	0002250#0001525#0071320#0002407#0006897#0007186#0097284#0006955#0006954#0045087#0043303#0035747#0055118#2000270#0010897#0030593#0072672#0014065#0046854#0036092#0016310#0070527#0002675#0001819#0007204#0010595#0043406#0051897#0035022#0006468#0045765#1903169#0033628#0002679#0032252#0003376#0042110#0010818#0042098	P48736	0.0214570103806428	0.1885237218509499	0.1379556468436567
7RLJ	J	728.0	3.8	#	9606	0043531#0005524#0016887#1904288#0035800#0042802#0036435#0008289#0042288#0031593#0019904#0019903#0003723#0031625#0140036#0044389#1990381	1904949#0035578#0005737#0010494#0005829#0036513#0005783#0005789#0070062#0005576#1904813#0098978#0043231#0005811#0005654#0005634#0048471#0000502#0032991#0034774#0035861#0034098#1990730	0006919#0070842#0046034#0097352#0006914#1903843#0034605#0006974#0006281#0006302#0061857#0006888#0030968#0032510#0071712#0036503#0045184#0072389#0036297#0016236#0051228#0006734#0120186#0045879#2001171#0090263#1903007#0010918#1903862#0032436#0045732#1903006#0031334#0010498#0043161#0016567#0106300#1903715#0042981#1905634#0050807#0030970#0035617#0019985#0030433#0019079	P55072	0.0183410555133196	0.2098539531772982	0.1510950327523956
2A4Z	A	812.0	2.9	5294	9606	0052812#0016303#0046934#0035005#0005524#0046875#0042802#0016301#0004672#0106310#0004674	0005737#0005829#0016020#0005943#0005944#0005886	0002250#0001525#0071320#0002407#0006897#0007186#0097284#0006955#0006954#0045087#0043303#0035747#0055118#2000270#0010897#0030593#0072672#0014065#0046854#0036092#0016310#0070527#0002675#0001819#0007204#0010595#0043406#0051897#0035022#0006468#0045765#1903169#0033628#0002679#0032252#0003376#0042110#0010818#0042098	P48736	0.0318124386488418	0.1610584260944607	0.1116786836949257
4ANU	A	833.0	2.81	5294	9606	0052812#0016303#0046934#0035005#0005524#0046875#0042802#0016301#0004672#0106310#0004674	0005737#0005829#0016020#0005943#0005944#0005886	0002250#0001525#0071320#0002407#0006897#0007186#0097284#0006955#0006954#0045087#0043303#0035747#0055118#2000270#0010897#0030593#0072672#0014065#0046854#0036092#0016310#0070527#0002675#0001819#0007204#0010595#0043406#0051897#0035022#0006468#0045765#1903169#0033628#0002679#0032252#0003376#0042110#0010818#0042098	P48736	0.0289126449802262	0.2227128918616162	0.067152979131726
3S2A	A	834.0	2.55	5294	9606	0052812#0016303#0046934#0035005#0005524#0046875#0042802#0016301#0004672#0106310#0004674	0005737#0005829#0016020#0005943#0005944#0005886	0002250#0001525#0071320#0002407#0006897#0007186#0097284#0006955#0006954#0045087#0043303#0035747#0055118#2000270#0010897#0030593#0072672#0014065#0046854#0036092#0016310#0070527#0002675#0001819#0007204#0010595#0043406#0051897#0035022#0006468#0045765#1903169#0033628#0002679#0032252#0003376#0042110#0010818#0042098	P48736	0.0205515248493663	0.2184450225735756	0.1182478050534847
6T3B	A	804.0	3.01	5294	9606	0052812#0016303#0046934#0035005#0005524#0046875#0042802#0016301#0004672#0106310#0004674	0005737#0005829#0016020#0005943#0005944#0005886	0002250#0001525#0071320#0002407#0006897#0007186#0097284#0006955#0006954#0045087#0043303#0035747#0055118#2000270#0010897#0030593#0072672#0014065#0046854#0036092#0016310#0070527#0002675#0001819#0007204#0010595#0043406#0051897#0035022#0006468#0045765#1903169#0033628#0002679#0032252#0003376#0042110#0010818#0042098	P48736	0.0284627623612345	0.171277175370998	0.1072992501854066
3ENE	A	843.0	2.4	5294	9606	0052812#0016303#0046934#0035005#0005524#0046875#0042802#0016301#0004672#0106310#0004674	0005737#0005829#0016020#0005943#0005944#0005886	0002250#0001525#0071320#0002407#0006897#0007186#0097284#0006955#0006954#0045087#0043303#0035747#0055118#2000270#0010897#0030593#0072672#0014065#0046854#0036092#0016310#0070527#0002675#0001819#0007204#0010595#0043406#0051897#0035022#0006468#0045765#1903169#0033628#0002679#0032252#0003376#0042110#0010818#0042098	P48736	0.0241575622935603	0.21810229320529	0.0941608854281319
4F1S	A	834.0	3.0	5294	9606	0052812#0016303#0046934#0035005#0005524#0046875#0042802#0016301#0004672#0106310#0004674	0005737#0005829#0016020#0005943#0005944#0005886	0002250#0001525#0071320#0002407#0006897#0007186#0097284#0006955#0006954#0045087#0043303#0035747#0055118#2000270#0010897#0030593#0072672#0014065#0046854#0036092#0016310#0070527#0002675#0001819#0007204#0010595#0043406#0051897#0035022#0006468#0045765#1903169#0033628#0002679#0032252#0003376#0042110#0010818#0042098	P48736	0.0265544538660833	0.228400798955613	0.0744524674147246
7RLJ	I	728.0	3.8	#	9606	0043531#0005524#0016887#1904288#0035800#0042802#0036435#0008289#0042288#0031593#0019904#0019903#0003723#0031625#0140036#0044389#1990381	1904949#0035578#0005737#0010494#0005829#0036513#0005783#0005789#0070062#0005576#1904813#0098978#0043231#0005811#0005654#0005634#0048471#0000502#0032991#0034774#0035861#0034098#1990730	0006919#0070842#0046034#0097352#0006914#1903843#0034605#0006974#0006281#0006302#0061857#0006888#0030968#0032510#0071712#0036503#0045184#0072389#0036297#0016236#0051228#0006734#0120186#0045879#2001171#0090263#1903007#0010918#1903862#0032436#0045732#1903006#0031334#0010498#0043161#0016567#0106300#1903715#0042981#1905634#0050807#0030970#0035617#0019985#0030433#0019079	P55072	0.0217096499912725	0.2150221113941854	0.1262769574199462
7RLJ	F	728.0	3.8	#	9606	0043531#0005524#0016887#1904288#0035800#0042802#0036435#0008289#0042288#0031593#0019904#0019903#0003723#0031625#0140036#0044389#1990381	1904949#0035578#0005737#0010494#0005829#0036513#0005783#0005789#0070062#0005576#1904813#0098978#0043231#0005811#0005654#0005634#0048471#0000502#0032991#0034774#0035861#0034098#1990730	0006919#0070842#0046034#0097352#0006914#1903843#0034605#0006974#0006281#0006302#0061857#0006888#0030968#0032510#0071712#0036503#0045184#0072389#0036297#0016236#0051228#0006734#0120186#0045879#2001171#0090263#1903007#0010918#1903862#0032436#0045732#1903006#0031334#0010498#0043161#0016567#0106300#1903715#0042981#1905634#0050807#0030970#0035617#0019985#0030433#0019079	P55072	0.0227774863307095	0.2105898411899143	0.1233570449311542
4ANW	A	833.0	2.31	5294	9606	0052812#0016303#0046934#0035005#0005524#0046875#0042802#0016301#0004672#0106310#0004674	0005737#0005829#0016020#0005943#0005944#0005886	0002250#0001525#0071320#0002407#0006897#0007186#0097284#0006955#0006954#0045087#0043303#0035747#0055118#2000270#0010897#0030593#0072672#0014065#0046854#0036092#0016310#0070527#0002675#0001819#0007204#0010595#0043406#0051897#0035022#0006468#0045765#1903169#0033628#0002679#0032252#0003376#0042110#0010818#0042098	P48736	0.0288861726946091	0.2317739932553337	0.0708026304911424
7JX0	A	801.0	3.15	5294	9606	0052812#0016303#0046934#0035005#0005524#0046875#0042802#0016301#0004672#0106310#0004674	0005737#0005829#0016020#0005943#0005944#0005886	0002250#0001525#0071320#0002407#0006897#0007186#0097284#0006955#0006954#0045087#0043303#0035747#0055118#2000270#0010897#0030593#0072672#0014065#0046854#0036092#0016310#0070527#0002675#0001819#0007204#0010595#0043406#0051897#0035022#0006468#0045765#1903169#0033628#0002679#0032252#0003376#0042110#0010818#0042098	P48736	0.0360396433156356	0.1734936675783321	0.1094894513224573
7K1J	C	526.0	3.9	7520	9606	0005524#0016887#0008094#0003684#0003677#0045027#0003678#0003690#0008047#0044877#0003723#0042162#0000976#0034511#0031625	0000781#0005829#0070418#0005576#0043564#0016020#0070419#0000783#0005730#0005654#0005634#0005886#0032991#0032993#1990904#0034774#0090734#0032040	0002218#0071475#0071398#0071480#1990830#0071481#0006974#0006310#0006302#0006303#0060218#0071425#0045087#0045892#1904430#0022008#0043085#0050769#0045860#0051973#0032212#0070198#0000725#0048660#0032204#0009410#0034462#0000723	P13010	0.0278531379844812	0.2316378261963607	0.080292034788115
4FJZ	A	822.0	3.0	5294	9606	0052812#0016303#0046934#0035005#0005524#0046875#0042802#0016301#0004672#0106310#0004674	0005737#0005829#0016020#0005943#0005944#0005886	0002250#0001525#0071320#0002407#0006897#0007186#0097284#0006955#0006954#0045087#0043303#0035747#0055118#2000270#0010897#0030593#0072672#0014065#0046854#0036092#0016310#0070527#0002675#0001819#0007204#0010595#0043406#0051897#0035022#0006468#0045765#1903169#0033628#0002679#0032252#0003376#0042110#0010818#0042098	P48736	0.0331525649488527	0.1840575369484055	0.1218977888030892
7QTT	n	64.0	3.1	8449	9606	0005524#0016887#0004386#0060090#0038187#0003723#0003724#0043130	0005737#0005654#0005634#0005681#0071005	0140374#0000398#0008380	Q9BWJ5	0.0244595047917531	0.2156166620446509	0.1452554889642807
