# Supplementary material for: Comparative structural insights and functional analysis for the distinct unbound states of Human AGO proteins
Source: Sci Rep. 2025 Mar 19;15:9432. doi: 10.1038/s41598-025-91849-5 (PMC11923369; doi:10.1038/s41598-025-91849-5)
Supplement: Supplementary file 24 — Supplementary Information 12. [file 41598_2025_91849_MOESM24_ESM.zip › 4KREp_A_mdwhole_HL2REF/candidates/4KREp_A-merged-filtered.csv]

structureId	b-phipsi	w-rdist	t-alpha
medoid23-a1-s1_A	0.0005754264928911	0.2409056181734062	0.0066130905937114
medoid2-a1-s3_A	0.0010605671872583	0.1178102235250339	0.0072992307962134
medoid33-a1-s1_A	0.0004911074770211	0.3664586456013154	0.0066130905937114
4Z4E_A	0.0015266965524345	0.1461022058763982	0.0073530278154354
medoid25-a1-s1_A	0.000821136568201	0.4162732546873508	0.002194902533056
medoid21-a1-s1_A	0.0011945591696523	0.3743946803973847	0.0036496798094789
medoid10-a1-s1_A	0.0004231342824872	0.3310592331179414	0.0155670635003994
medoid36-a1-s1_A	0.0007578021990296	0.3861369232524044	0.0103244826675092
medoid9-a1-s1_A	0.0008968668936026	0.4045761569781677	0.0087590123987277
medoid19-a1-s1_A	0.0009442604766095	0.3868078321287571	0.0116786539344329
medoid28-a1-s1_A	0.0008473147131944	0.486700050961216	0.0029196362453518
8ASC_O	0.0012806387629723	0.3725195550250375	0.0116786539344329
medoid37-a1-s1_A	0.0014215636659456	0.3799597276641716	0.009579955775703
medoid31-a1-s1_A	0.0013854006360177	0.4525435621461751	0.0043792969344855
medoid27-a1-s1_A	0.0010037141486273	0.4310737216960891	0.0118171139231386
medoid5-a1-s2_A	0.0006327176921485	0.2544788843824742	0.0299266744605297
medoid6-a1-s1_A	0.0003349220565231	0.5062521601780504	0.0080944703406706
medoid24-a1-s1_A	0.0006890809149013	0.4347679941965704	0.0178305927380209
medoid3-a1-s2_A	0.0006179756091877	0.314041301013239	0.0285284596970611
medoid13-a1-s1_A	0.0006864591803753	0.381243619750209	0.0239164285917981
medoid1-a1-s2_A	0.0007090192050734	0.2889683068917124	0.0308503701641407
medoid30-a1-s1_A	0.0014471819857849	0.3915386759867899	0.0140635813350504
medoid15-a1-s1_A	0.0006742106765635	0.4480673823870827	0.0216257249425573
medoid34-a1-s1_A	0.0010546782075829	0.3904862261590193	0.0233575447719152
medoid22-a1-s1_A	0.000418971135161	0.3958237307118346	0.0300754907253892
medoid2-a1-s1_A	0.0009507887882011	0.3406169246253652	0.0300754907253892
7NFC_G	0.0021701848938172	0.3539905317103813	0.0088364585901983
medoid17-a1-s1_A	0.0008049287063267	0.3560018450159708	0.0324038473531247
medoid11-a1-s1_A	0.001757165415034	0.3977203625959434	0.0148148020346907
medoid35-a1-s1_A	0.0020321458124831	0.3391922115289695	0.0145985211566161
medoid4-a1-s1_A	0.0004731178809601	0.517540096167818	0.0185875182467154
medoid32-a1-s1_A	0.0017523880448943	0.2626248019378641	0.0269866903238209
medoid29-a1-s1_A	0.00137134381139	0.4654206249263048	0.0178305927380209
medoid0-a1-s2_A	0.0007904518175389	0.3426289643810546	0.0370931750792566
medoid7-a1-s1_A	0.0010302097990515	0.4008454757803413	0.0339626237972179
medoid5-a1-s1_A	0.0016654630168731	0.3567002092241467	0.0306567185378972
medoid3-a1-s1_A	0.0011247151134697	0.2943933491454833	0.0466007016362619
medoid8-a1-s1_A	0.0008720901182031	0.3504338425456797	0.0450039368925776
medoid4-a1-s2_A	0.0010219750803618	0.316786705748762	0.0530362982785894
4Z4H_A	0.0024246365823159	0.1454566914560177	0.0343063240734486
4KXT_A	0.0028268243767481	0.0834411400421236	0.029197147494578
medoid0-a1-s1_A	0.0010039510907028	0.1930381904429056	0.0628394789167019
6EJD_A	0.001574662540743	0.5389047452140457	0.0231516400799582
6EJ7_A	0.0010078268069324	0.5622077094619765	0.0269866903238209
medoid6-a1-s2_A	0.0007289633652597	0.2737286927591358	0.0636648718565564
1JEY_A	0.0019293855231692	0.5575197467874368	0.0125647391185939
8ASC_E	0.0029314085146358	0.3749600655229853	0.0140635813350504
medoid20-a1-s1_A	0.0024992016771036	0.4727618557651826	0.0160582219856566
4OLA_A	0.0031228796109463	0.2357815661918286	0.0167881324733683
medoid0-a1-s3_A	0.0022328474397226	0.2548184466123105	0.0459850450846748
6EJA_A	0.0024061196614294	0.5785655626249655	0.0036630800678474
6CBD_A	0.0030890495736064	0.187403327747466	0.0246822773765587
medoid3-a1-s3_A	0.0027481847140552	0.3312553514193225	0.0313867882895628
medoid4-a1-s3_A	0.0026661479879058	0.1614248767992712	0.0423354827531265
8P4E_O	0.0021926475888307	0.5194837788786166	0.0262171618622435
7ZT6_B	0.0031311191432428	0.432864528414056	0.0094889742856814
6EJ9_A	0.0010853214623571	0.558185234622221	0.0378787774827127
medoid1-a1-s1_A	0.0005912197725075	0.2875606392544439	0.0745098508994681
7Z6O_B	0.0025550204279347	0.4231866169214531	0.0321168830372178
8AG5_A	0.001700953672302	0.535342252832611	0.0355252350918542
8D6J_A	0.0024747945160059	0.1842276677135335	0.0518248614636667
8ASC_F	0.0031174385933673	0.4966481303776029	0.0088364585901983
7ZVT_B	0.0015253605721672	0.4137099320485575	0.0627735967823235
medoid12-a1-s1_A	0.0028132883630723	0.3589443497076529	0.0378787774827127
medoid1-a1-s3_A	0.0035278283090949	0.0893036890306033	0.0197076730907748
medoid26-a1-s1_A	0.0008838682495289	0.2059462445093152	0.0855787620207846
medoid14-a1-s1_A	0.00062464186789	0.2929708252652838	0.0873018129196776
6C01_A	0.0027198783379398	0.5114076759150271	0.0316268163453545
medoid16-a1-s1_A	0.0012257963187961	0.4033650680820743	0.0770439234728341
medoid18-a1-s1_A	0.0012503150594056	0.2080947236590388	0.0881654014248551
6ERG_E	0.0025848895614163	0.2698532929711568	0.0605840753082309
6ERG_B	0.0026750632113274	0.2674682812877991	0.058394017848627
6EJB_A	0.0015187821193541	0.5482536126288083	0.0554699020381697
6ERG_A	0.0015532033921463	0.5793812522712836	0.0482019055190958
6ERF_G	0.0032055690326512	0.4802440826974335	0.0248176303394369
7ZWA_B	0.0035243769406465	0.4501884916148149	0.0160582219856566
5IZ5_B	0.0039675777398058	0.401810249471191	0.0007307814170889
5JTV_E	0.0028802024559202	0.6458115798370089	0.0058391635426686
7AXZ_A	0.0015903275129636	0.5862716534786362	0.0570987886882312
6ERF_E	0.0036881204897269	0.4422357953964919	0.0145985211566161
3W1B_A	0.0030516082296551	0.4287515124438537	0.0474004981600588
7AD7_A	0.0027066301175605	0.2396467688058965	0.0711493829927376
6MFN_A	0.0032756358409374	0.3117306943171667	0.0474449492167272
6C02_A	0.0033083329508168	0.5111478182859857	0.0269866903238209
8AG4_B	0.0034313046282815	0.4064815368232283	0.035036511315305
8ASC_L	0.0031185940811384	0.4787615221136183	0.043412095966399
6FOA_A	0.002623280312103	0.5524251524399473	0.0482019055190958
6I2X_A	0.0024401491850084	0.2489062503958447	0.087591155387261
medoid2-a1-s2_A	0.0005222473446698	0.2907674946182451	0.1174551848221758
8P4F_O	0.0018833180188085	0.5181914246440251	0.0753535367540028
4W5N_A	0.0042970334702519	0.1719970809195241	0.0058736968826307
7OP0_A	0.0018463171502529	0.6225295527773336	0.0562044536492789
8ASC_K	0.0024965726747775	0.5797749900477918	0.0554699020381697
8ASC_B	0.0036928014953877	0.5096266402487796	0.0208645945567758
3L4G_F	0.0016778906721311	0.706774951540803	0.0193454927164979
5JTV_G	0.0033370469054796	0.6437888352731985	0.0066130905937114
7NFC_B	0.0041587019304064	0.3260087346276992	0.0178305927380209
4Z4I_A	0.0040335673967296	0.15293402908317	0.0355252350918542
3L4G_H	0.0017645124951361	0.7214858084914312	0.0118171139231386
6ERF_A	0.0023990947739755	0.5076933618147772	0.0795901497283129
7ZYG_B	0.0035802074290379	0.4177155055212449	0.0474449492167272
4Z4G_A	0.0042560491091995	0.155005670766033	0.0240873273423209
3W1G_A	0.0031789048088207	0.4434951546303687	0.0669784550437508
6EJE_A	0.0026820143165694	0.5577095499643815	0.0669784550437508
6ERG_D	0.0032056801540087	0.6049261187581838	0.0386659655318466
4QJ3_B	0.0032537650369791	0.5938758264658177	0.0394537506304994
8G1U_M	0.0008055481969474	0.5598649290873433	0.1066236145665033
4KRF_A	0.0026484238294918	0.1020285479845138	0.1131384481440944
6I7S_H	0.0033766441006819	0.6168508940772608	0.0347433877716041
6ERF_H	0.0035209954184032	0.4587538499819001	0.0598540584701086
3L4G_J	0.0019146603063907	0.7025347680718163	0.0372262107185461
6CHD_A	0.0022727433506249	0.6411320803923046	0.0644914133791398
7ZT6_A	0.003812518694613	0.5825434632596334	0.0223883978326699
3L4G_D	0.0018293549846619	0.7100418141977272	0.0378787774827127
7ZWA_A	0.0045835575502272	0.3881744934260059	0.0088364585901983
7SQ2_B	0.0031928828887762	0.6068026268496369	0.0538460379061194
8D71_A	0.0048668412246206	0.2424580661201727	0.002194902533056
4QJ5_B	0.0026908191473272	0.6049650932785069	0.0745098508994681
5JS1_A	0.0040355148829862	0.1150766613962996	0.0613135828266362
4W5T_A	0.0048449357955406	0.1211912723178414	0.01094855486171
8G1U_I	0.0013797563232897	0.5497351063338713	0.1174551848221758
3L4G_N	0.0019600079346677	0.7170929511230041	0.040145908618359
7ZVT_A	0.0037802326135563	0.5609117949183391	0.0426178307838962
7EA9_A	0.0029628959772276	0.6395611179927121	0.0620157392898836
4W5O_A	0.0046139364391804	0.1546308434306182	0.035036511315305
7AD6_A	0.0027746426431162	0.62022178484364	0.0795618367211374
7MXC_A	0.0012427980889123	0.5521550397972377	0.1294311683533731
4W5Q_A	0.0051083730463051	0.1728170026082534	0.0051094444648316
3TON_B	0.0038597488546571	0.6220344761006338	0.0308503701641407
6C01_B	0.0040173006788629	0.5011225715519116	0.0506138163692111
8CYI_A	0.000999038681939	0.54228272212823	0.1369294736439956
7MXA_A	0.0006728647894181	0.5469554821887839	0.1388198251143049
5J67_D	0.0028829931181366	0.4879458845447522	0.1102107751230563
5FA5_A	0.0015859045501983	0.5515288250085293	0.130363252467047
6RQJ_A	0.0022166419751449	0.5975998801757991	0.1102187159977201
3L4G_P	0.0024964296004465	0.7121671661318394	0.0510948593011042
3BDL_A	0.0019024777395061	0.4976707155600286	0.135987099964115
4YCU_A	0.0024701440848799	0.6432049056357146	0.0907644454745959
6V0P_A	0.001880959731474	0.5458555595119784	0.1312966452446498
8G1U_E	0.0018605962968314	0.5459461982918786	0.1322313486573259
6ILH_A	0.0026175817352363	0.6349372871972983	0.0933759535773626
8AYH_A	0.0037493493262308	0.2486678541551362	0.0985396895399577
3EG9_A	0.0030012906490189	0.6821896781867678	0.057915183363173
4DPG_G	0.0036054969438591	0.638600241658564	0.0538460379061194
6ERF_F	0.0044415098270382	0.4599267188948843	0.0452556070301213
3W5O_B	0.004367749472386	0.4777980831153304	0.0474004981600588
7S1P_A	0.0011553926831107	0.5525084733211953	0.1464438734176729
6CKC_A	0.0008264014893608	0.5590947302307704	0.1483653765329244
6UGH_A	0.0019209959080206	0.5521813469165255	0.1350455073952645
4DPG_E	0.0022085327671202	0.6387336775600317	0.1075183924599529
6ERF_C	0.0047741467267334	0.4783611787483461	0.0239164285917981
6RLL_A	0.0009798051212449	0.5524847763823072	0.1502939397071412
3EH1_A	0.0018124169365006	0.7554429741570876	0.0522276825687215
7T3B_A	0.0044610296569389	0.5314788600755569	0.0372262107185461
5KYU_B	0.0034451304432723	0.6899122457255638	0.0418251637726221
7UYF_A	0.0016588060205456	0.5554569322940155	0.1426192247360396
3L4G_B	0.0016121598636239	0.7252848378913258	0.0745098508994681
6ILD_A	0.0026660656460436	0.6372404764961322	0.1004018909031712
7MXN_A	0.0006366231506349	0.5532664124396014	0.156118378599569
5EMJ_A	0.0013072662697717	0.547607540768073	0.1522290382566056
7S0U_A	0.0019622788747325	0.5508694008234419	0.1407160393125428
6ERF_B	0.0047026151446853	0.4427483069955125	0.0408757514567565
7S1R_A	0.0019812090261867	0.5466830554138948	0.1416666910534196
5KYU_A	0.0038016788775783	0.6656617624464912	0.0402431252841868
8AG4_A	0.004809725836874	0.5650203430778917	0.0118171139231386
7MXG_A	0.0012202596305794	0.5627174162276136	0.1512608079233615
6RLQ_A	0.0016202105267402	0.5588921187704807	0.1464438734176729
3L4G_L	0.0027750929297234	0.7120415255493364	0.0613135828266362
8GHR_A	0.0013117245602982	0.6535042301974391	0.126644897239454
4F3T_A	0.0050394015705826	0.11013759297616	0.0408757514567565
7MX7_A	0.0016582301874297	0.5502060514539739	0.1512608079233615
4W5R_A	0.0054240322669591	0.1153120059418452	0.0178305927380209
7SVM_B	0.0047924367720043	0.6115808645620524	0.0087590123987277
7KIB_A	0.0018942299291459	0.552052239583664	0.1483653765329244
6RU5_B	0.0008405427276633	0.6944209559860808	0.1160584082911944
6K1S_A	0.0013962301311121	0.5522007653494596	0.1590527016415781
7U30_A	0.0017747918343384	0.551637179385851	0.1531986327762031
6MDZ_A	0.0039832147275091	0.4494492418012445	0.0956206337488771
7A3L_C	0.0050415065068048	0.5458716821762288	0.0138687321491499
6V0O_A	0.001418690223537	0.555485363358335	0.1600341228422639
8CSG_A	0.0019048010049457	0.554236968610563	0.1522290382566056
6EJC_A	0.0041394578966641	0.5630362824906907	0.0678101173054155
8ASC_P	0.0050895300227189	0.4920669767211683	0.0223883978326699
7S1S_A	0.0022417142681909	0.5546907814107445	0.1483653765329244
4X61_A	0.0022802057301824	0.5422643437414876	0.1512608079233615
5M7M_A	0.0019287266643822	0.5124887891225329	0.1620016753257345
7Z6O_A	0.0046999175453167	0.569939536642155	0.0355252350918542
3BJU_A	0.002347908910013	0.6362756185448046	0.1294311683533731
6V0N_A	0.0021388808869731	0.551076386697029	0.1541701439062561
8EZA_J	0.0053878929363235	0.4006351129360193	0.0182480702564928
7SES_A	0.001639975129445	0.551291018578039	0.1629883663299385
3EFO_A	0.0038216500520018	0.6766954269508028	0.0530362982785894
6UXY_A	0.0008230785732921	0.547555386319287	0.1759658673306416
4GQB_A	0.0013011280206714	0.5576473344346073	0.1689422960399142
3OHM_B	0.0032554787915176	0.5331119738402131	0.1312966452446498
7MXG_C	0.0008112705287321	0.5524307131938175	0.1769762014421934
7QPG_C	0.0037701930153203	0.5260460280476953	0.1093117061739596
7SER_A	0.0023362555856731	0.5477264879917381	0.1580726629625284
5JPN_B	0.0048356461409091	0.3467757809579773	0.0664230173941995
8D96_C	0.0051621702584621	0.4026066921746822	0.0426178307838962
4DPG_A	0.0036899998844495	0.6357082427275236	0.0890301951243806
7S1Q_A	0.0025887324064807	0.5518915177594985	0.1541701439062561
5I04_A	0.0013256787897592	0.6427884307659308	0.1551435751152032
7SOL_C	0.004892163791082	0.3301417728603333	0.067152979131726
7L1G_A	0.0023305261842527	0.5522577967513826	0.1600341228422639
3O3U_N	0.0006225253388873	0.7279206832618059	0.1192811334068133
6TRX_B	0.0050434425385688	0.6148253387730882	0.0155670635003994
7M05_C	0.0012861927241178	0.5426948582073138	0.1800174790223048
7ZSC_D	0.0051119312298462	0.4614100224868614	0.0442074641360952
8GHR_B	0.0014455244542102	0.6685796678860589	0.1454848740897429
3TON_A	0.0051977022389986	0.6196935070994957	0.0051358048547096
8EZA_A	0.0056682966785476	0.3919205688222712	0.0138687321491499
4X63_A	0.0032026590327876	0.5506187118046516	0.1388198251143049
6C02_B	0.0046859891999778	0.5085919366671872	0.066147948899792
7KID_A	0.0024781322680768	0.5526698963759984	0.1610169286715808
7KI3_A	0.0054212573115643	0.4271664847429192	0.0299266744605297
4BLD_D	0.0039316902177401	0.6222895033580518	0.0864394278291269
7ZUP_A	0.0028354437454208	0.5520403931787728	0.1531986327762031
4YCW_F	0.0036348924198743	0.6426228134966451	0.0968778049427547
4GNK_B	0.0044647037178547	0.5689459539195224	0.0694769169631865
5JTV_C	0.001708433579955	0.6448231207895495	0.1551435751152032
7UOH_A	0.002989147178036	0.5514734155539698	0.1502939397071412
5KYX_A	0.0037177713288789	0.6746761240228731	0.077891654948897
5EMM_A	0.003392571123352	0.5427353969565109	0.1378737142433073
5C9Z_A	0.0026955413031359	0.5440739455793153	0.1620016753257345
7SVO_A	0.00531982619442	0.609038311398768	0.0072992307962134
7SCK_B	0.0035897143604985	0.6239279280127027	0.1102107751230563
8CTB_A	0.0023383286785539	0.5466966697749795	0.1709400331101749
3BJU_D	0.0027750864354798	0.6365696427904659	0.1416666910534196
7QPG_B	0.0041432691123922	0.5255113461903062	0.1057306140816347
6ILH_B	0.0026752590199167	0.6344578726873793	0.1464438734176729
4X60_A	0.0036141216709332	0.5444686444734157	0.1331679050161578
4DPG_C	0.0036947460287288	0.6335939839333076	0.1075183924599529
7ZUY_A	0.0027180141159867	0.5546109361288771	0.1669507495266013
6UXX_A	0.0009013525879763	0.5463876915498543	0.1975523096759199
8ASC_A	0.0051932100262485	0.5935891696621672	0.0339626237972179
1JEY_B	0.0055923338074109	0.4828796414416673	0.0306567185378972
7ZVU_A	0.0030297164461558	0.5535018609203983	0.1629883663299385
5KYY_A	0.0041113073045712	0.671600217464306	0.0745098508994681
5JTV_A	0.0032696573092286	0.6405627133736715	0.135987099964115
7DVQ_C	0.0056155339136092	0.5502599277641719	0.0208645945567758
4QJ4_B	0.0045324340112007	0.6035521281173422	0.0812944145256238
4YCW_E	0.0025906163758801	0.6361434441109602	0.1610169286715808
7UY1_A	0.0026927747532574	0.5558996059743853	0.1779879652932057
4Z4D_A	0.0061052228852203	0.1512218713430206	0.0262171618622435
6EOT_I	0.0055342877321286	0.613421600657787	0.0155670635003994
7M05_G	0.0017247280989739	0.546521510243334	0.1975523096759199
3TOP_B	0.0052105614164361	0.6213832463779729	0.0355252350918542
6R1U_K	0.0051479688009079	0.5192200985179658	0.0636648718565564
7M05_A	0.0013164550698963	0.543633547539615	0.2038662972579192
6ZYM_B	0.0057689511822424	0.3803731297393054	0.0402431252841868
7KIC_A	0.0033847040222592	0.5546009296466425	0.1590527016415781
5VNE_B	0.0051945048209056	0.6832217486552135	0.0073530278154354
6CHD_B	0.0027941556612153	0.6407863913543717	0.1600341228422639
5JS2_A	0.0056603876304776	0.12523622853912	0.0627735967823235
4GNK_D	0.0037473566895495	0.5043018318152814	0.1522290382566056
5HCE_A	0.0030793436411086	0.6237338626534347	0.1591234467632725
7ZV2_A	0.0033151956692569	0.5562226203598017	0.1649659290338356
6TRX_A	0.0051195951999801	0.6020031091124801	0.0554699020381697
7EA9_B	0.0028893154327244	0.6364219093833036	0.1629883663299385
7ZUU_A	0.0029316940264853	0.5546522678145613	0.1810346730489735
5HCD_A	0.0026888030215707	0.607803798855033	0.178831953560818
3BJU_C	0.0047592895065125	0.639845554725389	0.0678101173054155
7DVQ_c	0.005682311806327	0.5546823800454544	0.0308503701641407
3EGX_B	0.0049156654604695	0.6945925123860939	0.0316268163453545
7SVO_B	0.0055685305372956	0.6042594101360702	0.0300754907253892
7LT3_B	0.0042425640769015	0.5470947858784643	0.1275719935866512
4YCW_B	0.0026588723012376	0.6378533478056656	0.1759658673306416
4YCW_A	0.0029093639230766	0.6368718068982837	0.1699404592340387
4YCU_B	0.0016010651195721	0.6461046419136303	0.191304384351628
5KYW_A	0.0047880949814609	0.6856795432399853	0.0506138163692111
6ERH_A	0.0056156258488983	0.5567733130466159	0.0466007016362619
5HZW_A	0.00108202806626	0.7366858424980429	0.1620016753257345
7EA9_C	0.0051160745394594	0.6364209633136247	0.0603716916996117
7SR6_A	0.0023258252711683	0.5366662673953874	0.2070484262019805
5EML_A	0.0035325190670319	0.5462696927548969	0.1739505991341376
8EZB_A	0.0059412479286354	0.3843856962516117	0.0518248614636667
7M05_E	0.0016473993629176	0.5427256866651641	0.2156166329051094
2A73_B	0.0044944928584294	0.7068916547271155	0.0635035960950682
6KAM_D	0.0008624138718353	0.7173399337433565	0.174957521031396
5GGI_B	0.0028397065604465	0.7855241863993179	0.0995186297095027
7ZUQ_A	0.0032569770320537	0.551622208905955	0.1840971653804031
7PYV_A	0.0041613518461651	0.6296491722160702	0.1262769574199462
8G1U_A	0.0014767518751276	0.559480579155675	0.21669642268954
7ZVL_A	0.003440255333806	0.5503531638234199	0.1790017232697309
7EA9_D	0.0033298421731249	0.647266417303944	0.1610169286715808
5GGF_A	0.0039049945075417	0.7093199981994008	0.1004018909031712
6EOT_A	0.0060198277862963	0.6139366824398529	0.0124087975246982
6KAM_B	0.001422759669209	0.7031324183824517	0.1800174790223048
7A3L_A	0.0061967671812129	0.5492949103515157	0.0148148020346907
5J67_B	0.0050108468616359	0.4904369587785536	0.1102107751230563
4CCK_C	0.0010562375059882	0.8238265680168482	0.1093117061739596
3W5O_A	0.0056442078060016	0.4935703830551639	0.0678101173054155
7AXZ_B	0.0063339724826381	0.4865229256701008	0.0193454927164979
5KI6_A	0.0063100222942972	0.2616204065776599	0.0430653698396612
4Y33_A	0.0012540462172511	0.8205073187710799	0.112013220624304
4CCJ_B	0.001358470426846	0.8151094079384478	0.1156354068678819
4BLD_C	0.0048942114946627	0.5808068524044285	0.1039483535858343
3EH2_A	0.0015739812058614	0.7680317860520656	0.1502939397071412
2Z7X_B	0.0038475472109182	0.5303951651923831	0.1739505991341376
6NIH_A	0.0043776922909449	0.547451530710834	0.1445283142236533
6TEZ_A	0.0044057673884473	0.7955805939278477	0.0231516400799582
4RE9_B	0.0063422934487333	0.4669821704128303	0.0284671564505767
6DC6_A	0.0052552901569269	0.6766827437673788	0.0503648629317097
5DGY_B	0.0039511780335082	0.6626976543063929	0.1388198251143049
6ILD_B	0.0028045458517977	0.6370578156473633	0.1944202749147581
4BLD_A	0.0048444506247724	0.6244988508993099	0.1030596158455845
7ZSC_C	0.0046873341502616	0.4511257129502907	0.1474036756193304
4FXG_B	0.0027445091614823	0.541843626347326	0.2145980331248607
5GGF_C	0.004704962445505	0.6775816755187862	0.0907644454745959
6EOT_K	0.0058460559339315	0.6186517084544816	0.043412095966399
5GVC_A	0.0068068764247712	0.458143749499335	0.002194902533056
2FJU_B	0.0053034614219495	0.7595513450215365	0.0043792969344855
4Y3O_B	0.0010179310458836	0.8199634270798517	0.1312966452446498
6TEC_A	0.0048887500149894	0.7913210717540029	0.01094855486171
5MHP_A	0.0058813008325951	0.5378697885767267	0.0636648718565564
2WJY_A	0.0056659958889391	0.4963358836901649	0.0855787620207846
3EH2_B	0.0031529744539613	0.7808570205684207	0.1201962945629606
5JPM_E	0.0030716196579734	0.5163028985087903	0.2138685038049816
6KAN_C	0.0018786042665286	0.7087910193350889	0.1902692642249119
7SR6_F	0.0029579047478776	0.5374338991435783	0.21669642268954
4ZWJ_B	0.0041819721566325	0.6610532642986074	0.1397672661338691
2WJV_B	0.0050414061600689	0.5333805541034379	0.1257190999409134
6KAJ_B	0.0013862701196626	0.7091322972381464	0.1986000504091436
4Y33_B	0.001031174023189	0.8170260728852797	0.1388198251143049
7ZXS_D	0.0055247108336482	0.6617863563655187	0.0562840313767103
5K5T_A	0.0034077593602528	0.6676898096037556	0.1759658673306416
4CCO_A	0.0011821461657822	0.8201552762174231	0.1369294736439956
3EH2_C	0.0033954136673292	0.7921204739764585	0.1057306140816347
5CJO_A	0.0063769509887073	0.4667882965579772	0.0459850450846748
4CCM_A	0.0012411947333612	0.8321687125266252	0.1275719935866512
5JPM_B	0.002479277524815	0.5384523973354005	0.2299271697608262
6MQ3_B	0.0064255583229491	0.4624394560750338	0.0481749154992192
5EMK_A	0.0040660503800593	0.5488912488078855	0.1840971653804031
6R25_K	0.0068495365059536	0.5101343452385987	0.009579955775703
6TRX_C	0.0063572019460826	0.6035940273836743	0.0300754907253892
6I7S_G	0.0048475412853642	0.5952571142817609	0.1378737142433073
3FFN_B	0.0031714740614028	0.6179141082044801	0.2081131161726102
7SVM_A	0.0064740545988927	0.6088356698054721	0.0216257249425573
6EOP_A	0.006384311010734	0.6203883619646169	0.0246822773765587
3U1K_A	0.0028052030051925	0.8160221141145789	0.1201962945629606
4BLB_C	0.0054887874076294	0.5771123172765399	0.1021721191434639
5J67_A	0.005285987437359	0.476677929495889	0.1378737142433073
6GYR_C	0.0054933494806767	0.5158248984142765	0.1201962945629606
4Y4R_A	0.0012610497200055	0.8500142853172683	0.1294311683533731
6KAL_B	0.0032711191767686	0.6974315008013916	0.1840971653804031
4CCN_B	0.0015839853143419	0.8147623730541504	0.1541701439062561
7ZGJ_B	0.0029441264156163	0.7724479811471909	0.1583940949914124
6FXX_A	0.0047337750762251	0.8027275891378787	0.0386659655318466
6NIG_B	0.0053386078145802	0.4683596088626605	0.1407160393125428
6TRW_C	0.0068586522117542	0.6173433024691491	0.0051358048547096
6KAK_C	0.0028737396203321	0.7107676166123117	0.1965066258888028
7SGL_B	0.0071159629089559	0.400057928931409	0.0239164285917981
7XE1_A	0.0063893914095988	0.4789291785253291	0.0703125681220877
2WK3_A	0.0066980837958856	0.4748805288889211	0.049634873047397
4CCJ_A	0.0021521977045735	0.8192555119050042	0.1493289795849364
5KYN_A	0.0024753598728554	0.6712371427984483	0.221033915230052
8EZB_J	0.0068130511646355	0.3760710291057556	0.053284378152949
4GUU_A	0.0053198466213794	0.5251126741258497	0.1416666910534196
4Y3O_A	0.0009219742707479	0.8252019123797272	0.165957360961179
4AH6_B	0.0058938009135648	0.3584700286473714	0.126644897239454
6FXY_A	0.0050811204000742	0.793726200808317	0.0394537506304994
6NIG_A	0.0057832777016168	0.4768324200000932	0.1238719305969746
4CCK_A	0.0016016739032821	0.8276305842667757	0.1570945564474273
5A31_I	0.0040355823259556	0.7537619216661545	0.1350455073952645
6L7S_C	0.0023093930046037	0.7088927095391897	0.2134633990924352
4CCO_B	0.0019951306371794	0.8145296855932956	0.1620016753257345
2G48_A	0.0068896800493472	0.4635868758104824	0.0445251834570807
7SVM_C	0.00683723670565	0.6192841921968978	0.0170751996684577
3HHD_D	0.0047483108468035	0.7777410333558106	0.0795901497283129
5WOB_H	0.0071245147307788	0.3915748489416472	0.0357662262619218
5J67_C	0.0055345585947459	0.4896560830763962	0.1416666910534196
5CJO_a	0.0068883189659753	0.4655225384782934	0.0481749154992192
4Y33_D	0.0012895050553547	0.8178929000578539	0.174957521031396
7QPD_E	0.0037161738316113	0.5339977252231677	0.2243075415760307
5LKZ_A	0.005169785342519	0.5612754593749915	0.1531986327762031
6MFR_A	0.0072366154628438	0.4312229420509489	0.0262773522597838
6L7T_C	0.0027783927004704	0.7030836274954059	0.2123893690993337
8IF3_A	0.0071537522639396	0.5128395273873659	0.0223883978326699
4DTT_A	0.0071514154366125	0.467875573250494	0.0299266744605297
2JBU_B	0.0069199410507903	0.4591470438055078	0.0518248614636667
2IIT_A	0.0057346177010899	0.7953971345278352	0.0029282444105804
6MQ3_A	0.0067805235689872	0.4624867414399678	0.0627735967823235
4DIQ_B	0.0017478836256102	0.8187958924338189	0.1709400331101749
5J68_A	0.0063962016932584	0.4714116479021706	0.0907644454745959
4GU1_B	0.0068522882161241	0.5560435807605018	0.0410335958026029
3OFI_A	0.0067979017157313	0.4756271842353148	0.0598540584701086
7K1F_A	0.0063749562191947	0.463548905727286	0.0948905163147604
6Y0F_B	0.0055654579791759	0.8012998511762273	0.0103244826675092
4BLB_A	0.0060534748332716	0.6294403555834562	0.0847192952571229
8ONE_A	0.0058834962244448	0.7914007106480122	0.0014597092068022
7K1D_A	0.006732519119839	0.4672168102905145	0.067152979131726
6AS7_A	0.0064291882048948	0.424078689520943	0.0992701436974832
1NU6_A	0.0057497078836463	0.7833112663803085	0.0223883978326699
8IF4_A	0.0072277490679861	0.4773961811157571	0.0300754907253892
6KAL_D	0.0032505341881573	0.718069228446187	0.2007011453797078
3HHD_C	0.0053726648155261	0.7774153001096192	0.0546574059878011
4GUS_A	0.005385108957379	0.505167931509793	0.1620016753257345
5KYN_B	0.0060362438914911	0.6381517265714207	0.0898967155042411
5UK8_A	0.0070861507992459	0.5352847434966725	0.0364964556675917
7W9V_K	0.0059193728527101	0.5646280103863314	0.1183672531842279
3N56_B	0.0075913607419006	0.4406745655727152	0.0094889742856814
4GS8_B	0.0070249462746606	0.4624768080045515	0.0547444112487871
6LI9_A	0.0053662050964347	0.7451845819346044	0.0770439234728341
6X6C_D	0.0062799037316432	0.6732359735262596	0.0562840313767103
7ZYG_A	0.0076718084876409	0.4408420203914016	0.0051094444648316
5T4F_B	0.0058718727480841	0.7943066282720269	0.0088364585901983
4EKZ_A	0.0068627733133612	0.5496588361337914	0.0546574059878011
7PYV_B	0.0050820504968971	0.6339709386771573	0.1576640981123374
7D8X_A	0.0041076089042983	0.7260291659746904	0.1669507495266013
4E4H_D	0.001353936982037	0.8170053355749325	0.1892361776538369
6TRW_A	0.0070853464630469	0.6095960340144719	0.0246822773765587
5VNI_A	0.004960144547073	0.6808703557977016	0.1454848740897429
6L7U_A	0.0025582813437094	0.7035687360161238	0.2275987250454325
7A3L_B	0.0071963211626789	0.5914305500641952	0.0218975903112057
4KLN_B	0.003132380943613	0.8948360454782509	0.0830039517924496
7JN7_D	0.0067401367208645	0.6473082615976871	0.040145908618359
2WBY_A	0.0072895421854179	0.4712627019713499	0.0372262107185461
6UZT_A	0.0044412050157841	0.8330927899988122	0.0736678509011601
7VGI_A	0.0027910922709818	0.7853772475205119	0.191304384351628
8IUH_3	0.0036263207283426	0.7499161361684238	0.1820538712071167
5GVC_B	0.006262932768924	0.4815097449333636	0.1192811334068133
4LTE_B	0.0068216662526184	0.4670290995892291	0.0788321322144196
7SVO_C	0.0073422673078183	0.6214282371927149	0.0051094444648316
1NU8_A	0.0060808356371026	0.7944291133076992	0.0021896458253802
4N8E_A	0.0054809808796505	0.792482924280111	0.0474449492167272
6Q9R_A	0.0033367262718404	0.6353292110780635	0.2353475510302616
7ZXS_A	0.0069796555135612	0.6638189326768269	0.0178305927380209
4BLB_D	0.0061966327177801	0.6185865492319675	0.0977563274607895
4FWE_A	0.0076154445537219	0.4618531900930668	0.0175180821197378
4GSC_A	0.0071439588962564	0.4641218168470016	0.0562044536492789
6Y0F_A	0.0055003921158567	0.7932635014735129	0.0474449492167272
7K1E_B	0.0069087442209858	0.4608104518589179	0.0759120866853579
4N8D_B	0.0060549696331186	0.7850278985176652	0.0170751996684577
5G04_I	0.0041517305049552	0.7460529331368615	0.1629883663299385
6L7T_B	0.0028351613837806	0.6994070633697831	0.2298028433499759
7K1D_B	0.0063575978344482	0.4620591367476311	0.1197076528051555
3HHD_B	0.0038171559717979	0.7931177306368089	0.1512608079233615
7RZI_B	0.007905420847295	0.4290884723608169	0.0
5VNK_A	0.0054617719591267	0.6753718236133791	0.1294311683533731
5W6V_A	0.007299849635509	0.0480016471813546	0.0700727235417066
6QZW_A	0.007161925682805	0.6108970968730548	0.0308503701641407
6TRW_B	0.0073977823167957	0.6305730621891614	0.0036630800678474
4CCN_A	0.0013752795915539	0.8253368948556064	0.1933801712076466
3HGZ_A	0.0072548159404083	0.4680822977883175	0.0518248614636667
6EOP_B	0.0074596852485888	0.616077181160095	0.0043989330665894
3U1K_D	0.0029500193018576	0.8150615570324055	0.1729450994583095
3CTZ_A	0.0049033818764362	0.8600373297551809	0.0316268163453545
7SFC_A	0.0071815934154308	0.424569797051101	0.0635035960950682
4KLN_F	0.003178589460128	0.8929301475506203	0.0951239129512884
1LAR_A	0.0041978752809957	0.8182589954771247	0.1138212479791738
4CCM_B	0.0016232470758188	0.8190466931904866	0.195462425217044
2E1Q_A	0.0077072006818306	0.3344900308194809	0.0284671564505767
7QE7_I	0.0032313397495827	0.8018773514403401	0.1729450994583095
4Z4C_A	0.0078008871764396	0.16395349061261	0.029197147494578
7VGJ_B	0.0033675649548851	0.7656124852439221	0.1933801712076466
5WOB_a	0.0073170150597249	0.4631362774614954	0.0518248614636667
5WOB_A	0.0072610247626244	0.4631456780915927	0.0562044536492789
3CWW_A	0.0074652171074598	0.4701988858967219	0.0372262107185461
4IFH_B	0.0068512141651602	0.468682733288066	0.087591155387261
3E4Z_B	0.0077608823782745	0.4558020074414185	0.0153283513243391
4DSA_A	0.005408463455498	0.8022418079507296	0.0530362982785894
6TEU_A	0.0061580507444843	0.8017215718023853	0.0007307814170889
5IUD_J	0.0069940905922707	0.3420649413385231	0.0912409767262552
4KLN_A	0.0033113984551668	0.8953948476499246	0.0933759535773626
6MDZ_B	0.006953523186949	0.4097618165704417	0.0905106578984824
6N4O_A	0.0078595704481958	0.3024498941414086	0.0239164285917981
4A5S_A	0.0055103808222883	0.7923569414727327	0.0605840753082309
6MGQ_A	0.0081076385400508	0.1654902314180817	0.0073530278154354
5LKX_A	0.006158815711887	0.576138684431263	0.126644897239454
5WOB_b	0.007491821265626	0.4419736927510063	0.0452556070301213
2QKY_D	0.0061656958354652	0.8015473839673778	0.0036630800678474
6NIH_B	0.0058489223311221	0.5174440119852732	0.1580726629625284
4RAL_B	0.0077050447503385	0.4477502961926386	0.0270072581572047
5WOB_B	0.0074462159752137	0.4400986538575948	0.0503648629317097
1J2E_A	0.0062492837890377	0.7893432012194035	0.0118171139231386
6KAN_D	0.0042861275657135	0.7131912659723159	0.1840971653804031
7C9I_A	0.0047762399149783	0.727375644598186	0.1522290382566056
3U1K_C	0.0046529411498068	0.8207589778774701	0.0933759535773626
6LR4_A	0.0045618673180752	0.7268932304018186	0.1649659290338356
4UI9_I	0.0042960164802621	0.7540861636932582	0.1649659290338356
6TES_A	0.0061917871091023	0.7985021603166966	0.0072992307962134
8IUE_3	0.0040951190177985	0.7613555806625414	0.1729450994583095
4CCJ_C	0.0016970471120851	0.8124158712499177	0.20598582464205
2WC0_A	0.0071809304277256	0.4735878013610359	0.0693428042269768
6BKG_A	0.006042312700468	0.7457443452074874	0.0620435921263067
4L2Y_A	0.0078446885030247	0.4996247291721827	0.013138501865866
6L7U_B	0.003155312057012	0.6976164286589532	0.2342341413527844
6IDF_A	0.004921556904713	0.7338861870133132	0.1464438734176729
5HCC_A	0.0051008493152192	0.6199482059212148	0.1854010292112409
3VJM_A	0.0063522810613863	0.7871078645316049	0.0118171139231386
4PF7_B	0.0073882589002932	0.4304315894869007	0.0627735967823235
3TOP_A	0.0075060313028594	0.6243818226850854	0.0155670635003994
4FXG_E	0.0043352351068046	0.5467672555661247	0.2306569610608815
4KLN_C	0.0029620598456056	0.9034422205681876	0.1066236145665033
6KAJ_D	0.0028466323989564	0.7251024569494577	0.233123499179328
6BYZ_A	0.0073973928085647	0.4643527961725683	0.0591240390843355
2G49_A	0.0072859146661917	0.4631857496686554	0.0686128732512552
6FXT_A	0.0057978210361622	0.7996018953598294	0.0426178307838962
7Y5X_A	0.0050185347348666	0.7253403703434604	0.1474036756193304
5LKT_A	0.0057354861148814	0.5784262167371064	0.1620016753257345
6L7T_A	0.0038705532138187	0.7039275557293927	0.2113174449262456
6L7S_B	0.0032679975886412	0.6962349228941461	0.2342341413527844
7XE2_A	0.0072368177931922	0.4762635134697016	0.0703125681220877
5L46_A	0.0057609535174111	0.7341672458362296	0.0951239129512884
4BLD_B	0.0066664501502699	0.5805886468723233	0.0977563274607895
6KAN_B	0.0045629917347653	0.697355388471107	0.1871749580703927
5KBY_A	0.0058854430494491	0.7959748565622878	0.043412095966399
4BLB_B	0.0067693875876091	0.5789936670866276	0.0925040622999016
4IFH_A	0.0072408128516552	0.4669996088364129	0.0737226325244466
3LPO_C	0.0074273364024918	0.6308717136779695	0.0254491879579255
4CCJ_D	0.0017084917587952	0.8226888908984819	0.2070484262019805
3HHD_A	0.0038791303550271	0.7896200457010012	0.174957521031396
1JEQ_A	0.0066873273048689	0.7502911656843608	0.0197076730907748
5C1B_E	0.0073412300680124	0.2568649375503349	0.0861312290118383
1LAR_B	0.0040950786060579	0.8413756701857524	0.1238719305969746
7K1F_B	0.0071084359215598	0.4650214686470809	0.0905106578984824
7AUA_A	0.0074483941569596	0.4109266789134524	0.0678101173054155
3LPP_C	0.0076274950223736	0.6359622710969228	0.009579955775703
6BYZ_B	0.0077109635080688	0.4585841627697036	0.0430653698396612
6GYR_B	0.007781468156227	0.4287507170432029	0.0394537506304994
2E1Q_B	0.0077531035063943	0.3293172363247956	0.0503648629317097
5OF9_A	0.0047190437926119	0.7269341516697534	0.1699404592340387
8AG5_B	0.0081301990430004	0.4610323661243504	0.0058736968826307
7P2B_B	0.0057338811744807	0.6139966480287904	0.1620016753257345
6FXM_A	0.0062379125221402	0.7960505655866247	0.0223883978326699
7RZE_A	0.0073906448770915	0.459641900847079	0.0693428042269768
2BGR_A	0.0065547388344139	0.7858534251660735	0.0087590123987277
5ZID_A	0.0063598437078118	0.7796723296812909	0.0306567185378972
2P8S_A	0.0065702534391805	0.7922665725503555	0.0021896458253802
5T4E_B	0.0061354544254156	0.7919354863552197	0.0378787774827127
3LPO_D	0.0072764421929812	0.6235086119441503	0.0466007016362619
6FXR_A	0.0064079937768823	0.7969920157947692	0.0080944703406706
3N57_A	0.0076408133945495	0.4729970328121665	0.0489048903395892
6L7S_D	0.0041713478890714	0.7140779524805743	0.2028093647407718
6ERF_D	0.0080207166357241	0.4290339860795426	0.0211679073923163
6EDS_A	0.007743299116726	0.4653519275634008	0.0416056097301684
6KAK_A	0.003064284609352	0.701199139429744	0.2431944905478436
5KIY_A	0.0033885448998456	0.8960181492256118	0.112013220624304
4LTE_A	0.0078537887186814	0.4697423096433048	0.0321168830372178
4OLB_A	0.007576789769875	0.1411310654457884	0.0781018927757748
2G47_A	0.0076879611780446	0.4696397755172574	0.0481749154992192
3F8U_C	0.0062942886229743	0.5240684521378242	0.1483653765329244
5DYH_B	0.0077361220387648	0.4320981844956871	0.0498085626203308
5UY8_D	0.0067286836260019	0.7576399133269722	0.0218975903112057
5VNF_A	0.0049460333284401	0.6814115644937351	0.1840971653804031
5I7U_B	0.0066088220785414	0.7880717922311199	0.0080944703406706
6L7U_C	0.0032673358160782	0.7061643764032772	0.2386979447608388
2QKY_C	0.0062728330690568	0.7916191923370974	0.0321168830372178
4Y33_C	0.0016902143895322	0.8218612747886986	0.2145389596830651
6EDS_B	0.0075750626659288	0.4575742011702427	0.0627735967823235
3VJK_A	0.0062398796092306	0.7944625887824304	0.0324038473531247
6KAK_B	0.0043331672699465	0.7017993965296084	0.2049253076284669
4DTT_B	0.0072193646612393	0.4744573699998754	0.0883205569167895
5Y7H_A	0.00648939093706	0.7949724440124212	0.0124087975246982
3LPP_A	0.0076738423480033	0.6390147280585121	0.0140635813350504
1Y57_A	0.0031478632526911	0.6610457089766011	0.2568805873196904
4KLN_E	0.003347864573134	0.8992309353310195	0.1156354068678819
5T4B_B	0.0066542943783874	0.7923892788845359	0.0043792969344855
2IIT_B	0.0061926172011694	0.7897814934324782	0.043412095966399
7Y5Z_A	0.0051146545357399	0.7215688432945835	0.1590527016415781
4E4H_A	0.0019600465592697	0.8184053571729399	0.2156166329051094
4N8D_A	0.0059234697995666	0.788422546162572	0.0656935549704063
5LKU_A	0.0057536402623905	0.5731344401992357	0.1779879652932057
6B3Q_B	0.0083634104377933	0.4389794006983369	0.0007307814170889
6KR4_A	0.004244931742901	0.8342172542944939	0.1331679050161578
6TEX_A	0.0066227171131914	0.7987037446791934	0.0007307814170889
5NV6_A	0.0061430147607772	0.8114744513815758	0.0293011937554052
5LS6_A	0.0068170675304942	0.7291327934827005	0.0386659655318466
5C1B_B	0.0074059394680287	0.2094368562539616	0.0970802370411048
3F8S_B	0.0067588660442362	0.7908210230322221	0.0007307814170889
5GVE_A	0.0074928699663764	0.4685270791875754	0.0711493829927376
2YPU_A	0.007910842566144	0.4670941082796775	0.040145908618359
4DIQ_A	0.0013981084844139	0.8144465620210789	0.228699704072582
4L0D_A	0.0046529489799829	0.6739088136657508	0.2081131161726102
6KAM_C	0.0026987462617217	0.7174330030211464	0.2522855737635558
4GSF_A	0.007710902816451	0.4689104040113074	0.0591240390843355
6EOT_B	0.0079468993818965	0.6155417166359046	0.0080944703406706
6B1E_B	0.0067615686980559	0.795885341921654	0.0
4DPG_B	0.00334295494454	0.6224557587849462	0.2661737836891764
3CCB_A	0.0064066508122538	0.7978931420942192	0.0262171618622435
6MFR_B	0.0077585029861974	0.4218233424778504	0.0620435921263067
4CCK_D	0.0018010611067364	0.8132538307356452	0.2264999022338196
2P8S_B	0.0065013457066295	0.7969577661951666	0.020104517651075
6JEG_A	0.0057596491244096	0.6152055766729271	0.1769762014421934
7VGH_A	0.0047199305209988	0.7777360296213679	0.1610169286715808
4EL1_B	0.0063127177268644	0.4375378963681253	0.1719421374778409
2QOE_A	0.0067703932845	0.7948428753773439	0.0036630800678474
4KLN_D	0.003950386996087	0.8923538703783451	0.1030596158455845
2FH7_A	0.0041186085931281	0.8327988422495176	0.1502939397071412
6EOT_G	0.0081480566786535	0.594780270572101	0.0007307814170889
2HHA_B	0.0066037092905933	0.7936507490163187	0.0193454927164979
6KAL_C	0.0033983655462119	0.7192853574594039	0.2398189284062317
4GSC_B	0.0077727194648767	0.4548331642102415	0.0613135828266362
6LI9_C	0.006268133795729	0.7441223161675475	0.0821485875720491
2JG4_B	0.0073942658856966	0.4658679083548286	0.0912409767262552
4PF9_A	0.006964313464787	0.4415108067073037	0.1299272862082559
2QOE_B	0.00663381591692	0.7949632858315213	0.0185875182467154
3OC0_A	0.0067672797325973	0.790568446000255	0.013138501865866
7JN7_A	0.0077482562608604	0.6837457848277255	0.0007298270463003
6UZT_B	0.0040485061929212	0.8556597801321251	0.1388198251143049
4DSA_B	0.0061532388915158	0.8017980618349123	0.0498085626203308
4L27_B	0.0050412965871812	0.6956383476539277	0.1892361776538369
3CCB_C	0.0063568232418445	0.7958745109240464	0.040145908618359
2QKY_B	0.0064713183558752	0.7950762564473721	0.0328465096023253
3VJL_B	0.0065818359537835	0.7888575362403312	0.0316268163453545
7V9A_C	0.0050397702533184	0.7705216820694578	0.1531986327762031
4CCK_B	0.0028510213717986	0.8228684795338052	0.2102476226676968
8EBT_E	0.0037352904184333	0.7606179557258518	0.2177777522950552
5FWI_C	0.0024032226413042	0.96360194467609	0.0770439234728341
5FA6_A	0.0040438148300741	0.8733219588931753	0.1294311683533731
4EL1_A	0.0062271372351806	0.4446667523826471	0.1830745130370237
4PFC_A	0.0072185231801538	0.4426414856456069	0.1145980035061278
7AU2_B	0.0076533328044851	0.4050137538495875	0.0838610257695162
5OF9_B	0.0064129328547198	0.6514584500831703	0.1312966452446498
6Y0F_C	0.0068851174102683	0.7939054393956338	0.0058736968826307
7QGT_B	0.0046420714368153	0.6682266407424228	0.221033915230052
6R4G_B	0.0058940191348318	0.8121324569326959	0.0669784550437508
6B1O_A	0.0067069653051766	0.7850959301755843	0.0308503701641407
5KIW_A	0.0023776422856234	0.8843898051381367	0.1810346730489735
3G0C_A	0.0068582810690721	0.792759967581537	0.0110700407352846
6X6C_A	0.0069640993150548	0.6791594655973828	0.0761978850555316
6X9K_A	0.0075216615325468	0.4006267140180061	0.0978097207620083
6ERH_B	0.0083809900001442	0.2970323247258843	0.0335766519568103
4D11_A	0.0019165038806069	0.883650342825513	0.1902692642249119
5Y7K_A	0.0064346480664417	0.7960782104040254	0.0418251637726221
5E84_E	0.0061363172155705	0.6648246688672892	0.1493289795849364
4AH6_A	0.006761292999476	0.3648754517694893	0.1600341228422639
6MGQ_C	0.0086981675739514	0.2548201006413522	0.0094889742856814
7ZXS_B	0.0070877584660894	0.6690731874950369	0.0761978850555316
2BGR_B	0.0071000075947619	0.782768394471362	0.0065694124035411
3CTT_A	0.0059963634702253	0.6584087599626033	0.1620016753257345
4BPC_A	0.0043506893052755	0.8424708525056539	0.1445283142236533
3H44_A	0.0079066894639939	0.4733318266051764	0.0605840753082309
2YPU_B	0.007702639600008	0.4725814769162768	0.0781018927757748
4E4H_B	0.0046224626078685	0.8236705328960034	0.1445283142236533
4FWJ_A	0.0080594881674971	0.4896488527014567	0.0466007016362619
5VNH_A	0.0060145225374413	0.6766382820090585	0.1541701439062561
3F8S_A	0.0069345621351719	0.793420555796559	0.0103244826675092
4QIA_B	0.007269751107168	0.4648153412071645	0.1175185950756378
5VNK_B	0.0071862086151383	0.6991933259639354	0.0554699020381697
6ZHA_C	0.0087048262760725	0.4156813670788027	0.0014620968756575
4DWK_A	0.0081486186398061	0.4673337933355136	0.0437952703033026
3QZ2_B	0.0082010997451082	0.4502180214182999	0.0430653698396612
4A5S_B	0.0068879156304374	0.7798652021506818	0.0293011937554052
5ISM_B	0.0068459748472552	0.7960632071194143	0.0155670635003994
4Z4F_A	0.0081991771746305	0.1731819503548787	0.0603716916996117
5C1B_C	0.0087543259550295	0.1868816868427378	0.01094855486171
4FXK_B	0.0079351889349951	0.3413407249139158	0.0751822857042021
3KWF_B	0.0070610586616748	0.7863623610027592	0.0110700407352846
4PF7_A	0.0075242760337865	0.4421028507558373	0.1029191881751347
4JH0_A	0.0067823996800528	0.7897586599824318	0.0308503701641407
3QFR_A	0.0045452848043985	0.8754677531811401	0.1102107751230563
5UZ0_D	0.0072438661546217	0.7578926533727789	0.0175180821197378
2VXO_A	0.0084614774525197	0.3894469582387004	0.0300754907253892
6TE3_A	0.0068553820283641	0.7967189944966225	0.0178305927380209
2WK3_B	0.0075981764780995	0.4654138703650309	0.0956206337488771
6ID0_c	0.0081776399531928	0.4514665013752574	0.0490049264750351
6ERH_C	0.0082674404822994	0.5434734595329715	0.0262171618622435
1Z68_A	0.0066738502063343	0.8056504679466929	0.0248176303394369
4L28_A	0.005740739135723	0.6463066693367427	0.1882045543235708
5WOB_c	0.00850281629458	0.4434532323504542	0.0233575447719152
3U1K_B	0.0039896232786468	0.8237504901964942	0.1840971653804031
4DPG_H	0.0043067983408831	0.6243111586191342	0.2522855737635558
4L27_D	0.0043331007303835	0.6997666403102714	0.2309075599795229
3C45_A	0.0069203891144849	0.7949087663162363	0.0182480702564928
5WOB_e	0.0084304553277145	0.4193551043704682	0.035036511315305
5Y7K_B	0.0067723816878377	0.7925085861204535	0.0347433877716041
6KAL_A	0.0017946205851152	0.7161552755614603	0.2791786656300146
7NFC_C	0.0089211304956095	0.2606942446421239	0.002194902533056
4DIN_B	0.0068082382149029	0.623832521740675	0.1312966452446498
2QT9_A	0.0071973117616704	0.7891056120938362	0.0043989330665894
6L7S_A	0.004810931342265	0.7087968668360868	0.2102476226676968
5UZ0_A	0.00747792315044	0.7535923826222958	0.0072992307962134
5UOE_C	0.0074230698335225	0.4705257389642437	0.1145980035061278
3HAB_B	0.0069712956317766	0.7927276333785851	0.020104517651075
4PFC_B	0.0075327839495222	0.4395887949010648	0.1102187159977201
6SVM_A	0.0062715078568544	0.7648023717118391	0.0968778049427547
5NQA_A	0.0036129801133579	0.8184727184808631	0.20598582464205
6WLZ_B	0.006236852979206	0.6983280084479916	0.1397672661338691
5J3J_B	0.0066447469765438	0.7918291926679657	0.0498085626203308
2QJR_A	0.0073101462120645	0.7867262968674937	0.0007307814170889
7ZXS_C	0.0077648226570757	0.650185301582715	0.0467149921820611
5ISM_A	0.0070345494469474	0.7905139122674913	0.0208645945567758
2G54_B	0.0081424653624301	0.4752580776284436	0.0562044536492789
7VCX_E	0.0081394555882458	0.4811041685900258	0.0554744316333071
3QE2_A	0.0046939530370999	0.8758699080581445	0.111111102563624
3G0B_C	0.00693842236966	0.8053663357783257	0.0133138831004895
4CGY_A	0.0077979029568402	0.4578898952771654	0.0907644454745959
1FCK_A	0.0080026447763164	0.5442114641651252	0.0587327133805999
6XI2_C	0.0066078971088171	0.5365061844238246	0.1689422960399142
3HAB_A	0.0070070169338978	0.7978343732258789	0.0163203672213534
7CFT_A	0.0036629533731363	0.802832403176289	0.2156166329051094
6SVM_B	0.0061344706508845	0.8012390844611805	0.0821485875720491
3VJL_A	0.0073051163393838	0.7878807905586193	0.0051358048547096
7Y5T_A	0.0059535718952482	0.7307240133353483	0.1474036756193304
7PVN_A	0.0073403603955715	0.7703303015057772	0.0153283513243391
6FPZ_B	0.0038508880599356	0.8409927803683894	0.1871749580703927
2RIP_A	0.0069926179875655	0.7882550530177688	0.0316268163453545
7ASG_A	0.0052732043569384	0.8764496311818875	0.0761978850555316
4GU0_B	0.0070775503635609	0.5037986921317672	0.1454848740897429
6ICZ_C	0.008441534004381	0.3970016512475053	0.0482019055190958
6ICZ_c	0.008441534004381	0.3970016512475053	0.0482019055190958
4K87_A	0.0027493835526749	0.8814112718634601	0.1975523096759199
5NQA_B	0.0038146234462679	0.8083060865770498	0.2102476226676968
4QCL_A	0.0090671595990991	0.1621979184043103	0.0043792969344855
5O9Z_B	0.0084733264455363	0.3380018323930703	0.0506138163692111
5J3J_A	0.0068962064430648	0.792632935480479	0.0386857767018733
7SVN_C	0.0076282448514951	0.6631848822789371	0.0628394789167019
3F8U_A	0.0063898860173255	0.4796746242282227	0.195462425217044
3SWW_A	0.0073436838095634	0.7879678869658316	0.0080944703406706
7LT3_A	0.0089053747802316	0.3294226092496613	0.0155670635003994
4PES_A	0.0077421935285433	0.4436576698194595	0.1058397609310897
4NXO_A	0.0079436034969056	0.4680921566887136	0.0854012245476465
5T4H_B	0.0072380998283224	0.7914070627217723	0.0140635813350504
5IFW_B	0.007564081035575	0.7571107510040196	0.0138687321491499
6ZMK_B	0.0060741035658028	0.8039157663800561	0.0933759535773626
4LKO_A	0.0072721943486144	0.7944699876534348	0.0080290976816657
7A3J_C	0.0088245025436739	0.5094559274649146	0.0043792969344855
6Q6H_I	0.0061562518261127	0.7533050457590112	0.1285009290470284
6DDQ_A	0.0082256914449526	0.6824730150494973	0.0007307814170889
4DSZ_A	0.0066802356836923	0.7990439649817618	0.0522276825687215
5C1B_F	0.008637685367797	0.1849536259974265	0.0489048903395892
4E4H_C	0.0016721367436756	0.8221078718198693	0.2500000328268428
3NOX_A	0.0074688066315068	0.7850633658385959	0.0036630800678474
3D4L_B	0.0072622923106713	0.7937890718018003	0.0118171139231386
6KR4_C	0.0037861881767353	0.838695563045929	0.1986000504091436
7K1E_A	0.0079291135630176	0.4646838890498713	0.0912409767262552
5Y7J_D	0.0072828780423756	0.7997435808320101	0.0051358048547096
2NVU_B	0.0082446677458108	0.6223827273619158	0.0324038473531247
6B1O_B	0.0072497218682398	0.7915838842922303	0.0178305927380209
1PFQ_A	0.0063143836347612	0.7907807536557825	0.0933759535773626
4RAL_A	0.0082342255667191	0.4656930940615819	0.0656935549704063
6U4K_A	0.0058029367477477	0.5663389424883747	0.2177777522950552
4PV7_B	0.0070240838922112	0.7963547919670384	0.0316268163453545
5UOE_D	0.0076606616545453	0.4763873858152398	0.1138679867593452
4Y4R_B	0.0026027439809362	0.8640563733094793	0.2188612053200289
7W5A_C	0.0077032640796367	0.4987423704187604	0.1084144223731702
7SCK_A	0.006902111851945	0.6277904883358358	0.1426192247360396
3N57_B	0.0085980963817372	0.4527274711899467	0.040145908618359
5WOB_D	0.0081101734621108	0.4428361086097905	0.0817518496585396
3OPM_A	0.0070923918860738	0.8016029632628413	0.0223883978326699
4G1F_C	0.0071124650317054	0.8034602873941099	0.0197076730907748
4PF9_B	0.0074474903073508	0.4370270751494098	0.1394162299364882
1R9N_A	0.0074815794377973	0.791677994587198	0.0036496798094789
3KWF_A	0.0072937885008812	0.8010718040839612	0.0080290976816657
3W2T_A	0.0074386156356221	0.7936438828056442	0.0043989330665894
3CCB_D	0.0072865775563261	0.802529265121978	0.0073530278154354
3G0G_A	0.0070443719287719	0.7941219133652563	0.0386659655318466
4L23_A	0.0082877076443916	0.4857453020789027	0.0642335893644507
6L7U_D	0.0054532000020893	0.7123769533802611	0.1975523096759199
6R4E_A	0.0066207171424001	0.7593919089957766	0.0986366013550175
5UOE_A	0.0075789109786003	0.4668363755699634	0.129196921332773
1RWQ_A	0.0075086440026805	0.7868705603337562	0.0087590123987277
6R4H_A	0.0068273718629895	0.7596409124961672	0.0838610257695162
3E50_A	0.0080449225193823	0.475435927350873	0.087591155387261
6D6R_K	0.0034976034246543	0.9180550693243988	0.1474452578505956
4C8R_A	0.0033391212190032	0.8817283256315507	0.1923415417776648
3HAC_B	0.0075441413549399	0.7929190030037234	0.0
6B1U_C	0.005566153247626	0.8351771380957286	0.1138212479791738
8EZA_B	0.0077282746509523	0.6198285572243918	0.0864394278291269
2G48_B	0.008050756116941	0.4692151815348919	0.0897808278404694
7SOL_A	0.0060107745734885	0.7309785373232466	0.1613142585362537
6H25_J	0.0051562265375575	0.922719874945936	0.0459850450846748
3O95_D	0.0074773718517801	0.7953700701021109	0.0036630800678474
1TZN_D	0.0055326750048062	0.7796446237016743	0.163976450190608
3O95_A	0.0071834111486116	0.798632439352375	0.0246822773765587
2JBU_A	0.0080830683867978	0.4664021877003983	0.0897808278404694
6KAJ_C	0.0012828961502974	0.7204206542050824	0.2961211182999497
4JH0_B	0.0074334179501701	0.7862756560352295	0.0185875182467154
6KR4_B	0.0045154828536382	0.8413677208021231	0.1739505991341376
4BHW_B	0.0071686720249498	0.5772905542505801	0.1445283142236533
5UL1_A	0.0089351254278136	0.5262125510284531	0.0066130905937114
2G54_A	0.0082965429385395	0.465554489500976	0.0715325243705191
7YBU_D	0.0089155813758374	0.4641640806813737	0.0185875182467154
3VJM_B	0.0076007623428666	0.7900919240629835	0.0029196362453518
6KR4_D	0.0045111208375035	0.8278994384357816	0.1840971653804031
6BFC_A	0.0080292875610176	0.4712456758503145	0.0956206337488771
1R9M_C	0.0073928033210947	0.7984457453128053	0.0103244826675092
5XGH_A	0.0085497239913553	0.495063206168763	0.049634873047397
8FCN_D	0.0083866018875254	0.1672536781903251	0.087591155387261
3FFN_A	0.0043795296031841	0.6054546382604696	0.2720522999082921
5Y7J_B	0.0068490236131373	0.7985042235010626	0.0562840313767103
8FCQ_A	0.0086659056173061	0.1805602190524249	0.0627735967823235
7VCT_C	0.0082900281831374	0.4688798642824986	0.0751822857042021
2WC0_B	0.0080280040456153	0.4654313842613545	0.0985396895399577
6HZN_A	0.0061766164147018	0.7738014573288208	0.1312966452446498
4GUT_A	0.0070852353343632	0.5233026103238045	0.1649659290338356
6SVP_B	0.0066077885542166	0.8052524063762942	0.0703125681220877
4WAF_A	0.0084627297072542	0.5386715024889898	0.053284378152949
5T4B_A	0.0074459930920846	0.7995447597732908	0.0088364585901983
3H0C_B	0.0074802560242135	0.7877099069873567	0.0204377723355742
4Q5V_E	0.0081294401075587	0.1727250190547304	0.1116786836949257
6B3Q_A	0.0078963754238894	0.4629661569721596	0.1131384481440944
4L3V_C	0.0064736590479192	0.6412249862072742	0.1800174790223048
5I7U_A	0.0076548656991418	0.7901022086931692	0.0043989330665894
3E4Z_A	0.008421456692866	0.4710392733908436	0.0678829313183804
3QFC_B	0.0045199766912673	0.8819393502103219	0.1464438734176729
4DPG_F	0.0050977410667592	0.6201949480112343	0.2488609113434448
6KAM_A	0.0036285183376405	0.7154844932615071	0.269694356039371
4KR0_A	0.0074492747594182	0.7943533192702725	0.0175180821197378
3C43_A	0.0076113590201972	0.7949291809708624	0.0036630800678474
7UPI_C	0.0073253302652137	0.6358722019322627	0.1257190999409134
2G56_A	0.0085694155672056	0.4717911900382165	0.0576639954602209
3D4L_A	0.0076315107388809	0.7939436689444568	0.0051094444648316
6SVO_B	0.0064782234718867	0.800871589501104	0.0898967155042411
7QO1_A	0.0079974375796332	0.7083495356391913	0.0313867882895628
7NDL_B	0.0065843463460861	0.8000176999831035	0.0830039517924496
7QQH_C	0.0031015515978418	0.920631934224316	0.1729450994583095
7CFT_B	0.0034714758360972	0.8017798285853981	0.2431944905478436
5Y7J_A	0.0073235477916375	0.8040723129874395	0.0208645945567758
6FPY_A	0.0040738735036724	0.8430047352120607	0.2017545062377217
2FJP_A	0.007550607172102	0.7990695725411233	0.0066130905937114
7OI8_5	0.0009504560474903	0.8604785361144518	0.2511419831069601
4BHW_A	0.0073558600363378	0.6075278411807117	0.1350455073952645
5Y7K_C	0.0071935390454465	0.7994959038911855	0.0370931750792566
7SX5_A	0.0076983343456287	0.7342267524226834	0.0450039368925776
4D0Z_C	0.0028124232484735	0.8752834521073725	0.223214581067924
7QQH_B	0.0039733175493703	0.9233795207920642	0.1331679050161578
7SVL_C	0.0076682811921644	0.6645074575328351	0.0890301951243806
3QZ2_A	0.00876961774285	0.4667279815539421	0.0452556070301213
4KO8_A	0.0032726114724942	0.9000786359521626	0.191304384351628
3Q0T_A	0.0074434124172624	0.7898622034805225	0.0293011937554052
2G5P_B	0.0075555962932493	0.7974486351719055	0.01094855486171
3N56_A	0.0077208396130188	0.4790359235635126	0.132846990547639
5EMN_A	0.004941295849773	0.8699458197825858	0.1416666910534196
6KAK_D	0.0059020136872356	0.7143448641395432	0.1892361776538369
6SVQ_A	0.006839039569911	0.7579366031700583	0.1030596158455845
6GYR_A	0.0085443267716452	0.4384216972407807	0.0703125681220877
2JJD_A	0.0065781548241537	0.765929980910874	0.1174551848221758
2G49_B	0.0088307414197311	0.4719235198731807	0.0408757514567565
6EOO_A	0.0089869050458404	0.5397492865846761	0.0155670635003994
6B3Q_b	0.0092583558771981	0.4442552096972814	0.0051094444648316
3LPO_B	0.0088765846921009	0.6294868556663125	0.0029282444105804
5T4E_A	0.0074767700516846	0.7902193763992932	0.0293011937554052
2I78_D	0.0075234663294609	0.795329540477226	0.0189780962148271
2OQI_B	0.0075212514805681	0.8001118257255087	0.0138687321491499
7VD9_C	0.0035006879102891	0.9018434905936488	0.1840971653804031
3CCC_C	0.0074073540862108	0.8032194025830897	0.0204377723355742
7UHG_D	0.0088426338760778	0.5431787185466801	0.0300754907253892
4C8R_B	0.002365551954713	0.8839502199622724	0.2264999022338196
3OPM_D	0.0074254794189779	0.8024408811465924	0.0204377723355742
7PVN_B	0.0079535550119126	0.7601460916308994	0.0110700407352846
3H44_B	0.0089120312494361	0.4564974687163822	0.0394160818999413
5DOU_A	0.0075296051860066	0.7093069829106002	0.0795618367211374
5T4H_A	0.0075937130116999	0.7920241872794933	0.0193454927164979
5XTD_M	0.0067712300511178	0.719630329167211	0.1331679050161578
5XTD_m	0.0067712300511178	0.719630329167211	0.1331679050161578
5KIW_B	0.0037179629389834	0.9012853777066046	0.1769762014421934
4FWF_A	0.0091093145047613	0.4802686299765647	0.0153283513243391
5Y7H_B	0.0074078802644391	0.7956899317307671	0.0300754907253892
4DWK_B	0.0076772866456231	0.4727834326634591	0.1408754236341265
2E1Q_C	0.0088419301195401	0.3239983905544468	0.058394017848627
4DSZ_B	0.0076612293285274	0.8013783804941071	0.0036496798094789
4IOF_B	0.0083801080520406	0.4518060751038754	0.0883205569167895
5ITD_A	0.0088304425427436	0.5488839367116628	0.0321168830372178
3G0G_C	0.0075073725969824	0.7959045435671415	0.0233575447719152
2XZO_A	0.0055210809911421	0.8538523101626797	0.1238719305969746
4PES_B	0.008886197188369	0.4335385974596006	0.0481749154992192
7D59_C	0.0042205993848252	0.6872782023332745	0.2685185358565294
2OQI_A	0.0074500775242878	0.8006217223837582	0.0246822773765587
3OFI_B	0.0076479359610222	0.4691429756556218	0.1474452578505956
5WOB_E	0.0086815165283697	0.4229640788489929	0.067152979131726
5UY8_A	0.008132861952	0.7531626389532664	0.0058391635426686
6R4E_B	0.0066384630110396	0.8005942035168728	0.0916333868263312
4H0W_A	0.0073054203660226	0.6576833112376451	0.1322313486573259
6LID_A	0.0074502706063279	0.7411775806654188	0.0703125681220877
7W59_c	0.0075677514669802	0.5014295994001826	0.1502939397071412
6BFC_b	0.0092978091989853	0.4463153144764664	0.0087590123987277
6IYC_A	0.0062592323565754	0.7301393424205675	0.1679455413727271
3G0B_A	0.0073752985166694	0.8006489458244137	0.0331824489470444
7RNN_D	0.0030031812255316	0.8207810060786535	0.2534308073871072
3LPO_A	0.0087731346676133	0.63025920836876	0.0204377723355742
2OGZ_B	0.0076717288413794	0.7945339384847504	0.0160582219856566
3VJK_B	0.0079184948267682	0.7860236745402746	0.0036496798094789
6R4H_B	0.0069588968968946	0.810718209409749	0.0611931441077286
3EIO_A	0.0077801477628442	0.7996933509546474	0.0014597092068022
5SWR_A	0.0087805024678717	0.563907575201402	0.0394160818999413
5HZV_A	0.0010808265164493	0.9190822115577284	0.2188612053200289
4N8E_B	0.0077708871402165	0.7855503747006181	0.0185875182467154
2G47_B	0.0086487947181215	0.4653959260893809	0.0693428042269768
2QTB_B	0.0077453469586827	0.7926552090267088	0.0140635813350504
6LID_C	0.0073612269448752	0.7446683200841986	0.0804419460934062
5OFA_A	0.0070068868335882	0.6944248564334975	0.1397672661338691
2ONC_D	0.0078133600653128	0.7945509661753483	0.0066130905937114
7AU2_A	0.0085944603378627	0.4082923206270065	0.0821485875720491
4GU0_A	0.0075375438405092	0.5089734823077499	0.156118378599569
4GS8_A	0.0084058337024745	0.4640185881007974	0.0934306979874881
7SVN_D	0.0077049175348295	0.6554265399711656	0.1057306140816347
6Y0F_D	0.0073172850350729	0.8007310461039188	0.043412095966399
7AS7_A	0.0057459972141116	0.8775122921066871	0.0951239129512884
6QZW_B	0.0089751574496526	0.6050844604537455	0.0160582219856566
2Z7X_A	0.0079710084031181	0.4774198047830043	0.126644897239454
3O95_B	0.0068373896093066	0.7876959306033147	0.0968778049427547
4BL9_D	0.0072364092743425	0.7918408718953016	0.0611931441077286
3KWJ_B	0.0075780237885747	0.7832814867767116	0.0418251637726221
1Z68_B	0.007056404377428	0.8167921390647866	0.0538460379061194
7BSW_C	0.0021724631238808	0.7634707903547275	0.2912348672325333
7L34_A	0.007282920160536	0.7451977338561174	0.0907644454745959
8EZB_K	0.0088842209839206	0.3610602015894438	0.0627735967823235
2D7R_A	0.0036225665113179	0.8698659769789514	0.21669642268954
1WCY_B	0.0077874021945743	0.7904956525568186	0.020104517651075
7VD9_D	0.0038313264223501	0.8988457922925609	0.1861473851748618
7VCT_E	0.0082020112081159	0.4691982180551594	0.1131384481440944
3O9V_A	0.0076550942327712	0.7906531979588729	0.0324038473531247
3HGZ_B	0.007664287930715	0.4556293639370917	0.1598543638747036
2G5P_A	0.0074998373834008	0.7993238141788752	0.0357662262619218
5E84_F	0.0066735048183195	0.676192031202369	0.1769762014421934
3CWW_B	0.0078574580856797	0.4715645018238316	0.1437950563327696
6Q6Q_A	0.0081820925096184	0.4528757997861994	0.1204382912001629
6HP8_B	0.0090872161758354	0.6155633758924063	0.0087590123987277
3QYT_A	0.0078210958868873	0.6734863944910394	0.0942490624608394
3CCC_D	0.0076984326373098	0.8052496909145308	0.0155670635003994
4LKO_B	0.0076479886393281	0.7888135983277061	0.0378787774827127
3L4Z_A	0.0068835333459251	0.6603411242309909	0.1729450994583095
4OVV_A	0.0089850164176165	0.3909361443250626	0.0587327133805999
6X6A_D	0.0081370870370931	0.6779658689625945	0.0644914133791398
3C45_B	0.007895072757781	0.7922606632024429	0.0125647391185939
8FCN_E	0.0082844831799954	0.1636517258721118	0.1313861965388669
1R9M_A	0.0075606324554054	0.7981802481226865	0.0355252350918542
1X70_B	0.0079938137620749	0.7920552528405803	0.0051358048547096
5E84_B	0.007198701121259	0.6693455353153434	0.1483653765329244
7W59_C	0.0077982857517377	0.5015672144630464	0.1474036756193304
3L4W_A	0.0072970039014253	0.6617013370929512	0.1464438734176729
7PG6_A	0.0091670284479508	0.5376715716692826	0.0226277946303061
2BJJ_X	0.008700284043978	0.541905142461607	0.0653191051655386
5Y7K_D	0.0073444665332218	0.796377379929569	0.0562840313767103
5C18_C	0.009263941176638	0.1795826522708984	0.0459850450846748
3HRZ_D	0.0074573181005346	0.6863331227628169	0.1211132731614654
6K7K_C	0.0025102989263224	0.7987182768345679	0.2791786656300146
6HTS_F	0.0080484896812935	0.4981617000080706	0.130363252467047
6PXU_A	0.0049283375166258	0.8327046935063447	0.1923415417776648
1DGH_D	0.0042272699218547	0.9016856722271384	0.1719421374778409
4DTC_B	0.0076957036761483	0.7965122911808514	0.0293011937554052
2WJV_A	0.007960410241783	0.5051994537839154	0.135987099964115
7AEO_A	0.0079338893634056	0.5945874236173696	0.1220310023871187
2QTB_A	0.008003398580678	0.7956810337031093	0.0029196362453518
4E36_A	0.0092539618964356	0.4299069143876856	0.0347433877716041
3SWW_B	0.0080093604154623	0.788834516355482	0.0103244826675092
5VNH_B	0.0083145883451774	0.6909630761385956	0.0490049264750351
7LN1_E	0.0082116843216078	0.7600061018720131	0.0153283513243391
3E4A_A	0.0089053095074426	0.4701840637339385	0.0620435921263067
6PXU_B	0.0050425496924356	0.8064929603100198	0.2038662972579192
6P0D_A	0.0076537535468967	0.7559091311252077	0.0669784550437508
3E50_B	0.0084943870583327	0.4671998755198543	0.0992701436974832
6DC6_C	0.008338476422835	0.7062604344591585	0.0394160818999413
7VCX_A	0.0087371525139268	0.4939615634548036	0.0744524674147246
6FPY_B	0.0044746734994587	0.8447962153329789	0.20598582464205
3OPM_B	0.0074106669314948	0.7850926376123906	0.0669784550437508
5Z58_C	0.0083826905427207	0.4943365435874961	0.1066236145665033
3OC0_B	0.007822180931056	0.7881775275008434	0.0308503701641407
7S6H_D	0.001969973243714	0.8643457955413203	0.2580348221637403
2I78_B	0.0077042154070365	0.7999976521136536	0.0277572859037011
5LS6_D	0.0083393029490412	0.7412259789582916	0.0185875182467154
5NDF_D	0.0035942907760678	0.8932133220694443	0.2081131161726102
3QFC_A	0.0054260783533224	0.8730509457103802	0.1378737142433073
2QT9_B	0.0078275928463127	0.7983308835618689	0.0193454927164979
4RE9_A	0.0081518700256442	0.4653407968989423	0.1299272862082559
6LKN_J	0.0043551171053238	0.7899321138989743	0.2420674935610343
5LS6_G	0.0083672829660929	0.7288265593065627	0.0248176303394369
5Y7J_C	0.0075941363793739	0.7966155251945772	0.0418251637726221
5C1B_D	0.0095380828609982	0.2122801212036357	0.0270072581572047
7OIE_5	0.0022362233445336	0.8645907839746617	0.2557286090305555
2E1Q_D	0.0092738826203063	0.3284340824618911	0.0452556070301213
3L4U_A	0.0073499384128348	0.657585474573444	0.1502939397071412
3E4A_B	0.0082242383017368	0.4708438191367771	0.1248171264087285
3O95_C	0.0079316631275912	0.7983699619303939	0.0116786539344329
1TZN_C	0.0066225430284038	0.7681283540809205	0.1445283142236533
4J3J_B	0.0078451231374189	0.8056503241916454	0.0140635813350504
4FWJ_B	0.0082411034345007	0.4564335043824359	0.1275719935866512
2JID_B	0.0080014965166781	0.7975606317936424	0.0066130905937114
2G5T_B	0.0077084820328898	0.7968738303957519	0.0343063240734486
1X70_A	0.0079759094927048	0.7885952354319374	0.020104517651075
3HU2_E	0.0048277056797837	0.9101264280973984	0.1341063176409405
1PKX_C	0.007428126073412	0.7676214087025053	0.0830039517924496
5NV6_B	0.0045279297216061	0.8801486307317327	0.1830745130370237
6BFC_a	0.0086132522528584	0.4636657853337467	0.0963501924934129
3Q0T_B	0.0077565604329354	0.7944612674482505	0.0347433877716041
7ASC_B	0.0040947358749573	0.8858066952079529	0.1986000504091436
1PL0_A	0.0074669444057194	0.7662274570152009	0.0812944145256238
5SVT_A	0.0033953943870114	0.7622866442139546	0.2827714860152739
3G0D_D	0.007980633805128	0.7981720145865516	0.0102189826802625
7S6M_B	0.0023409481820771	0.8737905023631289	0.2534308073871072
4DPG_D	0.0067052650260124	0.624620189723953	0.2049253076284669
1DGG_D	0.0041601680549463	0.9102370354570252	0.1729450994583095
3G0C_B	0.0077189946142503	0.7868047319984766	0.0490049264750351
5XGI_A	0.008989995770421	0.5087268305143995	0.0591240390843355
3HU2_F	0.0049856483061495	0.9115903646560592	0.126644897239454
3NOX_B	0.0081545354904098	0.7893816695040327	0.0073530278154354
2OPH_A	0.0078399536705554	0.7910357984709143	0.0355252350918542
6YGN_A	0.0045973098414353	0.6850615741036251	0.2732344312454067
4G1F_B	0.0075807246570091	0.8033635794819608	0.0442074641360952
4QIA_A	0.0091801285075067	0.4665810095882653	0.0481749154992192
6ZMK_A	0.0072896450733149	0.7603379581187739	0.1039483535858343
7ZVJ_B	0.0090225823285988	0.5716846477621202	0.0442074641360952
5WOB_F	0.0092044744696043	0.3989316460155298	0.0540143931905516
7SVN_A	0.007872289382726	0.6577424394321731	0.1165443926941143
1WCY_A	0.0078928188729864	0.7865375919649447	0.036308661472808
2HHA_A	0.0081071459428307	0.7966712091279551	0.0058736968826307
6HP8_C	0.0088145076886612	0.601351712908016	0.0595513803978347
2G56_B	0.0092621776257281	0.4623593476175782	0.0437952703033026
4GSF_B	0.0082518629095605	0.4735789306268836	0.1306570452048399
3LPP_D	0.0085667412173455	0.6859585740141957	0.0442074641360952
4KO8_B	0.0022951089861927	0.9194355049271928	0.2243075415760307
5KYX_B	0.0081726774871975	0.6913685013664536	0.0728270222687499
3SX4_B	0.007958616897939	0.7920931198038861	0.0269866903238209
6DDK_A	0.0084726382006706	0.7044542381139471	0.0418251637726221
5FA6_B	0.0041071092363265	0.8928700337529651	0.1975523096759199
5CU5_A	0.0095423959278005	0.4151533753276544	0.0262171618622435
5OFA_B	0.0066472127406841	0.7232266926580042	0.174957521031396
6I7S_A	0.0077455681902902	0.5995247003345624	0.1502939397071412
4D0T_F	0.0040475556715911	0.8643624104782921	0.221033915230052
4ASI_F	0.00816240599705	0.6462538501435549	0.0995186297095027
7N1R_A	0.0068304083249367	0.7095857075490198	0.1709400331101749
2IIV_B	0.0081041306373941	0.7955846549528702	0.0110700407352846
5VNG_B	0.008721660813653	0.6655134701671481	0.0466007016362619
2OLE_B	0.0079196860032041	0.7969089975936371	0.0277572859037011
6EOP_C	0.0093087945419308	0.629090552914715	0.0080290976816657
6NIG_D	0.0084162394201973	0.4673500345007422	0.1247951360850041
7OIE_6	0.0059838864652521	0.6200609059694546	0.2454545226020776
6D6Q_K	0.00413956833595	0.9227217978195076	0.1686134791734499
7F9C_A	0.0035530982636158	0.8831018811241895	0.2275987250454325
4PNZ_B	0.0082292043864035	0.7940215993898072	0.0065694124035411
6OON_A	0.0096204195739037	0.0448533414195819	0.0410335958026029
3MPH_A	0.0090000508166163	0.6159208057692005	0.0445251834570807
3HU3_B	0.003001708957429	0.9164346595700026	0.21669642268954
4BL9_A	0.0073545581561055	0.7502138941986375	0.1138212479791738
7YBU_J	0.008655256062504	0.4602015923754151	0.1066236145665033
6GYR_D	0.008150286087477	0.5098163474642754	0.1397672661338691
5NN8_A	0.008004648499012	0.632313031700925	0.1247951360850041
3HAC_A	0.0080580222763232	0.7956555233630598	0.0208645945567758
3BJU_B	0.0064608869854383	0.6443097010770369	0.221033915230052
2JG4_A	0.008796453297196	0.4719061356165617	0.0941608854281319
5WOB_g	0.0094189102904639	0.4110885228599991	0.0452556070301213
6IWQ_A	0.0055796871611672	0.866571277334621	0.1512608079233615
3G0B_D	0.0081046863054963	0.8039539216285472	0.009579955775703
1TZN_e	0.0083556689149326	0.7725046360711655	0.0193454927164979
7RZI_a	0.0077395811962937	0.4547695344414435	0.180292096948873
2QKY_A	0.0081477879681092	0.7942776059457826	0.0178305927380209
7YBU_H	0.0091670038352363	0.4523800200866802	0.0644914133791398
3HU2_A	0.0051810160475384	0.9142285077439364	0.1247951360850041
3G0D_A	0.0083857180575962	0.792577146511689	0.0014620968756575
1DGG_B	0.0038620603123411	0.9144292791683312	0.1933801712076466
7RZF_A	0.0074208699985642	0.4576313679581302	0.2007303452197801
6WM2_B	0.0075347671224839	0.6964569607151925	0.1369294736439956
7Q1L_B	0.0089670028888571	0.4644426088212445	0.0838610257695162
6R4I_A	0.0073885866566927	0.7621320031534472	0.1093117061739596
2I03_B	0.0080338995621573	0.7958546084876427	0.0277371931127072
3W2T_B	0.0080214160371964	0.7960885020221764	0.0285284596970611
7QQG_B	0.0036596516464317	0.9170842903863544	0.2007011453797078
3O9V_C	0.008308133062997	0.7903657951094336	0.0110700407352846
3HU2_B	0.0054346332787717	0.908555014634929	0.1174551848221758
3QFR_B	0.0043525732640484	0.8900605875199396	0.1975523096759199
5L46_B	0.0072448075693692	0.7367487918809015	0.1369294736439956
2WBY_B	0.0092293558068721	0.4572282845652548	0.0620435921263067
5C1B_A	0.0098626094475988	0.2162128920394614	0.0255474760956377
3C43_B	0.0081524375960751	0.7879366963641758	0.0277572859037011
1QQW_D	0.0044570536745901	0.8993369833944198	0.1861473851748618
7VCX_B	0.009169578506624	0.4911984765759246	0.0620435921263067
3EGD_B	0.0085443348772125	0.6732765565746602	0.0678101173054155
5IUD_A	0.008750773961316	0.3595149200648205	0.115328498697804
3BJM_A	0.0083372738577878	0.7910117940254957	0.0110700407352846
5NDF_A	0.0040702374148289	0.9056338677255616	0.1975523096759199
5WOB_C	0.0093371336403175	0.4437669613169977	0.0562044536492789
2NUT_B	0.0087679030855674	0.6973676529779979	0.036308661472808
8CVP_B	0.0009318077706769	0.9333715744827072	0.2364619651209765
4HSU_A	0.0079234367843764	0.509556047185766	0.165957360961179
5WOB_G	0.0095015452294259	0.4111608157561887	0.0481749154992192
7P8W_C	0.0047194927557673	0.8988464294775005	0.1769762014421934
1TZN_E	0.0083349909150456	0.7741390853271946	0.0277572859037011
6X6A_A	0.0086847233998606	0.6821526657096221	0.0546574059878011
3LPP_B	0.009295317651846	0.646490633705876	0.0170751996684577
3KWJ_A	0.0081383011980276	0.7938975737917244	0.0293011937554052
3CCB_B	0.0077091677042465	0.7950774144099859	0.0644914133791398
5FY1_A	0.0010249079981441	0.9022734752619936	0.2615105072902588
7VCU_D	0.009032799707184	0.5289683352646932	0.0759120866853579
7QQH_D	0.0039676552005106	0.9236907393081364	0.1882045543235708
5SX9_A	0.0091252731559264	0.5301375491752411	0.0664230173941995
2I78_C	0.0081242693541724	0.7956126154365436	0.0300754907253892
7ZXE_b	0.0056269341757931	0.7677446058014271	0.223214581067924
3HU1_F	0.0052575375723405	0.9110595134226148	0.1341063176409405
6K7G_C	0.0037974816830655	0.792122982675959	0.275605640172909
1TZN_K	0.0069917035288201	0.7694098508213661	0.1464438734176729
4D0Z_A	0.0037156339648574	0.8809681394800589	0.2342341413527844
3O9V_B	0.00792308320309	0.7778424803847301	0.0653191051655386
6BFC_B	0.0100191664697572	0.4434130794754997	0.0065694124035411
3G0D_B	0.0080880203881168	0.7792925619173201	0.0522276825687215
1DGB_C	0.0032287055809298	0.9068975508583138	0.2298028433499759
4CHT_A	0.0088994365255025	0.4601633692015319	0.1021721191434639
5UOE_B	0.0088455137595778	0.4513581781664242	0.1087585508850761
4IOF_A	0.0087652727364543	0.4598697097755593	0.1145980035061278
8ITY_B	0.0064082506607352	0.89544130716077	0.0781018927757748
3H0C_A	0.0081618435535487	0.8007075954052405	0.0239164285917981
6U2K_B	0.0088246159409932	0.4171593478738187	0.1147276925961973
7QH7_5	0.0037962688846639	0.8408029674724867	0.2545788830318993
6BF6_A	0.0087369221609914	0.4243489318040006	0.1226277150743757
4C8R_C	0.002769475666586	0.8803169815499463	0.2591913178375136
4BLA_A	0.0072403448920433	0.7814643861257478	0.1238719305969746
6JEH_A	0.00626073600287	0.6283213846311071	0.2443236968007476
6KAJ_A	0.0039044331519201	0.7210387939889822	0.2961211182999497
3V83_B	0.0090835688846861	0.5831118884532063	0.0653191051655386
5EPG_A	0.0090480976274146	0.4623400710559837	0.0912409767262552
6HP8_A	0.0093390577710699	0.6131266604650183	0.0355252350918542
2GJK_A	0.0055510406060516	0.9190292947274236	0.1102107751230563
3QBJ_B	0.0085742149259341	0.7892928255707204	0.0051094444648316
2XZP_A	0.0050980146721498	0.8775227075762468	0.1851212668165536
4K86_A	0.0042452014659399	0.8598029934587709	0.2320144439022786
1QQW_A	0.0051594520995908	0.8985873508652628	0.1620016753257345
4BL9_B	0.0068564880049266	0.7977390608873121	0.1378737142433073
3CCC_A	0.0081482146230979	0.8047851501335708	0.0254491879579255
6E7I_A	0.0064217416078134	0.6915727321804026	0.2199467857211037
7VSG_B	0.0048951361503022	0.7587599517817645	0.2580348221637403
6H0F_B	0.001973834609394	0.9179588635867274	0.2454545226020776
3HU2_C	0.0052318056639553	0.9178963225065618	0.1341063176409405
2OGZ_A	0.0083776494329042	0.8004842696658852	0.0110700407352846
6LQG_A	0.0068889987228531	0.7220669829606174	0.1820538712071167
4C8R_F	0.0032162887203956	0.8770214489644799	0.2545788830318993
3HU1_C	0.0052645772895499	0.9230200130869496	0.126644897239454
7BSV_C	0.0032555030598156	0.7542096588026362	0.3047621646322818
1R9N_B	0.007658717743508	0.7834951618485635	0.0916333868263312
6ZMJ_A	0.0078570305331663	0.7574994006599403	0.0933759535773626
5FY7_A	0.0032339872478964	0.9108796080813136	0.2309075599795229
4KOD_G	0.0019636740946802	0.984183452836548	0.1759658673306416
2OAG_A	0.0082924647636662	0.7995517120576502	0.0208645945567758
1R9M_D	0.0084352080768605	0.7971084103118974	0.0116786539344329
7A3G_A	0.0098988394659625	0.5156474101608043	0.0145985211566161
4C8R_E	0.0029618929625618	0.88024385985107	0.2591913178375136
2I6Q_A	0.0050348518803632	0.8830123833309012	0.1861473851748618
6WLZ_A	0.0066079035578406	0.714760888640296	0.2038662972579192
7ASC_A	0.0058135841522653	0.8700087898064792	0.156118378599569
7OI9_5	0.0027840718570709	0.813513994638188	0.2924526973986325
6I7S_B	0.0071311161458288	0.6450311828075826	0.2028093647407718
7P8W_B	0.0048410482641818	0.8998094522968858	0.1820538712071167
7ZVJ_A	0.0076344039933054	0.6391496907816099	0.174957521031396
5UZ0_C	0.0075192688155794	0.7583096304110495	0.1247951360850041
3G0G_D	0.0074889719801221	0.8341557320172274	0.0628394789167019
5SXC_A	0.0093631353126931	0.5664576907900598	0.0518248614636667
3O9V_D	0.0081563501740425	0.7949925236641056	0.0423354827531265
7VCX_D	0.0093147595361972	0.4990102562940949	0.0700727235417066
3HU3_A	0.0049725380227116	0.903823970116744	0.1729450994583095
5DOU_B	0.0073270903482956	0.7311257595127065	0.1554746625975034
7YBU_F	0.0100026478743636	0.4625258894507817	0.0193454927164979
8FCQ_C	0.0090058767964129	0.2551211513147463	0.1211672678968502
3OPM_C	0.00854279596855	0.8035240055311939	0.0014597092068022
3W81_B	0.003985412685942	0.9460840795326912	0.1769762014421934
1PKX_A	0.0078554955831417	0.7706567647541299	0.0916333868263312
7NDL_A	0.0079862972409398	0.7528337637743655	0.0916333868263312
4L0D_B	0.0054379984128672	0.6754353753948001	0.269694356039371
7EMF_P	0.0095699532638794	0.4796834312958921	0.0546574059878011
6TTQ_B	0.0040719372810988	0.951576077880226	0.1689422960399142
2G5T_A	0.0083594000280701	0.7970999095223716	0.0262171618622435
2AJL_I	0.0078873266022459	0.7978449768749598	0.064963575889908
1P4R_B	0.0078741093019905	0.7542478387936506	0.1021721191434639
6TTQ_A	0.003884518136808	0.9538918720383106	0.174957521031396
7VCT_A	0.0082216433735214	0.4582541235842757	0.1715325899205595
5NN4_A	0.0085679761014368	0.6320560516629595	0.1102107751230563
3G0B_B	0.0076651226870374	0.7882029580978068	0.095999985496791
7YBU_B	0.0089746909030855	0.4662656148813167	0.1102107751230563
5OFB_B	0.007738032664209	0.7172336726599886	0.1341063176409405
6R4F_B	0.0076345846475248	0.8150579962658094	0.0736678509011601
7Y1H_A	0.0027961472024326	0.8844904079128025	0.263837584109343
7FJJ_C	0.0068935774487989	0.7078554977156721	0.1965066258888028
4KQE_A	0.0084075605536105	0.5642382178783061	0.1416666910534196
6QZW_C	0.0092289399456087	0.6222590597083987	0.0554699020381697
6B70_A	0.008383266565569	0.460830535274926	0.1605835282464687
4R7P_C	0.0014109579436287	0.9894200914045156	0.1820538712071167
6TTQ_C	0.0042303150862855	0.9516659459498154	0.1620016753257345
7YBU_A	0.0094822735752718	0.464212950830463	0.066147948899792
5T4F_A	0.0086176415918957	0.7985710400930963	0.0036496798094789
7VCT_F	0.0090760452891625	0.465264235861532	0.1014602199307292
1DGH_C	0.0030310716316733	0.9121668102843236	0.2409421099614936
5HPH_B	0.0037767381927041	0.6708864049712473	0.3211189927609255
6HZZ_A	0.0079041478984124	0.802300473377793	0.0628394789167019
5UOE_E	0.0090108977799696	0.4768385121497394	0.1080291886428159
5SWG_A	0.0097151472284611	0.5479420617856383	0.035036511315305
4AH6_C	0.0090898494664283	0.3704119791083782	0.112013220624304
6L7T_D	0.0071341268393502	0.7125468335736432	0.1830745130370237
6IWR_D	0.0061154278316197	0.8754006578911884	0.1426192247360396
6WLZ_C	0.007886840258427	0.7172986324116876	0.126644897239454
3QE2_B	0.0053982423490296	0.876500332150971	0.1830745130370237
4PNZ_A	0.0087664668430467	0.790877275113125	0.0029282444105804
2RGU_B	0.0082823075616631	0.794686567661179	0.0410335958026029
7W5A_c	0.0087830263633686	0.4999097112293289	0.1285009290470284
4KEG_A	0.0065569887335086	0.7110543998719586	0.21669642268954
6W2J_A	0.0079807418852945	0.7076493564119658	0.1262769574199462
6R4G_A	0.0075588067820849	0.7657282433795465	0.1275719935866512
4C8R_D	0.0027253299143496	0.8660620895948021	0.2779849214617771
6B3Q_a	0.0090420429723271	0.4611326807864229	0.1102187159977201
5KBY_B	0.0082400189820065	0.7836772256529645	0.057915183363173
4G1F_D	0.0082868537123175	0.8191707506831266	0.020104517651075
7QGT_A	0.0066397405817423	0.6625457142151918	0.2309075599795229
5KBY_D	0.0085166545347832	0.7983031174849705	0.0189780962148271
8D7Y_B	0.003240224099751	0.9331189529915224	0.223214581067924
7LMY_D	0.0089208234345322	0.6814980731302185	0.0627735967823235
4J3J_A	0.0082317984661989	0.8043506001886433	0.0386659655318466
2BUB_B	0.0087417336485372	0.7919964169934226	0.0080290976816657
4Q5V_A	0.0091541392948509	0.2312313019627385	0.1189774908598271
5NDF_E	0.0054149184914728	0.860281185623577	0.1975523096759199
2I03_D	0.0085243896797434	0.7952289995863915	0.0248176303394369
2G63_D	0.0085870873310814	0.7944104551604679	0.0204377723355742
7P8W_D	0.0048905040542992	0.9027551799750066	0.1892361776538369
1W1I_A	0.0087096815048556	0.7916491121476754	0.013138501865866
7FJI_C	0.0067704514153667	0.7052495988284885	0.2113174449262456
6E2Q_A	0.0008941415598964	0.9374444678237794	0.2522855737635558
1TZN_i	0.0083480212596425	0.7688874552401027	0.0636648718565564
2ONC_C	0.0086356564291956	0.792008898660213	0.0204377723355742
2RGU_A	0.008771565949997	0.7974416822936383	0.0007307814170889
7VCS_I	0.0081854041617658	0.7449645098077233	0.09197074326617
7S6H_B	0.0029067520227601	0.8690650876751542	0.2767941177765869
2BUB_A	0.008738570756881	0.7970035543614093	0.0058736968826307
4Z7I_B	0.0098056286179105	0.5639722104757574	0.0331824489470444
4G1F_A	0.0082185113369067	0.8034671578617978	0.0458015158382385
7QNZ_A	0.0087854031257903	0.7413960052082098	0.0450039368925776
6K7H_C	0.0043006429909834	0.7991737988106316	0.2720522999082921
7OT2_A	0.0031682570770618	0.8878164617540529	0.2615105072902588
1DGB_D	0.0043859007166147	0.9170769899148684	0.1996498518873817
6IWR_B	0.0040005572983622	0.8717148788092314	0.2488609113434448
1DGF_B	0.004809559084986	0.9085334389360156	0.1892361776538369
4L72_A	0.0087700470555809	0.792785980579676	0.0103244826675092
6KAN_A	0.0049591041412106	0.706767388248296	0.2839739869511566
6SVO_A	0.0080456717795201	0.7605214211439277	0.0986366013550175
7F9D_A	0.0023568710337123	0.8921171907366781	0.2732344312454067
6OB0_A	0.001334987805838	0.941838382430238	0.2488609113434448
6B1U_A	0.0063597834859862	0.8884868556472301	0.1211132731614654
4UF0_A	0.0009084261892031	0.904974791759714	0.2779849214617771
7VCU_A	0.0093261298542391	0.5290962083887241	0.0854012245476465
1J2E_B	0.0088872914002166	0.7887535781741364	0.0072992307962134
7UI6_A	0.0070188476650585	0.6283592765226944	0.228699704072582
4ZG7_A	0.0096846960333014	0.4553493862993343	0.0678101173054155
4AH6_D	0.0089223995863044	0.3575503234805272	0.1416666910534196
4BL9_C	0.0066917797562042	0.7774291340038567	0.1902692642249119
2FJP_B	0.0085309922564684	0.7958367166372172	0.0331824489470444
2OPH_B	0.0089068530528551	0.7888617335152227	0.0073530278154354
1TKR_A	0.0086968087173521	0.7937359039460904	0.0216257249425573
6JCO_B	0.0066779590816701	0.5737258060830448	0.2534308073871072
7SVL_B	0.0088519336272834	0.67657674382354	0.0855787620207846
5VNO_B	0.0090953726316364	0.6832298338563483	0.0587327133805999
4L27_C	0.0043775808774044	0.6960011857090591	0.3072519291281601
5F9F_G	0.0094889209469911	0.6381704441836307	0.0490049264750351
5WOB_f	0.0102009224996877	0.3983813940350487	0.0364964556675917
2OQV_A	0.0082529468121417	0.7976720787340081	0.0587327133805999
5A63_A	0.0079127546371587	0.7433227194474259	0.1285009290470284
5KBY_C	0.008315923584358	0.8084403400905715	0.0450039368925776
6BBP_A	0.0085984669734681	0.5955284596823162	0.1426192247360396
4COO_A	0.0051869634211143	0.6922068839375781	0.2851782279610129
4ZG6_A	0.0102623217708496	0.4705656701233642	0.0239164285917981
4QZV_A	0.0078644092049509	0.7974055405330414	0.0934306979874881
7OF0_5	0.0021586403931376	0.8458891741317853	0.3010444712249329
4COO_B	0.0056442509414251	0.6975858515394404	0.269694356039371
3HU2_D	0.005422063139984	0.9143903840549072	0.1590527016415781
1RWQ_B	0.0088650583861281	0.7971354608497445	0.0080290976816657
1TKR_B	0.0087142749063468	0.7879992706244647	0.0324038473531247
7WUB_G	0.0104151434187948	0.2759880850360971	0.0306567185378972
7OIA_5	0.0036545947638971	0.8252701048854263	0.2851782279610129
7QQG_A	0.0047034485733164	0.922393843009306	0.1902692642249119
7Q1L_A	0.0097465708779123	0.4633975276115439	0.0703125681220877
2NUP_B	0.0091083086990679	0.6781676965183944	0.0653191051655386
6I01_B	0.0086367264700356	0.7820663441168855	0.0474004981600588
1W1I_C	0.0088468140997404	0.7986546304303603	0.0094889742856814
3CCC_B	0.0085637187230393	0.8069553256540201	0.0285284596970611
4L3V_A	0.0058643038393322	0.6362732774125329	0.2791786656300146
1N1M_B	0.0085222045241597	0.7966304384958068	0.0418251637726221
5EMN_B	0.005543830726978	0.8917626215949632	0.1800174790223048
4D0T_C	0.0039921545050506	0.8919369696166157	0.2443236968007476
1TK3_B	0.0086553027468208	0.7937177838978339	0.0347433877716041
6SN1_A	0.0084793763174749	0.8012754896387095	0.0418251637726221
1PL0_C	0.008488710611025	0.7631676975619387	0.0728270222687499
3SX4_A	0.0087313046637647	0.7864911677628867	0.0355252350918542
7CFT_C	0.0049085916479295	0.8029061530910486	0.2591913178375136
5C18_A	0.0103280882615365	0.191436062243368	0.0437952703033026
7UI6_B	0.0077974804542853	0.6124217827247412	0.1986000504091436
3V8X_B	0.0087144783494417	0.620257645944952	0.1312966452446498
1U8E_B	0.0085343943387457	0.795953871779527	0.043412095966399
5VNO_A	0.0084273892158322	0.6386805588686261	0.1483653765329244
6ID0_C	0.0098465521645305	0.4602019456362588	0.066147948899792
6B70_a	0.0084041356094042	0.4598502126046704	0.1839413400929257
3IHP_A	0.010549376579409	0.368892326919952	0.0178305927380209
4KGL_A	0.0050507612441207	0.94409460414026	0.1512608079233615
5AB0_C	0.0096396719777185	0.5879308368602769	0.0611931441077286
4K88_A	0.0028051032425481	0.8737954091277491	0.2851782279610129
3L4T_A	0.0083702911998953	0.6667073267564724	0.1426192247360396
4NXO_B	0.01001158333628	0.4606437061195979	0.0554744316333071
4QZV_C	0.0087800479562383	0.7952103871907612	0.0262171618622435
3BJM_B	0.008891487231738	0.785564868150274	0.0269866903238209
6NIG_C	0.0087811949804121	0.4668666624753584	0.1580726629625284
7S6M_D	0.0043665721111796	0.8675416331230474	0.2500000328268428
6N29_A	0.0071785191038097	0.6853516613809424	0.2134633990924352
6R4I_B	0.0073695615990655	0.7837078021333271	0.156118378599569
4TUU_A	0.0108506251716868	0.1303461170566309	0.01094855486171
7VCU_F	0.0098638632304056	0.5261968043728541	0.0605840753082309
7XE3_A	0.0096881859954297	0.4965573727609282	0.0787400536666942
4D0T_B	0.0038419132601882	0.8955846158081535	0.2500000328268428
6TTQ_D	0.0047203218002107	0.9522587388845632	0.1649659290338356
6C9H_A	0.0044507011046661	0.9201531202093212	0.2091793218459068
2VDK_B	0.0022503734903764	0.9587557081104786	0.2375791549009314
8SW0_A	0.01013202894043	0.2945708398200898	0.0627735967823235
7OT0_A	0.00277599153489	0.8871234242872728	0.2803741353843718
3HU1_A	0.0056841560518911	0.9222124059998724	0.1454848740897429
6OFB_B	0.0087524261898675	0.6379709878005121	0.1285009290470284
7U8F_D	0.0019512760688848	0.9193767980877794	0.269694356039371
7PG5_A	0.0100122059313178	0.5386271533590368	0.0467149921820611
7U2B_B	0.0055119868616358	0.8327978775755864	0.2275987250454325
5SXE_A	0.0100297000336551	0.5703111634603687	0.0379559846242882
3HU1_E	0.0062054466470969	0.9116959100566896	0.1238719305969746
7SFE_A	0.0098764170732482	0.3884497966167453	0.0795618367211374
5ZID_B	0.0092558095863338	0.778833181779836	0.0029196362453518
2D7I_A	0.0046385869951598	0.8702038795731588	0.2420674935610343
4D0Z_E	0.0043488568385224	0.8835927879274759	0.2431944905478436
5KZW_A	0.0093116051498795	0.629849737727683	0.0830039517924496
7CFS_B	0.0049246733226091	0.8239380338041695	0.2545788830318993
8HAM_K	0.006652596936415	0.7865477128286767	0.2028093647407718
1N1M_A	0.0090202729137094	0.7963066348528336	0.0080944703406706
3SWR_A	0.0103639636377668	0.5346286068024325	0.0211679073923163
5YJG_A	0.0068573298363267	0.8791459409453932	0.1174551848221758
1NU6_B	0.0090120859459608	0.7842211520932196	0.0239164285917981
6OFB_A	0.0091364677980529	0.6362885183176322	0.0977563274607895
7VCU_E	0.008716443837882	0.5350937461010469	0.1598543638747036
7QQF_B	0.0053506233283076	0.919825502559401	0.1709400331101749
6H0B_B	0.0054835815426024	0.8787244873425848	0.2038662972579192
5DYH_A	0.0095338543504551	0.4730682350911951	0.1004018909031712
5C18_B	0.0095772957511709	0.1927626804795782	0.1167877305104161
6XI2_B	0.0086754642627269	0.5831295746090416	0.1551435751152032
4BLA_D	0.006346451877735	0.925301054288008	0.0995186297095027
1DGG_C	0.004018443346011	0.9087797439586568	0.2386979447608388
7A3K_C	0.0106697082982042	0.5305182510161506	0.0007307814170889
5VNE_A	0.0075879281541165	0.6647543060342549	0.2049253076284669
7JY5_E	0.009492959018077	0.6272600651174911	0.0729927817404325
1TZN_o	0.0086748642436228	0.7717691516159364	0.066147948899792
5SWP_A	0.0101311325826377	0.5376452742010535	0.0445251834570807
5GGG_A	0.0083788175215333	0.7220787597853375	0.1238719305969746
4JBS_A	0.0104564124686836	0.4083400634947715	0.0370931750792566
7LN0_C	0.0081186367484568	0.7712138457678318	0.1145980035061278
3L4Y_A	0.0082747763363007	0.6615086428157557	0.1629883663299385
6B70_B	0.0109044979033463	0.4279247193276403	0.0014597092068022
6RUR_L	0.0030704882210875	0.8212010357887422	0.3097514409214357
6NIT_A	0.0100748022260677	0.3891011463809588	0.0708026304911424
5CLT_B	0.0074472416649775	0.7713293450119478	0.1679455413727271
4M1C_B	0.0096676168539269	0.4583055004562512	0.0985396895399577
3DBR_H	0.0035331997969776	0.9447793035314168	0.2298028433499759
7VCT_B	0.0092913563612565	0.4716496129864738	0.1284670285521387
3HU1_B	0.0064025644542532	0.9064973636049724	0.1257190999409134
7Y3S_A	0.002471416884289	0.879959403899097	0.2936735267766412
6EA4_A	0.0100350135844374	0.4281946362018298	0.0728270222687499
4ASI_E	0.0090953423977778	0.6380931436535112	0.1093117061739596
5NN3_A	0.0089909325719852	0.6336572260540928	0.1220310023871187
1QQW_C	0.0051744444878599	0.9052693620666414	0.2007011453797078
4KOD_L	0.0028696200688113	0.9736204959960868	0.21669642268954
4KOD_E	0.0032058219442192	0.9860540051030484	0.1902692642249119
1JEQ_B	0.010783907794134	0.4397159006921292	0.013138501865866
2OQI_C	0.0088655090196313	0.7986757171672981	0.0316268163453545
2BH9_A	0.0034728878740403	0.967144911384794	0.2102476226676968
5SXB_A	0.0099336109567098	0.5561722685856789	0.0620435921263067
6H0F_H	0.0028761820357323	0.9276314186734144	0.2591913178375136
4PV7_A	0.0086406833258194	0.7893670464214879	0.0628394789167019
7OT1_A	0.0031742551537673	0.8798272989888515	0.2839739869511566
5HPH_A	0.0046585422721068	0.6743833972479353	0.3185757809955751
3Q8W_B	0.0088103437281401	0.8005355298245407	0.036308661472808
5DYI_H	0.0036338180115997	0.9825426706729942	0.1810346730489735
5J7T_A	0.0013938072173181	1.0497752135345857	0.0804419460934062
3EG9_B	0.0093052690515443	0.6760430110628362	0.0736678509011601
8HAN_K	0.0066087263818449	0.83235793806487	0.1830745130370237
6RQX_A	0.0096573852413034	0.4880850118350783	0.0986366013550175
6I02_A	0.0087883080120685	0.8046626903240507	0.0355252350918542
7L35_A	0.008441794311102	0.76949682066717	0.0968778049427547
3G0C_C	0.0089441474299447	0.8020583961293261	0.0226277946303061
7VD9_A	0.0050140234071882	0.905777975457032	0.2091793218459068
4P8Q_B	0.0098092857700976	0.5744307470536574	0.0703125681220877
7VCU_L	0.0090379485833034	0.5348419622077442	0.1452554889642807
4GUR_A	0.0090259144457967	0.499622315528459	0.1512608079233615
5SVQ_A	0.0058152083824942	0.761567293099493	0.2580348221637403
1PFQ_B	0.0087735100011544	0.7926105876520391	0.0506138163692111
6IWR_C	0.0060755146381441	0.8719779674422481	0.1892361776538369
1CX8_D	0.0072903116820642	0.8941554157088694	0.0795901497283129
4Z7I_A	0.0104377918274496	0.5583259807797059	0.0239164285917981
2BGN_C	0.0088288813476283	0.7952380970708346	0.0430653698396612
7NFE_B	0.0106403174036277	0.3389365222287895	0.0370931750792566
7VCV_B	0.0090131018674133	0.7123898577368446	0.0832115711346694
1P4R_A	0.0068312659230199	0.7528936329061144	0.2188612053200289
6IWR_A	0.0065483118232529	0.8701640079779653	0.1620016753257345
4BZY_A	0.0080034305446183	0.7440731964879677	0.1493289795849364
5UY8_B	0.0074961249156741	0.7607575604713138	0.1779879652932057
5A1L_B	0.0020118008752815	0.9206017255253892	0.2779849214617771
7LN4_E	0.0092577017226997	0.7653439783601486	0.029197147494578
4Z1I_B	0.0059483141433454	0.6573647055336624	0.2851782279610129
7QQH_A	0.0054049802857162	0.926318219991014	0.1729450994583095
7VCT_D	0.0089173021608303	0.4718863535799002	0.1656927484182397
5FI4_A	0.0095424255601159	0.5728022883609065	0.0963501924934129
7F99_B	0.004545796924447	0.8771215614688452	0.2511419831069601
1U8E_A	0.009133786481262	0.8048101377530251	0.0066130905937114
7VCS_H	0.0089864729019898	0.7268828034685841	0.080292034788115
6H0B_A	0.0068738995946662	0.8257808362269062	0.1759658673306416
8FCN_F	0.0089767217591909	0.1564760553034004	0.180292096948873
4D0T_E	0.0052722507345825	0.8990933668847558	0.2081131161726102
2IIV_A	0.009097848010634	0.7964440330837034	0.0193454927164979
5IUD_D	0.0101865216700362	0.3589680524641426	0.0751822857042021
5UZ0_B	0.0078926970739724	0.7624505157702512	0.1512608079233615
7XE3_B	0.0089373151122064	0.4715990923030488	0.1669507495266013
1R9N_C	0.009403019036083	0.7882753087773777	0.0036630800678474
8A43_C	0.0025722358159024	0.7951509091824498	0.3339826043159981
7BSU_C	0.0061379123321713	0.7617346946745942	0.2500000328268428
7OIB_5	0.0054415355451572	0.8270219732622393	0.2465881593411327
5UY8_C	0.0082046963767904	0.7559549405960677	0.1331679050161578
6I01_A	0.0084071341270433	0.798888384651634	0.0830039517924496
3WQH_B	0.0090284997570578	0.7930545695760846	0.0347433877716041
3EIO_B	0.0093690612699548	0.7936586664421181	0.0021896458253802
3DBL_F	0.0037301006561147	0.9443412950860368	0.2320144439022786
7VCS_E	0.0089904807697565	0.7376971344582619	0.0773721476212931
3QBJ_A	0.0092243931337001	0.794922135087339	0.0133138831004895
6H4Z_A	0.0011912476992354	1.0010191948572535	0.2102476226676968
8EOJ_B	0.0097166178605805	0.4604757580406489	0.1093117061739596
7RZF_a	0.0084363968363058	0.4575804538344879	0.2058391935492916
7F9D_B	0.0038842619274667	0.8774623664481184	0.2744188765293505
1DGB_B	0.0058149156339521	0.91002480839799	0.1739505991341376
6B1E_A	0.0091336961964495	0.7972972074227652	0.020104517651075
7P8W_A	0.0057039723524202	0.9051089977938802	0.1851212668165536
6L6P_C	0.0010965788415787	0.9013744941973472	0.3010444712249329
6WRV_B	0.0074564822336391	0.9061729044026584	0.0587327133805999
5UKJ_A	0.0108622433965741	0.4978629037859555	0.013138501865866
7QQF_C	0.0057517931501866	0.9239263140549168	0.1629883663299385
8EZB_B	0.0103377752837952	0.3832146085110938	0.067152979131726
6FXK_A	0.0090597686325056	0.8034445237924203	0.0226277946303061
4OBR_A	0.0052519233829234	0.9470912698890376	0.165957360961179
4KOD_C	0.0032433037273007	0.9835572285254564	0.2038662972579192
6S1O_A	0.0088891166893087	0.8092106347178549	0.0364964556675917
8SW1_A	0.0104711954582026	0.2923425914169921	0.064963575889908
8FCN_B	0.0098140698854918	0.1598117919635663	0.1240879206199325
4OVU_A	0.0108584460899748	0.4085350514339786	0.0269866903238209
8OG4_A	0.009903454879836	0.4016522360875183	0.1030596158455845
7OSY_A	0.0044321367745104	0.8848042647537258	0.2545788830318993
5FY0_A	0.0026182827567686	0.9028841367306164	0.2875943972208628
4KOD_B	0.0046187223195608	0.9840204658797006	0.1426192247360396
5E84_A	0.0066442497141322	0.6666227942887859	0.2626732085618213
3C5E_A	0.0027001546949537	0.990912419829956	0.2070484262019805
6ZMJ_B	0.0076215449726411	0.7762028821392172	0.1719421374778409
8ITY_3	0.0075212490205857	0.7515475217522678	0.191304384351628
1TK3_A	0.0092914496483852	0.7952683540120359	0.0140635813350504
5DOU_D	0.0089449154954523	0.7198997187232532	0.0992701436974832
5FV9_A	0.0065461923397817	0.8910530575890514	0.1551435751152032
5FXV_A	0.0030098585132267	0.9038205671889832	0.2827714860152739
2ONC_A	0.0092498312597671	0.8007008560949306	0.0140635813350504
3DBL_H	0.0038274900033237	0.9414734895830484	0.2364619651209765
2OQV_B	0.0088800004857726	0.8011958621224616	0.0510948593011042
7ZWC_b	0.0059089024323046	0.7741014263908119	0.260349477644612
3EFO_B	0.0094192553804605	0.7006901659416285	0.0711493829927376
4M1C_A	0.0097454468191939	0.463613321770109	0.1167877305104161
5VNI_B	0.0094503289870123	0.6286441143252129	0.1057306140816347
6R4J_B	0.0084699642067033	0.819957637929966	0.0711493829927376
5DXH_A	0.0102137252011748	0.5619178406660535	0.0611931441077286
8HAH_K	0.007141835294615	0.7031712640166379	0.233123499179328
7N2M_A	0.0112069254379016	0.1272469051524368	0.0226277946303061
7QQG_C	0.0053235388748094	0.9285269105582626	0.1892361776538369
7EMN_A	0.0059798176085142	0.9315211495594112	0.1493289795849364
6MGQ_B	0.0113758544956583	0.0837773069016121	0.0124087975246982
5K1V_A	0.0105073366597262	0.5116303632152404	0.0506138163692111
4PJ6_B	0.010196235677226	0.5856544595832994	0.0603716916996117
7VCS_F	0.0091509278880057	0.7337337927405343	0.0781018927757748
1J72_A	0.0029096352398087	0.7665988463823473	0.3470992886363773
5KYW_B	0.0093228389984939	0.7058603065772571	0.0795901497283129
3EHU_B	0.004945789686935	0.909563907420405	0.2243075415760307
3OAI_A	0.0040619899673811	0.7157378602622192	0.3352827744365987
4D0Z_F	0.0046130486791156	0.9006400079030368	0.2443236968007476
6EA4_B	0.0102359114058104	0.4549401691464337	0.0830039517924496
8FCN_A	0.0104988853193558	0.1575149942415842	0.0810216958060698
6K7J_C	0.0045842395142775	0.7880226814471166	0.2998104879513312
2C11_D	0.0100174836067555	0.7439620905486566	0.0007298270463003
5SWT_A	0.0106484908301553	0.5350342777507051	0.0379559846242882
7VCV_E	0.009144755159036	0.7140420474902114	0.0927009978368811
1DGH_B	0.0049455462444389	0.907468713349216	0.2275987250454325
7VHY_B	0.0026469824148272	0.9744582777223334	0.2375791549009314
7OI8_6	0.0071211539962093	0.6281383023480602	0.2580348221637403
4KOD_J	0.0029882195518058	0.9826498946722436	0.221033915230052
8FCN_C	0.0090200574053714	0.1545149636137345	0.1934308175551617
7VCS_K	0.0090826319502647	0.733682257076075	0.0897808278404694
5FXZ_A	0.0027683303016879	0.903234081355354	0.2912348672325333
5FXX_A	0.0038098089742832	0.9025735420164582	0.269694356039371
6AH5_B	0.0029410256073447	0.8832334316217559	0.2998104879513312
6ASY_B	0.008143120592209	0.7052024316780321	0.1800174790223048
8DWV_H	0.0094362639916963	0.5902079699016559	0.126644897239454
5J6S_A	0.0110360092715259	0.5265271263841084	0.0124087975246982
4KRE_A	0.0099658460050939	0.0268686836495369	0.1284670285521387
3G0C_D	0.0093009651095334	0.795654359700388	0.0246822773765587
4ZOP_A	0.0103778503053664	0.5812362203850492	0.052554868726995
6LKN_F	0.0045560337926	0.8071123259300947	0.2936735267766412
3FJO_A	0.0052211230515272	0.8860733725279997	0.2342341413527844
7VCU_C	0.0105104653088734	0.5300396095053301	0.0547444112487871
7CFS_C	0.0069265152688859	0.8237836655682941	0.1933801712076466
1DGG_A	0.0036181747080204	0.9122430043099627	0.269694356039371
4R08_D	0.0114253181767265	0.3854336224601717	0.0036496798094789
6L6I_A	0.0033236590010381	0.8707614280860614	0.3010444712249329
4R7P_D	0.0017280612131407	0.9961354553473968	0.2254026472951593
7ORC_A	0.0100832488106035	0.4582740139025294	0.1014602199307292
7XE1_B	0.0092485714304154	0.4754402611215109	0.1629883663299385
7VCU_H	0.0102164814255238	0.5280609230944671	0.080292034788115
6EJ1_A	0.0020138324980804	1.0009501149402438	0.2156166329051094
1TZN_b	0.0074107486129746	0.7655039877590853	0.2028093647407718
7VCU_J	0.0106910860438948	0.5332225882568451	0.0430653698396612
4RPU_A	0.0105978246898371	0.5087981804917807	0.0547444112487871
7VCU_K	0.0102583796690458	0.5227867659433227	0.0788321322144196
7SFF_A	0.0105781818572548	0.3792704362961915	0.0708026304911424
5KYY_B	0.0098253562677607	0.6964886657437188	0.0554699020381697
4KOD_D	0.0027295194212661	0.9797066023284138	0.2342341413527844
3GPC_B	0.0029257342503673	0.9989872883848796	0.2038662972579192
2OAG_B	0.0093334083590568	0.8012637746356	0.0218975903112057
3HU1_D	0.0064199576330794	0.9199874044748724	0.1445283142236533
6YUZ_A	0.0061830073860986	0.8702287526591181	0.2081131161726102
7F99_A	0.0047836454958546	0.8804144569415903	0.2568805873196904
3GPC_A	0.0026817155147289	0.9868317616081302	0.2275987250454325
6BBQ_A	0.0088542562559926	0.7529548471827372	0.1075183924599529
7OT1_B	0.0040773833618662	0.8532915317101293	0.2912348672325333
3G0D_C	0.0097107133032787	0.7899330132806448	0.0051358048547096
7VCS_L	0.0091471662040406	0.7337101139462607	0.09197074326617
7MYO_A	0.0108796985438074	0.2716557671983944	0.058394017848627
4R09_A	0.0101984864964623	0.4032366203438684	0.1014602199307292
4U2V_D	0.0046343353214403	0.8350469882922644	0.2839739869511566
4D11_D	0.0046372286977056	0.8809938816461342	0.2626732085618213
3G0G_B	0.0092107117906281	0.7767644423252775	0.0611931441077286
6W2J_B	0.0092989739638155	0.7165179810067948	0.0897808278404694
1PL0_D	0.0075560923637591	0.7567554600744196	0.2028093647407718
5VNN_A	0.0085746207898583	0.6822007672147489	0.1699404592340387
5XTB_M	0.0088862252043901	0.7086317797917283	0.1331679050161578
7KWO_V	0.0072425951685597	0.674056608631077	0.2477234228989722
6FPZ_A	0.0066839410306384	0.8436020578769151	0.2007011453797078
4HVC_A	0.0048252542042296	0.8894592709684638	0.2522855737635558
6SVQ_B	0.0087120639561675	0.7906427109965508	0.095999985496791
6WV5_A	0.0060241212621773	0.8714983378713833	0.2177777522950552
7LMY_F	0.0092600310907058	0.6822459035196815	0.1145980035061278
4D0T_A	0.0059907151481012	0.8941139653783206	0.2028093647407718
7VCS_B	0.0090830070037661	0.742877468998421	0.0956206337488771
7KR4_A	0.0094112273664332	0.7521942079794423	0.0620157392898836
8FXV_A	0.0066726123752676	0.8792464777098898	0.1769762014421934
4P8Q_A	0.0107530135329081	0.5349762568752698	0.0458015158382385
8IUE_B	0.006987452244954	0.8913545287696372	0.1459853115059712
5C97_A	0.0109874761001842	0.5350654135426468	0.0285284596970611
7VCX_C	0.0100329151146652	0.47946097902876	0.1109484600168524
6OB0_C	0.0011736042084974	0.9363620572362186	0.2924526973986325
6Q1V_A	0.009134990886018	0.7673413413427602	0.0770439234728341
1DGF_D	0.0055810351127343	0.9102329329801384	0.2081131161726102
4CVH_A	0.0046389171741066	0.9060795438383435	0.2488609113434448
4QEB_C	0.0016378025361281	0.9680925959472586	0.2661737836891764
7VCU_G	0.0105674176558717	0.5336834166738162	0.0627735967823235
7ZYF_A	0.0099638471365409	0.6445349452747823	0.0795901497283129
7F9A_B	0.003291988931524	0.8911015792007679	0.2961211182999497
5C19_C	0.010975660188746	0.2663349520538799	0.0591240390843355
7A3G_B	0.0109774833021308	0.4728043567620046	0.0410335958026029
2VDQ_B	0.0026289388805651	0.960367075702266	0.263837584109343
7UI7_B	0.00874962970691	0.6199498812106086	0.1861473851748618
3ZUS_C	0.0097386277047622	0.2758871616216536	0.1541701439062561
2C0O_A	0.0047135544689196	0.9794859539348744	0.1719421374778409
7QQF_A	0.0051130907145042	0.9247811407256444	0.2188612053200289
5VAD_A	0.002873087767607	0.8818251395566976	0.3110048638365361
1PKX_D	0.0081145136084316	0.7705259111248741	0.1649659290338356
5C18_D	0.0110523223868223	0.1963863048091024	0.058394017848627
1LFH_A	0.009133642729766	0.658734229141965	0.1454848740897429
4UF0_B	0.0022637525836035	0.9257659654902928	0.2924526973986325
7VSH_C	0.0047891285112121	0.7634268633308691	0.3122607377373141
3ZPO_A	0.0031543829104483	0.9029820427529988	0.2936735267766412
5XIX_A	0.0041318125676676	0.8501705272637539	0.2961211182999497
3V83_E	0.0104864231815413	0.612348639660081	0.0554699020381697
7SVN_B	0.009374647005009	0.6669322829697569	0.1220310023871187
8DWU_C	0.0081067961409281	0.6538857561783585	0.21669642268954
6SVP_A	0.0088534440376184	0.7640305361042815	0.112013220624304
4L3V_B	0.0086230933503821	0.6371420720430898	0.1923415417776648
6EIN_A	0.0014631826558403	0.996432441546798	0.2375791549009314
1TYE_F	0.0025100862835447	0.880106762263406	0.3173075819770874
6SOY_C	0.0097488586510265	0.673286802326176	0.0890301951243806
5DYI_D	0.0041783350994647	0.98163508253555	0.1965066258888028
4R7P_B	0.0023658373643496	0.9908275100952416	0.2342341413527844
5YVE_A	0.0029668819440025	0.7626977390322256	0.3591273018422825
2B3Y_A	0.0086621806501164	0.7919638854925962	0.1093117061739596
8EXL_A	0.0110715960894368	0.1240901431508654	0.0627735967823235
8SBJ_A	0.0114167149743223	0.5366626111772286	0.0036496798094789
5FY0_B	0.0030109026541021	0.9315275773055024	0.2803741353843718
1TZN_H	0.0093085817873936	0.7665016049279658	0.0703125681220877
6R4J_A	0.0090298200901665	0.7575956314802692	0.1030596158455845
6H0F_E	0.001759913558799	0.9273725448252026	0.2973485059236742
5MJ6_B	0.010336130993025	0.6204741009881197	0.066147948899792
7SVL_A	0.010041243864353	0.6525892697716535	0.077891654948897
7NUP_D	0.0107991037097547	0.5970264875820459	0.0394537506304994
8GZC_B	0.0019989220085055	0.9827507966027972	0.2500000328268428
3VRZ_A	0.0044951370495928	0.9750017904319868	0.1944202749147581
6K7M_C	0.0031467830596873	0.8060236334650793	0.3405089234511451
7VHZ_B	0.003707693030086	0.9721063688391144	0.2298028433499759
6H0F_K	0.002918182330256	0.9248146390183092	0.2875943972208628
5A1L_A	0.0049865110964549	0.9054194530918948	0.2431944905478436
5F9F_I	0.0106516443536425	0.6188280549468272	0.0458015158382385
3IHP_B	0.0115832242741381	0.3867522057489833	0.0140635813350504
3VI3_D	0.0041435381811491	0.8247975194791595	0.3097514409214357
3V83_D	0.0109291394246089	0.5844662428447569	0.0339626237972179
3ZPO_B	0.0014068142659418	0.9197697769119582	0.3072519291281601
6EJ5_A	0.0067981177352659	0.895270586059275	0.1649659290338356
1BKA_A	0.0103944458169885	0.5516449240219978	0.0812944145256238
6EOT_D	0.0111388315768706	0.6192759308691869	0.0080290976816657
3O2G_A	0.0018721866659433	0.8982910767885359	0.3173075819770874
3L4X_A	0.0089567342830557	0.6604612804500639	0.165957360961179
8HAJ_K	0.0081325590355181	0.7417833229200627	0.1840971653804031
4CWD_A	0.002321187456901	0.8978327014539329	0.3135190673682231
6SOZ_C	0.0096877036796957	0.6728161702912174	0.0995186297095027
2B3X_A	0.0091185736861749	0.7873242804817451	0.0770439234728341
3SE6_A	0.0113660057764745	0.4535606424199272	0.0262171618622435
2G63_B	0.00964651528435	0.8033480340659398	0.0153283513243391
3MDJ_A	0.0105965526736254	0.3327174060709781	0.0948905163147604
7TZ7_A	0.0113123261796865	0.523689181396632	0.0197076730907748
3ZUS_B	0.0094847560574733	0.2691845411971366	0.1810346730489735
6OKD_A	0.0075194027791828	0.9081293703135144	0.0968778049427547
6F6D_A	0.0039793275649658	0.8829054006262558	0.2900187997113126
2ONC_B	0.0096224090814785	0.7822526894875146	0.0418251637726221
3VI3_B	0.0035039513597167	0.8574291394971694	0.3147792305495516
4KOD_F	0.003159405227483	0.9808486206994006	0.2375791549009314
2I03_A	0.0094832421262395	0.8022786897794572	0.0331824489470444
6P09_A	0.0095679247867262	0.746546984880965	0.0686429373793724
2VDM_B	0.0030034570577414	0.962252901755206	0.2626732085618213
2QJR_B	0.0099820363929777	0.793975783808622	0.0007298270463003
4OQB_F	0.0038272704857563	0.968385308787993	0.2342341413527844
7OPN_A	0.0098902413716239	0.4672116433052243	0.1408754236341265
4L1B_A	0.0112997345210525	0.5475081895786269	0.0189780962148271
6NIT_B	0.0101753485803976	0.3841512255986655	0.129196921332773
3HS0_I	0.0096921887161042	0.6768395753866003	0.1021721191434639
6PYS_A	0.0119657523195993	0.1197912598975207	0.0072992307962134
5Z58_c	0.0104763445447724	0.4944923874732908	0.0933759535773626
4ASI_C	0.0105070983837728	0.7214020098381139	0.0102189826802625
6RYF_A	0.0105670140834146	0.489168698120873	0.0873018129196776
5LHD_B	0.0112610956638754	0.5103933686977402	0.0313867882895628
6WV6_A	0.0049667410922093	0.8509027307605226	0.2791786656300146
6NQT_D	0.0028345994662274	0.8842810947504882	0.3173075819770874
8D7X_B	0.0049346609277848	0.934766598893545	0.2275987250454325
6ASY_A	0.0087417982925233	0.707167482423314	0.165957360961179
7KR3_A	0.0092347155045317	0.7515515435903288	0.0995186297095027
6WM2_A	0.0079599868922471	0.7084401283276499	0.2145389596830651
2HAV_B	0.0107706021404708	0.4384984983667734	0.0804419460934062
7KCL_A	0.0088275304395123	0.8634634027050121	0.0442074641360952
1SQY_A	0.0104988042909994	0.536088890033598	0.0873018129196776
7OBM_A	0.0068377638077206	0.8479176480202797	0.2070484262019805
5FY1_B	0.0016891757997199	0.9022999119852388	0.3211189927609255
4D0Z_D	0.0038640515551649	0.8748868433033674	0.3010444712249329
1TZN_M	0.0078943595363379	0.7678509016616726	0.195462425217044
8FCR_D	0.010681211324215	0.252290625993256	0.1029191881751347
2G63_C	0.0095333861373222	0.7980770376214578	0.0410335958026029
1F4J_C	0.002771378498916	0.9336361772118136	0.2900187997113126
2OAG_C	0.0095041803023216	0.8018559334892272	0.0402431252841868
6H50_A	0.0018019318542851	1.0070811692592003	0.2298028433499759
7P7P_B	0.0114538624889177	0.6015795214816023	0.0029282444105804
1W1I_D	0.0092799577222689	0.7952843916144854	0.0653191051655386
6U7F_A	0.0113113567096717	0.6009279171251916	0.0140635813350504
8FCQ_D	0.0111299231431714	0.2165739554369694	0.0708026304911424
6OHR_C	0.0039960529138685	1.0278098597669365	0.1350455073952645
6IWQ_F	0.0062756503791755	0.8683370343388461	0.2254026472951593
6JEH_B	0.0090720088998326	0.6122938270964902	0.1830745130370237
2QMJ_A	0.0090644938980803	0.6608144302447578	0.1679455413727271
6V4X_I	0.0034577316223987	0.9599674580534469	0.2591913178375136
1XMM_C	0.002960592353734	0.982998844946182	0.2454545226020776
7F9A_A	0.0039784129613788	0.8883876786613882	0.2924526973986325
1CX8_E	0.0073693051779376	0.8972115846057767	0.1350455073952645
1QQW_B	0.0060325500516181	0.896009636433613	0.2177777522950552
6R4F_A	0.0087462242414212	0.7768412931710609	0.1331679050161578
1XMM_B	0.003116288678303	0.9831484154686484	0.2420674935610343
4BZY_B	0.0087063331450108	0.7392778941546844	0.1570945564474273
3DAY_A	0.0030278238709673	0.9925424900382468	0.2320144439022786
3WQH_A	0.0099029844425603	0.7919605742698721	0.0208645945567758
4D0T_D	0.0053530237749809	0.8830718966166787	0.2534308073871072
5GGF_B	0.0082726030077582	0.7209530517331859	0.1965066258888028
7PFS_B	0.0107608969706574	0.6112813560882399	0.0570987886882312
8FCO_B	0.0117065884365274	0.4411881938910359	0.0182480702564928
6E08_L	0.0038464262689958	0.977550094232698	0.228699704072582
8DWT_I	0.0071135262558493	0.5303662928043673	0.2924526973986325
1DGF_C	0.0042485819393906	0.9131402064436396	0.2720522999082921
5E84_D	0.0076226611361208	0.6682833539272767	0.2522855737635558
5LHD_C	0.0114150846527518	0.5146892123557241	0.0321168830372178
5FV9_F	0.0058782433828713	0.8840929482409593	0.2364619651209765
5C37_C	0.00783865937321	0.7649774714451836	0.2070484262019805
6TNY_A	0.0097067155996421	0.8027342033694758	0.0313867882895628
7KI3_D	0.0119573643868445	0.16032125521324	0.0216257249425573
6H52_A	0.0020960645157585	1.0075547228090196	0.2309075599795229
1LFG_A	0.0104218408183912	0.5386026729092943	0.1039483535858343
4UHX_A	0.0102590305551943	0.4542660216307408	0.1321168977668245
6S1N_A	0.0093960274708547	0.8186935822584749	0.0452556070301213
5FZM_A	0.0012474812403993	1.0114264510541522	0.2353475510302616
5CLW_A	0.0089748153196948	0.74185001487571	0.1426192247360396
5FYM_B	0.0023799101782732	0.949269498915544	0.2912348672325333
4MJ2_A	0.0062897314968052	0.9427981933647108	0.163976450190608
2I03_C	0.0096693684653542	0.7992929795273417	0.0402431252841868
5MHL_B	0.0113342734714776	0.2937831785848879	0.0644914133791398
5A3T_A	0.0012715973928602	1.013700005604835	0.233123499179328
6ID1_c	0.0112742402370805	0.4385635912632363	0.0587327133805999
5CU5_B	0.0110567355318006	0.4759095725060304	0.0694769169631865
6I6X_B	0.0057337672476865	0.9588659999279922	0.1800174790223048
6D03_C	0.0104907945416173	0.5252864579178036	0.1066236145665033
3DBR_D	0.0051046052276504	0.9495834195432448	0.221033915230052
2BGN_A	0.0100499958832853	0.7915267827314172	0.0204377723355742
7NSK_A	0.0118380631204684	0.5160135616907655	0.0073530278154354
1TZN_B	0.0081093783395482	0.766588615181893	0.1944202749147581
8E8V_C	0.0034552420488707	1.0091368564751622	0.2038662972579192
5VNL_B	0.0103632123592906	0.6978832565134884	0.057915183363173
3QFT_A	0.0033667451678867	0.937984923848615	0.2839739869511566
1QKI_B	0.0049863109270189	0.9622397987540392	0.2134633990924352
6OAZ_A	0.0046761526881078	0.9247701695560302	0.2557286090305555
5NDF_B	0.005108616338491	0.9037912702101542	0.2557286090305555
3QFS_A	0.0040814504009331	0.9390568542860844	0.2650048429897604
1TZN_g	0.0081789671414654	0.7710509336733369	0.1892361776538369
2YD0_A	0.0104392462628176	0.503539892612812	0.1174551848221758
6GVH_A	0.0118596267335544	0.1152109348264806	0.0386857767018733
6QBF_A	0.0085752972814954	0.6113389443881121	0.2254026472951593
4BHF_A	0.0014932179981899	0.8986860681356142	0.3339826043159981
4PCU_B	0.005331431543309	0.7986965889619705	0.2985782942666519
7LN2_E	0.0099541472630917	0.7902641128297644	0.0335766519568103
1TZN_J	0.0089997143407495	0.7714124439752837	0.130363252467047
6S1M_A	0.0094040995236264	0.8150661171924161	0.0569339726158755
7P2B_A	0.0079889270907042	0.6299404248646567	0.2500000328268428
7QNG_B	0.0110592967215551	0.4243004975479598	0.0830039517924496
6NQT_F	0.0054685464250403	0.9056177553762867	0.2431944905478436
1B0L_A	0.0110186102329363	0.5451142372867988	0.0678101173054155
6LKN_C	0.0055179459585046	0.8000533066438609	0.2936735267766412
5FZK_A	0.0016201397044104	1.009706131314791	0.2398189284062317
4UM9_B	0.0040451207955812	0.7737568451770394	0.348425102494998
6V4X_H	0.0033704840022531	0.9014481714197236	0.3097514409214357
3MWE_A	0.0052706028809266	0.8442374603608425	0.2839739869511566
5GU7_C	0.0029281376849609	0.9555946642901292	0.2839739869511566
5J6S_B	0.011325362950361	0.6002834028913444	0.0347433877716041
4BPB_A	0.0119732569889666	0.3590359712898371	0.0223883978326699
6IWR_F	0.0062800735146762	0.8668932623776596	0.2375791549009314
7KCM_A	0.0090934041471346	0.8668397257948877	0.0402431252841868
7PPJ_A	0.0116333186268731	0.5241818943629345	0.0285284596970611
5DYI_L	0.0041282322338126	0.9864725153949176	0.2177777522950552
7VCV_A	0.0092316398929644	0.7220355980171822	0.1416057211022428
7AYR_A	0.0114297675211465	0.5775260231782557	0.0321168830372178
5SX8_A	0.011037460323792	0.5332696475849104	0.0715325243705191
4BLA_B	0.0065066658396915	0.9209583120322832	0.1830745130370237
4OPX_C	0.0042861680468683	0.9539066314779228	0.2511419831069601
6QBF_B	0.0086184498960172	0.6496406338571529	0.21669642268954
5LS6_J	0.0108608627772584	0.7397735685267779	0.0
5NDF_F	0.0039292827766004	0.878063638327053	0.3097514409214357
2I78_A	0.0101255344455881	0.8048066774534534	0.0087590123987277
3W81_A	0.005368039645854	0.940020697187818	0.2221231790181628
2HAU_A	0.0107488158897331	0.4934149222164309	0.1012863867690643
6EOO_C	0.0116661909794764	0.5547336175791826	0.0204377723355742
7U8F_A	0.0050437153238553	0.9209177338394632	0.2500000328268428
1DGH_A	0.0045217993848506	0.9102523048025868	0.2744188765293505
6AH4_B	0.0041960477369196	0.884693731238764	0.2985782942666519
1TZN_F	0.0081416064205286	0.7709949287323145	0.1975523096759199
1RS0_A	0.0059052389335361	0.8192729428496215	0.2767941177765869
4D11_E	0.0067672275358106	0.8823340191530789	0.20598582464205
3HN3_B	0.0058648851804283	0.929361522117134	0.2113174449262456
6U7E_B	0.011608692295498	0.5015165188105204	0.0379559846242882
4R7P_A	0.0016944140883135	0.9918496634900542	0.263837584109343
5NDF_C	0.0046369216526325	0.8980141819818421	0.2803741353843718
7F98_B	0.0024967869711698	0.8777966672342133	0.3391985559617581
5M6W_L	0.0050211401333982	0.8214324303915158	0.3035203043148384
5FUN_A	0.0017160506010656	1.0081115094588924	0.2443236968007476
5K1V_B	0.0111282602735708	0.6277289995054867	0.0458015158382385
4D0Z_B	0.0047653473837179	0.8894233338675243	0.2815719445791131
8FCL_B	0.0106629160567258	0.1860039776933958	0.1343064253853343
2QLY_A	0.0092478284405199	0.6601335185876597	0.1769762014421934
6LKN_N	0.0031148508043192	0.80985349124531	0.3591273018422825
6E2Q_C	0.0034202655046799	0.9543031965837492	0.2791786656300146
7RZF_B	0.0109948018056372	0.5764019965520542	0.0715325243705191
7OR4_B	0.0116214095001646	0.4962958218642864	0.0418251637726221
7QQF_D	0.0051668270623374	0.9915832142665708	0.1669507495266013
5D39_B	0.0086308026703674	0.7387951679638445	0.1851212668165536
5NJX_A	0.0089167831677769	0.5472870300517932	0.223214581067924
6UCA_D	0.0011030584101459	1.0187472870248224	0.2386979447608388
5FZE_A	0.0012693849549423	1.0136383247934029	0.2431944905478436
3BL7_B	0.0020123899815189	0.9899556406806288	0.2650048429897604
7VHZ_A	0.0018395722005738	0.9690697396370092	0.2888051065657671
1XML_B	0.0033428681722907	0.9724248942970656	0.263837584109343
7LQ1_A	0.0118184244165484	0.4587596108907081	0.0343063240734486
7F98_A	0.0029407664301148	0.8894166574193446	0.3288072437535689
3TDC_A	0.0108659117537407	0.6711683581394112	0.0498085626203308
2VDP_B	0.0038206153767569	0.9637690694788964	0.260349477644612
5FZB_A	0.0021200740991193	1.0035840565685168	0.2488609113434448
5CLW_B	0.0091321545836801	0.7423193545391182	0.1464438734176729
1ST4_B	0.0024976423793431	0.9803588240626316	0.2708718721168612
6WRV_A	0.0082448689609012	0.911312734922856	0.0711493829927376
2FFU_A	0.0074934955157815	0.6905419522636556	0.263837584109343
4DTC_A	0.0098924419457463	0.7950401361325963	0.0482019055190958
2GK6_A	0.0093300902920123	0.8671131886473771	0.0300754907253892
1NU8_B	0.010294069460723	0.7943720911391225	0.0155670635003994
1XNJ_A	0.0097878738944332	0.6879400747373153	0.1285009290470284
5C97_B	0.0116389983926797	0.5795577967995915	0.0277572859037011
4MJ4_A	0.0064047807194141	0.935387583340236	0.1820538712071167
6RUV_J	0.0058761164051462	0.8255555701669879	0.2791786656300146
7QH6_5	0.001120705071894	0.9113494828254456	0.3352827744365987
1DGB_A	0.00560263189333	0.9094729797283604	0.2431944905478436
4ASI_D	0.0110555287486494	0.6982858586357921	0.0226277946303061
4WGK_A	0.0065063659625553	0.9238582140207988	0.1892361776538369
5FZ6_A	0.0015392172128001	1.00904514114976	0.2488609113434448
5FZ8_A	0.0015150880388438	1.0075753466407442	0.2511419831069601
3OAI_B	0.0046283915053305	0.7192412601804595	0.3537549752921625
6D04_B	0.0077617479311839	0.9000246718009424	0.1322313486573259
5XIX_B	0.0050580490947579	0.8379987899584159	0.2998104879513312
3EQ6_B	0.0010648879276064	1.0348126253712906	0.21669642268954
8FCP_A	0.0114637290079273	0.2748305376327881	0.0795618367211374
7LMY_E	0.0091122169287969	0.6754686250694634	0.1846709598331049
2C11_B	0.0108707339985248	0.7418154928874554	0.0110700407352846
3VS6_B	0.0053306371694508	0.9791436322256484	0.1851212668165536
7K59_F	0.010053218063135	0.7410604272613414	0.0766423830331872
1EJ9_A	0.0093944068007124	0.7934409946437044	0.0942490624608394
7BBU_A	0.0061509965760434	0.8904317967753046	0.2375791549009314
7Y3S_B	0.003692003580573	0.8862158722974564	0.3173075819770874
5FYU_A	0.0027041746599474	1.0121089599748017	0.2320144439022786
7U2A_B	0.005539190565412	0.9200558308791316	0.2398189284062317
2OLE_A	0.0101959757584563	0.8017236960932399	0.0197076730907748
7A3I_C	0.012278638814264	0.4786528171715806	0.0036496798094789
6IWR_E	0.0072020189690225	0.8704427921441867	0.2007011453797078
6A8P_B	0.0090966963133869	0.6437318262552084	0.1996498518873817
5FZ1_A	0.0022245860825267	1.0054841083076085	0.2488609113434448
6EIU_A	0.0016683878870968	1.0142591613260423	0.2431944905478436
4TV3_A	0.0124771636872386	0.128747219394129	0.0138687321491499
3SOA_A	0.0035039605778369	1.016284934169479	0.2070484262019805
4KOD_I	0.0041368180744056	0.9816527463368772	0.2342341413527844
7LN5_D	0.0106272280067569	0.7876986609125601	0.0029196362453518
1AD5_A	0.0012252695933671	1.0021562115561855	0.263837584109343
7EGF_e	0.0067752412453448	0.8857638052849724	0.2123893690993337
6NCT_A	0.0107774332799852	0.5532213937207869	0.1029191881751347
6EOO_B	0.0116313934963145	0.5341263699545011	0.0458015158382385
6N7E_C	0.0025878629875588	0.8057277301871877	0.3741224425985541
1RR8_C	0.009410394701153	0.7911038097147199	0.0995186297095027
5LW9_A	0.0019554110923868	1.0084288855398824	0.2488609113434448
6BF9_A	0.0099629938974013	0.4304355652502126	0.1810217204120046
5DYI_A	0.0042544090128763	0.9855608243346332	0.2264999022338196
7MDM_A	0.0116606140407621	0.292135589244916	0.0693428042269768
5FZ7_A	0.0012927515554044	1.00652205593861	0.2580348221637403
7N1R_B	0.0090747455370182	0.7100453076266079	0.1769762014421934
7PFS_A	0.0120952119059709	0.4814625174123652	0.0216257249425573
1N76_A	0.0114153166323407	0.5493487018726949	0.0595513803978347
4BGM_A	0.0012628364907844	0.900552044179697	0.3457760617909846
7SNH_B	0.004524507338397	0.973099213037576	0.233123499179328
7UI7_A	0.0086720468907689	0.6174879136779043	0.2342341413527844
6YDX_B	0.0109446114725307	0.6144543835044236	0.0804419460934062
2HAU_B	0.0113004628129973	0.4870872912630265	0.0795901497283129
7B00_B	0.0057621407641984	0.9140701443354604	0.2386979447608388
5Y6K_A	0.0105408961431289	0.6187101836886704	0.1102107751230563
7OT3_A	0.0057977955545294	0.8946350793773383	0.2522855737635558
7VCU_B	0.0100648558608661	0.532011957732676	0.1642329010143697
7MEZ_A	0.0121648455872632	0.4425403896579383	0.0248176303394369
7NSK_B	0.0120757362355008	0.6033072491749103	0.0014620968756575
7AYR_B	0.0121692677604878	0.4506319821604696	0.0240873273423209
5AJP_A	0.0041089278642154	0.9311181142986596	0.2827714860152739
1CX8_H	0.0084806958077127	0.9002594939361055	0.0812944145256238
6JCO_A	0.0090673829625332	0.6188770549763463	0.2123893690993337
7NVR_7	0.0086843039966433	0.8107176859145717	0.1493289795849364
5VNF_B	0.0109157475183497	0.6763491400071953	0.0570987886882312
2VXO_B	0.0111644531501707	0.381787677596506	0.1030596158455845
5FZF_A	0.0024821881607061	1.008223577066369	0.2454545226020776
6EOR_C	0.0107100836714475	0.6606352830676688	0.0812944145256238
7OPN_B	0.0106731694380433	0.4524298900215135	0.1343064253853343
5FZ0_A	0.0010407339994863	0.9994866325390228	0.2708718721168612
8FCM_A	0.0117868219094933	0.2663544257485036	0.0656935549704063
6JEG_B	0.008032902899688	0.6244009541342956	0.263837584109343
6WKR_C	0.0100121498196966	0.8470799362390834	0.0051094444648316
6JFB_B	0.0049571595512015	0.9736549886321256	0.2177777522950552
7BG0_D	0.0112799829579846	0.6130272822456333	0.0595513803978347
7Q3D_A	0.0095451763054697	0.6617332124352242	0.1709400331101749
5TDE_A	0.0054659453658152	0.8481441581835639	0.2888051065657671
6FUL_A	0.0038780550562777	0.8414738398165402	0.3378907452875921
6I6R_A	0.0057571917539753	0.9378898119725936	0.223214581067924
5F9H_A	0.0120440113996968	0.5830778010967596	0.0125647391185939
4L3T_B	0.0122086609960235	0.5030982119863645	0.0178305927380209
7CMH_A	0.005585618300853	0.9168623075263728	0.2465881593411327
7VCV_D	0.009405544102019	0.7093379662643877	0.1583940949914124
7LMY_B	0.0089978643880897	0.6798757688469437	0.2007303452197801
6JYU_A	0.0043583177987582	0.9778484037337974	0.2364619651209765
1R9M_B	0.0100358615359835	0.783377448072925	0.0644914133791398
5C18_E	0.0117088249893096	0.2827119991587405	0.0744524674147246
3GZN_D	0.0057171001060597	0.9605260989003204	0.2049253076284669
2I6S_A	0.0074441236130052	0.8765626212202806	0.1902692642249119
7LMY_C	0.0100039560958535	0.6789990602262315	0.1306570452048399
7A6H_C	0.0050544713115033	0.7189617208748935	0.348425102494998
5W0P_D	0.0065616981763608	0.99099813271759	0.0942490624608394
3KAS_A	0.0080119924291925	0.9069107298154104	0.1147276925961973
1TZN_d	0.009060965166356	0.7726943392337997	0.1522290382566056
5FY7_B	0.0019865942851661	0.9464743158396512	0.3147792305495516
2OAG_D	0.0102242743745198	0.8004714731830953	0.0328465096023253
4R08_B	0.0110048729976585	0.3823980221578296	0.1226277150743757
2VDL_B	0.0049750614814781	0.9580287250644718	0.2398189284062317
6KYV_B	0.0111383629158489	0.6426523337852988	0.0628394789167019
7L7I_B	0.0085233223666118	0.8767809614565599	0.1129166018001488
7WUB_I	0.0106463726462366	0.2650618768540529	0.154744302984489
7VCS_J	0.0093956728380662	0.7288636785812903	0.1518241827176696
7T3C_A	0.010935136128936	0.5009599704533062	0.1145980035061278
4FYQ_A	0.0116145803152704	0.6035353161258472	0.0442074641360952
7VCX_F	0.0110160532918805	0.4858469619072942	0.1102187159977201
5DYI_K	0.0055628342422341	0.982422962160516	0.1810346730489735
4KOD_H	0.0043528939841702	0.9836943931003134	0.2320144439022786
7BPA_C	0.0109668562913789	0.4248566512980809	0.1233570449311542
2ODQ_A	0.004902130876799	0.8771746655058208	0.2961211182999497
1TZN_k	0.0087632186607209	0.7706422100845678	0.1790017232697309
8HMR_B	0.0062256147760633	0.9930044243636044	0.1192811334068133
7WUB_L	0.0107594684694137	0.274462068063626	0.1481753808528318
7BPA_D	0.0112985674453294	0.4376787939085588	0.0970802370411048
4HVC_B	0.0037226201123107	0.8901398693638265	0.3223940139319816
2BGN_D	0.0098336602771029	0.7950074972109173	0.0736678509011601
6U7E_A	0.0117419613444512	0.6124609290208817	0.0331824489470444
3DBR_F	0.0043949013246296	0.9484098554858832	0.2685185358565294
5FZ9_A	0.0014009958676849	1.0060493114251323	0.2650048429897604
3OOY_B	0.0088878379065014	0.7729477016399376	0.1699404592340387
7JY5_C	0.0099340053368622	0.6267471873450163	0.1620432324870817
7OSZ_A	0.0052891933489727	0.8902179353436113	0.2779849214617771
7WUB_J	0.0121276591971009	0.274403176044784	0.0518248614636667
5AB2_A	0.0121163676026444	0.5195589787585896	0.0277572859037011
5AWB_A	0.0108889347956187	0.3942773910521983	0.1335764730959381
6H51_A	0.0031724732902974	1.0063704769053743	0.2409421099614936
6U23_K	0.0124028992399114	0.3319589164689585	0.0285284596970611
5FYM_A	0.0049874956172458	0.913690103713092	0.2732344312454067
1SUV_B	0.0078036954707578	0.902367921963586	0.1454848740897429
6WRX_A	0.007516408147259	0.9090533806119072	0.1580726629625284
5DYI_I	0.004457350473488	0.980974694125792	0.2342341413527844
1TZN_a	0.0089930113263806	0.7676204792632166	0.1669507495266013
3W82_B	0.0065624976309984	0.9470607884721104	0.1800174790223048
5FWJ_A	0.0026649705030745	0.9903014914714666	0.2708718721168612
7MH1_H	0.0064765327398406	0.9188719405105604	0.2113174449262456
3BLA_B	0.0023644239934606	0.9785463696537172	0.2863848252217915
6U7G_A	0.012110994517728	0.6148156192375813	0.009579955775703
5DYI_C	0.0043253582829874	0.9809171092394552	0.2398189284062317
7U8X_A	0.0067287299150065	0.6750974811728124	0.3097514409214357
7VI0_B	0.0044410141667344	0.978515633094894	0.2386979447608388
6Q9R_B	0.0091187718049043	0.625319826497555	0.21669642268954
5VZU_D	0.0038857809397431	0.9311231741571024	0.2948961267842704
6I33_A	0.0119457590716888	0.6408216512964716	0.0125647391185939
5UKW_A	0.004595994733076	0.9904053293562748	0.2177777522950552
3DBL_D	0.0049390048971245	0.9445444605172342	0.2557286090305555
4ASI_B	0.0095906019728822	0.6669758639736703	0.1759658673306416
5DYI_E	0.0062251914664178	0.9788784076066416	0.1541701439062561
5FY4_A	0.0021500671489456	1.0077741309722923	0.2580348221637403
7WUB_K	0.0115190129866469	0.2747316426992905	0.1000000345150478
7LN0_E	0.0110472945379973	0.7586484009765659	0.0140635813350504
5F9F_A	0.0113305042656927	0.6399597664347011	0.0603716916996117
6P0A_A	0.0102374946885242	0.7487285111514531	0.0830039517924496
3ZIM_A	0.0129758435519069	0.1308608432811218	0.0021896458253802
5DYI_B	0.004650632722791	0.9872908388125134	0.2221231790181628
4E36_B	0.0117123338526631	0.5013176931670067	0.066147948899792
1CX8_C	0.0086802744370863	0.9029677866546306	0.0770439234728341
7JIU_A	0.0122393256711392	0.121160809481375	0.0569339726158755
5FPU_A	0.0022178731878073	1.0126092791817645	0.2522855737635558
1TYE_D	0.0035691223137945	0.8828339863941087	0.3339826043159981
3DBR_B	0.0044332262872501	0.9440071904711916	0.2744188765293505
6RJB_B	0.0088167814316852	0.758053478279387	0.1902692642249119
1SUV_A	0.0080872647433331	0.8975175598941831	0.135987099964115
2WIN_I	0.0066185984286134	0.8285743815951263	0.2650048429897604
8DWT_L	0.0063841466424109	0.5087438251132372	0.3470992886363773
4JBS_B	0.0115849930424905	0.490000997612024	0.0795901497283129
2OQI_D	0.0105130384059468	0.7959090824779159	0.0277371931127072
3BL9_B	0.0038731122111296	0.987005992833367	0.2500000328268428
3HS0_D	0.0108120644086154	0.65000402966743	0.0977563274607895
5FYT_A	0.0026541407181805	1.0129129880588432	0.2477234228989722
4GU0_C	0.0109074981960463	0.5067552615477268	0.1285009290470284
5NIE_B	0.0080210076149557	0.909037532987953	0.126644897239454
4NZQ_A	0.0077084252196147	0.9373179881501916	0.1156354068678819
5FZC_A	0.0016361314877582	1.0066771854654823	0.2673450131940473
7JY5_F	0.0105989902341378	0.6260592088517252	0.1255468052397776
1YGR_B	0.0104809211607083	0.7298989753594498	0.0795901497283129
8EFI_M	0.011410727637195	0.450449258931472	0.0995186297095027
1CX8_A	0.0081854308308615	0.8976768334416767	0.130363252467047
7BPA_B	0.0107445672316383	0.463838391344724	0.1467155991324811
7ENJ_A	0.0111942539734408	0.5875043286442222	0.0925040622999016
2HCK_A	0.0005759513949174	1.0023664371861976	0.2803741353843718
4UM9_D	0.0052452837908022	0.7635341931096532	0.3378907452875921
3MWD_A	0.0053902040337135	0.8369849328062944	0.3047621646322818
6AH5_A	0.0039033396864176	0.890850671063306	0.3236715279858166
4BHG_A	0.0027618195541746	0.9032802484076792	0.3405089234511451
7K59_C	0.0103975811455051	0.7460341000872553	0.0773721476212931
4OQB_C	0.0055359106319138	0.9577891976520192	0.2275987250454325
4UHW_A	0.0106954803876768	0.4432794179135843	0.1532849684174009
7VCV_C	0.0097509942190788	0.7111529310576983	0.1496348281350508
7MH1_J	0.0064824750260608	0.9205545005054976	0.21669642268954
8EXV_A	0.0123147163746189	0.1301825938226964	0.0576639954602209
7VCV_F	0.009856667171197	0.7022861051251659	0.1474452578505956
7LN5_E	0.0106274737314256	0.768370015662867	0.0481749154992192
7MSS_B	0.0036718897684403	0.9081519023114288	0.3198458302866456
5FYY_A	0.0034637156418579	1.012845277635799	0.2320144439022786
6BF8_A	0.0109327694701453	0.4282860799492668	0.1401455933451614
5FZH_A	0.0015147218330204	1.0040451726565995	0.2744188765293505
4BHI_A	0.0016451102270194	0.900095189828294	0.3550938012467257
4BGK_A	0.0026163560442259	0.8983535514166243	0.3470992886363773
5FZL_A	0.0021429629760271	1.01352474687414	0.2557286090305555
6CTC_A	0.010610944338329	0.6796157378990365	0.1021721191434639
6XDS_A	0.0032791344355858	0.9485303954410176	0.3047621646322818
6P0B_A	0.0105924450354923	0.7452705476506507	0.0653191051655386
1AD5_B	0.0017868092299689	1.0009964407801348	0.275605640172909
3HHM_A	0.0125008107750795	0.4247600267444945	0.0277572859037011
3DBL_B	0.0050552866142928	0.945388900795578	0.2568805873196904
6AH4_A	0.003726989121338	0.8952383653073014	0.3275197089749782
4GU0_D	0.0110201230109193	0.4825718861876541	0.1294311683533731
1LFI_A	0.0113360962362984	0.5467099933872368	0.0942490624608394
6BF6_B	0.0121942702824387	0.4058307166639569	0.0540143931905516
6X9J_A	0.0112298625263767	0.378162534028688	0.1248171264087285
1TZN_l	0.0085689129725334	0.7727388017863352	0.2038662972579192
5FY5_A	0.0028811632280527	1.0070941323042482	0.2545788830318993
8FCP_G	0.0088869919406038	0.7351054135489042	0.2017545062377217
4BG1_A	0.0030017436217987	0.8988152450615583	0.3418218527580754
6ATK_C	0.0120990460049114	0.5993054704397593	0.0300754907253892
5FTL_C	0.0113467947434244	0.3439433733972174	0.1197076528051555
8B5Y_B	0.0064612689315339	0.9392607485363306	0.2038662972579192
5FV9_E	0.0075608047005349	0.8948174107876989	0.1851212668165536
7LN3_F	0.0088893959904377	0.9202904392878826	0.0467149921820611
2HCK_B	0.0020905107086294	1.000783268363147	0.2744188765293505
6WV7_A	0.0056280447807477	0.8309807065787582	0.3022814889156082
8ENC_M	0.0117965647454383	0.4600215130022124	0.0787400536666942
6UCA_A	0.0019877953446504	1.02455828737314	0.2477234228989722
7RZG_B	0.0109046519976594	0.5218203138880512	0.1350368477183117
5OFB_A	0.0113380773104639	0.6527479604762797	0.066147948899792
[truncated: 159,616 more rows]
