# Supplementary material for: Comparative structural insights and functional analysis for the distinct unbound states of Human AGO proteins
Source: Sci Rep. 2025 Mar 19;15:9432. doi: 10.1038/s41598-025-91849-5 (PMC11923369; doi:10.1038/s41598-025-91849-5)
Supplement: Supplementary file 24 — Supplementary Information 12. [file 41598_2025_91849_MOESM24_ESM.zip › 4KREp_A_mdwhole_HL2REF/candidates/4KREp_A-merged-h-enriched.csv]

pdbId	chainId	chainLength	resolution	geneId	taxonomy	molecularFunction	cellularComponent	biologicalProcess	uniprotId	b-phipsi	w-rdist	t-alpha
4Z4E	A	802.0	1.8	#	9606	0001046#0003725#0090624#0070551#0046872#0035198#0035925#0098808#0000340#0003723#0004521#0000993#0003727#0035197#0003743	0005737#0036464#0005829#0030425#0070062#0016020#0005845#0005654#0005634#0000932#0005844#1990904#0016442#0070578	0010586#0035196#0035278#0035279#0035194#0042985#0045947#0045766#1900153#0060213#0045944#0045727#1901165#0009791#0031054#0070922#0010501#0031047#0030422#0090625#0006412	Q9UKV8	0.0015266965524345	0.1461022058763982	0.0073530278154354
5IZ5	B	746.0	2.2	283748	9606	0005509#0047498#0005544#0008970	0005829#0016020	0006631#0046475#0036148#0036149	Q86XP0	0.0039675777398058	0.401810249471191	0.0007307814170889
4QCL	A	865.0	2.2	5422	9606	0003682#0003677#0003688#0003887#0000166#0019901#0003697#0008270	0005658#0005829#0005635#0016363#0005730#0005654#0005634	0006281#0006260#0006270#0006269#0006271#0000731#0006303#0006273#0006272#1902975#0032479	P09884	0.0090671595990991	0.1621979184043103	0.0043792969344855
8ASC	O	498.0	2.95	#	9606	0051575#0005524#0008094#0030332#0003684#0003677#0003678#0003690#0016787#0044877#0003723#0097110#0042162#0000976	0000781#0005829#0070418#0005576#1904813#0043564#0016020#0070419#0000783#0005730#0005654#0005634#0032991#0032993#0034774#0005667	0002218#0071480#0071481#0006266#0097680#0006303#0045087#0045892#0045621#0045860#0045944#0045893#0000725#0048660#0000723	P13010	0.0012806387629723	0.3725195550250375	0.0116786539344329
6MGQ	A	861.0	2.92	51752	9606	0004177#0004175#0005151#0005138#0070006#0008235#0042277#0008270	0005737#0005829#0005783#0005788#0005789#0070062#0005576#0005615#0016020	0002250#0001525#0019885#0002474#0045444#0006509#0043171#0045766#0006508#0008217#0045088#0009617	Q9NZ08	0.0081076385400508	0.1654902314180817	0.0073530278154354
7RZI	B	938.0	3.0	3416	9606	0005524#0004175#0042802#0043559#0004222#0042277#0042803#0140036#0001618#0008270	0016323#0009986#0005737#0005829#0009897#0070062#0005615#0005739#0005634#0005782#0005777	0097242#0150094#0050435#0019885#0010815#0042447#1901143#1901142#0008286#0043171#0032092#0045732#0030163#0006508#0051603#1903715#0010992	P14735	0.007905420847295	0.4290884723608169	0.0
4DUR	A	756.0	2.45	5340	9606	0034185#0004175#0019899#0019900#0002020#1990405#0019904#0051087#0004252#0008236#0005102	0072562#0009986#0062023#0009897#0070062#0005576#0005615#0005886#0031093	0051702#0007596#0022617#0042730#0008285#2000048#0010812#0051918#0043536#0051919#0006508#0048771	P00747	0.0193546436841978	0.1417496500175507	0.0014620968756575
7ZWA	A	503.0	2.8	#	9606	0051575#0005524#0008094#0030332#0003684#0003677#0003678#0003690#0016787#0044877#0003723#0097110#0042162#0000976	0000781#0005829#0070418#0005576#1904813#0043564#0016020#0070419#0000783#0005730#0005654#0005634#0032991#0032993#0034774#0005667	0002218#0071480#0071481#0006266#0097680#0006303#0045087#0045892#0045621#0045860#0045944#0045893#0000725#0048660#0000723	P12956	0.0045835575502272	0.3881744934260059	0.0088364585901983
3ZD6	A	632.0	2.8	23586	9606	0005524#0016887#0003690#0003725#0005525#0042802#0038187#0003724#0003727#0031625#0008270	0015629#0005923#0005737#0005829#1990904#0032587	0140374#0071360#0002753#0051607#0009597#0010467#0045087#0002230#0051091#0010628#0032725#0032727#0032728#0032755#0032757#0002735#0060760#0045944#0032760#0030334#0034344#0043330#0009615#0039529	O95786	0.0221774098670269	0.2901545603375102	0.0
5GVC	A	612.0	2.44	8940	9606	0003677#0003916#0003917#0003723	0000793#0140225#0005634	0007059#0006265	O95985	0.0068068764247712	0.458143749499335	0.002194902533056
6EJA	A	696.0	1.94	64131	9606	0046872#0030158	0005615#0000137#0000139	0030206#0050650#0048706#0006024#0030203#0015012#0043931#0030166	Q86Y38	0.0024061196614294	0.5785655626249655	0.0036630800678474
5C1B	C	724.0	3.08	#	9606	0043531#0005524#0016887#1904288#0035800#0042802#0036435#0008289#0042288#0031593#0019904#0019903#0003723#0031625#0140036#0044389#1990381	1904949#0035578#0005737#0010494#0005829#0036513#0005783#0005789#0070062#0005576#1904813#0098978#0043231#0005811#0005654#0005634#0048471#0000502#0032991#0034774#0035861#0034098#1990730	0006919#0070842#0046034#0097352#0006914#1903843#0034605#0006974#0006281#0006302#0061857#0006888#0030968#0032510#0071712#0036503#0045184#0072389#0036297#0016236#0051228#0006734#0120186#0045879#2001171#0090263#1903007#0010918#1903862#0032436#0045732#1903006#0031334#0010498#0043161#0016567#0106300#1903715#0042981#1905634#0050807#0030970#0035617#0019985#0030433#0019079	P55072	0.0087543259550295	0.1868816868427378	0.01094855486171
6MZC	B	968.0	4.5	6873	9606	0003682#0016251#0000976	0005654#0005634#0005669#0033276	0000086#0043966#0035521#0035522#0042789#0045893#0060261#0006468#0006282#0006357#0014070#0051123#0006367	Q6P1X5	0.0168105137903268	0.1908299470251563	0.0051358048547096
4R08	D	743.0	2.4	51311	9606	0003677#0003725#0042802#0038187#0003723#0038023#0003727	0036020#0005789#0010008#0009897#0000139#0005886	0071260#0051607#0007249#0016064#0006954#0045087#0032695#0045089#0032727#0032728#0032731#0032755#0032757#0032729#0001932#0009615#0034158#0002224	Q9NR97	0.0114253181767265	0.3854336224601717	0.0036496798094789
5JTV	E	565.0	3.31	7874	9606	0004843#0004197#0101005#1990380#0002039	0005694#0005829#0016604#0005654#0005634#0016605#0032991	0075342#0035520#0044027#0045721#0032088#0032435#1901537#0016579#0050821#0016567#0042752#0051090#0031647#1905279#1901796#1904353#0048511#0006283#0006511	Q93009	0.0028802024559202	0.6458115798370089	0.0058391635426686
1N52	A	732.0	2.11	4686	9606	0060090#0003729#0000340#0003723#0000339	0005737#0005829#0005739#0005845#0005846#0005654#0005634#1990904#0034518	0006370#0000380#0002191#0051607#0008334#0035195#0031124#0006406#0016071#0000398#0042789#0000184#0030307#0031442#0048026#1905216#0032968#0031053#0050684#0006446#0006401#0008380#0006408#0000245	Q09161	0.0878529153831904	0.2951015337319208	0.002194902533056
7SOL	C	970.0	2.25	55236	9606	0005524#0019780#0016779#0004792#0004839	0005737#0005829	0021764#0060996#0021766#0007612#0007626#0032446#0016567#0006511	A0AVT1	0.004892163791082	0.3301417728603333	0.067152979131726
3TON	A	890.0	2.95	8972	9606	0004558#0016160#0030246#0003824#0004339#0032450	0016324#0070062#0101003#0005886#0070821	1901027#0000025#0005983	O43451	0.0051977022389986	0.6196935070994957	0.0051358048547096
6OON	A	785.0	1.9	192670	9606	0003725#0035198#0004521#0003727	0005737#0036464#0005829#0016020#0005634#0000932#0016442#0070578	0008584#0007140#0010586#0035196#0035278#0006402#0043066#0031054#0022604#0070922#0010501#0007130	Q9HCK5	0.0096204195739037	0.0448533414195819	0.0410335958026029
7JN7	A	846.0	3.3	91039	9606	0004177#0008239#0042802#0008236	0031252#0005829#0005874#0005634	0043069#0006508#0070269	Q86TI2	0.0077482562608604	0.6837457848277255	0.0007298270463003
7ABI	r	895.0	8.0	51503	9606	0003723	0071013#0005739#0016607#0005654#0005634#0000974#0005681#0071007	0045292#0000398	Q9P013	0.0162559003241073	0.2652964022524349	0.0080290976816657
3F8S	B	728.0	2.43	1803	9606	0004177#0045499#0008239#0042802#0002020#0042803#0004252#0008236#0005102#0001618	0016324#0009986#0030139#0070062#0005576#0005925#0046581#0030027#0031258#0005765#0016020#0045121#0005886	0001662#0007155#0043542#0120116#0035641#0061025#0010716#0090024#0016486#0008284#0006508#0036343#0019065#0046813#0033632#0001666#0042110#0031295#0046718	P27487	0.0067588660442362	0.7908210230322221	0.0007307814170889
2E1Q	A	1307.0	2.6	7498	9606	0051537#0071949#0050660#0070674#0070675#0005506#0043546#0042803#0004854#0004855	0005829#0005615#0005777#0016529	0006919#0006154#0000255#0043605#0006196#0046059#0006157#0006161#0006149#0046055#0046038#0006147#0009114#0006204#0006148#0016226#0007595#0045602#0001937#0010629#0051898#0001933#1900747#2001213#1900745#2000379#0009115	P47989	0.0077072006818306	0.3344900308194809	0.0284671564505767
6AHU	B	774.0	3.66	10940	9606	0004526#0033204#0003723	0005615#0030681#0005655#0005730#0005654#0000172	0090502#0001682#0016078#0008033	Q99575	0.0214178117517286	0.3030603176985635	0.0066130905937114
8A7D	C	921.0	3.06	5069	9606	0004222#0008237#0008270	0005576#0005615	0007166#0007565#0030163#0019538#0006508#0071548#0032354	Q13219	0.0228618353839349	0.2963777055782466	0.0065694124035411
6DDQ	A	507.0	2.31	22978	9606	0008253#0005524#0050484#0042802#0050483#0046872#0050146#0061630#0106411	0005737#0005829	0046085#0000255#0046054#0046037#0006204#0046040#0050689#0070936	P49902	0.0082256914449526	0.6824730150494973	0.0007307814170889
7SVO	A	848.0	2.58	54878	9606	0004177#0008239#0008236	0005737#0005829	0006915#0006955#0043069#0006508	Q6V1X1	0.00531982619442	0.609038311398768	0.0072992307962134
6ZYM	B	895.0	3.4	9343	9606	0005525#0003924#0003723#0030623	0015030#0071013#0005829#0043231#0016020#0016607#0005654#0005634#0071007#0071005#0046540	0071466#0000398#0042220	Q15029	0.0057689511822424	0.3803731297393054	0.0402431252841868
6PYR	A	933.0	2.21	5293	9606	0052812#0016303#0046934#0035005#0005524#0016301	0005737#0005829#0005942#0005943#0005886	0002250#0042113#0035754#0030183#0050853#0006955#0006954#0045087#0002551#0043303#0060374#0030101#0035747#0001779#0030593#0072672#0014065#0036092#0016310#0045766#0030335#0038089#0001819#0010595#0001938#1905278#0010628#0033031#0051897#0006468#0002679#0007165#0042110#0010818#0030217#0050852	O00329	0.0143720911171205	0.4556948743959526	0.002194902533056
3W1B	A	589.0	2.4	3981	9606	0005524#0003677#0003910#0003909#0016874#0046872	0000781#0000793#0036464#0032807#0005958#0070419#0005654#0005634	0007049#0051301#0008283#0071479#0071285#0007417#0051276#1904155#0071897#0006266#0051102#0051103#0006260#0006302#0097680#0006303#0075713#0048144#0033152#0001701#0045190#0043524#0022008#0051402#0006297#2001252#0048146#0050769#0002328#0010332#0010165#0000012#0035019#0072089#0033077#0033153#0033151	P49917	0.0030516082296551	0.4287515124438537	0.0474004981600588
2FJU	B	696.0	2.2	#	9606	0005509#0031683#0004435#0004629#0005543	0005829#0031680#0098992	0007202#0001580#0007186#0016042#0046488#0048015#0007200#0006644#0051209	Q00722	0.0053034614219495	0.7595513450215365	0.0043792969344855
8P4E	O	695.0	3.9	23070	9606	0004483#0003676	0005737#0043231#0005654#0005634	0006370#0097309#0080009	Q8N1G2	0.0021926475888307	0.5194837788786166	0.0262171618622435
6U23	O	583.0	3.49	219972	9606	#	0031410#0030659#0005576#0045335	0140367#0042742#0050829#0050830	Q2M385	0.0155950569706046	0.3310542127561603	0.0088364585901983
6R25	K	737.0	4.61	221656	9606	0003682#0071949#0140682#0050660#0042393#0032452#0016491#0008270	0000785#0005654#0000786#0005634	0071514#0000122#0045944#0006349#0045815	Q8NB78	0.0068495365059536	0.5101343452385987	0.009579955775703
5VNE	B	729.0	2.7	10802	9606	0000149#0008270	0030127#0005829#0070971#0005789#0012507	0042632#0090110#0006888#0006886#0050714#0032374	O95486	0.0051945048209056	0.6832217486552135	0.0073530278154354
3LPO	B	870.0	3.2	6476	9606	0004558#0030246#0004574#0004575	0016324#0005903#0070062#0005794#0005886	0044245#0005987	P14410	0.0088765846921009	0.6294868556663125	0.0029282444105804
6C02	A	815.0	1.94	5169	9606	0005509#0003676#0047429#0004528#0008270	0016324#0009897#0070062#0048471	0046034#0002276#0050728#0033007#0070667#0009143#0055062#0006796#0006220	O14638	0.0033083329508168	0.5111478182859857	0.0269866903238209
3IHP	A	673.0	2.8	8078	9606	0004843#0004197#0043130#0008270	0005829#0005764#0005634	0032436#0016579#0071108#0016567#0006511	P45974	0.010549376579409	0.368892326919952	0.0178305927380209
3L4G	H	589.0	3.3	10056	9606	0005524#0000287#0004826#0003723	0005737#0005829#0016020#0009328	0006432#0051290#0006412	Q9NSD9	0.0017645124951361	0.7214858084914312	0.0118171139231386
7NSK	B	877.0	3.1	64167	9606	0004177#0004175#0070006#0008237#0042277#0008270	0005737#0005788#0005789	0002250#0019885#0002474#0043171#0006508#0008217	Q6P179	0.0120757362355008	0.6033072491749103	0.0014620968756575
2C11	D	671.0	2.9	8639	9606	0005509#0005507#0042802#0008131#0046982#0048038#0052593	0009986#0005737#0005769#0005783#0005794#0016020#0005902#0005886	0009308#0007155#0006954#1902283#0046677	Q16853	0.0100174836067555	0.7439620905486566	0.0007298270463003
8SBJ	A	986.0	3.1	#	9606	0016303#0035005#0005524#0043560#0016301#0052742#0046934#0030295#0106310#0004674	0005737#0005829#0014704#0030027#0016020#0048471#0005942#0005943#0005944#0005886	0030036#0060612#0001525#0043276#0086003#0060048#0016477#0071333#0071464#0043542#0097009#0007173#0006006#0044029#0001889#0030835#2000811#2000270#0010629#0016242#0043524#0006909#0046854#0036092#0048015#0016310#0030168#0010592#0033138#0051897#0048661#0032008#0043491#0110053#0043457#0040014#0055119#0014823#1903544#0071548#0043201#0014870#0035994#0031295#0050852#0038084#0001944	P42336	0.0114167149743223	0.5366626111772286	0.0036496798094789
3FBY	C	535.0	3.15	1311	9606	0036122#0005509#0005518#0005201#0043395#0008201#0005178#0002020#0043394	0062023#0070062#0031012#0005576#0005615#0032991	0009887#0006915#0048844#0030509#0030282#1990079#0090398#0002063#0035988#0030199#0003417#0060173#0035264#0050881#0043066#1900047#0070527#1902732#0051260#0016485#0009306#0030500#0010468#0006986#0001501#0043588#0035989#0097084#0014829	P49747	0.0477568312891555	0.3262366235329539	0.0072992307962134
8FCN	A	721.0	2.95	80700	9606	0043531#0005524#0016887#1904288#0035800#0042802#0036435#0008289#0042288#0031593#0019904#0019903#0003723#0031625#0044389#1990381	1904949#0035578#0005737#0010494#0005829#0036513#0005783#0005789#0070062#0005576#1904813#0098978#0043231#0005811#0005654#0005634#0048471#0000502#0032991#0034774#0035861#0034098#1990730	0006919#0070842#0046034#0097352#0006914#1903843#0006974#0034605#0006281#0006302#0061857#0006888#0030968#0032510#0071712#0036503#0045184#0072389#0036297#0016236#0051228#0006734#0045879#2001171#0090263#1903007#0010918#1903862#0032436#0045732#1903006#0031334#0010498#0043161#0016567#0106300#1903715#0042981#1905634#0050807#0030970#0035617#0019985#0030433#0019079	Q9BZV1	0.0104988853193558	0.1575149942415842	0.0810216958060698
4AH6	B	589.0	3.7	55157	9606	0004815#0050560#0005524#0042803#0000049	0005759#0005739#0005654	0006422#0070145#0043039	Q6PI48	0.0058938009135648	0.3584700286473714	0.126644897239454
5VM9	A	779.0	3.28	192669	9606	0003725#0090624#0046872#0035198#0003723#0004521#0003727	0000794#0005737#0036464#0005829#0016020#0005654#0000932#0016442#0070578	0035196#0035278#0006402#0010628#1901224#0031054#0072091#0070922#0010501	Q9H9G7	0.0128183479856162	0.0730912512857967	0.0628394789167019
5LS6	J	570.0	3.47	2146	9606	0003682#0031490#0046976#0140951#0042054#0106222#0070878#1990841#0016279#0043021#0000978#0000979#0003714#0001222	0000785#0005677#0000781#0035098#0005654#0005634#0005721#0045120#0045202	0030183#0014898#0070301#0035984#0021695#0006325#0006306#0140718#0070314#0000082#0036333#0031507#0021766#0070734#0030216#0097421#1900016#0043433#0045892#2000134#0045814#0045617#0048387#2000737#0051154#0000122#0034244#1902808#0008284#1900006#0010718#0043547#0043406#0071902#0071168#0042752#0006355#0014013#0090183#0032355#1904772#0048511#0014834#0048863#0031509#0051932	Q15910	0.0108608627772584	0.7397735685267779	0.0
7ZSC	D	458.0	3.85	5034	9606	0003779#0019899#0005178#0004656#0003756#0046982#0015035#0003723#0016972	0005856#0005829#0005783#0034663#0005788#0005793#0009897#0070062#0005576#0005925#0030027#0042470#0016222#0032991	0071456#0098761#0006888#0030070#0035722#0038155#0018401#0045785#1900026#0046598#0006457#0034975#1902175#0034976	O15460	0.0051119312298462	0.4614100224868614	0.0442074641360952
5O9Z	B	844.0	4.5	6636	9606	0003723	0071013#0005829#0034709#0005654#0005634#0034715#0030532#0034719#0005681#0005685#0005689#0005686#0071007#0071005#0005687#0046540#0005682#0005683	0036261#0000398#0008380#0000387#1903241	P62306	0.0084733264455363	0.3380018323930703	0.0506138163692111
2VXO	A	643.0	2.5	8833	9606	0005524#0003922#0003921	0005829	0006541#0006177#0009113#0009168	P49915	0.0084614774525197	0.3894469582387004	0.0300754907253892
1SC7	A	566.0	3.0	7150	9606	0005524#0003682#0003677#0008301#0003917#0003690#0019904#0004674#0003723#0000978#0003697#0097100	0005694#0001650#0001673#0005730#0005654#0005634#0000932#0043204#0032993	0006338#0007059#0032922#0007623#0006260#0006265#0040016#0018105#0016310#0012501#0009410	P11387	0.0216007438359304	0.3937984614590088	0.0066130905937114
7T3B	A	989.0	3.9	9681	9606	0005096#0044877	0005829#1990130#0005765#0005764#0048471	0034198#0035556#0032007#1904262#0010508	O75140	0.0044610296569389	0.5314788600755569	0.0372262107185461
7DVQ	C	902.0	2.89	6632	9606	0003723#1990446	0071013#0000243#0005829#0034709#0005654#0005634#0034715#0071011#0030532#0034719#0005681#0097526#0005685#0005689#0005686#0071007#0071005#0005687#0046540#0005682	0036261#0000398#0008380#0000245#0000387#1903241	P62314	0.0056155339136092	0.5502599277641719	0.0208645945567758
7WVJ	B	659.0	3.26	7098	9606	0003725#0042802#0038187#0038023#0004888	0005737#0005769#0036020#0005789#0010008#0031012#0005615#0000139#0005765#0016020#0005886	0007250#0071360#0035458#0071260#0071346#0098586#0071466#0042742#0051607#0009597#0097191#0006972#0007252#0090594#0045087#0007254#0008584#0001774#0097527#0045671#0045766#0043065#0032722#1900017#0010628#0043123#0050729#0032727#0032728#0032735#0032755#0032757#0046330#0060907#0051092#1901224#0045944#0032760#0032729#0034346#0002730#0043331#0043330#0007165#0034138#0002224#0034343	O15455	0.0122325395114933	0.6775309214948072	0.0021896458253802
4NGE	A	964.0	2.7	10531	9606	0008047#0004222#0008237#0008270	0005759#0005739	0016485#0006626#0006508	Q5JRX3	0.0137106948775211	0.5028017133442028	0.0058391635426686
3CDZ	A	630.0	3.98	2157	9606	0005507#0016491	0030134#0005788#0033116#0005576#0005615#0005796#0005886#0031093#0032991#1905370	0006953#0007596#0007597#0006508#0031638	P00451	0.0438801103211926	0.3702459179905237	0.0072992307962134
3KRW	A	618.0	2.9	156	9606	0031694#0005524#0047696#0031755#0001664#0004703#0004672	0005929#0005737#0005829#0016020#0005886#0098794#0098793	0060048#0002029#0007213#0007186#0007507#1901081#0045988#0003108#0018105#0018107#0033605#0006468#0031623#0002026#0007217#0046718#0019079	P25098	0.0150581935059202	0.3307316322006382	0.0262171618622435
6Y0F	C	722.0	2.92	2191	9606	0008239#0004175#0042802#0005178#0008233#0002020#0042803#0004252#0008236	0045177#0045178#0009986#0005737#0005615#0005925#0030027#0031258#0016020#1905368#0005886#0032587	0001525#0007155#0043542#1902362#0097325#0060244#0010716#1903054#1900119#0006508#0051603#0051726#0010710#0051917	Q12884	0.0068851174102683	0.7939054393956338	0.0058736968826307
3BDL	A	537.0	1.9	27044	9606	0045296#0004519#0016894#0004518#1905172#0003723#0004521#0003712	0005829#0097433#0070062#0042470#0016020#0005634#0016442	0010587#0006402#0001649#0010564#0031047	Q7KZF4	0.0019024777395061	0.4976707155600286	0.135987099964115
6GYR	B	583.0	3.1	2033	9606	0016407#0016746#0008013#0003682#0031490#0003684#0003677#0140297#0004402#0140069#0140068#0044013#0010484#0140908#0010485#0120301#0004468#0051059#0050681#0016922#0002039#0106226#0140065#0034212#0061733#0097157#0061920#0061629#0097677#0048156#0003713#0001223#0001221#0008270	0000785#0005737#0005829#0000123#0005654#0005634#0032993#0005667	0009887#0006915#0030183#0002209#0007049#0034644#0007623#0060325#0045444#0007507#0016573#0018393#0006475#0042771#0007611#0030324#0010742#0035855#0035264#0018076#0045721#0031333#0000122#0007399#0018394#0140067#0140066#0061921#0030220#0043923#0051091#0045893#0010976#0051092#1901224#0032092#0042307#0046427#1905636#0045944#0030511#0006473#0031648#0050821#0060765#0010506#1900034#0006110#0010821#1901796…	Q09472	0.007781468156227	0.4287507170432029	0.0394537506304994
8IF3	A	917.0	3.2	781	9606	0046872#0005245	0070062#1990454#0098992#0005886#0016529#0005891	0098703#0070588#0061577#0006816#0060402#0086002#1904646#0086048#1901843#0045933#1902514#0051924#0086091#0098903#0060307	P54289	0.0071537522639396	0.5128395273873659	0.0223883978326699
7BG0	A	403.0	2.89	3375	9606	0001540#0005179#0042802#0008289#0005102	0005576#0005615#0016234	0007189#0097647#1990000#0006915#0045453#0007267#0042755#1905907#0045779#0008285#0010823#0045671#0031333#0030316#0043065#1905665#0007204#0070374#0010628#0043410#0033138#0010739#0051897#0031648#0051260#0019233#0007165	P10997	0.0131444483679187	0.3908589524302357	0.020104517651075
7SFC	A	842.0	1.97	1786	9606	0003886#0003677#0009008#0008327#1990841#0003723#0008270	0001674#0005654#0005634#0005721#0005657	0071230#1903926#0010424#0006346#0006351#0043045#0010629#0044027#0000122#1905460#1905931#0010628#1904707	P26358	0.0071815934154308	0.424569797051101	0.0635035960950682
5UZ0	A	589.0	1.79	471	9606	0045296#0003937#0004643#0042803	0005829#0070062#0016020#0005886	0044208#0006189#0097294#0031100#0003360#0098761#0021549#0021987#0046452#0006177#0006139#0010035#0046654	P31939	0.00747792315044	0.7535923826222958	0.0072992307962134
7AUA	A	686.0	2.93	2137	9606	0001888#0016757#0000287#0016500	0005783#0005789#0005794#0005634#0005886	0015012#1900016#0050728#0106015#0045617#0030307#2000972#0014068#0006486	O43909	0.0074483941569596	0.4109266789134524	0.0678101173054155
5MHL	A	692.0	2.4	2162	9606	0046872#0003810	0072562#0062023#0005576#0005615#0031093#1990234	0007596#0072378#0018149	P00488	0.0167316945333825	0.3139183163177882	0.0331824489470444
5DYH	B	677.0	2.68	7018	9606	0008199#0008198#0034986#1990459	0016324#0045178#0009925#0072562#0009986#0030669#0005905#0031410#0005769#0030139#0005788#0010008#0070062#0005576#0005615#1990712#0005770#0048471#0005886#0055037#0034774#0031982	0007015#0019731#0071281#0070371#0006879#0034755#0006826#0030316#0045780#2000147#0045893#0042327#0048260#0034756#0031647#0001895#0060395	P02787	0.0077361220387648	0.4320981844956871	0.0498085626203308
4ENZ	A	1029.0	2.6	1356	9606	0005507#0004322#0016491#0051087	0072562#0005788#0070062#0005576#0005615#0005765#0005886	0006825#0006879#0006826	P00450	0.0168803633421573	0.5501809732240217	0.0036496798094789
6JT0	B	576.0	4.0	2983	9606	0004016#0047805#0005525#0004383#0020037#0051879#0046872#0044877#0038023	0005829#0098978#0008074#0098831	0008015#0071732#0006182#0019934#0007263#0038060#0070482#0099555	Q02153	0.0232216014217424	0.4129231775995897	0.0073530278154354
6H0G	D	825.0	4.25	1642	9606	0097602#0003684#0003677#0044877#0030674#0160072#0071987	0000781#0080008#0031464#0031465#0005737#0070062#0005615#0005730#0005654#0005634#0032991#0035861	0006915#0051702#0034644#0006974#0006281#0035234#0044725#0043066#0051093#2000242#0006289#0046726#0045722#0045732#0045070#0010498#0043161#0016567#0042752#1901990#0048511#0007056#0006511#0070914#0019076#0016055	Q16531	0.0235272458720541	0.5078632667946059	0.0043989330665894
7U6E	E	584.0	3.0	3643	9606	0001540#0005524#0038024#0005525#0042802#0043559#0005009#0043560#0031994#0031995#0005159#0043548#0019904#0004713#0044877#0051425#0005198	0030424#0005901#0032590#0010008#0009897#0070062#0005899#0005770#0005764#0016020#0032809#0005886#0043235	0032147#0032148#0030325#0097242#0005975#0071363#0032869#0097062#0008544#0031017#0007186#0042593#0003007#0008286#0007612#0008584#0030238#0007613#1990535#0038083#0018108#0030335#0008284#0048639#0045893#0046326#0045725#0045821#0033674#0043406#0043410#0051446#0045840#0045429#0014068#0051897#0001934#0043243#0002092#0060267#0046777#0006468#0031623#0006898#0006355#0045995#2000194#0007169#0150104#0046718	P06213	0.0158833092045217	0.4364307350350556	0.0110700407352846
4ZG6	A	754.0	1.8	5168	9606	0047391#0005509#0016787#0004622#0003676#0004528#0030247#0005044#0008270	0005615#0005886	0048870#0006935#0006955#0034638#0009395#0010634#2000394#0050731#0030334#0030149	Q13822	0.0102623217708496	0.4705656701233642	0.0239164285917981
3EH1	A	737.0	1.8	10427	9606	0000149#0008270	0030127#0005829#0070971#0005789#0012507	0035909#0060088#0021747#0090110#0060982#0006888#0006886#0060463#0001843#0003151#0061156#1901301#0090178	O95487	0.0018124169365006	0.7554429741570876	0.0522276825687215
4DB1	B	718.0	2.6	4625	9606	0051015#0005524#0005516#0000146	0005737#0005859#0030016#0016459#0032982#0016460#0030017#0001725#0030018	0007512#0046034#0060048#0014898#0006936#0030049#0002027#0031449#0002026#0014728#0045214#0003009#0006941#0014883#0055010	P12883	0.0205435228568811	0.4683280485672662	0.0080944703406706
6KAM	D	443.0	2.46	79147	9606	0002162#0042802#0046872#0016780	0005829#0005615#0005794#0000139#0005654#0005791#0042383	0007420#0051674#0035269#0016485#0051262#0043403	Q9H9S5	0.0008624138718353	0.7173399337433565	0.174957521031396
6U7G	A	898.0	2.35	290	9606	0004177#0070006#0008237#0042277#0038023#0001618#0008270	0005737#0005793#0009897#0070062#0005615#0005765#0005886#0030667	0001525#0030154#0043171#0006508	P15144	0.012110994517728	0.6148156192375813	0.009579955775703
3B2D	A	601.0	2.8	4064	9606	#	0031012#0005615#0072686#0005730#0005654#0005886	0002322#0071222#0006954#0045087#0031663#0031666	Q99467	0.0138166367474365	0.4356588132488542	0.0293011937554052
8DP0	A	979.0	2.96	#	9606	0016303#0035005#0005524#0046875#0042802#0016301#0052742#0046934#0004672#0106310#0004674	0005737#0005829#0016020#0005942#0005943#0005944#0005886	0002250#0001525#0016477#0071320#0002407#0006897#0007186#0097284#0006955#0006954#0045087#0043303#0035747#0055118#2000270#0010897#0030593#0072672#0046854#0036092#0048015#0016310#0070527#0002675#0001819#0007204#0010595#0043406#0051897#0035022#0006468#1903169#0033628#0002679#0032252#0003376#0042110#0010818#0042098	P48736	0.0154133384276223	0.4698256594755919	0.0218975903112057
4ASI	C	755.0	2.8	31	9606	0003989#0005524#0042802#0046872	0015629#0005829#0001650#0005739	0006084#0071380#0006633#0046949#0055088#2001295#0051289#0019538#0001894	Q13085	0.0105070983837728	0.7214020098381139	0.0102189826802625
7QTT	n	64.0	3.1	8449	9606	0005524#0016887#0004386#0060090#0038187#0003723#0003724#0043130	0005737#0005654#0005634#0005681#0071005	0140374#0000398#0008380	Q9BWJ5	0.0244595047917531	0.2156166620446509	0.1452554889642807
